# Supplementary material for: Enhancing hydrogen positions in X-ray structures of transition metal hydride complexes with dynamic quantum crystallography
Source: IUCrJ. 2023 Nov 22;11(Pt 1):45–56. doi: 10.1107/S205225252300951X (PMC10833390; doi:10.1107/S205225252300951X)
Supplement: Supplementary file 2 [file m-11-00045-sup1.cif]

data_GOJNIF_HAR_0_HADPs
_database_code_depnum_ccdc_archive      'CCDC 2263007'
_audit_creation_date               2022-06-11
_audit_creation_method
;
Olex2 1.3
(compiled 2020.11.12 svn.r5f609507 for OlexSys, GUI svn.r6226)
;
_audit_contact_author_address      ?
_audit_contact_author_email        ?
_audit_contact_author_name         ''
_audit_contact_author_phone        ?
_publ_contact_author_id_orcid      ?
_publ_section_references
;
Bourhis, L.J., Dolomanov, O.V., Gildea, R.J., Howard, J.A.K., Puschmann, H.
 (2015). Acta Cryst. A71, 59-75.

Dolomanov, O.V., Bourhis, L.J., Gildea, R.J, Howard, J.A.K. & Puschmann, H.
 (2009), J. Appl. Cryst. 42, 339-341.
;
_chemical_formula_moiety           'C39 H62 In N4 Ni P3'
_chemical_formula_sum              'C39 H62 In N4 Ni P3'
_chemical_formula_weight           853.39
_chemical_absolute_configuration   unk
loop_
  _atom_type_symbol
  _atom_type_scat_dispersion_real
  _atom_type_scat_dispersion_imag
  _atom_type_scat_Cromer_Mann_a1
  _atom_type_scat_Cromer_Mann_a2
  _atom_type_scat_Cromer_Mann_a3
  _atom_type_scat_Cromer_Mann_a4
  _atom_type_scat_Cromer_Mann_b1
  _atom_type_scat_Cromer_Mann_b2
  _atom_type_scat_Cromer_Mann_b3
  _atom_type_scat_Cromer_Mann_b4
  _atom_type_scat_Cromer_Mann_c
  _atom_type_scat_source
  _atom_type_scat_dispersion_source
 Ni 0.35660 1.12490 12.83760 7.29200 4.44380 2.38000 3.87850 0.25650 12.17630
 66.34210 1.03410005569
 'International Tables Volume C Table 6.1.1.4 (pp. 500-502)' custom
 C 0.00350 0.00160 2.31000 1.02000 1.58860 0.86500 20.84390 10.20750 0.56870
 51.65120 0.215599998832
 'International Tables Volume C Table 6.1.1.4 (pp. 500-502)' custom
 H 0.00000 0.00000 0.49300 0.32291 0.14019 0.04081 10.51090 26.12570 3.14236
 57.79970 0.0030380000826
 'International Tables Volume C Table 6.1.1.4 (pp. 500-502)' custom
 N 0.00650 0.00320 12.21260 3.13220 2.01250 1.16630 0.00570 9.89330 28.99750
 0.58260 -11.5290002823
 'International Tables Volume C Table 6.1.1.4 (pp. 500-502)' custom
 P 0.10430 0.09670 6.43450 4.17910 1.78000 1.49080 1.90670 27.15700 0.52600
 68.16450 1.11489999294
 'International Tables Volume C Table 6.1.1.4 (pp. 500-502)' custom
 In -0.70600 1.29260 19.16240 18.55960 4.29480 2.03960 0.54760 6.37760 25.84990
 92.80290 4.93909978867
 'International Tables Volume C Table 6.1.1.4 (pp. 500-502)' custom

_space_group_crystal_system        'orthorhombic'
_space_group_IT_number             19
_space_group_name_H-M_alt          'P 21 21 21'
_space_group_name_Hall             ' P 2ac 2ab'
loop_
  _space_group_symop_id
  _space_group_symop_operation_xyz
 1 x,y,z
 2 x+1/2,-y+1/2,-z
 3 -x,y+1/2,-z+1/2
 4 -x+1/2,-y,z+1/2

_symmetry_Int_Tables_number        19
_cell_length_a                     12.2127(4)
_cell_length_b                     14.5402(5)
_cell_length_c                     22.5601(8)
_cell_angle_alpha                  90
_cell_angle_beta                   90
_cell_angle_gamma                  90
_cell_volume                       4006.1(2)
_cell_formula_units_Z              4
_cell_measurement_reflns_used      9537
_cell_measurement_temperature      100(2)
_cell_measurement_theta_max        36.348
_cell_measurement_theta_min        2.285
_exptl_absorpt_coefficient_mu      1.198
_exptl_absorpt_correction_T_max    0.7471
_exptl_absorpt_correction_T_min    0.7009
_exptl_absorpt_correction_type     multi-scan
_exptl_absorpt_process_details     'SADABS. R.Blessing, 1995'
_exptl_crystal_colour              gold
_exptl_crystal_density_diffrn      1.4148
_exptl_crystal_description         block
_exptl_crystal_F_000               105.781
_exptl_crystal_size_max            0.14
_exptl_crystal_size_mid            0.078
_exptl_crystal_size_min            0.06
_diffrn_reflns_av_R_equivalents    0.0358
_diffrn_reflns_av_unetI/netI       0.0164
_diffrn_reflns_Laue_measured_fraction_full  0.9990
_diffrn_reflns_Laue_measured_fraction_max  0.9994
_diffrn_reflns_limit_h_max         20
_diffrn_reflns_limit_h_min         -20
_diffrn_reflns_limit_k_max         24
_diffrn_reflns_limit_k_min         -24
_diffrn_reflns_limit_l_max         37
_diffrn_reflns_limit_l_min         -37
_diffrn_reflns_number              237431
_diffrn_reflns_point_group_measured_fraction_full  0.9994
_diffrn_reflns_point_group_measured_fraction_max  0.9994
_diffrn_reflns_theta_full          25.2417
_diffrn_reflns_theta_max           36.35
_diffrn_reflns_theta_min           2.29
_diffrn_ambient_temperature        100.15
_diffrn_measured_fraction_theta_full  0.9990
_diffrn_measured_fraction_theta_max  0.9994
_diffrn_measurement_device_type    'Bruker Photon-II CMOS'
_diffrn_measurement_method         '\f and \w scans'
_diffrn_radiation_type             'Mo K\a'
_diffrn_radiation_wavelength       0.71073
_reflns_Friedel_coverage           0.999
_reflns_limit_h_max                20
_reflns_limit_h_min                -20
_reflns_limit_k_max                24
_reflns_limit_k_min                -24
_reflns_limit_l_max                37
_reflns_limit_l_min                -37
_reflns_number_gt                  18741
_reflns_number_total               19473
_reflns_threshold_expression       I>=2u(I)
_computing_cell_refinement         'SAINT, Bruker'
_computing_data_collection         'APEX 3, Bruker'
_computing_molecular_graphics      'Olex2 1.3 (Dolomanov et al., 2009)'
_computing_publication_material    'Olex2 1.3 (Dolomanov et al., 2009)'
_computing_structure_refinement    'olex2.refine 1.3 (Bourhis et al., 2015)'
_computing_structure_solution      'SHELXT-2014/6 (Sheldrick, 2014)'
_refine_diff_density_max           0.3155
_refine_diff_density_min           -0.9908
_refine_diff_density_rms           0.0771
_refine_ls_abs_structure_details  
 'Flack, H. D. (1983). Acta Cryst. A39, 876-881.'
_refine_ls_abs_structure_Flack     0.004(5)
_refine_ls_d_res_high              0.5996
_refine_ls_d_res_low               8.9125
_refine_ls_goodness_of_fit_ref     0.6941
_refine_ls_hydrogen_treatment      refxyz
_refine_ls_matrix_type             full
_refine_ls_number_constraints      0
_refine_ls_number_parameters       619
_refine_ls_number_reflns           19473
_refine_ls_number_restraints       0
_refine_ls_R_factor_all            0.0229
_refine_ls_R_factor_gt             0.0209
_refine_ls_restrained_S_all        0.6941
_refine_ls_shift/su_max            0.0010
_refine_ls_shift/su_mean           0.0000
_refine_ls_structure_factor_coef   Fsqd
_refine_ls_weighting_details      
 'w=1/[\s^2^(Fo^2^)+(0.1P)^2^] where P=(Fo^2^+2Fc^2^)/3'
_refine_ls_weighting_scheme        calc
_refine_ls_wR_factor_gt            0.0728
_refine_ls_wR_factor_ref           0.0776
_olex2_refinement_description
;
1. Others
 Fixed U11: H1A(0) H1B(0) H2A(0) H3A(0) H4A(0) H5A(0) H7A(0) H7B(0) H8A(0)
 H9A(0) H10A(0) H10B(0) H10C(0) H11A(0) H11B(0) H11C(0) H12A(0) H12B(0) H12C(0)
 H13A(0) H13B(0) H13C(0) H15A(0) H16A(0) H17A(0) H18A(0) H20A(0) H20B(0)
 H21A(0) H22A(0) H23A(0) H23B(0) H23C(0) H24A(0) H24B(0) H24C(0) H25A(0)
 H25B(0) H25C(0) H26A(0) H26B(0) H26C(0) H28A(0) H29A(0) H30A(0) H31A(0)
 H33A(0) H33B(0) H34A(0) H35A(0) H36A(0) H36B(0) H36C(0) H37A(0) H37B(0)
 H37C(0) H38A(0) H38B(0) H38C(0) H39A(0) H39B(0) H39C(0)
 Fixed U12: H1A(0) H1B(0) H2A(0) H3A(0) H4A(0) H5A(0) H7A(0) H7B(0) H8A(0)
 H9A(0) H10A(0) H10B(0) H10C(0) H11A(0) H11B(0) H11C(0) H12A(0) H12B(0) H12C(0)
 H13A(0) H13B(0) H13C(0) H15A(0) H16A(0) H17A(0) H18A(0) H20A(0) H20B(0)
 H21A(0) H22A(0) H23A(0) H23B(0) H23C(0) H24A(0) H24B(0) H24C(0) H25A(0)
 H25B(0) H25C(0) H26A(0) H26B(0) H26C(0) H28A(0) H29A(0) H30A(0) H31A(0)
 H33A(0) H33B(0) H34A(0) H35A(0) H36A(0) H36B(0) H36C(0) H37A(0) H37B(0)
 H37C(0) H38A(0) H38B(0) H38C(0) H39A(0) H39B(0) H39C(0)
 Fixed U13: H1A(0) H1B(0) H2A(0) H3A(0) H4A(0) H5A(0) H7A(0) H7B(0) H8A(0)
 H9A(0) H10A(0) H10B(0) H10C(0) H11A(0) H11B(0) H11C(0) H12A(0) H12B(0) H12C(0)
 H13A(0) H13B(0) H13C(0) H15A(0) H16A(0) H17A(0) H18A(0) H20A(0) H20B(0)
 H21A(0) H22A(0) H23A(0) H23B(0) H23C(0) H24A(0) H24B(0) H24C(0) H25A(0)
 H25B(0) H25C(0) H26A(0) H26B(0) H26C(0) H28A(0) H29A(0) H30A(0) H31A(0)
 H33A(0) H33B(0) H34A(0) H35A(0) H36A(0) H36B(0) H36C(0) H37A(0) H37B(0)
 H37C(0) H38A(0) H38B(0) H38C(0) H39A(0) H39B(0) H39C(0)
 Fixed U22: H1A(0) H1B(0) H2A(0) H3A(0) H4A(0) H5A(0) H7A(0) H7B(0) H8A(0)
 H9A(0) H10A(0) H10B(0) H10C(0) H11A(0) H11B(0) H11C(0) H12A(0) H12B(0) H12C(0)
 H13A(0) H13B(0) H13C(0) H15A(0) H16A(0) H17A(0) H18A(0) H20A(0) H20B(0)
 H21A(0) H22A(0) H23A(0) H23B(0) H23C(0) H24A(0) H24B(0) H24C(0) H25A(0)
 H25B(0) H25C(0) H26A(0) H26B(0) H26C(0) H28A(0) H29A(0) H30A(0) H31A(0)
 H33A(0) H33B(0) H34A(0) H35A(0) H36A(0) H36B(0) H36C(0) H37A(0) H37B(0)
 H37C(0) H38A(0) H38B(0) H38C(0) H39A(0) H39B(0) H39C(0)
 Fixed U23: H1A(0) H1B(0) H2A(0) H3A(0) H4A(0) H5A(0) H7A(0) H7B(0) H8A(0)
 H9A(0) H10A(0) H10B(0) H10C(0) H11A(0) H11B(0) H11C(0) H12A(0) H12B(0) H12C(0)
 H13A(0) H13B(0) H13C(0) H15A(0) H16A(0) H17A(0) H18A(0) H20A(0) H20B(0)
 H21A(0) H22A(0) H23A(0) H23B(0) H23C(0) H24A(0) H24B(0) H24C(0) H25A(0)
 H25B(0) H25C(0) H26A(0) H26B(0) H26C(0) H28A(0) H29A(0) H30A(0) H31A(0)
 H33A(0) H33B(0) H34A(0) H35A(0) H36A(0) H36B(0) H36C(0) H37A(0) H37B(0)
 H37C(0) H38A(0) H38B(0) H38C(0) H39A(0) H39B(0) H39C(0)
 Fixed U33: H1A(0) H1B(0) H2A(0) H3A(0) H4A(0) H5A(0) H7A(0) H7B(0) H8A(0)
 H9A(0) H10A(0) H10B(0) H10C(0) H11A(0) H11B(0) H11C(0) H12A(0) H12B(0) H12C(0)
 H13A(0) H13B(0) H13C(0) H15A(0) H16A(0) H17A(0) H18A(0) H20A(0) H20B(0)
 H21A(0) H22A(0) H23A(0) H23B(0) H23C(0) H24A(0) H24B(0) H24C(0) H25A(0)
 H25B(0) H25C(0) H26A(0) H26B(0) H26C(0) H28A(0) H29A(0) H30A(0) H31A(0)
 H33A(0) H33B(0) H34A(0) H35A(0) H36A(0) H36B(0) H36C(0) H37A(0) H37B(0)
 H37C(0) H38A(0) H38B(0) H38C(0) H39A(0) H39B(0) H39C(0)
;
loop_
  _atom_site_label
  _atom_site_type_symbol
  _atom_site_fract_x
  _atom_site_fract_y
  _atom_site_fract_z
  _atom_site_U_iso_or_equiv
  _atom_site_adp_type
  _atom_site_occupancy
  _atom_site_refinement_flags_posn
 Ni1 Ni 0.755794(12) 0.598667(10) 0.856158(7) 0.00973(3) Uani 1.000000 .
 H1A H 0.7244(17) 0.5612(15) 0.9258(9) 0.000000 Uani 1.000000 .
 H1B H 0.7516(17) 0.6221(15) 0.9292(9) 0.000000 Uani 1.000000 .
 In1 In 0.798245(6) 0.580828(5) 0.749329(3) 0.00865(2) Uani 1.000000 .
 P1 P 0.91843(2) 0.52226(2) 0.864349(13) 0.00966(5) Uani 1.000000 .
 P2 P 0.59903(2) 0.52856(2) 0.829183(13) 0.00973(5) Uani 1.000000 .
 P3 P 0.75364(3) 0.75010(2) 0.835663(12) 0.00939(4) Uani 1.000000 .
 N1 N 0.96175(7) 0.53390(7) 0.74724(5) 0.01104(14) Uani 1.000000 .
 N2 N 0.67674(9) 0.48674(7) 0.72031(4) 0.01165(16) Uani 1.000000 .
 N3 N 0.78418(9) 0.71637(7) 0.71622(4) 0.01086(15) Uani 1.000000 .
 N4 N 0.83414(8) 0.56330(7) 0.64680(4) 0.00916(14) Uani 1.000000 .
 C1 C 0.95349(9) 0.57155(7) 0.64338(5) 0.00953(15) Uani 1.000000 .
 C2 C 1.00508(10) 0.59713(9) 0.59111(5) 0.01339(18) Uani 1.000000 .
 H2A H 0.9635(13) 0.6143(11) 0.5554(7) 0.000000 Uani 1.000000 .
 C3 C 1.11903(11) 0.60875(9) 0.58826(6) 0.0150(2) Uani 1.000000 .
 H3A H 1.1648(15) 0.6210(13) 0.5471(7) 0.000000 Uani 1.000000 .
 C4 C 1.18058(10) 0.59547(9) 0.63983(6) 0.01458(19) Uani 1.000000 .
 H4A H 1.2641(13) 0.6076(11) 0.6377(7) 0.000000 Uani 1.000000 .
 C5 C 1.12988(10) 0.57046(9) 0.69278(5) 0.01301(18) Uani 1.000000 .
 H5A H 1.1850(16) 0.5651(13) 0.7349(8) 0.000000 Uani 1.000000 .
 C6 C 1.01529(10) 0.55737(8) 0.69636(5) 0.01010(17) Uani 1.000000 .
 C7 C 1.01955(10) 0.53667(9) 0.80305(5) 0.01191(18) Uani 1.000000 .
 H7A H 1.0641(13) 0.5966(11) 0.8137(7) 0.000000 Uani 1.000000 .
 H7B H 1.0918(15) 0.4849(12) 0.8011(7) 0.000000 Uani 1.000000 .
 C8 C 0.99537(11) 0.56222(9) 0.93123(5) 0.01450(19) Uani 1.000000 .
 H8A H 0.9835(15) 0.6403(13) 0.9306(8) 0.000000 Uani 1.000000 .
 C9 C 0.91100(10) 0.39466(8) 0.87154(6) 0.01448(19) Uani 1.000000 .
 H9A H 0.8490(14) 0.3821(13) 0.9077(7) 0.000000 Uani 1.000000 .
 C10 C 1.12048(12) 0.55060(12) 0.93058(7) 0.0227(3) Uani 1.000000 .
 H10A H 1.1499(16) 0.4685(14) 0.9324(8) 0.000000 Uani 1.000000 .
 H10B H 1.1541(13) 0.5837(11) 0.8967(7) 0.000000 Uani 1.000000 .
 H10C H 1.1561(16) 0.5756(14) 0.9845(9) 0.000000 Uani 1.000000 .
 C11 C 0.94557(16) 0.52140(13) 0.98765(6) 0.0265(3) Uani 1.000000 .
 H11A H 1.0043(14) 0.5499(13) 1.0236(8) 0.000000 Uani 1.000000 .
 H11B H 0.8601(13) 0.5341(12) 0.9944(7) 0.000000 Uani 1.000000 .
 H11C H 0.9654(15) 0.4443(12) 0.9891(7) 0.000000 Uani 1.000000 .
 C12 C 0.86437(13) 0.35251(9) 0.81442(6) 0.0191(2) Uani 1.000000 .
 H12A H 0.8582(14) 0.2802(12) 0.8228(7) 0.000000 Uani 1.000000 .
 H12B H 0.7822(14) 0.3920(13) 0.8025(8) 0.000000 Uani 1.000000 .
 H12C H 0.9247(14) 0.3579(12) 0.7807(7) 0.000000 Uani 1.000000 .
 C13 C 1.01669(13) 0.34492(11) 0.88741(8) 0.0242(3) Uani 1.000000 .
 H13A H 1.0162(14) 0.2730(12) 0.8987(7) 0.000000 Uani 1.000000 .
 H13B H 1.0889(14) 0.3649(12) 0.8618(7) 0.000000 Uani 1.000000 .
 H13C H 1.0588(15) 0.3643(12) 0.9270(7) 0.000000 Uani 1.000000 .
 C14 C 0.78942(9) 0.47291(7) 0.63335(5) 0.01020(16) Uani 1.000000 .
 C15 C 0.82593(10) 0.42283(9) 0.58486(5) 0.01245(17) Uani 1.000000 .
 H15A H 0.8935(15) 0.4560(13) 0.5554(8) 0.000000 Uani 1.000000 .
 C16 C 0.78534(11) 0.33508(9) 0.57252(6) 0.0157(2) Uani 1.000000 .
 H16A H 0.8118(14) 0.2971(12) 0.5337(7) 0.000000 Uani 1.000000 .
 C17 C 0.70742(11) 0.29751(9) 0.61056(6) 0.0162(2) Uani 1.000000 .
 H17A H 0.6707(15) 0.2273(13) 0.5969(8) 0.000000 Uani 1.000000 .
 C18 C 0.67030(11) 0.34629(9) 0.65972(6) 0.01473(19) Uani 1.000000 .
 H18A H 0.6169(14) 0.3114(12) 0.6898(7) 0.000000 Uani 1.000000 .
 C19 C 0.70933(9) 0.43559(8) 0.67272(5) 0.01066(16) Uani 1.000000 .
 C20 C 0.60332(10) 0.44844(8) 0.76429(5) 0.01226(17) Uani 1.000000 .
 H20A H 0.6198(15) 0.3760(12) 0.7836(8) 0.000000 Uani 1.000000 .
 H20B H 0.5220(13) 0.4408(12) 0.7434(7) 0.000000 Uani 1.000000 .
 C21 C 0.53642(10) 0.45616(9) 0.88806(5) 0.01363(19) Uani 1.000000 .
 H21A H 0.4654(14) 0.4161(13) 0.8693(7) 0.000000 Uani 1.000000 .
 C22 C 0.48067(9) 0.60412(9) 0.80772(5) 0.01273(18) Uani 1.000000 .
 H22A H 0.4859(14) 0.6595(12) 0.8402(7) 0.000000 Uani 1.000000 .
 C23 C 0.61419(12) 0.38126(11) 0.91006(6) 0.0204(2) Uani 1.000000 .
 H23A H 0.5666(15) 0.3404(12) 0.9426(7) 0.000000 Uani 1.000000 .
 H23B H 0.6422(14) 0.3323(12) 0.8780(7) 0.000000 Uani 1.000000 .
 H23C H 0.6926(16) 0.4200(13) 0.9360(8) 0.000000 Uani 1.000000 .
 C24 C 0.49899(12) 0.51677(10) 0.93996(6) 0.0187(2) Uani 1.000000 .
 H24A H 0.4354(16) 0.5793(14) 0.9243(8) 0.000000 Uani 1.000000 .
 H24B H 0.4538(14) 0.4749(12) 0.9719(7) 0.000000 Uani 1.000000 .
 H24C H 0.5624(14) 0.5525(12) 0.9646(7) 0.000000 Uani 1.000000 .
 C25 C 0.49936(11) 0.64734(10) 0.74673(7) 0.01745(19) Uani 1.000000 .
 H25A H 0.4321(14) 0.6971(12) 0.7366(7) 0.000000 Uani 1.000000 .
 H25B H 0.5753(13) 0.6754(11) 0.7367(7) 0.000000 Uani 1.000000 .
 H25C H 0.4997(14) 0.5910(12) 0.7135(7) 0.000000 Uani 1.000000 .
 C26 C 0.36782(11) 0.55810(11) 0.80854(6) 0.0176(2) Uani 1.000000 .
 H26A H 0.3036(14) 0.6088(12) 0.7971(7) 0.000000 Uani 1.000000 .
 H26B H 0.3681(14) 0.5024(11) 0.7801(7) 0.000000 Uani 1.000000 .
 H26C H 0.3400(15) 0.5180(13) 0.8480(7) 0.000000 Uani 1.000000 .
 C27 C 0.77569(10) 0.64133(8) 0.62084(5) 0.01049(17) Uani 1.000000 .
 C28 C 0.74244(12) 0.64009(8) 0.56206(5) 0.01472(19) Uani 1.000000 .
 H28A H 0.7512(16) 0.5693(13) 0.5388(8) 0.000000 Uani 1.000000 .
 C29 C 0.69219(13) 0.71640(10) 0.53612(6) 0.0185(2) Uani 1.000000 .
 H29A H 0.6685(13) 0.7124(11) 0.4932(7) 0.000000 Uani 1.000000 .
 C30 C 0.67558(12) 0.79459(9) 0.57063(6) 0.0171(2) Uani 1.000000 .
 H30A H 0.6348(16) 0.8605(14) 0.5438(8) 0.000000 Uani 1.000000 .
 C31 C 0.70545(11) 0.79585(8) 0.63009(5) 0.01365(18) Uani 1.000000 .
 H31A H 0.6886(13) 0.8510(11) 0.6548(7) 0.000000 Uani 1.000000 .
 C32 C 0.75548(10) 0.71935(8) 0.65747(5) 0.01058(16) Uani 1.000000 .
 C33 C 0.74788(10) 0.78795(7) 0.75560(5) 0.01177(16) Uani 1.000000 .
 H33A H 0.6602(14) 0.8074(12) 0.7473(8) 0.000000 Uani 1.000000 .
 H33B H 0.7982(12) 0.8508(12) 0.7535(7) 0.000000 Uani 1.000000 .
 C34 C 0.62768(10) 0.80860(8) 0.86330(5) 0.01212(17) Uani 1.000000 .
 H34A H 0.5633(14) 0.7822(12) 0.8355(7) 0.000000 Uani 1.000000 .
 C35 C 0.86864(10) 0.82268(8) 0.86211(6) 0.01360(18) Uani 1.000000 .
 H35A H 0.8511(13) 0.8906(12) 0.8482(7) 0.000000 Uani 1.000000 .
 C36 C 0.63050(11) 0.91398(9) 0.86001(6) 0.0164(2) Uani 1.000000 .
 H36A H 0.6580(13) 0.9363(11) 0.8210(7) 0.000000 Uani 1.000000 .
 H36B H 0.5464(14) 0.9348(12) 0.8686(7) 0.000000 Uani 1.000000 .
 H36C H 0.6793(16) 0.9424(13) 0.9009(8) 0.000000 Uani 1.000000 .
 C37 C 0.59237(12) 0.77684(10) 0.92545(6) 0.0182(2) Uani 1.000000 .
 H37A H 0.5083(14) 0.8042(13) 0.9327(8) 0.000000 Uani 1.000000 .
 H37B H 0.6123(13) 0.7113(11) 0.9358(7) 0.000000 Uani 1.000000 .
 H37C H 0.6489(13) 0.8014(12) 0.9555(7) 0.000000 Uani 1.000000 .
 C38 C 0.97438(11) 0.79003(10) 0.83210(6) 0.0173(2) Uani 1.000000 .
 H38A H 1.0317(14) 0.8407(11) 0.8344(7) 0.000000 Uani 1.000000 .
 H38B H 0.9913(14) 0.7232(12) 0.8532(7) 0.000000 Uani 1.000000 .
 H38C H 0.9638(15) 0.7759(13) 0.7812(8) 0.000000 Uani 1.000000 .
 C39 C 0.88000(12) 0.82434(10) 0.92962(6) 0.0184(2) Uani 1.000000 .
 H39A H 0.9585(16) 0.8568(13) 0.9503(8) 0.000000 Uani 1.000000 .
 H39B H 0.8149(15) 0.8679(12) 0.9514(7) 0.000000 Uani 1.000000 .
 H39C H 0.8751(15) 0.7527(13) 0.9477(7) 0.000000 Uani 1.000000 .

loop_
  _atom_site_aniso_label
  _atom_site_aniso_U_11
  _atom_site_aniso_U_22
  _atom_site_aniso_U_33
  _atom_site_aniso_U_12
  _atom_site_aniso_U_13
  _atom_site_aniso_U_23
 Ni1 0.00899(5) 0.00842(5) 0.01178(6) -0.00032(4) 0.00040(4) 0.00001(4)
 H1A 0.000000 0.000000 0.000000 0.000000 0.000000 0.000000
 H1B 0.000000 0.000000 0.000000 0.000000 0.000000 0.000000
 In1 0.00886(3) 0.00814(3) 0.00895(3) 0.000085(18) 0.00013(2) -0.00011(2)
 P1 0.01033(11) 0.00983(11) 0.00884(11) 0.00072(9) -0.00064(8) 0.00055(8)
 P2 0.00907(10) 0.01103(11) 0.00910(10) -0.00187(9) 0.00045(8) -0.00029(9)
 P3 0.01131(11) 0.00787(10) 0.00898(10) -0.00032(9) -0.00060(9) -0.00082(8)
 N1 0.0097(3) 0.0139(4) 0.0095(3) 0.0009(3) 0.0002(3) 0.0013(3)
 N2 0.0119(4) 0.0124(4) 0.0106(4) -0.0020(3) 0.0015(3) -0.0026(3)
 N3 0.0148(4) 0.0091(3) 0.0087(3) 0.0014(3) -0.0004(3) 0.0002(3)
 N4 0.0110(3) 0.0092(3) 0.0073(3) 0.0009(3) -0.0012(3) 0.0000(3)
 C1 0.0098(4) 0.0096(4) 0.0093(4) 0.0005(3) 0.0020(3) 0.0001(3)
 C2 0.0149(4) 0.0141(4) 0.0111(4) -0.0001(4) 0.0033(3) 0.0000(3)
 H2A 0.000000 0.000000 0.000000 0.000000 0.000000 0.000000
 C3 0.0151(5) 0.0162(5) 0.0137(5) -0.0007(4) 0.0039(4) 0.0009(4)
 H3A 0.000000 0.000000 0.000000 0.000000 0.000000 0.000000
 C4 0.0117(4) 0.0157(4) 0.0164(5) -0.0010(4) 0.0035(4) 0.0012(4)
 H4A 0.000000 0.000000 0.000000 0.000000 0.000000 0.000000
 C5 0.0105(4) 0.0157(5) 0.0128(4) 0.0001(3) 0.0004(3) 0.0008(4)
 H5A 0.000000 0.000000 0.000000 0.000000 0.000000 0.000000
 C6 0.0098(4) 0.0110(4) 0.0094(4) 0.0006(3) 0.0014(3) 0.0004(3)
 C7 0.0111(4) 0.0142(4) 0.0105(4) 0.0007(4) -0.0001(3) 0.0001(3)
 H7A 0.000000 0.000000 0.000000 0.000000 0.000000 0.000000
 H7B 0.000000 0.000000 0.000000 0.000000 0.000000 0.000000
 C8 0.0157(5) 0.0167(5) 0.0112(4) -0.0010(4) -0.0023(4) -0.0005(4)
 H8A 0.000000 0.000000 0.000000 0.000000 0.000000 0.000000
 C9 0.0161(5) 0.0111(4) 0.0163(5) 0.0015(4) -0.0003(4) 0.0027(4)
 H9A 0.000000 0.000000 0.000000 0.000000 0.000000 0.000000
 C10 0.0163(5) 0.0298(7) 0.0218(6) 0.0005(5) -0.0075(5) -0.0035(5)
 H10A 0.000000 0.000000 0.000000 0.000000 0.000000 0.000000
 H10B 0.000000 0.000000 0.000000 0.000000 0.000000 0.000000
 H10C 0.000000 0.000000 0.000000 0.000000 0.000000 0.000000
 C11 0.0339(8) 0.0351(8) 0.0105(5) -0.0097(7) 0.0003(5) 0.0009(5)
 H11A 0.000000 0.000000 0.000000 0.000000 0.000000 0.000000
 H11B 0.000000 0.000000 0.000000 0.000000 0.000000 0.000000
 H11C 0.000000 0.000000 0.000000 0.000000 0.000000 0.000000
 C12 0.0257(6) 0.0119(5) 0.0198(5) -0.0001(4) -0.0019(5) -0.0027(4)
 H12A 0.000000 0.000000 0.000000 0.000000 0.000000 0.000000
 H12B 0.000000 0.000000 0.000000 0.000000 0.000000 0.000000
 H12C 0.000000 0.000000 0.000000 0.000000 0.000000 0.000000
 C13 0.0201(6) 0.0152(5) 0.0372(8) 0.0050(5) -0.0055(6) 0.0058(5)
 H13A 0.000000 0.000000 0.000000 0.000000 0.000000 0.000000
 H13B 0.000000 0.000000 0.000000 0.000000 0.000000 0.000000
 H13C 0.000000 0.000000 0.000000 0.000000 0.000000 0.000000
 C14 0.0130(4) 0.0088(4) 0.0088(4) 0.0017(3) -0.0002(3) -0.0013(3)
 C15 0.0153(4) 0.0126(4) 0.0095(4) 0.0001(4) 0.0007(3) -0.0017(3)
 H15A 0.000000 0.000000 0.000000 0.000000 0.000000 0.000000
 C16 0.0206(5) 0.0130(4) 0.0135(4) -0.0010(4) 0.0012(4) -0.0055(4)
 H16A 0.000000 0.000000 0.000000 0.000000 0.000000 0.000000
 C17 0.0182(5) 0.0131(4) 0.0173(5) -0.0033(4) 0.0001(4) -0.0049(4)
 H17A 0.000000 0.000000 0.000000 0.000000 0.000000 0.000000
 C18 0.0146(4) 0.0120(4) 0.0175(5) -0.0027(4) 0.0009(4) -0.0039(4)
 H18A 0.000000 0.000000 0.000000 0.000000 0.000000 0.000000
 C19 0.0109(4) 0.0111(4) 0.0100(4) -0.0006(3) 0.0001(3) -0.0025(3)
 C20 0.0108(4) 0.0135(4) 0.0125(4) -0.0034(3) 0.0018(3) -0.0016(3)
 H20A 0.000000 0.000000 0.000000 0.000000 0.000000 0.000000
 H20B 0.000000 0.000000 0.000000 0.000000 0.000000 0.000000
 C21 0.0135(4) 0.0164(5) 0.0110(4) -0.0036(4) 0.0009(3) 0.0011(4)
 H21A 0.000000 0.000000 0.000000 0.000000 0.000000 0.000000
 C22 0.0099(4) 0.0158(4) 0.0125(4) 0.0003(4) 0.0009(3) -0.0022(4)
 H22A 0.000000 0.000000 0.000000 0.000000 0.000000 0.000000
 C23 0.0214(6) 0.0217(6) 0.0180(5) 0.0003(5) 0.0031(4) 0.0066(4)
 H23A 0.000000 0.000000 0.000000 0.000000 0.000000 0.000000
 H23B 0.000000 0.000000 0.000000 0.000000 0.000000 0.000000
 H23C 0.000000 0.000000 0.000000 0.000000 0.000000 0.000000
 C24 0.0247(6) 0.0215(6) 0.0099(4) -0.0056(5) 0.0026(4) -0.0014(4)
 H24A 0.000000 0.000000 0.000000 0.000000 0.000000 0.000000
 H24B 0.000000 0.000000 0.000000 0.000000 0.000000 0.000000
 H24C 0.000000 0.000000 0.000000 0.000000 0.000000 0.000000
 C25 0.0170(5) 0.0196(5) 0.0157(5) 0.0026(4) -0.0013(4) 0.0033(5)
 H25A 0.000000 0.000000 0.000000 0.000000 0.000000 0.000000
 H25B 0.000000 0.000000 0.000000 0.000000 0.000000 0.000000
 H25C 0.000000 0.000000 0.000000 0.000000 0.000000 0.000000
 C26 0.0108(4) 0.0221(6) 0.0198(5) -0.0021(4) -0.0013(4) -0.0028(4)
 H26A 0.000000 0.000000 0.000000 0.000000 0.000000 0.000000
 H26B 0.000000 0.000000 0.000000 0.000000 0.000000 0.000000
 H26C 0.000000 0.000000 0.000000 0.000000 0.000000 0.000000
 C27 0.0149(4) 0.0092(4) 0.0074(4) 0.0020(3) -0.0006(3) 0.0004(3)
 C28 0.0214(5) 0.0128(4) 0.0100(4) 0.0038(4) -0.0025(4) -0.0014(3)
 H28A 0.000000 0.000000 0.000000 0.000000 0.000000 0.000000
 C29 0.0274(6) 0.0175(5) 0.0105(4) 0.0084(5) -0.0061(4) -0.0003(4)
 H29A 0.000000 0.000000 0.000000 0.000000 0.000000 0.000000
 C30 0.0241(6) 0.0160(5) 0.0111(4) 0.0084(4) -0.0032(4) 0.0009(4)
 H30A 0.000000 0.000000 0.000000 0.000000 0.000000 0.000000
 C31 0.0177(5) 0.0120(4) 0.0112(4) 0.0044(4) -0.0005(4) 0.0006(3)
 H31A 0.000000 0.000000 0.000000 0.000000 0.000000 0.000000
 C32 0.0125(4) 0.0093(4) 0.0099(4) 0.0014(3) -0.0009(3) 0.0003(3)
 C33 0.0163(4) 0.0086(3) 0.0104(4) 0.0013(3) 0.0004(4) -0.0006(3)
 H33A 0.000000 0.000000 0.000000 0.000000 0.000000 0.000000
 H33B 0.000000 0.000000 0.000000 0.000000 0.000000 0.000000
 C34 0.0146(4) 0.0114(4) 0.0104(4) 0.0010(3) 0.0002(3) -0.0008(3)
 H34A 0.000000 0.000000 0.000000 0.000000 0.000000 0.000000
 C35 0.0156(4) 0.0108(4) 0.0144(5) -0.0019(4) -0.0005(4) -0.0021(4)
 H35A 0.000000 0.000000 0.000000 0.000000 0.000000 0.000000
 C36 0.0202(5) 0.0120(4) 0.0169(5) 0.0029(4) 0.0012(4) -0.0010(4)
 H36A 0.000000 0.000000 0.000000 0.000000 0.000000 0.000000
 H36B 0.000000 0.000000 0.000000 0.000000 0.000000 0.000000
 H36C 0.000000 0.000000 0.000000 0.000000 0.000000 0.000000
 C37 0.0242(6) 0.0168(5) 0.0137(5) -0.0008(5) 0.0043(4) -0.0010(4)
 H37A 0.000000 0.000000 0.000000 0.000000 0.000000 0.000000
 H37B 0.000000 0.000000 0.000000 0.000000 0.000000 0.000000
 H37C 0.000000 0.000000 0.000000 0.000000 0.000000 0.000000
 C38 0.0160(5) 0.0192(5) 0.0167(5) -0.0046(4) 0.0015(4) -0.0034(4)
 H38A 0.000000 0.000000 0.000000 0.000000 0.000000 0.000000
 H38B 0.000000 0.000000 0.000000 0.000000 0.000000 0.000000
 H38C 0.000000 0.000000 0.000000 0.000000 0.000000 0.000000
 C39 0.0194(5) 0.0207(5) 0.0151(5) -0.0033(5) -0.0032(4) -0.0041(4)
 H39A 0.000000 0.000000 0.000000 0.000000 0.000000 0.000000
 H39B 0.000000 0.000000 0.000000 0.000000 0.000000 0.000000
 H39C 0.000000 0.000000 0.000000 0.000000 0.000000 0.000000

loop_
  _geom_bond_atom_site_label_1
  _geom_bond_atom_site_label_2
  _geom_bond_distance
  _geom_bond_site_symmetry_2
  _geom_bond_publ_flag
 Ni1 H1A 1.71(2) . ?
 Ni1 H1B 1.68(2) . ?
 Ni1 In1 2.47880(18) . ?
 Ni1 P1 2.2834(3) . ?
 Ni1 P2 2.2527(3) . ?
 Ni1 P3 2.2501(3) . ?
 H1A H1B 0.95(3) . ?
 In1 N1 2.1108(9) . ?
 In1 N2 2.1218(10) . ?
 In1 N3 2.1146(10) . ?
 In1 N4 2.3681(10) . ?
 P1 C7 1.8658(12) . ?
 P1 C8 1.8702(13) . ?
 P1 C9 1.8645(13) . ?
 P2 C20 1.8716(12) . ?
 P2 C21 1.8593(12) . ?
 P2 C22 1.8791(12) . ?
 P3 C33 1.8894(12) . ?
 P3 C34 1.8651(12) . ?
 P3 C35 1.8553(12) . ?
 N1 C6 1.3644(15) . ?
 N1 C7 1.4440(16) . ?
 N2 C19 1.3655(15) . ?
 N2 C20 1.4487(15) . ?
 N3 C32 1.3718(14) . ?
 N3 C33 1.4385(15) . ?
 N4 C1 1.4645(15) . ?
 N4 C14 1.4551(15) . ?
 N4 C27 1.4627(14) . ?
 C1 C2 1.3879(16) . ?
 C1 C6 1.4284(16) . ?
 C2 H2A 0.984(15) . ?
 C2 C3 1.4034(18) . ?
 C3 H3A 1.098(17) . ?
 C3 C4 1.3984(18) . ?
 C4 H4A 1.036(16) . ?
 C4 C5 1.3938(17) . ?
 C5 H5A 1.168(18) . ?
 C5 C6 1.4147(17) . ?
 C7 H7A 1.056(16) . ?
 C7 H7B 1.161(18) . ?
 C8 H8A 1.144(18) . ?
 C8 C10 1.537(2) . ?
 C8 C11 1.530(2) . ?
 C9 H9A 1.128(17) . ?
 C9 C12 1.5365(19) . ?
 C9 C13 1.5223(19) . ?
 C10 H10A 1.25(2) . ?
 C10 H10B 0.993(15) . ?
 C10 H10C 1.34(2) . ?
 C11 H11A 1.160(18) . ?
 C11 H11B 1.071(16) . ?
 C11 H11C 1.148(18) . ?
 C12 H12A 1.072(18) . ?
 C12 H12B 1.187(18) . ?
 C12 H12C 1.061(16) . ?
 C13 H13A 1.076(18) . ?
 C13 H13B 1.094(17) . ?
 C13 H13C 1.068(17) . ?
 C14 C15 1.3877(16) . ?
 C14 C19 1.4282(16) . ?
 C15 H15A 1.164(18) . ?
 C15 C16 1.3968(18) . ?
 C16 H16A 1.086(17) . ?
 C16 C17 1.3931(19) . ?
 C17 H17A 1.156(18) . ?
 C17 C18 1.3922(18) . ?
 C18 H18A 1.070(17) . ?
 C18 C19 1.4139(17) . ?
 C20 H20A 1.157(18) . ?
 C20 H20B 1.105(16) . ?
 C21 H21A 1.128(18) . ?
 C21 C23 1.528(2) . ?
 C21 C24 1.5353(19) . ?
 C22 H22A 1.090(17) . ?
 C22 C25 1.5299(19) . ?
 C22 C26 1.5322(18) . ?
 C23 H23A 1.110(17) . ?
 C23 H23B 1.070(17) . ?
 C23 H23C 1.256(19) . ?
 C24 H24A 1.25(2) . ?
 C24 H24B 1.093(17) . ?
 C24 H24C 1.085(17) . ?
 C25 H25A 1.118(17) . ?
 C25 H25B 1.038(16) . ?
 C25 H25C 1.110(17) . ?
 C26 H26A 1.107(17) . ?
 C26 H26B 1.033(16) . ?
 C26 H26C 1.117(17) . ?
 C27 C28 1.3871(16) . ?
 C27 C32 1.4250(16) . ?
 C28 H28A 1.161(18) . ?
 C28 C29 1.3965(18) . ?
 C29 H29A 1.013(16) . ?
 C29 C30 1.3928(19) . ?
 C30 H30A 1.238(19) . ?
 C30 C31 1.3903(18) . ?
 C31 H31A 0.998(16) . ?
 C31 C32 1.4113(16) . ?
 C33 H33A 1.124(17) . ?
 C33 H33B 1.102(17) . ?
 C34 H34A 1.077(16) . ?
 C34 C36 1.5345(18) . ?
 C34 C37 1.5380(18) . ?
 C35 H35A 1.059(17) . ?
 C35 C38 1.5335(19) . ?
 C35 C39 1.5296(18) . ?
 C36 H36A 0.997(16) . ?
 C36 H36B 1.088(17) . ?
 C36 H36C 1.174(18) . ?
 C37 H37A 1.113(17) . ?
 C37 H37B 1.011(16) . ?
 C37 H37C 1.031(16) . ?
 C38 H38A 1.018(17) . ?
 C38 H38B 1.101(17) . ?
 C38 H38C 1.173(18) . ?
 C39 H39A 1.166(19) . ?
 C39 H39B 1.129(18) . ?
 C39 H39C 1.120(18) . ?

loop_
  _geom_angle_atom_site_label_1
  _geom_angle_atom_site_label_2
  _geom_angle_atom_site_label_3
  _geom_angle
  _geom_angle_site_symmetry_1
  _geom_angle_site_symmetry_3
  _geom_angle_publ_flag
 H1B Ni1 H1A 32.5(9) . . ?
 In1 Ni1 H1A 155.3(7) . . ?
 In1 Ni1 H1B 168.3(7) . . ?
 P1 Ni1 H1A 88.0(7) . . ?
 P1 Ni1 H1B 92.6(7) . . ?
 P1 Ni1 In1 81.131(9) . . ?
 P2 Ni1 H1A 85.0(7) . . ?
 P2 Ni1 H1B 109.3(7) . . ?
 P2 Ni1 In1 82.400(9) . . ?
 P2 Ni1 P1 122.750(13) . . ?
 P3 Ni1 H1A 119.9(7) . . ?
 P3 Ni1 H1B 90.2(7) . . ?
 P3 Ni1 In1 84.552(9) . . ?
 P3 Ni1 P1 120.196(13) . . ?
 P3 Ni1 P2 112.170(13) . . ?
 H1B H1A Ni1 72.5(19) . . ?
 H1A H1B Ni1 75.0(19) . . ?
 N1 In1 Ni1 104.68(3) . . ?
 N2 In1 Ni1 102.78(3) . . ?
 N2 In1 N1 116.51(4) . . ?
 N3 In1 Ni1 103.23(3) . . ?
 N3 In1 N1 111.73(4) . . ?
 N3 In1 N2 115.79(4) . . ?
 N4 In1 Ni1 178.59(2) . . ?
 N4 In1 N1 76.60(4) . . ?
 N4 In1 N2 76.04(4) . . ?
 N4 In1 N3 76.72(3) . . ?
 C7 P1 Ni1 117.46(4) . . ?
 C8 P1 Ni1 110.56(4) . . ?
 C8 P1 C7 103.33(6) . . ?
 C9 P1 Ni1 116.67(4) . . ?
 C9 P1 C7 102.03(6) . . ?
 C9 P1 C8 105.27(6) . . ?
 C20 P2 Ni1 117.98(4) . . ?
 C21 P2 Ni1 114.38(4) . . ?
 C21 P2 C20 102.58(5) . . ?
 C22 P2 Ni1 117.31(4) . . ?
 C22 P2 C20 100.60(6) . . ?
 C22 P2 C21 101.46(6) . . ?
 C33 P3 Ni1 118.81(3) . . ?
 C34 P3 Ni1 112.78(4) . . ?
 C34 P3 C33 98.98(5) . . ?
 C35 P3 Ni1 118.80(4) . . ?
 C35 P3 C33 99.78(6) . . ?
 C35 P3 C34 104.92(5) . . ?
 C6 N1 In1 113.03(8) . . ?
 C7 N1 In1 115.72(7) . . ?
 C7 N1 C6 119.50(9) . . ?
 C19 N2 In1 112.95(8) . . ?
 C20 N2 In1 117.99(7) . . ?
 C20 N2 C19 120.64(10) . . ?
 C32 N3 In1 113.05(7) . . ?
 C33 N3 In1 118.76(7) . . ?
 C33 N3 C32 119.69(10) . . ?
 C1 N4 In1 103.11(7) . . ?
 C14 N4 In1 103.38(6) . . ?
 C14 N4 C1 115.89(9) . . ?
 C27 N4 In1 102.54(6) . . ?
 C27 N4 C1 113.65(9) . . ?
 C27 N4 C14 115.72(9) . . ?
 C2 C1 N4 121.23(10) . . ?
 C6 C1 N4 118.04(10) . . ?
 C6 C1 C2 120.65(10) . . ?
 H2A C2 C1 121.9(9) . . ?
 C3 C2 C1 121.42(12) . . ?
 C3 C2 H2A 116.3(9) . . ?
 H3A C3 C2 124.2(9) . . ?
 C4 C3 C2 118.58(11) . . ?
 C4 C3 H3A 116.9(9) . . ?
 H4A C4 C3 117.9(9) . . ?
 C5 C4 C3 120.68(11) . . ?
 C5 C4 H4A 121.4(9) . . ?
 H5A C5 C4 117.3(9) . . ?
 C6 C5 C4 121.56(11) . . ?
 C6 C5 H5A 121.0(9) . . ?
 C1 C6 N1 119.13(10) . . ?
 C5 C6 N1 123.76(11) . . ?
 C5 C6 C1 117.10(10) . . ?
 N1 C7 P1 108.64(8) . . ?
 H7A C7 P1 105.4(9) . . ?
 H7A C7 N1 118.3(9) . . ?
 H7B C7 P1 117.3(8) . . ?
 H7B C7 N1 108.7(8) . . ?
 H7B C7 H7A 98.8(12) . . ?
 H8A C8 P1 103.6(9) . . ?
 C10 C8 P1 117.22(10) . . ?
 C10 C8 H8A 103.6(9) . . ?
 C11 C8 P1 110.53(10) . . ?
 C11 C8 H8A 110.1(9) . . ?
 C11 C8 C10 111.12(13) . . ?
 H9A C9 P1 104.9(9) . . ?
 C12 C9 P1 110.00(9) . . ?
 C12 C9 H9A 107.1(9) . . ?
 C13 C9 P1 116.87(10) . . ?
 C13 C9 H9A 108.8(9) . . ?
 C13 C9 C12 108.78(12) . . ?
 H10A C10 C8 113.0(9) . . ?
 H10B C10 C8 111.4(9) . . ?
 H10B C10 H10A 111.8(13) . . ?
 H10C C10 C8 106.5(9) . . ?
 H10C C10 H10A 97.8(12) . . ?
 H10C C10 H10B 115.6(13) . . ?
 H11A C11 C8 101.4(9) . . ?
 H11B C11 C8 116.0(9) . . ?
 H11B C11 H11A 116.2(13) . . ?
 H11C C11 C8 108.6(9) . . ?
 H11C C11 H11A 101.5(13) . . ?
 H11C C11 H11B 111.7(13) . . ?
 H12A C12 C9 105.6(9) . . ?
 H12B C12 C9 108.1(9) . . ?
 H12B C12 H12A 117.1(13) . . ?
 H12C C12 C9 108.3(9) . . ?
 H12C C12 H12A 104.4(13) . . ?
 H12C C12 H12B 112.9(12) . . ?
 H13A C13 C9 120.8(10) . . ?
 H13B C13 C9 115.7(9) . . ?
 H13B C13 H13A 112.8(13) . . ?
 H13C C13 C9 118.7(10) . . ?
 H13C C13 H13A 93.5(13) . . ?
 H13C C13 H13B 89.1(13) . . ?
 C15 C14 N4 121.18(10) . . ?
 C19 C14 N4 118.08(9) . . ?
 C19 C14 C15 120.71(10) . . ?
 H15A C15 C14 117.4(9) . . ?
 C16 C15 C14 121.50(11) . . ?
 C16 C15 H15A 121.1(9) . . ?
 H16A C16 C15 121.4(9) . . ?
 C17 C16 C15 118.54(11) . . ?
 C17 C16 H16A 120.1(9) . . ?
 H17A C17 C16 116.6(9) . . ?
 C18 C17 C16 120.89(11) . . ?
 C18 C17 H17A 122.3(9) . . ?
 H18A C18 C17 117.6(9) . . ?
 C19 C18 C17 121.55(12) . . ?
 C19 C18 H18A 120.6(9) . . ?
 C14 C19 N2 118.79(10) . . ?
 C18 C19 N2 124.40(11) . . ?
 C18 C19 C14 116.80(10) . . ?
 N2 C20 P2 108.29(8) . . ?
 H20A C20 P2 106.1(9) . . ?
 H20A C20 N2 120.0(9) . . ?
 H20B C20 P2 111.7(9) . . ?
 H20B C20 N2 107.7(9) . . ?
 H20B C20 H20A 103.0(13) . . ?
 H21A C21 P2 109.9(9) . . ?
 C23 C21 P2 112.34(9) . . ?
 C23 C21 H21A 103.5(9) . . ?
 C24 C21 P2 110.01(9) . . ?
 C24 C21 H21A 110.7(9) . . ?
 C24 C21 C23 110.27(11) . . ?
 H22A C22 P2 102.4(9) . . ?
 C25 C22 P2 110.93(8) . . ?
 C25 C22 H22A 107.0(9) . . ?
 C26 C22 P2 115.69(10) . . ?
 C26 C22 H22A 111.5(9) . . ?
 C26 C22 C25 108.93(10) . . ?
 H23A C23 C21 105.8(9) . . ?
 H23B C23 C21 117.0(9) . . ?
 H23B C23 H23A 105.0(13) . . ?
 H23C C23 C21 107.8(9) . . ?
 H23C C23 H23A 109.3(12) . . ?
 H23C C23 H23B 111.6(13) . . ?
 H24A C24 C21 112.8(9) . . ?
 H24B C24 C21 109.5(9) . . ?
 H24B C24 H24A 106.1(13) . . ?
 H24C C24 C21 116.9(9) . . ?
 H24C C24 H24A 103.9(13) . . ?
 H24C C24 H24B 106.8(12) . . ?
 H25A C25 C22 109.9(9) . . ?
 H25B C25 C22 119.4(9) . . ?
 H25B C25 H25A 110.9(13) . . ?
 H25C C25 C22 107.7(9) . . ?
 H25C C25 H25A 110.0(12) . . ?
 H25C C25 H25B 98.1(13) . . ?
 H26A C26 C22 110.1(9) . . ?
 H26B C26 C22 109.4(9) . . ?
 H26B C26 H26A 112.3(12) . . ?
 H26C C26 C22 120.8(9) . . ?
 H26C C26 H26A 108.5(13) . . ?
 H26C C26 H26B 94.9(13) . . ?
 C28 C27 N4 121.04(10) . . ?
 C32 C27 N4 118.03(9) . . ?
 C32 C27 C28 120.93(10) . . ?
 H28A C28 C27 114.7(9) . . ?
 C29 C28 C27 121.27(11) . . ?
 C29 C28 H28A 123.8(9) . . ?
 H29A C29 C28 118.7(9) . . ?
 C30 C29 C28 118.58(11) . . ?
 C30 C29 H29A 122.7(9) . . ?
 H30A C30 C29 114.6(9) . . ?
 C31 C30 C29 120.78(11) . . ?
 C31 C30 H30A 124.6(9) . . ?
 H31A C31 C30 119.7(9) . . ?
 C32 C31 C30 121.70(11) . . ?
 C32 C31 H31A 118.6(9) . . ?
 C27 C32 N3 119.40(10) . . ?
 C31 C32 N3 123.94(10) . . ?
 C31 C32 C27 116.66(10) . . ?
 N3 C33 P3 111.60(7) . . ?
 H33A C33 P3 105.6(9) . . ?
 H33A C33 N3 111.9(9) . . ?
 H33B C33 P3 105.2(8) . . ?
 H33B C33 N3 113.7(8) . . ?
 H33B C33 H33A 108.4(12) . . ?
 H34A C34 P3 104.2(9) . . ?
 C36 C34 P3 114.88(9) . . ?
 C36 C34 H34A 110.1(9) . . ?
 C37 C34 P3 113.52(9) . . ?
 C37 C34 H34A 102.7(9) . . ?
 C37 C34 C36 110.50(10) . . ?
 H35A C35 P3 106.4(9) . . ?
 C38 C35 P3 108.63(8) . . ?
 C38 C35 H35A 109.2(9) . . ?
 C39 C35 P3 113.44(9) . . ?
 C39 C35 H35A 107.4(9) . . ?
 C39 C35 C38 111.60(11) . . ?
 H36A C36 C34 112.1(9) . . ?
 H36B C36 C34 104.3(9) . . ?
 H36B C36 H36A 112.6(13) . . ?
 H36C C36 C34 109.0(9) . . ?
 H36C C36 H36A 114.1(13) . . ?
 H36C C36 H36B 104.0(13) . . ?
 H37A C37 C34 106.6(9) . . ?
 H37B C37 C34 115.2(9) . . ?
 H37B C37 H37A 121.7(13) . . ?
 H37C C37 C34 107.9(9) . . ?
 H37C C37 H37A 113.4(13) . . ?
 H37C C37 H37B 90.8(13) . . ?
 H38A C38 C35 109.4(9) . . ?
 H38B C38 C35 103.9(9) . . ?
 H38B C38 H38A 119.1(13) . . ?
 H38C C38 C35 113.2(9) . . ?
 H38C C38 H38A 104.7(13) . . ?
 H38C C38 H38B 106.8(13) . . ?
 H39A C39 C35 118.7(9) . . ?
 H39B C39 C35 112.3(9) . . ?
 H39B C39 H39A 100.2(13) . . ?
 H39C C39 C35 110.0(9) . . ?
 H39C C39 H39A 106.0(13) . . ?
 H39C C39 H39B 109.0(13) . . ?

loop_
  _geom_torsion_atom_site_label_1
  _geom_torsion_atom_site_label_2
  _geom_torsion_atom_site_label_3
  _geom_torsion_atom_site_label_4
  _geom_torsion
  _geom_torsion_site_symmetry_1
  _geom_torsion_site_symmetry_2
  _geom_torsion_site_symmetry_3
  _geom_torsion_site_symmetry_4
  _geom_torsion_publ_flag
 In1 N1 C6 C1 -26.68(9) . . . . ?
 In1 N1 C6 C5 152.11(8) . . . . ?
 In1 N1 C7 P1 29.22(6) . . . . ?
 In1 N2 C19 C14 -26.87(9) . . . . ?
 In1 N2 C19 C18 152.11(8) . . . . ?
 In1 N2 C20 P2 23.25(7) . . . . ?
 In1 N3 C32 C27 -21.98(9) . . . . ?
 In1 N3 C32 C31 157.58(8) . . . . ?
 In1 N3 C33 P3 14.42(7) . . . . ?
 In1 N4 C1 C2 -157.18(7) . . . . ?
 In1 N4 C1 C6 19.47(7) . . . . ?
 In1 N4 C14 C15 -157.00(7) . . . . ?
 In1 N4 C14 C19 20.86(7) . . . . ?
 In1 N4 C27 C28 -156.87(8) . . . . ?
 In1 N4 C27 C32 24.15(8) . . . . ?
 P1 C7 N1 C6 169.70(8) . . . . ?
 P2 C20 N2 C19 169.15(7) . . . . ?
 P3 C33 N3 C32 160.21(8) . . . . ?
 N1 C6 C1 N4 2.14(12) . . . . ?
 N1 C6 C1 C2 178.81(11) . . . . ?
 N1 C6 C5 C4 -179.25(12) . . . . ?
 N2 C19 C14 N4 1.30(12) . . . . ?
 N2 C19 C14 C15 179.17(11) . . . . ?
 N2 C19 C18 C17 -179.61(12) . . . . ?
 N3 C32 C27 N4 -4.50(13) . . . . ?
 N3 C32 C27 C28 176.52(11) . . . . ?
 N3 C32 C31 C30 -178.45(13) . . . . ?
 N4 C1 C2 C3 177.38(11) . . . . ?
 N4 C1 C6 C5 -176.73(10) . . . . ?
 N4 C14 C15 C16 178.39(11) . . . . ?
 N4 C14 C19 C18 -177.77(10) . . . . ?
 N4 C27 C28 C29 -176.31(12) . . . . ?
 N4 C27 C32 C31 175.91(10) . . . . ?
 C1 C2 C3 C4 -1.06(14) . . . . ?
 C1 C6 C5 C4 -0.44(13) . . . . ?
 C2 C3 C4 C5 0.55(15) . . . . ?
 C3 C4 C5 C6 0.20(15) . . . . ?
 C14 C15 C16 C17 -0.76(14) . . . . ?
 C14 C19 C18 C17 -0.61(13) . . . . ?
 C15 C16 C17 C18 0.25(15) . . . . ?
 C16 C17 C18 C19 0.44(16) . . . . ?
 C27 C28 C29 C30 -0.13(16) . . . . ?
 C27 C32 C31 C30 1.12(14) . . . . ?
 C28 C29 C30 C31 -1.84(18) . . . . ?
 C29 C30 C31 C32 1.32(18) . . . . ?

loop_
  _diffrn_refln_index_h
  _diffrn_refln_index_k
  _diffrn_refln_index_l
  _diffrn_refln_intensity_net
  _diffrn_refln_intensity_u
 2 0 0 3512.35 117.79
 2 0 0 3685.63 96.49
 2 0 0 3523.35 108.59
 -2 0 0 3522.65 111.49
 2 0 0 3568.34 100.29
 2 0 0 3537.85 95.39
 -2 0 0 3464.85 94.49
 -2 0 0 3547.94 96.29
 -2 0 0 3460.75 99.89
 -3 0 0 -0.1 0.7
 -3 0 0 2.6 0.6
 -3 0 0 0.9 0.6
 -3 0 0 0.4 0.7
 -3 0 0 0 1
 3 0 0 1.4 0.6
 3 0 0 0.5 0.7
 3 0 0 1.4 0.8
 3 0 0 1 0.7
 3 0 0 0.6 0.8
 3 0 0 0.6 1.1
 3 0 0 0.3 0.6
 3 0 0 0 0.5
 3 0 0 0.3 0.9
 -3 0 0 1.3 0.7
 -3 0 0 0.4 0.5
 4 0 0 1918.61 36.1
 4 0 0 1909.91 36.1
 4 0 0 1932.31 36
 -4 0 0 1907.61 35.4
 -4 0 0 1932.61 36.4
 4 0 0 1987.9 35.6
 4 0 0 1928.61 35.4
 4 0 0 1921.41 37
 5 0 0 2.6 1.1
 5 0 0 1.6 0.6
 5 0 0 1.3 0.6
 -5 0 0 1.6 0.8
 -5 0 0 2.8 0.8
 -5 0 0 2.7 0.7
 -5 0 0 1.4 0.9
 -5 0 0 1.5 1
 5 0 0 1.2 0.7
 5 0 0 -0.1 0.7
 5 0 0 1.3 1.2
 5 0 0 2.6 1.3
 5 0 0 2.1 0.7
 -5 0 0 0.8 1.1
 5 0 0 1.8 0.3
 5 0 0 1.8 0.3
 5 0 0 0.9 0.8
 5 0 0 1.1 0.9
 6 0 0 69.09 1.6
 6 0 0 67.99 3.5
 6 0 0 67.99 3.6
 6 0 0 64.69 3.3
 6 0 0 72.79 1.6
 6 0 0 64.09 2.5
 6 0 0 60.19 2.9
 6 0 0 60.99 2.5
 6 0 0 61.89 2.4
 6 0 0 74.69 4.3
 -6 0 0 62.29 2.7
 -6 0 0 66.49 3.8
 -6 0 0 66.49 2.5
 -6 0 0 66.09 3.1
 -6 0 0 66.79 3.7
 -6 0 0 72.09 4.2
 6 0 0 64.59 3.8
 7 0 0 2.6 1.2
 7 0 0 1.5 1.6
 -7 0 0 1.5 1.4
 7 0 0 0.3 0.8
 7 0 0 1.9 0.9
 -7 0 0 2.4 1
 -7 0 0 3.2 1.3
 -7 0 0 1.4 0.8
 -7 0 0 1.9 1.4
 -8 0 0 227.78 6
 -8 0 0 235.08 7.2
 8 0 0 227.98 6.1
 -8 0 0 230.48 6.5
 8 0 0 228.58 6.2
 8 0 0 229.88 7.7
 8 0 0 232.48 9.1
 -8 0 0 234.58 9.7
 -8 0 0 226.48 8.8
 8 0 0 223.68 8.4
 8 0 0 231.38 6.3
 -9 0 0 -0.3 1.6
 9 0 0 -0.1 0.9
 -9 0 0 -0.7 1
 -9 0 0 -0.2 0.7
 -9 0 0 -1.6 1.1
 9 0 0 -0.2 1.7
 9 0 0 -0.6 0.7
 9 0 0 3 2.2
 9 0 0 0.9 1.5
 -9 0 0 -0.2 1
 -10 0 0 456.35 14.5
 -10 0 0 479.95 11.9
 10 0 0 498.15 16
 -10 0 0 477.35 12.9
 10 0 0 498.55 12.4
 10 0 0 492.25 15.1
 10 0 0 482.15 13.8
 11 0 0 0.2 1.7
 -11 0 0 1.5 1.6
 -11 0 0 1.7 1.3
 11 0 0 1.7 2.4
 11 0 0 -0.6 2.1
 11 0 0 0.8 1.3
 -12 0 0 2.2 2
 12 0 0 3.9 2.5
 12 0 0 0.9 2.5
 12 0 0 2.9 2.4
 -12 0 0 3.7 1.6
 12 0 0 1.5 1.4
 -12 0 0 3.3 2.5
 13 0 0 2.5 2.8
 13 0 0 0.8 1.4
 13 0 0 0.2 2.1
 -13 0 0 -1.8 1.6
 -13 0 0 2.8 1.6
 13 0 0 2.4 3.1
 -13 0 0 -2 2.3
 -14 0 0 52.99 4.7
 14 0 0 53.49 3.5
 14 0 0 54.19 5.5
 -14 0 0 53.09 3.7
 -14 0 0 53.99 6.5
 14 0 0 47 6.8
 14 0 0 58.99 6.5
 -15 0 0 -1.6 2.6
 15 0 0 4.5 4.1
 -15 0 0 -0.9 2
 -15 0 0 0.4 1.7
 15 0 0 -2.1 3
 15 0 0 0.3 1.5
 15 0 0 -0.3 2.5
 -16 0 0 124.09 7.7
 16 0 0 131.99 9.1
 16 0 0 139.59 10.1
 16 0 0 122.29 5.8
 -16 0 0 116.69 11.3
 -16 0 0 101.79 8
 17 0 0 -3.2 3.4
 17 0 0 4.3 4.4
 17 0 0 -3.6 3.9
 -17 0 0 0.6 2.9
 -17 0 0 4.6 4.3
 18 0 0 303.37 15.8
 -18 0 0 298.87 15.6
 18 0 0 286.37 14.1
 -18 0 0 286.57 12.6
 -19 0 0 3.2 4.7
 19 0 0 -0.5 4.2
 19 0 0 0 4.8
 -19 0 0 9.9 3.9
 19 0 0 3.3 4.2
 20 0 0 192.88 12.3
 20 0 0 167.18 11.7
 -20 0 0 187.78 13.3
 -20 0 0 187.48 10.6
 20 0 0 187.88 13.5
 2 1 0 15.1 0.5
 2 -1 0 14.2 1
 -2 1 0 14.2 0.8
 -2 1 0 15.4 0.7
 -2 -1 0 15 0.7
 2 -1 0 15.4 1.1
 -2 -1 0 15.2 1
 2 -1 0 15.2 0.8
 2 -1 0 13.1 1.1
 2 1 0 14 1.1
 2 1 0 13.5 1.3
 2 1 0 14.4 0.7
 2 1 0 13.8 1.4
 -2 1 0 14.8 0.8
 -2 1 0 15.5 1.2
 -2 1 0 16.8 0.9
 2 1 0 14.7 1.2
 -2 -1 0 13.1 0.9
 -2 -1 0 13.7 0.9
 -2 -1 0 15.3 1
 2 1 0 13.5 1
 2 -1 0 14.2 1.2
 2 -1 0 13.8 0.9
 2 -1 0 14.2 0.8
 2 1 0 14.5 0.9
 -2 -1 0 16 1.3
 -2 -1 0 14.8 1.2
 -2 -1 0 14.5 0.5
 -2 -1 0 13.2 1.2
 2 -1 0 15.1 0.8
 -3 1 0 1149.08 21.9
 3 -1 0 1167.88 21.2
 -3 -1 0 1145.49 21.2
 3 -1 0 1181.68 22.8
 3 -1 0 1142.79 21.9
 3 1 0 1172.38 22.9
 3 1 0 1161.88 21.2
 -3 -1 0 1151.08 23.2
 3 -1 0 1214.38 23.5
 -3 1 0 1183.58 21.4
 3 1 0 1161.48 22
 3 1 0 1163.68 21.2
 -3 -1 0 1161.88 22.9
 -3 -1 0 1161.48 22
 3 1 0 1165.28 21.9
 3 -1 0 1181.68 21.7
 3 -1 0 1159.98 21.8
 3 -1 0 1158.58 22.5
 -3 -1 0 1178.08 22.3
 -3 -1 0 1179.88 22.3
 3 -1 0 1219.28 22.4
 3 1 0 1184.08 22.3
 3 1 0 1161.68 22.8
 3 1 0 1185.98 22.3
 -3 -1 0 1163.48 22.8
 -3 1 0 1159.78 21.7
 3 -1 0 1153.88 21.9
 3 1 0 1126.79 23.2
 -3 -1 0 1137.89 21.2
 -3 -1 0 1157.98 22
 4 1 0 96.09 3
 4 -1 0 103.09 2.9
 -4 -1 0 97.79 2.5
 4 -1 0 99.49 3.7
 -4 -1 0 98.19 3.8
 4 1 0 98.59 3.8
 -4 -1 0 95.39 3.3
 4 -1 0 95.29 4.1
 4 -1 0 104.99 2.6
 4 1 0 107.79 4
 -4 1 0 104.49 3
 4 1 0 101.09 5
 -4 -1 0 94.89 3.3
 -4 -1 0 95.39 4.1
 4 1 0 99.79 2.3
 4 -1 0 102.59 3.1
 -4 -1 0 98.59 3.1
 4 1 0 99.59 3.5
 4 -1 0 95.49 3.5
 -4 1 0 97.29 3.5
 4 -1 0 97.49 3.1
 -4 -1 0 101.99 3.2
 -4 1 0 108.19 4
 -4 1 0 97.89 3
 -4 1 0 100.29 3.1
 4 -1 0 104.19 3.1
 4 1 0 103.59 2.6
 4 1 0 97.09 3.1
 4 -1 0 100.49 2.4
 -5 -1 0 1842.02 36
 -5 1 0 1850.81 35.2
 5 1 0 1750.32 33.4
 5 1 0 1776.92 32.7
 -5 -1 0 1785.12 32.6
 5 1 0 1759.32 34.2
 5 -1 0 1797.42 32.7
 5 1 0 1750.52 34.9
 5 1 0 1792.62 34.4
 -5 1 0 1755.32 34.4
 5 1 0 1765.42 34.7
 5 -1 0 1770.82 33.2
 -5 -1 0 1795.62 34.1
 -5 -1 0 1781.82 34.2
 -5 1 0 1724.83 33.4
 5 1 0 1749.43 35.8
 -5 1 0 1763.02 33.3
 5 1 0 1795.72 34.1
 -5 -1 0 1757.12 33.5
 -5 -1 0 1853.01 35.3
 5 -1 0 1797.42 32.3
 -5 1 0 1798.52 33.7
 5 1 0 1818.02 32.1
 5 1 0 1766.52 35.2
 5 -1 0 1778.82 35.9
 5 -1 0 1771.02 34.2
 -5 -1 0 1758.02 33.6
 5 -1 0 1775.42 33.5
 5 -1 0 1798.82 33.9
 5 -1 0 1732.63 34.8
 5 -1 0 1771.72 34.6
 -6 1 0 923.41 18.7
 -6 1 0 907.81 18.2
 6 1 0 908.81 19.5
 6 1 0 917.31 16.7
 6 1 0 918.91 17.6
 6 1 0 886.31 18.7
 6 -1 0 935.41 21.3
 6 -1 0 900.91 16.9
 6 1 0 915.91 20.4
 -6 -1 0 946.41 20.4
 6 -1 0 897.11 18.3
 6 -1 0 920.11 18.8
 6 -1 0 912.41 18.6
 6 -1 0 901.21 18
 -6 -1 0 904.01 18.6
 -6 -1 0 909.51 18.4
 -6 -1 0 927.41 19.2
 -6 -1 0 890.51 19.1
 -6 -1 0 933.01 21
 -6 1 0 899.91 20.2
 6 1 0 916.81 21.1
 6 -1 0 901.51 19.6
 -6 -1 0 927.01 17.5
 6 -1 0 912.41 17.6
 6 1 0 907.31 18.3
 -7 1 0 2.7 0.9
 7 -1 0 2.6 0.8
 -7 -1 0 4.6 1.2
 7 -1 0 5.9 2.1
 7 -1 0 4.5 0.5
 -7 -1 0 3.3 0.7
 -7 -1 0 6.9 1.9
 7 1 0 1.2 1.6
 7 -1 0 3.1 0.9
 7 1 0 3.6 0.8
 7 1 0 5.3 1.5
 7 1 0 4.4 0.3
 -7 1 0 3.3 1.6
 -7 1 0 3.9 1.2
 7 -1 0 4.2 1.5
 7 1 0 3.7 1
 -7 -1 0 4.6 1.7
 7 -1 0 3.6 1.1
 -7 -1 0 4.6 1.4
 -7 1 0 4.3 1
 -8 -1 0 82.59 2.8
 -8 1 0 76.29 3.2
 8 -1 0 81.79 3.5
 8 1 0 80.19 3
 8 -1 0 79.59 2.9
 -8 -1 0 84.29 5.6
 -8 -1 0 76.29 3.9
 -8 1 0 80.09 3.3
 -8 -1 0 74.99 3.5
 -8 -1 0 81.29 5
 8 1 0 75.09 4.8
 8 -1 0 74.09 5.1
 8 -1 0 75.89 3.1
 -8 1 0 82.59 3.9
 8 -1 0 76.49 4.3
 8 -1 0 73.59 4.7
 8 1 0 80.09 4.4
 8 1 0 74.39 5.1
 9 1 0 1038.9 25.5
 9 1 0 1024 20.3
 9 -1 0 1031.6 25.5
 -9 1 0 1013.2 22
 -9 1 0 996.5 24.1
 -9 -1 0 1061.09 23.1
 9 -1 0 996.4 20.2
 -9 -1 0 1018.4 24.2
 -9 1 0 1000.5 21
 9 1 0 1015.3 24.4
 9 -1 0 1024 24.5
 -9 -1 0 998.2 24.9
 9 -1 0 995.9 21.1
 9 -1 0 1014.3 20.7
 9 1 0 1012.3 23.1
 -10 1 0 151.78 6.2
 10 1 0 158.98 8.4
 -10 -1 0 152.78 5.7
 -10 -1 0 148.69 6.3
 -10 -1 0 141.99 8.8
 10 1 0 161.38 7.9
 10 -1 0 156.58 8.2
 10 -1 0 160.18 5.6
 10 -1 0 154.78 4.8
 -10 1 0 155.58 7.6
 10 -1 0 155.98 5.2
 10 -1 0 151.08 7.7
 -10 1 0 162.68 5.5
 -10 -1 0 162.48 7.8
 10 1 0 149.29 4.8
 10 -1 0 145.79 6.9
 10 1 0 154.58 6.9
 -11 1 0 23.5 3.2
 11 1 0 22.6 4.2
 -11 1 0 24 2.4
 11 -1 0 19.4 3.6
 11 -1 0 24.3 2.6
 11 1 0 24.1 2.1
 11 1 0 24.4 3.6
 11 -1 0 23.3 4.2
 11 1 0 26.6 4.4
 -11 -1 0 25.5 2.9
 11 -1 0 23 2.2
 11 -1 0 27.2 3.8
 -11 -1 0 18.1 3
 12 -1 0 3.2 2.7
 -12 1 0 1 1.3
 12 1 0 1.3 2.7
 12 1 0 0.9 1.1
 12 -1 0 0.9 1.9
 -12 1 0 0.1 2.4
 -12 1 0 1.4 1.7
 12 1 0 -0.3 1.8
 -12 -1 0 -0.1 1.4
 12 -1 0 1.2 1.4
 12 -1 0 -0.6 2.1
 12 1 0 0.1 2.1
 -12 -1 0 0.9 2.5
 -13 1 0 7.3 2.5
 -13 -1 0 12.4 2.4
 -13 1 0 10.7 2
 13 1 0 12.8 3.9
 -13 -1 0 13.8 2.9
 13 1 0 8.3 3.6
 13 1 0 23.3 4.1
 -13 -1 0 10.1 3.3
 -13 1 0 12 3.5
 13 -1 0 15.5 4.1
 13 -1 0 14.6 2.4
 13 -1 0 7.1 3.6
 13 -1 0 10.9 3
 -14 1 0 5.1 3.2
 14 -1 0 -0.3 2.2
 -14 -1 0 0.9 2.8
 14 -1 0 -1 2.6
 14 1 0 4.9 3.4
 -14 -1 0 -3.2 1.6
 14 1 0 3.3 3.1
 -14 -1 0 1.8 2
 -14 1 0 0.6 2.2
 14 1 0 0 2.3
 -14 1 0 4.5 1.7
 14 -1 0 1.5 3
 15 -1 0 4.1 3.7
 15 1 0 2.6 3.3
 -15 1 0 1.4 1.8
 15 -1 0 1.1 2.8
 -15 -1 0 0.5 2.5
 -15 -1 0 -2.9 2.1
 -15 1 0 -1.3 2.8
 15 1 0 -1.3 2.7
 15 -1 0 4.1 2.1
 15 -1 0 -1.6 2.7
 -15 -1 0 3.1 3.6
 -15 1 0 2.7 2.4
 15 1 0 2.9 3.7
 16 1 0 13.8 5
 -16 1 0 16.6 5.7
 16 -1 0 7.5 4
 16 -1 0 6.5 4.4
 -16 1 0 6.4 3
 16 -1 0 8.9 2.3
 -16 -1 0 11 2.4
 -16 -1 0 14.4 5.8
 16 -1 0 6.7 4.5
 -16 -1 0 13.7 3.7
 16 1 0 12.8 4.1
 17 -1 0 1.4 4
 -17 -1 0 9.4 4.2
 17 1 0 15.3 4.8
 17 1 0 7 4.5
 17 1 0 19.3 5.7
 -17 -1 0 11 4.9
 -17 1 0 18.6 3.9
 -17 1 0 11.4 4.8
 17 -1 0 15 5.4
 17 -1 0 9.4 5.2
 -18 -1 0 4.5 3.6
 18 1 0 -1 3.9
 18 -1 0 2.5 4.5
 -18 1 0 5.5 3.1
 18 1 0 6 4.6
 -18 1 0 2.8 4.5
 18 1 0 8.4 4.5
 -18 -1 0 4.5 4.5
 18 -1 0 -0.8 4.3
 19 1 0 381.96 18.3
 19 -1 0 347.97 16.2
 -19 -1 0 385.46 18.5
 19 1 0 394.66 17.2
 -19 1 0 388.96 14.8
 -19 -1 0 342.67 14.6
 19 1 0 319.77 15.6
 20 -1 0 -2.4 3.8
 20 1 0 3 4.6
 20 1 0 -3 3.9
 20 1 0 -7.8 3.7
 20 -1 0 -3.4 4.4
 -20 1 0 7.9 4.1
 20 -1 0 -1.3 3.7
 -20 -1 0 -8.8 3.7
 -20 1 0 -1.3 4.5
 -20 -1 0 4.2 3.6
 0 -2 0 4021 114.39
 0 -2 0 3890.31 101.49
 0 2 0 3900.41 109.99
 0 2 0 4109.09 121.79
 0 -2 0 4019.2 111.89
 0 -2 0 4053.59 111.99
 0 -2 0 4168.28 116.69
 0 -2 0 4063.79 121.49
 -1 -2 0 964.6 48.1
 1 -2 0 1017.8 55.89
 1 2 0 991.5 56.99
 1 2 0 987.8 35
 -1 2 0 971.7 46.2
 1 2 0 910.91 52.59
 -1 -2 0 1005 54.09
 1 -2 0 946.81 49.4
 -1 -2 0 1025.3 54.59
 1 -2 0 962.2 34.4
 -1 2 0 932.61 33.5
 -1 2 0 1025.7 51.49
 -1 -2 0 1054.69 51.29
 -1 2 0 925.11 48.6
 1 -2 0 972.2 49.9
 1 2 0 935.21 47.2
 1 2 0 1056.59 55.89
 1 -2 0 918.41 36.8
 -1 -2 0 971.9 45.3
 -1 -2 0 927.81 52.69
 2 2 0 1342.87 25.8
 2 -2 0 1364.56 25.7
 3 -2 0 2170.18 103.29
 3 -2 0 2075.99 101.19
 3 -2 0 2248.68 128.89
 3 -2 0 2247.38 128.89
 3 -2 0 2004.6 101.19
 -3 -2 0 2079.79 73.69
 3 2 0 2223.18 106.19
 -3 2 0 2148.49 127.89
 -3 2 0 2180.58 83.29
 -3 -2 0 2127.99 103.49
 3 -2 0 2150.88 51.69
 3 2 0 2224.58 73.59
 3 2 0 2184.68 125.69
 -3 -2 0 2065.69 107.19
 -3 -2 0 2085.59 112.09
 3 -2 0 2055.79 75.19
 3 -2 0 2174.58 88.49
 3 -2 0 2050.69 81.79
 3 2 0 2230.98 99.99
 -3 -2 0 2132.29 96.19
 -3 -2 0 2122.09 101.89
 -3 -2 0 1905.51 50.79
 3 -2 0 2156.58 77.39
 3 2 0 2124.69 109.09
 4 -2 0 134.39 3.6
 -4 -2 0 134.69 4.7
 4 -2 0 145.39 5.3
 -4 -2 0 135.79 4.1
 -4 -2 0 131.59 4.1
 -4 -2 0 140.39 5.1
 4 2 0 142.39 3.3
 -4 -2 0 130.99 4.2
 4 2 0 131.69 3.6
 -4 -2 0 134.69 4.7
 -4 2 0 140.09 4.7
 4 -2 0 132.09 4.6
 -4 -2 0 133.59 2.8
 4 -2 0 134.19 4.3
 4 2 0 139.59 5.2
 4 -2 0 136.39 4.1
 4 2 0 139.39 4.3
 4 -2 0 140.39 4.5
 -4 -2 0 131.09 4
 -4 2 0 134.99 3.6
 4 -2 0 138.79 2.9
 4 -2 0 134.49 3.7
 4 2 0 142.29 4.3
 -4 -2 0 137.29 3.3
 -4 2 0 138.29 4.4
 -4 2 0 130.09 3.6
 -4 2 0 136.99 3.7
 -4 2 0 141.49 3.5
 4 2 0 135.19 4.6
 -4 2 0 131.69 4
 4 2 0 124.59 4.7
 4 -2 0 141.59 3.4
 4 2 0 130.19 4
 4 2 0 139.39 2.9
 4 -2 0 138.49 3.6
 5 2 0 1466.55 28.4
 -5 2 0 1443.56 28.3
 -5 -2 0 1440.16 28.6
 5 -2 0 1462.05 29
 5 2 0 1479.15 26.9
 5 2 0 1460.85 29.9
 -5 -2 0 1448.66 28.8
 -5 -2 0 1424.76 29.7
 5 2 0 1462.65 28
 5 -2 0 1477.45 27.8
 5 -2 0 1460.15 27.9
 5 -2 0 1410.56 28.8
 -5 -2 0 1465.25 30
 5 2 0 1461.65 28.9
 5 2 0 1481.85 28.9
 5 -2 0 1538.15 31
 5 -2 0 1450.55 27.2
 -5 -2 0 1458.95 27.1
 -5 2 0 1509.35 27.9
 -5 2 0 1464.55 29
 -5 2 0 1499.15 28
 -5 2 0 1479.95 27.3
 5 2 0 1531.35 30.8
 -5 -2 0 1463.85 30.4
 -5 2 0 1463.55 31.1
 -5 -2 0 1468.95 26.8
 5 -2 0 1501.95 28.5
 -5 -2 0 1463.65 28.4
 -5 -2 0 1471.85 28.4
 5 -2 0 1471.35 28.1
 5 -2 0 1466.35 29.3
 5 2 0 1538.45 31.1
 5 2 0 1467.05 27
 5 2 0 1483.85 28.9
 5 -2 0 1478.95 26.8
 -6 2 0 61.79 2.8
 6 -2 0 57.99 2
 6 -2 0 61.09 3.4
 6 -2 0 56.59 4
 6 2 0 62.59 3.3
 -6 -2 0 58.49 2.9
 -6 -2 0 62.39 2.9
 -6 2 0 57.69 2.7
 6 -2 0 64.19 2.8
 -6 -2 0 62.59 3.7
 6 -2 0 61.39 2.8
 -6 -2 0 60.69 3.9
 -6 2 0 62.59 3.7
 6 2 0 60.89 2.8
 -6 2 0 62.59 2.6
 6 -2 0 60.39 1.9
 6 2 0 57.39 1.8
 6 -2 0 56.19 2.6
 -6 -2 0 55.29 2.9
 6 2 0 61.39 2
 6 2 0 59.39 2.6
 6 2 0 59.19 3.8
 6 2 0 64.39 4.2
 -6 -2 0 59.09 1.8
 -6 -2 0 54.29 3
 6 -2 0 59.19 2.4
 -7 -2 0 718.33 16.1
 7 -2 0 701.33 14.6
 7 2 0 695.03 16.2
 7 2 0 707.73 13.3
 7 -2 0 688.23 15.2
 -7 2 0 709.53 14.7
 -7 -2 0 693.43 15.4
 7 2 0 706.93 18.1
 7 -2 0 737.53 18.3
 7 -2 0 685.43 13.7
 -7 -2 0 703.33 13.6
 7 2 0 709.23 13.8
 -7 2 0 720.03 15.5
 -7 2 0 695.53 17.1
 -7 2 0 683.33 15.2
 7 2 0 674.53 17.2
 -7 -2 0 768.52 16.8
 -7 -2 0 693.33 17.8
 7 -2 0 679.63 16.5
 -7 -2 0 697.03 17.2
 7 -2 0 699.33 13.6
 8 -2 0 262.97 7.5
 8 -2 0 264.57 6.9
 8 2 0 256.67 8.3
 8 2 0 275.97 6.2
 8 2 0 259.87 9.9
 8 -2 0 270.27 5.7
 8 2 0 270.07 9.8
 8 -2 0 259.07 8.6
 8 -2 0 268.87 6.1
 8 2 0 263.97 5.3
 -8 2 0 259.97 7.5
 -8 -2 0 264.57 8.2
 -8 2 0 285.17 7.2
 8 -2 0 272.17 10.1
 -8 -2 0 252.77 9.5
 9 -2 0 121.49 4.8
 9 -2 0 118.59 4.2
 -9 -2 0 122.39 5
 -9 -2 0 135.69 6.6
 -9 -2 0 125.29 5.5
 9 2 0 117.09 3.6
 -9 2 0 119.79 5
 9 2 0 127.79 5.8
 -9 2 0 127.99 6.6
 9 -2 0 114.69 3.6
 -9 -2 0 123.59 6.8
 9 2 0 115.39 6.4
 9 2 0 126.59 7
 -9 2 0 127.19 4.5
 9 -2 0 125.49 6
 9 -2 0 125.29 7.1
 9 -2 0 129.59 2.9
 10 -2 0 459.15 10.9
 -10 2 0 443.96 11.1
 10 2 0 467.25 14.7
 10 2 0 456.05 15.3
 -10 -2 0 461.65 12
 10 2 0 461.25 10.1
 10 -2 0 447.36 14.5
 -10 2 0 477.15 14.6
 -10 -2 0 490.55 14.9
 10 -2 0 466.25 11.8
 -10 2 0 459.85 12.5
 10 -2 0 448.56 10.1
 10 -2 0 480.55 13.9
 10 -2 0 469.45 15.6
 -10 -2 0 468.45 13
 10 2 0 479.55 13.4
 11 -2 0 10.8 3.3
 11 -2 0 4.2 2.2
 11 -2 0 4 2.8
 11 2 0 10.1 1.4
 -11 -2 0 6.4 1.9
 11 2 0 8.2 3
 -11 -2 0 8.6 3.5
 11 2 0 6.7 3
 11 2 0 6.2 2.5
 11 -2 0 5.8 1.2
 -11 -2 0 7.2 2.3
 -11 2 0 8.8 2.8
 11 -2 0 11.3 2.1
 -11 2 0 8.6 2.1
 12 -2 0 30.2 3.8
 12 2 0 30.4 4.1
 -12 -2 0 32.3 5
 -12 -2 0 27.1 3.7
 -12 -2 0 28.7 3.3
 12 2 0 23.7 1.9
 12 2 0 25.8 4.8
 12 -2 0 19.9 1.8
 12 -2 0 25.1 4.1
 -12 2 0 26.2 3.4
 -12 2 0 24.9 2.5
 12 -2 0 35.3 5.2
 12 2 0 24.7 4.4
 -12 2 0 25.9 4.4
 13 2 0 99.99 7.5
 -13 2 0 95.09 7.1
 13 -2 0 97.49 4.9
 13 2 0 86.29 3.3
 13 -2 0 83.29 3.4
 13 -2 0 95.69 7.9
 -13 2 0 88.09 5.3
 -13 -2 0 90.49 5.8
 -13 2 0 94.29 4.4
 -13 -2 0 82.69 6.8
 13 2 0 87.39 7.7
 13 -2 0 100.89 6.8
 13 -2 0 80.99 6.9
 13 2 0 92.09 6.3
 -14 2 0 14.9 4.3
 14 2 0 13.3 1.4
 -14 -2 0 12 3.1
 14 2 0 18.9 4.7
 14 -2 0 10.6 4.1
 14 2 0 5.9 3.5
 -14 2 0 20 3.5
 14 -2 0 14.7 3.7
 14 -2 0 15.4 2.6
 -14 -2 0 13.1 2.7
 -14 -2 0 14.2 4.1
 14 -2 0 12.8 4
 14 2 0 15.3 3.7
 -15 2 0 86.29 5.7
 -15 -2 0 91.39 8.2
 -15 2 0 87.09 7.7
 15 -2 0 90.99 7.2
 15 -2 0 78.59 7.8
 15 -2 0 82.09 8.2
 -15 -2 0 84.39 5
 -15 -2 0 82.09 6.2
 15 -2 0 90.59 5.1
 15 2 0 84.69 6.9
 15 2 0 82.29 8
 15 2 0 88.19 8.3
 16 2 0 21.4 6.6
 -16 2 0 31.9 6.1
 16 2 0 15.6 6
 16 2 0 25.9 4.8
 -16 -2 0 33.3 6.3
 -16 2 0 25.3 4.1
 16 -2 0 24.7 5.8
 16 -2 0 13.2 5.8
 16 -2 0 20.9 3.1
 16 -2 0 28.9 5.4
 -16 -2 0 29.2 3.6
 -16 -2 0 24.7 4.6
 17 -2 0 9.7 4.8
 17 2 0 12.6 4.6
 -17 -2 0 9.7 4.5
 -17 -2 0 11.8 4
 17 2 0 14.5 5.3
 -17 2 0 12.1 3.7
 17 2 0 16.8 4.8
 17 2 0 4.1 4.3
 17 -2 0 10.4 2.7
 17 -2 0 14.4 5.5
 -17 2 0 6 4
 -18 -2 0 6.7 4.8
 -18 2 0 7.7 5.2
 18 2 0 4.4 4.1
 18 2 0 3.1 4.3
 18 -2 0 1 3.7
 18 2 0 8.4 4
 18 -2 0 1.7 4.4
 -18 -2 0 7.8 3.4
 -19 -2 0 13.9 5.6
 19 -2 0 9.3 5.1
 19 2 0 0 4.4
 19 2 0 10.6 5.4
 -19 2 0 6.2 4.3
 -19 -2 0 13.7 4
 19 -2 0 -2 4.2
 19 2 0 5.4 4.4
 -19 2 0 13.2 4
 20 2 0 28.9 6.3
 20 -2 0 24 6.6
 20 -2 0 15.3 6
 20 2 0 11.4 6.4
 -20 2 0 19.8 6.4
 -20 2 0 23.8 4.8
 20 2 0 24.4 6
 -20 -2 0 21.4 4.8
 0 3 0 0 0.5
 0 -3 0 -0.2 0.8
 0 -3 0 1.2 0.7
 0 3 0 -0.6 0.6
 0 3 0 0.2 0.6
 0 3 0 0.7 0.5
 0 3 0 0 0.8
 0 3 0 -0.4 0.9
 0 -3 0 -0.6 0.8
 0 -3 0 0.2 0.4
 0 3 0 0.7 0.7
 0 -3 0 0.8 0.7
 0 -3 0 0.6 0.6
 0 -3 0 1.2 0.5
 -1 3 0 64.29 2.7
 1 3 0 66.79 1.8
 1 -3 0 63.99 2
 -1 3 0 64.59 2.3
 1 -3 0 68.89 2.4
 -1 3 0 66.79 2.3
 1 3 0 69.09 2.4
 -1 -3 0 67.89 2.3
 -1 -3 0 67.49 2.4
 1 3 0 66.19 2.5
 1 3 0 64.09 2.9
 1 3 0 66.29 2.3
 -1 3 0 67.59 1.8
 -1 -3 0 63.39 2.4
 1 3 0 67.59 2.7
 1 -3 0 62.59 2.4
 -1 -3 0 66.99 2.3
 1 -3 0 66.79 2.3
 1 3 0 67.59 2.3
 -1 -3 0 67.09 2
 1 -3 0 65.09 2.6
 1 -3 0 67.09 2.2
 -1 -3 0 66.89 2.2
 -1 -3 0 63.59 2.7
 -1 3 0 68.89 2
 -1 3 0 67.39 2.4
 -1 -3 0 68.29 1.8
 -1 3 0 73.09 2.3
 -1 -3 0 69.59 3
 2 3 0 605.44 12.3
 2 3 0 602.64 12.7
 2 3 0 592.34 12.4
 2 3 0 598.14 13.4
 -2 -3 0 607.44 12.5
 -2 3 0 605.14 11.4
 2 -3 0 608.94 12.5
 -2 -3 0 619.34 13.4
 2 -3 0 586.64 12.9
 -2 -3 0 611.34 11.5
 2 3 0 614.44 12.1
 -2 -3 0 619.54 12.4
 -2 -3 0 613.54 12.7
 -2 -3 0 615.04 12.2
 2 -3 0 610.94 11.5
 -2 3 0 607.94 12.2
 2 -3 0 623.34 12.3
 -2 -3 0 606.04 13
 2 -3 0 621.54 12.4
 2 3 0 600.14 13
 -2 3 0 605.14 12.5
 -2 3 0 596.34 11.2
 -2 -3 0 621.24 12.4
 -2 3 0 604.24 12.4
 -2 3 0 653.13 13.1
 -2 3 0 608.94 11.4
 2 -3 0 619.64 11.1
 -2 3 0 609.04 12.5
 2 -3 0 602.84 12.5
 2 -3 0 610.44 11.4
 3 3 0 1999.2 36.9
 3 -3 0 1942.41 36.9
 -3 -3 0 1988.4 38.7
 -3 -3 0 1988.9 36.7
 -3 3 0 1888.61 35.1
 3 3 0 1981.8 38.7
 4 -3 0 916.11 18.1
 4 -3 0 829.42 18.1
 -4 3 0 874.51 17.9
 -4 -3 0 884.81 18.1
 4 -3 0 912.81 18.9
 4 3 0 865.31 18
 4 -3 0 926.11 18.7
 4 -3 0 845.32 18
 4 3 0 870.91 18.7
 4 3 0 902.31 17
 4 -3 0 897.61 16.8
 4 3 0 868.71 17.9
 -4 -3 0 853.51 18.8
 -4 -3 0 869.11 17
 -4 -3 0 886.91 18
 -4 3 0 900.61 18.8
 -4 3 0 867.51 17.2
 -4 -3 0 859.31 17.8
 4 -3 0 897.71 17.1
 -4 3 0 878.91 16.9
 4 -3 0 885.11 17.2
 4 3 0 882.41 17.9
 4 3 0 883.71 19.4
 4 -3 0 895.71 17.4
 4 3 0 887.21 18.5
 -4 3 0 884.51 18.3
 4 3 0 907.61 19.1
 -4 -3 0 886.71 18
 -4 3 0 890.31 17
 -5 -3 0 -0.6 1.1
 -5 -3 0 0.1 0.6
 5 -3 0 0.7 0.9
 5 -3 0 0.4 0.6
 5 -3 0 0.2 0.8
 5 3 0 0.5 0.9
 5 3 0 1.9 0.6
 5 -3 0 0 0.8
 5 3 0 -0.2 1
 5 -3 0 0.1 0.6
 -5 -3 0 0.8 0.9
 -5 -3 0 2.6 1
 -5 3 0 0.3 1.1
 -5 3 0 1.2 0.8
 -5 3 0 1.1 1.1
 -5 -3 0 0.2 1.2
 5 3 0 0.4 0.6
 -5 -3 0 -0.3 0.9
 5 3 0 0.3 1.2
 5 -3 0 1.8 0.7
 5 3 0 1 0.8
 -5 3 0 1 0.6
 -5 3 0 0.5 0.6
 -5 -3 0 0.6 0.8
 5 -3 0 0.5 0.7
 -6 3 0 2051.69 37.9
 6 -3 0 2039.2 38.3
 6 -3 0 2089.99 42
 -6 -3 0 2049.59 41.5
 6 3 0 2072.19 41.8
 6 -3 0 2028 37.7
 -6 3 0 2060.79 40.7
 6 -3 0 1989.8 38.5
 6 3 0 2017.4 38.3
 -6 -3 0 2162.98 40
 -6 -3 0 2007.4 39.3
 6 3 0 2050.79 37.5
 -6 -3 0 2029.9 37.6
 6 3 0 1995.2 40.9
 -6 -3 0 2004.7 39.2
 6 -3 0 2055.89 36.6
 6 3 0 2005.5 39.5
 -6 -3 0 2014.6 39.2
 -6 3 0 2069.79 38.3
 6 -3 0 2081.09 39.2
 6 -3 0 2023.1 36.7
 6 -3 0 1985.9 40.2
 -6 -3 0 1999.4 40.7
 7 -3 0 68.09 3.4
 7 -3 0 64.39 3
 7 -3 0 67.19 4.7
 -7 -3 0 73.19 3.6
 -7 -3 0 61.99 3.3
 7 -3 0 74.29 4.1
 7 -3 0 69.79 2.4
 -7 -3 0 69.79 4.3
 7 3 0 68.79 3.8
 7 3 0 67.49 3
 7 -3 0 67.29 1.8
 7 3 0 65.59 1.7
 -7 3 0 69.89 2.9
 -7 3 0 63.49 2.9
 -7 3 0 64.49 4.1
 7 3 0 73.59 4.5
 -7 -3 0 67.19 3.7
 7 3 0 61.49 4.5
 -7 -3 0 62.19 4.3
 7 -3 0 68.19 2.8
 7 3 0 64.59 2.2
 -8 -3 0 285.67 8.2
 8 -3 0 272.07 7.2
 8 3 0 279.27 5.8
 8 -3 0 263.67 10.2
 8 3 0 276.67 10.4
 -8 -3 0 291.47 10.3
 8 -3 0 287.97 6.4
 8 3 0 288.87 8.9
 8 -3 0 275.97 8.1
 -8 3 0 291.97 7.4
 8 -3 0 281.97 10.5
 -8 3 0 266.97 7.6
 8 -3 0 282.57 5.9
 -8 -3 0 299.67 11.7
 -8 3 0 293.27 9.8
 8 3 0 278.97 6.1
 -9 3 0 150.88 5.5
 9 -3 0 156.28 4
 9 3 0 150.88 3.6
 9 3 0 161.78 7.4
 -9 -3 0 155.18 7.6
 -9 3 0 160.08 7.4
 -9 3 0 159.08 5.1
 -9 -3 0 156.98 5.9
 9 -3 0 143.49 6.7
 9 -3 0 157.48 3.8
 9 -3 0 151.48 5.8
 9 3 0 156.28 8
 9 3 0 152.08 3.5
 9 -3 0 154.48 8
 -9 -3 0 152.28 6.3
 9 -3 0 150.28 4.8
 9 3 0 166.58 6.7
 -9 -3 0 149.39 7.2
 10 3 0 0.4 2.1
 10 -3 0 1.3 0.6
 10 3 0 1.1 0.6
 10 -3 0 1 0.5
 10 -3 0 1.5 1.4
 10 3 0 0.3 2.1
 -10 -3 0 -1.1 1.3
 10 -3 0 1.4 1.9
 10 -3 0 0.1 0.9
 -10 -3 0 0.1 2
 10 -3 0 -0.2 2.2
 -10 3 0 -0.4 1.1
 -10 3 0 2.3 2.2
 10 3 0 3.3 1.9
 -10 3 0 1.7 1.3
 -10 -3 0 -0.3 1.3
 11 -3 0 45.3 5.4
 11 3 0 58.59 5.8
 -11 3 0 49.1 3.6
 -11 -3 0 57.39 3.9
 11 3 0 51.99 1.7
 -11 -3 0 53.59 4.3
 11 3 0 46.3 4.4
 11 -3 0 50.99 2
 -11 -3 0 45.8 5.4
 11 -3 0 52.29 4.7
 -11 3 0 44.8 4.7
 12 -3 0 21.1 1.4
 12 -3 0 22.8 1.4
 12 -3 0 26.9 4.8
 12 3 0 18.2 4.1
 12 -3 0 24.5 4.1
 12 3 0 25.5 5.7
 -12 3 0 28.3 4.6
 -12 3 0 24.9 3.2
 12 3 0 27.6 3.9
 -12 -3 0 22 4.4
 12 -3 0 27.9 4.6
 -12 -3 0 22.2 3.5
 12 -3 0 21.9 3
 13 -3 0 22.2 4.2
 13 -3 0 17.1 4.5
 -13 -3 0 26.8 5
 13 -3 0 22.6 4.7
 -13 -3 0 23.2 3.8
 -13 -3 0 24 3.2
 13 -3 0 20.6 1.3
 13 3 0 22.2 5
 13 -3 0 25.3 3.3
 -13 3 0 22 4.5
 -13 3 0 16.9 3
 13 -3 0 20.1 1.3
 13 3 0 20.9 3.8
 13 3 0 19.3 4.3
 -14 3 0 170.58 7.5
 -14 3 0 166.88 9.8
 14 -3 0 165.78 9.1
 14 -3 0 160.88 10.6
 -14 -3 0 167.68 7.1
 14 -3 0 160.08 7
 14 3 0 155.88 10.3
 -14 -3 0 167.98 8.4
 -14 -3 0 162.58 9.8
 14 -3 0 173.98 10.1
 14 3 0 160.28 8.5
 14 3 0 161.28 9.9
 15 -3 0 11.6 4.5
 -15 3 0 1.9 3.6
 -15 -3 0 8.5 2.5
 -15 -3 0 5.6 2.9
 15 3 0 12.2 4.2
 15 -3 0 9.1 3.7
 15 -3 0 4.7 2.3
 15 3 0 6.6 4.1
 15 -3 0 3.2 3.6
 -15 3 0 10.5 2.7
 15 3 0 4.7 3.5
 15 3 0 7.2 3.5
 -15 -3 0 7.4 4.2
 16 3 0 122.49 11
 16 -3 0 135.59 9.1
 16 -3 0 126.99 7.7
 16 -3 0 123.69 10.4
 -16 -3 0 119.79 7.8
 16 3 0 139.59 8.7
 -16 -3 0 129.69 6.5
 16 3 0 137.59 9.5
 -16 3 0 141.39 10.1
 -16 3 0 127.79 7.2
 -16 -3 0 115.49 9.5
 17 -3 0 3.8 4.1
 17 3 0 11 4.5
 17 -3 0 5.5 3.8
 17 3 0 3.3 4.4
 -17 -3 0 10.1 4.5
 -17 -3 0 1.3 1.8
 17 -3 0 2.6 2.2
 -17 -3 0 4 3.3
 17 3 0 1.4 4.7
 -17 3 0 9.2 4.2
 -17 3 0 7.8 3.2
 17 3 0 3.5 3.8
 18 3 0 91.29 9.6
 -18 3 0 118.09 7.8
 18 3 0 105.39 8.9
 18 -3 0 104.39 10
 -18 3 0 103.49 10.1
 -18 -3 0 99.99 8.2
 18 3 0 115.09 9.3
 18 -3 0 108.99 9.6
 -19 3 0 14.7 4.2
 19 3 0 11.4 5.7
 -19 -3 0 6.5 3.8
 19 3 0 1.5 4.1
 19 -3 0 9.3 5.6
 -19 3 0 10.9 5.6
 19 -3 0 3.9 4.1
 19 3 0 14.2 4.9
 20 -3 0 1.6 5.1
 20 3 0 -10.4 4.3
 20 3 0 -6.8 3.8
 -20 -3 0 2.5 5.5
 -20 3 0 -0.3 5.1
 -20 3 0 7.7 4.5
 20 3 0 -0.8 4.3
 0 4 0 289.87 6.7
 0 -4 0 292.77 7
 0 -4 0 309.97 7.1
 0 4 0 298.47 7.8
 0 -4 0 297.97 6.8
 0 4 0 297.97 6.9
 0 4 0 301.17 7.5
 0 4 0 299.07 6.4
 0 -4 0 291.07 7.4
 0 4 0 294.27 6.9
 0 -4 0 298.77 6.9
 0 -4 0 306.97 6.2
 0 -4 0 301.77 6.8
 0 -4 0 291.87 6.4
 0 4 0 305.37 6.8
 0 -4 0 303.37 7.8
 -1 4 0 3457.75 143.99
 -1 -4 0 3174.18 131.99
 -1 -4 0 3440.16 125.79
 1 -4 0 3172.18 112.69
 -1 4 0 3004 108.99
 -1 -4 0 2942.21 114.19
 1 4 0 3179.98 129.99
 -1 -4 0 3126.99 137.39
 -1 -4 0 3133.99 137.59
 1 -4 0 2900.41 119.49
 1 -4 0 3155.18 137.09
 1 4 0 3118.29 135.99
 1 4 0 3393.46 135.69
 1 4 0 3270.07 97.59
 -1 -4 0 3320.47 100.69
 -1 -4 0 3436.16 125.59
 -1 -4 0 3072.19 134.09
 -1 4 0 3096.69 97.49
 -1 4 0 2658.63 118.89
 -1 4 0 3296.67 123.59
 -1 4 0 3299.67 123.69
 -1 -4 0 3188.18 131.89
 -2 4 0 720.93 14.6
 -2 -4 0 710.13 14.5
 2 4 0 737.83 15.5
 -2 -4 0 704.83 13.8
 2 -4 0 709.43 14.8
 -2 4 0 722.13 14.7
 -2 4 0 728.43 14.7
 2 -4 0 718.23 13.5
 2 -4 0 717.83 14.7
 -2 -4 0 708.13 14.8
 -2 -4 0 710.33 14.9
 2 -4 0 703.13 14.6
 2 4 0 729.53 15
 -2 -4 0 714.43 15.8
 -2 4 0 726.83 15.4
 2 -4 0 717.43 14.6
 -2 4 0 731.03 13.7
 2 4 0 722.73 14.6
 -2 4 0 714.13 13.5
 2 4 0 721.43 13.5
 2 -4 0 715.53 13.7
 2 -4 0 727.83 13
 -2 -4 0 715.23 14.5
 2 4 0 708.03 14.5
 -2 4 0 731.63 15.4
 -2 -4 0 713.63 14.6
 -3 -4 0 62.69 1.8
 -3 4 0 61.29 2.7
 -3 4 0 62.59 2.8
 -3 -4 0 63.09 2.8
 -3 4 0 64.19 2.8
 3 4 0 65.59 3.3
 3 -4 0 62.79 3
 3 -4 0 60.99 2.7
 -3 4 0 62.49 1.6
 -3 4 0 63.59 1.7
 3 4 0 64.19 3
 -3 -4 0 59.19 2.4
 3 -4 0 62.29 1.7
 3 4 0 60.89 3.3
 3 4 0 62.99 2.4
 3 4 0 61.79 2.7
 3 -4 0 63.19 1.9
 3 4 0 62.59 2.6
 3 -4 0 62.99 2.8
 3 -4 0 60.29 2.6
 -3 -4 0 58.39 3.3
 -3 4 0 60.69 1.8
 -3 4 0 58.79 2.4
 -3 -4 0 60.79 3.1
 -3 4 0 65.49 3.1
 -3 -4 0 64.29 2.7
 -3 -4 0 66.59 2.8
 3 -4 0 56.69 2.4
 3 -4 0 64.69 1.6
 4 4 0 113.19 4.6
 4 4 0 111.89 4.5
 -4 -4 0 117.79 4.2
 -4 -4 0 112.89 2.5
 -4 -4 0 116.89 2.6
 -4 -4 0 116.59 4
 4 -4 0 115.89 3.7
 -4 4 0 115.29 4.1
 -4 4 0 110.19 4.2
 -4 4 0 121.19 3.7
 4 -4 0 117.39 2.9
 -4 4 0 115.69 4.1
 -4 -4 0 118.79 4.2
 4 4 0 113.99 4.1
 4 -4 0 114.09 2.3
 -4 4 0 118.69 4.7
 4 -4 0 115.79 4.6
 4 -4 0 120.69 3.2
 4 -4 0 116.89 4.2
 4 4 0 123.99 4.2
 -4 -4 0 103.19 4.5
 -4 4 0 114.09 3.1
 4 4 0 125.19 5.2
 -4 4 0 115.29 3
 4 4 0 116.89 3.5
 4 -4 0 120.19 4.3
 -4 -4 0 119.59 3.6
 -4 -4 0 121.09 5.1
 4 4 0 119.99 4.5
 4 -4 0 119.29 4.1
 4 -4 0 116.89 3.7
 -5 -4 0 1470.15 30.6
 5 -4 0 1419.76 29.4
 5 -4 0 1481.85 27.9
 5 -4 0 1459.45 30
 -5 -4 0 1430.06 28.5
 -5 4 0 1437.36 29.1
 -5 -4 0 1493.25 28.9
 -5 4 0 1494.45 27.4
 5 -4 0 1447.26 27.1
 -5 4 0 1455.05 29.8
 5 4 0 1436.06 28.7
 -5 -4 0 1424.86 28.9
 -5 4 0 1474.75 27.2
 -5 -4 0 1417.66 27.6
 5 4 0 1448.66 30
 -5 -4 0 1449.06 28.8
 5 4 0 1413.96 29.4
 5 -4 0 1451.15 27.7
 5 4 0 1462.25 30.7
 5 -4 0 1445.96 27.5
 -5 4 0 1457.25 27.8
 5 -4 0 1420.96 28.8
 5 4 0 1443.46 27.5
 6 -4 0 144.79 4.8
 6 -4 0 145.59 5.2
 6 4 0 145.39 4
 -6 4 0 143.89 4.1
 -6 -4 0 147.99 5.2
 -6 4 0 134.69 5.3
 -6 4 0 140.19 4.3
 6 -4 0 144.19 4.2
 6 -4 0 149.59 5.8
 6 4 0 144.99 6.5
 6 4 0 139.99 5.2
 6 4 0 140.79 6
 6 4 0 140.19 5.7
 6 4 0 140.79 4.2
 -6 -4 0 145.49 4.2
 -6 -4 0 142.89 6.3
 6 -4 0 140.29 4.4
 -6 -4 0 141.49 5.3
 -6 -4 0 137.99 4.9
 -6 -4 0 145.19 5.2
 -6 4 0 145.59 5.9
 7 4 0 124.99 5.5
 -7 -4 0 126.39 3.9
 -7 -4 0 126.09 6
 7 -4 0 129.99 4.3
 -7 -4 0 130.39 5.1
 7 -4 0 126.99 3.9
 7 4 0 127.29 3.7
 -7 4 0 144.79 4.6
 7 -4 0 130.89 5.7
 -7 4 0 130.89 5.9
 7 4 0 117.59 5.9
 7 4 0 128.19 6.4
 -7 4 0 123.69 4.2
 -7 -4 0 132.49 5.3
 -7 -4 0 124.19 6.2
 7 -4 0 125.09 6.5
 7 4 0 120.89 5.1
 -7 -4 0 128.69 5
 7 4 0 118.09 4.1
 7 -4 0 123.19 5
 8 4 0 52.09 4.6
 8 -4 0 58.99 3.6
 -8 -4 0 55.39 3.4
 8 -4 0 54.39 2.7
 -8 -4 0 60.99 3.6
 8 -4 0 53.89 4.6
 -8 4 0 64.19 3.6
 8 4 0 57.09 3.7
 8 -4 0 61.59 2.5
 -8 -4 0 49.2 4.2
 8 4 0 55.79 4.4
 -8 -4 0 54.79 4.4
 8 -4 0 56.19 4
 8 4 0 55.59 2.2
 -8 4 0 63.89 4.5
 -8 -4 0 51.99 3.6
 9 -4 0 104.29 3.4
 -9 4 0 111.19 4.4
 -9 -4 0 99.29 6.1
 9 4 0 95.79 6.1
 -9 -4 0 102.89 5.3
 -9 4 0 104.89 6
 9 4 0 100.49 5.2
 -9 -4 0 93.99 4.7
 -9 -4 0 101.59 6.3
 9 4 0 111.49 6.8
 9 -4 0 105.39 5
 9 -4 0 103.69 3.9
 9 -4 0 113.19 6.9
 9 -4 0 112.39 5.9
 9 4 0 102.29 3
 10 -4 0 0.5 1.6
 10 -4 0 1 1
 -10 -4 0 3.9 2.5
 10 -4 0 2 2
 10 4 0 2.2 2.3
 10 4 0 1.8 0.6
 -10 -4 0 0.1 1.5
 -10 4 0 -0.8 1.9
 -10 4 0 1.9 1.3
 10 4 0 3.4 2.5
 10 -4 0 0.5 0.7
 10 4 0 1.6 2.4
 -10 -4 0 0.1 1.6
 10 -4 0 0.6 2.2
 11 4 0 5.2 2.8
 -11 -4 0 4.7 2.1
 -11 4 0 8.6 2.4
 11 -4 0 7.1 2.1
 11 -4 0 3.7 3.6
 11 -4 0 6.1 0.9
 11 4 0 8.2 2.5
 -11 4 0 7.1 2.9
 11 -4 0 4.7 2.9
 -11 -4 0 6.1 2.7
 11 4 0 8 3.2
 -12 -4 0 82.19 6.7
 12 4 0 76.39 6.5
 12 4 0 89.99 8.7
 12 -4 0 96.89 7.6
 12 -4 0 98.99 6.6
 -12 -4 0 88.49 5.8
 -12 -4 0 96.99 5.3
 -12 4 0 83.69 4.7
 12 4 0 88.59 6.4
 -12 4 0 90.19 6.8
 12 4 0 95.79 6.1
 12 -4 0 81.49 5
 -13 -4 0 113.89 6.8
 13 -4 0 120.89 6.2
 -13 4 0 126.69 8.1
 13 -4 0 137.49 8
 -13 -4 0 110.59 8
 13 4 0 131.19 8
 -13 -4 0 119.19 6.2
 13 4 0 122.79 8.9
 -13 4 0 118.69 5.9
 13 -4 0 112.99 8.7
 13 -4 0 120.79 8.3
 13 4 0 123.19 8.4
 14 -4 0 15.3 4.4
 -14 -4 0 12.1 2.8
 14 4 0 16.2 4.3
 14 -4 0 11.7 2.8
 14 -4 0 12.4 3.7
 14 4 0 12.5 4.4
 -14 -4 0 17.6 3.9
 -14 4 0 16.7 4.6
 -14 -4 0 10.4 4
 14 4 0 18.7 5.1
 -14 4 0 20.4 3.3
 14 4 0 17.2 3.7
 14 -4 0 9.7 3.9
 -15 -4 0 211.78 8.7
 15 4 0 228.78 12.5
 15 -4 0 208.08 11.9
 15 -4 0 203.58 12.6
 15 4 0 213.58 12.7
 -15 4 0 197.68 11.4
 -15 4 0 218.88 8.8
 15 4 0 207.68 10.2
 15 -4 0 224.98 11.3
 -15 -4 0 231.38 10.5
 -15 -4 0 218.08 12
 15 4 0 227.58 11.5
 15 -4 0 215.98 8.8
 -16 4 0 71.79 8.6
 16 -4 0 68.09 7.1
 16 -4 0 53.99 7.6
 16 4 0 58.99 8.1
 -16 -4 0 69.79 8.4
 -16 4 0 76.39 5.4
 16 4 0 69.99 8.1
 16 -4 0 57.39 8.1
 16 -4 0 65.29 5.1
 16 4 0 72.69 8.4
 16 4 0 63.99 6.7
 17 4 0 32.3 5.8
 17 -4 0 47.7 4.6
 17 4 0 43 6.8
 -17 4 0 41.6 5.1
 17 -4 0 35.7 6.8
 -17 -4 0 47.9 6.5
 17 -4 0 35 6.2
 -17 4 0 53.89 7.7
 17 4 0 39.8 7.1
 -17 -4 0 44.5 4.9
 18 4 0 5.4 4.8
 18 4 0 -2.2 3.7
 -18 -4 0 2 3.8
 -18 4 0 1.1 2.9
 18 -4 0 1.2 4.2
 18 4 0 3.1 4
 18 -4 0 -1.9 4.1
 -18 4 0 -0.3 4
 19 4 0 -2.6 3.5
 -19 4 0 0.1 3.5
 -19 -4 0 1.1 3.9
 19 -4 0 -1.3 3.9
 19 -4 0 -0.3 4.4
 19 4 0 -2.2 4.4
 19 4 0 -2.6 3.8
 -19 4 0 -1.5 4.5
 20 4 0 20.7 6.1
 20 4 0 5.4 5
 20 -4 0 15.1 6.6
 -20 4 0 9.6 5.4
 -20 -4 0 12.6 4.8
 20 -4 0 7.9 5.2
 20 4 0 5.1 4.8
 0 5 0 1.2 0.6
 0 5 0 2.8 0.9
 0 5 0 1.6 0.8
 0 5 0 2.3 1.1
 0 -5 0 1.6 0.7
 0 -5 0 1.6 0.9
 0 -5 0 1.9 0.8
 0 -5 0 0.9 1
 0 -5 0 1.2 0.9
 0 5 0 0.4 0.7
 0 -5 0 1.8 0.6
 0 5 0 1.6 1.1
 0 -5 0 1.2 0.5
 0 5 0 1.2 0.6
 0 -5 0 1.3 0.7
 0 -5 0 0.3 0.7
 1 5 0 1669.73 33
 1 5 0 1667.73 30.5
 -1 -5 0 1629.84 32.4
 1 5 0 1661.73 31.6
 1 -5 0 1612.54 31.5
 -1 -5 0 1645.64 31.6
 -1 5 0 1629.24 31.6
 1 -5 0 1683.23 31.3
 -1 5 0 1688.83 31
 -1 -5 0 1619.84 32.5
 1 -5 0 1650.23 32.4
 -1 -5 0 1687.53 30.6
 -1 -5 0 1675.93 33
 -1 -5 0 1708.53 31.7
 -1 5 0 1650.13 32.4
 1 5 0 1647.14 31.6
 -1 5 0 1625.84 31.7
 1 -5 0 1668.63 33
 1 5 0 1673.93 32.5
 2 5 0 69.59 2.9
 2 -5 0 69.99 2.9
 -2 5 0 72.69 2.9
 2 5 0 68.99 3.1
 -2 -5 0 71.89 2.8
 -2 -5 0 76.59 3
 2 5 0 75.09 2.1
 -2 -5 0 71.09 2.9
 2 -5 0 69.79 3.3
 -2 -5 0 71.29 3.1
 2 5 0 74.59 3.6
 2 5 0 79.19 3
 -2 -5 0 64.69 3.3
 2 -5 0 74.59 3
 -2 5 0 69.89 2.9
 2 -5 0 73.19 2.9
 -2 5 0 73.19 2.1
 -2 -5 0 70.79 2.4
 2 5 0 77.69 3.8
 2 -5 0 72.79 3.1
 2 -5 0 73.49 1.6
 -2 5 0 68.39 3.4
 2 -5 0 74.19 2.4
 2 5 0 74.69 3
 -2 5 0 75.99 3.1
 -2 5 0 74.19 2.9
 -2 -5 0 74.29 3.1
 -2 5 0 73.69 2.4
 3 -5 0 1689.93 30.5
 3 -5 0 1643.44 33
 -3 -5 0 1599.74 33
 -3 -5 0 1739.63 32.6
 -3 -5 0 1671.83 32.5
 -3 -5 0 1652.03 32
 3 5 0 1618.84 32.2
 -3 -5 0 1642.64 30.6
 3 -5 0 1689.03 32.3
 -3 5 0 1662.33 31.9
 3 -5 0 1706.13 29.7
 -3 -5 0 1648.94 32
 3 5 0 1653.53 32
 -3 5 0 1660.53 32.1
 -3 5 0 1694.03 32.3
 3 -5 0 1650.43 32
 -3 5 0 1664.23 30.4
 -3 5 0 1651.53 32.3
 3 5 0 1644.04 32.6
 -3 -5 0 1677.33 33.8
 -3 5 0 1689.63 33
 -3 -5 0 1667.13 31.8
 3 5 0 1693.73 30.5
 3 5 0 1619.94 33.6
 3 5 0 1643.04 33.2
 3 -5 0 1664.83 30.5
 -3 5 0 1663.83 30.6
 3 5 0 1653.73 31.7
 4 5 0 200.68 6
 -4 -5 0 198.68 6.1
 -4 -5 0 205.18 7.3
 4 -5 0 209.98 4.3
 -4 5 0 204.98 5.7
 -4 -5 0 197.38 6.2
 -4 5 0 214.18 4.7
 4 5 0 202.28 6.5
 -4 -5 0 204.28 4.4
 -4 5 0 207.08 4.3
 4 -5 0 202.18 5.7
 -4 -5 0 207.98 5.7
 4 -5 0 207.48 4.8
 -4 5 0 203.68 4.4
 -4 5 0 207.98 6.3
 -4 5 0 194.98 6
 -4 -5 0 202.78 5.9
 4 5 0 210.58 7.4
 -4 5 0 213.98 6.8
 4 -5 0 211.58 4.3
 4 -5 0 200.58 6
 4 5 0 210.18 7
 4 5 0 199.18 5.5
 4 -5 0 194.68 6.2
 -5 -5 0 232.38 6
 -5 5 0 209.08 6.8
 -5 5 0 222.88 5.1
 5 -5 0 220.28 6.9
 5 5 0 227.58 7.2
 -5 5 0 223.18 5.3
 -5 -5 0 221.98 4.3
 5 -5 0 217.58 5.4
 -5 5 0 223.78 7.4
 5 5 0 217.58 7.6
 5 -5 0 218.68 6
 -5 5 0 228.08 6.8
 -5 -5 0 219.08 6.4
 5 5 0 230.18 6.7
 5 -5 0 207.48 6.7
 -5 -5 0 214.08 7.9
 -5 5 0 219.48 6
 -5 -5 0 214.58 6.7
 -5 -5 0 219.18 4.3
 5 5 0 218.08 8
 -5 -5 0 217.38 6.7
 5 5 0 217.78 5.8
 6 -5 0 762.42 15.6
 6 5 0 778.52 19.3
 6 5 0 756.42 15.4
 -6 -5 0 762.12 18
 -6 -5 0 768.52 15.9
 -6 -5 0 787.52 17.4
 -6 5 0 755.12 16.1
 6 5 0 753.92 18.6
 -6 5 0 765.82 17.6
 6 5 0 773.32 15.8
 -6 -5 0 785.32 17.4
 6 5 0 792.62 18.2
 6 -5 0 768.72 18
 -6 -5 0 741.93 17.3
 6 5 0 770.42 17.4
 6 -5 0 767.12 16.1
 6 -5 0 791.42 16.3
 -6 -5 0 753.62 19
 -6 5 0 801.92 18.5
 -6 5 0 763.62 15.3
 6 -5 0 737.33 17.2
 7 5 0 9 2.4
 7 5 0 13.2 1.5
 7 -5 0 9.2 1.8
 7 -5 0 11.6 1.5
 -7 -5 0 12.2 2
 7 -5 0 9.6 2.4
 7 5 0 12.7 2.5
 -7 -5 0 12.6 2.6
 -7 -5 0 13.3 1.6
 -7 -5 0 12.1 2
 -7 5 0 13.8 1.5
 -7 5 0 12.1 1.6
 7 5 0 11.3 2
 7 -5 0 13.8 1.6
 7 -5 0 15.3 1.7
 7 5 0 12.1 1.3
 8 5 0 86.99 5.5
 8 -5 0 76.69 4.8
 -8 -5 0 82.09 4.4
 8 -5 0 80.19 3.3
 -8 -5 0 80.39 5.4
 -8 -5 0 77.29 4.4
 8 5 0 70.19 2.9
 -8 5 0 81.79 3.4
 -8 -5 0 78.69 3.2
 8 -5 0 77.89 3.5
 -8 5 0 81.19 5.1
 8 5 0 74.09 5.5
 8 5 0 78.79 4.3
 8 -5 0 87.69 5.8
 8 5 0 81.99 3.4
 8 -5 0 79.69 4.3
 8 -5 0 75.59 3.4
 -8 5 0 75.09 3.2
 8 5 0 77.39 4.8
 9 -5 0 6 1.3
 9 -5 0 10.5 2.5
 9 5 0 9 1.4
 -9 -5 0 7.6 2.6
 9 -5 0 10.9 2.9
 -9 -5 0 11.1 2.4
 9 5 0 7.1 2.2
 9 5 0 6.5 2.1
 -9 5 0 10 1.7
 9 5 0 6.6 2.6
 -9 -5 0 5.9 1.9
 9 -5 0 8.5 1.4
 -9 5 0 7.7 2.5
 9 5 0 8.4 2.8
 9 -5 0 6.8 2.1
 10 5 0 -0.3 0.7
 10 5 0 -0.8 1.9
 10 -5 0 0.2 1.9
 10 -5 0 -2.3 1.7
 -10 -5 0 -0.8 1.5
 10 5 0 0 2.4
 10 5 0 -1.5 2
 -10 -5 0 -1.3 1.6
 -10 5 0 -0.7 2
 10 -5 0 0.9 0.9
 10 -5 0 -0.8 1.6
 -10 5 0 -0.8 1.1
 10 -5 0 2.4 1
 10 5 0 -0.7 1.7
 -11 -5 0 25.7 3.6
 11 5 0 26.8 4.8
 -11 -5 0 24.3 3.3
 11 5 0 24.9 1.4
 11 5 0 27.3 4.5
 11 5 0 21.4 4
 11 5 0 24.6 3.7
 11 -5 0 26 4
 11 -5 0 25.3 3.4
 11 -5 0 23.8 4.5
 -11 5 0 27.9 3
 -11 5 0 20.2 3.9
 11 -5 0 26.7 1.8
 12 -5 0 28.2 5.1
 12 5 0 28.7 4.9
 12 -5 0 22.5 3.4
 12 -5 0 28.7 4.3
 12 5 0 27.1 4.1
 -12 5 0 25.1 4.7
 12 -5 0 24.6 1.6
 -12 -5 0 22.2 3.3
 -12 5 0 26 3.1
 12 5 0 18.8 4.3
 -12 -5 0 24 3.9
 12 5 0 27.9 4.4
 -13 -5 0 15.1 3.5
 13 -5 0 9.2 3.1
 13 5 0 7.7 3.3
 13 -5 0 8.7 3.7
 -13 -5 0 7.5 2.4
 13 5 0 13.5 4.1
 -13 5 0 7.9 2.1
 -13 5 0 7.8 3.3
 13 5 0 9.1 3.7
 -14 5 0 64.89 6.8
 14 -5 0 80.19 7.2
 14 5 0 79.39 6.9
 14 -5 0 89.99 5.7
 -14 -5 0 81.79 6.7
 14 5 0 78.49 7.6
 14 5 0 78.59 6.1
 14 5 0 78.39 7.8
 -14 5 0 82.79 5
 -14 -5 0 83.19 5.6
 14 -5 0 72.19 7.2
 14 -5 0 78.39 7.9
 15 5 0 69.29 7.9
 15 -5 0 56.09 4.9
 -15 -5 0 69.79 5.5
 -15 5 0 61.19 4.6
 -15 -5 0 56.19 5.9
 -15 5 0 59.49 7.7
 15 5 0 63.09 7.4
 15 5 0 61.09 8.1
 15 -5 0 55.79 7.9
 15 5 0 63.89 6
 15 -5 0 64.79 7.9
 15 -5 0 68.69 6.8
 -16 -5 0 49.99 4.8
 16 5 0 47 7.5
 -16 5 0 47.8 6.8
 16 -5 0 35 6.7
 -16 5 0 45.6 4.6
 16 -5 0 47.3 7.2
 -16 -5 0 58.29 6.9
 16 5 0 49.9 7.2
 16 -5 0 50.39 4.9
 16 5 0 61.29 6.4
 16 5 0 58.29 8
 17 -5 0 70.49 8.9
 -17 5 0 78.69 5.8
 -17 -5 0 97.39 7.9
 17 -5 0 94.39 8.4
 17 -5 0 81.09 6.1
 17 5 0 62.29 9
 -17 -5 0 78.99 5.9
 -17 5 0 81.99 8.7
 17 5 0 88.99 8.4
 17 5 0 71.29 7.2
 18 5 0 42.5 7.4
 18 -5 0 54.39 8.4
 18 5 0 41.3 7.8
 -18 5 0 40 7.4
 -18 -5 0 39.5 6.5
 -18 5 0 56.39 5.5
 18 -5 0 48.9 7.4
 18 -5 0 37.8 5.2
 18 5 0 46.9 6.8
 19 -5 0 214.08 21
 -19 5 0 118.49 18.2
 -19 -5 0 148.19 10.2
 19 -5 0 133.69 11.1
 19 5 0 111.79 11.1
 19 5 0 145.39 10
 0 -6 0 3436.56 63.79
 1 6 0 698.33 16.1
 -1 -6 0 713.53 14.6
 -1 -6 0 736.83 16.8
 1 6 0 731.63 15.5
 -1 -6 0 683.03 16
 1 -6 0 713.03 15.4
 1 6 0 715.73 15.3
 -1 6 0 709.53 16.2
 1 -6 0 730.83 14.8
 -1 6 0 723.93 14.2
 -1 -6 0 712.33 15.3
 1 -6 0 717.83 15.2
 -1 -6 0 725.43 14.2
 -1 -6 0 720.53 14.8
 1 6 0 699.03 16.6
 1 -6 0 729.03 13.7
 1 -6 0 719.13 14.9
 1 6 0 700.13 15.2
 -1 -6 0 715.93 15.3
 -1 6 0 736.13 15.3
 1 -6 0 718.43 15.4
 1 -6 0 714.13 16.7
 -1 6 0 717.93 14.7
 -1 -6 0 711.03 15.3
 1 -6 0 707.53 16
 -1 6 0 736.83 15.4
 -1 6 0 704.63 15.3
 -1 -6 0 734.33 15.5
 -1 6 0 730.73 14.8
 1 6 0 742.13 14.1
 -2 -6 0 2949.51 55.69
 -2 6 0 2967 55.49
 2 6 0 2927.51 55.29
 2 -6 0 2934.11 55.29
 -2 -6 0 3014.3 55.49
 2 -6 0 3016.2 55.29
 -3 6 0 41.5 2.8
 3 -6 0 37.4 1.7
 3 6 0 41 2.5
 3 -6 0 38.4 1.5
 -3 -6 0 38.3 3.2
 3 -6 0 38.6 2.6
 -3 -6 0 41.7 2.5
 3 6 0 40.4 2.7
 -3 -6 0 41.4 1.8
 3 6 0 38.9 3.3
 -3 6 0 44.5 3
 -3 6 0 37.6 1.7
 3 -6 0 38.4 2.4
 3 6 0 38.9 1.5
 -3 -6 0 37.2 2.3
 -3 -6 0 38 2.6
 -3 6 0 37.5 2.5
 -3 6 0 40.9 1.5
 3 6 0 42.9 2.4
 -3 -6 0 36.2 2.4
 3 -6 0 37.1 2.4
 3 6 0 36.1 3
 4 6 0 1293.47 26
 4 6 0 1296.57 24.1
 -4 6 0 1270.17 24
 -4 6 0 1283.07 26.4
 -4 -6 0 1295.87 26.1
 -4 -6 0 1268.77 25.9
 -4 -6 0 1281.67 24.1
 -4 -6 0 1329.77 26.6
 4 6 0 1289.67 26.8
 4 6 0 1312.77 25.6
 -4 -6 0 1322.87 28.2
 4 -6 0 1273.87 26.5
 -4 -6 0 1277.37 25.7
 4 6 0 1328.17 28.2
 4 -6 0 1305.27 24.1
 -4 6 0 1307.67 24
 4 -6 0 1298.17 23.9
 4 6 0 1209.38 27.3
 -4 6 0 1281.87 27.1
 -5 -6 0 184.98 4.1
 5 -6 0 186.08 4.7
 5 6 0 181.18 7.1
 -5 -6 0 188.48 6
 -5 -6 0 191.38 7.5
 5 -6 0 190.78 5.7
 -5 -6 0 179.68 5.6
 -5 6 0 184.28 3.9
 -5 6 0 214.28 7.4
 -5 6 0 190.28 4.2
 -5 -6 0 176.98 6.2
 5 6 0 189.68 6.7
 5 6 0 182.68 6.1
 5 6 0 180.38 5.5
 5 -6 0 182.58 6.6
 -5 -6 0 191.08 6.5
 5 -6 0 187.08 6.4
 -5 6 0 188.98 4.5
 -5 6 0 178.68 6.2
 -5 6 0 184.38 6.4
 -5 -6 0 182.38 4.2
 6 6 0 17.4 1.6
 -6 6 0 20.8 2.7
 -6 6 0 21.3 1.4
 6 6 0 21.8 2.8
 -6 -6 0 14.7 2.2
 -6 -6 0 21.1 2.6
 -6 6 0 21.6 1.3
 6 -6 0 19.9 1.5
 6 -6 0 17.8 1.8
 -6 -6 0 15.4 2.3
 -6 -6 0 20 3
 6 6 0 16.1 2.8
 6 -6 0 20.3 2.5
 6 6 0 21.4 2.5
 -6 -6 0 22.8 2
 6 6 0 21.2 3.2
 -6 6 0 20.1 2.8
 6 -6 0 17.9 1.8
 7 -6 0 27.4 2.1
 7 6 0 30.6 3.2
 7 -6 0 28.7 3.1
 -7 6 0 28.8 2.9
 7 -6 0 30.1 2.3
 7 6 0 29.6 2.1
 7 6 0 33.2 4
 -7 6 0 32.6 3.8
 -7 -6 0 31.2 2.9
 7 6 0 31.4 4
 -7 6 0 30.3 1.8
 -7 -6 0 31.5 2.8
 -7 -6 0 27.4 2.1
 7 6 0 32.1 2.9
 -7 -6 0 28.5 3.4
 8 -6 0 -0.2 1.2
 8 -6 0 0.3 0.8
 8 6 0 1.7 2
 -8 -6 0 1.9 1.6
 8 -6 0 1 0.9
 -8 -6 0 1.1 1.5
 -8 6 0 0.7 0.9
 8 6 0 -2.7 1.6
 8 6 0 0.4 0.7
 8 6 0 0.5 1.8
 8 6 0 1.8 0.9
 -8 6 0 2.1 1.8
 8 -6 0 -0.2 1.8
 -8 -6 0 -0.7 1.5
 8 -6 0 2.6 1.8
 8 -6 0 0.8 1.1
 -8 -6 0 0.1 1
 -8 -6 0 0.4 1.3
 8 6 0 -0.2 1.5
 9 6 0 16.3 3.6
 9 6 0 17.5 2.8
 -9 6 0 15.6 3.2
 -9 -6 0 18.6 2.8
 9 -6 0 16 3.6
 9 -6 0 14.4 2.8
 9 6 0 15.6 1.7
 -9 -6 0 14.6 1.9
 9 6 0 20.9 3.8
 -9 -6 0 19.1 2.8
 -9 6 0 16.5 2
 -9 -6 0 13.2 2.7
 9 6 0 14.5 3
 9 -6 0 15.5 2.7
 9 -6 0 12.1 1.8
 -10 -6 0 11.9 2.9
 10 6 0 11.7 3.5
 10 6 0 17.3 2.9
 -10 -6 0 8.3 2.2
 10 6 0 10.9 3.8
 10 -6 0 11.2 2.6
 10 -6 0 9.5 1.6
 -10 6 0 12.4 2
 10 -6 0 6 3
 -10 6 0 13 3.2
 10 6 0 8.5 2.8
 10 6 0 9.8 1.4
 11 -6 0 1.1 2.6
 -11 6 0 4.9 2.8
 11 -6 0 4.3 2.1
 -11 6 0 1.9 1.3
 11 -6 0 1.6 2.2
 11 6 0 3.7 2
 -11 -6 0 2.6 2.3
 11 6 0 4.1 3.2
 11 6 0 5.1 3
 11 6 0 6.6 2.8
 -11 -6 0 4.1 2.2
 11 -6 0 0 1.9
 12 -6 0 34.8 4.9
 12 6 0 48.4 6.2
 -12 6 0 34.4 5
 12 6 0 39.1 1.7
 12 -6 0 33.7 5.6
 -12 -6 0 32.8 4.1
 12 6 0 43.7 4.5
 -12 -6 0 39 4.9
 12 -6 0 39 2.4
 -12 6 0 39 3.1
 12 6 0 39.3 5.1
 12 6 0 33.5 5.5
 13 -6 0 0.8 2.8
 -13 6 0 2 2.8
 -13 6 0 0.3 1.6
 13 6 0 -2.2 2.7
 13 -6 0 0.6 2.3
 -13 -6 0 1.6 2
 13 6 0 2.2 2.9
 13 6 0 4.1 3
 13 -6 0 1 0.8
 -13 -6 0 -1 1.9
 13 -6 0 3.4 2.3
 14 -6 0 26.4 5.2
 14 6 0 33.8 6
 -14 -6 0 26 3.9
 -14 6 0 31.4 3.6
 14 -6 0 22.9 5.1
 -14 -6 0 29.1 4.9
 14 6 0 39.5 6
 14 6 0 26.9 4.4
 14 -6 0 32.3 4.5
 14 -6 0 27.1 5.6
 -14 6 0 28.3 5.4
 14 6 0 31.5 6.1
 -15 6 0 29.7 7
 15 6 0 32 6.5
 15 6 0 18.6 4.3
 -15 -6 0 21.9 4.6
 15 6 0 13.7 5.3
 15 -6 0 19.3 3.7
 15 -6 0 21 5.3
 15 -6 0 20.2 6.4
 15 6 0 26.6 6
 -15 -6 0 28.9 4.2
 -15 6 0 20.6 3.3
 15 -6 0 13.5 4.2
 -16 6 0 148.69 7.1
 16 6 0 153.48 11.1
 -16 -6 0 158.28 9.8
 16 -6 0 159.18 10.3
 16 6 0 133.59 9.7
 16 -6 0 154.18 11
 16 6 0 166.38 12.2
 -16 6 0 149.09 10.5
 16 -6 0 165.88 8.5
 16 -6 0 156.28 11.7
 -16 -6 0 170.88 8.4
 16 6 0 142.69 9
 -17 6 0 36.1 4.4
 17 6 0 38.6 7.8
 -17 6 0 36.2 6.9
 17 -6 0 37 5.3
 -17 -6 0 33.6 5.6
 17 -6 0 41.9 7.3
 -17 -6 0 43.2 5.1
 17 6 0 41.3 6.8
 17 6 0 30.6 5.4
 17 -6 0 43.9 7
 18 -6 0 203.18 13.4
 -18 -6 0 188.68 11
 18 6 0 163.18 10.2
 18 -6 0 187.18 11.8
 18 6 0 180.98 12.1
 18 6 0 178.58 12.7
 18 -6 0 185.88 9.4
 -18 6 0 171.98 12.6
 -19 6 0 -1.8 4.4
 19 -6 0 -2 5.3
 19 6 0 -6.4 3.5
 19 6 0 -3.1 3.6
 19 -6 0 6.6 4.2
 0 -7 0 1.4 1
 0 7 0 2.3 1.4
 0 -7 0 1.2 1.1
 0 -7 0 0.6 0.9
 0 7 0 2.7 0.9
 0 7 0 2.4 1.1
 0 -7 0 0.4 0.8
 0 -7 0 0.7 0.7
 0 7 0 4.5 1.3
 0 7 0 1.7 0.9
 0 -7 0 1.5 0.8
 0 -7 0 0.6 1
 0 -7 0 1.3 1.4
 -1 -7 0 425.56 11.7
 1 -7 0 406.76 10
 1 7 0 410.16 10.5
 1 -7 0 419.46 8.5
 -1 -7 0 393.26 10
 1 -7 0 419.96 10.3
 1 -7 0 421.66 9.7
 1 7 0 386.76 10.9
 -1 -7 0 408.96 10.2
 -1 7 0 422.86 9.1
 -1 -7 0 421.76 9.1
 1 7 0 425.96 11.7
 -1 7 0 424.16 11.2
 -1 7 0 425.36 10.2
 1 -7 0 408.56 11.6
 1 -7 0 417.96 9.7
 -1 7 0 423.86 9.7
 -1 -7 0 420.76 9.8
 -1 -7 0 418.46 9.4
 1 7 0 427.56 9
 1 -7 0 437.66 10.5
 -1 -7 0 420.56 11.1
 -1 7 0 403.86 9.5
 -1 -7 0 403.16 10.3
 -2 7 0 20.7 2
 2 7 0 19.7 1.2
 -2 -7 0 16.9 2.6
 2 -7 0 20.3 2.7
 -2 -7 0 16.6 1.9
 -2 -7 0 19.1 2
 2 7 0 15.9 2.5
 -2 -7 0 19.9 1.6
 2 -7 0 18 1.6
 2 7 0 15.6 2.5
 -2 7 0 19.5 1.9
 -2 7 0 15.6 2.3
 2 -7 0 19.7 2
 -2 7 0 19 1.2
 2 -7 0 19.9 1.9
 2 -7 0 18.5 1.7
 2 -7 0 17.5 2.1
 2 -7 0 18.7 0.9
 -2 -7 0 18.7 2
 -2 -7 0 20.8 1.8
 2 7 0 16.7 2.2
 2 7 0 19.5 1.9
 -3 7 0 1478.55 30.3
 -3 7 0 1491.35 27
 3 -7 0 1465.05 29.6
 -3 -7 0 1441.66 27.8
 3 7 0 1508.45 31.4
 -3 7 0 1424.56 29.1
 3 7 0 1481.65 29.8
 3 7 0 1505.85 27
 -3 -7 0 1467.25 31.2
 -3 -7 0 1428.36 29
 -3 -7 0 1475.15 29.2
 -3 -7 0 1408.06 28.8
 -3 7 0 1452.65 30.5
 3 -7 0 1402.26 29.1
 3 7 0 1402.46 30.4
 3 -7 0 1475.45 27.7
 3 7 0 1460.85 29.1
 -3 7 0 1449.65 27.6
 -3 -7 0 1446.06 29.5
 4 7 0 402.16 8.3
 -4 7 0 397.16 11.3
 4 -7 0 401.56 10.2
 4 7 0 401.66 11.6
 4 -7 0 409.66 8.6
 -4 -7 0 432.16 12.4
 -4 7 0 399.96 10.4
 -4 -7 0 392.56 10.2
 -4 -7 0 425.06 10.3
 -4 7 0 405.56 8.2
 -4 -7 0 410.86 8.8
 -4 7 0 402.36 10.6
 4 7 0 406.66 11
 -4 -7 0 407.66 10.8
 4 7 0 409.26 10.3
 4 -7 0 401.16 10.8
 4 -7 0 410.96 8.3
 -4 -7 0 391.36 10.3
 -4 7 0 404.56 8.6
 5 7 0 114.29 4.8
 -5 7 0 120.59 4.9
 5 7 0 118.99 3.3
 -5 7 0 117.89 3.2
 -5 7 0 125.29 5.7
 5 -7 0 128.29 5.3
 -5 -7 0 108.89 4.8
 5 7 0 110.09 5.7
 5 -7 0 116.89 3.3
 -5 -7 0 129.99 4.7
 -5 7 0 114.09 3
 -5 7 0 112.59 5
 5 -7 0 113.39 4.5
 -5 -7 0 117.19 3.2
 5 7 0 117.69 5.2
 -5 -7 0 122.29 6.1
 5 7 0 118.19 6.1
 -5 -7 0 111.89 5
 6 7 0 194.58 8.4
 6 -7 0 186.18 5
 -6 -7 0 190.48 4.1
 -6 7 0 190.08 7.8
 6 -7 0 195.98 6.3
 -6 7 0 198.68 6.9
 -6 7 0 195.18 4.9
 -6 -7 0 206.58 8.5
 6 7 0 211.38 6.9
 -6 -7 0 198.88 4.1
 -6 -7 0 199.68 6.2
 7 -7 0 271.27 7.8
 7 7 0 289.37 10.8
 7 7 0 265.67 8.4
 -7 7 0 269.67 6.2
 -7 -7 0 270.07 8.9
 -7 7 0 271.97 9.7
 -7 -7 0 271.07 7.7
 7 -7 0 270.87 8.9
 -7 -7 0 253.27 10.1
 7 7 0 279.77 10.2
 7 7 0 268.47 6.5
 7 -7 0 265.77 6.7
 -7 -7 0 279.07 9
 7 -7 0 259.37 9.3
 -7 7 0 275.07 9.1
 7 7 0 287.87 9.6
 -8 -7 0 264.17 9
 8 7 0 255.77 9.5
 -8 -7 0 259.37 8.9
 8 7 0 263.47 10.7
 8 -7 0 254.67 9.6
 -8 7 0 248.08 9.7
 8 -7 0 257.57 6.8
 8 -7 0 249.88 7.5
 8 -7 0 262.17 8.9
 8 7 0 254.67 8.6
 -8 -7 0 247.28 10.3
 8 7 0 245.18 6.5
 -8 7 0 258.77 6.4
 -8 -7 0 256.37 8.8
 -8 -7 0 258.67 7.4
 8 7 0 255.17 10.2
 9 -7 0 291.27 8.4
 9 7 0 333.37 11.4
 9 7 0 328.67 12
 -9 -7 0 297.17 10
 9 -7 0 300.57 11
 -9 -7 0 298.37 10.3
 9 7 0 279.37 7.6
 9 -7 0 285.87 12.2
 9 7 0 296.57 12.1
 -9 -7 0 311.57 10.2
 9 7 0 301.57 9.9
 9 -7 0 301.57 10.2
 -9 -7 0 310.87 8.4
 -9 7 0 290.47 7.6
 -9 7 0 311.57 11.4
 9 -7 0 306.17 8.8
 10 -7 0 170.48 7.5
 10 -7 0 168.08 5.8
 10 7 0 176.88 7.4
 10 7 0 182.48 8.5
 -10 -7 0 175.18 5.9
 -10 7 0 169.28 8.6
 -10 -7 0 178.38 7.5
 10 7 0 180.78 9.6
 10 -7 0 159.08 8.1
 10 7 0 186.38 9.3
 -10 -7 0 163.28 7.7
 10 -7 0 169.58 9.6
 11 7 0 220.98 10
 11 7 0 218.98 8.8
 11 7 0 211.68 10.4
 11 -7 0 216.78 9.9
 11 -7 0 214.88 10.3
 -11 -7 0 210.78 9.1
 -11 7 0 225.38 10.4
 -11 7 0 216.38 6.7
 -11 -7 0 208.78 8.6
 11 -7 0 202.68 6.5
 11 -7 0 217.48 11.3
 11 7 0 200.68 6
 -12 7 0 4.2 1.6
 12 7 0 4.3 3.4
 12 7 0 6.4 3.3
 12 -7 0 5.9 3.2
 12 -7 0 7.7 1.6
 12 -7 0 4.7 2.3
 12 7 0 4.4 2.5
 12 7 0 12.8 3.7
 -12 -7 0 7.3 2.9
 -12 7 0 4.5 2.8
 -12 -7 0 5.4 2.3
 12 -7 0 7.6 2.8
 13 7 0 114.99 7.1
 -13 7 0 102.79 7.9
 13 7 0 115.39 8.5
 13 7 0 97.49 8.3
 -13 -7 0 104.79 7
 13 -7 0 118.49 6.8
 -13 -7 0 95.09 6.1
 13 7 0 114.59 7.6
 13 -7 0 118.09 9.2
 13 -7 0 112.19 7.7
 14 7 0 2.2 2.4
 14 7 0 2.6 3.7
 -14 -7 0 -0.3 2.5
 14 -7 0 4.5 3.8
 14 -7 0 4.5 3.3
 14 -7 0 -0.3 2.1
 14 7 0 2.9 3.3
 -14 7 0 -1.4 1.4
 -14 -7 0 3.1 2.4
 -14 7 0 3.3 3.1
 14 7 0 -4.8 2.6
 -15 7 0 -1.2 1.5
 -15 7 0 1.3 3.4
 15 -7 0 4.5 4.1
 15 7 0 1.1 6.1
 15 7 0 -1.1 2.7
 15 -7 0 3.1 3.6
 -15 -7 0 0.6 2
 15 -7 0 1.6 2.7
 15 7 0 -5 2.8
 -16 7 0 1.1 3.5
 -16 -7 0 -4.2 2.6
 16 -7 0 -2.2 2.7
 -16 -7 0 0.7 2.5
 16 7 0 -8.6 3
 16 7 0 1.6 3.3
 16 -7 0 1 3.9
 -16 7 0 0.4 3.6
 16 7 0 -0.7 3.5
 16 -7 0 3.8 3.7
 16 7 0 -2.8 4.6
 17 7 0 6.4 4.7
 -17 7 0 1.6 2.2
 17 -7 0 1 3.9
 -17 -7 0 0.3 3.1
 -17 7 0 -4.3 3.2
 17 -7 0 2.1 4
 17 7 0 3.8 3.3
 17 -7 0 5.2 3.4
 17 7 0 0.7 3.6
 -17 -7 0 6.6 3.6
 -18 -7 0 -5.5 3.2
 18 7 0 1.1 4.5
 18 7 0 2.7 3.8
 18 -7 0 11.9 5.5
 -18 7 0 -2.4 4
 18 -7 0 3.2 4
 18 -7 0 3.8 3.6
 -18 -7 0 -1.9 3.1
 18 7 0 5.1 4.9
 -19 7 0 126.19 11
 19 7 0 149.29 11.2
 19 -7 0 121.59 10.5
 19 7 0 106.39 13.2
 19 -7 0 99.99 11.1
 19 7 0 123.29 11.4
 -19 -7 0 122.59 9.7
 0 -8 0 661.53 13.5
 0 -8 0 693.73 15.5
 0 -8 0 670.13 16.8
 0 -8 0 661.23 14
 0 -8 0 634.24 14.6
 0 8 0 668.23 13.9
 0 8 0 656.83 15.1
 0 -8 0 644.34 14.8
 0 8 0 646.14 16.1
 -1 -8 0 154.28 4.6
 1 -8 0 139.89 4.7
 1 -8 0 149.49 5.3
 -1 8 0 148.89 4.3
 -1 -8 0 151.88 6.6
 -1 8 0 145.39 6
 -1 -8 0 143.99 5.2
 1 -8 0 155.88 3.9
 1 8 0 149.88 5.5
 1 -8 0 144.19 5.4
 -1 8 0 144.79 4.8
 1 8 0 145.29 7.7
 -1 -8 0 153.38 5.5
 -1 8 0 154.28 4.9
 1 -8 0 155.88 6.6
 1 8 0 155.18 4.3
 1 -8 0 151.58 4.9
 -1 -8 0 145.99 4.3
 -1 8 0 141.89 5.2
 1 8 0 140.19 6
 2 -8 0 36.2 3.4
 2 -8 0 39 2.3
 -2 -8 0 31.7 2.6
 -2 -8 0 37 1.9
 -2 8 0 35.1 2.4
 -2 8 0 40 2.8
 -2 8 0 37.7 2.2
 -2 -8 0 31.2 2.6
 2 -8 0 37.8 1.3
 2 -8 0 33.8 2.7
 -2 8 0 35 3.1
 2 8 0 36.2 1.7
 -2 -8 0 35.3 2.3
 -2 -8 0 35 3.4
 2 8 0 41.9 4.4
 2 8 0 40.2 3.4
 -2 8 0 34.5 1.8
 2 8 0 32.7 2.7
 2 -8 0 37.4 2.8
 -3 8 0 1160.48 23
 -3 -8 0 1163.78 24.5
 3 -8 0 1165.68 22.9
 -3 8 0 1169.58 22.1
 3 8 0 1137.79 24.9
 3 8 0 1187.68 26.8
 -3 -8 0 1203.08 25
 3 -8 0 1157.58 26.6
 -3 8 0 1173.18 25.9
 -3 -8 0 1172.18 24
 3 8 0 1175.48 26
 3 8 0 1207.68 22.1
 -3 8 0 1235.88 25.9
 3 -8 0 1103.69 24.4
 3 -8 0 1183.88 24.9
 -3 -8 0 1164.98 23.1
 -3 8 0 1150.68 24.3
 -3 8 0 1159.18 24.4
 -3 -8 0 1159.18 26.6
 3 8 0 1193.28 24.4
 -4 8 0 71.89 4.4
 -4 -8 0 68.49 3.9
 -4 -8 0 67.69 3.6
 -4 8 0 66.09 2.6
 4 8 0 69.59 2.2
 4 8 0 65.99 4.7
 -4 -8 0 72.29 2.8
 4 -8 0 70.79 2.6
 -4 8 0 62.19 3.6
 4 8 0 65.99 3.5
 4 8 0 70.19 4.1
 -4 -8 0 65.19 3.5
 4 8 0 66.59 4.5
 -4 8 0 67.89 3.7
 4 -8 0 63.89 3.5
 -4 -8 0 63.69 4.4
 -4 8 0 71.29 2.2
 4 -8 0 67.39 3.9
 -5 -8 0 622.14 17.1
 -5 -8 0 634.94 14.7
 -5 -8 0 639.34 12.7
 -5 8 0 625.24 15
 5 -8 0 600.64 15.7
 -5 8 0 634.84 12.1
 -5 8 0 586.54 15.4
 5 8 0 623.04 14.8
 -5 -8 0 631.64 15.5
 -5 -8 0 600.04 14.9
 5 8 0 613.34 12.2
 5 8 0 633.74 17.3
 -5 8 0 612.14 12.5
 5 -8 0 632.64 12.2
 5 -8 0 622.84 14.7
 -6 8 0 606.14 15.2
 -6 8 0 593.84 14.8
 -6 8 0 583.14 11.2
 6 8 0 586.34 11.9
 -6 8 0 585.14 11.8
 6 8 0 588.74 17
 6 8 0 582.74 15.5
 -6 -8 0 594.24 15.2
 -6 -8 0 593.44 14
 6 8 0 589.54 16.4
 -6 -8 0 577.04 16.9
 6 -8 0 605.14 14.3
 -6 -8 0 587.14 11.6
 -6 -8 0 588.04 14.9
 6 -8 0 596.54 15.2
 6 -8 0 586.94 11.9
 6 8 0 592.44 14.5
 -6 8 0 601.64 16.1
 -6 -8 0 582.34 11.7
 -7 -8 0 266.77 9.1
 7 8 0 273.77 8.6
 7 -8 0 273.87 9.7
 7 8 0 275.37 9.5
 -7 -8 0 267.97 8
 7 -8 0 269.87 8.1
 -7 -8 0 255.47 10.4
 7 -8 0 258.87 9
 7 -8 0 257.57 6.4
 -7 8 0 252.67 9.7
 7 8 0 255.97 10.1
 7 8 0 265.87 10.7
 7 8 0 258.07 6.1
 -7 -8 0 269.27 9
 -7 -8 0 257.87 9
 -7 8 0 258.77 9
 8 -8 0 283.77 8.6
 -8 -8 0 296.47 10
 8 8 0 290.77 10.6
 -8 -8 0 294.37 10
 -8 -8 0 304.27 8.7
 -8 8 0 293.87 10.9
 -8 -8 0 294.47 10
 8 -8 0 301.97 10
 8 8 0 293.57 7.4
 8 8 0 278.97 9.2
 8 -8 0 292.37 10.7
 8 8 0 284.17 11.2
 8 8 0 296.77 11.8
 -9 -8 0 738.73 16.9
 9 -8 0 773.92 17.3
 9 8 0 740.23 20.5
 9 -8 0 719.33 15.9
 -9 -8 0 761.02 19.4
 9 8 0 770.92 22
 9 8 0 701.23 15.4
 9 -8 0 762.62 19.2
 -9 8 0 733.63 20.5
 -9 -8 0 760.02 19.2
 -9 -8 0 765.62 19.2
 9 -8 0 762.42 20.4
 -9 8 0 738.93 15.2
 -10 -8 0 329.57 9.1
 10 8 0 313.17 12
 10 -8 0 326.97 13.9
 10 -8 0 334.57 11.4
 -10 8 0 318.07 8
 10 -8 0 331.57 9.3
 10 8 0 328.97 13
 -10 -8 0 323.07 11.1
 10 8 0 324.07 10.7
 -10 8 0 328.47 12.5
 -10 -8 0 310.97 11.2
 10 8 0 322.27 13.4
 10 -8 0 340.17 12.4
 11 -8 0 13.5 2.2
 11 8 0 9.1 3.5
 11 -8 0 10 2.9
 11 -8 0 15.5 4.2
 -11 8 0 7 3.1
 11 8 0 13.8 3.9
 11 8 0 16.7 3.1
 11 8 0 10.3 3
 -11 -8 0 13.5 3.5
 -11 -8 0 12.7 3.2
 11 -8 0 10.1 3.1
 -11 -8 0 10.9 1.9
 -12 -8 0 650.63 18.2
 12 8 0 648.54 20
 12 8 0 653.53 18
 12 8 0 649.64 20.9
 -12 -8 0 654.43 19
 12 -8 0 654.33 18.4
 -12 8 0 608.94 20.1
 12 8 0 622.44 21.4
 12 -8 0 672.13 20.2
 12 -8 0 653.33 22.3
 -12 8 0 659.73 14.8
 12 -8 0 652.63 15.1
 13 -8 0 47.3 3
 -13 -8 0 53.89 6.1
 -13 8 0 45.5 6.3
 13 8 0 54.49 7.2
 13 8 0 42.4 4.9
 13 8 0 37.6 5.7
 -13 -8 0 46.9 4.9
 13 -8 0 46.8 6.9
 13 -8 0 40.3 5.8
 -13 8 0 46.1 3.2
 13 8 0 36.3 6.3
 13 -8 0 51.29 4.9
 14 -8 0 90.99 7.6
 14 8 0 108.39 6.9
 14 8 0 94.09 8.5
 -14 -8 0 99.59 6.7
 14 8 0 99.79 8.9
 14 -8 0 97.09 9.3
 14 8 0 111.19 8.4
 -14 8 0 86.09 8
 14 -8 0 97.69 7
 -14 -8 0 92.69 7.2
 15 -8 0 150.38 9.9
 15 -8 0 145.09 8.5
 15 -8 0 143.29 11.1
 15 8 0 140.39 9.7
 -15 8 0 138.69 10.1
 15 8 0 146.89 10.6
 -15 -8 0 143.19 9.2
 15 8 0 133.09 8.1
 -15 8 0 122.99 5.7
 15 8 0 154.98 11.2
 -15 -8 0 127.49 7.8
 -16 -8 0 2.5 2.8
 -16 -8 0 5.9 3.6
 16 8 0 4 4.8
 16 -8 0 0.5 3
 -16 8 0 0.2 3.5
 16 -8 0 1.1 3.4
 16 -8 0 5 3.9
 16 8 0 2.5 3.8
 16 8 0 4 3.2
 17 -8 0 2.2 3.2
 17 8 0 3.8 4.7
 17 -8 0 9.3 4.6
 17 8 0 2.3 4
 17 -8 0 4 3.8
 17 8 0 10.4 4.4
 -17 -8 0 7.9 3.4
 -17 8 0 5.3 4.5
 -17 -8 0 7 3.8
 18 -8 0 -2.9 3.7
 18 8 0 5.3 3.6
 18 8 0 4.5 4.7
 18 -8 0 1.2 3.3
 -18 8 0 1.4 4.1
 -18 -8 0 -4.3 3.1
 -18 -8 0 -5.9 4.2
 18 8 0 -3.5 4.2
 18 -8 0 -2.9 4.4
 19 -8 0 64.39 8.9
 -19 -8 0 49 7.2
 -19 8 0 39.4 7.9
 19 8 0 40.3 8.3
 19 8 0 54.39 8.6
 19 -8 0 51.09 8.3
 0 9 0 0.4 1.3
 0 9 0 1.2 0.8
 0 -9 0 -0.2 0.9
 0 -9 0 0.6 0.7
 0 -9 0 1.1 0.9
 0 9 0 -1.4 1.1
 0 -9 0 -1 1
 0 9 0 0.9 0.9
 0 -9 0 -0.1 1
 0 -9 0 0.8 0.7
 1 9 0 52.39 4
 -1 -9 0 60.59 3.2
 1 -9 0 54.49 4.1
 -1 9 0 59.39 2.7
 -1 -9 0 57.29 4.2
 -1 9 0 58.29 3.4
 -1 -9 0 57.29 2.8
 1 -9 0 51.79 3
 1 -9 0 56.59 3.5
 1 9 0 59.59 2.5
 1 -9 0 61.29 2.3
 1 9 0 61.79 4.5
 -1 -9 0 58.59 3.6
 -1 9 0 57.89 4
 1 -9 0 58.39 3.4
 1 9 0 63.09 3.6
 -1 -9 0 54.49 3.3
 2 9 0 46.5 3.3
 -2 -9 0 43.5 3.1
 -2 -9 0 48.1 3.1
 -2 -9 0 46.5 2.2
 -2 9 0 42.2 2.8
 -2 -9 0 48.8 2.8
 2 -9 0 45.9 3.2
 2 -9 0 47.1 1.6
 -2 -9 0 48.3 2.8
 2 -9 0 53.59 4.1
 -2 9 0 48.1 2.2
 2 9 0 49.6 2.1
 -2 9 0 48.2 3.2
 -2 9 0 52.09 3.7
 -2 -9 0 44 3.9
 2 -9 0 47 3.3
 2 9 0 44.7 4
 2 9 0 47.2 3.7
 -3 9 0 52.19 2.7
 3 -9 0 53.39 4.3
 -3 -9 0 55.99 3.2
 3 -9 0 56.99 3.6
 -3 9 0 56.09 3.4
 -3 9 0 54.29 2.1
 3 9 0 60.49 4.6
 3 9 0 58.29 3.8
 -3 -9 0 50.49 4.1
 -3 -9 0 54.99 3.5
 3 -9 0 58.49 2.8
 -3 -9 0 60.79 2.9
 -3 9 0 50.99 3.4
 -3 -9 0 58.69 4.5
 3 9 0 58.59 2.1
 -4 -9 0 687.53 18.3
 -4 9 0 649.83 15.8
 4 -9 0 666.93 16.4
 4 9 0 661.23 15.7
 -4 -9 0 616.54 15.4
 4 9 0 668.53 17.5
 -4 9 0 672.03 12.9
 4 -9 0 646.64 15.8
 -4 9 0 659.03 15.8
 4 -9 0 679.13 14
 -4 9 0 685.93 17.2
 -4 -9 0 668.03 14.2
 4 9 0 699.23 18.5
 -4 -9 0 670.73 16.4
 4 9 0 656.63 18.1
 4 9 0 669.03 13
 -4 9 0 659.53 14
 -4 -9 0 662.43 15.8
 5 9 0 54.79 1.8
 -5 -9 0 45.8 3.9
 -5 -9 0 53.39 3.4
 -5 9 0 58.69 3.8
 -5 9 0 56.19 4.3
 5 -9 0 60.09 4.1
 5 9 0 54.69 4.3
 -5 9 0 50.59 2.2
 -5 -9 0 52.79 4.6
 5 9 0 56.99 4.8
 -5 9 0 50.49 1.7
 5 9 0 51.79 3.6
 -5 -9 0 45.3 3.6
 5 9 0 55.69 4
 5 -9 0 55.19 3.7
 -5 9 0 48.1 3.6
 -5 -9 0 56.29 2.5
 6 9 0 453.55 14.2
 6 9 0 461.25 12.3
 -6 -9 0 443.56 14.6
 -6 9 0 442.56 9.3
 6 9 0 480.55 15
 -6 -9 0 441.46 12.8
 -6 9 0 437.46 12.6
 6 -9 0 448.66 9.2
 -6 9 0 462.15 13.8
 -6 -9 0 455.95 9.6
 -6 9 0 473.45 14.2
 6 9 0 448.16 9.2
 -6 -9 0 469.65 12.1
 -6 -9 0 473.45 12.7
 6 9 0 456.45 13.3
 6 -9 0 450.55 13
 7 -9 0 353.06 7.7
 -7 -9 0 348.87 11.3
 7 9 0 347.37 12.4
 -7 -9 0 364.06 11.4
 -7 9 0 374.36 12.3
 7 9 0 350.86 11.7
 7 9 0 370.46 13.3
 -7 9 0 339.87 10.7
 -7 -9 0 344.07 6.9
 7 9 0 335.27 7.5
 -7 -9 0 347.47 10.9
 -7 -9 0 363.46 10.1
 -7 9 0 362.56 11.3
 7 9 0 379.96 10.8
 7 9 0 355.76 7.7
 -7 -9 0 353.16 6.9
 7 -9 0 363.96 11.4
 -8 -9 0 463.95 13.6
 8 9 0 482.55 13.1
 8 9 0 449.86 10
 8 9 0 481.45 14.6
 8 9 0 459.05 9.8
 8 9 0 457.55 15.8
 8 -9 0 441.16 10
 -8 9 0 485.85 17.2
 -8 -9 0 476.75 13.9
 -8 -9 0 466.75 12.3
 -8 -9 0 471.35 13.8
 8 -9 0 475.35 13.9
 8 9 0 451.45 14.9
 9 -9 0 128.79 7.3
 9 -9 0 135.69 5.9
 -9 -9 0 140.99 7
 -9 9 0 123.59 7.4
 9 9 0 139.39 6.5
 9 9 0 133.29 7.4
 9 9 0 128.49 8.3
 9 9 0 131.79 7.9
 9 -9 0 133.89 6.8
 -9 -9 0 126.29 5.6
 -9 -9 0 133.09 6.9
 -9 -9 0 129.99 6.7
 -10 -9 0 151.98 7.6
 -10 -9 0 161.18 9.1
 10 -9 0 138.59 9.2
 10 9 0 148.09 7
 -10 -9 0 153.68 6
 10 -9 0 139.79 4.8
 10 -9 0 152.38 8.2
 10 -9 0 160.98 7.7
 10 9 0 151.08 8.2
 10 9 0 148.49 8.7
 10 9 0 140.59 4.5
 -10 9 0 156.88 8.6
 10 9 0 137.69 10.6
 10 -9 0 144.29 6
 11 9 0 70.29 6.1
 -11 -9 0 72.69 5.6
 11 9 0 67.29 6.6
 11 -9 0 73.39 5.8
 11 9 0 68.69 7
 -11 -9 0 75.19 5.6
 -11 9 0 67.69 6.2
 11 -9 0 72.39 7.1
 11 -9 0 68.69 4.2
 -11 -9 0 68.59 4
 11 9 0 65.89 5.1
 11 -9 0 71.49 6.2
 -12 9 0 91.29 7.5
 12 9 0 77.69 7.5
 -12 -9 0 73.19 6.1
 12 -9 0 101.79 6.4
 12 -9 0 77.79 7.7
 12 9 0 80.69 7
 12 9 0 86.89 7.7
 -12 -9 0 79.79 6
 12 9 0 86.99 5.9
 12 -9 0 90.29 7.2
 -12 9 0 77.49 3.4
 13 -9 0 11.4 3.4
 13 9 0 14.5 4.4
 13 -9 0 14.3 3.3
 13 9 0 12.5 3.1
 -13 9 0 10.6 3.9
 13 -9 0 9 3.5
 -13 -9 0 13 3.5
 13 9 0 10.1 4.1
 -13 -9 0 14.3 3.6
 13 -9 0 11.6 4.6
 13 9 0 8.3 3.9
 14 -9 0 148.09 11.2
 -14 -9 0 143.09 8
 14 9 0 136.19 7.7
 14 9 0 139.19 10.5
 14 -9 0 136.09 9.4
 14 9 0 139.99 10.2
 14 -9 0 133.99 5.2
 14 -9 0 133.99 8.1
 15 -9 0 15.9 6.6
 15 9 0 26.4 6.3
 -15 -9 0 17.3 4.1
 15 9 0 15.6 5.1
 15 9 0 18.8 5.2
 -15 9 0 24.5 5.6
 15 -9 0 19.7 5.3
 15 -9 0 21.4 4.8
 -15 -9 0 17.5 4.3
 15 9 0 13 3.5
 16 9 0 111.69 10.1
 -16 -9 0 111.49 8.6
 -16 -9 0 110.29 7.7
 16 -9 0 103.39 9.4
 16 9 0 119.89 8.1
 16 9 0 140.79 10.6
 -16 9 0 122.89 10.6
 16 -9 0 120.99 9.7
 -17 -9 0 85.79 7.5
 17 -9 0 82.59 7.4
 17 9 0 65.59 9
 17 -9 0 72.79 9.5
 17 9 0 71.09 8.9
 -17 9 0 63.59 8.8
 -17 -9 0 73.99 7.4
 17 -9 0 72.79 9.3
 17 9 0 83.89 7.4
 -18 9 0 173.08 12.9
 18 -9 0 172.88 10.2
 18 9 0 232.98 22.4
 18 9 0 157.88 14.6
 0 -10 0 282.87 7.6
 0 10 0 287.47 7.6
 0 10 0 285.57 7.7
 0 -10 0 266.17 11.6
 0 10 0 282.27 9.8
 0 -10 0 291.07 8.5
 0 -10 0 275.97 8.9
 0 -10 0 281.27 8.3
 0 -10 0 284.37 7.1
 0 10 0 274.87 8.7
 -1 -10 0 51.69 3.3
 1 -10 0 52.89 3.5
 1 -10 0 53.79 2.2
 1 -10 0 49.6 3
 1 10 0 54.79 4.5
 -1 10 0 48.9 2.6
 -1 -10 0 46.2 4.9
 -1 -10 0 51.69 2.6
 1 10 0 53.29 2.6
 -1 10 0 55.09 3.5
 -1 -10 0 47.9 3.5
 -1 10 0 52.09 3
 1 -10 0 52.69 3.5
 -1 10 0 50.39 4
 1 10 0 52.79 4.2
 -1 -10 0 51.59 3.3
 1 10 0 51.09 3.5
 -2 10 0 546.55 13.3
 2 -10 0 557.64 13.1
 2 10 0 573.64 16.3
 2 -10 0 562.74 11.1
 -2 -10 0 561.14 13.1
 -2 -10 0 555.34 12.1
 2 -10 0 554.64 14.5
 2 10 0 561.64 14.4
 -2 -10 0 582.74 14.7
 2 10 0 585.94 12
 2 10 0 539.65 15.4
 2 -10 0 567.34 16.4
 -2 10 0 565.64 12.1
 -2 -10 0 544.45 13.2
 -2 10 0 561.24 14.1
 -2 10 0 558.54 15.4
 3 -10 0 381.76 12.7
 3 10 0 383.46 12.2
 -3 -10 0 377.26 9.6
 -3 -10 0 381.56 10.8
 -3 10 0 385.76 10.4
 3 10 0 383.86 8.3
 -3 -10 0 387.46 10.2
 3 -10 0 373.56 10.9
 3 -10 0 396.46 11.2
 -3 10 0 365.86 10.6
 -3 -10 0 356.76 12.4
 3 10 0 385.56 12.8
 -3 10 0 377.26 12
 -3 -10 0 375.46 11
 3 -10 0 371.76 9.4
 -3 10 0 371.46 8.3
 -4 10 0 67.29 3
 4 -10 0 69.89 3.1
 -4 -10 0 70.49 4.1
 4 10 0 68.59 4.1
 4 10 0 67.79 4.4
 -4 -10 0 75.39 4.3
 4 -10 0 67.69 5.2
 -4 -10 0 73.39 3.3
 -4 10 0 67.49 4
 4 10 0 72.89 2.3
 4 -10 0 69.69 4.4
 -4 10 0 69.89 2.3
 -4 -10 0 65.39 4.3
 4 10 0 70.19 5.3
 -4 -10 0 66.29 5.2
 -4 10 0 69.89 4.8
 4 10 0 64.69 4.9
 4 -10 0 69.09 4.2
 -5 -10 0 698.73 16.9
 -5 10 0 704.63 13.2
 5 10 0 707.73 18
 5 -10 0 719.03 17.8
 5 10 0 677.03 18.8
 -5 -10 0 688.13 14.7
 -5 10 0 692.23 17.2
 5 -10 0 687.43 17
 5 10 0 703.03 19.7
 -5 -10 0 696.33 16.9
 5 10 0 698.23 16.8
 -5 -10 0 677.73 19.5
 -5 10 0 699.53 18.6
 -5 10 0 701.93 15.3
 -5 -10 0 726.73 17.9
 5 10 0 697.23 13.3
 -6 10 0 30.3 3.7
 -6 -10 0 29.4 1.8
 6 10 0 30.7 3.2
 6 -10 0 33.8 3.4
 6 10 0 31.6 1.2
 6 10 0 34.7 4.8
 -6 10 0 30.3 1.7
 6 -10 0 32.3 3.7
 -6 -10 0 30.1 3.1
 -6 10 0 34.9 4.3
 -6 -10 0 32.7 3.2
 6 10 0 35.8 4.1
 6 10 0 30.9 4.3
 -6 -10 0 32.7 3.2
 -6 10 0 31.8 3.2
 -7 -10 0 116.69 3.3
 -7 -10 0 113.79 6.3
 7 10 0 115.29 5.5
 7 10 0 110.69 6.4
 7 10 0 113.69 2.8
 -7 -10 0 119.39 6
 -7 -10 0 112.39 3.1
 7 10 0 116.89 2.9
 7 10 0 105.69 6.9
 -7 10 0 121.99 5.9
 -7 10 0 121.89 6.9
 7 -10 0 121.69 5.6
 -7 10 0 117.49 6.1
 7 -10 0 115.99 6.2
 -7 -10 0 118.59 5.4
 7 10 0 114.49 7.5
 -8 -10 0 38 4.4
 8 10 0 34.2 1.5
 8 -10 0 33.7 1.6
 -8 -10 0 31.3 4
 -8 -10 0 38.7 4
 8 10 0 36.9 4.7
 8 -10 0 31.7 3.1
 -8 10 0 36.8 4.8
 8 10 0 44.1 5.1
 8 10 0 32.8 4.9
 -8 -10 0 41.1 3.3
 8 10 0 35 1.5
 8 -10 0 31.5 4.2
 8 10 0 35.2 5.3
 8 -10 0 35.6 4.2
 9 -10 0 140.19 7.9
 9 -10 0 135.39 3.9
 -9 10 0 144.79 8.2
 9 -10 0 149.79 6.3
 9 10 0 137.99 3.9
 9 10 0 132.89 9
 9 10 0 141.19 7.5
 9 10 0 147.99 8.6
 -9 -10 0 156.98 7.6
 9 10 0 140.39 6.6
 -9 -10 0 150.08 7.4
 -9 -10 0 153.98 7.5
 9 10 0 141.19 3.8
 9 -10 0 138.29 7.3
 -9 -10 0 143.19 6.1
 10 10 0 21.1 4.6
 10 -10 0 24.6 3.2
 -10 10 0 25.2 4.5
 10 10 0 24.7 4.8
 10 10 0 21.6 1.7
 10 10 0 31 4.8
 10 10 0 26.7 3.6
 10 10 0 25.5 1.6
 10 -10 0 27.1 4.9
 -10 -10 0 27.6 4
 -10 -10 0 30.2 4.3
 10 -10 0 22.8 2.8
 10 -10 0 23.8 4.1
 -10 -10 0 27.2 3.3
 10 -10 0 20.2 3.7
 11 10 0 17.8 4.7
 -11 -10 0 30.3 4.4
 11 -10 0 23.5 4
 11 -10 0 30 3.4
 11 10 0 23 3.7
 11 10 0 33.5 5.5
 -11 -10 0 33.6 4.9
 11 -10 0 21.7 5.1
 -11 10 0 27.1 4.9
 11 -10 0 21.9 4.3
 11 10 0 27.4 2.2
 11 10 0 23.7 4.5
 12 -10 0 4.2 3.3
 -12 -10 0 1.5 2.7
 12 -10 0 -3.4 2.4
 12 10 0 0.9 3.1
 12 -10 0 0.9 1.6
 -12 -10 0 7.7 3.4
 12 10 0 0.1 2.9
 12 -10 0 -1.4 2
 -12 -10 0 1.4 2.1
 12 10 0 5 3.6
 -12 10 0 3.3 3.2
 12 10 0 3 2.4
 13 -10 0 152.28 8.6
 -13 10 0 172.78 10.6
 13 -10 0 151.48 6.2
 13 10 0 163.98 11
 -13 -10 0 155.08 8.7
 13 10 0 185.88 10.5
 13 -10 0 163.18 10
 13 -10 0 163.58 11.7
 -13 -10 0 165.78 9.3
 13 10 0 176.08 10.8
 13 10 0 157.78 8
 -14 -10 0 3.7 3.3
 14 10 0 3.1 2.8
 14 -10 0 0.7 3.7
 -14 -10 0 -1.1 2.7
 14 10 0 0.9 3.6
 14 10 0 0.6 3.4
 14 -10 0 4.4 3
 14 -10 0 1.8 3.3
 14 -10 0 4 1.5
 14 10 0 2 4.3
 -14 10 0 7.3 4.2
 15 10 0 151.08 8.4
 -15 -10 0 148.19 9.5
 15 -10 0 150.58 10.7
 15 10 0 134.09 11.2
 15 10 0 155.78 11.2
 -15 -10 0 157.48 9
 -15 10 0 130.39 10.4
 15 10 0 158.68 10.5
 16 10 0 42.8 7.5
 -16 10 0 45.1 7.9
 16 -10 0 46 6.3
 -16 -10 0 42.3 6.9
 16 10 0 51.49 7.7
 16 10 0 34.9 5.1
 -16 -10 0 41 5.9
 16 -10 0 30.2 6
 17 -10 0 95.39 9.7
 17 -10 0 88.29 8.1
 -17 -10 0 92.69 7.7
 -17 -10 0 108.99 8.7
 17 -10 0 104.09 9.5
 -17 10 0 88.49 9.2
 17 10 0 90.29 7.6
 17 10 0 96.49 9.9
 17 10 0 84.79 8.9
 18 -10 0 40.5 6.3
 18 -10 0 52.99 8.3
 -18 10 0 38.3 7.1
 -18 -10 0 37 6.6
 -18 -10 0 57.59 7.7
 18 -10 0 46.3 7.8
 18 10 0 57.79 9.1
 18 10 0 39.1 7.1
 0 -11 0 -0.7 1.5
 0 -11 0 -0.9 1.3
 0 -11 0 0.6 1.4
 0 11 0 -0.9 1.3
 0 11 0 0.3 1
 0 11 0 -0.1 1.7
 0 -11 0 0.7 0.9
 0 11 0 -0.6 1
 1 11 0 336.97 11.5
 -1 11 0 366.06 9.4
 -1 -11 0 337.97 12.1
 -1 11 0 358.46 10.5
 1 -11 0 367.46 11
 -1 11 0 340.37 11.5
 1 -11 0 334.97 9.6
 -1 -11 0 336.67 8.7
 -1 -11 0 350.16 10.2
 -1 -11 0 335.87 9.8
 1 -11 0 350.26 8
 1 -11 0 324.37 12
 1 11 0 335.77 12.1
 1 11 0 341.57 8.6
 1 -11 0 345.17 10.3
 -1 -11 0 338.87 8.8
 -1 11 0 358.46 8.8
 -1 -11 0 359.56 10.7
 -2 -11 0 182.98 5.5
 -2 -11 0 185.28 8.7
 2 11 0 193.08 7.4
 2 -11 0 188.78 7.2
 2 11 0 181.88 5.2
 2 -11 0 189.88 7.4
 2 -11 0 188.38 6.3
 2 11 0 188.78 8.2
 2 -11 0 189.78 4.5
 -2 -11 0 183.48 7.2
 -2 11 0 188.48 6.5
 -2 11 0 186.98 5.4
 -2 11 0 198.88 8.3
 -2 -11 0 185.48 6.1
 -2 -11 0 191.98 6.5
 2 11 0 179.78 8.6
 -2 11 0 194.48 7.2
 2 -11 0 183.98 8.6
 -2 -11 0 188.68 7.2
 -3 11 0 631.44 16.6
 3 -11 0 621.84 16.1
 3 -11 0 609.74 14.2
 3 11 0 593.14 17.1
 -3 -11 0 636.04 14.9
 3 -11 0 606.54 15.9
 -3 -11 0 621.84 15.8
 3 11 0 609.84 12.7
 -3 11 0 605.24 17.1
 3 11 0 598.14 17.9
 -3 11 0 620.54 12.8
 -3 11 0 641.14 16
 3 11 0 633.54 16.3
 -3 -11 0 604.54 17.9
 -3 -11 0 613.54 15.9
 -3 -11 0 615.04 14.4
 4 -11 0 413.56 10
 -4 -11 0 397.76 12
 4 -11 0 415.66 12.3
 -4 11 0 404.56 11.5
 4 11 0 396.86 13.2
 -4 -11 0 398.86 11.7
 4 -11 0 397.86 11.8
 4 11 0 398.26 12.2
 -4 -11 0 403.46 11.2
 -4 11 0 398.96 12.8
 -4 -11 0 407.96 10.2
 4 11 0 385.16 13.7
 -4 11 0 402.46 8.4
 4 11 0 391.56 8.4
 -5 11 0 145.39 4.9
 -5 -11 0 149.99 6.5
 -5 -11 0 156.38 6.5
 5 -11 0 155.88 7.1
 5 11 0 153.08 7.2
 -5 -11 0 157.68 7.1
 -5 11 0 165.28 6.8
 5 11 0 166.88 6.6
 -5 -11 0 149.39 5.8
 5 -11 0 162.38 6.9
 5 11 0 152.08 3.5
 -5 11 0 158.68 6.8
 5 11 0 158.08 8.4
 -5 11 0 155.38 3.4
 -5 11 0 171.38 8
 5 11 0 165.28 8.2
 -6 11 0 74.19 4.9
 -6 -11 0 81.69 5
 -6 -11 0 79.99 4.8
 -6 11 0 85.59 5
 -6 11 0 77.59 5.8
 -6 11 0 75.09 3
 6 -11 0 85.59 5.1
 6 11 0 84.19 6.6
 -6 -11 0 82.69 3.3
 6 11 0 82.69 5.5
 6 11 0 80.79 6.3
 -7 11 0 16.9 1
 -7 -11 0 19.2 1.5
 7 -11 0 16.4 3.3
 7 -11 0 16.1 2.7
 -7 -11 0 15.9 1.5
 -7 11 0 18 3.6
 7 11 0 21.1 3.9
 7 11 0 19.8 3
 -7 11 0 20.4 3.1
 -7 -11 0 22 3.2
 -7 -11 0 17.6 3.6
 -7 -11 0 26.8 4
 7 11 0 20.4 4.1
 7 11 0 22 4.1
 -8 -11 0 109.19 5.6
 -8 11 0 117.49 6.3
 -8 -11 0 115.09 6.7
 8 11 0 111.09 7.9
 8 -11 0 121.29 6
 -8 -11 0 119.69 6.7
 8 -11 0 115.39 7.1
 -8 11 0 111.19 7.2
 -8 -11 0 119.49 6.5
 8 11 0 115.19 7.6
 8 -11 0 125.39 6.9
 8 11 0 119.99 7.1
 8 11 0 112.59 5.9
 -9 11 0 77.19 6.4
 -9 -11 0 71.29 4.6
 9 -11 0 70.39 5.9
 -9 -11 0 83.89 5.8
 9 -11 0 70.99 4.7
 9 -11 0 71.19 5.6
 9 11 0 62.39 6.5
 -9 -11 0 80.59 5.6
 9 11 0 58.29 6.1
 -9 -11 0 75.59 5.6
 9 11 0 68.29 5.8
 9 11 0 73.69 5.1
 10 11 0 3.7 2.6
 10 11 0 1.9 2
 10 -11 0 2.3 1.9
 10 -11 0 1.2 2.3
 -10 -11 0 3.6 2.6
 -10 -11 0 3.6 1.9
 10 11 0 1.7 3.5
 -10 11 0 2.5 2.6
 10 11 0 2.1 3
 10 -11 0 4 2.3
 -10 -11 0 0.4 2.2
 11 11 0 7.2 4
 -11 -11 0 10.1 3.2
 -11 11 0 12 4.1
 -11 -11 0 5.8 2.2
 11 -11 0 6.6 3
 11 -11 0 6.4 2.1
 11 -11 0 7.3 3.7
 11 -11 0 0.7 2.8
 11 11 0 6 3.1
 11 11 0 7.6 2.5
 11 11 0 7.7 3.6
 -11 -11 0 10.6 3.5
 12 -11 0 110.19 9.3
 12 11 0 117.19 6.7
 12 -11 0 112.09 5.8
 -12 11 0 110.99 8.5
 -12 -11 0 101.39 7.3
 12 11 0 130.79 9.4
 12 -11 0 111.89 7.8
 12 11 0 130.09 8.7
 12 -11 0 106.39 8.1
 -12 -11 0 137.59 8.3
 -12 -11 0 100.39 5.4
 12 11 0 108.99 9.3
 13 -11 0 1.8 1.7
 13 11 0 -1.9 3.4
 -13 -11 0 -3.3 2.7
 13 11 0 0.8 2.4
 13 -11 0 3.2 3.4
 13 11 0 -3.6 2.7
 13 -11 0 0.7 3
 14 11 0 92.39 8.2
 14 -11 0 75.99 11
 14 -11 0 94.99 8.5
 -14 11 0 70.69 8.5
 14 -11 0 82.29 4.6
 -14 -11 0 77.99 6.9
 -14 -11 0 81.89 7.2
 14 11 0 85.29 6.2
 14 11 0 94.49 9
 14 11 0 91.69 9
 -15 11 0 -3.8 3.4
 15 11 0 2.4 4.1
 -15 -11 0 1.3 3.1
 15 -11 0 -5.5 3
 15 11 0 0.1 3.6
 15 -11 0 0.5 3.5
 -15 -11 0 -3.1 2.8
 15 11 0 -0.6 2.7
 -16 -11 0 13 4.7
 16 11 0 8.2 4.4
 -16 11 0 18.2 5.3
 16 11 0 11.7 5.5
 16 11 0 18.3 4.3
 16 -11 0 12 4.9
 -16 -11 0 16.6 4.5
 16 -11 0 19.1 4.6
 -17 -11 0 81.39 7.5
 17 11 0 97.39 16
 17 -11 0 67.59 9.2
 17 -11 0 78.59 7.4
 17 11 0 102.29 10.3
 -17 11 0 87.89 16.3
 18 11 0 97.79 9.5
 -18 11 0 111.99 11
 18 11 0 83.49 11
 18 -11 0 85.09 10.4
 18 -11 0 76.79 10.5
 18 -11 0 86.39 8
 -18 -11 0 89.89 8.3
 -18 -11 0 91.59 9.1
 0 -12 0 439.06 11.2
 0 12 0 424.06 13.7
 0 -12 0 430.76 12
 0 12 0 433.16 12.5
 0 12 0 423.06 10.7
 0 12 0 437.96 11
 0 -12 0 428.06 12.1
 0 -12 0 446.36 12.9
 1 12 0 4.6 1.6
 1 -12 0 4.4 1
 -1 12 0 4.1 2.4
 -1 12 0 3.5 1.3
 1 -12 0 4.4 1.9
 -1 -12 0 5.1 2.1
 -1 -12 0 4.3 1.5
 1 12 0 2.4 1.8
 -1 12 0 3.5 1.5
 1 12 0 4.8 2.3
 -1 -12 0 2.3 1.6
 1 -12 0 5.3 2
 -1 -12 0 5.1 1.9
 -1 12 0 4.9 2
 -2 12 0 933.01 19.2
 -2 -12 0 923.21 22.1
 2 12 0 930.91 22.2
 2 -12 0 942.71 22.3
 -2 -12 0 933.61 20.9
 -2 12 0 945.11 23.7
 -2 12 0 942.11 21.8
 -2 12 0 952.4 20.9
 -2 -12 0 915.11 20.2
 2 -12 0 955.2 22.2
 2 12 0 953.6 24.9
 2 -12 0 949.51 20.7
 2 -12 0 932.41 18
 2 12 0 928.51 23.7
 2 12 0 929.71 19
 -2 -12 0 885.81 21.7
 3 -12 0 15.2 2.9
 -3 -12 0 18.5 3
 -3 -12 0 14.9 2.3
 3 12 0 21.7 1.6
 3 12 0 18.9 3.1
 -3 -12 0 15.9 2.9
 -3 12 0 18.5 1.6
 3 -12 0 20 2.4
 -3 12 0 20.4 2.9
 3 12 0 14.6 3.3
 -3 12 0 16.3 3.1
 3 -12 0 15.6 2.9
 3 12 0 17.4 3.4
 -3 12 0 21.1 3
 -4 12 0 206.28 4.9
 4 12 0 193.68 9.2
 -4 -12 0 217.28 8.5
 4 12 0 202.28 4.9
 -4 12 0 220.58 9.2
 -4 12 0 211.78 8
 -4 -12 0 206.68 6.7
 -4 -12 0 213.68 7.5
 -4 -12 0 199.28 8
 -4 12 0 208.38 7.7
 4 12 0 197.88 9.7
 4 -12 0 206.68 6.5
 4 -12 0 219.08 8.6
 4 12 0 211.78 8.6
 4 -12 0 214.68 8.3
 -5 12 0 7.4 3.4
 -5 -12 0 4.8 2.2
 5 -12 0 6.7 2.5
 5 12 0 8 3.1
 5 12 0 6.8 0.6
 -5 12 0 4 2
 -5 -12 0 7.5 2.4
 5 12 0 8.2 2.8
 -5 -12 0 6.5 1.6
 5 -12 0 5.4 2.2
 -5 -12 0 8.6 2.2
 5 12 0 8.9 3.1
 -5 12 0 7.9 2.4
 -6 -12 0 22 3.3
 -6 -12 0 19.8 3.4
 -6 12 0 22.3 3.4
 6 12 0 20.3 3.8
 -6 12 0 19.6 2
 6 12 0 25.6 3.4
 6 12 0 23.2 4.3
 -6 -12 0 24.8 3.4
 -6 12 0 17.3 3.1
 6 12 0 24.8 4.7
 6 -12 0 20.8 3.5
 -6 -12 0 20.6 2.1
 6 -12 0 21.4 3.4
 -6 12 0 16.3 3.3
 7 12 0 4.7 3
 7 12 0 6 2
 -7 -12 0 0.6 2
 -7 -12 0 0.7 2.1
 -7 12 0 8 3
 -7 12 0 3.3 2
 7 -12 0 4 2.3
 -7 -12 0 5.5 2.2
 7 -12 0 4.4 2.2
 7 12 0 5 3.4
 -7 12 0 0.9 0.8
 7 12 0 2.2 2.2
 -7 -12 0 2.9 1
 8 12 0 39.1 5.8
 -8 -12 0 42.9 4.1
 -8 -12 0 50.59 4.9
 -8 12 0 46.4 4.9
 8 -12 0 44.8 5.2
 -8 -12 0 46 5.1
 8 12 0 42.4 4
 8 12 0 39.6 5.1
 8 -12 0 44.7 5.3
 8 12 0 47.5 6
 8 -12 0 41.8 5.2
 -8 -12 0 46.5 4.6
 -8 12 0 41 4.7
 -9 -12 0 43.6 5.3
 9 12 0 43.6 5.5
 9 -12 0 41.5 5.4
 9 12 0 36.8 3.9
 9 -12 0 41.3 5.1
 -9 12 0 37.5 5.5
 9 12 0 35.3 5.7
 -9 -12 0 40.4 4
 9 12 0 33.4 5.8
 -9 -12 0 44.1 4.6
 9 -12 0 42.1 5.6
 -10 -12 0 24.7 4.2
 10 12 0 26.7 5.1
 10 -12 0 26.7 3.7
 10 -12 0 24 4.4
 -10 -12 0 25.7 3.5
 -10 -12 0 28.9 4.4
 10 -12 0 21.5 4.4
 10 12 0 19.7 4.8
 10 12 0 22.7 4.7
 10 12 0 24.3 3.7
 -10 12 0 19.7 4.5
 -11 12 0 5.7 3.4
 11 12 0 12.6 4.5
 -11 -12 0 6.3 3.1
 11 -12 0 11.1 3.7
 -11 -12 0 14.4 3.6
 11 12 0 13.3 4.6
 11 12 0 13.6 4.3
 11 -12 0 10.6 2.7
 -11 -12 0 14.3 2.9
 11 -12 0 13.4 4.5
 11 -12 0 18.1 4.6
 11 12 0 13.8 3.6
 12 -12 0 33.3 3.9
 -12 -12 0 27.2 4.9
 12 -12 0 29.1 4.9
 12 12 0 35.7 4.5
 -12 -12 0 42.3 5.8
 12 -12 0 35.8 5.7
 -12 -12 0 35.8 3.8
 12 -12 0 44.1 7.4
 12 12 0 30.7 6
 -12 12 0 41.4 6.4
 12 12 0 35.8 6.1
 12 12 0 21.4 5.5
 13 12 0 23.3 5.8
 13 12 0 26.2 4.1
 -13 -12 0 34.1 5.3
 13 -12 0 24.7 5.9
 -13 12 0 24.9 5.4
 13 -12 0 29.8 3.6
 13 -12 0 28.6 7.9
 13 -12 0 24.6 5.3
 -13 -12 0 38.1 5.8
 13 12 0 30.3 6
 13 12 0 33.4 6.4
 14 -12 0 21.7 5.2
 14 12 0 19.1 5.9
 -14 -12 0 24.6 5.1
 14 12 0 14.3 5
 14 12 0 14.5 3.6
 14 -12 0 27.5 5.2
 14 12 0 17.9 5.6
 14 -12 0 29.6 3.5
 -14 12 0 26.7 5.9
 -14 -12 0 24.2 4.7
 15 -12 0 -0.1 3.3
 15 12 0 -0.3 3.7
 15 12 0 4.1 3.3
 -15 -12 0 2 3.2
 15 -12 0 3.4 3.3
 -15 12 0 -0.7 3.9
 15 12 0 4.5 4.3
 -15 -12 0 0.9 3
 -16 -12 0 134.99 9.1
 16 12 0 119.79 11.3
 -16 12 0 103.29 9.7
 16 -12 0 99.89 9.6
 16 12 0 123.29 9.9
 -16 -12 0 98.09 8.6
 16 -12 0 130.09 9.4
 17 12 0 35.7 7
 17 12 0 30.9 7.3
 17 -12 0 34.6 7
 -17 -12 0 33.8 5.8
 -17 12 0 32.6 7
 17 -12 0 38.2 6.5
 -17 -12 0 30.1 6
 0 13 0 -0.5 1.2
 0 -13 0 2.2 1.6
 0 13 0 -0.1 1.3
 0 -13 0 -0.8 1.8
 0 -13 0 -1.4 1.4
 0 13 0 0.8 1.8
 0 13 0 0.7 2.3
 0 -13 0 -0.6 1.1
 -1 13 0 453.15 11.9
 -1 13 0 456.65 13.4
 -1 -13 0 474.35 13.3
 1 13 0 479.45 13.8
 1 13 0 469.55 11.2
 1 -13 0 454.35 10.4
 1 13 0 475.65 12.3
 1 -13 0 442.46 15.5
 -1 13 0 462.85 11.4
 1 -13 0 469.55 13.4
 1 13 0 488.45 17.7
 -1 -13 0 463.15 11.5
 1 -13 0 474.25 12.7
 -1 -13 0 466.95 12.9
 -1 -13 0 458.15 14.2
 -2 13 0 42.2 6.1
 -2 13 0 30.2 2.3
 2 -13 0 35.7 3.7
 2 13 0 37.4 5.1
 -2 13 0 31.5 3.8
 2 13 0 31.5 2.2
 -2 13 0 38.8 4.4
 -2 -13 0 32.2 3.2
 2 13 0 31.6 4
 -2 -13 0 32 4
 2 -13 0 35 1.7
 -2 -13 0 34.9 3
 -2 -13 0 30.8 3.8
 2 -13 0 28.8 3.7
 3 13 0 456.55 10
 3 -13 0 446.36 11.7
 -3 13 0 439.76 10
 3 13 0 475.45 16
 3 13 0 457.75 15
 3 -13 0 444.86 15.3
 -3 -13 0 439.26 13.9
 -3 13 0 418.76 14.6
 -3 -13 0 459.15 12.2
 -3 13 0 444.06 13.1
 3 13 0 446.36 13.6
 -3 13 0 452.95 12.6
 -3 -13 0 441.16 13.7
 -4 13 0 15.3 1.2
 4 -13 0 14.2 3
 -4 13 0 17.7 3.5
 4 13 0 17.5 3.3
 -4 -13 0 19.5 3
 -4 13 0 16 2.9
 -4 13 0 16 2.9
 -4 -13 0 15.9 3.9
 4 13 0 19.2 3.8
 4 13 0 15.2 3.8
 -4 -13 0 16.4 2.4
 -4 -13 0 17.7 3.2
 4 -13 0 18 3.3
 4 13 0 17.4 1.2
 5 -13 0 30.7 4
 -5 13 0 30.7 3.8
 5 13 0 26.8 4.6
 -5 -13 0 26 3.3
 5 13 0 29.2 4.2
 -5 -13 0 32.3 4.3
 -5 13 0 24.4 3.6
 5 13 0 24.8 4.6
 -5 13 0 32.3 4.7
 5 -13 0 34 4.3
 -5 -13 0 27.7 2.6
 -6 -13 0 43.4 2.9
 6 -13 0 47.3 4.3
 6 13 0 41.9 5.6
 -6 13 0 37.8 3
 -6 13 0 42 5.2
 -6 -13 0 50.29 4.7
 -6 -13 0 48.4 4.2
 6 13 0 53.89 6.3
 6 -13 0 43.9 4.6
 -6 13 0 51.59 4.3
 6 13 0 44.6 4.6
 -7 -13 0 338.77 8.3
 7 -13 0 325.37 11.4
 7 13 0 330.17 13.5
 -7 13 0 328.87 12.9
 -7 -13 0 343.57 11.6
 7 13 0 347.67 14.4
 -7 13 0 328.87 11.3
 -7 13 0 326.17 7.7
 7 -13 0 328.07 12.3
 7 13 0 339.17 12.6
 -7 -13 0 324.87 12.1
 -7 -13 0 346.97 11.7
 8 -13 0 6.3 2.5
 -8 -13 0 4.7 2.7
 8 13 0 12.1 3.5
 8 13 0 11.9 3.9
 -8 -13 0 4.3 2.5
 8 13 0 5.1 3.3
 8 13 0 7.7 2.3
 8 -13 0 8.9 3
 8 -13 0 9.4 3
 -8 13 0 6 3.2
 -8 13 0 6.2 2.4
 -8 -13 0 10.4 3.1
 -8 -13 0 9.6 2.8
 -8 -13 0 7.6 0.9
 -8 -13 0 7 1
 9 13 0 142.09 9.3
 9 -13 0 163.78 8.7
 -9 -13 0 130.39 7.9
 -9 -13 0 145.69 7.2
 9 13 0 140.49 7
 9 13 0 132.29 8.3
 9 13 0 128.39 9.2
 9 -13 0 140.49 7.2
 9 -13 0 138.09 8.6
 -9 13 0 144.69 9
 -9 -13 0 156.08 8.1
 10 13 0 8.9 4.1
 -10 -13 0 6 2.5
 -10 -13 0 7.9 3.4
 10 -13 0 9.5 3.7
 -10 13 0 9 3.8
 10 -13 0 3.2 3.1
 10 13 0 4.6 2.2
 -10 -13 0 5.6 2.9
 10 13 0 3.8 3.3
 10 13 0 2.9 3
 10 -13 0 5.1 2.4
 11 -13 0 207.88 10.5
 11 13 0 206.58 8.9
 11 13 0 183.38 11.6
 -11 -13 0 202.18 10
 -11 13 0 184.78 10.8
 11 13 0 192.08 10.7
 -11 -13 0 197.68 8.4
 11 -13 0 208.08 11.3
 11 -13 0 208.38 8.7
 -11 -13 0 205.18 10.6
 11 13 0 201.38 11.8
 12 13 0 6.8 2.6
 12 -13 0 9.7 2.6
 -12 -13 0 11.8 2.8
 12 13 0 3.6 4.1
 -12 13 0 4.4 4.1
 -12 -13 0 10.7 3.8
 12 -13 0 6.2 3.7
 12 -13 0 1.3 3.7
 12 13 0 3.8 3.8
 12 -13 0 10.1 6.6
 -12 -13 0 6.3 3.4
 -13 -13 0 142.49 9.3
 13 -13 0 161.18 10.6
 13 -13 0 154.48 9.6
 13 13 0 146.39 10.1
 13 13 0 150.68 7.9
 -13 -13 0 159.48 10.1
 -13 13 0 151.08 10.6
 13 13 0 150.98 10.9
 13 13 0 169.58 12
 13 -13 0 161.88 7.3
 14 13 0 4.8 4.4
 14 -13 0 5.5 3.9
 14 13 0 2.4 2.5
 14 -13 0 -1.7 2.8
 14 -13 0 0 1.9
 -14 -13 0 -0.9 3
 -14 13 0 -3.9 3
 14 13 0 -0.8 3.5
 -14 -13 0 2.3 3.3
 -15 -13 0 -0.1 3.5
 -15 -13 0 0.6 3.3
 15 13 0 1.8 4.3
 -15 13 0 -2.9 3.3
 15 -13 0 6 4.1
 15 13 0 2.7 2.8
 15 -13 0 2.9 3.8
 15 13 0 3 3.9
 16 -13 0 12.9 4.7
 -16 -13 0 11 4.8
 -16 13 0 13.3 7.9
 16 13 0 5.9 4.9
 17 -13 0 25.2 6.8
 -17 -13 0 25.4 5.7
 17 -13 0 32.6 7
 17 13 0 23.7 6.6
 -17 -13 0 21.3 5.6
 -17 13 0 32.7 7.3
 17 13 0 34.4 7.8
 0 -14 0 23.3 3.3
 0 -14 0 20.5 2.3
 0 14 0 22 4.3
 0 14 0 17.3 3.3
 0 -14 0 19.7 3.5
 0 14 0 20.7 2.6
 0 14 0 18.5 2.6
 0 -14 0 18.9 3.2
 1 -14 0 1 2
 -1 -14 0 0 1.7
 -1 14 0 0.9 1.9
 -1 14 0 -0.7 1.1
 1 14 0 -0.6 1.6
 -1 -14 0 0.7 1.3
 1 -14 0 -0.6 0.8
 1 -14 0 0.3 1.7
 1 14 0 2.8 1.3
 -1 -14 0 0.5 2.1
 -1 -14 0 -0.9 1.7
 1 14 0 0.1 2.2
 1 -14 0 -0.6 1.7
 1 14 0 -1 1.4
 -1 14 0 2.6 2.4
 -2 14 0 132.59 5.9
 -2 14 0 116.89 7.5
 -2 14 0 131.49 4.7
 2 -14 0 138.29 6.9
 2 14 0 124.79 5.9
 -2 -14 0 129.49 6.9
 2 -14 0 124.69 6.9
 2 14 0 130.39 6.8
 -2 -14 0 130.49 6
 2 -14 0 127.29 3.6
 2 14 0 136.69 8.5
 -2 -14 0 132.79 6.9
 2 14 0 128.39 7.8
 -2 14 0 126.49 6.5
 2 -14 0 126.69 5.8
 -3 14 0 139.79 4.3
 -3 14 0 135.99 8
 3 14 0 139.79 8.2
 3 -14 0 130.09 7.1
 -3 -14 0 137.09 6
 -3 -14 0 145.69 7.3
 -3 14 0 146.09 6.9
 3 -14 0 133.39 7
 -3 14 0 141.29 6.2
 3 -14 0 132.69 5.7
 -3 -14 0 126.29 6.9
 -3 -14 0 133.09 5.8
 3 14 0 133.99 4.2
 -4 14 0 4.7 2.3
 -4 -14 0 5.3 2.3
 -4 14 0 4.7 0.8
 4 -14 0 6 2.5
 -4 14 0 4.4 0.8
 -4 -14 0 3.5 1.7
 4 14 0 4.6 3
 4 14 0 1 2.6
 -4 14 0 1 2.4
 -4 -14 0 5.4 2.5
 -4 14 0 2.8 2.2
 4 14 0 7.1 2.8
 4 -14 0 6 2.6
 5 14 0 101.69 7
 -5 -14 0 104.39 5.7
 5 -14 0 91.39 6.2
 -5 14 0 93.09 5.7
 5 14 0 98.49 7.7
 -5 -14 0 87.39 6
 -5 -14 0 83.39 5.7
 5 -14 0 89.49 6.2
 5 14 0 107.19 6.7
 -5 -14 0 86.39 4.5
 -5 14 0 103.79 7
 -6 -14 0 501.25 14.7
 -6 -14 0 490.75 15.7
 6 -14 0 509.55 15.4
 6 14 0 527.45 16.3
 -6 -14 0 502.15 15.2
 6 14 0 500.25 18.1
 6 -14 0 527.45 16.3
 6 14 0 488.75 17.3
 -6 14 0 502.75 16.8
 -6 -14 0 505.15 12.4
 -7 -14 0 265.47 11.1
 7 -14 0 281.97 10.7
 -7 -14 0 266.77 10.2
 7 14 0 267.97 12.5
 7 -14 0 268.27 11.3
 -7 14 0 270.17 10.4
 7 14 0 280.17 13.1
 7 14 0 251.47 11.1
 -7 -14 0 259.77 10.3
 -7 14 0 270.47 11.9
 8 14 0 423.86 17
 8 -14 0 422.86 15.5
 -8 -14 0 457.75 14.4
 8 -14 0 421.56 15
 8 -14 0 440.76 13.9
 -8 -14 0 421.26 15.1
 -8 14 0 414.76 15.7
 8 14 0 435.56 16.6
 -8 -14 0 401.66 13.5
 -8 14 0 433.56 13.9
 -8 -14 0 420.96 9.1
 8 14 0 433.86 15.4
 -9 -14 0 14.5 3.5
 9 14 0 20.1 4.9
 -9 -14 0 17.8 4.4
 9 14 0 15.9 4.2
 9 -14 0 16.8 3.4
 9 14 0 10.1 3.8
 9 14 0 15.3 3.6
 9 -14 0 14.6 4.1
 9 -14 0 4.6 3.2
 -9 14 0 16.3 4.1
 -9 -14 0 14.6 3.4
 10 -14 0 182.28 9.9
 10 14 0 164.38 11
 -10 14 0 175.08 10.5
 10 14 0 180.78 8.2
 -10 -14 0 152.48 8.7
 -10 -14 0 179.68 9.8
 10 -14 0 170.48 8.3
 10 14 0 175.18 10.1
 10 -14 0 190.48 10.6
 10 14 0 189.68 11.3
 -10 -14 0 179.98 8.3
 11 -14 0 2.9 2.3
 -11 -14 0 1.5 3.6
 -11 14 0 4.9 3.7
 11 -14 0 5.2 3.5
 11 14 0 3.4 2
 11 14 0 1.4 5.4
 -11 -14 0 -2.9 1.7
 -11 -14 0 1.4 2.9
 12 14 0 208.58 12.6
 12 -14 0 218.08 9.4
 12 14 0 213.98 11.9
 12 -14 0 212.08 11.3
 12 -14 0 203.58 11.9
 -12 14 0 194.78 11.8
 12 14 0 237.78 13.6
 12 14 0 207.38 9.2
 -12 -14 0 217.38 11.1
 -12 -14 0 226.38 9.2
 13 -14 0 2.2 3.7
 -13 -14 0 3.6 3.4
 -13 14 0 0.8 3.1
 -13 -14 0 3.9 2.7
 13 14 0 1.4 3.8
 13 14 0 3.1 3.8
 -13 -14 0 7.8 3.8
 13 -14 0 8.7 4.4
 13 -14 0 -0.9 2.3
 13 14 0 3.6 2.2
 -14 -14 0 166.58 10.2
 14 14 0 140.39 11.2
 14 -14 0 165.98 11.3
 -14 -14 0 148.49 10
 14 -14 0 158.18 10.5
 -14 14 0 143.99 10.8
 14 14 0 163.88 8.5
 14 14 0 150.48 10.9
 14 -14 0 141.29 7.4
 -15 -14 0 30.4 5.5
 15 14 0 48.2 7.5
 15 -14 0 41.6 7.2
 -15 -14 0 33.5 5.9
 15 -14 0 37.9 6.7
 15 14 0 41.5 7.6
 -15 14 0 39.8 7.4
 -16 -14 0 10.2 4.1
 -16 -14 0 9.5 4.1
 16 14 0 -1.3 4.6
 -16 14 0 -0.2 3.5
 16 14 0 1.7 4
 16 -14 0 -0.6 3.7
 0 15 0 3 2.2
 0 15 0 -1.6 1.2
 0 15 0 0.1 2.4
 0 -15 0 -1.1 2
 0 15 0 0.5 1.3
 0 -15 0 0.4 1.1
 0 -15 0 3.5 2.4
 0 -15 0 -1.2 1.7
 -1 -15 0 67.79 5.4
 -1 15 0 61.99 3.7
 -1 15 0 74.19 5.2
 1 -15 0 66.69 4.7
 1 -15 0 64.39 5
 1 -15 0 69.69 5.4
 -1 15 0 57.69 5.4
 -1 -15 0 66.79 4.7
 1 15 0 76.99 6.5
 1 -15 0 61.69 2.9
 -1 15 0 75.69 4.2
 -1 -15 0 63.89 3.7
 -1 -15 0 64.29 4.8
 1 15 0 71.19 6.1
 1 15 0 65.89 5.2
 1 15 0 64.39 3.5
 -2 15 0 53.79 5.7
 2 15 0 63.69 5.6
 2 -15 0 56.69 5
 -2 -15 0 68.99 5.4
 2 -15 0 57.39 2.2
 2 -15 0 58.29 4.3
 2 -15 0 54.19 4.8
 -2 -15 0 58.99 4.8
 2 15 0 58.59 3.1
 -2 15 0 62.79 5
 -2 -15 0 70.19 4.7
 2 15 0 57.89 4.2
 -2 15 0 62.59 4.2
 2 15 0 67.49 5.2
 -2 -15 0 57.49 3.7
 -3 15 0 1.4 1
 -3 -15 0 0.3 1.9
 3 15 0 1.7 2.2
 3 15 0 1.6 2.7
 -3 15 0 2 1.9
 -3 -15 0 0.5 1.6
 -3 -15 0 0.6 1.6
 -3 15 0 1.9 2.2
 3 15 0 2.1 1.9
 -3 -15 0 2 2.3
 3 -15 0 1.2 2
 -3 15 0 0.5 2
 3 15 0 -0.9 2
 3 -15 0 1.9 2.2
 -3 15 0 -1.9 2.3
 -4 -15 0 158.18 6.5
 4 15 0 147.69 9.3
 -4 15 0 160.18 8.9
 -4 -15 0 156.68 6.8
 -4 -15 0 155.88 7.9
 4 15 0 152.58 8
 4 15 0 147.09 9
 4 -15 0 146.69 7.9
 -4 15 0 152.58 3.5
 -4 15 0 152.68 3.5
 4 -15 0 151.58 7.9
 -4 -15 0 151.48 7.8
 -5 -15 0 151.18 8
 5 -15 0 146.29 7.9
 -5 -15 0 156.58 6.3
 5 15 0 149.09 9.5
 5 -15 0 144.79 8
 -5 -15 0 152.38 7
 5 15 0 153.38 9.2
 -5 15 0 163.08 9
 -5 -15 0 149.99 7.8
 5 15 0 135.09 7.9
 -5 15 0 149.39 7.5
 6 -15 0 576.74 17.8
 -6 15 0 561.24 18.5
 6 15 0 550.44 17.6
 6 15 0 572.94 20
 -6 -15 0 556.94 16.1
 -6 15 0 564.74 16.4
 6 -15 0 543.55 16.7
 -6 -15 0 552.44 16.8
 -6 -15 0 565.44 13.7
 6 15 0 569.74 19.2
 -6 -15 0 550.64 17.3
 7 15 0 272.27 13.4
 -7 -15 0 256.67 10.4
 7 15 0 263.47 12.7
 -7 -15 0 246.78 10.1
 -7 15 0 296.47 12.8
 7 -15 0 267.67 10.9
 -7 15 0 248.18 10.2
 7 15 0 257.77 11.5
 -7 -15 0 265.67 7.6
 7 -15 0 277.17 11.7
 8 -15 0 103.79 7.5
 -8 15 0 103.69 8
 8 15 0 100.89 8.4
 8 -15 0 106.29 7.8
 8 15 0 116.19 8
 8 -15 0 105.69 6.8
 -8 -15 0 111.49 3.7
 -8 -15 0 108.79 7.7
 -8 -15 0 96.89 6.6
 -8 15 0 125.19 7.2
 -8 -15 0 106.49 6.5
 8 15 0 101.89 8.4
 9 -15 0 30.8 4.6
 9 15 0 31.1 5.9
 -9 -15 0 34.9 4.9
 -9 15 0 26.4 5.3
 9 15 0 20.1 5.2
 9 -15 0 28 5.2
 -9 -15 0 41.5 5.1
 9 -15 0 28.3 5.1
 9 15 0 23.8 4.8
 -9 -15 0 30.8 5.5
 -10 -15 0 4.1 2.6
 -10 -15 0 2.2 3.3
 -10 15 0 0.6 3.7
 -10 -15 0 3.7 3.1
 10 -15 0 -0.3 2.3
 10 -15 0 -0.7 2.9
 10 15 0 3.2 3.5
 10 -15 0 6.2 3.3
 -11 -15 0 90.89 7.3
 -11 15 0 90.69 8.4
 -11 -15 0 89.59 6.1
 11 15 0 84.89 8.4
 -11 -15 0 86.89 8.1
 11 -15 0 91.29 6.4
 11 15 0 95.79 9.3
 11 -15 0 94.39 7.9
 11 15 0 90.59 8.1
 11 -15 0 82.69 8
 -12 -15 0 17.6 4.7
 12 15 0 23.4 5.8
 12 15 0 20.5 5.1
 -12 -15 0 19.4 4.6
 -12 -15 0 19.8 3.9
 -12 15 0 21.9 5.4
 12 -15 0 11.2 4.5
 12 -15 0 14.6 3.6
 12 -15 0 22.3 5.2
 -13 -15 0 67.89 5.8
 13 15 0 69.89 5.9
 13 15 0 55.29 8.2
 -13 15 0 67.29 8.8
 13 -15 0 75.19 6.2
 13 -15 0 61.29 8.1
 -13 -15 0 65.89 7.1
 13 15 0 57.19 8
 -13 -15 0 65.09 7.8
 13 -15 0 71.89 7.4
 -14 15 0 33 6.3
 14 -15 0 40.2 6.7
 14 15 0 45.7 8.1
 -14 -15 0 42.5 6.7
 -14 -15 0 49.9 7.2
 14 15 0 44.7 7.4
 14 -15 0 40.2 7.5
 -15 15 0 7.3 5
 -15 -15 0 11.2 5.5
 15 -15 0 20.8 5.6
 15 15 0 6.8 5.6
 15 -15 0 9.4 5.1
 -15 -15 0 9.9 4.5
 -16 15 0 146.89 11.6
 0 16 0 578.44 14.7
 0 -16 0 559.74 13.2
 0 -16 0 576.14 16.5
 0 16 0 579.14 16.8
 0 -16 0 563.94 16.1
 0 16 0 553.34 18.7
 0 -16 0 561.54 17.3
 -1 -16 0 36.5 4.3
 1 -16 0 40.3 2.4
 1 16 0 38.8 3.6
 1 16 0 45.2 6.1
 -1 16 0 38.7 5.7
 1 -16 0 44.4 5.5
 -1 16 0 33.4 4.5
 1 16 0 45.1 4.7
 1 -16 0 45.3 4.5
 1 -16 0 42.8 4
 -1 16 0 40.7 3.1
 -1 -16 0 45.9 4.5
 -1 -16 0 40.1 3.5
 -1 -16 0 44.7 5.3
 2 -16 0 28.5 1.4
 -2 -16 0 41.1 5.1
 -2 16 0 33.6 4
 -2 16 0 23.8 4.7
 -2 -16 0 31.2 2.9
 -2 -16 0 31.1 4.2
 2 -16 0 24.3 4
 2 16 0 30.5 3.7
 2 16 0 28.3 4.3
 2 16 0 33.6 5.5
 2 -16 0 34.1 4.6
 -2 16 0 31.4 4.2
 3 -16 0 400.36 14.1
 -3 16 0 412.26 15.1
 3 16 0 417.96 12.9
 3 -16 0 403.16 14
 -3 16 0 408.96 13.4
 3 16 0 422.96 15.9
 -3 -16 0 415.16 14.2
 -3 16 0 403.06 9.3
 -3 16 0 407.46 15.6
 -3 -16 0 408.16 12.4
 3 16 0 411.56 14.1
 -3 -16 0 406.56 13.9
 -3 -16 0 412.06 11.9
 -4 -16 0 83.39 6.1
 -4 16 0 97.89 7.4
 4 -16 0 89.39 6.8
 4 16 0 88.79 7.5
 4 16 0 78.69 6.1
 4 16 0 81.79 7.4
 -4 -16 0 80.79 4.9
 4 -16 0 89.69 6.4
 -4 16 0 99.29 6.3
 -4 -16 0 85.69 6.3
 -5 16 0 210.78 9.5
 -5 16 0 230.08 11.4
 -5 -16 0 231.58 9.1
 -5 -16 0 240.98 8.2
 -5 -16 0 254.37 10.6
 -5 -16 0 240.48 10.6
 5 -16 0 217.98 10.1
 5 -16 0 224.08 10.7
 5 16 0 235.58 12.4
 5 16 0 231.58 10.5
 5 16 0 244.98 12
 6 -16 0 67.89 6.1
 6 16 0 58.79 6.9
 -6 16 0 60.99 6.4
 6 16 0 67.39 6.2
 -6 -16 0 56.29 4.9
 -6 16 0 62.89 5.5
 6 16 0 62.99 7.7
 6 -16 0 68.79 5.9
 -6 -16 0 73.89 6.2
 7 16 0 400.66 16.4
 7 16 0 414.66 15.4
 -7 -16 0 379.36 13.7
 -7 16 0 408.66 15.9
 -7 16 0 395.86 13.5
 7 16 0 393.66 16.8
 -7 -16 0 397.06 10.4
 7 -16 0 393.86 14.9
 7 -16 0 382.76 13.9
 -7 -16 0 394.36 13.5
 -8 16 0 12.8 3.2
 8 16 0 6.8 3.9
 -8 -16 0 15.4 4.2
 8 -16 0 9 3.2
 8 -16 0 9.3 3.5
 8 16 0 1.5 3.3
 -8 16 0 7.1 3.7
 -8 -16 0 10.7 3.3
 8 16 0 6.9 3.8
 8 -16 0 6.9 3.5
 -8 -16 0 8 3
 9 -16 0 7.6 3.5
 9 16 0 3.8 3.7
 -9 -16 0 11.4 6.5
 -9 -16 0 9.3 3.2
 9 16 0 9.3 5.2
 9 -16 0 10.6 4
 -9 16 0 7.5 4.2
 -9 -16 0 2.8 2.5
 9 -16 0 3.6 3.2
 9 16 0 9 4.5
 10 16 0 38 7
 10 -16 0 51.19 6.8
 -10 -16 0 51.29 6.9
 -10 16 0 51.49 7.4
 -10 -16 0 51.69 6.4
 10 16 0 41.9 6.6
 -10 -16 0 37.7 5.2
 10 16 0 31.3 6.1
 10 -16 0 50.69 7.2
 10 -16 0 50.39 6
 11 -16 0 6.4 3.1
 -11 -16 0 2.1 2.6
 11 16 0 -1.2 3.5
 -11 -16 0 7.5 3.5
 -11 -16 0 7.5 4.1
 11 -16 0 0 3.9
 11 -16 0 0.7 3.1
 -11 16 0 2.4 3.6
 11 16 0 0.8 4.3
 12 -16 0 14.8 5.1
 12 16 0 24.7 5.8
 -12 -16 0 24.8 5.2
 -12 16 0 17.2 5.1
 -12 -16 0 27.8 5.6
 12 16 0 20.2 5.9
 12 -16 0 20.2 5.2
 12 -16 0 17.1 4
 -12 -16 0 27.1 4.6
 -13 -16 0 58.09 7
 -13 -16 0 44.4 5.8
 13 16 0 49.3 8
 -13 16 0 36.2 6.7
 13 -16 0 55.09 7.5
 13 -16 0 50.09 7.7
 -13 -16 0 61.09 7.8
 13 -16 0 52.19 7
 13 16 0 35.8 6.5
 14 16 0 6.9 4.7
 14 -16 0 4.1 4
 -14 -16 0 -2.2 3.2
 14 16 0 0.9 4.6
 -14 -16 0 -0.7 3
 -15 -16 0 226.68 12.8
 -15 16 0 227.48 14.2
 -15 -16 0 199.78 14.3
 15 -16 0 225.28 13.9
 15 -16 0 242.28 13.6
 15 16 0 217.18 14.2
 0 -17 0 1.1 2.1
 0 -17 0 0.3 1.2
 0 -17 0 3.1 2.8
 0 17 0 -0.5 2.4
 0 17 0 1 2.8
 1 -17 0 492.45 16.1
 1 -17 0 472.15 15.1
 -1 -17 0 468.35 14.4
 -1 17 0 460.95 12
 -1 17 0 454.55 14.8
 -1 -17 0 494.55 16.1
 1 -17 0 423.96 10.4
 -1 17 0 450.95 17.1
 1 17 0 437.56 13
 1 17 0 461.55 15.2
 1 17 0 473.95 17.3
 -2 -17 0 106.99 6.3
 2 -17 0 105.59 7.3
 -2 17 0 99.59 4.3
 -2 -17 0 106.69 5.2
 -2 17 0 116.29 8.4
 2 17 0 120.19 6.2
 -2 -17 0 102.99 7.2
 -2 17 0 107.29 6.8
 2 17 0 103.29 7.7
 2 -17 0 115.39 7.3
 2 17 0 110.19 7
 -3 17 0 16.8 3.7
 -3 -17 0 16.2 3.1
 -3 -17 0 11.5 2.4
 -3 17 0 14 4.5
 3 17 0 16.2 3.2
 3 -17 0 12.2 3.6
 3 -17 0 14.6 3.7
 3 17 0 23 5
 -3 17 0 12.8 3.8
 -3 -17 0 16.3 4
 3 17 0 16.2 4
 -3 17 0 13.2 1.5
 -4 -17 0 71.29 5
 4 -17 0 68.99 6.1
 -4 -17 0 59.79 5.8
 4 17 0 67.59 7.1
 4 17 0 74.09 5.5
 -4 17 0 72.09 5.8
 -4 17 0 72.09 6.9
 4 17 0 59.59 6.8
 4 17 0 70.19 6.2
 4 -17 0 62.59 5.9
 -4 -17 0 71.29 4.9
 -5 17 0 24.6 5.1
 -5 -17 0 38.5 3.7
 -5 -17 0 41.8 5.6
 5 17 0 24.8 5.3
 5 -17 0 39.6 5.7
 -5 17 0 24 4
 5 17 0 25.6 5.3
 5 17 0 25.8 3.9
 5 17 0 30.8 5.3
 -5 -17 0 30.5 4.1
 5 -17 0 33.3 5
 -6 -17 0 146.79 6.2
 -6 17 0 143.99 8
 6 17 0 140.69 9.8
 -6 17 0 138.89 9.3
 -6 -17 0 131.59 8.1
 6 -17 0 143.79 8.5
 6 -17 0 155.68 9.1
 -6 -17 0 140.09 7.6
 6 17 0 153.58 9.3
 6 17 0 138.59 10.1
 7 17 0 28.3 7
 -7 -17 0 26.3 3
 -7 -17 0 23.1 5.7
 -7 -17 0 23 4.2
 7 -17 0 21.9 4.5
 -7 17 0 32.2 4.5
 7 17 0 23.3 6.4
 7 -17 0 25.3 7.7
 -7 17 0 26.8 5.7
 -7 -17 0 27 4.7
 7 17 0 31.7 5.5
 -8 17 0 109.39 7.3
 8 17 0 111.69 8.2
 8 -17 0 104.29 8.2
 -8 -17 0 103.19 7.3
 -8 17 0 112.29 9.2
 8 17 0 111.59 9.2
 -8 -17 0 100.89 8
 8 -17 0 103.89 8.1
 8 17 0 113.89 9.4
 8 -17 0 114.99 7.9
 -8 -17 0 105.59 7.5
 9 17 0 77.39 8.3
 -9 -17 0 73.09 7.4
 9 17 0 71.89 9
 -9 -17 0 73.19 6.2
 9 -17 0 66.69 8.2
 9 17 0 70.19 8.1
 9 -17 0 76.19 7.4
 9 -17 0 66.39 6.5
 -9 17 0 64.19 7.9
 10 17 0 40.2 7.2
 10 -17 0 35.4 6.1
 -10 -17 0 29.9 5.3
 -10 -17 0 42.5 6.6
 10 17 0 41.7 6.6
 10 -17 0 35 6
 -10 17 0 34.9 6.5
 -10 -17 0 36.7 5.4
 11 -17 0 43 6.9
 -11 17 0 65.59 8.7
 -11 -17 0 40.9 5.7
 11 -17 0 46.1 6.8
 11 -17 0 58.09 6.1
 -11 -17 0 46.1 6.9
 11 17 0 54.59 8
 -11 -17 0 54.99 7
 11 17 0 60.09 7.7
 12 17 0 31.4 6
 -12 17 0 29.7 6.1
 -12 -17 0 32.1 5.4
 12 -17 0 33.2 6.4
 12 17 0 36.5 7.3
 -12 -17 0 31.1 6.1
 12 -17 0 32.7 5.1
 -12 -17 0 34.8 5.1
 12 -17 0 29.8 6.2
 13 -17 0 22.2 5.4
 13 17 0 27.7 6.8
 -13 17 0 17.5 5.6
 -13 -17 0 28.7 5.7
 13 17 0 31.3 6.3
 -13 -17 0 29.5 6.1
 13 -17 0 26 9.2
 -13 -17 0 19.4 4.6
 13 -17 0 24.1 4.4
 -14 17 0 64.39 9.4
 14 -17 0 60.99 8.2
 -14 -17 0 53.59 7.5
 14 17 0 64.19 9.3
 14 -17 0 47 7.7
 14 17 0 53.79 8
 0 -18 0 500.25 15.9
 0 18 0 521.95 13.6
 0 18 0 497.95 16.2
 0 -18 0 478.25 12
 0 -18 0 520.15 17.3
 0 18 0 492.15 18.5
 1 -18 0 14.5 4
 -1 18 0 16.6 2.5
 -1 18 0 14.8 4.4
 -1 -18 0 12.9 3.8
 1 18 0 18.6 3
 1 18 0 13.3 4.3
 1 -18 0 17.1 3.9
 1 -18 0 16.1 1.7
 -1 -18 0 19.8 3.7
 -1 -18 0 16.6 2.4
 -1 18 0 19.1 3.8
 1 18 0 14.9 3.5
 2 18 0 214.98 10.1
 -2 -18 0 189.28 8.8
 -2 -18 0 210.28 10.4
 -2 18 0 222.28 11.9
 2 18 0 208.68 11.7
 -2 -18 0 205.38 7.6
 2 18 0 220.58 9
 2 -18 0 208.98 10.4
 2 -18 0 194.98 9.8
 -2 18 0 203.48 9.7
 -2 18 0 196.28 6.8
 -3 -18 0 3.8 2.1
 3 -18 0 2.5 3
 3 18 0 -1.1 3.1
 -3 -18 0 4.8 2.8
 3 -18 0 0.1 2.6
 -3 -18 0 -1 2
 -3 18 0 0.8 3
 3 18 0 -0.2 2.5
 -3 18 0 0.8 2.2
 3 18 0 2.4 2.4
 -3 18 0 4.3 3.5
 4 18 0 29.8 5.6
 -4 -18 0 24.7 3.5
 4 18 0 26.1 4.2
 -4 18 0 36.5 4.9
 4 18 0 23.3 4.5
 4 -18 0 25.8 4.8
 -4 18 0 34.9 6
 4 -18 0 27.5 4.7
 -4 -18 0 23.7 4.7
 -4 -18 0 28.4 3.7
 5 -18 0 0.2 2.7
 5 18 0 6 2.8
 -5 -18 0 4.6 3.1
 5 -18 0 -2 2.5
 5 18 0 -2 2.8
 -5 18 0 6.5 2.8
 -5 -18 0 -1.7 2
 -5 -18 0 3.9 2.3
 -5 18 0 1.1 3.3
 6 18 0 12.2 4.5
 6 18 0 17.2 3.8
 6 -18 0 19.8 4.7
 6 18 0 10 4.4
 -6 18 0 14 3.7
 -6 -18 0 15.2 3.5
 6 18 0 14.3 4.1
 -6 -18 0 13.9 2.8
 -6 -18 0 16.3 4
 -6 18 0 15 4.8
 6 -18 0 20.3 4.6
 -7 -18 0 5.3 3.4
 -7 18 0 10 3.7
 -7 -18 0 10.8 3.5
 7 18 0 15.7 7
 -7 18 0 7.7 3.9
 7 18 0 4.4 3.7
 7 -18 0 5.3 3.9
 -7 -18 0 -0.3 3
 -7 -18 0 0.6 1.3
 7 18 0 7.3 4.3
 -8 -18 0 125.39 8.4
 8 -18 0 126.79 8.7
 8 18 0 119.89 8.9
 -8 -18 0 127.19 7.9
 -8 18 0 114.69 9.3
 -8 -18 0 124.39 9.5
 8 -18 0 112.39 8.6
 -8 18 0 107.99 7.5
 8 18 0 118.49 9.8
 8 -18 0 126.39 9.3
 8 18 0 115.49 10.6
 -9 -18 0 3.4 3.2
 9 18 0 7 4.9
 -9 -18 0 0.4 3.4
 9 18 0 7.1 4
 -9 18 0 2.6 3.5
 9 -18 0 0.5 3.5
 9 -18 0 1 3
 9 -18 0 -1 3.1
 10 -18 0 114.09 8.9
 10 18 0 119.79 10.5
 -10 -18 0 116.69 8.5
 -10 -18 0 114.29 9.4
 -10 -18 0 120.19 8.3
 10 18 0 122.29 9.7
 10 -18 0 123.49 8.5
 10 -18 0 113.99 9.3
 -10 18 0 123.19 9.8
 11 18 0 22.5 6.3
 11 -18 0 10.7 4.4
 -11 -18 0 20.6 4.5
 -11 -18 0 16.6 4.4
 11 -18 0 21.7 4.4
 11 -18 0 19.3 5.6
 11 18 0 20.8 5.2
 -11 18 0 24.6 6.1
 -11 -18 0 25.5 5.5
 12 -18 0 56.29 9.7
 -12 -18 0 50.19 6.5
 12 18 0 50.99 8.9
 12 -18 0 43.9 6.1
 12 -18 0 62.59 10
 -12 -18 0 64.09 8.4
 -12 -18 0 43.9 6.4
 -12 18 0 55.59 8.2
 12 18 0 43.8 7.6
 13 -18 0 12.3 5.1
 13 18 0 8.8 5
 -13 18 0 6.1 4.1
 13 -18 0 2.6 4.1
 13 18 0 7.5 4.7
 -13 -18 0 6.2 4.2
 13 -18 0 7.8 3.4
 0 19 0 1 2.9
 0 19 0 -2.6 3.2
 0 -19 0 3 2.8
 0 19 0 0.4 1.8
 0 -19 0 1.8 1.3
 1 -19 0 160.88 8.9
 -1 19 0 141.09 5.9
 1 -19 0 129.49 10.4
 1 19 0 164.28 9
 1 19 0 154.18 7
 -1 19 0 143.39 12.1
 -1 -19 0 147.19 5.9
 -1 19 0 154.28 8.8
 -1 -19 0 160.68 8.5
 -2 -19 0 24 4.1
 2 19 0 21.8 3.6
 2 -19 0 26.5 5.1
 2 -19 0 23.1 4.6
 2 19 0 30.5 4.9
 2 19 0 21.6 5.5
 -2 -19 0 21.4 3.2
 -2 19 0 22 5.1
 -2 -19 0 25.4 5.9
 -2 19 0 19.3 4.3
 3 19 0 -1.6 2.9
 3 19 0 -3.1 2.1
 3 -19 0 -1.4 2.9
 -3 19 0 3.3 2.9
 -3 -19 0 3 2
 -3 -19 0 5.3 3.7
 3 19 0 5.5 3.2
 -3 -19 0 0.7 2.2
 3 -19 0 2.4 2.9
 -4 19 0 8.5 3.4
 4 -19 0 13.2 3.9
 4 19 0 9 3
 4 -19 0 11.3 5
 4 19 0 12.8 4
 -4 -19 0 11.1 2.8
 -4 -19 0 3.9 2.3
 -4 -19 0 7.7 3.8
 -4 19 0 7.5 4.1
 4 19 0 12.7 4.7
 -5 -19 0 1.2 2.4
 -5 19 0 2.8 2.8
 5 19 0 3 2.8
 5 -19 0 2.4 3.4
 5 -19 0 2.8 3.6
 -5 19 0 2.6 3.8
 5 19 0 -0.3 3.5
 -5 -19 0 1.9 3
 5 19 0 3.2 3.6
 -5 -19 0 0.9 2
 6 19 0 38.5 6
 -6 19 0 50.79 7.3
 6 -19 0 56.69 7.1
 -6 -19 0 56.79 5.3
 -6 -19 0 62.79 7.3
 6 19 0 52.59 6.3
 6 -19 0 54.49 6.8
 6 19 0 37.5 6.8
 -6 19 0 65.39 6.2
 -6 -19 0 50.99 6.7
 6 19 0 38.4 6.8
 -7 -19 0 139.29 9.6
 7 -19 0 109.29 8.6
 -7 19 0 121.59 9.7
 7 -19 0 137.89 8.9
 7 19 0 134.09 9
 -7 -19 0 124.89 7.8
 7 19 0 129.69 10.3
 -7 -19 0 124.49 8.9
 7 19 0 142.49 9.7
 -7 19 0 141.49 8.5
 -8 -19 0 8.2 3.4
 8 -19 0 14.2 5
 -8 19 0 15.8 5.2
 8 -19 0 15.3 4.4
 -8 -19 0 13.3 4.5
 -8 19 0 12.1 3.9
 8 -19 0 5.5 4.1
 8 19 0 8.8 3.9
 8 19 0 12.1 5
 -8 -19 0 17.1 4.4
 8 19 0 8.5 3.8
 9 -19 0 293.07 14.2
 9 19 0 269.97 13.7
 -9 -19 0 287.67 12.8
 -9 -19 0 283.47 12.5
 -9 19 0 310.97 15.6
 9 -19 0 280.47 12.9
 -9 -19 0 284.37 14.2
 9 19 0 288.37 15.3
 9 -19 0 299.47 14.7
 -10 -19 0 8.4 3.7
 10 -19 0 17 4.4
 -10 19 0 13.8 5.5
 10 19 0 17.1 5
 -10 -19 0 10.6 4.3
 -10 -19 0 9.2 3.9
 10 -19 0 13.2 5.1
 10 19 0 15.4 5.3
 10 -19 0 5.7 4.1
 -11 -19 0 225.98 13.3
 11 19 0 232.18 15
 -11 -19 0 217.38 11.6
 -11 -19 0 238.48 11.6
 -11 19 0 246.98 17
 11 19 0 248.88 14
 11 -19 0 238.58 20
 11 -19 0 235.18 11.7
 12 -19 0 0 3.7
 12 19 0 6.7 4.2
 -12 -19 0 1.1 4.1
 12 -19 0 -0.6 3.8
 12 19 0 9.9 5.2
 -12 19 0 0 3.9
 -12 -19 0 -2.3 4.3
 12 -19 0 4.6 3.5
 0 20 0 13 4.6
 0 -20 0 16.3 3.9
 0 20 0 11.3 3.7
 0 -20 0 14.8 4.6
 1 20 0 4 2.6
 1 -20 0 3.4 3.4
 1 20 0 -0.6 3
 -1 -20 0 4.4 3.6
 -1 -20 0 -2.7 2.5
 1 20 0 10.1 4.1
 1 -20 0 2.6 2.9
 -1 20 0 1.1 3.7
 -1 20 0 3.2 3.2
 -2 20 0 6.3 3.4
 2 20 0 11.5 4.7
 -2 -20 0 7.5 2
 2 20 0 4.9 3.7
 -2 -20 0 4.4 4
 2 -20 0 11.4 3.9
 2 -20 0 4.3 3.3
 -2 -20 0 0.9 2.6
 -2 20 0 2.9 4
 -2 20 0 -0.8 3.5
 2 20 0 1.5 2.2
 3 20 0 9.2 3.7
 -3 -20 0 2.6 2.1
 3 -20 0 2.4 3.5
 3 20 0 4.3 3.9
 -3 20 0 3.3 4.1
 -3 -20 0 6.3 3.6
 3 -20 0 3.4 3.2
 -3 -20 0 8.3 3.3
 3 20 0 5.8 2.9
 -3 20 0 6.5 3.3
 -4 -20 0 144.89 9.3
 -4 -20 0 123.99 6.7
 -4 20 0 128.39 8.3
 4 20 0 125.99 9
 4 -20 0 122.09 9
 4 20 0 136.89 10.2
 -4 -20 0 135.29 7.4
 4 20 0 133.39 7.9
 4 -20 0 162.08 10.1
 -4 20 0 142.39 10.2
 5 -20 0 120.79 8.9
 -5 -20 0 121.39 7.1
 -5 20 0 105.99 7.6
 5 20 0 118.39 10.3
 5 20 0 98.29 7.3
 5 20 0 108.39 8.3
 5 -20 0 110.59 8.4
 -5 20 0 105.89 9.2
 -5 -20 0 106.49 6.6
 -5 -20 0 134.09 9.3
 -6 -20 0 3.6 1.8
 6 20 0 9.4 3.8
 -6 -20 0 15.2 4.8
 6 -20 0 14.9 4.7
 -6 -20 0 10.5 4
 6 20 0 9.9 3.9
 -6 20 0 6.1 4.1
 -6 -20 0 10.5 3.4
 6 -20 0 16.4 4.8
 -6 20 0 5.8 3.5
 6 20 0 13.4 4.9
 7 -20 0 18 5.1
 -7 20 0 19.9 5.4
 -7 -20 0 24.2 5.6
 7 20 0 25.3 5.9
 7 20 0 14 4.1
 7 -20 0 31.9 5.9
 7 -20 0 20.6 4.9
 -7 -20 0 17.3 4
 7 20 0 21.3 5.2
 -7 -20 0 22.1 5.1
 8 -20 0 315.07 15.4
 -8 20 0 317.47 15.8
 8 20 0 313.37 13.9
 8 20 0 315.57 16.2
 8 -20 0 299.27 14
 -8 -20 0 331.47 15.7
 9 -20 0 6 4.2
 9 20 0 18.2 4.9
 -9 -20 0 9.5 4
 9 20 0 8.9 4.8
 -9 -20 0 29.4 5.3
 9 -20 0 15 4.2
 -9 20 0 15.7 5.3
 9 -20 0 18 4.9
 9 20 0 21.3 5.2
 -9 -20 0 11.8 5.4
 10 -20 0 236.28 14.2
 -10 -20 0 302.37 13.1
 10 20 0 267.87 23.4
 10 -20 0 270.97 12.8
 10 20 0 261.47 13.9
 11 -20 0 -0.1 3.3
 -11 -20 0 2.3 3.5
 11 -20 0 -1.2 3.8
 11 -20 0 2.9 3.6
 -11 -20 0 1.2 4.1
 11 20 0 2.3 3.9
 11 20 0 -2.4 3.8
 -11 20 0 1.4 4.2
 0 -21 0 -2.2 2.9
 0 -21 0 2.7 3.7
 0 21 0 -2.1 2.9
 1 -21 0 21.8 5.1
 -1 21 0 22.8 4.7
 1 21 0 15.3 5.2
 -1 -21 0 24.4 4.8
 1 21 0 17.2 5.3
 -1 -21 0 16.5 4.6
 1 -21 0 19.2 4.4
 -1 21 0 26.4 6.3
 -2 21 0 11.1 4.5
 2 21 0 12.9 4.6
 2 21 0 7.6 3.1
 -2 21 0 12.9 4.4
 2 -21 0 3 3.5
 2 -21 0 7.6 4.1
 -2 -21 0 16.5 4.1
 -2 21 0 15.4 4.9
 2 21 0 10.9 4
 -2 -21 0 7.4 4
 3 21 0 53.19 8
 3 21 0 48.6 6.3
 -3 -21 0 55.59 4.9
 -3 -21 0 47.1 5.7
 3 -21 0 49.5 6.7
 3 -21 0 48.4 7
 3 21 0 49.8 5.6
 -3 -21 0 60.69 7.6
 -3 21 0 54.19 7.9
 4 21 0 71.69 6.9
 -4 -21 0 96.99 6.3
 4 21 0 91.29 6.8
 -4 -21 0 88.79 7.8
 -4 21 0 71.79 8.7
 4 -21 0 88.49 8.2
 4 -21 0 80.69 8
 4 21 0 99.49 9.2
 -4 -21 0 91.69 6.7
 5 -21 0 26 5.4
 5 21 0 8 4
 -5 21 0 10 4.7
 5 -21 0 16.9 4.7
 -5 -21 0 10.9 4.1
 -5 -21 0 12.9 3.5
 -5 -21 0 6.8 3.6
 5 21 0 9.2 4.8
 5 21 0 11.1 3.8
 -5 21 0 21.9 4.9
 6 21 0 94.69 9.4
 -6 21 0 81.39 7.2
 -6 -21 0 74.59 10.3
 -6 -21 0 85.79 8.2
 6 -21 0 82.89 8.1
 -6 21 0 82.09 8.6
 6 21 0 77.19 7.6
 -6 -21 0 83.79 8.5
 6 21 0 76.39 7
 6 -21 0 81.49 8.1
 -7 -21 0 63.59 6.2
 7 -21 0 63.09 8.1
 7 -21 0 55.79 7.2
 7 21 0 61.09 8.8
 -7 21 0 62.59 8.5
 7 -21 0 54.29 7.8
 -7 -21 0 56.59 7.7
 7 21 0 62.29 7.2
 -7 -21 0 65.39 8.2
 -7 21 0 65.99 6.8
 7 21 0 50.09 7.4
 8 -21 0 41 6.7
 -8 21 0 38.1 7.3
 -8 21 0 22.2 5
 8 21 0 40.3 12.3
 8 -21 0 44.5 6.7
 -8 -21 0 41.1 6.5
 8 21 0 38 6.4
 -8 -21 0 37.3 11.2
 -8 -21 0 30.5 5.1
 8 21 0 35 6
 8 -21 0 27.5 6.9
 9 -21 0 182.08 10.7
 -9 -21 0 187.68 10.5
 -9 21 0 193.58 13.3
 9 -21 0 187.58 12.4
 -9 -21 0 176.28 12.3
 9 21 0 203.48 13.2
 9 -21 0 209.08 12.9
 9 21 0 186.18 12.5
 9 21 0 176.98 10.8
 10 -21 0 5.3 4.2
 10 -21 0 -0.3 4
 -10 -21 0 0.1 3.7
 10 21 0 1.5 4.2
 -10 -21 0 -1.7 4
 10 21 0 12.4 5.3
 -10 21 0 4.4 4.6
 10 -21 0 3.8 4.4
 0 -22 0 55.09 7.4
 0 -22 0 66.99 6.8
 0 22 0 37.6 5.8
 0 22 0 49.1 7.8
 -1 -22 0 -1.3 2.9
 1 -22 0 6 3.7
 -1 22 0 2.4 4
 1 -22 0 5 3.6
 1 22 0 4.8 4
 -1 -22 0 2.9 3.3
 -1 22 0 2.7 3.5
 -1 22 0 0.2 3.3
 1 22 0 7.8 4.2
 2 22 0 4.8 4
 -2 22 0 5.4 3.8
 -2 -22 0 5.3 3.2
 -2 22 0 6 4.7
 -2 -22 0 -1.8 2.8
 2 22 0 10.6 4.2
 2 -22 0 6.3 4.2
 2 -22 0 6.3 3.8
 -3 22 0 11 4.1
 3 -22 0 15.2 4.8
 3 -22 0 12.9 4.6
 -3 -22 0 10.8 4.4
 3 22 0 11.2 4.5
 3 22 0 8.7 4.6
 -3 22 0 10.8 5.2
 3 22 0 -0.5 3.5
 4 -22 0 7.4 3.8
 4 22 0 2.2 4
 4 -22 0 -3.5 2.9
 -4 22 0 -5.7 3
 -4 -22 0 4 3.6
 4 22 0 2.6 3.9
 4 22 0 -0.5 3.5
 -4 -22 0 4.2 3.8
 -4 22 0 8.6 4
 -5 -22 0 100.89 8.6
 5 -22 0 106.99 8.9
 -5 -22 0 86.19 8.6
 5 22 0 106.29 8.8
 5 -22 0 95.49 8.5
 -5 22 0 96.19 9.2
 -5 22 0 111.89 8.2
 5 22 0 101.69 9.8
 5 22 0 96.09 7.8
 -6 -22 0 4.9 3.3
 6 22 0 7.9 4.2
 -6 22 0 9.6 4.1
 6 22 0 -0.3 3.2
 6 -22 0 4.3 3.7
 -6 -22 0 5.7 4.3
 -6 22 0 3 4.2
 6 -22 0 1.4 3.6
 6 -22 0 -0.6 3.4
 7 -22 0 65.89 8.6
 7 22 0 49.8 8
 -7 22 0 44.6 8.1
 -7 -22 0 49.99 7.6
 7 22 0 53.99 6.9
 -7 22 0 60.79 7.5
 -7 -22 0 54.69 6.4
 -7 -22 0 51.09 7
 -8 22 0 0.4 4.2
 -8 -22 0 1.7 4.4
 8 22 0 2.9 4.3
 8 -22 0 0.8 3.8
 -8 22 0 8.1 4.8
 8 22 0 15.4 5.3
 8 -22 0 3.9 3.7
 8 -22 0 5.1 4.1
 0 23 0 1.7 3.9
 0 -23 0 0.3 3.9
 0 -23 0 -8.1 2.8
 0 23 0 5.9 6.5
 -1 23 0 9.8 4.6
 -1 23 0 5.7 3.7
 1 23 0 9 3.8
 1 -23 0 8.4 4
 1 23 0 19.3 7.8
 -1 -23 0 1.7 3.4
 -1 -23 0 6.3 4.6
 -2 -23 0 6.6 4
 2 -23 0 -2.4 3.3
 2 23 0 7.5 4.4
 -2 23 0 2.1 3.6
 -2 23 0 3.9 4
 -3 -23 0 93.69 7.6
 -3 23 0 66.69 10.2
 -3 23 0 100.09 8.2
 3 -23 0 85.09 8
 3 -23 0 83.89 8.4
 3 23 0 86.49 10.6
 3 23 0 69.19 8.3
 4 23 0 15.2 5
 -4 -23 0 11 5.3
 4 -23 0 19.3 5.2
 -4 23 0 19.8 4.9
 4 23 0 29.4 6.8
 -4 -23 0 22.3 5.8
 -4 23 0 6.6 6
 4 -23 0 11 5
 5 -23 0 -4.6 2.8
 5 23 0 0 3.5
 -5 23 0 -0.3 4.3
 5 23 0 -6.4 6.8
 -5 23 0 -0.6 4
 -5 -23 0 5.4 4.1
 5 -23 0 -9.7 3.5
 -5 -23 0 -1.1 3
 5 23 0 1.6 3.9
 6 23 0 50.59 8.6
 -6 23 0 54.39 7
 6 -23 0 58.39 7.9
 -6 -23 0 51.59 7.3
 -6 -23 0 51.79 8.2
 6 -23 0 61.19 8
 6 -23 0 54.29 7.8
 6 23 0 61.69 8
 -6 23 0 59.09 8.9
 0 24 0 5.3 3.9
 0 24 0 -2 3.5
 0 24 0 13.2 4.8
 0 -24 0 -1.8 3.8
 0 -24 0 6.9 4.2
 -1 24 0 -2.9 4.2
 1 -24 0 -2.2 3.7
 -1 -24 0 -5.6 2.7
 1 24 0 1.1 4.2
 -1 -24 0 -3.6 3.4
 1 24 0 -1.7 3.6
 -1 24 0 -2.3 3.6
 1 -24 0 4.4 4
 2 24 0 113.49 11.2
 2 24 0 115.89 8.9
 -2 -24 0 119.09 9.3
 -2 24 0 115.19 9
 -2 24 0 133.49 10.8
 2 -24 0 121.19 10
 -2 -24 0 102.09 9.5
 2 -24 0 121.09 11.1
 2 0 1 92.59 2.5
 -2 0 -1 91.69 2.9
 2 0 -1 95.69 2.3
 -2 0 1 91.99 2.8
 2 0 1 91.49 2.8
 2 0 1 94.19 2.5
 -2 0 -1 91.89 2.5
 2 0 -1 93.49 2.8
 -2 0 1 92.09 2.3
 -2 0 -1 90.89 2.5
 -2 0 1 93.69 3.1
 -2 0 1 94.49 2.3
 -2 0 1 94.39 2.1
 -2 0 -1 93.79 2.6
 2 0 -1 97.49 2.6
 -2 0 1 95.99 2.5
 2 0 1 88.79 2.9
 2 0 -1 92.69 2.8
 2 0 1 94.89 2.5
 -2 0 1 93.59 2.6
 -2 0 -1 90.29 2.5
 2 0 -1 92.99 2.4
 -2 0 -1 98.99 2.9
 2 0 1 91.99 2.5
 -2 0 1 91.99 2.7
 2 0 1 94.29 2.2
 2 0 -1 95.79 3.2
 -3 0 1 353.16 7.7
 3 0 1 353.76 7.7
 3 0 -1 355.46 8
 3 0 -1 357.76 7.3
 3 0 -1 356.26 8.1
 3 0 -1 355.76 7
 -3 0 -1 352.66 7.6
 3 0 -1 353.66 7.7
 -3 0 1 338.27 7
 -3 0 1 347.37 7.1
 3 0 1 359.76 7.5
 3 0 1 339.57 7
 -3 0 1 351.36 7.9
 3 0 1 354.66 8.2
 -3 0 1 349.57 7.2
 -3 0 -1 343.77 7.5
 -3 0 1 343.67 7.5
 -3 0 -1 346.37 8.4
 3 0 -1 339.77 8.6
 -3 0 -1 344.77 7.1
 -3 0 -1 338.57 7.6
 -3 0 1 378.26 8.3
 3 0 -1 356.76 7.1
 3 0 1 348.97 7.5
 3 0 1 355.16 8.5
 3 0 1 348.97 7.2
 -3 0 1 358.36 8.7
 -3 0 -1 341.57 7.6
 3 0 1 349.77 7.6
 -3 0 -1 354.66 8.2
 -4 0 -1 73.09 2.3
 4 0 -1 69.89 3
 4 0 -1 75.49 3.7
 -4 0 -1 68.49 2.7
 -4 0 -1 75.99 2.8
 4 0 -1 76.19 3.7
 4 0 -1 80.49 2.4
 4 0 1 74.19 3.2
 -4 0 -1 76.59 2.8
 4 0 1 74.59 2.9
 -4 0 -1 72.09 3.4
 4 0 -1 74.09 2.4
 4 0 -1 75.59 2.2
 -4 0 1 76.29 3
 4 0 1 73.39 2.7
 -4 0 1 72.59 3.2
 -4 0 1 73.09 2.7
 4 0 1 74.59 2.3
 -4 0 1 79.29 2.3
 4 0 -1 73.49 3.3
 4 0 1 77.29 2.6
 -4 0 1 67.79 3.5
 -4 0 1 74.49 2.3
 4 0 1 75.19 2.7
 -4 0 1 70.19 2.3
 -4 0 -1 69.79 2.6
 4 0 1 78.09 3.3
 -4 0 1 73.89 2.8
 4 0 1 74.99 2.4
 4 0 -1 74.19 2.7
 4 0 -1 76.99 2.8
 -4 0 -1 75.99 3.3
 5 0 -1 2363.46 44.8
 -5 0 1 2313.77 43
 -5 0 1 2211.58 44.2
 -5 0 -1 2409.56 45.1
 -5 0 -1 2287.37 44
 5 0 1 2368.96 44.9
 5 0 1 2326.97 43.8
 5 0 -1 2367.26 43
 5 0 -1 2313.57 43.9
 -5 0 -1 2375.06 42.9
 5 0 1 2357.66 43.5
 -5 0 1 2385.66 45.9
 5 0 1 2358.96 43.1
 5 0 -1 2296.97 43.9
 5 0 1 2361.96 43.8
 -5 0 -1 2303.07 45.5
 5 0 -1 2325.37 42.9
 5 0 1 2353.26 43.8
 -6 0 -1 46.9 2.6
 -6 0 1 44.7 2
 6 0 -1 45.3 3
 -6 0 -1 43.9 3.3
 6 0 1 48.6 2.6
 6 0 -1 48.2 2.1
 -6 0 -1 55.19 3.4
 -6 0 1 51.89 2.3
 6 0 -1 46.8 3.7
 -6 0 1 49.1 2.2
 6 0 1 49.5 2.1
 -6 0 1 46.2 3.2
 -6 0 -1 48 2.1
 6 0 1 47.2 3.3
 6 0 1 47.3 1.6
 6 0 -1 49.2 3.4
 -6 0 1 45.9 2.5
 6 0 1 47.8 2.4
 -6 0 -1 48.6 2.5
 6 0 1 53.89 3.7
 6 0 1 49.9 2.1
 6 0 -1 47.2 2.2
 6 0 1 49.9 3
 6 0 1 46.2 1.6
 -6 0 1 39.6 3.3
 6 0 1 43.7 2.5
 -6 0 -1 47.1 3.2
 -7 0 1 1007.6 21.5
 7 0 1 1053.99 24.5
 7 0 1 1063.99 20.4
 7 0 -1 1035.5 20.6
 -7 0 1 1038.4 23.1
 7 0 1 1023.2 20.9
 -7 0 -1 1009.9 21.6
 7 0 1 1030.6 19.2
 -7 0 -1 1053.29 23.8
 7 0 1 1058.79 19.2
 7 0 1 993.4 23
 7 0 1 1039.1 20.5
 7 0 -1 1041.8 23.4
 -7 0 -1 1061.19 21.3
 -7 0 -1 1026.3 23.1
 7 0 -1 999.1 22.4
 -7 0 1 1022.1 24
 7 0 -1 1061.09 24.3
 7 0 1 1039.3 22.2
 -7 0 1 1046.1 20.7
 -8 0 1 0.2 1.6
 8 0 1 0.5 0.7
 8 0 1 -0.6 1.3
 8 0 -1 0.4 0.7
 -8 0 1 0.4 0.7
 8 0 1 1.1 0.8
 8 0 1 0.8 0.4
 -8 0 1 1.7 1.4
 -8 0 1 0.5 0.8
 -8 0 -1 -0.8 0.9
 8 0 1 1.1 0.4
 8 0 -1 1.6 1.7
 8 0 -1 0 1.2
 8 0 1 0.7 0.8
 -8 0 1 0.9 1.2
 8 0 -1 -0.8 1.4
 8 0 1 -0.3 1.2
 -8 0 -1 2.5 1.1
 8 0 1 -0.6 1.1
 -8 0 -1 1.9 1.5
 8 0 -1 0 0.8
 9 0 -1 136.79 7.3
 9 0 1 133.59 6
 -9 0 -1 122.49 5
 9 0 1 126.69 4.8
 -9 0 -1 133.79 6.6
 9 0 -1 131.29 4.6
 -9 0 1 130.69 6.5
 -9 0 -1 125.69 5.4
 9 0 1 129.09 4.4
 -9 0 1 131.09 4.6
 -9 0 1 134.19 5.4
 9 0 -1 124.79 4.3
 9 0 -1 122.09 6.4
 9 0 1 124.19 6.5
 -9 0 1 117.69 6.7
 -9 0 1 125.39 4.3
 9 0 1 137.99 7.2
 10 0 1 9.8 1.7
 10 0 -1 10.4 2.5
 10 0 1 12.5 3.2
 10 0 -1 10.4 3.1
 10 0 -1 6.9 2.5
 -10 0 -1 8.1 2
 10 0 1 10.7 2.9
 -10 0 1 7.1 1.6
 -10 0 -1 5.7 1.7
 -10 0 1 9.8 2.1
 10 0 1 6.6 2.2
 -10 0 -1 9.7 2.8
 10 0 -1 8.7 2
 -10 0 1 8.9 2.7
 -11 0 -1 71.29 4.5
 11 0 -1 68.59 3.5
 11 0 -1 67.39 5
 11 0 1 64.39 5.4
 -11 0 1 65.19 6.4
 11 0 1 69.39 3.4
 11 0 -1 67.99 5.7
 11 0 -1 59.39 5.8
 -11 0 -1 68.69 4
 11 0 1 61.79 4.7
 -11 0 1 59.99 4.1
 11 0 1 62.59 5.9
 -11 0 1 64.19 3.5
 12 0 1 9.5 3.4
 12 0 -1 14.5 2.2
 12 0 -1 15.1 4.6
 12 0 -1 13.9 3.2
 -12 0 -1 15.1 2.9
 -12 0 -1 14.4 3.7
 -12 0 1 9.6 3.2
 12 0 1 16.9 2.2
 12 0 -1 15.7 3.8
 -12 0 1 16.3 2.2
 12 0 1 14 3.6
 12 0 1 11.9 2.8
 -12 0 1 17.7 3
 -12 0 -1 18.9 2.7
 13 0 -1 4.9 3
 13 0 -1 6.1 2.9
 13 0 1 8.3 3.4
 -13 0 1 6 2.4
 13 0 -1 7.5 3.5
 13 0 -1 6.3 1.9
 13 0 1 13.3 3.8
 13 0 1 6.3 1.7
 -13 0 -1 9 2.9
 13 0 1 13.3 3.3
 -13 0 1 8.9 1.9
 -13 0 -1 10.3 2.2
 -13 0 -1 11 3.7
 -13 0 1 7.6 2.9
 14 0 -1 3.6 2.7
 14 0 1 5 2.8
 14 0 -1 8.1 3.9
 -14 0 1 5 1.8
 -14 0 1 4.2 3.3
 -14 0 -1 5.6 3.5
 14 0 1 4.2 3.3
 -14 0 -1 4.6 2.4
 14 0 1 4 1.6
 14 0 -1 4.7 3.4
 14 0 1 4.4 3.2
 -14 0 1 3 2.2
 14 0 -1 5.2 1.9
 -15 0 -1 192.18 9.2
 15 0 1 198.88 11.4
 15 0 1 198.58 10.1
 -15 0 1 198.38 6.8
 -15 0 1 176.28 10.7
 -15 0 1 200.08 8.9
 15 0 -1 199.98 12.1
 15 0 1 193.48 11.8
 15 0 -1 191.68 10.1
 15 0 -1 183.18 11.1
 15 0 1 181.08 6.4
 -15 0 -1 189.68 11
 -15 0 -1 197.08 7.5
 15 0 -1 187.78 6.8
 -16 0 -1 16.4 3.8
 -16 0 1 1.9 4.1
 -16 0 -1 13.6 4.8
 16 0 1 0.9 5.9
 16 0 1 11.1 4.6
 16 0 -1 8.2 4.8
 16 0 -1 8.2 2.1
 -16 0 -1 13.8 2.6
 16 0 -1 11.1 4.3
 16 0 -1 6 4.4
 16 0 1 9.8 4.1
 -16 0 1 13.8 3.5
 -17 0 -1 88.99 6.9
 -17 0 1 95.49 7
 -17 0 -1 82.29 8.5
 17 0 1 107.19 10.3
 17 0 -1 126.29 18.8
 17 0 -1 94.49 9.5
 17 0 1 99.99 8.4
 17 0 1 94.69 9
 -17 0 1 96.89 9
 17 0 -1 95.59 9.3
 18 0 1 61.99 7.9
 -18 0 -1 58.99 6.9
 18 0 -1 60.19 8.6
 -18 0 1 51.19 6.3
 18 0 1 58.59 8.5
 18 0 -1 61.79 7.7
 -18 0 -1 63.59 8.6
 -18 0 1 45.9 7.9
 19 0 1 5.4 4
 -19 0 1 11.4 5.3
 19 0 1 9.3 4.5
 -19 0 -1 14.1 5.3
 19 0 1 10.4 5.2
 19 0 -1 12.8 5.8
 -19 0 -1 15.8 4.5
 -19 0 1 12.7 4.1
 19 0 -1 8.8 4.3
 20 0 1 20.9 6.8
 20 0 1 4.3 4.5
 20 0 -1 24.6 6
 -20 0 -1 19.4 4.9
 -20 0 -1 10.1 5.4
 -20 0 1 18.1 6.6
 20 0 -1 16 6.4
 20 0 -1 18.8 5.6
 -20 0 1 22.7 4.9
 1 1 -1 3661.43 109.39
 -1 1 1 3472.05 103.99
 1 1 -1 3726.03 108.09
 1 1 -1 3474.45 108.19
 1 1 -1 3617.74 89.89
 -1 1 1 3687.93 105.99
 -1 1 1 3433.76 92.99
 -1 1 1 3146.19 99.69
 -1 -1 -1 3558.84 92.29
 -1 -1 -1 3644.64 106.49
 1 -1 1 3459.25 96.79
 -1 -1 -1 3318.07 103.79
 1 -1 1 3514.55 118.49
 1 1 -1 3638.14 107.59
 -1 -1 1 3387.96 97.79
 1 1 1 3166.38 96.89
 1 1 1 3404.16 88.39
 1 -1 -1 3661.13 106.39
 1 -1 -1 3482.65 102.29
 -1 -1 1 3439.96 84.49
 1 1 1 3886.51 122.59
 1 1 1 3382.76 102.09
 -1 1 -1 3451.15 88.49
 -1 1 -1 3645.84 104.39
 -1 -1 1 3762.92 113.39
 1 1 1 3244.78 79.99
 1 1 1 3380.16 107.29
 1 -1 -1 3515.55 105.29
 1 -1 -1 3770.42 91.99
 1 -1 -1 2912.91 108.79
 1 1 1 3477.95 103.99
 1 1 1 3409.06 93.59
 -2 -1 -1 343.07 7.4
 -2 1 1 359.66 6.8
 -2 1 1 347.97 7.6
 -2 -1 -1 348.57 7.4
 -2 1 1 354.76 7.2
 2 1 -1 361.86 8.2
 -2 -1 -1 348.87 7.6
 -2 1 1 346.57 7.3
 -2 -1 -1 390.26 7.9
 2 -1 1 363.66 7.1
 2 -1 1 349.67 7.2
 2 -1 1 357.36 7
 2 1 -1 352.46 7.9
 2 -1 1 350.06 7.4
 -2 1 1 358.56 7.7
 2 1 -1 356.06 6.9
 -2 1 1 351.26 6.5
 2 1 -1 357.26 7.5
 2 1 -1 348.57 7.2
 -2 1 1 349.07 6.9
 2 1 -1 347.37 7.6
 -2 -1 -1 346.27 6.9
 -2 -1 -1 358.16 7
 -2 -1 -1 345.87 7.1
 2 -1 1 356.26 7.3
 2 1 -1 354.06 6.7
 -2 -1 -1 344.17 7.8
 2 1 -1 352.06 7.6
 2 -1 1 364.96 7.7
 -2 1 1 356.46 7.5
 -2 -1 1 341.17 7.1
 -2 1 -1 328.77 6.9
 2 -1 -1 336.37 6.9
 2 -1 -1 336.17 6.5
 2 1 1 332.77 7.3
 2 1 1 336.27 6.1
 -2 -1 1 334.77 7.3
 2 1 1 332.37 7
 -2 -1 1 332.57 7.8
 2 1 1 333.77 6.6
 2 1 1 336.17 7.4
 -2 -1 1 332.07 7.4
 -2 -1 1 339.67 6.4
 2 -1 -1 333.07 7.1
 -2 -1 1 337.57 7.2
 2 -1 -1 331.87 7.8
 2 -1 -1 338.37 7
 2 -1 -1 343.77 7.4
 2 -1 -1 335.77 7.2
 -2 1 -1 335.77 6.8
 2 1 1 329.57 6.6
 -2 1 -1 332.17 7.1
 -2 1 -1 337.77 6.9
 2 1 1 326.27 7.5
 2 1 1 347.97 7.1
 -2 1 -1 328.87 6.7
 2 -1 -1 338.77 6.4
 -2 1 -1 338.47 7.3
 2 1 1 336.77 7.1
 -2 -1 1 325.27 6.9
 -2 -1 1 333.47 6.5
 2 1 1 341.57 6.8
 2 -1 -1 336.67 6.2
 2 -1 -1 330.07 7.3
 -3 -1 -1 1829.72 35.1
 3 1 -1 1895.41 35.1
 3 1 1 1839.92 35
 3 -1 -1 1865.31 35.5
 3 1 1 1949.1 35.8
 4 1 -1 1053.89 20
 4 1 -1 1011.1 19.2
 4 1 -1 967.4 19.9
 -4 1 1 924.81 20.8
 4 1 -1 1006 18.6
 -4 1 1 967.6 19.1
 -4 -1 -1 974.8 19.4
 4 -1 1 1016.7 20.4
 4 -1 1 994 19.8
 4 -1 1 1004.9 19.1
 -4 1 1 978.4 19.1
 4 -1 1 989.7 19.2
 4 -1 1 971.7 19.1
 -4 -1 -1 958.8 19.6
 4 1 -1 992.2 17.9
 4 1 -1 991.7 21.1
 4 -1 1 1002.6 18.5
 -4 1 1 986.8 18.1
 4 -1 1 985.3 19.2
 -4 1 1 984.3 18.3
 4 -1 1 1003 20.3
 4 1 -1 991.9 20.3
 -4 1 1 972.8 18.6
 -4 -1 -1 974.7 19.4
 -4 -1 -1 1027.4 20.6
 -4 1 1 993.5 19.4
 4 1 -1 968.4 20.5
 -4 -1 -1 995.3 20.7
 4 -1 1 998.3 18.5
 -4 1 1 995 20.3
 4 -1 -1 923.21 20.1
 4 -1 -1 935.51 17.6
 -4 -1 1 927.61 18.8
 4 1 1 949.11 18.2
 4 1 1 935.81 18.4
 -4 1 -1 969.7 19.5
 4 1 1 921.91 18.6
 -4 -1 1 952 18.7
 4 -1 -1 949.8 18.4
 -4 -1 1 963.3 19.4
 4 -1 -1 928.31 19.2
 4 1 1 932.41 18.2
 -4 1 -1 935.51 18.3
 4 -1 -1 946.51 17.4
 4 -1 -1 895.21 19.5
 4 1 1 939.91 17.3
 -4 1 -1 920.91 18.3
 -4 -1 1 937.81 18.2
 -4 -1 1 928.81 18
 4 -1 -1 951.4 18.3
 4 -1 -1 931.21 17.1
 -4 1 -1 969.9 18.8
 4 1 1 929.61 17.5
 4 1 1 950.6 19.4
 -4 -1 1 946.01 20.1
 -4 1 -1 903.21 18.1
 4 1 1 947.01 19.4
 -4 -1 1 925.91 17.5
 4 -1 -1 956.1 19.2
 4 1 1 900.71 19.4
 -5 -1 -1 1120.19 23.4
 -5 1 1 1120.19 22.2
 5 1 -1 1118.19 21.8
 -5 1 1 1108.59 21.3
 -5 1 1 1113.09 21.8
 5 -1 1 1130.09 21.8
 -5 1 1 1085.49 22.8
 5 -1 1 1114.89 21.2
 -5 1 1 1199.98 23.8
 5 1 -1 1124.49 24.3
 5 -1 1 1109.69 23.2
 5 1 -1 1106.39 23.2
 5 1 -1 1115.19 22.2
 5 -1 1 1068.39 22.4
 5 1 -1 1167.78 23
 5 -1 1 1156.28 22.9
 5 -1 1 1147.59 22.1
 5 -1 1 1106.99 24
 5 1 -1 1105.39 23.6
 -5 -1 -1 1139.69 22.6
 5 -1 1 1149.08 21.9
 -5 -1 -1 1117.39 22.2
 -5 -1 -1 1137.09 23.9
 5 1 -1 1104.49 22.6
 5 1 -1 1134.89 21.3
 5 -1 1 1146.99 21
 -5 1 1 1153.18 22.1
 -5 1 1 1138.79 24.2
 5 -1 -1 1107.29 20.6
 5 -1 -1 1113.59 22.7
 5 1 1 1108.29 21.7
 -5 1 -1 1115.09 21.7
 5 1 1 1106.59 22.4
 -5 -1 1 1084.59 22.9
 5 -1 -1 1096.49 23.9
 5 -1 -1 1103.99 20.8
 -5 1 -1 1101.49 21.4
 5 1 1 1100.39 21.5
 5 -1 -1 1093.69 21.8
 -5 1 -1 1143.29 23.1
 5 -1 -1 1105.69 22.8
 5 -1 -1 1120.89 20
 -5 -1 1 1113.09 22
 5 1 1 1093.09 23.6
 5 1 1 1088.39 23
 -5 -1 1 1109.59 22.3
 -5 -1 1 1126.29 23.8
 -5 1 -1 1099.19 22.1
 5 1 1 1106.29 22.1
 -5 -1 1 1076.19 20.7
 5 -1 -1 1086.29 22.1
 5 1 1 1086.29 22.9
 -5 1 -1 1108.99 21.6
 -5 -1 1 1110.29 21.4
 5 -1 -1 1085.19 21.5
 5 1 1 1089.09 20.5
 5 1 1 1118.79 20.5
 5 1 1 1068.29 21.9
 -5 -1 1 1088.69 21.4
 6 -1 1 1687.73 32.4
 6 -1 1 1673.73 34.8
 6 -1 1 1658.83 32.2
 -6 -1 -1 1710.23 32.9
 6 1 -1 1715.23 34.9
 -6 -1 -1 1703.63 34.6
 -6 1 1 1665.43 31.9
 6 1 -1 1647.84 34.2
 6 -1 1 1683.83 32
 -6 1 1 1644.24 33.9
 -6 1 1 1681.53 32.3
 -6 -1 -1 1682.73 32.4
 6 -1 1 1713.53 31.9
 6 -1 1 1672.33 30.8
 6 1 -1 1639.24 32.4
 -6 1 1 1687.43 31.5
 6 1 -1 1670.63 31.9
 -6 -1 -1 1673.73 34
 6 1 -1 1680.03 35
 6 -1 1 1675.43 31.3
 6 1 -1 1699.23 31.4
 -6 -1 -1 1612.24 32.6
 6 1 1 1682.23 32.3
 -6 -1 1 1702.53 31.9
 6 -1 -1 1679.13 32.1
 6 -1 -1 1698.03 30.1
 6 -1 -1 1643.14 31.1
 6 -1 -1 1654.53 32.5
 6 1 1 1632.34 32.1
 6 1 1 1676.83 32.9
 6 -1 -1 1643.34 31.3
 6 1 1 1755.72 35
 -6 -1 1 1659.63 34.8
 -6 -1 1 1695.73 32
 -6 1 -1 1670.53 34
 6 -1 -1 1620.64 33.4
 -6 -1 1 1668.33 33.9
 -6 -1 1 1662.53 31.2
 6 1 1 1696.13 31
 6 1 1 1642.14 34
 6 1 1 1664.23 32
 -6 1 -1 1742.53 32.2
 6 1 1 1667.33 30.6
 -6 1 -1 1673.93 32.4
 -6 -1 1 1701.33 32.8
 6 -1 -1 1684.53 35.1
 -7 -1 -1 208.08 7.5
 7 1 -1 208.18 5.3
 7 1 -1 204.28 5.7
 -7 1 1 202.98 6.1
 7 -1 1 205.18 5.7
 7 -1 1 197.08 5.7
 7 1 -1 216.18 8.3
 -7 1 1 200.58 7.4
 -7 -1 -1 212.48 7.9
 7 1 -1 203.08 6.9
 -7 1 1 197.18 5.7
 -7 -1 -1 210.68 6.6
 7 -1 1 204.78 6.8
 -7 1 1 213.48 5.5
 7 1 -1 189.98 7.4
 7 -1 1 199.28 5.2
 -7 -1 -1 206.98 6.2
 7 -1 1 209.98 4.6
 -7 -1 1 208.78 5.8
 7 1 1 209.08 8
 -7 1 -1 198.78 5.6
 -7 -1 1 197.98 5.1
 7 -1 -1 193.48 5
 7 1 1 203.38 4.4
 7 1 1 199.68 5.9
 7 -1 -1 204.28 5.2
 -7 -1 1 207.58 5.8
 7 -1 -1 204.98 7.1
 -7 -1 1 206.58 7.4
 -7 -1 1 215.38 6.5
 7 1 1 197.38 7.3
 7 -1 -1 226.38 8.4
 7 1 1 198.28 6.6
 -7 1 -1 203.38 6.2
 7 -1 -1 203.28 5.9
 -7 1 -1 200.78 5.9
 7 1 1 201.08 5
 7 1 1 199.88 5.7
 -7 1 -1 201.38 7.4
 -7 -1 1 212.18 8
 8 1 -1 378.46 9.4
 -8 1 1 375.46 9.3
 8 1 -1 373.06 12
 -8 -1 -1 389.86 10.4
 -8 -1 -1 374.06 12
 8 -1 1 383.16 11.7
 8 1 -1 375.66 10.9
 -8 1 1 392.86 10
 8 -1 1 392.86 12.4
 8 1 -1 385.26 8.9
 8 -1 1 370.46 9.3
 -8 1 1 387.66 9
 8 1 -1 375.96 12.4
 -8 -1 -1 379.16 10.9
 8 -1 1 395.66 7.7
 8 -1 1 389.16 10.9
 8 -1 1 403.86 9.5
 -8 -1 1 404.26 12.6
 8 1 1 396.96 7.7
 -8 -1 1 404.66 9.7
 8 -1 -1 419.86 9.9
 -8 1 -1 401.06 10.3
 -8 -1 1 386.36 13
 -8 -1 1 380.76 10.4
 8 1 1 397.36 8.8
 8 1 1 406.56 7.8
 8 -1 -1 398.06 11.4
 8 1 1 391.56 10.8
 8 1 1 403.06 12.6
 8 -1 -1 382.36 8.9
 8 -1 -1 393.76 8.8
 8 -1 -1 369.96 12.1
 8 -1 -1 406.16 12.9
 8 1 1 371.66 11.6
 -8 -1 1 390.66 8.8
 -8 1 -1 406.56 9.9
 -9 -1 -1 21.6 3.3
 9 -1 1 22.7 3.4
 -9 1 1 23 2.7
 9 -1 1 17.5 1.6
 -9 -1 -1 15.8 3
 -9 1 1 15.6 3
 9 -1 1 15 3
 9 -1 1 19.7 2.1
 9 -1 1 19.9 3.4
 -9 1 1 18.4 1.8
 -9 -1 -1 19.4 3.1
 9 -1 1 17.9 0.9
 9 -1 1 18 0.9
 9 1 -1 20.3 3.6
 9 1 -1 19.4 3.5
 -9 -1 -1 16.7 2.3
 9 1 -1 18.5 1.7
 9 -1 1 16.8 1.9
 9 1 -1 19.3 2.9
 -9 -1 1 20.8 2.1
 9 1 1 14.9 2.9
 9 -1 -1 12.5 2.8
 9 1 1 15.3 2.5
 9 -1 -1 14.7 1.5
 -9 1 -1 13.9 2.2
 9 1 1 18.3 3.4
 -9 1 -1 15.6 2.9
 9 1 1 16.6 1.7
 9 -1 -1 14 2
 -9 1 -1 17 2.1
 -9 -1 1 12.5 2.7
 -9 -1 1 14.6 1.4
 -9 -1 1 18.1 3
 9 -1 -1 22 3.1
 9 -1 -1 17.6 3.3
 10 1 -1 37.7 3.7
 -10 1 1 30.3 4.1
 10 1 -1 34.7 4.6
 10 -1 1 36.6 3.6
 10 1 -1 34 2.3
 10 -1 1 38.3 4.2
 -10 -1 -1 31.5 2.8
 10 -1 1 30.1 4.5
 10 -1 1 34.1 2.6
 10 1 -1 25.3 3.9
 -10 1 1 34.2 3.9
 -10 -1 -1 27.3 4
 -10 -1 -1 33.1 4.3
 10 -1 1 29.3 2.1
 -10 -1 -1 34.8 3.2
 -10 1 1 35.5 2.5
 -10 1 -1 37.7 4.6
 -10 -1 1 34.6 2.6
 -10 1 -1 36.3 3.2
 -10 -1 1 35.2 2.1
 10 1 1 41.5 3.7
 10 -1 -1 34.8 3.7
 10 -1 -1 31.9 4.5
 -10 1 -1 35.6 2.7
 -10 -1 1 33.1 4.3
 -10 -1 1 34.6 3.2
 10 1 1 36.5 4.6
 10 -1 -1 33.9 4.4
 10 1 1 39.6 4.6
 10 1 1 35.4 2.2
 10 -1 -1 31.1 2.1
 10 -1 -1 40.5 2.9
 11 1 -1 5.8 1.4
 11 -1 1 10.2 3.3
 -11 1 1 6.6 2
 11 -1 1 5.6 2.7
 11 1 -1 7.5 2.8
 11 -1 1 6.8 2.4
 11 1 -1 3.4 2.1
 -11 -1 -1 6.7 2.1
 11 1 -1 7.4 3
 11 -1 1 4.5 1.6
 -11 -1 -1 9.7 2.1
 -11 1 1 5.4 1.5
 11 -1 -1 4.9 2.8
 11 -1 -1 3.6 1.6
 -11 -1 1 3.9 1.5
 -11 1 -1 3.9 2
 -11 -1 1 5.5 2.1
 11 -1 -1 2.8 2.1
 11 1 1 6.1 2.7
 11 -1 -1 6.5 2.5
 11 1 1 5.3 2.3
 11 1 1 5.2 2.8
 -11 -1 1 1.5 2.8
 11 -1 -1 0.7 1
 11 1 1 2.6 1.1
 -11 1 -1 3.1 1.5
 -12 1 1 53.39 4.2
 -12 -1 -1 53.69 5.3
 12 -1 1 52.69 4.7
 -12 -1 -1 53.39 3.8
 12 1 -1 58.19 8
 12 -1 1 52.19 3.5
 12 1 -1 48.1 5.3
 12 -1 1 58.29 6
 12 -1 1 53.99 5.4
 -12 1 1 50.99 5.3
 12 1 -1 50.69 5
 -12 -1 1 39.6 3.1
 -12 1 -1 36.2 3.6
 -12 -1 1 43.5 5.2
 12 1 1 47 6
 12 1 1 39.5 4.2
 -12 1 -1 42.7 5.3
 12 -1 -1 42.2 6.1
 12 1 1 50.49 5.4
 12 1 1 39.7 2.6
 -12 -1 1 41.3 5.4
 12 -1 -1 41.4 3.4
 12 -1 -1 46.5 5.8
 -12 1 -1 39.1 3.1
 13 1 -1 63.69 3.8
 -13 1 1 58.39 5.9
 13 -1 1 60.99 6.6
 13 1 -1 68.99 6.5
 13 -1 1 57.09 3.8
 13 -1 1 57.59 6
 13 1 -1 52.29 6.3
 13 1 -1 62.59 5.4
 -13 -1 -1 59.79 5.9
 13 -1 1 54.49 5.1
 -13 -1 -1 51.99 4.8
 -13 1 1 58.09 6.2
 -13 1 1 60.89 3.4
 13 1 1 61.79 6.2
 13 1 1 52.99 3
 -13 -1 1 51.99 6.3
 13 1 1 61.29 6.8
 -13 1 -1 56.89 6.7
 13 -1 -1 53.89 5.2
 13 -1 -1 66.59 4
 13 1 1 43 5.2
 -13 1 -1 58.59 4.6
 -13 1 -1 65.59 4
 -13 -1 1 53.49 4.6
 13 -1 -1 71.89 6.5
 13 -1 -1 53.59 6.3
 -13 -1 1 64.69 3.9
 14 -1 1 130.99 8.8
 14 -1 1 129.79 9.3
 -14 1 1 123.49 6.8
 14 1 -1 126.79 7.8
 -14 -1 -1 127.69 7.1
 -14 -1 -1 127.29 8.7
 14 -1 1 129.49 5.7
 14 1 -1 123.29 4.9
 -14 1 1 133.89 8.8
 14 1 -1 131.39 9.6
 14 1 -1 120.69 8.7
 -14 -1 -1 123.59 5.9
 -14 1 1 129.29 5
 14 -1 1 127.89 7.8
 14 -1 -1 148.09 9.4
 14 1 1 149.29 9.9
 14 1 1 126.49 7.7
 14 1 1 143.39 9.2
 -14 -1 1 143.29 9.1
 -14 1 -1 140.49 9.2
 -14 1 -1 139.79 6
 -14 -1 1 133.89 5.7
 -14 -1 1 152.48 7.6
 14 -1 -1 143.89 10
 14 -1 -1 152.78 8.4
 -14 1 -1 138.79 7.3
 14 1 1 129.59 4.8
 -15 1 1 39.6 3.1
 -15 1 1 55.19 5
 15 -1 1 49.7 7
 15 1 -1 33.9 6.2
 -15 -1 -1 42.3 3.9
 15 1 -1 44.6 6.6
 -15 1 1 45.2 6.7
 15 -1 1 30.4 5
 -15 -1 -1 48 6.5
 -15 -1 -1 48 5.7
 15 -1 1 43.9 6.8
 15 1 -1 38.9 5.9
 15 -1 -1 41 6.6
 15 1 1 31.4 2.4
 15 1 1 33.1 6.2
 -15 -1 1 34 4.7
 15 -1 -1 37.2 6.3
 -15 -1 1 32.3 3.2
 15 1 1 30.5 5.7
 15 -1 -1 29.1 5.3
 15 -1 -1 36.9 3.4
 15 1 1 33.2 5.2
 -15 1 -1 34.3 5.9
 -15 -1 1 32.3 5.9
 -15 1 -1 35.9 4.5
 -16 -1 -1 215.78 10.2
 16 -1 1 220.38 11.4
 -16 1 1 231.98 15.2
 16 1 -1 217.08 13.8
 16 1 -1 218.38 11.2
 -16 -1 -1 225.48 8.3
 -16 -1 -1 184.58 13.5
 16 -1 1 202.98 12.2
 16 -1 1 209.38 8.6
 -16 1 1 213.88 9.8
 16 1 -1 239.58 19.5
 -16 1 -1 212.68 9.9
 16 -1 -1 220.58 13.4
 -16 -1 1 228.18 10.3
 16 1 1 220.78 12.5
 16 -1 -1 225.48 19.2
 16 1 1 227.08 11.2
 -16 1 -1 213.48 12.5
 16 -1 -1 211.48 7.8
 -16 -1 1 215.58 10.1
 16 -1 -1 221.08 11.6
 -17 1 1 56.69 7.6
 -17 1 1 68.99 6.2
 17 1 -1 57.49 8.3
 -17 -1 -1 65.29 8.4
 17 -1 1 77.39 8.3
 17 -1 1 65.69 7.8
 17 -1 1 53.19 8.2
 17 1 -1 73.19 15.1
 17 1 -1 71.49 8.2
 17 1 1 64.69 7.7
 -17 1 -1 56.49 5.9
 17 1 1 63.09 7.4
 17 -1 -1 62.29 8.5
 -17 -1 1 70.29 7.3
 17 1 1 48.1 7.8
 17 1 1 64.39 8.2
 -17 -1 1 53.89 8.2
 -17 1 -1 69.69 8.9
 -18 1 1 49.8 6.2
 -18 -1 -1 47.9 6.4
 -18 1 1 36.2 6.8
 18 1 -1 36.8 6.4
 18 -1 1 48.6 7.9
 -18 -1 -1 44.2 7.4
 18 1 -1 35.8 7.2
 18 -1 1 39 6.6
 18 1 1 67.49 9
 -18 -1 1 66.49 8.9
 -18 1 -1 49.4 7.9
 -18 -1 1 31.7 5.1
 18 1 1 59.49 7.1
 18 1 1 50.59 7.3
 -18 1 -1 42.3 5.7
 18 -1 -1 40.4 7.2
 18 -1 -1 45.8 7.4
 19 1 -1 162.88 11.6
 -19 -1 -1 159.78 12.1
 19 1 -1 157.48 12.7
 -19 -1 -1 149.69 9.5
 19 1 -1 137.39 10.2
 -19 1 1 167.68 9.6
 19 -1 1 141.79 10.3
 -19 1 1 125.89 10.9
 19 -1 1 151.88 10.4
 19 -1 1 157.88 12.5
 -19 1 -1 123.39 10.9
 -19 -1 1 166.78 9.9
 19 -1 -1 167.88 12.4
 19 -1 -1 137.69 10.7
 19 1 1 144.29 11.7
 19 1 1 177.18 11.4
 -19 -1 1 160.18 11.9
 -19 1 -1 140.49 9.1
 19 1 1 156.98 10.3
 20 -1 1 17 5.6
 20 1 -1 14.1 5
 20 1 -1 8.7 4.5
 20 -1 1 6.9 5.1
 -20 -1 -1 9.1 5.4
 20 -1 1 16.1 6.2
 -20 1 1 18.4 4.7
 -20 -1 -1 13.9 4.4
 -20 1 1 11.9 6
 20 1 -1 12.2 5.8
 -20 1 -1 4.3 4.9
 20 1 1 6.3 4.7
 20 1 1 10.1 5.3
 -20 1 -1 13.3 4.6
 20 -1 -1 8.2 5.2
 20 -1 -1 0.9 4.7
 -20 -1 1 3.4 5.3
 -20 -1 1 10.3 4.5
 20 1 1 1 4
 0 -2 -1 3348.06 100.19
 0 -2 1 3239.08 106.89
 0 -2 -1 3346.37 106.39
 0 2 1 3276.27 105.79
 0 2 1 3288.87 97.99
 0 2 1 3396.06 107.39
 0 -2 1 3147.59 91.19
 0 2 1 3290.77 97.79
 0 2 -1 3270.27 99.89
 0 -2 1 3251.47 105.79
 0 -2 1 3300.87 97.39
 0 2 1 3295.17 104.99
 0 2 1 3330.27 84.59
 0 -2 -1 3185.18 99.69
 0 -2 -1 3142.69 84.09
 0 2 -1 3382.56 94.59
 0 2 -1 3243.58 99.29
 0 2 1 3219.28 99.29
 0 -2 -1 3275.47 84.99
 0 -2 1 3309.57 97.49
 0 -2 1 3331.97 99.49
 0 -2 1 3232.08 106.49
 0 -2 -1 3258.07 102.69
 0 2 1 3279.77 98.09
 1 2 -1 282.27 6.1
 1 2 -1 287.47 6.7
 -1 -2 -1 292.07 5.8
 -1 -2 -1 284.87 6
 -1 2 1 276.37 6.1
 1 2 -1 282.07 6
 -1 2 1 283.27 6
 -1 2 1 289.07 6
 -1 -2 -1 295.37 6.2
 -1 2 1 286.67 5.6
 1 -2 1 289.17 5.8
 1 2 -1 292.67 6.5
 1 -2 1 288.07 5.7
 1 -2 1 285.67 5.6
 -1 2 1 280.87 6.2
 -1 -2 -1 282.27 6
 -1 -2 -1 282.07 6.3
 1 -2 1 286.07 6.2
 1 2 -1 291.57 6
 1 2 -1 288.37 6.1
 1 -2 1 288.67 6.3
 -1 -2 -1 280.67 5.6
 -1 -2 -1 283.57 6.4
 -1 2 1 288.67 6.4
 1 -2 1 288.77 6.1
 -1 2 1 290.17 5.8
 1 2 -1 292.57 6.3
 1 -2 1 284.37 6.1
 -1 -2 -1 279.67 6.2
 1 2 1 255.67 5.4
 1 2 1 249.48 5.5
 -1 2 -1 263.07 5.7
 -1 -2 1 253.67 5.6
 1 2 1 258.37 5.2
 1 2 1 251.17 5.7
 -1 2 -1 251.47 5.8
 -1 2 -1 260.17 5.2
 1 -2 -1 261.47 5.5
 1 2 1 248.08 5.9
 -1 -2 1 259.47 5.7
 1 2 1 255.97 5.8
 1 -2 -1 256.47 5.6
 -1 -2 1 259.47 5.4
 -1 -2 1 251.87 5.5
 -1 2 -1 257.17 5.6
 1 -2 -1 253.57 5.6
 1 -2 -1 259.47 5.5
 1 -2 -1 251.57 5.2
 -1 2 -1 256.07 5.3
 -1 -2 1 248.88 5.9
 1 -2 -1 263.07 5.9
 -1 -2 1 267.87 6.3
 1 2 1 255.87 5.1
 -1 2 -1 253.67 5.5
 1 2 1 255.97 5.5
 -2 2 1 942.71 17.8
 2 2 -1 964.8 18.3
 -2 2 1 939.01 18.2
 -2 -2 -1 941.91 18.2
 2 -2 1 965 18.4
 2 -2 1 944.91 17.5
 2 2 -1 942.31 18.2
 -2 2 1 943.91 18.4
 2 -2 1 947.51 18.5
 2 2 -1 1005.5 19.4
 2 -2 1 956.9 18
 -2 -2 -1 939.11 17.8
 2 2 -1 946.71 18.5
 -2 -2 -1 950.1 18.3
 -2 -2 -1 939.01 17.9
 2 2 -1 933.61 17.7
 2 -2 1 949.01 18.1
 -2 2 1 961.2 18.6
 -2 -2 -1 966.7 18.4
 -2 -2 -1 944.21 18.6
 -2 -2 -1 944.11 18.5
 2 2 -1 935.71 18.8
 -2 -2 -1 984.9 18.9
 2 2 -1 923.91 18.4
 2 -2 -1 866.21 16.5
 2 -2 -1 897.71 17.1
 -2 2 -1 869.41 17
 -2 -2 1 953.8 17.2
 -2 2 -1 900.81 17.3
 -2 -2 1 878.51 17.1
 -2 -2 1 861.81 16.2
 -2 -2 1 881.11 17
 -2 2 -1 880.01 16.7
 -2 2 -1 858.41 16.2
 -2 2 -1 857.21 16.3
 2 2 1 916.71 17.6
 -2 2 -1 870.41 17.1
 2 2 1 861.51 16
 -2 -2 1 873.81 16.5
 -2 -2 1 886.31 17.9
 2 2 1 867.41 17
 2 2 1 861.11 17.2
 -2 -2 1 867.11 17.5
 2 2 1 867.61 17.4
 -2 2 -1 870.21 16.8
 2 2 1 884.51 15.8
 2 -2 -1 886.91 17.1
 2 -2 -1 872.71 17.1
 2 2 1 918.61 17.1
 2 2 1 837.62 17.5
 2 -2 -1 904.41 17.4
 2 2 1 886.31 16.6
 2 2 1 888.11 16.6
 -3 -2 -1 695.33 14
 -3 -2 -1 680.33 13.7
 3 2 -1 694.53 14.4
 3 2 -1 720.93 14.6
 -3 -2 -1 748.23 15.1
 3 -2 1 708.73 13.2
 -3 2 1 707.13 13.6
 -3 2 1 715.83 14.6
 -3 -2 -1 701.33 14.8
 3 2 -1 690.93 13.4
 3 -2 1 704.73 13.6
 3 2 -1 710.53 15.1
 3 -2 1 749.42 14.6
 3 -2 1 716.83 13.6
 3 -2 1 705.13 14.2
 -3 2 1 750.62 15
 3 2 -1 708.43 13.3
 -3 -2 -1 697.13 14.4
 3 -2 1 716.93 14.3
 -3 -2 -1 694.73 14.4
 -3 2 1 701.33 13.5
 -3 -2 -1 704.33 15.1
 3 -2 1 705.23 13.8
 -3 2 1 713.33 14.3
 3 -2 1 702.63 14.1
 3 2 -1 707.43 14.2
 3 -2 1 750.72 14.9
 3 2 -1 701.83 15.5
 3 2 -1 722.53 14.8
 -3 2 1 710.53 13.8
 -3 -2 -1 704.23 14.3
 -3 2 -1 742.73 14.5
 3 2 1 720.03 14.1
 3 2 1 749.92 14.9
 -3 -2 1 723.93 14.9
 -3 -2 1 747.23 15.3
 -3 2 -1 738.63 15
 -3 -2 1 722.13 13.7
 3 2 1 703.03 15.6
 3 -2 -1 743.43 14.8
 3 -2 -1 735.03 14
 3 -2 -1 735.73 15.3
 -3 2 -1 720.53 14.1
 3 2 1 742.03 15.2
 -3 2 -1 761.12 15.4
 -3 2 -1 736.43 14.7
 3 2 1 729.83 14.5
 -3 -2 1 744.73 14.7
 -3 2 -1 741.73 14.3
 3 -2 -1 745.73 14
 3 -2 -1 750.62 14.4
 3 2 1 739.13 15.4
 -3 -2 1 723.73 15.5
 -3 -2 1 715.93 13.9
 3 -2 -1 763.82 15.3
 3 2 1 739.63 15.4
 3 2 1 729.43 14.7
 -3 -2 1 741.63 16
 3 2 1 733.13 14
 3 -2 -1 709.73 14.9
 -3 -2 1 732.23 14.8
 3 -2 -1 754.02 14.9
 4 -2 1 2611.54 48.8
 4 2 -1 2623.34 48.4
 4 2 -1 2607.34 48.8
 -4 -2 -1 2579.64 47.8
 -4 -2 -1 2557.54 48.8
 4 2 -1 2541.25 47.8
 4 -2 -1 2476.15 46.4
 4 -2 -1 2504.25 46.6
 4 2 1 2449.16 46
 4 2 1 2469.05 47
 4 2 1 2535.05 46.4
 4 -2 -1 2503.95 47
 -4 -2 1 2479.85 46.4
 -4 -2 1 2457.45 47.2
 5 2 -1 663.03 17.4
 -5 2 1 695.03 14.3
 5 -2 1 709.63 13.9
 5 2 -1 702.63 14.8
 -5 -2 -1 703.73 14.9
 5 2 -1 709.73 15.5
 -5 2 1 694.53 14.7
 5 2 -1 718.03 13.4
 5 -2 1 720.93 14.4
 -5 -2 -1 705.43 15.4
 5 2 -1 729.43 13.6
 5 -2 1 702.33 15.3
 5 -2 1 710.83 14.4
 -5 -2 -1 704.63 15.9
 -5 2 1 722.13 13.6
 5 -2 1 689.93 15.2
 5 2 -1 738.23 16.4
 5 -2 1 705.63 14.7
 5 -2 1 725.53 14.6
 -5 -2 -1 705.73 14.9
 5 -2 1 682.93 15.4
 5 2 -1 715.73 15.9
 -5 -2 -1 709.23 15
 5 -2 1 707.53 16.7
 5 -2 1 720.13 13.5
 -5 2 1 718.03 13.9
 5 2 -1 706.43 16.9
 -5 -2 -1 715.83 16.5
 -5 2 1 723.43 14.7
 -5 -2 1 707.93 14.5
 -5 -2 1 700.83 14.7
 -5 -2 1 674.73 13.2
 5 2 1 721.03 16
 5 -2 -1 709.33 13.1
 5 2 1 706.03 13.6
 5 -2 -1 700.83 15.4
 5 -2 -1 721.53 15.4
 -5 2 -1 692.53 14.4
 5 -2 -1 702.93 13.4
 5 2 1 691.63 14.6
 -5 2 -1 701.63 17.1
 5 -2 -1 709.43 16.8
 5 2 1 698.53 14.3
 -5 2 -1 712.23 14.5
 5 -2 -1 712.03 16
 -5 2 -1 693.63 15.2
 5 2 1 704.63 13
 -5 2 -1 691.43 14.6
 -5 -2 1 703.53 15.9
 5 2 1 712.93 14.9
 -5 -2 1 676.43 15.1
 -5 -2 1 687.33 13.3
 5 -2 -1 690.83 13.7
 5 -2 -1 680.93 15.5
 5 -2 -1 705.43 14.8
 5 2 1 683.83 15.9
 -5 -2 1 760.22 15.4
 5 2 1 672.23 16.3
 -5 -2 1 711.53 16.6
 6 2 -1 15.7 1.6
 6 2 -1 15.6 2.1
 6 -2 1 17.8 2.1
 -6 2 1 17.6 1.5
 6 -2 1 15.6 1.5
 6 -2 1 18 1.5
 -6 2 1 15.6 1.6
 6 -2 1 14.7 1.4
 6 -2 1 16.6 1
 -6 -2 -1 16.5 1.6
 -6 -2 -1 16.2 2.4
 6 2 -1 18.5 1.6
 6 2 -1 16.9 1.2
 6 -2 1 17.9 1.2
 6 2 -1 17 2.5
 -6 2 1 15.4 1.3
 6 -2 1 14.7 1.5
 6 2 -1 16.6 2.6
 -6 -2 -1 15.3 1.7
 -6 -2 -1 17 2.1
 -6 -2 -1 17.8 2.5
 -6 2 1 18.3 2.5
 6 2 -1 18.2 0.9
 6 -2 1 16.1 2.6
 6 -2 -1 17 1
 -6 -2 1 19.3 2.1
 6 2 1 14.2 1
 6 2 1 17.1 2
 -6 -2 1 15.2 2.2
 6 -2 -1 17.8 1.8
 -6 2 -1 16.6 1.6
 6 2 1 18 2.7
 -6 -2 1 10.6 2.2
 6 -2 -1 14.9 0.9
 6 -2 -1 13.2 1.2
 -6 2 -1 15.8 1.5
 6 -2 -1 13.9 1.6
 -6 -2 1 16.5 1.7
 -6 2 -1 16.7 1.6
 -6 -2 1 16.2 1
 6 2 1 17.1 0.9
 6 2 1 15.6 2.4
 -6 2 -1 15.6 2
 -6 -2 1 13.9 1.6
 6 2 1 14.5 1.5
 6 2 1 14.5 1.3
 -6 -2 1 16.7 2.4
 6 -2 -1 15.9 2.6
 6 -2 -1 16.8 2.2
 -6 2 -1 14.7 2.2
 7 -2 1 281.67 7.6
 -7 -2 -1 294.27 9.7
 7 2 -1 286.17 5.6
 7 2 -1 290.47 8.6
 7 -2 1 288.67 8.7
 7 -2 1 293.37 6.4
 -7 -2 -1 281.07 9.2
 7 -2 1 284.17 7.3
 -7 -2 -1 283.07 7.9
 7 2 -1 285.57 9.5
 7 -2 1 304.67 8.5
 -7 2 1 296.07 7
 7 -2 1 292.47 6.5
 -7 -2 -1 281.07 8.3
 7 2 -1 291.47 6.6
 -7 2 1 286.17 9.2
 7 -2 1 290.97 9.9
 -7 2 1 280.97 7.5
 7 2 -1 305.27 10.2
 7 -2 -1 249.88 5.6
 7 2 1 244.08 8.4
 -7 2 -1 268.17 8.7
 -7 -2 1 257.87 7.6
 -7 -2 1 254.27 6.9
 7 -2 -1 260.57 9.4
 7 -2 -1 247.48 6.1
 7 2 1 255.77 5.5
 -7 -2 1 252.27 5.7
 7 -2 -1 227.08 7.9
 7 2 1 250.47 6.9
 7 2 1 251.57 7.5
 7 -2 -1 254.27 5.3
 -7 -2 1 238.28 8.3
 -7 -2 1 242.08 8.9
 -7 2 -1 249.28 6.8
 -7 2 -1 250.97 6.9
 7 2 1 254.27 5.5
 8 2 -1 25.7 1.6
 8 -2 1 25.3 1.5
 -8 -2 -1 26.2 3.4
 8 -2 1 25.4 2.2
 -8 2 1 27 1.9
 8 2 -1 28.2 3.8
 -8 -2 -1 21.9 2.7
 8 2 -1 27.9 2.9
 8 -2 1 25.7 1.4
 -8 -2 -1 24 2.2
 8 -2 1 27.8 3.2
 8 -2 1 26.5 2
 -8 2 1 25.3 2.2
 8 -2 1 24.1 3.5
 8 -2 -1 26.7 3.8
 8 2 1 23.1 1.4
 -8 -2 1 23.2 2.1
 8 2 1 25 1.2
 -8 -2 1 24.6 1.4
 8 2 1 25.2 2.5
 8 2 1 22.8 3.1
 8 2 1 24.5 3.5
 8 -2 -1 21.7 2.8
 8 -2 -1 24.8 1
 -8 -2 1 24.3 2.7
 -8 2 -1 25.6 2.3
 8 -2 -1 21.8 1.4
 -8 -2 1 22 2.1
 8 -2 -1 21.1 2.1
 -8 2 -1 24.7 2
 -8 -2 1 16.9 2.9
 8 -2 -1 24.4 1.6
 9 -2 1 9.2 0.9
 9 -2 1 11.3 1.2
 -9 -2 -1 7.6 2.2
 9 2 -1 8.6 2.8
 -9 2 1 10.4 1.5
 -9 -2 -1 7.5 2
 -9 2 1 9.9 1.9
 9 -2 1 9.7 2.2
 9 2 -1 10.9 1.4
 9 -2 1 11 1.8
 9 2 -1 9.7 2.7
 9 -2 1 6.9 2.5
 9 -2 1 10 1.5
 -9 -2 -1 10.2 2.5
 -9 -2 -1 10.6 2
 -9 2 1 8.7 2.4
 9 2 -1 9.2 2.3
 9 2 1 12.7 2.3
 9 -2 -1 9.6 2.7
 9 -2 -1 13.6 2.1
 -9 2 -1 15.4 3
 9 2 1 15.3 3.2
 -9 -2 1 13.6 1.2
 -9 2 -1 14.4 1.9
 -9 -2 1 13.9 2.4
 -9 -2 1 12.2 2.7
 -9 2 -1 13.9 2.1
 -9 -2 1 17 2.2
 -9 -2 1 14.8 3.2
 9 2 1 14.1 0.8
 9 2 1 11.7 2.9
 9 -2 -1 14.5 1.3
 9 2 1 14.7 1.3
 9 -2 -1 12.6 2.5
 -10 2 1 145.69 4.8
 10 2 -1 146.79 4.5
 10 -2 1 148.59 5.6
 -10 2 1 150.28 7.5
 -10 -2 -1 149.59 7.6
 -10 -2 -1 130.19 7.3
 10 2 -1 148.89 8.2
 10 -2 1 145.19 8.1
 10 2 -1 147.49 7.7
 10 2 -1 148.09 6.8
 10 -2 1 149.49 6.9
 10 -2 1 137.89 3.4
 -10 2 1 144.89 5.7
 10 -2 1 142.49 7.4
 10 -2 1 138.89 3.3
 -10 -2 -1 153.48 6
 -10 -2 -1 143.69 6.5
 -10 -2 1 151.08 5.6
 10 -2 -1 144.09 4.6
 10 -2 -1 131.89 6.7
 -10 2 -1 147.99 5.4
 10 -2 -1 148.59 8.3
 10 2 1 152.68 4.2
 10 2 1 145.19 8
 10 -2 -1 146.99 7.6
 10 -2 -1 141.49 4.2
 10 2 1 146.89 7.6
 -10 -2 1 151.78 7.6
 -10 2 -1 150.98 7.5
 10 -2 -1 150.48 5.8
 -10 -2 1 163.48 6.6
 11 2 -1 48.9 5.4
 11 2 -1 47.3 6.5
 11 -2 1 45.9 2.3
 11 -2 1 42.6 3.2
 -11 -2 -1 43.8 3.9
 -11 -2 -1 44 3.5
 -11 2 1 45 2.7
 -11 2 1 45.5 3.4
 -11 2 1 46.5 4.9
 11 2 -1 47.4 4.3
 11 -2 1 51.89 5.1
 11 -2 1 44.8 5.1
 -11 -2 -1 47.5 5
 11 2 -1 45 2.5
 11 -2 1 46.1 4.3
 -11 2 -1 54.29 3.8
 11 2 1 60.19 5.4
 11 2 1 55.49 2.4
 11 -2 -1 52.09 4.7
 -11 -2 1 53.29 3.6
 -11 2 -1 53.69 5.1
 -11 2 -1 55.19 3.4
 11 2 1 69.49 6
 11 2 1 52.39 4.5
 -11 -2 1 57.99 4.3
 11 -2 -1 54.09 3.6
 11 -2 -1 53.99 5.5
 -12 2 1 33.1 3.8
 12 -2 1 33.8 3.1
 12 -2 1 41.7 5.4
 12 -2 1 38.6 2.3
 -12 2 1 36.8 2.7
 -12 -2 -1 43.5 4.8
 -12 -2 -1 40.1 5.2
 -12 2 1 27.9 4.5
 -12 -2 -1 40.6 4
 12 2 -1 40.6 4.9
 12 2 -1 41.8 5.5
 12 2 -1 38 2.4
 12 -2 1 32.2 5.3
 -12 -2 1 33.8 5
 12 -2 -1 29.3 4.6
 -12 2 -1 38.4 3
 -12 2 -1 32.4 3.3
 12 2 1 32.5 2
 12 2 1 32.1 4.2
 -12 -2 1 36.3 3.2
 -12 2 -1 38.2 4.9
 12 -2 -1 38.6 4.8
 12 2 1 32.6 5.2
 12 2 1 29.8 4.8
 -12 -2 1 36.7 4.3
 12 -2 -1 27 2.2
 12 -2 -1 35 5.5
 13 2 -1 65.99 3
 -13 -2 -1 60.99 6.2
 -13 -2 -1 59.99 4.9
 13 2 -1 61.49 6.7
 13 2 -1 59.89 5.3
 -13 -2 -1 66.89 4.5
 13 -2 1 67.19 6.9
 13 -2 1 52.19 2.9
 13 2 -1 61.89 6.2
 13 -2 1 71.39 6.4
 13 -2 1 69.49 5.7
 13 -2 1 60.89 3.9
 -13 2 1 65.99 6.1
 -13 2 1 64.19 4.7
 13 2 1 62.49 2.5
 -13 -2 1 63.89 4.1
 -13 -2 1 71.29 5.4
 -13 2 -1 68.69 6.3
 13 -2 -1 63.49 5.7
 13 -2 -1 61.79 4.1
 -13 -2 1 63.69 6.3
 13 2 1 66.69 6.7
 13 -2 -1 53.29 2.7
 13 2 1 57.19 6.1
 -13 2 -1 68.99 4.9
 -13 2 -1 64.99 3.8
 13 -2 -1 60.89 6.5
 13 -2 -1 61.79 6.2
 14 -2 1 15.6 4.4
 -14 2 1 15.8 4.3
 -14 -2 -1 14.9 2.7
 14 -2 1 7.1 3
 14 -2 1 16.7 4.8
 -14 -2 -1 10.8 4
 -14 2 1 16.5 3.2
 -14 -2 -1 15 3.4
 14 2 -1 20.6 4
 14 2 -1 15.3 4.7
 14 -2 1 11.3 2.3
 14 2 -1 22.5 5.5
 14 2 -1 12.5 1.6
 14 -2 -1 12.7 3.9
 -14 2 -1 6.7 3.7
 14 2 1 13.7 4.4
 14 -2 -1 22.8 4.9
 14 2 1 11.5 3.5
 14 -2 -1 19.3 4.8
 -14 -2 1 17.2 4.2
 -14 2 -1 15 2.5
 14 2 1 24 5.2
 14 2 1 15.7 1.3
 -14 -2 1 13.1 3.4
 -14 2 -1 18.3 3.4
 14 -2 -1 15.4 2.7
 -15 -2 -1 166.48 7.2
 15 -2 1 161.38 10.3
 -15 -2 -1 173.38 10.5
 -15 2 1 158.48 10.1
 15 -2 1 162.78 11
 15 -2 1 150.08 6.6
 15 2 -1 160.28 10.4
 -15 2 1 153.48 7.7
 15 2 -1 156.38 9.1
 15 2 -1 156.88 10.8
 -15 -2 -1 157.88 8.5
 15 -2 1 163.78 9.3
 15 -2 1 149.09 4.9
 15 -2 -1 175.78 11.5
 15 2 1 167.88 9.2
 15 2 1 177.58 10.8
 -15 -2 1 166.18 10.4
 15 -2 -1 178.58 10.8
 -15 2 -1 172.78 8.1
 15 2 1 170.18 11.2
 15 -2 -1 166.18 9.9
 15 -2 -1 182.58 7.4
 -15 2 -1 183.68 10.9
 -15 -2 1 185.68 7.3
 -15 -2 1 179.38 9.1
 -16 -2 -1 77.29 8
 16 -2 1 74.19 4.8
 16 2 -1 63.59 8.5
 -16 2 1 76.19 5.9
 -16 2 1 76.89 7.9
 -16 -2 -1 72.79 6.6
 -16 -2 -1 79.29 5.2
 16 -2 1 67.59 8.9
 16 -2 1 64.79 8.6
 16 2 -1 67.89 7.2
 16 -2 1 77.19 7.6
 -16 -2 1 62.39 6.3
 -16 -2 1 63.19 4.4
 16 2 1 54.29 7.7
 16 -2 -1 67.99 4.8
 16 -2 -1 56.99 8.1
 -16 2 -1 52.79 7.4
 -16 2 -1 65.69 5.7
 -16 -2 1 57.29 7.9
 16 -2 -1 59.19 7.5
 16 2 1 66.09 6.8
 17 2 -1 44.8 7.7
 17 -2 1 43 8.7
 -17 -2 -1 60.29 6.8
 -17 -2 -1 52.39 7.9
 17 2 -1 56.09 7
 -17 2 1 61.29 8.1
 17 -2 1 55.19 8.3
 -17 2 1 54.69 5.4
 -17 -2 1 62.19 8.1
 17 -2 -1 68.39 8.7
 -17 2 -1 50.59 7.3
 17 2 1 40.9 7.2
 17 -2 -1 60.29 4.6
 17 -2 -1 56.69 7.5
 17 2 1 50.29 7.5
 -17 -2 1 60.19 7
 -17 2 -1 63.99 5.9
 17 2 1 67.59 7.5
 17 2 1 54.39 7.6
 -18 -2 -1 90.79 9.7
 18 2 -1 100.89 9.9
 18 2 -1 104.89 9
 18 -2 1 74.99 9.6
 -18 -2 -1 112.99 8.1
 18 2 -1 104.69 9.1
 -18 2 1 89.89 10.2
 18 -2 1 103.99 8.7
 -18 -2 1 96.79 7.8
 18 2 1 90.99 9.4
 -18 -2 1 95.69 9.5
 -18 2 -1 102.09 9.7
 18 -2 -1 97.69 8.8
 18 -2 -1 106.99 10.2
 18 2 1 113.39 9.4
 -18 2 -1 109.59 9.1
 18 2 1 110.39 9
 -19 -2 -1 -7.7 4
 -19 2 1 -2.3 3.9
 19 -2 1 -1.8 4.1
 19 2 -1 4.9 4.8
 19 2 -1 -4.8 4.1
 19 -2 1 1.4 4.4
 -19 -2 -1 4.5 3.2
 19 2 -1 0.7 3.9
 -19 2 1 4.2 3.4
 19 2 1 -2.7 4.8
 -19 2 -1 2 4.1
 19 2 1 -1.1 4.1
 19 -2 -1 -0.1 4.4
 19 -2 -1 -2.6 3.5
 -19 -2 1 -0.6 2.6
 -19 -2 1 -4.1 4.4
 -19 2 -1 -0.6 3.2
 19 2 1 2.2 4
 20 2 -1 148.89 10.8
 20 2 -1 130.99 11.7
 -20 -2 -1 161.48 11.9
 20 -2 1 152.18 10.7
 -20 2 1 144.39 9.4
 -20 2 1 131.69 11.5
 20 -2 -1 135.19 11.8
 20 2 1 137.49 11.7
 20 2 1 140.49 10.9
 -20 2 -1 134.29 11.4
 20 2 1 143.19 10.5
 -20 -2 1 161.08 11.5
 0 -3 1 53.09 2.1
 0 3 1 52.69 2.2
 0 3 -1 53.69 2.1
 0 3 1 52.69 1.9
 0 3 -1 56.69 2.4
 0 -3 1 56.19 2.4
 0 3 1 56.79 1.9
 0 3 -1 54.39 1.9
 0 3 -1 56.89 2.6
 0 3 -1 53.29 2
 0 3 1 56.29 1.6
 0 -3 -1 57.09 2.2
 0 3 1 54.59 1.7
 0 -3 -1 53.09 1.6
 0 -3 -1 52.59 1.9
 0 -3 -1 54.09 2.2
 0 -3 1 50.19 1.9
 0 -3 1 57.89 2.2
 0 3 1 56.59 2.3
 0 -3 -1 50.09 2.4
 0 -3 1 54.59 2
 0 3 1 54.99 1.9
 0 3 -1 54.89 1.9
 0 -3 -1 54.69 2
 0 -3 -1 55.69 1.7
 0 -3 1 49.3 2.5
 0 -3 -1 52.99 2
 0 -3 1 53.49 1.9
 0 -3 1 52.69 2
 0 3 1 50.49 2
 0 3 1 51.79 2.5
 -1 3 1 223.38 5.5
 -1 -3 -1 227.08 5.8
 1 3 -1 226.78 5.3
 1 -3 1 232.78 5.3
 -1 3 1 224.98 5.2
 -1 3 1 228.18 4.9
 -1 -3 -1 224.98 5.1
 -1 -3 -1 226.18 5.4
 1 -3 1 226.08 5.7
 1 3 -1 220.08 4.9
 -1 -3 -1 228.38 4.9
 1 3 -1 231.78 5.3
 -1 3 1 226.18 5.4
 -1 -3 -1 222.98 5.5
 -1 -3 -1 220.28 4.4
 -1 -3 -1 224.48 5.9
 1 3 -1 226.28 5.5
 -1 3 1 224.48 5.8
 -1 -3 -1 227.08 5.1
 -1 3 1 224.48 4.9
 1 -3 1 225.68 5.1
 1 3 -1 232.08 5.9
 1 -3 1 230.58 5.4
 -1 -3 -1 221.28 5.3
 1 3 -1 241.08 6.3
 -1 3 1 231.78 5.3
 1 -3 1 223.98 5
 1 3 -1 226.68 5.4
 1 -3 1 225.58 5.4
 1 -3 -1 264.57 6.1
 1 3 1 259.97 5
 -1 -3 1 268.97 6
 -1 -3 1 261.57 6.1
 -1 3 -1 259.97 6
 1 3 1 262.27 5.5
 1 -3 -1 267.87 5.5
 -1 -3 1 271.17 6.2
 1 -3 -1 262.57 6.1
 -1 3 -1 264.67 6.1
 1 3 1 264.37 6.2
 -1 -3 1 266.97 6
 1 -3 -1 261.27 4.9
 -1 3 -1 258.47 6.4
 -1 3 -1 258.87 5.6
 1 -3 -1 258.97 5.5
 1 3 1 264.37 6
 -1 3 -1 264.77 5
 1 3 1 259.87 6
 -1 3 -1 267.27 5.8
 1 -3 -1 260.57 6
 1 3 1 266.87 5.8
 1 -3 -1 258.77 6.4
 -1 -3 1 261.17 6.5
 1 3 1 262.57 6.4
 1 -3 -1 263.37 5.8
 -1 -3 1 254.67 6.8
 1 3 1 266.67 5.8
 -2 -3 -1 341.17 7.8
 2 3 -1 335.57 7.7
 -2 -3 -1 334.67 8
 -2 -3 -1 335.37 8.2
 2 -3 1 335.17 7.4
 2 -3 1 334.57 6.3
 2 3 -1 336.07 7.3
 -2 -3 -1 340.97 7.2
 -2 3 1 333.07 6.5
 -2 -3 -1 328.97 7.4
 -2 -3 -1 332.57 7.5
 2 -3 1 332.97 7.6
 -2 3 1 345.57 6.9
 -2 -3 -1 336.27 7.7
 -2 3 1 336.77 7.7
 -2 3 1 331.67 7.6
 2 -3 1 335.07 7.3
 2 3 -1 337.97 7.6
 2 -3 1 337.67 6.7
 -2 3 1 334.57 8
 2 3 -1 341.67 8.6
 2 -3 1 346.07 6.6
 -2 3 1 331.77 7.3
 2 3 -1 343.47 8.2
 -2 3 1 354.56 7.7
 2 -3 1 333.67 8
 2 -3 1 358.26 7.8
 -2 -3 -1 330.97 6.6
 2 3 -1 326.57 7.7
 2 -3 -1 346.97 7.8
 2 -3 -1 349.57 8.2
 -2 -3 1 354.66 8.3
 -2 3 -1 358.16 8.1
 -2 -3 1 338.37 7.7
 -2 3 -1 349.67 7.8
 -2 3 -1 345.67 7.5
 2 -3 -1 350.96 7.9
 2 3 1 346.77 8
 2 3 1 323.27 8.3
 2 3 1 344.37 7.4
 -2 -3 1 370.26 8.9
 -2 -3 1 340.07 7.8
 -2 3 -1 342.67 6.4
 2 3 1 353.66 8.3
 2 3 1 339.47 7.5
 -2 -3 1 331.87 7.8
 2 -3 -1 343.57 7.1
 -2 3 -1 343.57 7.6
 2 -3 -1 341.77 7.7
 2 -3 -1 343.77 7.5
 2 3 1 351.26 6.7
 -2 3 -1 353.86 6.9
 -2 -3 1 343.97 7.4
 2 3 1 352.76 7.7
 -2 3 -1 341.57 7.8
 2 3 1 341.27 7.8
 3 -3 1 875.71 16
 -3 3 1 874.61 16.6
 -3 -3 -1 837.22 17.7
 -3 3 1 855.11 17.3
 3 3 -1 858.31 17.5
 3 -3 1 870.51 16.7
 -3 -3 -1 844.32 16.6
 3 -3 1 857.71 17
 3 -3 1 845.62 15.9
 -3 3 1 861.21 16.3
 3 3 -1 894.21 17.8
 3 3 -1 859.21 17.3
 -3 3 1 846.42 17.3
 -3 -3 -1 827.92 16.7
 -3 3 1 855.11 17.2
 3 -3 1 854.31 17.2
 3 -3 1 852.51 16.9
 3 3 -1 839.62 16.4
 -3 3 1 851.41 17.7
 3 3 -1 870.31 20.8
 -3 3 1 845.82 15.8
 3 3 -1 857.71 18
 -3 -3 -1 858.11 17.2
 -3 -3 -1 892.61 18.2
 -3 -3 -1 855.51 17.2
 3 -3 1 801.02 18.1
 3 3 -1 850.01 17.2
 -3 -3 -1 825.12 17.2
 3 -3 1 847.62 15.8
 -3 3 -1 891.11 18.4
 -3 3 -1 874.81 16.5
 -3 -3 1 921.11 19.2
 3 3 1 919.41 18.7
 3 3 1 906.31 18.6
 -3 3 -1 889.81 17.9
 -3 -3 1 894.41 17.9
 3 -3 -1 906.11 17.3
 -3 3 -1 873.01 16.8
 -3 -3 1 880.01 17.9
 3 3 1 885.21 18.8
 3 3 1 893.41 19.5
 -3 -3 1 895.31 16.6
 3 3 1 911.21 17.5
 3 -3 -1 880.21 17.1
 3 3 1 892.11 17.3
 -3 3 -1 887.41 17.7
 3 3 1 877.81 16.5
 -3 -3 1 878.71 17.9
 -3 3 -1 902.01 17.5
 3 -3 -1 913.81 18
 -3 3 -1 898.01 18
 3 3 1 909.51 18.3
 -3 -3 1 903.51 17.2
 3 -3 -1 911.71 19.4
 3 -3 -1 897.61 18
 -3 -3 1 845.92 19.6
 -4 3 1 113.19 3.8
 4 3 -1 113.59 4
 -4 -3 -1 106.79 3.8
 4 3 -1 118.99 4.5
 4 3 -1 111.19 4
 -4 3 1 107.89 3.2
 4 -3 1 109.09 2.5
 4 -3 1 113.29 3.4
 -4 -3 -1 114.59 3.9
 4 -3 1 111.09 3
 -4 -3 -1 110.39 3.5
 4 -3 1 109.39 3.5
 4 -3 1 112.49 3.8
 -4 3 1 110.79 4.3
 -4 -3 -1 104.89 3.2
 4 -3 1 116.99 4
 -4 3 1 111.59 3.2
 4 3 -1 103.59 4.7
 4 3 -1 110.29 3.8
 -4 3 1 107.29 2.9
 -4 -3 -1 110.19 4.3
 4 -3 1 112.49 4.2
 -4 -3 -1 116.79 4
 4 3 -1 109.49 3.1
 4 -3 1 108.39 3
 -4 -3 -1 111.49 4.6
 4 3 -1 110.59 4.2
 -4 3 1 105.19 3.9
 4 3 1 123.69 3.4
 -4 3 -1 130.19 4.3
 4 3 1 130.09 4.7
 4 3 1 121.19 4.9
 4 -3 -1 124.19 3.4
 -4 -3 1 123.59 4.6
 -4 -3 1 121.39 4.6
 4 -3 -1 126.49 3.5
 4 3 1 120.49 4.6
 4 -3 -1 120.09 4.1
 -4 -3 1 119.89 3.3
 -4 3 -1 120.59 3.6
 -4 -3 1 119.59 4
 4 3 1 121.29 4
 -4 -3 1 126.49 4.2
 4 -3 -1 122.09 4.2
 4 -3 -1 125.89 4.5
 4 3 1 126.19 4.1
 4 -3 -1 121.49 3.5
 4 3 1 122.89 3.9
 -4 -3 1 119.89 2.8
 -4 3 -1 120.19 4
 4 3 1 121.59 3.2
 -4 -3 1 127.99 5.1
 -4 3 -1 127.69 4.6
 -4 -3 1 126.39 4.2
 4 3 1 128.19 4.4
 4 -3 -1 119.19 4.1
 -4 3 -1 121.59 3.4
 4 -3 -1 121.39 4.4
 5 -3 1 141.09 3.2
 5 3 -1 144.49 4.7
 5 -3 1 153.58 5.4
 -5 3 1 145.79 3.9
 5 3 -1 143.09 5.6
 -5 3 1 142.89 3.9
 5 3 -1 151.58 5.1
 5 3 -1 150.98 6.1
 5 -3 1 145.19 4
 -5 3 1 141.09 5.4
 -5 -3 -1 146.19 4.6
 -5 -3 -1 141.89 4.7
 -5 3 1 145.39 4.7
 5 -3 1 144.79 4
 -5 -3 -1 141.49 5.7
 5 -3 1 138.09 4.3
 5 3 -1 150.28 3.7
 -5 -3 -1 148.49 5
 -5 3 1 147.49 4.3
 -5 -3 -1 143.99 5.5
 -5 -3 -1 145.69 4
 5 -3 1 141.89 4.6
 -5 -3 -1 139.59 4.8
 5 -3 1 138.59 4.7
 5 -3 1 150.68 4.1
 5 3 1 127.29 4.4
 5 3 1 138.89 5.6
 5 -3 -1 138.69 3.7
 -5 -3 1 135.99 4.5
 -5 3 -1 123.79 4.3
 5 -3 -1 126.09 4.9
 -5 -3 1 134.79 3.5
 -5 -3 1 129.19 3
 -5 -3 1 130.79 5.3
 5 3 1 130.49 5
 -5 3 -1 130.49 4.7
 5 3 1 128.89 3.6
 -5 -3 1 133.69 4.7
 -5 -3 1 132.69 4.6
 5 -3 -1 145.29 5.9
 -5 3 -1 137.89 3.9
 5 3 1 125.29 3.7
 -5 -3 1 129.39 4.4
 5 -3 -1 132.39 3.7
 5 3 1 135.69 4.5
 -5 3 -1 129.29 4.1
 -5 3 -1 134.99 3.9
 -5 3 -1 134.69 5.2
 5 -3 -1 140.99 4.6
 5 -3 -1 137.39 4.1
 5 -3 -1 141.69 5.5
 -5 -3 1 143.49 5.8
 -6 3 1 20.8 1.7
 -6 -3 -1 20.4 2
 -6 3 1 17.2 1.5
 6 -3 1 18.9 2.7
 6 -3 1 17.7 1.4
 -6 -3 -1 18.2 2.5
 -6 -3 -1 18.8 1.4
 -6 -3 -1 16.2 1.7
 -6 -3 -1 16.4 2
 6 3 -1 18.4 1.1
 -6 -3 -1 20.6 1.9
 -6 3 1 15.9 1.2
 6 3 -1 19 2.7
 -6 -3 -1 18 2.5
 6 -3 1 16.7 1
 6 3 -1 17.8 1
 6 -3 1 18.2 1.6
 6 -3 1 14 2.1
 6 3 -1 21.8 2.7
 6 -3 1 15.8 1.4
 -6 3 1 15.3 2.3
 6 3 -1 16.8 2.6
 6 -3 1 18.3 2
 6 -3 1 16.2 0.9
 6 3 1 18.4 2.1
 6 3 1 19.5 2.8
 6 -3 -1 15.4 1.2
 -6 3 -1 14.7 1.5
 6 -3 -1 13.1 1.2
 6 -3 -1 14.3 1.9
 6 3 1 12.1 2.2
 -6 3 -1 13 2.2
 -6 3 -1 16.9 2.2
 6 -3 -1 13 2.1
 6 -3 -1 12.2 1.5
 -6 3 -1 13.4 1.6
 -6 -3 1 10.4 1
 -6 -3 1 14.5 2.4
 -6 -3 1 15.4 1.9
 -6 -3 1 11.6 1.7
 -6 -3 1 14.9 2
 -6 -3 1 13.7 2.2
 6 -3 -1 15.8 2.5
 6 3 1 16.4 1.2
 -6 -3 1 13.6 0.8
 7 -3 1 105.49 5.8
 7 -3 1 114.79 3.5
 -7 -3 -1 114.39 4.9
 7 3 -1 113.49 3
 7 -3 1 111.89 3.9
 -7 -3 -1 111.59 4.6
 7 3 -1 115.59 4.2
 -7 -3 -1 107.09 5.4
 7 3 -1 113.39 6
 -7 -3 -1 121.09 5.8
 -7 3 1 113.79 3.3
 7 -3 1 114.39 2.9
 -7 3 1 115.59 4
 -7 3 1 116.89 5.5
 7 -3 1 114.59 4
 7 -3 1 109.49 4
 7 -3 1 113.59 3
 7 3 -1 116.79 3
 7 3 -1 113.49 4.9
 7 3 -1 109.29 5.6
 7 -3 1 120.19 4.6
 7 -3 1 111.59 5.1
 7 3 1 119.79 6
 -7 -3 1 111.19 4.4
 7 -3 -1 118.29 4.9
 -7 3 -1 117.49 5.5
 -7 3 -1 113.19 4.9
 7 -3 -1 113.59 3.6
 7 3 1 115.99 4
 -7 -3 1 118.69 5.5
 7 -3 -1 115.69 3.3
 -7 -3 1 110.79 2.8
 -7 -3 1 119.09 6
 7 -3 -1 111.99 4.5
 7 -3 -1 114.19 2.5
 7 3 1 120.59 4.9
 7 -3 -1 120.29 6.2
 -7 3 -1 115.89 4.2
 -7 3 -1 125.29 4.2
 7 -3 -1 114.19 5.2
 7 3 1 102.09 5.3
 -7 -3 1 111.89 4.5
 -7 -3 1 110.29 3.1
 -7 -3 1 112.39 4.8
 7 3 1 114.79 3.3
 8 -3 1 38.6 1.6
 8 -3 1 37.8 1.9
 8 3 -1 40.5 1.4
 8 -3 1 37.7 2.7
 -8 -3 -1 37.2 2.9
 8 -3 1 37.1 3.9
 8 3 -1 42.2 4.2
 8 -3 1 36.2 3.2
 8 3 -1 33.1 3
 -8 3 1 39.7 3.6
 8 3 -1 40.9 1.7
 -8 -3 -1 44.7 3.8
 -8 -3 -1 38.6 3.7
 8 -3 1 39.7 2.4
 -8 3 1 36.9 2.5
 -8 3 -1 54.79 4.1
 -8 -3 1 52.19 4.3
 8 3 1 47.2 4.3
 -8 -3 1 54.29 1.8
 8 -3 -1 50.89 3.2
 8 -3 -1 54.69 1.6
 -8 3 -1 57.79 3.1
 8 -3 -1 59.99 4.7
 -8 3 -1 55.89 2.9
 8 3 1 54.29 2
 8 3 1 57.69 3.5
 8 -3 -1 51.29 2
 -8 -3 1 55.99 3.2
 -8 -3 1 52.39 3.1
 8 -3 -1 48.3 2.3
 9 3 -1 619.34 12.4
 9 3 -1 643.14 17.5
 9 3 -1 635.84 16.1
 -9 -3 -1 613.74 15.1
 9 -3 1 602.44 13.9
 9 -3 1 612.34 14.7
 -9 3 1 624.44 14.4
 9 -3 1 626.24 16.4
 -9 -3 -1 619.34 15.7
 -9 -3 -1 641.14 17.2
 9 -3 1 619.04 12.4
 9 -3 1 635.84 18.2
 9 3 -1 627.74 18.2
 9 -3 1 636.34 12.7
 -9 -3 -1 602.64 17.5
 -9 3 1 613.34 17
 9 -3 -1 604.74 14.8
 9 3 1 619.64 15.5
 -9 -3 1 609.44 16.9
 9 -3 -1 654.73 18.5
 -9 3 -1 617.24 14.5
 9 3 1 619.54 17.1
 9 -3 -1 620.04 16.5
 -9 -3 1 625.14 14.8
 -9 -3 1 604.74 17.7
 9 3 1 619.14 17.9
 -9 3 -1 622.34 16.9
 -9 3 -1 624.94 14.1
 9 -3 -1 613.04 12.1
 9 -3 -1 621.44 15.4
 9 -3 -1 603.44 11.9
 -9 -3 1 615.04 14.6
 9 3 1 616.54 12.2
 -9 -3 1 634.24 15.7
 10 -3 1 26.8 1.5
 10 -3 1 33 3.9
 10 -3 1 28.7 4.4
 10 -3 1 31.3 2.8
 -10 -3 -1 28.9 4
 10 3 -1 27 3.5
 10 3 -1 27.8 1.6
 10 3 -1 36.7 4.9
 -10 3 1 28.1 2.7
 -10 -3 -1 33.9 3.8
 10 3 -1 28.7 4.4
 10 -3 1 28.9 1.5
 -10 -3 -1 27.1 3.2
 -10 3 1 26.6 4
 10 -3 -1 37.4 4.3
 10 3 1 38.7 1.4
 10 -3 -1 39.3 1.3
 -10 3 -1 42.6 3.2
 -10 -3 1 44.9 3.7
 10 -3 -1 37.6 1.6
 -10 3 -1 39.3 4.8
 10 3 1 35.7 4.9
 -10 -3 1 40.9 3.2
 -10 -3 1 35.3 4.4
 10 -3 -1 45.2 4.9
 10 3 1 45.7 4.6
 10 -3 -1 39.5 3.2
 -10 3 -1 39 2.9
 10 -3 -1 36.6 2.2
 11 3 -1 112.79 6.3
 -11 3 1 104.79 6.8
 11 3 -1 113.39 7.7
 11 3 -1 114.49 7.5
 11 3 -1 107.79 3.2
 11 -3 1 110.39 6.4
 11 -3 1 105.59 2.8
 -11 -3 -1 115.39 6
 11 -3 1 105.89 8.1
 -11 3 1 107.09 5
 11 -3 1 104.19 3.2
 -11 -3 -1 106.29 5.5
 11 -3 1 106.59 7.4
 -11 -3 -1 95.19 6.6
 11 3 1 101.39 7
 11 -3 -1 109.29 7.2
 11 3 1 101.89 5.9
 -11 3 -1 93.39 6.4
 11 -3 -1 104.09 6.1
 11 -3 -1 96.29 2.8
 -11 -3 1 103.19 5.7
 11 3 1 112.79 7.6
 -11 -3 1 106.39 6.9
 -11 -3 1 96.79 4.8
 -11 3 -1 99.59 4.5
 11 -3 -1 102.89 6.3
 -11 3 -1 103.29 5.1
 11 -3 -1 97.99 3.7
 11 -3 -1 101.09 7.4
 12 3 -1 44.3 4.5
 12 -3 1 40.4 3.5
 12 -3 1 39.9 1.9
 -12 3 1 43.8 3.6
 12 3 -1 42.4 5.6
 12 3 -1 48.7 7.6
 -12 -3 -1 39.8 4.1
 12 -3 1 45.9 5.8
 12 3 -1 41.5 1.8
 12 -3 1 37.2 4.8
 12 -3 1 42.6 2.1
 12 -3 1 55.69 8
 -12 3 1 48.9 5.8
 -12 -3 -1 44.2 5.7
 -12 -3 -1 45.7 3.8
 -12 3 -1 38.2 3
 -12 -3 1 35 3.2
 -12 3 -1 34.4 3.3
 -12 3 -1 32.5 4.9
 -12 -3 1 33.4 4.1
 12 3 1 36.8 5.2
 12 -3 -1 39.4 3.5
 12 -3 -1 31.4 5.2
 12 -3 -1 39.4 4.8
 12 -3 -1 30.2 1.5
 -12 -3 1 32.3 4.7
 12 -3 -1 37.7 5.4
 12 3 1 37.4 5.4
 12 3 1 33.2 4.2
 13 -3 1 130.69 7.7
 13 3 -1 136.69 8.7
 13 -3 1 133.39 6.2
 -13 -3 -1 123.79 8.2
 13 3 -1 132.09 7.4
 -13 3 1 133.19 6.2
 13 3 -1 134.69 9.2
 13 -3 1 130.29 8.4
 -13 3 1 141.49 8.5
 13 -3 1 115.89 3.6
 13 -3 1 147.39 9.7
 13 -3 1 119.19 3.7
 -13 -3 -1 133.99 6.4
 -13 -3 -1 131.59 7.2
 13 -3 -1 134.79 9.2
 13 3 1 112.59 8
 13 3 1 125.29 8.9
 13 -3 -1 120.79 7.6
 -13 3 -1 134.99 8.3
 13 -3 -1 133.69 6.2
 -13 -3 1 131.69 8.4
 13 3 1 128.19 7.3
 13 -3 -1 118.09 8.2
 -13 -3 1 128.49 7
 -13 3 -1 128.19 6.2
 14 -3 1 9 4
 -14 -3 -1 14 3.4
 14 -3 1 10.9 2.6
 14 -3 1 15.3 4.7
 -14 -3 -1 16.2 3
 14 3 -1 10.9 3.5
 14 -3 1 11.7 3.5
 -14 -3 -1 8.2 3.8
 14 3 -1 9.2 4.2
 14 -3 1 9.4 1
 -14 3 1 7.6 2.6
 -14 3 1 10.4 3.7
 14 3 -1 13.5 4.3
 14 3 1 19.1 4.9
 14 3 1 20.9 4
 -14 -3 1 20.8 3.9
 14 -3 -1 17.2 4.8
 -14 3 -1 19.5 4.7
 14 -3 -1 22.9 4.9
 14 -3 -1 18.9 4.2
 -14 -3 1 14.1 2.7
 14 3 1 19.8 4.3
 -14 -3 1 22.2 5
 14 -3 -1 20.5 3.2
 -14 3 -1 15.7 3.2
 14 3 1 18.8 4.7
 15 3 -1 18.2 5
 15 -3 1 7.9 3.9
 -15 -3 -1 13.1 3
 15 -3 1 11.1 3.8
 -15 -3 -1 13.4 3.9
 -15 -3 -1 16.8 5
 15 -3 1 14.7 4.6
 15 -3 1 10.8 2.6
 15 3 -1 8.3 3.5
 -15 3 1 17.3 3.2
 15 3 -1 14.4 4.6
 -15 3 1 13.2 4.3
 15 -3 -1 7.3 4.1
 15 3 1 8.8 3.9
 -15 3 -1 8.2 2.9
 15 -3 -1 10.2 2.6
 -15 -3 1 9.7 3.3
 15 -3 -1 3 3.1
 -15 3 -1 14.4 4.3
 -15 -3 1 5.4 3.9
 15 3 1 9.1 4.2
 15 -3 -1 6.8 3.7
 -15 -3 1 7.2 2.3
 15 3 1 9.7 4.4
 15 3 1 5.3 3.2
 16 -3 1 23.1 5.9
 16 3 -1 26.2 5.4
 16 3 -1 23.5 5.7
 -16 -3 -1 25.5 3.8
 16 3 -1 31.6 5.5
 -16 -3 -1 19.6 4.2
 -16 3 1 23.4 4
 16 3 -1 16.5 5.4
 16 -3 1 29.6 5.4
 -16 3 1 31.8 6.3
 -16 -3 -1 17.5 5.1
 16 -3 -1 23.9 5.8
 -16 3 -1 22.1 5.5
 16 -3 -1 25.1 3.7
 -16 3 -1 25.4 3.9
 16 3 1 31.9 7.5
 -16 -3 1 22.8 4.5
 -16 -3 1 30.6 3.6
 16 3 1 24.3 4.9
 -16 -3 1 24.6 6
 16 3 1 22.8 5.2
 16 -3 -1 14.9 5.1
 16 -3 -1 28.9 5.4
 -17 -3 -1 6.4 3.5
 -17 -3 -1 3.3 2.6
 -17 3 1 -1.9 2.4
 17 -3 1 -4.5 1.8
 -17 3 1 4.3 4
 -17 -3 -1 -1 3.8
 17 -3 1 -3 2.8
 17 3 -1 8.2 4
 17 -3 1 1.6 3.8
 17 3 -1 -2.6 3.5
 17 3 -1 0.9 3.7
 17 3 1 9 5
 17 -3 -1 2.9 4.1
 17 3 1 2.6 4.6
 17 3 1 0.3 3.7
 -17 -3 1 2.9 2.9
 17 3 1 -0.8 3.3
 17 -3 -1 1.6 2.2
 -17 3 -1 9.1 4.8
 17 -3 -1 5.1 3.9
 -17 3 -1 7.4 3.4
 -17 -3 1 3.4 4.1
 -17 -3 1 -1.3 1.6
 18 3 -1 3.8 3.8
 -18 3 1 8.1 3.4
 -18 3 1 2.5 4.8
 18 3 -1 9.9 5
 18 3 -1 6.5 4.9
 18 -3 1 1.8 4
 -18 -3 -1 5.3 3.3
 -18 -3 1 10.3 4.1
 18 -3 -1 -2.7 3.8
 18 3 1 4.2 5
 18 3 1 3.5 4
 18 3 1 -2.2 3.5
 -18 3 -1 12.2 3.9
 -18 3 -1 7.7 5
 18 -3 -1 10.6 5.1
 -19 3 1 181.08 12.9
 -19 -3 -1 194.58 11
 -19 3 1 216.98 10.6
 19 3 -1 201.08 12.3
 19 3 -1 168.88 11.4
 19 3 1 205.78 11.8
 19 -3 -1 188.18 12.2
 19 3 1 226.08 14.1
 -19 -3 1 208.28 11.5
 19 3 1 189.38 12.6
 19 -3 -1 191.58 13.5
 -19 3 -1 217.08 13.8
 20 3 -1 4 4.5
 20 -3 1 0.9 5.4
 -20 3 1 4.5 4.6
 -20 -3 -1 4.1 4.3
 -20 3 1 0 4.7
 20 3 -1 -8.1 3.7
 20 3 -1 -10.3 4.7
 20 3 1 -0.6 4.6
 20 -3 -1 -0.9 5.8
 20 -3 -1 -2.4 4.6
 20 3 1 -4.5 4.3
 20 3 1 -8 3.5
 -20 -3 1 0.7 5.7
 -20 3 -1 0.2 4.1
 -20 3 -1 -2.1 4.6
 0 4 -1 9965.2 243.38
 0 -4 1 9551.74 254.67
 0 -4 -1 9557.34 222.18
 0 -4 -1 9743.12 255.77
 0 4 1 8844.51 219.78
 0 4 -1 9830.72 277.97
 0 -4 1 9398.26 271.67
 0 -4 1 9299.77 270.17
 0 -4 -1 9481.25 258.37
 0 -4 -1 9313.67 265.87
 0 -4 -1 9456.95 270.97
 0 4 1 9387.76 227.18
 0 4 -1 9999 279.57
 0 -4 1 9707.93 243.88
 0 -4 -1 9733.63 256.37
 0 4 1 9826.52 275.97
 0 -4 1 9391.56 248.58
 0 4 -1 9494.15 250.77
 0 4 -1 9426.06 253.37
 0 4 1 9253.07 249.18
 1 -4 1 318.97 7.3
 -1 -4 -1 311.57 6.2
 1 -4 1 315.87 6.8
 1 -4 1 306.77 7.7
 1 -4 1 312.97 7
 1 4 -1 316.87 6.6
 -1 4 1 308.47 7.2
 -1 4 1 314.87 6.9
 -1 4 1 308.87 6.7
 -1 -4 -1 304.07 7.3
 1 4 -1 305.37 7.8
 -1 4 1 311.87 6.6
 -1 -4 -1 315.67 7.3
 1 -4 1 313.37 8.1
 1 4 -1 324.47 7.3
 1 4 -1 307.77 7.4
 -1 -4 -1 318.67 7.3
 -1 4 1 308.27 7.7
 -1 -4 -1 297.87 7.6
 -1 -4 -1 311.47 6.8
 1 4 -1 315.47 7.2
 -1 -4 -1 315.97 7
 1 4 -1 306.07 7.2
 1 4 -1 315.57 8.3
 -1 -4 -1 310.67 8
 1 -4 1 308.07 7.3
 1 -4 1 309.27 7.1
 -1 4 1 309.37 7.3
 -1 -4 -1 304.17 6.8
 -1 4 1 308.87 7.2
 1 4 1 309.27 6.8
 -1 -4 1 301.67 7.8
 1 -4 -1 310.77 6.7
 -1 -4 1 314.97 7.4
 -1 4 -1 322.87 7.4
 1 -4 -1 308.17 7.3
 -1 4 -1 317.07 7.1
 -1 4 -1 311.77 7
 1 -4 -1 312.67 7.3
 -1 -4 1 313.27 7.2
 1 -4 -1 309.57 7.7
 1 -4 -1 300.47 7.2
 -1 4 -1 312.97 7.8
 -1 -4 1 316.27 7.3
 1 -4 -1 316.17 7
 -1 -4 1 307.67 6.7
 -1 -4 1 319.97 7.3
 -1 4 -1 316.57 6.9
 -1 -4 1 322.67 8.3
 1 4 1 314.57 6.8
 -1 4 -1 306.97 6.2
 1 4 1 306.17 7.2
 1 -4 -1 313.87 6.6
 1 4 1 308.17 8
 1 4 1 328.37 7.6
 -1 -4 1 310.57 6.9
 1 4 1 323.87 7.9
 1 4 1 318.27 6.2
 1 4 1 313.77 7.2
 1 -4 -1 312.67 6
 2 4 -1 447.36 12
 -2 4 1 424.96 8.5
 -2 -4 -1 435.86 9.7
 2 -4 1 446.46 9.6
 2 4 -1 431.46 8.7
 2 4 -1 419.36 10.2
 2 -4 1 421.26 8.3
 -2 -4 -1 434.36 10.3
 2 4 -1 408.26 10.3
 -2 -4 -1 416.46 8.6
 2 4 -1 431.36 9.3
 -2 -4 -1 434.56 9.2
 -2 -4 -1 432.86 9.5
 2 -4 1 423.76 8.7
 2 4 -1 420.66 9.7
 -2 -4 -1 436.36 9.4
 2 -4 1 425.46 9.3
 -2 4 1 420.36 10.5
 -2 4 1 427.76 9.5
 -2 4 1 465.15 10.3
 2 4 -1 429.06 9.7
 -2 -4 -1 436.56 10.5
 -2 4 1 434.76 9.4
 -2 4 1 411.56 8.6
 -2 4 1 436.06 9.7
 2 -4 1 434.76 9.5
 2 -4 1 448.86 9.8
 2 -4 -1 416.66 9.2
 -2 4 -1 424.76 9.3
 -2 4 -1 410.16 7.8
 2 -4 -1 414.86 8.5
 -2 4 -1 412.36 10.2
 2 4 1 429.66 9.7
 2 -4 -1 428.06 9.3
 2 4 1 395.26 10.3
 -2 4 -1 419.86 9.1
 2 -4 -1 412.46 10.7
 2 -4 -1 410.26 9.5
 -2 -4 1 431.86 9.2
 2 4 1 419.06 9.1
 2 4 1 425.36 7.8
 -2 -4 1 434.76 10.6
 -2 -4 1 409.56 10.9
 2 4 1 411.76 9.9
 -2 -4 1 415.66 9.4
 -2 4 -1 425.46 9.4
 2 4 1 423.76 9
 2 4 1 407.56 9.1
 -2 -4 1 432.16 9.3
 2 4 1 413.26 10.2
 -2 -4 1 418.76 9.5
 2 4 1 417.06 8.4
 2 -4 -1 415.76 8.3
 2 -4 -1 417.26 9.4
 -2 4 -1 421.56 9.9
 -2 4 -1 420.46 9.8
 -2 4 -1 416.66 8.5
 -2 -4 1 419.26 9.5
 3 4 -1 1016.8 20.1
 3 4 -1 1026.7 21.6
 3 -4 1 1031.9 21.3
 -3 4 1 1024.5 20.8
 -3 4 1 1034.7 20.8
 -3 -4 -1 1039.8 20.3
 -3 -4 -1 1028.6 20.8
 3 4 -1 1047.6 20.8
 -3 4 1 1073.79 21.4
 -3 -4 -1 1063.19 21.9
 -3 -4 -1 1031.9 21.4
 -3 -4 -1 1014.5 19
 3 4 -1 1053.49 21
 -3 -4 -1 1031 20.2
 -3 -4 -1 1048.7 20.7
 3 -4 1 1042 19
 3 -4 1 1032.3 20.3
 -3 4 1 1044.3 18.9
 3 -4 1 1055.49 19.1
 -3 4 1 1029.1 18.7
 3 4 -1 1047.1 20.8
 -3 4 1 1020.4 19.5
 3 -4 1 1040.7 19.2
 3 4 -1 1013.8 21.2
 -3 4 1 1043.7 20.2
 -3 -4 -1 1041.9 21
 -3 4 1 1002 20.7
 3 4 -1 1012.9 22
 3 -4 1 1008.1 20.8
 3 -4 1 1036.3 20.4
 3 -4 1 1021.2 20.8
 3 4 1 1084.09 22.2
 3 4 1 1075.29 21.5
 -3 4 -1 1054.79 21.5
 -3 -4 1 1049.4 21.5
 -3 4 -1 1089.79 22
 3 -4 -1 1091.79 20.4
 -3 -4 1 1041.5 21.3
 3 -4 -1 1088.19 22.2
 -3 4 -1 1084.99 21.6
 -3 4 -1 1078.49 20
 -3 4 -1 1089.99 21.2
 3 4 1 1081.09 21.3
 -3 4 -1 1058.99 19.9
 3 4 1 1085.09 21
 3 4 1 1083.99 21.9
 3 -4 -1 1099.39 21.5
 -3 -4 1 1050.09 22.2
 3 4 1 1080.19 20.9
 -3 4 -1 1059.89 19.7
 3 -4 -1 1072.39 21
 -3 -4 1 1105.19 20.9
 3 4 1 1054.89 22.5
 -3 -4 1 1087.79 21.5
 -3 4 -1 1063.79 21.1
 3 -4 -1 1089.59 21.5
 3 -4 -1 1084.59 21.6
 4 4 -1 129.89 4.5
 4 -4 1 133.59 4.3
 4 4 -1 126.19 4.4
 -4 4 1 133.59 4.6
 -4 -4 -1 130.79 4.1
 4 -4 1 133.49 2.9
 -4 4 1 134.89 4.6
 -4 -4 -1 125.89 4.9
 -4 -4 -1 128.79 4.5
 4 -4 1 131.49 4.2
 4 -4 1 136.59 5.2
 4 4 -1 132.49 4.5
 4 4 -1 127.79 5.2
 -4 4 1 118.89 5.5
 -4 -4 -1 129.39 4.5
 4 -4 1 136.79 4.9
 -4 4 1 132.59 3.9
 4 -4 1 137.99 4.1
 4 4 -1 132.09 4.8
 -4 -4 -1 128.59 4.5
 -4 -4 -1 126.19 5.2
 -4 4 1 125.99 4.4
 -4 4 1 132.69 3.1
 4 -4 1 127.29 4.4
 4 4 -1 126.39 4.6
 4 -4 1 134.09 3.3
 4 4 -1 131.89 5.5
 4 4 -1 127.69 3.7
 4 -4 1 134.39 3.3
 -4 -4 -1 134.69 4
 -4 4 1 130.29 3.6
 4 4 1 134.79 3.3
 4 -4 -1 132.59 4.6
 4 4 1 129.29 5.1
 4 -4 -1 143.09 3.8
 -4 4 -1 131.39 4.7
 -4 4 -1 125.79 4.9
 -4 4 -1 140.49 4.2
 4 4 1 133.09 5
 4 -4 -1 133.49 4
 -4 -4 1 142.79 4.6
 -4 -4 1 135.09 3.9
 -4 -4 1 131.09 4.6
 -4 -4 1 127.69 5.7
 -4 -4 1 141.79 5.7
 4 4 1 143.39 4.6
 -4 -4 1 137.89 4.6
 -4 4 -1 135.69 3.5
 4 4 1 132.29 3.9
 4 4 1 132.59 4.5
 4 -4 -1 136.59 4.7
 4 -4 -1 136.99 4.6
 4 4 1 136.59 4.3
 4 -4 -1 135.49 3.9
 4 4 1 131.49 5.4
 -4 4 -1 138.69 4.4
 -4 4 -1 137.89 4.5
 4 4 1 127.59 5.6
 -4 -4 1 136.69 3.2
 5 -4 1 149.99 3.9
 -5 4 1 152.38 4.2
 5 4 -1 155.18 5.2
 5 4 -1 152.68 4.2
 -5 -4 -1 146.69 5.1
 5 -4 1 148.99 3.1
 -5 -4 -1 146.99 5.9
 -5 4 1 145.59 3.8
 -5 -4 -1 150.58 4.4
 5 4 -1 152.18 6.3
 -5 -4 -1 154.28 6.1
 5 4 -1 146.69 5.4
 5 -4 1 147.39 4.7
 5 -4 1 148.29 4
 5 -4 1 144.59 5
 -5 4 1 139.29 5.6
 -5 -4 -1 153.08 5.2
 5 -4 1 152.58 5
 5 -4 1 150.78 4.4
 5 4 -1 150.98 6
 -5 4 1 151.68 4.3
 5 4 1 146.49 6
 5 -4 -1 139.59 4.1
 5 -4 -1 141.09 4.2
 5 4 1 142.99 4.1
 5 4 1 150.28 4.8
 -5 4 -1 148.99 5.6
 -5 -4 1 137.39 4.8
 -5 4 -1 144.59 4
 -5 -4 1 140.59 3.1
 5 -4 -1 138.79 4.1
 -5 -4 1 145.69 6.1
 -5 4 -1 140.09 5.1
 -5 -4 1 144.99 4.1
 5 -4 -1 138.69 5.3
 -5 -4 1 139.29 4.9
 5 4 1 138.99 5.6
 -5 -4 1 136.19 5
 5 -4 -1 135.89 4.9
 5 4 1 145.59 3.8
 5 4 1 139.29 5.4
 -6 -4 -1 106.19 3.5
 -6 4 1 109.49 3.6
 -6 -4 -1 107.49 4.4
 -6 4 1 100.09 3.2
 -6 -4 -1 99.29 4.3
 -6 4 1 104.59 3.4
 6 -4 1 102.09 3.3
 -6 -4 -1 103.69 5.3
 6 4 -1 93.19 5
 -6 -4 -1 101.19 4.3
 6 -4 1 101.99 3.4
 6 -4 1 100.79 3.5
 6 4 -1 100.79 3.2
 6 -4 1 102.59 2.2
 6 -4 1 104.39 3.8
 -6 4 1 108.39 5
 6 4 -1 114.09 6.8
 -6 -4 -1 92.59 3.8
 6 4 -1 102.29 5.2
 6 -4 1 101.39 2.2
 6 -4 1 90.99 4.5
 6 -4 1 101.79 4.2
 -6 -4 1 111.69 4.6
 6 4 1 105.79 3.4
 6 4 1 107.29 4.3
 6 -4 -1 107.39 3.5
 -6 -4 1 107.19 4.3
 -6 -4 1 114.09 5.1
 -6 -4 1 106.99 3.4
 6 -4 -1 106.39 4.9
 6 4 1 106.09 5.5
 6 -4 -1 111.09 5.7
 6 4 1 116.99 5
 6 -4 -1 111.29 3.8
 -6 4 -1 108.89 5.1
 -6 4 -1 104.69 4.6
 6 -4 -1 107.39 3.5
 -6 4 -1 104.79 3.7
 -6 -4 1 105.09 2.3
 6 4 1 99.79 3.3
 -6 4 -1 109.39 3.6
 6 -4 -1 109.59 4.4
 -6 -4 1 105.29 5.5
 6 4 1 101.89 5.1
 7 -4 1 387.46 9.1
 7 4 -1 373.26 11.6
 7 -4 1 378.76 7.2
 7 4 -1 380.06 10.5
 -7 4 1 379.86 8.7
 -7 4 1 358.36 11.1
 -7 -4 -1 391.86 10.4
 7 -4 1 374.26 9.4
 7 -4 1 413.56 12.6
 -7 4 1 389.46 8.9
 7 -4 1 370.26 10.8
 7 4 -1 379.16 8.3
 7 -4 1 380.16 8.8
 7 4 -1 386.76 12.3
 7 -4 1 373.06 10
 7 -4 1 380.96 8.9
 -7 -4 -1 385.26 11.5
 7 4 -1 366.76 9.1
 7 -4 1 391.06 7.2
 -7 -4 -1 401.16 12
 -7 -4 -1 394.76 8.9
 -7 -4 -1 388.06 10.6
 -7 -4 1 347.57 10.9
 -7 -4 1 369.36 9.8
 7 4 1 385.96 10.9
 7 -4 -1 375.76 8.4
 -7 4 -1 369.16 8.8
 7 -4 -1 364.46 9.1
 7 -4 -1 380.56 12.2
 -7 -4 1 367.36 10.2
 7 4 1 370.06 8.3
 7 -4 -1 371.86 10.8
 -7 -4 1 370.46 9.7
 7 4 1 361.06 8.7
 7 4 1 376.06 11.8
 -7 4 -1 373.46 10.4
 -7 -4 1 363.16 11.7
 -7 -4 1 366.26 8.2
 7 -4 -1 359.06 9.8
 -7 4 -1 369.76 8.7
 7 4 1 369.06 11.2
 7 4 1 359.66 10
 7 -4 -1 365.26 8.5
 -7 4 -1 368.46 11
 -8 4 1 25.1 3.4
 -8 -4 -1 18.2 2.9
 8 -4 1 18.3 3.3
 -8 4 1 20.1 1.9
 8 -4 1 23.4 2.4
 -8 4 1 20.3 1.5
 8 4 -1 17.9 3.3
 8 4 -1 21.6 1.3
 8 -4 1 23.3 0.8
 8 -4 1 20.1 3.4
 8 4 -1 21.7 3.3
 8 -4 1 23.4 1.7
 -8 -4 -1 25.7 3.5
 -8 -4 -1 22.6 2.8
 8 -4 1 22.3 0.8
 8 4 -1 22.3 2.8
 8 -4 1 27.4 2
 -8 -4 -1 24.9 2.9
 8 4 1 19.9 3.3
 -8 -4 1 21.1 1.4
 -8 -4 1 25.9 2.5
 8 -4 -1 23.1 1.7
 8 -4 -1 23.8 3.5
 -8 -4 1 24.3 2.9
 8 4 1 20.9 3.1
 -8 4 -1 23.7 3.3
 8 4 1 25.6 2.7
 -8 4 -1 21.4 2.6
 8 -4 -1 21.8 3.1
 -8 -4 1 22.3 2.3
 -8 -4 1 21.3 3.3
 8 -4 -1 19.7 1.5
 8 -4 -1 21.6 2.6
 8 4 1 21.6 1.5
 8 4 1 28.2 3.8
 9 4 -1 54.79 4.1
 9 -4 1 56.19 3.3
 9 -4 1 59.69 4.4
 9 -4 1 56.19 1.5
 9 -4 1 55.89 1.4
 9 -4 1 59.19 3.8
 9 4 -1 57.09 2
 -9 -4 -1 60.49 4.9
 -9 -4 -1 54.89 4
 -9 4 1 56.39 4.6
 -9 -4 -1 54.59 3.6
 -9 -4 -1 63.99 5.1
 -9 4 1 63.09 3.2
 9 -4 1 55.49 5
 9 4 -1 68.69 5.5
 9 -4 1 55.99 2.5
 9 4 -1 55.99 4.9
 9 -4 -1 53.09 3.6
 9 4 1 65.69 5.1
 -9 -4 1 62.89 3.8
 9 -4 -1 62.19 4.6
 9 4 1 71.49 4.3
 9 4 1 52.89 4.3
 9 -4 -1 59.19 5.3
 -9 -4 1 58.99 4.1
 -9 -4 1 68.89 5.2
 -9 -4 1 56.29 3.8
 9 4 1 64.69 2.4
 -9 4 -1 55.29 4.6
 -9 -4 1 61.99 4.9
 -9 4 -1 65.79 3.4
 9 4 1 62.79 5.2
 9 -4 -1 62.99 2.5
 -10 -4 -1 254.17 10.4
 -10 -4 -1 267.77 9.4
 10 4 -1 264.37 11.3
 10 4 -1 249.58 5.2
 -10 4 1 265.37 10.4
 10 -4 1 265.97 9.9
 10 -4 1 260.97 11.2
 -10 -4 -1 254.97 9
 10 -4 1 255.17 6.4
 -10 4 1 268.77 7.9
 10 -4 1 256.87 9.7
 10 4 -1 265.37 9.5
 10 4 -1 275.17 10.9
 -10 4 -1 267.97 8.1
 -10 -4 1 260.17 9.2
 10 4 1 251.37 5.9
 10 4 1 281.17 10.8
 -10 -4 1 248.18 10.2
 10 -4 -1 259.97 11.4
 -10 -4 1 261.77 8.5
 10 4 1 270.27 10.1
 10 4 1 273.97 11.3
 -10 4 -1 258.67 10.3
 10 -4 -1 251.67 6.8
 10 4 1 256.37 10.3
 10 -4 -1 259.37 6.1
 10 -4 -1 281.07 10.2
 10 -4 -1 253.57 8.5
 11 4 -1 25.3 4.4
 11 4 -1 27.2 4.6
 -11 4 1 26 2.9
 11 -4 1 32.4 5
 -11 4 1 30.1 4.5
 -11 -4 -1 29.8 3.7
 -11 -4 -1 29.2 3.5
 11 4 -1 38.1 4.5
 11 -4 1 29.2 4.1
 11 -4 1 28.7 1.7
 -11 -4 -1 31.1 4.7
 11 -4 1 32.5 3.6
 11 -4 -1 24.2 3.2
 -11 -4 1 25.4 3.7
 -11 -4 1 17.1 3.6
 11 -4 -1 27.4 5
 11 4 1 23.6 4.2
 11 4 1 27.2 4.6
 11 4 1 20.9 1.1
 11 -4 -1 22.2 4.4
 11 -4 -1 21.2 1.8
 -11 4 -1 15.2 3.4
 -11 -4 1 24.9 3.1
 11 4 1 24.9 4.1
 11 4 1 20.4 3.2
 11 -4 -1 22.5 1.2
 12 -4 1 113.49 6.9
 -12 4 1 108.59 7.3
 -12 -4 -1 108.79 7.5
 12 -4 1 103.09 7.8
 12 -4 1 112.39 5.6
 12 -4 1 101.29 2.9
 12 4 -1 89.69 7.5
 12 4 -1 97.19 7.3
 -12 -4 -1 108.09 5.7
 12 4 -1 113.79 6.6
 -12 4 1 102.99 5.2
 -12 -4 -1 112.39 6.5
 12 -4 -1 100.79 7.8
 -12 -4 1 95.69 5.1
 12 4 1 94.79 7
 12 -4 -1 88.79 3.6
 12 4 1 90.49 5.8
 12 4 1 102.39 9.2
 -12 4 -1 98.29 5.1
 -12 4 -1 87.89 6.7
 -12 -4 1 103.19 7.3
 12 4 1 96.19 6.7
 12 -4 -1 95.59 5.4
 -12 -4 1 94.39 5.9
 12 -4 -1 96.79 6.6
 -13 4 1 93.99 7.3
 13 4 -1 114.69 8.6
 13 4 -1 106.89 6.8
 13 -4 1 109.69 8.5
 -13 -4 -1 103.99 7.7
 -13 4 1 106.49 5.5
 13 -4 1 105.49 7.8
 13 -4 1 108.09 7.1
 13 -4 1 105.49 5.7
 -13 -4 -1 102.79 5.8
 -13 -4 -1 98.39 6.4
 13 4 -1 113.49 8.1
 13 4 1 94.19 7
 13 -4 -1 99.09 7.7
 13 -4 -1 101.09 8.3
 13 4 1 94.19 7.9
 13 -4 -1 99.59 7.1
 13 -4 -1 100.29 5.7
 13 4 1 97.29 6.2
 13 4 1 95.89 7.5
 -13 -4 1 97.59 6.5
 -13 4 -1 98.39 7.4
 -13 -4 1 99.29 7.6
 -13 -4 1 96.69 5.3
 -13 4 -1 102.49 5.5
 14 -4 1 11.5 3.9
 14 -4 1 10.6 2.8
 14 4 -1 3.1 3.7
 14 4 -1 5.5 2.9
 -14 4 1 11.3 2.7
 14 4 -1 3.5 3.4
 -14 4 1 5.5 3.4
 14 4 -1 15 3.9
 -14 -4 -1 10.4 2.8
 14 -4 1 6 3.7
 -14 -4 -1 8.7 3.9
 14 -4 1 11.1 3.4
 -14 -4 -1 6.4 3
 14 4 1 3.6 3.6
 14 4 1 6 3.3
 -14 -4 1 6.8 2.3
 14 -4 -1 10.4 4
 14 -4 -1 3.7 2.5
 -14 -4 1 12.9 4.3
 -14 -4 1 5.1 3.2
 14 4 1 3.8 2.9
 14 -4 -1 6 3.2
 -14 4 -1 8.1 3.6
 14 4 1 7.6 4.1
 14 -4 -1 5 3.4
 15 4 -1 10.1 3.6
 15 -4 1 14.9 3.2
 15 4 -1 13.7 4.7
 -15 -4 -1 13.9 3.1
 15 -4 1 16.4 4.7
 15 -4 1 19.9 4.5
 15 -4 1 12.4 4.7
 15 4 -1 15.7 4.5
 -15 4 1 18.4 3.3
 -15 4 1 13 4.4
 -15 -4 -1 16.2 4.2
 15 4 -1 13.5 4.7
 15 -4 -1 12.8 2.9
 15 4 1 15.3 4.6
 -15 -4 1 9 4.3
 15 4 1 11.4 3.4
 -15 4 -1 10.5 4.3
 15 -4 -1 7.7 3.9
 15 4 1 9.9 4.6
 -15 -4 1 15 2.9
 -15 -4 1 16.6 4
 15 -4 -1 15.8 4.9
 -15 4 -1 10.8 2.9
 15 -4 -1 11.9 4.5
 15 4 1 9.2 4.6
 16 -4 1 42.8 4.4
 16 -4 1 37 6.6
 16 4 -1 34.8 6
 -16 4 1 47.4 4.5
 16 -4 1 46.7 7.8
 -16 -4 -1 47 4.7
 -16 4 1 45.9 6.9
 16 4 -1 44.8 6.2
 16 4 -1 47.3 7.4
 16 4 -1 33.7 6.5
 16 -4 1 36.7 6.1
 16 -4 -1 45.9 7.2
 16 -4 -1 39.4 6.4
 16 -4 -1 40.6 7.3
 -16 4 -1 38.9 6.8
 16 4 1 34.6 6.6
 -16 -4 1 40.9 5.8
 16 -4 -1 46.4 4.5
 -16 -4 1 45.9 4.3
 16 4 1 46.4 6
 -16 4 -1 50.59 5
 16 4 1 43.3 9.1
 16 4 1 44.3 6.6
 17 4 -1 26.6 5.7
 17 -4 1 24.6 3.9
 17 4 -1 32.6 5.9
 17 -4 1 30 5.9
 17 4 -1 18.9 5.8
 -17 -4 -1 34.7 5.7
 -17 4 1 28.2 4.1
 -17 -4 -1 28.4 4.4
 17 -4 1 21.6 5.9
 -17 4 1 25.5 6
 17 4 1 24.6 5.1
 -17 4 -1 29.6 4.6
 -17 -4 1 23.9 4.7
 17 4 1 25.1 6.1
 -17 4 -1 22.3 5.8
 17 -4 -1 29.6 5.8
 17 -4 -1 18.8 5.2
 17 4 1 24.6 5.6
 17 -4 -1 19.4 3.6
 -18 4 1 173.28 12
 -18 -4 -1 163.28 10.4
 18 4 -1 152.68 11.8
 18 -4 1 189.88 11.8
 18 4 -1 156.78 10.8
 18 -4 1 156.98 11.7
 -18 4 1 170.88 8.8
 18 4 -1 168.48 10.7
 18 -4 -1 177.88 12.4
 18 -4 -1 163.48 11.4
 18 4 1 153.38 10.8
 -18 4 -1 178.08 9.1
 -18 -4 1 158.68 10.2
 -18 4 -1 165.58 11.9
 18 4 1 181.68 12.5
 -19 4 1 19.3 6.1
 -19 -4 -1 21.6 5.3
 19 4 -1 23.6 6.7
 -19 4 1 17.1 4.6
 19 -4 1 14.1 5.9
 19 4 -1 7.1 4.6
 19 4 -1 13.5 4.8
 19 -4 1 8 5.1
 19 -4 -1 13.5 5.3
 -19 -4 1 9.5 4.2
 -19 4 -1 11.8 4
 19 4 1 9.6 4.8
 19 4 1 14 5.3
 19 4 1 13.9 5.7
 19 -4 -1 2.2 4.7
 -19 4 -1 1.6 5
 20 4 -1 69.79 8.6
 20 4 -1 67.09 9
 -20 -4 -1 74.69 8.9
 20 4 -1 79.29 10.8
 20 -4 1 81.29 9.5
 20 -4 1 64.89 9.8
 -20 4 1 86.39 11.3
 20 4 1 66.49 9.6
 20 4 1 61.19 7.8
 20 -4 -1 65.39 9.4
 -20 -4 1 78.39 8
 20 -4 -1 63.49 8.8
 20 4 1 95.29 9.2
 -20 4 -1 67.19 9.2
 0 -5 1 959.5 19
 0 -5 1 903.91 19.4
 0 5 1 973.5 19
 0 5 1 913.91 19.8
 0 -5 1 944.21 18.7
 0 5 1 922.61 17.9
 0 5 1 925.21 18.4
 0 5 -1 937.11 18.6
 0 5 -1 926.61 18.2
 0 -5 1 952.5 18.3
 0 -5 -1 941.71 17.8
 0 5 -1 959.1 19
 0 -5 -1 916.61 19.4
 0 -5 -1 948.31 18
 0 5 -1 895.21 18.5
 0 -5 1 925.81 20
 0 -5 -1 946.01 18.6
 0 5 1 912.61 18.5
 0 -5 1 952.6 18.6
 0 -5 -1 937.11 18.9
 0 -5 -1 930.81 18.6
 0 5 -1 965.6 20.2
 0 -5 -1 942.51 19.7
 0 -5 1 945.91 18.6
 0 5 1 941.41 19.6
 0 5 1 927.91 18.9
 0 5 -1 934.41 19.5
 0 -5 -1 945.51 19.9
 1 -5 1 1144.29 21.8
 -1 5 1 1120.59 22.3
 1 -5 1 1115.09 25
 1 5 -1 1114.79 22.2
 -1 -5 -1 1105.99 21.7
 -1 5 1 1126.99 22.4
 1 -5 1 1123.39 22
 -1 -5 -1 1151.18 21
 1 -5 1 1118.99 23
 1 5 -1 1143.59 23.2
 -1 5 1 1128.79 21.6
 -1 5 1 1121.39 22.3
 -1 -5 -1 1147.99 23.5
 -1 -5 -1 1118.39 23
 -1 -5 -1 1106.99 21.6
 -1 5 1 1143.19 23.1
 1 5 -1 1118.39 22.3
 1 5 -1 1123.79 23.7
 1 5 -1 1132.09 21.4
 1 -5 1 1128.19 22.4
 -1 -5 -1 1099.69 22.3
 1 5 -1 1161.28 22.6
 1 -5 1 1122.49 22
 -1 5 1 1153.28 21.9
 -1 -5 -1 1140.09 22.4
 -1 -5 -1 1140.39 22.5
 -1 -5 -1 1156.28 22.1
 1 5 -1 1135.09 22.3
 1 -5 1 1140.99 22.4
 -1 5 1 1155.78 21.5
 1 -5 -1 1188.98 23.2
 -1 5 -1 1166.88 23.8
 1 -5 -1 1167.48 22.5
 1 -5 -1 1174.68 23.8
 -1 5 -1 1168.98 22.5
 -1 5 -1 1169.18 23.1
 -1 5 -1 1171.28 22.8
 -1 -5 1 1153.88 23.8
 1 5 1 1189.08 23.9
 -1 5 -1 1155.78 22.8
 -1 -5 1 1167.68 22.6
 1 5 1 1166.68 23.1
 -1 5 -1 1170.08 21.8
 1 -5 -1 1190.08 24
 1 -5 -1 1187.68 23.2
 1 -5 -1 1174.78 21.5
 1 -5 -1 1202.38 22.6
 -1 -5 1 1172.38 22.3
 -1 -5 1 1161.88 23
 1 5 1 1169.28 23
 1 5 1 1172.38 22.5
 1 5 1 1149.08 23.3
 -1 -5 1 1190.68 23.1
 1 5 1 1170.68 24.2
 -1 -5 1 1196.88 24.8
 1 5 1 1193.88 21.7
 -1 -5 1 1171.48 23.3
 -1 -5 1 1173.78 23.1
 1 -5 -1 1181.58 24.3
 2 5 -1 342.67 8.2
 2 -5 1 338.47 8
 -2 5 1 338.47 8.4
 -2 -5 -1 351.96 9.4
 2 -5 1 338.87 8.9
 2 -5 1 346.37 7.5
 2 5 -1 347.47 8.5
 -2 -5 -1 345.97 8
 -2 5 1 346.17 7.3
 2 -5 1 351.26 8.5
 2 5 -1 343.87 7.3
 -2 -5 -1 332.77 8.9
 2 5 -1 340.37 8.4
 -2 5 1 345.27 8.4
 -2 -5 -1 344.57 7.5
 -2 5 1 348.57 7.3
 -2 -5 -1 350.06 8.5
 2 5 -1 364.36 9.2
 -2 5 1 335.67 8.1
 2 -5 1 338.87 6.8
 -2 -5 -1 357.16 8.3
 -2 -5 -1 341.37 8.5
 2 -5 1 347.17 8.3
 2 5 -1 339.07 9.5
 -2 5 1 346.77 8.2
 -2 -5 -1 344.17 8
 2 -5 1 351.46 8.3
 -2 5 1 346.67 9
 2 5 -1 342.07 8.4
 2 -5 -1 358.96 8.4
 2 5 1 351.56 8.5
 2 -5 -1 339.17 8.4
 2 -5 -1 359.06 9.1
 2 5 1 350.86 9.2
 -2 -5 1 355.16 8.6
 -2 -5 1 345.07 8.5
 -2 -5 1 361.96 7.8
 -2 -5 1 367.76 8.4
 -2 5 -1 355.16 8.2
 2 -5 -1 349.77 7.5
 2 5 1 358.76 7.6
 2 -5 -1 353.06 8.6
 -2 5 -1 352.16 7.7
 -2 5 -1 343.47 6.8
 -2 5 -1 346.37 8.5
 2 -5 -1 359.26 8.5
 2 -5 -1 355.76 7.4
 -2 -5 1 342.57 8.6
 -2 -5 1 343.57 9.1
 2 5 1 353.56 6.8
 2 5 1 354.76 8.2
 -2 -5 1 357.56 8.2
 2 5 1 363.26 8.4
 2 5 1 359.86 9.5
 -2 -5 1 351.56 9.7
 -2 5 -1 345.17 9.1
 2 5 1 341.37 8.7
 -2 5 -1 347.47 8.4
 -2 5 -1 362.06 8.5
 -3 -5 -1 126.79 4
 3 -5 1 129.29 4.4
 3 -5 1 127.49 3.3
 -3 -5 -1 130.49 4.2
 -3 5 1 124.39 4.3
 3 -5 1 127.89 2.8
 3 5 -1 124.69 5
 3 5 -1 126.59 5.4
 3 5 -1 125.49 4.5
 3 5 -1 127.19 4.4
 3 -5 1 121.79 4.7
 3 5 -1 131.99 3.5
 -3 -5 -1 122.99 4.5
 -3 5 1 129.09 3.1
 -3 5 1 132.09 4.9
 3 5 -1 119.19 4.4
 -3 5 1 119.69 4
 3 -5 1 132.49 4.3
 -3 -5 -1 131.09 4.9
 3 -5 1 130.59 2.9
 3 -5 1 129.59 4.5
 -3 -5 -1 126.09 5.1
 -3 -5 -1 120.79 4.4
 -3 -5 -1 126.59 3.2
 -3 5 1 133.79 4.6
 3 5 -1 124.09 4
 -3 5 1 125.19 3.4
 -3 -5 -1 125.89 4.2
 -3 5 1 130.59 4.5
 3 5 1 128.79 4.5
 -3 5 -1 140.69 5
 -3 -5 1 126.69 5
 -3 -5 1 132.19 4.4
 3 5 1 130.29 4.2
 3 5 1 128.09 5.2
 3 -5 -1 132.39 3.2
 3 -5 -1 123.29 4.5
 -3 -5 1 133.39 4.2
 3 -5 -1 134.99 3.5
 3 5 1 132.59 4.7
 3 -5 -1 129.29 5
 3 5 1 129.39 4.1
 -3 -5 1 131.89 4.5
 3 -5 -1 134.79 4.4
 -3 -5 1 137.99 5.5
 -3 -5 1 123.99 4.5
 -3 5 -1 130.49 4.2
 -3 -5 1 129.99 3.5
 3 5 1 134.39 2.9
 -3 5 -1 131.99 4.3
 -3 5 -1 134.59 4.6
 -3 5 -1 134.89 2.8
 -3 5 -1 136.09 4.6
 3 5 1 128.89 4.2
 3 5 1 132.79 5.1
 3 -5 -1 133.29 4.3
 3 -5 -1 132.89 4.5
 -3 5 -1 132.79 3.5
 -4 5 1 531.45 12.6
 -4 -5 -1 552.14 12.1
 -4 -5 -1 548.65 12.6
 4 -5 1 526.35 12.6
 -4 -5 -1 560.44 14
 -4 -5 -1 551.04 12.1
 -4 -5 -1 557.94 10.5
 4 -5 1 547.95 12.3
 4 -5 1 573.64 12.4
 -4 5 1 543.95 12
 4 5 -1 545.15 12.6
 -4 5 1 551.94 10.3
 4 -5 1 564.44 10.7
 4 5 -1 539.45 14.2
 -4 5 1 556.94 12.8
 -4 5 1 556.54 11.2
 4 -5 1 550.24 10.7
 4 5 -1 537.45 11.8
 -4 5 1 545.55 10.3
 4 5 -1 542.55 13
 -4 5 1 552.04 13.4
 4 -5 1 553.54 12.2
 4 -5 1 552.44 10.6
 4 5 -1 567.04 13.8
 -4 -5 -1 551.54 12.8
 -4 -5 1 535.95 12.5
 4 5 1 547.55 13.5
 4 5 1 549.65 12.1
 -4 5 -1 547.75 13.2
 -4 -5 1 534.15 12.6
 4 5 1 546.95 11.9
 4 -5 -1 557.74 12.8
 4 5 1 564.44 14
 -4 -5 1 557.14 10.7
 4 -5 -1 542.75 12
 -4 -5 1 540.25 11.8
 4 -5 -1 540.75 12.6
 -4 5 -1 549.74 12.7
 -4 5 -1 539.35 12.3
 -4 5 -1 553.64 10.7
 -4 5 -1 544.45 12.1
 4 -5 -1 541.35 11.2
 -4 -5 1 545.95 12.5
 4 5 1 546.05 13
 -4 5 -1 547.45 10.7
 -4 -5 1 546.75 14.1
 -5 -5 -1 190.78 6.2
 5 5 -1 182.68 6.4
 5 -5 1 179.88 5.4
 5 5 -1 182.48 6
 -5 -5 -1 184.98 6.2
 -5 5 1 186.88 5.3
 5 5 -1 177.78 6.8
 5 -5 1 184.78 4.4
 5 -5 1 174.78 5.9
 5 -5 1 181.88 3.8
 -5 5 1 183.08 6.2
 5 5 -1 192.48 5.2
 -5 5 1 188.18 4.3
 -5 5 1 196.18 4.9
 -5 5 1 185.08 6.2
 -5 -5 -1 190.98 5.5
 -5 5 1 181.38 6.7
 5 5 -1 201.18 7.6
 -5 -5 -1 183.28 5.6
 5 -5 1 195.88 4.6
 5 -5 1 181.78 5.6
 -5 -5 -1 184.38 6.1
 -5 -5 -1 197.38 7.3
 -5 -5 1 189.28 6.2
 5 -5 -1 198.28 5.4
 -5 -5 1 194.18 5.4
 5 -5 -1 198.28 5.5
 -5 -5 1 190.58 7.4
 5 -5 -1 189.88 5
 5 5 1 182.88 6.9
 -5 -5 1 195.58 6.1
 -5 -5 1 189.18 6.2
 -5 5 -1 181.08 6.2
 5 5 1 192.88 5.8
 -5 5 -1 194.98 4.7
 -5 -5 1 191.68 4.1
 -5 5 -1 191.58 6.8
 5 5 1 192.48 7.3
 -5 -5 1 190.68 4.2
 5 -5 -1 200.78 6.7
 5 5 1 185.58 4.5
 5 5 1 192.58 6.6
 5 5 1 189.88 5.3
 5 -5 -1 187.08 6.2
 -5 5 -1 195.68 5.6
 6 5 -1 764.12 15.5
 -6 -5 -1 767.12 17.2
 -6 5 1 759.72 15.8
 6 -5 1 760.62 15
 -6 -5 -1 756.52 18.7
 -6 -5 -1 749.62 16.4
 6 -5 1 719.23 16.9
 6 5 -1 763.92 17.2
 6 5 -1 779.92 19.3
 -6 -5 -1 738.13 17.1
 6 5 -1 726.93 18.3
 6 -5 1 735.73 16.2
 -6 -5 -1 763.52 15.9
 -6 5 1 750.92 14.9
 -6 5 1 771.12 15.5
 6 5 -1 757.22 17.8
 -6 -5 -1 760.92 17.2
 -6 5 1 741.83 18.1
 6 -5 1 772.02 15.2
 6 -5 1 750.52 15.9
 -6 -5 1 725.93 16.2
 6 -5 -1 701.73 17
 -6 5 -1 701.33 17.2
 -6 -5 1 718.13 16.3
 6 -5 -1 696.43 15
 6 5 1 697.93 14.2
 -6 -5 1 692.53 13
 -6 -5 1 708.73 16.4
 6 -5 -1 685.93 16.2
 -6 -5 1 718.63 13
 6 5 1 718.33 17
 6 -5 -1 730.23 15
 6 5 1 720.43 15.8
 -6 5 -1 728.43 15.3
 -6 -5 1 715.13 14.8
 -6 -5 1 714.03 18.3
 -6 5 -1 717.93 16.6
 6 5 1 697.03 14.8
 6 5 1 678.73 17.3
 -6 5 -1 737.83 14.5
 7 5 -1 3.7 1.7
 7 5 -1 5.1 1.6
 -7 -5 -1 3.7 1.4
 -7 5 1 4 1
 7 -5 1 3.4 1.1
 7 -5 1 2.2 0.8
 -7 5 1 4 1.1
 7 -5 1 2.5 0.9
 7 -5 1 4.3 1.5
 7 -5 1 3.5 1.1
 7 5 -1 3.8 1
 -7 5 1 4.8 1.2
 -7 -5 -1 3.6 1.1
 -7 -5 -1 5.2 1.9
 -7 -5 -1 5.5 1.6
 -7 -5 1 5.8 1.6
 7 -5 -1 4.6 2
 -7 -5 1 8.6 1.3
 7 5 1 6.6 1.2
 -7 -5 1 5.7 2
 7 5 1 6.7 1.6
 -7 5 -1 6.9 1.2
 -7 5 -1 5.8 1.2
 7 -5 -1 5.3 1.2
 7 5 1 5.9 2.1
 7 5 1 4.9 2.1
 7 -5 -1 6 1.2
 -7 -5 1 6.6 1.6
 7 -5 -1 4.9 1.5
 -8 -5 -1 205.78 5.8
 8 -5 1 198.58 5.9
 8 -5 1 204.18 5.9
 8 5 -1 212.68 8.7
 8 5 -1 202.88 7.4
 -8 5 1 197.98 5.7
 8 -5 1 199.88 7.1
 8 5 -1 206.08 5.7
 8 -5 1 209.08 8
 8 5 -1 206.68 8
 8 -5 1 204.58 9.1
 8 -5 1 206.28 6.3
 -8 5 1 201.28 5.8
 -8 -5 -1 199.58 7.5
 -8 5 1 204.48 8.2
 8 5 -1 198.08 9
 -8 -5 -1 206.88 7.3
 -8 5 -1 177.98 5.5
 8 5 1 170.18 5.2
 -8 5 -1 190.48 7.8
 -8 -5 1 171.48 5
 8 -5 -1 167.18 7.2
 8 -5 -1 171.18 5.1
 8 5 1 188.18 8.4
 8 -5 -1 184.58 7.8
 -8 5 -1 178.08 7
 8 5 1 177.18 7.4
 8 5 1 177.88 6.5
 8 -5 -1 184.78 8.6
 8 -5 -1 175.58 5.3
 8 5 1 182.78 7.9
 8 5 1 166.38 4.9
 -8 -5 1 163.68 7.9
 -8 -5 1 188.18 7
 -8 -5 1 173.68 6.4
 -8 5 -1 172.68 5.4
 9 5 -1 225.28 9
 9 -5 1 245.48 10.5
 9 -5 1 255.37 8.3
 9 5 -1 254.87 10.1
 -9 -5 -1 247.38 8.7
 9 5 -1 235.38 8.6
 -9 5 1 233.28 9.4
 9 -5 1 220.08 8.8
 -9 -5 -1 242.48 10
 -9 5 1 238.48 6.8
 9 5 -1 234.48 5.9
 -9 -5 -1 236.68 9.6
 9 5 -1 245.88 10.5
 -9 5 1 229.78 6.4
 9 -5 1 240.08 6.5
 9 -5 -1 236.98 6.6
 -9 -5 1 248.88 8.2
 9 5 1 247.78 9.8
 -9 5 -1 248.08 7.2
 9 -5 -1 243.68 9.3
 9 5 1 238.58 6.2
 -9 -5 1 245.78 10.3
 9 -5 -1 246.48 6.5
 9 5 1 256.47 8.5
 -9 -5 1 243.18 6.2
 9 5 1 241.88 10.3
 9 5 1 240.98 9.3
 -9 -5 1 242.08 8.7
 -9 5 -1 249.28 9.7
 -9 -5 1 259.57 8.4
 9 -5 -1 246.88 10.7
 9 -5 -1 245.98 8.3
 10 5 -1 42.3 4.4
 10 5 -1 44.8 3.9
 10 -5 1 53.19 4.6
 -10 5 1 50.29 4.8
 10 -5 1 47.7 2.6
 -10 5 1 48.3 3.1
 10 5 -1 49.6 5.4
 10 -5 1 55.19 5.4
 10 5 -1 41.2 5.1
 -10 -5 -1 47.5 3.7
 -10 -5 -1 47.9 4.1
 10 5 -1 47.4 2
 10 -5 1 49.5 3.8
 10 5 1 59.49 4.7
 10 5 1 53.09 5
 10 5 1 53.99 5.5
 10 -5 -1 64.19 5.6
 -10 -5 1 50.09 3.8
 -10 -5 1 60.79 4.5
 10 -5 -1 52.59 4.7
 10 -5 -1 56.69 2.6
 10 -5 -1 51.29 4
 -10 5 -1 55.29 3.4
 -10 5 -1 50.59 4.9
 10 -5 -1 53.19 2.7
 10 5 1 56.99 5.1
 11 -5 1 23.7 3.3
 11 5 -1 27.1 3.7
 -11 5 1 24 2.7
 -11 -5 -1 22.9 3.7
 11 5 -1 24.2 3.7
 -11 5 1 25.4 4.3
 11 -5 1 24 1.9
 11 5 -1 23.8 4.6
 11 5 -1 18.7 4
 11 -5 1 21 3.7
 11 -5 1 22.8 4.6
 -11 -5 -1 21.4 3.2
 11 5 1 36 3.7
 11 -5 -1 41.9 3.7
 -11 5 -1 30.7 2.9
 11 -5 -1 34.7 1.9
 -11 -5 1 34.4 3.4
 -11 -5 1 33.3 4
 11 5 1 30.1 1.7
 11 5 1 28.6 4
 11 -5 -1 39.3 5.8
 11 -5 -1 33.4 2.2
 11 5 1 34.9 5.3
 -11 5 -1 33.5 4.8
 11 -5 -1 43.7 5.1
 11 5 1 37.8 5.1
 12 5 -1 154.28 8.4
 12 -5 1 149.99 4.4
 12 5 -1 147.29 7.5
 12 -5 1 160.48 8.3
 12 -5 1 154.88 7
 12 -5 1 150.38 9.4
 -12 -5 -1 142.99 7.5
 -12 5 1 154.68 7.1
 -12 -5 -1 146.69 7
 12 5 -1 147.69 9.5
 -12 5 1 143.89 8.4
 12 5 -1 155.08 8.8
 12 5 1 149.19 7.3
 12 -5 -1 146.59 3.8
 12 -5 -1 144.49 4.7
 12 -5 -1 154.88 8.4
 12 5 1 142.89 8.6
 12 -5 -1 157.78 7
 -12 5 -1 151.98 8.6
 -12 -5 1 133.69 7.2
 -12 -5 1 147.79 6.7
 -12 5 -1 152.98 6.2
 12 5 1 148.09 8.3
 12 5 1 145.99 9.2
 12 -5 -1 140.99 9.4
 13 -5 1 8.8 3.5
 13 -5 1 10.1 1
 13 5 -1 5.6 3
 13 5 -1 8.6 3.6
 -13 -5 -1 12.4 3.3
 13 -5 1 9.7 3
 13 5 -1 4.8 3.8
 -13 5 1 9.3 2.3
 -13 -5 -1 13.9 3
 13 5 -1 9.6 3.5
 -13 5 1 3 3.1
 13 -5 1 10.8 3.9
 13 5 1 18.7 4.1
 -13 5 -1 13.3 2.7
 13 -5 -1 18.9 4.7
 13 5 1 9.1 4.1
 -13 5 -1 14.1 4
 -13 -5 1 10.1 3.1
 13 5 1 14 3.4
 13 -5 -1 13.6 3.3
 -13 -5 1 11.3 2.6
 13 5 1 19.7 4.4
 14 5 -1 41.4 6.5
 -14 5 1 38.5 6.1
 -14 -5 -1 47.8 5.9
 -14 5 1 46.2 3.9
 14 5 -1 39.2 5.5
 14 -5 1 52.09 7
 14 5 -1 36.1 6.3
 14 -5 1 37.5 4.4
 14 -5 1 42.2 6.6
 14 -5 1 39.6 5.6
 14 5 -1 37.8 5.2
 -14 -5 -1 41.4 5.4
 -14 -5 1 39 4
 -14 5 -1 37.7 3.8
 -14 -5 1 44.7 5.5
 14 -5 -1 33.4 6
 14 5 1 43.8 6.1
 14 5 1 31.9 5.8
 -14 5 -1 44.8 6.5
 14 -5 -1 38.5 6.1
 14 -5 -1 36 5.6
 14 5 1 36.1 4.8
 14 -5 -1 41 4.3
 14 5 1 37.5 6.1
 15 5 -1 16.5 4.4
 15 5 -1 15.7 5
 -15 5 1 18.1 4.8
 15 -5 1 9.7 4.3
 -15 -5 -1 15.7 3.3
 15 -5 1 23.4 3.8
 -15 5 1 15.8 2.9
 15 5 -1 17.9 4.8
 15 5 -1 8.4 4.2
 15 -5 1 8.4 4.2
 -15 -5 -1 11.5 3.6
 15 -5 1 10.2 3.8
 15 5 1 15 3.8
 15 5 1 16.3 5.3
 -15 5 -1 20.2 3.4
 15 -5 -1 21.8 5.2
 15 -5 -1 16.6 5.2
 15 5 1 12.4 4.3
 -15 -5 1 28.8 3.9
 -15 -5 1 12.2 3.8
 15 -5 -1 20 3.6
 -15 5 -1 14.1 4.4
 15 -5 -1 13.8 4.8
 15 5 1 13.9 4.7
 -16 -5 -1 38.5 5.8
 16 5 -1 39 7.3
 16 -5 1 44.1 4.5
 16 -5 1 43.8 7.1
 16 5 -1 42.6 5.8
 -16 5 1 43.3 4.4
 16 5 -1 54.19 7.9
 16 5 -1 45.2 6.7
 -16 -5 -1 38.4 4.8
 16 -5 1 54.69 11.8
 16 -5 1 40.1 7.2
 -16 5 1 32.7 5.9
 16 -5 -1 50.49 5.1
 16 5 1 41.6 6.7
 16 -5 -1 49.1 7.2
 16 -5 -1 33.1 6.8
 16 5 1 44.6 7.5
 16 5 1 45.2 5.7
 -16 5 -1 42.8 4.3
 -16 -5 1 43.3 4.3
 16 -5 -1 42.5 7
 -16 -5 1 38.9 5.8
 -16 5 -1 40.7 6.9
 16 5 1 32.6 6.8
 17 -5 1 2.4 4
 -17 5 1 0.8 2.3
 17 5 -1 -0.3 3.3
 17 5 -1 -0.7 3.1
 17 5 -1 3.4 4.3
 17 -5 1 4.3 3.8
 -17 -5 -1 4.5 2.9
 17 -5 1 2.9 2.6
 -17 -5 -1 3.7 3.6
 -17 5 1 -4 3.2
 -17 5 -1 -2.1 3.5
 17 5 1 5.5 3.8
 17 -5 -1 2.9 3
 -17 -5 1 2.3 2.7
 -17 5 -1 2.3 2.9
 17 5 1 -1.9 3.2
 17 -5 -1 6.2 4.3
 17 5 1 5.4 4.6
 17 -5 -1 4.4 4.3
 -17 -5 1 5.7 3.9
 18 5 -1 31.8 6.5
 -18 -5 -1 31.1 5.7
 18 5 -1 31.3 7
 18 -5 1 28.5 4.5
 18 -5 1 32.6 6.2
 18 -5 1 34 6.7
 18 5 -1 27.9 5.9
 -18 5 1 27.4 4.5
 -18 5 1 36 7.7
 18 5 1 35.8 6.6
 -18 5 -1 33.4 6.9
 18 -5 -1 25.5 4.5
 -18 5 -1 33.5 4.8
 18 -5 -1 39.5 7.6
 -18 -5 1 24 5.4
 18 -5 -1 36.5 6.8
 18 5 1 29.6 7.3
 19 -5 1 145.89 11.1
 -19 5 1 146.79 14
 19 -5 1 121.09 11.2
 19 5 -1 144.39 20.4
 -19 -5 -1 135.29 10
 19 5 -1 104.99 9.1
 19 5 -1 126.19 18.5
 -19 5 -1 187.38 15.7
 19 5 1 132.49 11.4
 -19 5 -1 125.99 8.9
 -19 -5 1 130.99 9.8
 19 -5 -1 135.49 11
 19 -5 -1 132.29 18
 0 -6 1 6.9 1.3
 0 6 1 8.5 1.1
 0 6 -1 10.2 1.3
 0 -6 -1 14.3 1.4
 0 -6 -1 10.6 1.4
 0 6 -1 10.4 1.8
 0 6 1 6 1.3
 0 -6 -1 7.3 1.7
 0 6 1 7.8 1.4
 0 -6 1 7.6 1.7
 0 6 1 10.2 1.2
 0 -6 -1 7.6 1.5
 0 6 1 9.4 1.3
 0 6 -1 10.1 1.3
 0 6 -1 9.6 1.9
 0 6 1 8.3 1.7
 0 -6 -1 11.1 1.5
 0 -6 1 8.3 1.3
 0 -6 1 8.7 1.3
 0 -6 -1 7.7 1.3
 0 -6 1 9 1.2
 0 6 -1 6.4 1.2
 0 -6 -1 8.7 1
 0 -6 1 9.3 1.4
 0 6 1 10.9 1.4
 0 -6 1 6.6 1.2
 0 -6 1 6.6 1.4
 0 6 -1 11 1.5
 0 -6 -1 8.6 1.1
 0 6 1 5.6 1.6
 1 -6 1 279.87 7
 -1 -6 -1 278.67 8.3
 -1 -6 -1 273.97 7.2
 -1 -6 -1 281.67 6.8
 -1 -6 -1 277.27 6
 -1 6 1 272.87 6.7
 1 -6 1 269.47 7.2
 -1 6 1 262.97 7.8
 -1 -6 -1 280.57 7.4
 -1 6 1 265.97 7.1
 -1 6 1 269.27 7.2
 1 -6 1 268.37 7.8
 -1 6 1 271.37 6.6
 1 6 -1 269.77 8.4
 -1 -6 -1 271.87 7.8
 1 -6 1 270.67 8.3
 1 6 -1 280.27 8
 -1 -6 -1 254.97 7.2
 1 6 -1 269.47 7.1
 1 6 -1 280.57 6.3
 1 6 -1 257.57 7.1
 -1 6 1 268.87 6.4
 1 6 -1 273.47 7.2
 1 -6 1 276.07 7.3
 -1 6 1 272.27 7.3
 1 -6 1 268.47 6.7
 -1 -6 -1 274.67 6.5
 1 6 1 253.87 6.9
 -1 6 -1 253.27 6.9
 -1 -6 1 248.38 7.5
 1 6 1 250.77 6.7
 -1 -6 1 256.57 7
 -1 6 -1 244.28 6.8
 1 6 1 256.67 7.6
 -1 -6 1 252.67 6.1
 1 -6 -1 245.48 6.8
 -1 6 -1 251.87 7.5
 -1 6 -1 253.17 6.5
 1 -6 -1 245.78 6.8
 1 6 1 258.37 7.1
 -1 6 -1 254.97 5.6
 -1 -6 1 253.27 6.9
 1 -6 -1 254.47 6.3
 -1 -6 1 256.27 8
 1 6 1 252.07 7.8
 -1 -6 1 250.37 6.7
 1 6 1 250.27 6.8
 1 -6 -1 254.07 7.9
 -1 6 -1 245.88 6.5
 1 -6 -1 253.07 5.3
 1 -6 -1 251.17 6.3
 1 6 1 261.07 5.6
 -1 -6 1 247.68 6.4
 -1 -6 1 253.97 6.2
 1 -6 -1 250.37 7.4
 1 -6 -1 258.27 7
 -1 -6 1 261.37 6.9
 2 -6 1 405.06 10.2
 -2 -6 -1 420.86 9.9
 -2 -6 -1 427.96 10.2
 -2 6 1 425.46 9
 2 6 -1 434.36 10.3
 2 -6 1 436.56 11.4
 -2 -6 -1 424.26 9.3
 2 -6 1 459.25 11.9
 -2 -6 -1 432.66 11.4
 2 6 -1 420.66 11.6
 2 6 -1 425.66 11.1
 -2 6 1 415.56 10.9
 -2 6 1 431.66 10.3
 -2 -6 -1 429.86 10.4
 -2 6 1 430.96 9.2
 -2 -6 -1 423.76 9.7
 2 6 -1 435.36 9
 2 6 -1 422.96 10
 2 -6 1 427.06 10
 -2 6 1 411.46 10
 2 -6 1 444.56 9.3
 -2 6 1 420.46 9.9
 2 -6 1 420.36 9.8
 2 6 -1 421.96 10.3
 -2 -6 1 418.06 9.2
 -2 6 -1 394.36 11.8
 -2 6 -1 408.46 8.2
 -2 6 -1 408.16 9.8
 2 -6 -1 421.96 9
 -2 6 -1 419.86 9.1
 2 6 1 425.56 10.4
 2 -6 -1 418.86 11.2
 2 -6 -1 409.26 9.6
 2 6 1 400.56 9.8
 -2 -6 1 404.86 9.9
 2 -6 -1 402.86 9.9
 2 6 1 403.56 9.6
 2 6 1 414.46 11.2
 -2 6 -1 428.16 10.8
 -2 -6 1 413.96 9.6
 2 6 1 415.76 8.1
 -2 6 -1 422.36 9.7
 -2 -6 1 411.26 10
 2 -6 -1 416.56 10
 -2 -6 1 428.06 9.9
 -2 -6 1 441.06 11.7
 3 6 -1 1075.79 20.4
 3 -6 1 1071.49 20.5
 -3 6 1 1068.59 22.1
 -3 -6 -1 1093.39 20.5
 -3 6 1 1071.09 20.3
 3 6 -1 1047.7 21.6
 -3 -6 -1 1024 21.8
 -3 6 1 1066.99 21.8
 -3 -6 -1 1052.09 22.2
 3 6 -1 1100.19 23.7
 3 -6 1 1060.69 21.6
 -3 6 1 1070.59 22.8
 3 6 -1 1066.99 23.2
 -3 -6 -1 1096.59 23.6
 3 6 -1 1101.59 24
 3 6 -1 1066.19 22
 -3 6 1 1078.39 20.4
 3 -6 1 1055.29 22.2
 3 -6 1 1082.79 19.6
 -3 -6 -1 1070.59 21.8
 -3 -6 -1 1044.3 22.4
 3 -6 -1 1028.7 21.3
 3 6 1 1036.3 23
 -3 -6 1 1022.7 21.5
 3 6 1 1009.1 21.1
 -3 6 -1 1042.5 21.2
 3 -6 -1 1066.59 19.9
 -3 -6 1 1039.1 23.3
 -3 -6 1 1058.89 21.8
 -3 6 -1 1021.8 21.5
 3 6 1 1043.3 21
 3 6 1 1048.6 22
 3 -6 -1 1048.7 21.8
 -3 -6 1 1074.39 20.2
 -3 6 -1 1053.69 22.3
 3 -6 -1 1050.19 19.9
 -3 -6 1 1059.89 21.2
 -3 6 -1 1027.3 20
 3 -6 -1 1015.4 21.4
 -3 6 -1 1032.6 19
 3 6 1 1049.89 22.5
 3 6 1 1040.7 19
 -4 -6 -1 378.76 9.8
 4 -6 1 398.56 7.7
 4 6 -1 391.46 8.5
 4 -6 1 379.76 10.5
 4 6 -1 400.66 9.5
 4 6 -1 403.56 11.7
 -4 6 1 389.16 8.3
 -4 6 1 378.46 10
 4 6 -1 385.46 11
 4 6 -1 396.06 10.4
 -4 -6 -1 396.56 11.4
 -4 6 1 387.66 7.9
 -4 -6 -1 412.46 9.7
 4 -6 1 377.16 10.1
 4 6 -1 399.86 10.1
 -4 6 1 386.56 10.7
 4 -6 1 392.16 8.1
 4 -6 1 398.76 7.6
 -4 -6 -1 383.96 10.1
 -4 -6 -1 401.06 9.6
 4 -6 1 403.56 9.8
 -4 -6 -1 396.36 8.1
 -4 6 1 378.16 10
 4 6 1 378.36 10.3
 -4 6 -1 389.76 10.6
 4 -6 -1 383.96 8.3
 4 6 1 398.36 9.4
 -4 -6 1 398.36 10.1
 4 6 1 384.06 10.9
 4 -6 -1 374.16 10
 -4 6 -1 386.46 9.6
 -4 -6 1 382.46 8.2
 -4 -6 1 367.76 9.7
 -4 -6 1 395.16 11.5
 -4 -6 1 387.46 9.9
 4 -6 -1 379.56 10.4
 4 6 1 385.06 9.3
 -4 6 -1 393.96 7.5
 -4 6 -1 388.66 8.1
 4 6 1 383.76 7.6
 -4 -6 1 395.96 9.4
 -4 6 -1 372.86 9.9
 4 6 1 385.96 11.2
 5 -6 1 1607.24 29.9
 -5 -6 -1 1639.74 29.4
 -5 -6 -1 1633.94 34.4
 5 6 -1 1639.44 31.4
 5 -6 1 1549.74 32.5
 5 6 -1 1629.14 33.1
 -5 6 1 1621.14 30.4
 5 -6 1 1611.04 31.7
 5 -6 1 1597.24 31.9
 -5 -6 -1 1619.14 32.7
 -5 6 1 1595.04 32.7
 -5 6 1 1621.34 32.6
 5 -6 1 1627.24 29.7
 -5 -6 -1 1622.14 31.7
 -5 -6 -1 1606.04 31.8
 5 6 -1 1688.53 35
 5 6 -1 1612.74 34
 -5 6 1 1646.24 33.6
 5 -6 1 1621.24 29.6
 -5 6 1 1640.74 29.4
 -5 -6 -1 1567.34 32.4
 5 -6 -1 1512.35 29.3
 -5 -6 1 1584.14 33.6
 -5 -6 1 1561.54 28.6
 5 6 1 1570.04 30.7
 5 6 1 1566.74 28.6
 5 6 1 1618.04 33.4
 -5 6 -1 1582.94 32.4
 5 6 1 1493.95 32.5
 -5 -6 1 1567.14 31.5
 -5 -6 1 1571.24 28.8
 -5 6 -1 1522.65 31
 -5 -6 1 1528.45 31.3
 5 -6 -1 1544.65 30.2
 -5 -6 1 1570.44 30.3
 5 -6 -1 1523.65 31.5
 -5 6 -1 1517.45 31.5
 5 6 1 1569.94 30.4
 -5 6 -1 1527.15 28.5
 5 6 1 1584.44 32.1
 6 6 -1 38.4 3.8
 -6 -6 -1 37.9 2.5
 6 -6 1 38.7 1.7
 -6 6 1 39.4 3
 -6 -6 -1 39.5 2.5
 -6 6 1 42.5 2.1
 -6 6 1 40.3 1.6
 -6 -6 -1 42.2 3.1
 -6 -6 -1 39.5 3.6
 6 -6 1 38 1.8
 6 6 -1 36.8 2.2
 -6 -6 -1 37.1 3
 6 6 -1 42.5 3.1
 6 6 -1 38.2 3.6
 6 6 -1 36.2 3.2
 6 -6 1 34.9 2.9
 6 -6 1 38.4 2.4
 -6 -6 -1 40.1 3
 6 -6 1 33.8 2.4
 -6 6 1 41.9 3.4
 6 -6 -1 48.1 3.3
 -6 -6 1 44.9 3.1
 -6 -6 1 46.6 1.4
 -6 -6 1 49.3 4.1
 6 6 1 45.8 1.9
 6 6 1 47.3 3.5
 6 -6 -1 44.4 2.2
 6 6 1 47.2 2.9
 -6 -6 1 50.69 2.6
 6 6 1 52.69 4.2
 6 6 1 41.7 3.7
 -6 6 -1 39.8 3.5
 -6 -6 1 46.2 1.5
 -6 -6 1 50.39 3.3
 6 -6 -1 46.5 2.5
 -6 6 -1 47.8 3.3
 6 -6 -1 50.19 3.3
 -6 6 -1 48.9 2.1
 6 -6 -1 51.19 3.6
 6 6 1 52.49 3.1
 -7 -6 -1 421.16 13.2
 7 6 -1 410.56 12.9
 -7 -6 -1 441.76 10.6
 7 6 -1 427.86 10
 7 -6 1 432.46 10.4
 -7 -6 -1 422.46 11.7
 7 6 -1 415.56 11.5
 7 6 -1 431.86 12.4
 -7 6 1 414.16 9.2
 -7 6 1 430.66 9.8
 7 -6 1 410.16 12.2
 7 -6 1 426.16 9.5
 7 6 -1 420.46 13.6
 -7 -6 -1 433.56 11.8
 -7 6 1 432.16 12.7
 7 -6 -1 403.66 10
 -7 6 -1 415.06 9.1
 -7 6 -1 407.76 12.2
 7 6 1 418.06 10.5
 -7 6 -1 396.26 11.4
 -7 -6 1 403.86 11
 7 -6 -1 401.96 9.5
 7 6 1 411.36 13
 7 -6 -1 385.96 9.6
 -7 -6 1 393.26 11.2
 -7 -6 1 395.76 9.6
 7 6 1 402.96 11.9
 7 6 1 384.86 12.4
 7 6 1 396.46 8.9
 7 6 1 396.86 10.6
 7 -6 -1 393.96 11.8
 8 6 -1 66.09 5.5
 8 -6 1 71.99 5.5
 8 -6 1 69.09 3.1
 -8 -6 -1 76.79 3.5
 8 6 -1 82.49 4.6
 -8 6 1 73.79 3
 8 6 -1 72.79 3.1
 8 -6 1 68.69 3.4
 8 6 -1 71.09 3
 8 6 -1 76.59 4.9
 8 -6 1 67.29 4.2
 -8 6 1 74.19 5
 8 -6 1 69.89 4.8
 -8 -6 -1 74.19 5.2
 8 6 -1 69.59 5.2
 -8 -6 -1 75.79 4.6
 8 6 1 78.89 3.1
 -8 -6 1 85.99 3.5
 -8 -6 1 85.49 5.8
 8 6 1 78.29 3.3
 8 -6 -1 81.69 4.6
 8 -6 -1 79.29 3.6
 8 6 1 88.99 5.9
 -8 -6 1 85.79 4.6
 8 6 1 86.79 4.5
 -8 -6 1 76.49 4.6
 -8 6 -1 79.29 3.3
 8 -6 -1 85.19 3.7
 -8 -6 1 84.79 4.6
 8 6 1 85.89 5.7
 8 -6 -1 78.39 5.9
 8 -6 -1 84.49 5.2
 -8 6 -1 84.99 5.2
 8 6 1 90.99 5.3
 -8 6 -1 78.59 4.7
 8 -6 -1 81.49 3.5
 9 -6 1 282.47 10.2
 9 6 -1 266.87 7
 -9 -6 -1 281.37 9.3
 9 6 -1 279.27 11.5
 -9 6 1 265.87 7.2
 -9 -6 -1 272.47 11
 9 -6 1 291.47 11.7
 -9 -6 -1 272.17 9.5
 9 -6 1 265.87 7.5
 9 6 -1 273.17 10.7
 -9 -6 -1 269.57 7.5
 9 6 -1 277.97 10.2
 -9 6 1 279.07 10.5
 9 -6 1 278.47 9.2
 -9 -6 1 300.17 7.7
 -9 6 -1 307.77 11.1
 9 6 1 306.47 8.5
 9 -6 -1 284.87 7.8
 9 6 1 307.87 11.4
 -9 -6 1 298.07 9.6
 9 6 1 304.77 10.8
 9 -6 -1 286.37 10.6
 9 -6 -1 289.37 9.7
 9 6 1 287.07 7.6
 9 6 1 313.67 12
 9 6 1 299.37 9.5
 9 -6 -1 300.27 12.2
 -9 -6 1 301.77 10
 10 6 -1 138.89 6.6
 -10 6 1 122.29 7.2
 10 -6 1 132.09 6.2
 10 -6 1 133.39 4.7
 -10 6 1 128.89 4.8
 -10 -6 -1 115.89 6.1
 10 6 -1 134.49 7.2
 10 6 -1 130.99 8.2
 10 -6 1 122.79 7.9
 10 -6 1 132.39 8.2
 10 6 -1 120.79 4.3
 -10 -6 -1 118.49 6.4
 10 6 1 132.99 4.5
 -10 -6 1 137.79 6.4
 10 6 1 150.38 7.6
 10 -6 -1 141.59 4.8
 10 6 1 154.68 8.2
 -10 -6 1 134.19 6.3
 -10 -6 1 137.59 6.8
 10 -6 -1 149.29 8.7
 10 -6 -1 144.69 6.5
 10 6 1 143.19 8.4
 -10 6 -1 131.29 7.5
 10 -6 -1 141.99 6.5
 -10 6 -1 132.09 5.1
 -11 -6 -1 51.49 4.6
 -11 -6 -1 50.39 4.1
 11 -6 1 53.49 7.8
 11 6 -1 53.69 4.5
 11 6 -1 56.89 5.7
 -11 6 1 50.09 4.9
 -11 6 1 45.3 3.1
 11 -6 1 49.5 4.9
 11 -6 1 45.9 2.7
 11 6 -1 48 6.2
 11 -6 1 53.69 4.3
 11 6 -1 54.69 5.3
 11 6 -1 48.4 2.2
 11 -6 -1 56.19 2.9
 11 -6 -1 60.89 6.2
 11 -6 -1 52.99 2.8
 -11 6 -1 54.49 3.5
 -11 -6 1 62.89 4.5
 -11 -6 1 55.39 4.6
 11 6 1 53.39 5.3
 -11 6 -1 58.89 5.6
 11 6 1 53.59 2.6
 11 6 1 65.69 6.3
 11 6 1 58.09 4.4
 11 -6 -1 49.2 4.2
 11 -6 -1 53.59 5.2
 11 6 1 59.79 5.8
 -12 -6 -1 3.3 2.2
 12 -6 1 2.9 2.6
 12 6 -1 5.5 2.7
 12 -6 1 -0.9 2.3
 -12 6 1 -0.2 2.5
 12 -6 1 3.7 1.8
 12 6 -1 3.2 2.7
 12 6 -1 2.7 3.1
 -12 6 1 3.6 1.6
 12 6 -1 4 3.2
 -12 -6 -1 -0.6 1.8
 12 -6 -1 -1.6 2.1
 12 -6 -1 0.2 1.8
 12 6 1 0.3 0.8
 12 -6 -1 1.8 0.9
 12 6 1 0.5 2.6
 -12 -6 1 0 1.9
 12 6 1 2.2 2.3
 -12 6 -1 -3.7 1.7
 12 6 1 -2.8 2.8
 12 6 1 2.7 2.8
 12 -6 -1 1.3 2.7
 -12 -6 1 3.1 2.4
 12 -6 -1 -0.8 1
 13 -6 1 90.09 5.9
 13 6 -1 99.29 7.4
 13 -6 1 91.89 3.4
 13 6 -1 111.69 6.8
 -13 6 1 97.19 4.9
 -13 6 1 92.09 7.5
 -13 -6 -1 89.19 7
 -13 -6 -1 87.59 6.4
 13 -6 1 93.69 7
 13 -6 1 88.79 8.1
 13 6 -1 98.69 8.3
 13 6 -1 104.19 8.1
 13 6 1 92.99 8
 13 -6 -1 82.69 7.9
 13 6 1 86.99 6.1
 -13 6 -1 127.49 8.4
 13 6 1 95.09 7.7
 -13 6 -1 99.09 5.1
 13 -6 -1 88.69 6
 13 -6 -1 95.99 2.8
 13 6 1 108.29 7.6
 -13 -6 1 94.59 5.8
 13 -6 -1 96.79 7.2
 -13 -6 1 90.39 6.4
 14 -6 1 33.1 5.3
 14 -6 1 28.4 5.4
 14 6 -1 23.8 4.4
 14 -6 1 26.2 5.6
 14 -6 1 30.3 4.1
 -14 6 1 26.4 3.4
 14 6 -1 24.4 4.9
 -14 -6 -1 30 4.9
 -14 -6 -1 31.6 4.3
 14 6 -1 30.1 6
 -14 6 1 25.6 5.2
 14 6 -1 22.7 5.3
 -14 -6 1 34.5 5.3
 14 -6 -1 26.4 5
 -14 6 -1 31.3 5.7
 14 -6 -1 30.4 4.3
 -14 -6 1 34.4 7.2
 -14 6 -1 33.3 3.4
 14 -6 -1 30.6 5.8
 14 6 1 28.2 5.6
 14 -6 -1 28.2 5.6
 14 6 1 34.9 5.7
 14 6 1 32.3 4.6
 14 6 1 34.1 6.1
 15 -6 1 103.29 8.9
 15 6 -1 101.79 9
 -15 -6 -1 99.79 7.5
 15 6 -1 102.39 7.4
 15 -6 1 106.19 8.2
 -15 -6 -1 102.19 6.7
 -15 6 1 116.79 5.9
 -15 6 1 98.99 10.2
 15 6 -1 104.09 9.3
 15 -6 1 98.29 6.6
 15 6 -1 119.99 15.6
 15 -6 -1 89.19 7.8
 15 -6 -1 93.09 8.5
 -15 -6 1 90.59 6.1
 -15 6 -1 89.19 10.8
 15 6 1 100.19 8.9
 -15 6 -1 88.69 8.7
 15 -6 -1 84.59 6.3
 15 -6 -1 91.19 9.1
 15 6 1 94.69 6.8
 15 6 1 92.59 8.9
 -15 -6 1 100.69 7.4
 15 6 1 92.49 10.6
 -16 -6 -1 29.3 4.4
 -16 6 1 31.1 6.3
 -16 -6 -1 32.5 5.6
 16 6 -1 30.6 6.5
 16 -6 1 37.3 6.2
 16 6 -1 26.9 5.6
 -16 6 1 30.5 3.8
 16 -6 1 32.8 4.7
 16 6 -1 46.1 6.1
 16 -6 1 32.3 6.5
 16 -6 1 38.4 6.9
 16 6 -1 40.4 7.3
 16 -6 -1 23.4 4.3
 16 -6 -1 24.1 6.2
 16 -6 -1 30.8 5.9
 16 6 1 21.5 4.7
 16 6 1 36.1 6.7
 -16 -6 1 23.4 4.9
 -16 -6 1 30 4.2
 16 -6 -1 25.2 5.8
 16 6 1 22.5 5.3
 -16 6 -1 24 5.9
 -16 6 -1 28.9 3.7
 16 6 1 28.2 6.1
 -17 6 1 18.1 3.4
 17 -6 1 16.8 4.1
 17 -6 1 21.1 5.5
 17 6 -1 18.1 4.8
 -17 6 1 23.2 5.9
 -17 -6 -1 16.4 4.7
 -17 -6 -1 10.9 3.5
 17 -6 1 9.3 5
 17 6 -1 17.6 5.9
 17 6 -1 13.5 5
 17 6 1 23.2 5.9
 17 6 1 27.3 5
 -17 6 -1 20.7 5.6
 17 -6 -1 13.4 4
 17 -6 -1 5.9 4.5
 -17 -6 1 19.8 4.8
 -17 -6 1 14 3.4
 17 -6 -1 12.4 4.8
 17 6 1 10 4.2
 -17 6 -1 15.1 3.5
 -18 -6 -1 10.2 4.2
 18 -6 1 0.9 3.3
 18 -6 1 -2.2 4.5
 18 6 -1 0.6 4.8
 18 -6 1 6.9 3.5
 -18 6 1 2.1 3.2
 18 6 -1 4 3.6
 -18 -6 -1 0.2 3.8
 -18 6 1 8.4 5
 18 6 -1 -0.8 3.7
 18 -6 -1 1.6 4.1
 18 6 1 6.1 4.5
 18 -6 -1 7 3.7
 -18 -6 1 5.5 3.7
 18 6 1 3.5 4.1
 -18 6 -1 2.9 4.5
 -18 6 -1 -2.1 3.1
 18 -6 -1 3.1 4.6
 -19 6 1 20.8 6.7
 19 6 -1 20.2 6.8
 19 -6 1 17.4 5.4
 19 6 -1 21.2 5.9
 19 6 -1 22.3 5.3
 19 -6 -1 20 6.3
 -19 6 -1 21.8 6.7
 19 6 1 29.9 5.6
 19 -6 -1 24 6.3
 19 6 1 27.1 6.5
 0 -7 -1 289.37 6.9
 0 7 1 302.07 7.3
 0 -7 1 292.27 9.2
 0 7 -1 295.27 7.2
 0 7 -1 284.87 7.5
 0 -7 -1 295.77 7.6
 0 7 1 283.77 7.5
 0 -7 1 291.07 7.7
 0 -7 -1 290.77 7.9
 0 -7 1 294.27 7.8
 0 -7 1 296.87 6.8
 0 7 1 306.37 8.3
 0 -7 -1 286.97 9
 0 7 1 297.67 8.7
 0 -7 -1 289.47 7.7
 0 -7 -1 297.67 8.1
 0 7 -1 282.67 7.7
 0 -7 1 292.87 8
 0 7 1 293.77 7.5
 0 -7 1 289.87 7.6
 0 7 -1 286.67 9.2
 0 7 1 296.37 6.9
 0 -7 -1 299.77 6.7
 0 -7 1 293.77 7.9
 0 7 -1 284.17 8.6
 -1 -7 -1 776.72 18
 -1 7 1 758.92 15.3
 1 -7 1 761.92 16.4
 -1 -7 -1 742.93 16.2
 -1 -7 -1 754.92 16.5
 1 7 -1 723.83 17.9
 -1 -7 -1 722.53 16.2
 1 -7 1 743.23 15.8
 1 -7 1 754.62 16
 1 -7 1 770.92 18.1
 -1 7 1 746.43 16.6
 -1 7 1 723.93 17.2
 1 7 -1 756.22 15.2
 -1 -7 -1 765.22 14.9
 1 7 -1 783.62 17.6
 1 -7 1 732.73 16.4
 1 -7 1 762.12 15.8
 -1 7 1 754.62 15.6
 -1 -7 -1 760.82 15.4
 1 7 -1 739.53 16.3
 -1 -7 -1 767.52 15.9
 -1 7 1 740.43 15.6
 -1 7 -1 757.72 15.9
 1 -7 -1 756.02 17.2
 1 -7 -1 734.53 17.6
 1 -7 -1 746.03 14.2
 -1 7 -1 731.13 15.4
 -1 7 -1 707.33 17
 -1 -7 1 731.93 15.9
 -1 -7 1 752.52 17.9
 1 7 1 760.22 17.7
 1 7 1 727.83 17
 1 7 1 747.13 16.4
 -1 -7 1 720.93 16
 1 -7 -1 737.43 16.1
 1 7 1 733.63 15.4
 -1 -7 1 723.73 15.1
 -1 -7 1 719.23 16.1
 1 7 1 738.23 14.5
 -1 7 -1 743.93 14.6
 -1 -7 1 732.73 15
 -1 -7 1 720.33 16.2
 -1 -7 1 733.13 15.6
 -1 7 -1 732.03 15.5
 1 -7 -1 745.73 15.4
 1 -7 -1 743.33 16.3
 1 -7 -1 725.43 15.4
 -2 7 1 898.61 18.7
 -2 -7 -1 911.01 18.2
 -2 -7 -1 880.21 19.2
 -2 7 1 900.41 20.2
 2 7 -1 886.51 19.4
 2 -7 1 907.71 18.1
 2 -7 1 935.01 19.9
 -2 -7 -1 913.71 17.1
 2 -7 1 874.71 19.2
 -2 -7 -1 892.91 18.8
 2 -7 1 883.61 18.7
 -2 7 1 886.91 18.6
 2 7 -1 896.61 17.5
 2 7 -1 869.01 20.2
 -2 -7 -1 897.51 19.1
 2 7 -1 899.31 19.2
 2 -7 1 915.31 21
 -2 -7 -1 908.71 20.7
 -2 -7 -1 902.71 18.5
 2 7 -1 929.21 21.1
 -2 7 1 913.01 17.6
 2 -7 1 855.01 19
 -2 7 -1 878.91 19.9
 -2 7 -1 888.31 18.8
 -2 7 -1 893.11 16.8
 2 7 1 884.41 20.5
 2 -7 -1 878.71 18.4
 2 7 1 891.11 20
 -2 -7 1 886.01 18.3
 2 7 1 867.41 19.2
 2 7 1 897.71 16.8
 -2 -7 1 870.21 19
 2 -7 -1 854.21 18.9
 -2 -7 1 891.01 18
 -2 -7 1 896.71 20.8
 -2 7 -1 891.41 18
 2 -7 -1 897.91 17.9
 2 -7 -1 942.71 19.4
 -2 -7 1 865.61 18.8
 -2 7 -1 891.21 18.6
 2 -7 -1 888.41 16.2
 -2 -7 1 899.61 19.1
 2 -7 -1 883.21 20.6
 -3 7 1 2102.79 41.7
 3 7 -1 2130.09 38.8
 -3 -7 -1 2092.49 40.3
 -3 -7 -1 2130.29 40.7
 -3 -7 -1 2035.6 40.2
 3 7 -1 2129.69 41.1
 3 7 -1 2079.59 41
 3 -7 1 2282.87 41.5
 -3 -7 -1 2031.2 40.9
 3 -7 1 2137.69 37.8
 3 -7 1 2020.1 40.5
 3 7 -1 2150.68 43.1
 -3 7 1 2067.39 38.9
 -3 7 1 2105.59 38.8
 -3 -7 -1 2124.69 42.6
 -3 -7 -1 2079.69 39.1
 -3 7 1 2009.1 40.4
 -3 7 1 2070.49 40.7
 3 -7 1 2104.39 39.1
 3 -7 1 2076.29 40.3
 -3 -7 1 2134.89 42.9
 3 -7 -1 2131.99 39
 3 7 1 2123.39 42.6
 3 7 1 2118.69 37.9
 -3 7 -1 2094.09 39.1
 -3 -7 1 2136.69 40.5
 -3 7 -1 2095.29 41.5
 -3 -7 1 2097.99 40.9
 -3 -7 1 2053.59 40.2
 3 7 1 2129.69 40.2
 3 7 1 2036.3 41.8
 -3 7 -1 2080.79 40.6
 -3 7 -1 2115.49 41.9
 -3 -7 1 2102.69 39.3
 -3 7 -1 2129.49 40.4
 3 -7 -1 2071.19 41
 3 -7 -1 2070.39 38.7
 3 -7 -1 2023.1 40.5
 3 7 1 2103.89 41.3
 -3 -7 1 2050.99 40.8
 -3 7 -1 2116.39 37.9
 -4 7 1 1684.53 33.8
 -4 -7 -1 1684.23 34
 -4 -7 -1 1701.43 33.4
 -4 -7 -1 1705.33 35.7
 4 -7 1 1710.23 31.5
 -4 7 1 1752.72 35
 -4 7 1 1658.53 33.7
 -4 7 1 1703.43 31.4
 -4 7 1 1679.63 31.3
 4 -7 1 1668.53 34
 4 7 -1 1701.93 34.2
 4 7 -1 1692.93 36
 4 -7 1 1654.13 33.4
 4 7 -1 1724.03 31.6
 -4 -7 -1 1698.53 31.5
 4 -7 1 1696.93 30.4
 -4 -7 -1 1696.73 33.2
 -4 -7 -1 1616.44 33.4
 4 7 -1 1677.43 33.7
 4 7 -1 1663.73 35.2
 4 -7 -1 1697.73 31.8
 -4 7 -1 1745.23 35.1
 -4 -7 1 1695.23 34.3
 -4 -7 1 1650.23 33.7
 4 7 1 1769.22 36.3
 4 -7 -1 1713.23 34.4
 -4 7 -1 1751.22 30.8
 -4 -7 1 1714.13 36.3
 4 7 1 1756.22 34.8
 4 7 1 1715.93 30.9
 -4 -7 1 1763.12 32.1
 -4 7 -1 1619.64 33.9
 4 7 1 1733.83 33.5
 4 7 1 1658.03 35.3
 -4 -7 1 1727.73 33.5
 -4 7 -1 1729.13 33.7
 -4 7 -1 1684.43 31.9
 4 -7 -1 1593.94 33.5
 5 -7 1 300.27 9
 -5 -7 -1 312.77 6.5
 -5 -7 -1 293.67 8.2
 5 7 -1 319.17 10.7
 5 -7 1 302.07 8.4
 -5 -7 -1 294.17 8.7
 -5 7 1 296.47 8.9
 -5 -7 -1 309.97 8.4
 -5 7 1 314.17 9.8
 -5 7 1 299.27 8.8
 -5 -7 -1 303.17 9.1
 5 -7 1 306.87 6.5
 5 7 -1 299.27 9.2
 5 -7 1 307.07 6.3
 5 7 -1 290.47 9.9
 5 7 -1 302.07 7.1
 5 7 -1 307.87 8.9
 -5 -7 -1 310.67 10.3
 -5 7 1 305.97 6.3
 5 -7 1 305.07 6.1
 -5 7 1 302.77 6.9
 5 7 1 288.97 9.7
 -5 -7 1 278.07 8.4
 -5 -7 1 294.17 10.2
 -5 -7 1 303.47 8.9
 5 7 1 299.77 10.2
 5 7 1 294.77 6
 5 7 1 299.27 9.2
 5 -7 -1 303.47 8.3
 -5 -7 1 299.07 6.6
 5 7 1 293.57 6.1
 5 7 1 296.97 8.2
 -5 7 -1 293.47 9.4
 5 -7 -1 295.67 6.8
 -5 7 -1 289.17 8.7
 -5 7 -1 283.87 6.4
 -5 7 -1 277.47 8.3
 -5 -7 1 302.77 8.1
 5 -7 -1 278.77 8.8
 -6 7 1 602.04 12.6
 -6 7 1 628.24 15.2
 6 7 -1 576.44 16.5
 6 -7 1 606.44 12.2
 -6 -7 -1 624.94 14.2
 6 -7 1 618.04 14.2
 6 7 -1 597.64 14.8
 -6 -7 -1 630.44 15.5
 -6 -7 -1 624.64 17
 -6 7 1 593.24 16
 6 7 -1 631.44 17.3
 -6 7 -1 589.44 16.3
 6 -7 -1 579.64 12.3
 -6 -7 1 576.64 11.2
 6 7 1 568.54 11.4
 6 7 1 587.54 13.8
 6 -7 -1 559.14 15.1
 6 -7 -1 586.34 13.6
 6 7 1 586.64 16.3
 -6 -7 1 573.84 11.4
 -6 -7 1 565.44 16.4
 -6 -7 1 573.94 13.3
 -6 7 -1 591.04 14.2
 -6 7 -1 613.04 17.6
 6 7 1 597.24 15.5
 6 -7 -1 572.24 13.3
 7 7 -1 20.9 3
 7 -7 1 21.8 2.9
 -7 7 1 20.1 1.3
 -7 -7 -1 23.1 3.5
 -7 -7 -1 23.3 2.9
 7 7 -1 23.4 3.8
 7 7 -1 22.3 2.9
 -7 -7 -1 23.2 3.6
 7 -7 1 21.6 2.4
 -7 -7 -1 23.1 2.3
 7 -7 1 21.2 1.5
 -7 7 1 18.6 3
 7 7 -1 20.5 3.4
 -7 -7 -1 19.9 2.7
 -7 7 1 21.8 1.7
 7 -7 -1 21.5 2
 -7 -7 1 20.5 2.8
 -7 7 -1 28.6 3.7
 7 7 1 25.7 1.4
 7 -7 -1 21.1 2.1
 -7 -7 1 21 2.8
 -7 7 -1 23.8 1.6
 7 7 1 26.4 2.7
 7 7 1 23.8 3.6
 7 -7 -1 29.4 3.1
 7 7 1 22.7 3.2
 -7 -7 1 21 2.1
 7 7 1 14.4 2.9
 -7 7 -1 20.4 2.8
 7 -7 -1 19.5 3
 7 -7 -1 20.2 1.8
 -7 -7 1 19.8 3.3
 8 -7 1 186.88 8
 8 -7 1 198.38 6.4
 -8 7 1 190.78 5
 -8 7 1 205.18 8.5
 -8 -7 -1 192.48 7.5
 -8 -7 -1 186.78 7.5
 8 7 -1 194.98 8.6
 -8 -7 -1 188.68 6.2
 8 7 -1 186.38 5.4
 -8 -7 -1 185.18 7.4
 8 -7 1 185.78 7.4
 8 7 -1 187.68 8
 8 7 -1 199.08 9.3
 -8 -7 -1 178.98 8.6
 8 7 -1 201.58 7.6
 8 -7 -1 170.28 7.7
 -8 -7 1 198.08 7.5
 8 -7 -1 181.48 6.1
 8 7 1 178.48 5.4
 -8 -7 1 180.58 7.2
 8 7 1 191.98 8.6
 8 7 1 185.08 6.9
 8 -7 -1 194.58 7.5
 -8 -7 1 177.58 8.7
 -8 7 -1 191.28 7.6
 -8 -7 1 180.78 7.3
 -8 7 -1 182.68 8.1
 8 7 1 189.28 8.9
 -8 -7 1 189.78 6
 8 -7 -1 169.58 5.5
 8 7 1 171.98 7.8
 8 -7 -1 190.38 6.7
 -8 7 -1 180.08 5.1
 9 -7 1 245.48 8.8
 -9 -7 -1 235.38 7.3
 9 -7 1 249.88 11.1
 9 -7 1 228.78 6.6
 -9 7 1 250.57 10.1
 9 7 -1 246.28 11
 9 7 -1 247.88 9.6
 9 -7 1 249.68 7.4
 -9 -7 -1 250.37 9.1
 9 7 -1 239.98 10.3
 -9 7 1 234.18 6.4
 9 -7 1 250.07 9.7
 -9 -7 -1 254.87 9.3
 9 -7 -1 252.67 11.3
 9 7 1 242.38 10.7
 9 7 1 244.68 9.7
 -9 -7 1 242.38 7.1
 9 -7 -1 271.87 10.2
 9 -7 -1 250.77 7.4
 9 7 1 263.97 10.6
 -9 7 -1 248.18 6.8
 -9 -7 1 260.67 9
 -9 -7 1 245.08 8.9
 -9 7 -1 255.27 10.2
 9 7 1 245.58 6.6
 -9 -7 1 241.08 9.1
 9 7 1 248.68 8.5
 9 -7 -1 243.88 9
 10 -7 1 283.07 12.5
 -10 -7 -1 276.17 10.2
 -10 -7 -1 277.67 7.9
 10 -7 1 285.37 10
 10 7 -1 269.67 12.1
 -10 7 1 272.77 7.4
 10 7 -1 286.67 10.1
 10 7 -1 270.17 11.5
 -10 -7 -1 268.67 9.8
 10 7 -1 270.47 10.8
 10 -7 1 282.87 8.1
 10 -7 1 281.07 10.9
 -10 7 1 273.07 11.1
 -10 7 -1 286.17 8.1
 -10 7 -1 292.97 11.6
 -10 -7 1 289.77 10.1
 10 -7 -1 304.67 13.1
 10 7 1 317.57 11.6
 10 7 1 305.57 12
 10 7 1 303.77 12.6
 10 -7 -1 311.97 11.4
 10 -7 -1 296.57 8.3
 10 -7 -1 296.97 10.4
 -10 -7 1 281.67 10
 -10 -7 1 303.47 10.6
 -10 -7 1 279.57 10
 11 -7 1 14.9 3.6
 -11 7 1 10 3.3
 11 7 -1 20.8 4.2
 11 -7 1 19.4 2.3
 11 7 -1 14.3 1.7
 -11 -7 -1 15.4 3.1
 11 -7 1 11.7 3.2
 11 7 -1 14.3 4
 -11 -7 -1 17.1 3.4
 11 7 -1 21.7 4.5
 -11 7 1 16 2.2
 11 7 -1 17.5 3.3
 11 -7 1 14.1 3.8
 -11 7 -1 12 3.5
 11 -7 -1 14.6 4
 11 7 1 16.6 3.1
 11 -7 -1 16 2
 11 7 1 15.1 3.9
 11 -7 -1 14.6 3.1
 -11 -7 1 9.4 2.9
 11 7 1 10.5 3.3
 11 -7 -1 18.1 3.6
 -11 -7 1 14.8 3.1
 -11 7 -1 15.5 2.2
 11 7 1 11.1 3.8
 12 7 -1 91.89 7.9
 12 -7 1 109.99 7.3
 12 -7 1 93.69 4.1
 12 7 -1 97.39 4.3
 12 -7 1 97.79 6
 12 7 -1 97.39 6.3
 -12 7 1 97.09 4.5
 12 7 -1 101.69 7.8
 12 7 -1 97.89 6.7
 -12 -7 -1 94.99 6.3
 -12 7 1 98.59 7.1
 12 -7 1 94.39 7.9
 12 -7 -1 103.29 7.2
 12 -7 -1 90.19 7.9
 -12 7 -1 98.49 4.6
 12 -7 -1 90.29 4.2
 -12 -7 1 102.09 6.5
 12 7 1 103.79 7.8
 -12 7 -1 108.59 7.6
 12 7 1 101.99 7.2
 12 -7 -1 108.19 6.4
 12 7 1 93.79 6
 12 7 1 95.89 7.9
 -12 -7 1 98.89 5.9
 13 -7 1 -2.3 2.3
 -13 7 1 -1.6 2.7
 13 7 -1 2.3 3.1
 13 7 -1 5.4 3.3
 13 -7 1 -0.3 2.9
 -13 -7 -1 1.1 2.5
 13 -7 1 3.2 1.3
 13 -7 1 5.5 2.5
 13 7 -1 4.2 2.7
 -13 7 1 -0.7 1.5
 13 7 -1 -2 2.6
 -13 -7 -1 1.8 2.3
 13 7 1 -0.1 2.3
 13 7 1 3.7 3.3
 13 -7 -1 -1 1.9
 13 -7 -1 0.9 2.8
 13 -7 -1 2.5 1.1
 -13 -7 1 1.1 2.6
 13 7 1 2.4 2.7
 -13 7 -1 0.2 2.9
 -13 -7 1 2.7 2.2
 13 7 1 2.3 3
 13 -7 -1 -0.7 2.6
 14 7 -1 196.58 10.6
 -14 7 1 181.58 7.1
 -14 -7 -1 197.38 9.9
 14 -7 1 197.68 10.6
 14 7 -1 185.08 9.3
 14 -7 1 188.18 6.1
 14 -7 1 182.18 11.8
 14 7 -1 194.18 11.9
 14 -7 1 201.68 9.1
 14 7 -1 196.48 11.4
 -14 -7 -1 195.98 9.1
 -14 7 1 215.28 11.6
 14 -7 -1 185.58 10.5
 -14 -7 1 181.08 9.5
 -14 7 -1 190.18 7.2
 14 -7 -1 191.78 12
 14 7 1 189.48 10.4
 14 7 1 176.88 11.4
 -14 7 -1 180.08 10.8
 14 7 1 188.98 8.9
 14 -7 -1 185.48 9
 14 7 1 189.98 11.2
 -14 -7 1 184.78 8.5
 15 7 -1 60.19 10
 15 7 -1 75.39 7.5
 -15 7 1 75.19 7.7
 -15 -7 -1 79.89 9.7
 -15 7 1 67.29 4.4
 15 -7 1 69.49 7.1
 15 -7 1 66.79 9.9
 -15 -7 -1 57.79 5.4
 15 -7 1 52.69 7.7
 15 7 -1 61.99 6.2
 15 -7 1 69.89 6
 15 -7 -1 57.59 8
 15 7 1 41.6 7.4
 -15 -7 1 53.49 7.8
 15 -7 -1 49.2 11.1
 15 7 1 52.19 5.6
 15 7 1 52.09 7.8
 15 7 1 60.19 7.5
 -15 7 -1 39.6 6.6
 15 -7 -1 61.19 5.8
 -15 7 -1 51.89 4.1
 -15 -7 1 56.99 5.1
 16 7 -1 46.7 7.2
 16 -7 1 33.6 5.1
 16 7 -1 38.5 7.1
 16 7 -1 35.4 5.6
 -16 7 1 34.7 6.5
 -16 -7 -1 38.5 5.1
 16 7 -1 33.7 6.8
 16 -7 1 42.8 7.1
 16 -7 1 37.7 6.5
 -16 -7 -1 45.7 6.6
 16 7 1 39.2 5.6
 16 7 1 33 6.3
 -16 7 -1 44.1 6.9
 16 -7 -1 38 6.5
 -16 7 -1 45.2 4.3
 -16 -7 1 44.8 4.8
 16 7 1 44.7 7.6
 16 -7 -1 41.6 5.4
 -16 -7 1 54.09 6.9
 16 7 1 48 7.2
 16 -7 -1 45.1 7.3
 17 -7 1 78.69 6.6
 17 7 -1 82.09 7.6
 17 7 -1 81.39 9.9
 17 7 -1 68.59 8.3
 17 -7 1 83.39 8.8
 -17 -7 -1 90.99 7.1
 -17 -7 -1 88.19 7.7
 17 -7 1 82.69 8.4
 -17 7 1 91.09 9.1
 17 7 1 78.99 9.8
 17 -7 -1 57.39 7.9
 -17 7 -1 65.69 8.5
 -17 -7 1 73.39 7.2
 17 -7 -1 69.59 6.5
 17 7 1 63.69 6.6
 17 -7 -1 75.59 9.6
 17 7 1 68.49 8.6
 -17 -7 1 75.99 6.4
 18 7 -1 55.29 7.3
 18 7 -1 41.7 7.9
 -18 7 1 75.89 9.8
 18 -7 1 72.59 6.6
 -18 -7 -1 64.29 6.7
 18 7 -1 44.2 6.5
 18 -7 1 67.49 8.6
 -18 -7 -1 65.59 8.2
 18 -7 1 57.19 8.7
 18 -7 -1 78.59 10.2
 18 7 1 90.79 9.7
 -18 -7 1 65.69 7.9
 18 -7 -1 55.69 7.8
 18 7 1 63.79 8.7
 -18 7 -1 68.79 9.3
 18 -7 -1 69.49 6.9
 19 7 -1 57.49 8.5
 19 -7 1 49.99 9
 19 7 -1 43.6 8.6
 -19 7 1 45.6 8.1
 -19 -7 -1 51.09 7.3
 19 -7 1 41.1 8.9
 19 -7 -1 40.8 7.5
 19 -7 -1 48 8.1
 -19 7 -1 34.8 7.4
 -19 -7 1 46.5 7.2
 19 7 1 42.3 8.4
 19 7 1 41.2 7
 0 8 -1 938.41 18.9
 0 8 1 936.61 18.6
 0 8 -1 918.11 21
 0 -8 -1 909.61 19.6
 0 8 1 916.21 21
 0 8 1 932.01 19
 0 -8 -1 928.01 21.6
 0 8 1 943.01 20.1
 0 -8 1 913.81 20
 0 -8 1 937.61 19.7
 0 8 -1 915.21 21
 0 -8 1 930.01 21.8
 0 -8 -1 927.51 18.3
 0 -8 1 913.21 18.9
 0 -8 1 939.71 18.4
 0 -8 -1 922.61 19.5
 0 -8 1 919.11 19.5
 0 -8 -1 933.41 20.2
 -1 8 1 101.59 3.7
 1 -8 1 103.49 3.1
 -1 8 1 105.69 3.6
 1 -8 1 90.99 5.1
 -1 8 1 99.29 3.7
 -1 -8 -1 99.29 5.2
 1 -8 1 102.39 4.3
 -1 8 1 98.69 4.9
 1 -8 1 94.59 4.4
 -1 8 1 104.59 4.4
 -1 -8 -1 101.79 3.6
 1 8 -1 104.79 4.4
 -1 -8 -1 101.39 4.4
 -1 -8 -1 98.59 4.2
 -1 -8 -1 110.89 4.8
 -1 -8 -1 101.89 3.3
 1 8 -1 96.79 6.3
 1 -8 1 96.99 4.4
 1 8 -1 105.49 3.5
 1 8 -1 95.49 4.9
 1 -8 1 98.59 3.9
 -1 -8 1 85.19 3.2
 1 8 1 79.39 4.5
 -1 8 -1 87.59 4.1
 -1 -8 1 93.69 4.1
 -1 8 -1 89.59 3
 -1 -8 1 83.09 3.8
 1 -8 -1 89.59 3.6
 -1 8 -1 87.69 4.6
 -1 -8 1 80.89 4.8
 -1 -8 1 83.79 3.7
 1 8 1 82.09 4.8
 1 -8 -1 87.79 3.4
 -1 8 -1 84.99 3.5
 1 -8 -1 81.49 4.8
 1 -8 -1 84.69 4
 1 -8 -1 87.49 2.6
 -1 -8 1 86.89 3.3
 1 8 1 87.79 2.9
 1 8 1 91.39 4.2
 1 -8 -1 83.09 3.9
 -2 -8 -1 2135.09 42
 -2 -8 -1 2118.69 42.4
 -2 8 1 2221.28 40.6
 -2 -8 -1 2228.68 42.8
 2 -8 1 2106.79 42.4
 -2 -8 -1 2198.18 41.4
 2 8 -1 2236.98 40.5
 2 8 -1 2158.78 43.8
 2 -8 1 2217.98 41.3
 -2 8 1 2170.98 41.1
 -2 8 1 2177.18 42.5
 -2 8 1 2195.58 43.8
 -2 -8 -1 2152.78 44.3
 -2 8 1 2176.38 41.8
 -2 -8 -1 2173.48 40.1
 2 8 -1 2239.58 44.8
 -2 -8 -1 2165.98 42.5
 2 -8 1 2183.38 39.7
 2 -8 1 2142.19 42.5
 2 8 -1 2179.58 42.5
 2 -8 1 2132.99 44.5
 2 8 1 2146.39 46.5
 -2 8 -1 2198.78 43.1
 2 -8 -1 2154.18 38.8
 2 -8 -1 2064.89 42
 2 8 1 2050.19 43.1
 2 8 1 2161.28 39.5
 2 -8 -1 2257.57 44.4
 -2 -8 1 2048.79 41.9
 -2 8 -1 2158.68 43.3
 -2 -8 1 2215.18 42
 -2 8 -1 2137.39 41.5
 -2 -8 1 2162.58 41.3
 2 -8 -1 2173.38 40.7
 2 8 1 2168.78 42.4
 -2 8 -1 2144.49 39.5
 2 -8 -1 2173.98 42.2
 -2 8 -1 2135.09 40.8
 -2 -8 1 2183.18 41
 -2 -8 1 2153.48 44.2
 3 -8 1 493.95 10.9
 3 -8 1 494.55 9.4
 -3 -8 -1 519.35 11.1
 3 -8 1 498.85 12.6
 3 8 -1 539.25 14.6
 3 -8 1 499.95 14.1
 -3 -8 -1 495.45 12.6
 -3 -8 -1 468.05 11.8
 3 8 -1 484.55 13.5
 -3 8 1 526.75 13.5
 3 -8 1 500.05 9.4
 -3 -8 -1 506.65 11.9
 -3 8 1 475.25 11.9
 -3 -8 -1 492.25 12.3
 -3 8 1 496.15 12.4
 -3 8 1 498.15 10.4
 3 8 -1 493.55 12.6
 -3 8 1 477.85 13.3
 3 8 -1 504.15 10.4
 3 -8 1 464.25 12.2
 3 8 -1 495.25 12.4
 -3 -8 -1 482.95 13.8
 -3 -8 1 532.75 11.6
 -3 -8 1 539.15 12.8
 -3 8 -1 524.45 12.5
 -3 8 -1 505.65 11.4
 -3 -8 1 495.85 12.2
 -3 -8 1 511.75 12.9
 3 -8 -1 514.45 13.1
 3 -8 -1 520.55 11.3
 -3 -8 1 524.65 14.7
 -3 8 -1 542.85 13.7
 3 -8 -1 496.65 12.7
 -3 8 -1 500.25 12.5
 3 8 1 562.84 14.8
 3 8 1 523.25 10.1
 -3 8 -1 520.05 13.9
 3 8 1 531.15 14.1
 3 8 1 519.55 12.4
 -3 8 -1 527.95 10.1
 3 8 1 522.65 13.3
 4 -8 1 580.04 12.2
 -4 8 1 570.54 14.1
 -4 -8 -1 587.64 12.2
 -4 8 1 600.64 15.2
 4 8 -1 581.74 14.1
 4 -8 1 603.14 14.5
 4 -8 1 564.14 13.9
 -4 8 1 572.64 12
 4 8 -1 592.04 14.6
 -4 -8 -1 567.04 14.3
 4 8 -1 572.84 15.4
 4 8 -1 583.34 11.9
 -4 -8 -1 590.04 15.9
 -4 -8 -1 544.25 13.6
 -4 8 1 580.34 11.8
 4 8 -1 614.34 16.4
 -4 8 1 543.65 13.8
 -4 -8 -1 604.44 14
 4 -8 -1 594.04 14.2
 4 -8 -1 605.94 12.1
 -4 -8 1 595.94 16.4
 -4 -8 1 613.94 12.7
 4 8 1 593.84 16.1
 4 8 1 585.24 11.1
 -4 -8 1 608.34 14.1
 -4 8 -1 590.14 14
 -4 8 -1 591.34 12.5
 4 8 1 569.14 15.5
 -4 8 -1 602.54 11
 -4 -8 1 570.34 13.9
 -4 8 -1 598.04 15.3
 -4 -8 1 601.44 14.7
 4 8 1 596.64 15
 4 -8 -1 587.84 14.7
 -4 8 -1 567.74 14.2
 -5 8 1 503.65 13.2
 -5 8 1 535.55 13.3
 -5 -8 -1 498.45 13.3
 5 -8 1 504.25 12.7
 -5 -8 -1 508.15 12.6
 5 -8 1 521.05 10.6
 -5 -8 -1 500.35 12.9
 -5 8 1 520.05 10.6
 5 8 -1 515.65 10.8
 5 8 -1 513.35 13
 5 8 -1 494.25 14.7
 -5 8 1 504.75 10.4
 -5 8 1 511.65 14.4
 5 8 -1 531.45 15.4
 5 8 -1 510.35 13.8
 -5 -8 -1 505.45 10.6
 5 -8 1 510.35 13.6
 -5 -8 -1 508.55 14.9
 5 -8 -1 503.05 13
 5 8 1 471.35 8.8
 -5 8 -1 457.05 9.9
 5 8 1 460.65 14
 -5 -8 1 462.65 14.2
 -5 -8 1 458.35 12.1
 5 8 1 462.65 8.8
 -5 8 -1 457.85 11.9
 5 -8 -1 466.55 9.9
 -5 -8 1 464.55 10
 5 -8 -1 468.45 11.9
 -5 -8 1 459.75 12.5
 -5 -8 1 465.75 11.7
 5 8 1 462.25 11.6
 -6 -8 -1 40.4 1.5
 -6 -8 -1 34.3 2.8
 6 8 -1 38.9 4
 6 8 -1 43.7 3.4
 6 -8 1 38.2 2.9
 6 -8 1 38.3 3.4
 -6 -8 -1 36.3 3.3
 -6 8 1 42.1 3.8
 6 -8 1 41.4 1.5
 -6 8 1 41.4 3.3
 6 8 -1 35 4.1
 6 8 -1 41.5 2.1
 6 8 -1 38.4 3.5
 6 -8 1 41 1.5
 -6 8 1 40.9 2
 -6 -8 -1 36.2 3.1
 -6 -8 -1 45.7 3.6
 -6 -8 1 37.2 3.2
 -6 8 -1 40.4 3.7
 6 8 1 35.3 3.9
 -6 -8 1 33.1 3.8
 -6 -8 1 36.6 1.8
 6 8 1 37.9 2.9
 -6 -8 1 35.5 1.6
 6 8 1 38.4 1.4
 6 -8 -1 35.7 2.8
 6 8 1 42.4 4.2
 -6 -8 1 34.5 2.7
 -6 8 -1 40.1 3.2
 6 8 1 37.6 1.3
 6 -8 -1 36.5 1.9
 -6 8 -1 38.1 3.3
 -6 8 -1 37.3 1.5
 -6 -8 1 31.6 3
 6 -8 -1 34 3.2
 6 8 1 32.8 3.4
 7 -8 1 20.6 1.3
 -7 8 1 18 3.2
 7 8 -1 22.6 2.9
 -7 -8 -1 16.2 3.2
 7 -8 1 17.6 2.4
 7 8 -1 22.6 3.4
 -7 -8 -1 23.8 3.2
 -7 -8 -1 22.7 3.1
 -7 8 1 22.4 3
 -7 -8 -1 18.4 2.9
 7 8 -1 21.9 3.8
 -7 8 1 20.1 1.6
 -7 -8 -1 22.8 2.7
 7 8 -1 24.6 3.9
 7 -8 1 17.7 2.9
 7 8 1 30.1 3.2
 7 8 1 23 3.7
 7 -8 -1 31.4 3.9
 -7 -8 1 23.9 2.4
 7 8 1 23.4 1.3
 -7 -8 1 24.4 3.9
 -7 -8 1 24.5 1
 -7 8 -1 28 3.8
 -7 -8 1 23.8 0.9
 -7 -8 1 27.4 3.3
 7 -8 -1 25.9 3.3
 -7 8 -1 24.2 3.2
 7 -8 -1 24 2.4
 -7 -8 1 30.3 3.4
 7 -8 -1 25.3 1.8
 7 8 1 26.7 3.7
 7 8 1 21.3 3.7
 8 8 -1 47.2 3.8
 -8 -8 -1 43.8 3.2
 8 -8 1 44.1 3.2
 8 -8 1 38.9 4
 8 -8 1 40.9 2.1
 8 8 -1 46.8 4.9
 8 8 -1 42 5
 8 8 -1 43 4.2
 -8 -8 -1 43.8 3.9
 -8 -8 -1 37.9 3.7
 -8 8 1 48.6 4.6
 8 8 -1 42.5 2.2
 8 -8 1 45.7 3.9
 -8 -8 -1 45.5 3.9
 8 8 1 45.5 4.4
 -8 8 -1 46.7 4.5
 -8 -8 1 40.9 3.8
 8 -8 -1 44 4
 8 -8 -1 41.4 3.1
 -8 -8 1 43.4 3.7
 8 8 1 43 4.9
 -8 -8 1 46.8 3.2
 8 -8 -1 46.4 3.9
 8 8 1 40.4 1.9
 8 8 1 46.9 4.8
 -8 -8 1 43.6 3.9
 8 8 1 46.6 3.6
 -8 8 -1 48.8 4.1
 8 -8 -1 38.7 2.4
 9 -8 1 203.98 6.8
 9 8 -1 208.78 10.2
 9 8 -1 197.88 8
 -9 -8 -1 199.48 8.3
 9 8 -1 183.88 8.7
 -9 8 1 200.58 9.2
 -9 -8 -1 180.58 7.9
 -9 8 1 192.18 5
 -9 -8 -1 198.28 6.7
 9 8 -1 183.48 11
 9 8 -1 192.08 5.7
 9 -8 1 210.98 8.3
 9 -8 1 187.18 5.6
 9 -8 1 197.98 8.8
 -9 -8 1 209.08 6.8
 9 8 1 219.38 7.9
 9 -8 -1 208.78 7
 9 8 1 215.68 9.3
 -9 -8 1 206.18 8.4
 9 -8 -1 223.98 9.5
 -9 8 -1 219.38 9.5
 9 -8 -1 203.88 10.3
 9 -8 -1 213.68 8.5
 9 8 1 206.98 10.1
 9 8 1 206.48 9.9
 -9 -8 1 192.88 8
 -9 -8 1 212.58 8.4
 9 -8 -1 211.28 7
 -9 8 -1 197.08 5.6
 -10 -8 -1 19.6 2.5
 10 -8 1 10.9 2.7
 10 -8 1 19 4.3
 10 -8 1 13.1 1.8
 -10 8 1 23.6 4.1
 -10 -8 -1 17.9 3.4
 10 -8 1 20.3 2.6
 10 8 -1 13.6 3.3
 -10 8 1 17.9 1.8
 10 8 -1 13.9 3
 10 8 -1 16 3.8
 -10 -8 -1 17.5 3.4
 10 -8 1 16.6 3.5
 10 8 -1 14.6 4
 -10 -8 1 9.3 2.8
 10 8 1 15.7 3.7
 -10 8 -1 18.3 3.8
 10 -8 -1 15.2 3.4
 10 -8 -1 14.2 3
 -10 -8 1 13.1 2.1
 10 -8 -1 13.5 3.8
 10 8 1 15.3 1.7
 -10 8 -1 11 1.6
 -10 -8 1 13.3 2.9
 10 8 1 16.6 3
 10 -8 -1 11.8 2.2
 10 8 1 12.8 4
 -10 -8 1 16.4 3.2
 10 8 1 16.8 3.6
 -11 -8 -1 53.09 5.6
 11 -8 1 58.29 5.5
 -11 -8 -1 49.2 4.8
 11 -8 1 64.19 5.2
 11 -8 1 55.29 3.5
 11 -8 1 61.39 6.5
 -11 8 1 55.59 3
 -11 8 1 53.19 5.6
 11 8 -1 58.69 6.1
 11 8 -1 61.49 6.6
 11 8 -1 60.69 5
 11 8 -1 49.7 5.7
 11 -8 -1 72.19 6.1
 -11 -8 1 59.29 3.4
 -11 -8 1 56.59 5
 11 -8 -1 63.79 5.1
 11 8 1 63.69 6.5
 11 8 1 60.99 5.7
 -11 -8 1 64.49 5
 11 8 1 68.89 4.9
 11 8 1 66.29 6.2
 -11 8 -1 69.39 6.1
 11 -8 -1 57.99 6.5
 11 -8 -1 66.79 3.7
 -11 8 -1 64.09 3.7
 -12 8 1 160.88 9.4
 -12 8 1 149.59 5.3
 12 8 -1 171.88 9.2
 12 -8 1 164.68 10.4
 12 -8 1 152.18 8.7
 12 8 -1 141.99 9.7
 12 -8 1 149.59 7.7
 -12 -8 -1 163.08 7.9
 12 8 -1 168.08 8.2
 12 8 -1 144.79 9
 -12 -8 -1 142.69 8
 12 -8 1 152.48 5.7
 12 8 1 160.68 9.5
 -12 8 -1 152.68 5.6
 -12 8 -1 146.19 9
 -12 -8 1 153.28 8.2
 12 8 1 163.68 9.2
 12 8 1 148.39 7.4
 12 8 1 158.88 10
 12 -8 -1 154.18 10.2
 -12 -8 1 159.48 7.7
 12 -8 -1 150.48 8
 12 -8 -1 163.28 9.1
 12 -8 -1 150.58 5.6
 -13 8 1 84.39 4.1
 13 -8 1 75.99 3.8
 13 8 -1 84.49 7.2
 -13 8 1 71.59 7
 13 8 -1 90.59 8.1
 13 -8 1 84.49 7
 13 -8 1 79.49 7.8
 13 8 -1 71.69 5.6
 -13 -8 -1 85.39 6.6
 13 8 -1 86.19 8.2
 -13 -8 -1 77.19 5.9
 13 -8 1 83.69 5.9
 13 -8 -1 95.29 7.6
 13 -8 -1 90.99 8.4
 13 -8 -1 88.39 4
 -13 8 -1 93.59 4.5
 13 -8 -1 91.49 6.3
 -13 8 -1 94.09 7.7
 -13 -8 1 95.79 6.3
 13 8 1 91.69 6.3
 13 8 1 88.29 7.9
 -13 -8 1 95.59 6.9
 13 8 1 93.19 8.2
 13 8 1 100.29 7.7
 14 -8 1 9 1.7
 14 8 -1 13.3 3.3
 14 8 -1 13.4 4.5
 14 8 -1 10.2 4.3
 14 -8 1 12.3 3.4
 14 -8 1 15.3 4.5
 14 8 -1 11 4.3
 -14 -8 -1 13.6 4
 -14 -8 -1 13.4 3.3
 -14 8 1 9.4 2.3
 -14 8 1 14.2 4.5
 14 -8 1 9.7 3.9
 14 8 1 11.5 4.7
 14 8 1 4.4 3.6
 14 -8 -1 12 4
 -14 8 -1 11.9 4.4
 14 -8 -1 11.3 3.7
 14 8 1 5.6 4
 14 8 1 8.2 2.9
 -14 -8 1 8 3.7
 -14 -8 1 9.3 3.2
 14 -8 -1 12.8 5.2
 15 8 -1 137.59 8.3
 15 8 -1 132.99 10.6
 15 -8 1 125.69 9.6
 -15 -8 -1 133.29 8.8
 -15 -8 -1 153.38 8.4
 15 -8 1 132.49 7.9
 -15 8 1 155.58 10.5
 15 -8 1 125.89 10.6
 15 8 -1 140.49 10.8
 15 8 -1 130.99 9.5
 -15 8 -1 138.49 10.4
 15 -8 -1 124.79 8.1
 15 -8 -1 130.09 9.5
 -15 8 -1 123.59 5.9
 15 8 1 139.39 10.7
 15 8 1 120.19 9.2
 15 -8 -1 125.49 10.6
 -15 -8 1 131.59 7.6
 15 8 1 140.29 7.9
 -15 -8 1 128.59 8.6
 15 8 1 126.69 10.3
 16 -8 1 109.19 7.5
 16 -8 1 125.79 10
 -16 -8 -1 116.39 8.5
 -16 8 1 101.89 9.3
 16 -8 1 104.59 9
 -16 -8 -1 98.59 7.4
 16 8 -1 96.69 7.8
 16 8 -1 104.99 9.7
 16 8 -1 103.49 8.9
 16 -8 -1 86.79 7.1
 16 8 1 97.89 7.3
 16 -8 -1 112.09 9.7
 -16 -8 1 94.69 6.8
 16 8 1 95.79 8.7
 -16 -8 1 91.19 7.7
 -16 8 -1 99.99 9.1
 16 8 1 90.89 9.1
 16 8 1 80.59 11.3
 16 -8 -1 109.49 9.3
 -17 -8 -1 31.8 5.1
 17 8 -1 32.4 5.4
 17 -8 1 30.8 6.1
 17 8 -1 25.9 6.8
 -17 -8 -1 50.09 7.1
 -17 8 1 30.3 6.5
 17 8 -1 40.2 6.8
 17 -8 1 30.5 5.2
 17 -8 1 41.8 7.6
 17 -8 -1 24.5 6.1
 -17 -8 1 30.4 5.1
 -17 8 -1 28 6.5
 17 -8 -1 33.3 6.9
 17 8 1 20 5.5
 17 8 1 35.6 5.6
 17 8 1 35.3 7.4
 17 -8 -1 37.8 5.7
 -17 -8 1 36.2 6.1
 18 -8 1 42.9 6.1
 -18 8 1 50.09 8.8
 18 -8 1 51.49 7.9
 18 -8 1 37.9 7.9
 18 8 -1 41.9 8.3
 18 8 -1 38.2 6.2
 18 8 -1 34.6 6.6
 -18 -8 -1 51.79 7.6
 18 -8 -1 38.3 6
 -18 8 -1 43.7 8.2
 18 8 1 21.8 6
 18 8 1 39.2 7.3
 18 -8 -1 38.8 7.1
 18 8 1 40.8 7.8
 -18 -8 1 51.89 7.1
 18 -8 -1 37.4 7.5
 19 -8 1 10.2 5.2
 19 8 -1 16.8 5.8
 -19 8 1 27.5 7
 19 8 -1 19 6.4
 19 -8 1 15.8 5.5
 -19 -8 -1 24.9 5.6
 -19 -8 1 26.7 6.1
 19 8 1 23 6.2
 19 -8 -1 28.9 8.2
 19 -8 -1 23.7 6.2
 19 -8 -1 23.5 6.9
 19 8 1 21.4 6.6
 -19 8 -1 15.3 5.8
 0 -9 -1 17.3 2.2
 0 -9 -1 22.4 2.5
 0 9 1 16.2 2.5
 0 -9 1 19.7 2.6
 0 9 1 18.3 2.5
 0 9 -1 19.3 3.1
 0 -9 -1 15.9 1.5
 0 9 -1 16.3 1.9
 0 -9 1 17.2 2.9
 0 -9 1 20.4 2.1
 0 9 1 18.8 1.7
 0 9 1 19.7 1.9
 0 9 -1 17.6 2.4
 0 -9 -1 19.6 2.5
 0 -9 1 16.6 2.1
 0 -9 1 18.1 1.6
 0 9 -1 16.7 2.7
 0 -9 -1 18.8 1.5
 0 -9 -1 15.7 2.7
 0 -9 1 19.9 1.8
 1 9 -1 921.11 18.3
 -1 9 1 905.61 20
 -1 9 1 914.61 18.5
 -1 9 1 892.61 18.8
 -1 -9 -1 899.71 19.3
 1 -9 1 898.31 17.6
 1 9 -1 879.71 21.1
 -1 -9 -1 905.51 20.2
 -1 9 1 922.61 21.3
 1 -9 1 888.81 19.1
 -1 -9 -1 863.31 19.6
 -1 -9 -1 879.51 18.4
 -1 -9 -1 918.71 21.9
 1 9 -1 888.11 19.8
 1 -9 1 871.01 21.8
 -1 -9 -1 899.81 18
 1 -9 1 885.41 20
 1 -9 1 917.81 19.9
 1 9 -1 927.61 22.2
 1 -9 -1 882.21 19.9
 -1 9 -1 878.41 18.8
 1 9 1 893.11 20
 1 -9 -1 873.01 21.6
 1 -9 -1 886.41 18.9
 -1 -9 1 861.61 19.4
 1 -9 -1 895.01 18.8
 1 -9 -1 900.81 19.7
 -1 9 -1 877.41 19.4
 -1 -9 1 890.01 19.1
 -1 9 -1 906.71 17.9
 -1 -9 1 886.91 19.9
 -1 -9 1 895.11 21.8
 1 -9 -1 897.71 17.3
 -1 -9 1 887.61 18.4
 -1 9 -1 900.11 21.1
 1 9 1 898.31 17.7
 -1 -9 1 879.91 18.3
 1 9 1 892.61 21
 1 9 1 889.31 21.6
 2 -9 1 74.99 4
 2 -9 1 76.09 3.5
 2 -9 1 76.59 2.4
 -2 9 1 78.69 3
 -2 -9 -1 87.19 3.6
 -2 -9 -1 81.89 4.1
 2 -9 1 77.19 4.1
 2 9 -1 76.89 5.1
 -2 -9 -1 78.19 2.7
 -2 9 1 69.89 4.5
 2 9 -1 70.89 3.9
 -2 9 1 80.99 3.6
 2 9 -1 75.39 2.9
 -2 9 1 74.59 4
 -2 -9 -1 78.19 3.5
 -2 -9 -1 82.89 5.1
 2 9 -1 79.59 4.7
 -2 -9 -1 74.49 4
 2 -9 1 75.19 4.9
 -2 9 -1 78.59 4.7
 -2 -9 1 85.99 4.2
 2 9 1 81.09 4.8
 2 9 1 80.59 4.3
 -2 -9 1 83.69 4.2
 -2 9 -1 81.29 3.8
 2 -9 -1 83.99 5.1
 2 -9 -1 87.99 4.2
 2 9 1 85.69 2.7
 2 9 1 83.19 5.1
 2 -9 -1 84.39 2.2
 -2 -9 1 79.19 3.6
 -2 -9 1 78.39 3.6
 -2 9 -1 78.19 4
 -2 -9 1 82.49 5.2
 2 -9 -1 78.29 4.1
 -2 9 -1 82.69 2.8
 2 -9 -1 82.19 4.2
 -3 9 1 811.52 18
 -3 -9 -1 797.42 17
 3 -9 1 820.12 16.9
 -3 9 1 802.42 18.4
 3 -9 1 800.12 14.9
 -3 -9 -1 795.42 17.7
 -3 -9 -1 716.73 19.7
 -3 -9 -1 810.62 20.4
 3 9 -1 814.92 18.4
 -3 -9 -1 826.32 18.6
 3 9 -1 811.32 16.1
 3 9 -1 812.82 18.7
 3 -9 1 801.82 20.6
 3 -9 1 789.02 18.4
 -3 9 1 792.82 16.7
 3 9 -1 851.91 20.9
 -3 9 1 820.32 16.2
 3 -9 1 826.12 15
 -3 9 -1 783.42 18.9
 3 9 1 808.82 20.1
 3 -9 -1 792.92 16.5
 -3 9 -1 795.32 17.7
 3 9 1 806.82 18.7
 -3 9 -1 763.82 16.5
 -3 -9 1 810.42 16.8
 -3 -9 1 783.32 17.4
 -3 9 -1 768.02 17.7
 3 -9 -1 774.42 20.1
 3 9 1 783.52 15
 -3 -9 1 769.92 20.1
 -3 -9 1 779.82 17.9
 -3 9 -1 792.22 15
 3 -9 -1 755.82 18
 -4 9 1 65.89 3.9
 4 -9 1 69.99 2.9
 4 9 -1 69.69 4.2
 4 9 -1 67.99 3.9
 4 -9 1 70.09 4
 -4 9 1 67.89 3.8
 -4 9 1 69.49 4
 4 9 -1 56.89 4.5
 -4 -9 -1 72.49 4
 -4 -9 -1 64.89 3.7
 -4 9 1 74.09 4.6
 -4 -9 -1 69.99 3
 -4 9 1 72.49 2.6
 -4 -9 -1 70.99 5
 4 -9 1 66.69 4.1
 -4 -9 -1 60.99 4
 4 9 -1 73.09 5.2
 4 -9 1 74.99 5.1
 4 9 -1 73.39 2.6
 4 -9 -1 55.89 3.6
 4 9 1 63.39 4.3
 4 9 1 59.39 3.5
 -4 -9 1 58.99 3.6
 4 9 1 61.09 1.6
 4 9 1 64.09 4.8
 -4 -9 1 69.59 4.1
 -4 -9 1 63.99 2.8
 -4 9 -1 57.59 3.5
 -4 -9 1 57.89 3.6
 -4 9 -1 62.49 1.5
 4 -9 -1 55.49 3.8
 -4 9 -1 56.49 2.7
 -4 9 -1 60.59 5
 -4 9 -1 60.99 3.7
 -5 9 1 39 1.8
 5 9 -1 36.8 4.1
 -5 9 1 37.7 3.7
 5 -9 1 37.2 3.2
 5 9 -1 36.7 3.6
 -5 9 1 36.4 3.1
 -5 -9 -1 38.9 2
 -5 -9 -1 41.2 4.1
 -5 -9 -1 40.4 3.4
 -5 -9 -1 35 3.1
 5 -9 1 39.5 2
 -5 9 1 37.6 1.9
 5 9 -1 32.5 3.3
 5 9 -1 37.3 1.8
 -5 -9 -1 38.6 3.6
 -5 9 1 36.7 3.2
 5 9 -1 36.8 3.1
 5 9 1 46.6 3.2
 5 -9 -1 41 3.3
 -5 -9 1 44.8 2.3
 5 9 1 40.2 3.4
 -5 -9 1 44.7 3.1
 -5 -9 1 46.8 3.5
 -5 -9 1 39.5 4.1
 -5 -9 1 40.2 3.4
 5 9 1 42.9 4.2
 -5 9 -1 42.4 3.8
 5 -9 -1 43 3.6
 -5 9 -1 40.4 3.3
 5 9 1 43.1 4.1
 -5 9 -1 44.5 3.2
 -5 9 -1 41.8 2.1
 -6 9 1 1.3 0.6
 -6 -9 -1 0.4 1.5
 -6 -9 -1 2.7 2
 -6 -9 -1 0.4 1.6
 6 9 -1 3.6 2.3
 6 9 -1 1.2 1.9
 -6 9 1 3.2 0.8
 6 -9 1 -0.7 1.5
 -6 9 1 0.5 1.8
 -6 -9 -1 3.1 1.7
 -6 -9 -1 1.6 0.7
 -6 9 1 0.4 1.8
 6 9 -1 1.2 0.8
 6 9 -1 2.4 1.6
 6 9 -1 2.3 2.1
 -6 -9 1 1.1 0.8
 6 9 1 1.4 1.4
 6 9 1 4.8 2.3
 -6 -9 1 -0.7 1.9
 -6 9 -1 1.4 1.9
 -6 -9 1 0.3 1.5
 6 9 1 0.3 1.9
 -6 9 -1 0.9 1.5
 -6 9 -1 1.8 0.7
 6 9 1 2.9 1.8
 -6 9 -1 3 1.8
 -6 -9 1 1.9 1.6
 -6 -9 1 0.9 1.5
 6 -9 -1 1.5 1.8
 6 -9 -1 0.8 0.7
 6 -9 -1 0.8 1.6
 7 9 -1 403.36 9
 -7 9 1 384.46 8.6
 -7 -9 -1 407.76 12.3
 -7 -9 -1 361.26 13.7
 -7 9 1 394.56 11.7
 7 9 -1 398.56 13.5
 7 -9 1 392.96 7.7
 -7 -9 -1 403.46 11.9
 -7 -9 -1 387.86 10.9
 7 9 -1 391.16 11.5
 -7 -9 -1 392.26 12
 7 9 -1 392.76 12.4
 -7 9 1 397.36 13
 7 9 -1 402.36 14.1
 7 -9 1 371.26 11.8
 7 9 1 382.36 13.6
 -7 -9 1 390.16 11.7
 7 9 1 406.46 11.2
 7 -9 -1 389.66 8.9
 -7 -9 1 393.36 8
 7 9 1 393.56 7.6
 7 9 1 391.86 7.7
 -7 -9 1 400.36 10.8
 7 9 1 405.96 12.7
 -7 -9 1 375.96 8.1
 7 9 1 402.26 13.4
 -7 9 -1 384.96 11.6
 7 -9 -1 384.96 12.1
 -7 9 -1 428.26 13.3
 7 -9 -1 408.66 12.9
 -7 9 -1 398.86 12.1
 -7 -9 1 395.96 12.1
 -8 -9 -1 122.29 5.4
 -8 -9 -1 115.99 6.2
 8 -9 1 120.49 5.5
 8 -9 1 129.49 6.5
 8 9 -1 121.99 7.8
 -8 -9 -1 114.49 6.2
 -8 -9 -1 119.89 6.2
 8 9 -1 123.59 7.7
 8 9 -1 120.79 4.1
 8 9 -1 131.29 6.9
 8 -9 1 120.59 3.3
 -8 -9 1 127.69 6.5
 8 9 1 125.49 5.8
 8 9 1 119.39 7.3
 8 9 1 126.59 3.4
 -8 9 -1 138.19 7.7
 8 -9 -1 131.39 6.6
 -8 9 -1 126.29 6.7
 8 9 1 120.79 3.2
 8 9 1 137.39 7.4
 -8 -9 1 120.19 5.2
 -8 -9 1 129.99 6.4
 -8 -9 1 126.79 6.4
 8 9 1 119.49 7.6
 -9 -9 -1 79.59 5.4
 9 9 -1 78.49 6.8
 9 9 -1 87.09 5.3
 9 -9 1 85.49 5.8
 9 9 -1 92.49 6.8
 9 9 -1 90.89 6.1
 9 -9 1 80.69 4.5
 -9 -9 -1 95.09 4.8
 -9 9 1 92.39 6.4
 9 9 -1 81.49 3.2
 9 -9 1 76.69 2.9
 9 -9 1 85.09 5.5
 -9 -9 -1 85.19 5.5
 9 9 1 82.99 5.7
 9 9 1 74.09 5.7
 9 -9 -1 80.39 5.4
 9 9 1 73.19 2.6
 -9 9 -1 68.99 5.8
 -9 -9 1 79.69 4.3
 9 9 1 81.09 6.3
 -9 -9 1 67.99 5
 9 -9 -1 74.69 3.3
 -9 -9 1 82.89 5.3
 9 9 1 82.49 6.7
 -9 -9 1 68.49 5
 9 -9 -1 82.29 5.9
 10 -9 1 82.59 7.2
 -10 -9 -1 81.89 5.7
 10 -9 1 82.99 5.6
 10 9 -1 81.19 6.4
 -10 -9 -1 87.39 5.8
 -10 -9 -1 83.49 4.5
 -10 9 1 87.19 6.6
 10 9 -1 91.89 5.7
 10 9 -1 80.89 7.1
 10 9 -1 76.99 6.1
 10 -9 1 76.59 6.1
 10 -9 1 81.19 4.5
 -10 -9 1 80.39 5.6
 10 -9 -1 89.39 7.4
 -10 9 -1 81.29 6.4
 10 -9 -1 85.39 6
 10 -9 -1 83.49 6.3
 10 9 1 84.39 5.1
 10 9 1 78.39 6.2
 10 9 1 71.79 8.1
 10 9 1 98.79 7.2
 -10 -9 1 84.09 5.8
 -10 -9 1 88.59 4.4
 11 9 -1 332.67 14.6
 -11 9 1 331.97 7.8
 -11 -9 -1 335.17 12.1
 -11 -9 -1 352.66 10
 11 9 -1 348.97 11.9
 11 9 -1 338.57 14.1
 11 -9 1 344.57 10.1
 -11 -9 -1 355.36 12.6
 11 -9 1 340.17 15
 -11 9 1 348.47 13.7
 11 -9 1 343.17 12.3
 11 -9 1 342.07 13.2
 11 9 -1 349.87 13.3
 11 -9 -1 341.07 15.1
 11 9 1 324.07 14.3
 -11 -9 1 336.27 11.9
 11 -9 -1 331.07 13.1
 -11 9 -1 314.07 13.1
 11 9 1 353.86 14.1
 11 -9 -1 335.97 12.3
 -11 -9 1 330.17 9.5
 11 9 1 355.86 13.4
 -11 -9 1 336.07 12.2
 11 9 1 344.87 11.3
 12 9 -1 26.7 5.3
 -12 9 1 24.4 4.9
 -12 9 1 23 2
 12 9 -1 34.2 5.4
 -12 -9 -1 23.5 4.3
 12 9 -1 19.4 4.9
 12 -9 1 27.5 2.8
 12 -9 1 30.9 6
 12 -9 1 28.5 4.9
 -12 -9 -1 27 4.2
 12 -9 1 24.1 3.8
 -12 -9 1 31 4.5
 -12 9 -1 34.1 5.6
 12 9 1 33.9 4.3
 -12 -9 1 30 4.5
 12 -9 -1 38 6.1
 12 9 1 35.9 5.6
 12 9 1 31.8 5.7
 12 -9 -1 37.1 5
 12 9 1 45.3 6.6
 12 -9 -1 26.4 4.9
 13 -9 1 247.38 11.9
 13 9 -1 266.47 10.7
 13 -9 1 244.18 13.5
 -13 9 1 250.07 12.4
 -13 -9 -1 237.18 10.6
 13 -9 1 248.88 10.9
 -13 -9 -1 247.68 11.2
 13 9 -1 271.77 12.4
 13 9 -1 255.27 13
 13 9 -1 241.58 13.2
 -13 -9 1 251.17 11.1
 -13 -9 1 230.18 10.1
 13 -9 -1 243.68 12
 -13 9 -1 246.48 12.4
 13 -9 -1 238.88 10.6
 13 -9 -1 244.58 7.6
 13 9 1 233.38 12.4
 -13 9 -1 238.58 7.2
 13 9 1 242.98 13
 13 9 1 242.58 11.9
 13 -9 -1 258.17 13.9
 14 9 -1 46.4 7.5
 14 -9 1 59.69 5.7
 14 -9 1 51.09 7.8
 14 -9 1 64.19 7.5
 14 -9 1 53.09 3.4
 -14 -9 -1 64.99 5.8
 14 9 -1 62.89 8.3
 14 9 -1 57.29 5.5
 -14 -9 1 83.59 6.3
 14 -9 -1 61.59 6.2
 14 9 1 57.79 8
 14 -9 -1 67.19 8
 14 9 1 74.49 7.9
 14 9 1 68.69 5.6
 14 -9 -1 57.29 3.8
 14 -9 -1 61.19 7.8
 15 -9 1 14.1 3.9
 15 -9 1 14.8 5.3
 15 9 -1 10.5 4.7
 -15 -9 -1 15.4 4
 -15 -9 -1 13.5 4.1
 -15 9 1 7.2 4.5
 15 -9 1 7.2 4
 15 9 -1 12.2 5
 15 9 -1 5.2 4.7
 15 9 -1 17.6 4.2
 -15 -9 1 13.6 4.1
 -15 9 -1 15.8 4.9
 15 -9 -1 17.9 4.2
 15 9 1 15.3 4.7
 15 9 1 6.9 3
 15 9 1 15 5.4
 15 -9 -1 7 4.5
 -15 -9 1 9.2 3.3
 15 9 1 10.2 4.9
 16 9 -1 4.6 4.2
 16 -9 1 10 5
 -16 -9 -1 9 3.8
 -16 9 1 9.9 4.8
 16 9 -1 15.9 5.9
 16 -9 1 9.2 4.4
 -16 -9 -1 8.1 3.8
 16 9 -1 7.8 3.6
 16 9 1 8.6 4.4
 -16 -9 1 1.9 3.2
 16 -9 -1 1.2 3.8
 16 9 1 -2.5 3.9
 16 9 1 3.9 3.4
 -16 9 -1 11 4.7
 16 -9 -1 2.2 2.8
 -17 -9 -1 50.19 7.3
 -17 -9 -1 44.3 6.6
 17 9 -1 55.69 8.5
 -17 9 1 39.2 7.1
 17 9 -1 39.2 7
 17 -9 1 43.4 6.2
 17 -9 1 37.9 6.7
 17 9 -1 36.2 5.9
 17 -9 1 51.69 8.2
 -17 9 -1 56.79 8.6
 -17 -9 1 57.69 7.5
 17 -9 -1 57.39 6.9
 17 9 1 63.39 6.5
 17 9 1 63.09 9
 17 -9 -1 60.69 8.1
 17 -9 -1 42 7.7
 17 9 1 68.49 8.6
 -17 -9 1 52.49 6.4
 18 9 -1 9 4.1
 18 -9 1 14 5
 -18 -9 -1 4.4 4.9
 -18 9 1 2.6 6.1
 18 -9 1 11.4 4.3
 18 9 -1 8.4 4.8
 18 9 1 14.5 5.1
 18 9 1 11.9 6.4
 -18 9 -1 13.8 6.4
 18 -9 -1 14.7 4.4
 0 -10 -1 228.18 7.8
 0 -10 -1 218.28 6.3
 0 -10 -1 227.08 7.3
 0 -10 -1 240.08 7.5
 0 10 1 225.68 7.5
 0 -10 1 224.48 7.2
 0 10 1 225.18 6.3
 0 -10 -1 224.48 9
 0 -10 1 218.38 7.7
 0 10 1 228.48 7.8
 0 10 -1 230.28 7.5
 0 10 1 220.18 8.5
 0 -10 -1 225.98 6
 0 -10 1 240.88 7.5
 0 10 -1 229.18 7.5
 0 10 -1 222.68 8.6
 0 -10 1 228.08 6.1
 -1 -10 -1 3.5 1.9
 -1 10 1 1.9 1.8
 -1 -10 -1 2.6 1.3
 1 -10 1 2.9 0.9
 -1 -10 -1 0.9 1.3
 -1 10 1 3 1
 1 -10 1 3.4 1.6
 1 10 -1 2.4 1.5
 -1 -10 -1 0.2 1.3
 -1 10 1 4 1.8
 1 10 -1 1.9 1
 1 10 -1 2.5 1.5
 -1 10 1 2 1.1
 1 10 -1 3.3 1.9
 -1 -10 -1 4.8 1.2
 1 -10 1 3.8 1.7
 1 -10 1 1.6 1.1
 1 -10 1 2.7 1.4
 -1 -10 -1 4 1.4
 -1 -10 1 5.7 1.8
 1 10 1 1.5 1.7
 1 -10 -1 2.9 1.5
 -1 10 -1 6 1.2
 1 10 1 4.1 1
 -1 -10 1 1.7 1.3
 -1 10 -1 4 1.4
 -1 -10 1 2.9 1
 -1 -10 1 4.2 1.5
 1 -10 -1 5.3 1.8
 1 10 1 1.5 1.7
 1 -10 -1 2.9 1.3
 -1 10 -1 3.1 1.9
 1 10 1 1.4 1.5
 1 -10 -1 3.2 0.8
 -1 10 -1 2.6 1.4
 -1 -10 1 4.5 1.2
 2 -10 1 656.83 16.3
 -2 -10 -1 679.03 16.5
 2 -10 1 644.64 17.9
 2 10 -1 683.03 16.4
 -2 -10 -1 645.74 18.4
 2 10 -1 674.53 17.7
 2 10 -1 675.43 18.5
 -2 -10 -1 681.13 13.9
 2 10 -1 678.83 14.1
 -2 10 1 672.93 16.3
 -2 10 1 673.33 14.3
 -2 10 1 669.43 15.4
 -2 -10 -1 683.83 15.1
 -2 -10 -1 673.23 15.3
 -2 10 1 665.03 17.5
 2 -10 1 674.43 15.1
 2 -10 1 663.13 18.3
 2 -10 1 672.03 13.2
 2 -10 -1 654.03 12.6
 2 10 1 670.83 18.1
 -2 10 -1 628.14 17
 2 10 1 658.23 13.3
 2 10 1 653.03 16.3
 -2 -10 1 649.83 16.2
 -2 10 -1 641.14 15.2
 2 -10 -1 660.93 14.8
 -2 10 -1 660.33 15.6
 2 10 1 631.94 17.1
 -2 10 -1 672.33 13.4
 -2 -10 1 647.44 14.7
 2 -10 -1 631.24 17.8
 -2 -10 1 650.13 14.9
 2 -10 -1 642.04 16.1
 -2 -10 1 670.73 18.2
 -3 -10 -1 265.57 10.4
 -3 -10 -1 263.17 8.6
 -3 -10 -1 260.47 8.7
 -3 10 1 252.17 9.4
 -3 10 1 254.17 8
 3 -10 1 256.27 5.3
 3 10 -1 253.87 10.1
 -3 10 1 262.07 6.5
 -3 10 1 263.37 8.5
 3 10 -1 247.48 8.8
 3 -10 1 255.07 8.6
 -3 -10 -1 259.37 7.8
 3 -10 1 251.47 10
 -3 -10 -1 263.77 7.4
 3 -10 1 267.07 8.7
 3 -10 1 261.47 7.2
 3 10 -1 265.17 6.4
 3 10 -1 259.37 9.7
 3 -10 1 259.97 5.2
 -3 -10 1 230.18 9.6
 3 10 1 257.77 10
 -3 10 -1 221.18 7.5
 3 -10 -1 256.77 7.8
 -3 10 -1 259.27 8
 -3 10 -1 246.98 9.2
 3 -10 -1 243.68 8.2
 -3 10 -1 237.28 5.5
 3 10 1 253.27 9.4
 3 10 1 241.08 9.6
 -3 -10 1 239.48 7.4
 3 10 1 241.88 5.4
 -3 -10 1 248.18 7.1
 3 -10 -1 236.48 9.6
 3 -10 -1 230.58 8.2
 -3 -10 1 235.08 8.3
 -3 -10 1 228.78 8.1
 -3 10 -1 256.07 8.9
 -4 -10 -1 151.18 5
 4 -10 1 149.99 4.9
 4 -10 1 158.58 6.6
 4 10 -1 152.68 6.3
 -4 -10 -1 156.18 6
 4 10 -1 153.68 4.2
 -4 10 1 151.68 6.3
 -4 10 1 152.18 4.2
 -4 10 1 149.69 4.7
 4 -10 1 156.38 6.4
 4 -10 1 149.29 7.6
 -4 -10 -1 158.38 6.3
 4 10 -1 151.08 6.5
 -4 -10 -1 150.88 6.5
 4 10 -1 137.59 7.1
 4 10 -1 147.39 7.7
 -4 10 1 140.59 6.8
 -4 -10 -1 153.58 7.6
 -4 10 -1 153.98 7
 -4 -10 1 154.28 6.3
 -4 -10 1 144.29 6.3
 -4 10 -1 150.38 5.9
 -4 10 -1 150.28 6.9
 4 10 1 136.69 7
 4 -10 -1 149.09 7.5
 4 10 1 145.99 3.2
 4 -10 -1 154.58 6.6
 4 -10 -1 151.78 6.3
 4 10 1 143.99 6.6
 -4 10 -1 138.29 4.8
 -4 -10 1 152.58 7.7
 4 10 1 146.99 7.5
 5 10 -1 20.9 3
 -5 10 1 23.7 3.1
 -5 -10 -1 20.4 2.8
 -5 -10 -1 20.6 3.6
 -5 -10 -1 26 3.1
 5 10 -1 23.7 4.1
 -5 -10 -1 20.5 1.8
 5 -10 1 22.7 1.8
 -5 10 1 22.6 1.5
 -5 10 1 25.8 3.7
 5 -10 1 23 3
 5 10 -1 19.2 3.1
 -5 10 1 21.2 3
 -5 -10 -1 22.4 3
 5 -10 1 25.1 3.5
 5 10 -1 24.9 3.7
 5 10 -1 20 1.4
 5 -10 -1 17.6 2.8
 -5 10 -1 16.4 1.8
 -5 10 -1 18.4 2.7
 -5 -10 1 17.6 1.9
 -5 10 -1 19.9 2.9
 5 10 1 20.4 3.3
 -5 -10 1 25 3.1
 5 -10 -1 15.9 2.6
 5 10 1 14.1 3.2
 -5 -10 1 16.7 2.8
 -5 -10 1 18.4 2.7
 -5 10 -1 12.9 2.8
 5 10 1 18.8 2.6
 5 10 1 16.8 3.1
 -5 -10 1 14.9 3.2
 -6 10 1 276.07 10.3
 6 10 -1 264.37 10.6
 -6 -10 -1 265.87 9.1
 6 -10 1 271.07 8.8
 6 -10 1 268.97 9.5
 -6 -10 -1 269.47 6.4
 -6 10 1 258.87 6
 6 10 -1 268.97 6.2
 6 10 -1 261.07 8.9
 -6 -10 -1 259.47 8.6
 -6 10 1 255.47 6.1
 -6 -10 -1 266.47 9.5
 6 10 -1 257.57 11
 -6 10 1 261.97 9.1
 6 10 -1 263.67 9.6
 -6 10 -1 265.57 6.5
 -6 10 -1 263.47 9.2
 -6 -10 1 269.27 6.7
 6 -10 -1 259.07 9.4
 6 -10 -1 277.67 8.9
 -6 10 -1 270.87 10.2
 -6 -10 1 284.97 9.7
 -6 -10 1 253.17 8.5
 6 10 1 269.67 8.6
 6 10 1 264.77 9.8
 -6 -10 1 260.27 8.9
 6 10 1 262.57 10.9
 6 10 1 257.27 10.4
 -7 10 1 159.18 7
 -7 -10 -1 149.09 3.6
 7 -10 1 159.48 6.6
 7 10 -1 155.28 7.5
 7 10 -1 152.58 8.6
 7 10 -1 152.88 4.2
 -7 -10 -1 147.99 6.3
 7 10 -1 142.19 8
 -7 -10 -1 159.08 7.4
 -7 -10 -1 150.58 3.6
 -7 -10 -1 162.48 7
 -7 10 1 152.08 8
 -7 -10 -1 160.78 7.6
 7 -10 1 169.88 7.5
 7 10 1 158.48 7.7
 -7 -10 1 166.48 7.7
 -7 10 -1 159.28 7.9
 7 10 1 157.98 6.4
 -7 10 -1 171.08 7.4
 -7 -10 1 155.58 4.3
 7 -10 -1 162.58 8
 7 10 1 151.68 8.1
 -7 10 -1 151.98 6.6
 -7 -10 1 157.98 6.9
 -7 -10 1 155.78 6.4
 7 10 1 175.28 9
 -7 -10 1 164.08 4.2
 7 -10 -1 157.58 4.3
 7 -10 -1 155.18 7.3
 7 -10 -1 161.78 6.6
 -8 -10 -1 249.48 8.7
 8 -10 1 271.47 9
 8 10 -1 289.87 11.7
 8 10 -1 265.27 6.5
 8 -10 1 248.38 10.3
 8 10 -1 275.67 12
 -8 -10 -1 239.88 11.3
 -8 -10 -1 272.67 9.9
 -8 10 1 274.27 11
 8 10 -1 258.97 6.2
 8 -10 1 263.17 10
 8 10 -1 283.07 10.7
 -8 10 1 270.17 9.7
 -8 -10 -1 268.57 10.1
 8 10 -1 274.57 9.6
 8 -10 -1 268.07 9
 8 -10 -1 291.97 10.5
 8 10 1 254.47 11.5
 8 -10 -1 255.77 6.5
 8 10 1 269.67 9
 8 -10 -1 265.57 10.7
 -8 -10 1 264.47 10
 -8 10 -1 272.47 10.1
 -8 -10 1 277.37 10.2
 -8 -10 1 277.47 9.9
 8 10 1 276.57 11.4
 -8 10 -1 275.87 11
 8 10 1 286.67 10.8
 -8 -10 1 276.57 8.8
 -9 10 1 38.1 5.1
 9 -10 1 38.7 4.6
 9 -10 1 41.7 5.1
 9 10 -1 43.3 5.6
 -9 -10 -1 43.5 5
 -9 -10 -1 40.8 4.7
 9 10 -1 42 2.3
 9 -10 1 37.1 3.4
 -9 -10 -1 35.3 3.3
 9 10 -1 36.7 4.8
 9 10 -1 38 3.9
 9 -10 1 38.5 1.3
 9 10 1 31.2 5
 9 10 1 30.7 4.5
 -9 -10 1 38.1 4.5
 9 -10 -1 34 3.4
 -9 -10 1 35.4 4.5
 9 10 1 36.4 5.6
 -9 -10 1 30.8 3.4
 9 -10 -1 44.3 5.3
 9 10 1 35.8 3.8
 -9 -10 1 39.1 4.5
 9 -10 -1 31.5 4.3
 -9 10 -1 49.3 5.1
 10 -10 1 122.79 6.9
 10 10 -1 106.59 3.7
 -10 -10 -1 112.99 5.4
 10 10 -1 112.79 8.4
 10 10 -1 108.59 7.8
 -10 10 1 112.89 7.6
 10 10 -1 112.89 7.2
 -10 -10 -1 114.09 6.8
 10 -10 1 109.59 7.2
 10 10 -1 115.39 6.4
 10 -10 1 112.89 5.5
 10 10 -1 109.79 4.1
 -10 -10 -1 125.09 7
 10 -10 1 101.09 3.1
 10 -10 -1 97.19 3.9
 10 10 1 110.39 2.9
 -10 -10 1 113.49 6.7
 -10 -10 1 116.79 6.9
 10 10 1 115.29 5.9
 10 -10 -1 115.99 5.5
 10 -10 -1 113.39 8.4
 -10 -10 1 117.89 6.8
 -10 10 -1 100.49 7.2
 10 10 1 108.49 7.2
 10 -10 -1 107.59 6.6
 10 -10 -1 117.79 7.5
 10 10 1 109.39 3
 10 10 1 103.49 7.9
 10 10 1 117.49 8
 11 10 -1 18.5 4.1
 11 -10 1 20.3 4
 11 10 -1 13.5 3.2
 11 -10 1 21.7 4.5
 -11 -10 -1 11 3.1
 11 -10 1 12.1 2.4
 -11 10 1 18.3 4.4
 11 10 -1 12.2 4.3
 11 -10 1 15 4.4
 11 10 -1 9 4
 -11 -10 -1 16 2.6
 -11 -10 -1 12.2 3.4
 -11 -10 1 15.6 3.4
 11 -10 -1 16 4.3
 11 10 1 20.4 4
 11 -10 -1 15.2 2.6
 11 10 1 13.1 4.5
 -11 -10 1 18.4 3.8
 11 10 1 13.6 2.9
 11 -10 -1 14 4.2
 -11 10 -1 16.8 4.3
 11 10 1 11.9 3.9
 11 10 1 12.1 1.4
 11 -10 -1 16.3 3.5
 -12 10 1 233.08 11.9
 12 10 -1 240.68 12.4
 -12 -10 -1 239.18 10.8
 12 -10 1 251.07 11.9
 12 -10 1 243.58 8.4
 12 10 -1 240.48 9.9
 12 10 -1 255.67 11.7
 12 -10 1 244.38 10.5
 -12 -10 -1 237.98 10.5
 12 10 -1 249.97 13.2
 12 -10 1 257.57 13.7
 -12 -10 1 217.08 9.8
 12 10 1 230.28 12.4
 12 -10 -1 250.87 13.5
 12 10 1 229.18 9.3
 12 -10 -1 223.08 7.8
 12 10 1 242.68 11.6
 12 -10 -1 223.58 11.4
 12 10 1 230.08 12.1
 -12 -10 1 229.58 7.6
 12 -10 -1 224.58 10.2
 -12 10 -1 227.68 11.5
 -12 -10 1 224.78 10.3
 13 -10 1 14.3 5
 13 10 -1 7.4 3.7
 -13 10 1 3.6 3.5
 13 10 -1 11.1 3.1
 13 -10 1 8.8 2.1
 13 -10 1 10.6 4.3
 13 -10 1 10.4 3.4
 -13 -10 -1 11.4 3.8
 13 10 -1 7.6 4.3
 13 10 -1 14.9 4.9
 -13 10 -1 7 3.8
 13 -10 -1 12.3 4.1
 13 -10 -1 9.8 2.2
 13 10 1 9.9 4.5
 13 10 1 9.1 2.7
 13 10 1 11.6 4.3
 -13 -10 1 8.4 3.5
 13 -10 -1 7.3 6.4
 -13 -10 1 9 3.3
 13 -10 -1 10.1 3.6
 13 10 1 12.4 4.7
 -14 -10 -1 34.2 5.7
 14 -10 1 41 5.8
 -14 10 1 38.9 6.7
 14 -10 1 31.3 5.8
 14 10 -1 32.3 4.8
 14 10 -1 26.9 5.7
 14 10 -1 31.1 6.2
 14 -10 1 40.1 7.1
 -14 -10 -1 33.1 5
 14 10 -1 29 6.3
 14 -10 1 35.3 3.2
 14 10 1 34.6 5.8
 -14 10 -1 31.8 6
 14 10 1 40.2 4.7
 -14 -10 1 32.8 5.4
 -14 -10 1 34 4.9
 14 -10 -1 35.7 6.8
 14 10 1 31 6.6
 14 -10 -1 34 5.4
 14 -10 -1 36.3 6.2
 15 10 -1 -0.1 3.9
 15 10 -1 -2.3 4.2
 15 10 -1 1.9 3.6
 15 10 -1 1.8 2.9
 -15 10 1 0.2 3.5
 -15 -10 -1 1.7 3.1
 -15 -10 -1 0.9 2.8
 15 -10 1 1.2 3.8
 -15 -10 1 6.2 3.6
 15 10 1 5.4 2.8
 -15 10 -1 0.1 3.5
 -15 -10 1 8 3.6
 15 10 1 3.6 4
 15 10 1 -0.4 3.4
 15 -10 -1 3.3 3.7
 15 10 1 3.9 4.5
 16 10 -1 21.2 4.5
 16 10 -1 25.6 6.3
 -16 10 1 25 6.1
 16 -10 1 30.7 6.1
 16 -10 1 35.1 5.7
 16 10 -1 31.2 6.4
 -16 -10 -1 33.5 5.7
 -16 -10 -1 18.6 4.8
 16 10 1 27.2 6.1
 -16 10 -1 24.7 6.3
 16 -10 -1 31 6.4
 -16 -10 1 41 6.4
 16 -10 -1 33.7 5.6
 16 10 1 26.4 4.8
 -16 -10 1 24.8 4.8
 16 10 1 33.5 7.1
 17 -10 1 8.9 4.1
 -17 10 1 6.5 4.7
 17 -10 1 7.4 4.8
 17 -10 1 0.1 3.9
 17 10 -1 3.4 4.2
 17 10 -1 -0.5 4.3
 -17 -10 -1 7.1 3.9
 -17 -10 -1 6.1 4.1
 17 10 1 5.4 4.4
 17 -10 -1 10.2 4.9
 17 -10 -1 11.3 4.2
 -17 10 -1 15.7 5.3
 -17 -10 1 5.8 3.7
 17 10 1 8.7 4.9
 -17 -10 1 4.8 3.6
 17 -10 -1 14 5.6
 -18 10 1 30.4 6.9
 -18 -10 -1 44.2 6.8
 18 -10 1 32.1 7
 18 -10 1 34.6 7.3
 18 10 -1 34.4 7.8
 -18 -10 -1 36.1 6.5
 18 -10 1 28.1 5.6
 18 10 -1 33.9 7.5
 -18 10 -1 45.1 7.7
 18 10 1 36.2 7.8
 -18 -10 1 33.4 7
 18 -10 -1 37.7 7.7
 18 10 1 27.7 6.5
 18 -10 -1 37.3 7.4
 -18 -10 1 49.7 7.1
 18 -10 -1 30.2 5.9
 0 11 1 26.3 2.3
 0 11 -1 29.2 2.9
 0 -11 1 28.3 2.9
 0 -11 1 25.9 2
 0 -11 -1 25.7 1.9
 0 -11 1 24 3
 0 11 -1 28.3 2.3
 0 -11 -1 27.7 3.9
 0 11 1 28.4 2.6
 0 11 1 26.2 3.7
 0 -11 1 26.1 3.8
 0 11 -1 27.3 2.2
 0 -11 -1 20.7 3
 0 -11 -1 26.3 2.6
 0 11 -1 25.4 3.4
 -1 11 1 44.9 4.2
 1 -11 1 47.1 3.5
 -1 11 1 48 2.9
 -1 -11 -1 46.4 4.4
 1 -11 1 48.4 2.3
 -1 11 1 50.09 2.9
 -1 -11 -1 43.6 3.2
 -1 -11 -1 43.8 2.7
 1 11 -1 52.89 2.8
 1 11 -1 47.3 4.2
 1 -11 1 51.39 3.4
 1 -11 1 54.29 4.7
 -1 -11 -1 47.3 3.4
 -1 -11 -1 44.9 2.5
 1 11 -1 40.2 3.4
 1 -11 1 52.59 3.8
 1 11 -1 52.89 4.8
 -1 -11 -1 48.6 3.8
 1 11 1 53.99 2.6
 1 -11 -1 51.89 4.4
 1 11 1 54.29 4.7
 1 11 1 54.49 4.2
 -1 -11 1 51.49 3.6
 1 11 1 47.8 3.2
 -1 11 -1 54.99 3.8
 -1 -11 1 57.29 3.4
 1 -11 -1 51.89 3.8
 1 -11 -1 55.89 4
 -1 11 -1 49.4 2.7
 -1 -11 1 48.4 4.5
 -1 -11 1 52.89 3.6
 1 -11 -1 51.99 2.3
 -1 -11 1 51.49 3.8
 -1 11 -1 52.59 4.3
 -1 -11 1 53.09 2.9
 -1 11 -1 52.99 3.2
 1 -11 -1 59.69 3.5
 1 11 1 57.19 4.1
 -2 11 1 216.58 8.9
 -2 11 1 221.18 6.3
 -2 -11 -1 224.58 7.9
 2 -11 1 220.28 7.9
 2 11 -1 230.78 9.2
 -2 -11 -1 214.08 5.9
 -2 -11 -1 238.08 8.3
 -2 -11 -1 204.28 9.2
 2 -11 1 220.08 8.1
 2 -11 1 214.38 5.3
 -2 11 1 219.38 7.1
 2 -11 1 225.08 9.6
 -2 -11 -1 215.18 7.1
 2 11 -1 231.58 6.2
 2 11 -1 237.28 9.9
 -2 -11 -1 224.18 6.9
 2 -11 1 211.48 6.9
 -2 -11 1 184.48 8.7
 -2 11 -1 192.28 7.1
 2 11 1 191.28 5.1
 2 11 1 192.38 8.2
 -2 11 -1 208.78 8.5
 2 -11 -1 194.08 8.8
 -2 -11 1 189.68 6.3
 -2 11 -1 193.28 5.3
 -2 -11 1 189.38 6.5
 2 11 1 196.28 8.8
 2 -11 -1 192.08 4.5
 2 11 1 190.48 7.5
 -2 -11 1 192.08 7.4
 2 -11 -1 185.28 7.4
 -2 -11 1 187.58 7.2
 2 -11 -1 197.18 7.4
 2 -11 -1 189.38 6.4
 -2 11 -1 192.38 6.7
 3 11 -1 303.67 9.9
 -3 -11 -1 281.27 9.5
 3 -11 1 304.97 9.9
 3 -11 1 302.87 9.8
 3 11 -1 296.27 7.2
 -3 11 1 303.27 10.9
 3 11 -1 286.97 10.8
 -3 11 1 295.57 9
 3 -11 1 298.87 6
 -3 -11 -1 295.17 9.7
 -3 11 1 298.67 7.4
 3 11 -1 300.77 11.6
 -3 -11 -1 315.47 9
 3 -11 1 299.47 6
 3 -11 1 308.07 8.4
 -3 -11 -1 284.57 11.2
 -3 -11 -1 303.27 8.5
 -3 -11 1 300.37 8.5
 -3 11 -1 292.67 10.6
 3 11 1 294.77 6.6
 3 -11 -1 296.77 9.9
 -3 -11 1 296.07 8.8
 -3 -11 1 298.77 9.7
 -3 11 -1 304.57 6.7
 3 -11 -1 297.37 9.8
 -3 -11 1 291.37 11.4
 -3 -11 1 296.47 9.6
 3 11 1 299.17 10
 -3 11 -1 311.77 9.4
 3 -11 -1 318.17 8.4
 3 11 1 295.77 10.9
 3 11 1 303.27 11.4
 -4 -11 -1 128.69 7.3
 4 11 -1 130.69 6.3
 4 11 -1 120.49 7.4
 4 -11 1 125.79 6
 -4 11 1 126.99 5.7
 -4 11 1 120.69 5.8
 -4 11 1 128.49 3.9
 4 11 -1 134.89 3.9
 -4 -11 -1 118.19 5.5
 -4 -11 -1 135.89 4.9
 -4 11 1 140.79 7
 4 11 -1 134.29 7.3
 -4 -11 -1 133.79 6.1
 4 -11 1 131.89 4.7
 -4 -11 -1 124.89 6.2
 4 -11 1 131.79 6.3
 -4 -11 1 119.89 6
 -4 -11 1 130.29 5.5
 4 11 1 116.59 6.1
 -4 11 -1 127.59 5.7
 4 -11 -1 123.09 5.9
 -4 -11 1 123.69 4.7
 4 -11 -1 130.69 6.3
 -4 11 -1 127.79 5.7
 -4 11 -1 115.59 6.4
 4 11 1 130.79 7.1
 -4 -11 1 124.89 5.8
 4 11 1 128.89 7.4
 5 11 -1 11.9 2.8
 -5 11 1 10.6 2.5
 -5 11 1 10.6 1.6
 -5 11 1 10.6 2.3
 -5 -11 -1 7.6 1.5
 5 11 -1 10.1 3.1
 -5 -11 -1 9.4 2.3
 5 -11 1 5.3 2.1
 5 11 -1 10.7 3.1
 5 -11 1 10.5 1.6
 -5 11 1 11.6 3
 -5 -11 -1 15.6 2.7
 -5 -11 -1 9.8 2.2
 5 -11 1 11.5 2.4
 -5 11 1 9.5 1.1
 5 11 -1 9.5 1.1
 -5 11 -1 8.2 2.2
 -5 11 -1 11.2 2.9
 -5 11 -1 6.2 2.3
 -5 -11 1 7.8 2.3
 -5 -11 1 6.5 2.1
 5 11 1 5.2 2.6
 -5 -11 1 7.2 2.1
 5 -11 -1 8.8 2.4
 -5 11 -1 6.1 1.3
 -5 -11 1 5.2 1.4
 5 11 1 9.9 2.7
 5 -11 -1 8.7 2.5
 5 11 1 6.9 2.8
 6 11 -1 357.56 11.9
 -6 11 1 346.87 11.2
 6 11 -1 368.66 13.8
 -6 11 1 354.86 7.4
 6 11 -1 368.06 15
 -6 -11 -1 368.16 8.5
 -6 11 1 333.07 8
 6 11 -1 345.97 7.5
 -6 -11 -1 355.96 11.1
 6 -11 1 358.16 11
 -6 11 1 317.57 13.7
 -6 -11 -1 352.46 11
 6 11 -1 361.96 11
 -6 -11 1 351.06 11
 6 11 1 367.76 10.7
 6 11 1 357.26 12.9
 6 11 1 368.06 13.6
 -6 -11 1 354.36 8.6
 -6 11 -1 364.96 12.6
 6 -11 -1 353.56 11.1
 -6 11 -1 361.06 11.5
 -6 -11 1 365.16 10.9
 6 11 1 358.26 12.1
 -6 11 -1 345.57 10.8
 7 11 -1 254.17 11.5
 7 11 -1 235.88 11.4
 -7 -11 -1 247.28 9.7
 -7 -11 -1 240.38 10.5
 7 11 -1 262.87 11.1
 -7 11 1 254.17 10.5
 7 -11 1 240.88 8.8
 7 11 -1 247.78 5.6
 7 11 -1 249.97 9.1
 -7 11 1 244.78 9.2
 7 -11 1 258.27 9.9
 -7 -11 -1 244.48 5.8
 -7 -11 -1 234.28 8.7
 -7 -11 -1 258.47 10
 -7 -11 1 258.27 6.2
 7 11 1 252.27 10.7
 -7 11 -1 242.28 5.7
 -7 -11 1 239.98 6.3
 7 11 1 260.67 11.5
 7 11 1 260.67 9
 -7 11 -1 267.47 10.7
 -7 11 -1 245.28 9.5
 7 -11 -1 260.27 9.9
 -7 -11 1 257.97 9.8
 7 11 1 249.18 10.1
 -7 -11 1 246.88 8.7
 -7 11 -1 250.97 9.1
 7 -11 -1 247.48 8.8
 -8 -11 -1 162.88 8
 -8 11 1 158.38 7.4
 8 -11 1 164.48 7
 -8 11 1 148.09 8.3
 -8 -11 -1 151.08 7.3
 8 -11 1 169.78 8
 8 11 -1 178.38 9.3
 8 11 -1 162.58 8.2
 8 11 -1 152.88 3.9
 -8 -11 -1 162.98 6.9
 8 11 -1 154.08 4
 8 11 -1 158.08 7.2
 8 -11 -1 155.08 6.7
 8 -11 -1 137.29 7.8
 -8 -11 1 148.39 7.5
 8 11 1 177.78 8.4
 -8 -11 1 144.89 6.5
 8 11 1 154.28 8.1
 8 11 1 162.28 8.8
 -8 -11 1 157.78 7.4
 -8 -11 1 143.19 7.6
 8 11 1 148.79 9.2
 -8 11 -1 147.79 7.4
 8 -11 -1 157.08 7.8
 -8 11 -1 145.79 8.1
 -9 -11 -1 43.1 4.6
 9 11 -1 52.09 2
 9 -11 1 50.09 3.9
 9 -11 1 49 4.8
 9 11 -1 49 4.4
 9 11 -1 50.79 5.2
 -9 11 1 50.69 5.9
 9 11 -1 46.4 1.9
 9 -11 1 41.2 5.3
 9 11 -1 53.39 6.2
 9 11 -1 47.9 6.1
 -9 -11 -1 49.8 4
 -9 -11 -1 51.19 4.7
 9 -11 -1 44.2 4.7
 9 11 1 49.3 5.7
 -9 -11 1 43.4 3.8
 -9 -11 1 40.8 4.7
 9 11 1 51.49 5.9
 9 11 1 40.9 3.8
 9 -11 -1 52.69 4.1
 -9 11 -1 44.3 5.5
 9 11 1 54.99 5.7
 9 -11 -1 42.2 2
 9 -11 -1 56.99 5.1
 -9 -11 1 45.3 5.2
 -9 -11 1 46.8 4.6
 10 11 -1 34.4 4.3
 -10 -11 -1 21.2 3.1
 10 -11 1 24.9 4
 10 11 -1 17.8 4.5
 -10 -11 -1 23.5 4.2
 10 11 -1 23.6 1.6
 10 -11 1 25.2 3.4
 10 -11 1 29.2 4.8
 10 11 -1 22.8 4.3
 -10 11 1 22.5 4.5
 10 11 -1 19.6 4.7
 -10 -11 -1 29 4.3
 -10 -11 1 25.3 4.2
 10 11 1 22.6 4.8
 10 -11 -1 28 4.6
 10 -11 -1 22.3 4.3
 -10 -11 1 21.3 3
 -10 -11 1 19.1 3.7
 10 -11 -1 24.7 3.4
 10 11 1 15 3.9
 10 11 1 15.6 4.3
 -10 -11 1 25.4 4.1
 -10 11 -1 18.9 4.1
 10 11 1 23.8 3.4
 11 -11 1 124.69 7.6
 -11 11 1 112.29 8.2
 11 11 -1 110.49 3.7
 11 -11 1 130.19 8.4
 11 11 -1 115.69 8.8
 -11 -11 -1 117.39 6
 11 11 -1 131.09 9.5
 -11 -11 -1 122.19 7.8
 11 -11 1 121.69 9.4
 11 -11 1 127.19 6.1
 -11 -11 -1 129.09 7.9
 11 11 -1 119.69 8.1
 -11 -11 1 135.09 7.8
 11 -11 -1 119.09 9.4
 11 11 1 123.89 8.2
 11 11 1 115.19 6.3
 11 -11 -1 122.29 7.7
 11 11 1 133.29 9.6
 11 -11 -1 121.79 8.3
 11 11 1 116.59 8.7
 -11 -11 1 128.29 7.7
 -11 -11 1 128.89 5.9
 11 -11 -1 133.49 6.2
 -11 11 -1 128.69 8.6
 -12 11 1 102.69 8.2
 12 -11 1 81.09 8.2
 -12 -11 -1 91.89 5.1
 -12 -11 -1 69.19 6.3
 12 -11 1 85.09 7.4
 12 11 -1 94.09 8.5
 12 11 -1 92.19 6.2
 12 -11 1 95.29 7
 12 11 -1 87.09 7.4
 -12 -11 -1 83.09 6.6
 12 11 -1 74.99 7.8
 12 11 -1 74.49 3.6
 12 -11 1 86.39 5.2
 12 -11 -1 98.09 8.9
 -12 -11 1 91.79 5
 12 11 1 89.29 8.3
 12 -11 -1 96.59 5.2
 -12 -11 1 95.59 6.9
 12 -11 -1 93.89 7.6
 -12 11 -1 90.79 7.8
 12 11 1 102.79 6.2
 -12 -11 1 88.39 6.9
 12 -11 -1 91.49 7
 12 11 1 89.39 8.7
 12 11 1 106.39 8
 13 11 -1 71.59 10.2
 13 11 -1 64.29 5.6
 13 -11 1 70.29 6.4
 13 -11 1 74.69 4.7
 13 -11 1 68.79 8.1
 -13 -11 -1 78.89 6.5
 13 11 -1 72.59 9.1
 13 -11 -1 85.79 8.7
 13 11 1 62.49 8
 13 11 1 71.19 5.4
 13 11 1 63.29 7.4
 -13 -11 1 55.79 6
 13 -11 -1 75.39 4.7
 13 -11 -1 71.79 6.5
 14 -11 1 22.2 5.3
 -14 11 1 12.6 4.7
 14 11 -1 15.9 3.5
 14 -11 1 23 2.9
 -14 -11 -1 17.8 4
 -14 -11 -1 20.7 4.6
 14 11 -1 15.8 5
 14 11 -1 15.2 5.3
 14 -11 1 15.1 5.7
 14 11 -1 21.7 5.2
 -14 11 -1 23.2 5.7
 14 11 1 26.8 4.1
 14 11 1 24 5.5
 -14 -11 1 14.1 4.3
 14 -11 -1 26 5.6
 -14 -11 1 25.3 4.5
 14 11 1 12.3 5.2
 14 -11 -1 28.8 3
 14 11 1 19 5.2
 -15 -11 -1 15.3 4.1
 15 11 -1 22.1 6
 -15 11 1 14.8 5.3
 15 11 -1 18 4.1
 15 11 -1 14.1 4.9
 -15 -11 -1 13.7 4.2
 15 -11 1 12.4 4.2
 15 -11 1 11.3 4.6
 -15 -11 1 18.8 4.3
 -15 11 -1 20 5.3
 15 -11 -1 24.1 5.2
 15 11 1 21.7 5.6
 15 11 1 17.3 5.9
 15 11 1 21.2 3.7
 -15 -11 1 29.4 5.7
 15 -11 -1 21.8 5.3
 16 11 -1 80.09 6.8
 16 11 -1 80.09 9.9
 16 11 -1 60.29 8.2
 16 -11 1 73.59 7.1
 16 -11 1 78.69 9.5
 -16 11 1 69.59 9
 -16 -11 -1 59.09 7.4
 -16 -11 -1 78.49 7.5
 16 -11 -1 78.79 7.8
 -16 11 -1 82.89 8.7
 -16 -11 1 85.29 7.3
 -16 -11 1 96.39 8.2
 16 11 1 81.49 9.8
 16 -11 -1 72.19 9
 16 11 1 71.99 9.1
 16 11 1 71.19 6.5
 17 11 -1 13.1 6.3
 -17 -11 -1 16.5 4.7
 17 -11 1 9.8 4.9
 17 11 -1 14.8 7.4
 17 -11 1 0.8 3.4
 -17 -11 1 17.9 4.8
 17 11 1 12.3 7.5
 17 -11 -1 9.5 5.5
 17 11 1 13.5 6.1
 17 -11 -1 7.6 3.6
 -17 11 -1 19.3 6.6
 -18 -11 -1 36.7 6.3
 18 -11 1 23.3 6.3
 18 11 -1 21.3 5.9
 -18 -11 -1 18.7 5.9
 18 -11 1 16.6 6.1
 -18 11 1 32.6 7.5
 18 11 -1 21.7 6.4
 18 -11 1 20.9 5
 -18 -11 1 33 11.8
 18 -11 -1 31.4 7.6
 -18 11 -1 25.6 6.6
 18 11 1 33.3 7.4
 -18 -11 1 29.1 5.9
 18 -11 -1 39.1 7.8
 18 11 1 35.5 7.1
 18 -11 -1 28.5 5.5
 0 -12 -1 84.19 4.9
 0 -12 -1 76.79 4.5
 0 12 -1 73.39 3.7
 0 -12 -1 73.09 3.3
 0 -12 1 75.29 3.4
 0 12 -1 66.79 5
 0 -12 1 64.89 4.6
 0 12 1 72.29 4.8
 0 -12 1 70.79 4.3
 0 12 1 84.79 5.5
 0 12 -1 74.59 3.7
 0 12 1 70.99 3.9
 0 12 1 71.49 3.5
 0 -12 1 71.69 4.2
 0 -12 -1 67.29 4.3
 0 12 -1 76.69 4.9
 1 12 -1 385.66 11.5
 1 12 -1 368.86 12.9
 -1 12 1 398.06 10.1
 1 12 -1 399.26 9.8
 -1 12 1 377.66 12.8
 -1 12 1 394.56 10.3
 -1 12 1 399.46 11.8
 -1 -12 -1 391.96 9.9
 -1 -12 -1 386.46 11.4
 1 -12 1 360.16 11.7
 1 -12 1 386.16 9
 -1 -12 -1 415.56 13.6
 1 -12 1 406.06 11.7
 1 12 -1 420.06 14.2
 -1 -12 -1 376.06 9.6
 -1 -12 -1 393.06 12
 -1 -12 1 392.46 11.5
 1 12 1 403.06 12.1
 -1 12 -1 408.56 13.2
 1 -12 -1 401.66 9
 -1 -12 1 393.66 10
 1 12 1 395.86 13.2
 1 12 1 394.66 9.5
 1 12 1 384.66 10.7
 -1 -12 1 402.56 11.2
 -1 -12 1 401.56 12
 -1 12 -1 390.06 9.7
 -1 12 -1 384.06 10.5
 1 -12 -1 388.46 11.6
 1 -12 -1 389.06 12
 -2 12 1 11.9 2.9
 2 12 -1 9.6 3
 2 -12 1 14.3 2.6
 -2 -12 -1 11 2.6
 -2 12 1 14 2.7
 2 12 -1 8.9 3
 -2 -12 -1 9.1 2
 2 12 -1 9.1 2.4
 2 12 -1 9.5 1.6
 -2 12 1 9.6 1.7
 -2 -12 -1 8 2.2
 2 -12 1 13.5 2.2
 -2 -12 -1 11.3 1.8
 -2 12 1 7.6 2
 2 -12 1 14.5 2.7
 2 -12 1 11.7 1.2
 -2 -12 -1 12.5 2.1
 -2 -12 1 12.4 2.6
 2 12 1 13.7 3.3
 2 -12 -1 9.2 2.5
 2 12 1 15.7 1.7
 2 12 1 11.9 2.6
 -2 12 -1 15.8 3
 -2 -12 1 16 2.4
 -2 -12 1 14.5 2.3
 2 -12 -1 16.9 2.4
 -2 12 -1 14.1 1.6
 -2 12 -1 14.1 2.4
 -2 -12 1 11.3 2.5
 2 -12 -1 15.2 3
 2 12 1 12.8 3
 2 -12 -1 12.4 1
 3 -12 1 585.74 11.4
 3 12 -1 589.14 16.1
 -3 12 1 606.84 13.1
 3 12 -1 607.04 13
 3 -12 1 623.44 16.3
 -3 12 1 597.04 15.9
 3 12 -1 588.74 17.5
 -3 -12 -1 619.94 14.7
 3 -12 1 597.74 14.3
 -3 -12 -1 604.34 16.2
 3 -12 1 592.04 11.3
 -3 -12 -1 620.74 16.3
 3 12 -1 616.44 18.6
 3 -12 1 617.24 16.4
 -3 12 1 616.94 17.7
 -3 12 1 621.94 15.3
 3 -12 -1 575.94 15.8
 3 -12 -1 615.94 16.1
 3 12 1 578.14 11.9
 3 12 1 583.34 16.1
 3 12 1 578.14 17.8
 -3 12 -1 577.64 14.8
 -3 12 -1 582.44 15.4
 3 12 1 591.54 17.3
 -3 -12 1 566.74 15.6
 -3 -12 1 601.84 14.3
 -3 -12 1 589.94 15.7
 -3 12 -1 570.54 11.9
 -3 12 -1 597.24 17.3
 -4 -12 -1 37.1 4.2
 4 -12 1 38.1 3.8
 -4 12 1 30.5 1.9
 -4 -12 -1 36.1 2.8
 -4 12 1 35.3 4.3
 -4 -12 -1 35.3 3.2
 4 12 -1 35.3 1.9
 -4 12 1 37.5 3.3
 4 -12 1 42.2 3.8
 -4 12 1 35.5 3.6
 4 12 -1 37.9 4.3
 4 -12 1 35.2 2.6
 4 12 -1 29.8 4.5
 -4 -12 -1 33.4 3.9
 4 12 -1 31.6 4.8
 4 -12 -1 30.5 3.9
 -4 12 -1 23.1 3.8
 4 12 1 26.4 4.3
 -4 -12 1 28.8 3.4
 4 -12 -1 23.4 3.4
 4 12 1 27.7 4.4
 -4 -12 1 24.2 3.5
 4 12 1 30.6 3.9
 -4 12 -1 25.5 3.3
 -4 -12 1 32.4 3.8
 -4 -12 1 27.6 2.5
 -4 12 -1 25.4 3.4
 5 12 -1 425.36 14.5
 -5 12 1 425.86 8.8
 -5 12 1 437.06 12.8
 5 12 -1 400.46 13
 5 -12 1 417.76 13.2
 5 12 -1 391.36 14.8
 5 12 -1 426.76 8.9
 -5 -12 -1 429.56 12.8
 -5 -12 -1 403.86 12.9
 5 -12 1 423.46 10.3
 5 -12 1 426.26 12.7
 -5 -12 -1 416.76 12.1
 -5 12 1 419.36 14
 -5 -12 -1 432.16 10.5
 -5 12 -1 441.16 12.9
 -5 -12 1 440.56 13.4
 -5 12 -1 438.76 12.6
 5 12 1 425.56 16.9
 -5 -12 1 434.96 12.5
 5 -12 -1 431.56 13
 -5 12 -1 394.36 19.2
 5 -12 -1 439.76 13.6
 -5 -12 1 438.46 12.9
 5 12 1 450.25 13.9
 5 12 1 457.15 15.5
 -5 -12 1 443.66 10.9
 6 12 -1 278.97 11.7
 6 12 -1 291.37 12.4
 -6 12 1 272.27 7.1
 6 -12 1 290.27 10.7
 -6 12 1 285.87 5.9
 -6 12 1 288.07 11.4
 -6 -12 -1 288.27 10
 6 -12 1 288.87 10.1
 -6 12 1 280.17 10
 6 12 -1 271.27 6
 6 12 -1 281.67 9.7
 -6 -12 -1 276.97 7.4
 -6 -12 -1 291.87 10
 -6 -12 -1 292.97 10.6
 6 12 1 270.47 10.4
 -6 12 -1 258.97 11.1
 6 -12 -1 268.87 10.2
 -6 -12 1 269.47 10.1
 -6 12 -1 254.07 10.5
 -6 12 -1 261.37 9.3
 6 -12 -1 264.37 9.5
 -6 -12 1 251.07 9.2
 6 12 1 278.57 11.9
 -6 12 -1 252.27 7
 6 12 1 262.67 11.1
 -6 -12 1 267.07 9.4
 7 -12 1 497.75 15.1
 7 12 -1 519.65 20.6
 -7 -12 -1 460.75 15
 -7 12 1 467.05 15.7
 -7 12 1 466.05 9.7
 -7 -12 -1 482.15 10.4
 7 12 -1 478.25 16.4
 7 12 -1 491.55 15.3
 7 -12 1 485.05 14
 7 12 -1 466.85 13.8
 -7 -12 -1 483.15 14.2
 -7 12 1 465.75 14.1
 -7 -12 -1 482.35 15
 -7 -12 -1 479.65 13.9
 -7 -12 1 473.15 10.5
 -7 12 -1 460.35 15.4
 -7 12 -1 471.05 13.7
 7 12 1 473.25 16.7
 -7 -12 1 468.65 10.7
 7 12 1 460.75 13.1
 7 -12 -1 480.65 14.9
 7 12 1 458.35 15.9
 -7 -12 1 477.35 13.5
 -7 12 -1 449.95 10
 7 -12 -1 484.05 13.9
 -7 -12 1 478.85 14
 -7 -12 1 473.05 14.6
 -7 12 -1 470.75 14.4
 7 12 1 451.05 14.9
 8 12 -1 52.99 6.3
 -8 12 1 36.4 5.3
 8 12 -1 41.1 6.1
 -8 12 1 39.7 4.8
 8 12 -1 36.8 4.3
 -8 -12 -1 40.5 4.7
 -8 -12 -1 28.7 4.4
 8 12 -1 37.9 5
 -8 -12 -1 38.4 3.8
 8 -12 1 36.2 4.6
 8 -12 -1 44.5 5.3
 8 -12 -1 47.2 5
 -8 -12 1 41.9 1.7
 -8 -12 1 35.1 4.7
 8 12 1 50.79 6.2
 -8 -12 1 39.6 4.6
 -8 12 -1 50.19 5.8
 8 12 1 33.8 3.5
 8 -12 -1 46 4.3
 -8 12 -1 42.6 4.1
 -8 -12 1 45.9 4
 -8 -12 1 42.9 1.8
 -8 -12 1 45.5 4.6
 8 12 1 39.8 5.8
 8 12 1 47.6 5.6
 9 -12 1 131.19 7.8
 -9 12 1 133.69 8.4
 9 12 -1 148.69 8.3
 9 12 -1 148.49 9.5
 9 12 -1 121.09 8.4
 -9 -12 -1 132.39 7.7
 -9 -12 -1 123.49 7.2
 9 12 -1 137.79 7
 9 -12 1 132.59 6.6
 9 -12 1 123.39 7.4
 -9 -12 -1 135.69 6.7
 9 -12 -1 100.69 7.2
 -9 -12 1 107.09 6.7
 9 -12 -1 115.89 7.2
 9 12 1 116.59 8.4
 -9 -12 1 111.59 5.9
 9 12 1 110.59 7.3
 9 12 1 116.19 6.1
 -9 12 -1 107.99 7.6
 -9 -12 1 114.29 7
 -9 -12 1 111.49 6.9
 9 12 1 124.99 8.5
 10 12 -1 27.1 3.9
 -10 -12 -1 30.1 4.5
 10 12 -1 25.5 4.7
 10 -12 1 26.3 4.4
 -10 -12 -1 26.1 3.6
 10 -12 1 28.4 3.8
 10 12 -1 25.6 5.3
 -10 12 1 27.1 4.9
 10 12 -1 23.2 4.7
 -10 -12 -1 26.2 4.5
 10 -12 1 19.2 4.4
 10 12 1 31.4 5.7
 10 -12 -1 33.9 5.3
 -10 -12 1 35.1 5.1
 10 12 1 27.5 5
 10 12 1 40.9 6
 10 -12 -1 40.5 5.4
 -10 -12 1 35 4
 10 12 1 42.8 4.1
 -10 12 -1 29.8 5
 10 -12 -1 37.6 4.4
 -10 -12 1 33.9 4.9
 -11 12 1 52.99 6.7
 -11 -12 -1 60.49 5.9
 -11 -12 -1 62.79 6.1
 11 -12 1 54.89 7.4
 11 -12 1 50.59 4.4
 11 12 -1 71.59 7.2
 11 -12 1 62.99 6.4
 11 12 -1 53.99 5
 -11 -12 -1 56.89 4.5
 11 12 -1 56.99 6.7
 11 -12 1 59.39 5.9
 11 12 -1 63.79 7.2
 11 12 1 59.19 7
 11 -12 -1 59.69 7
 -11 -12 1 63.99 5.9
 -11 -12 1 60.79 5.8
 11 12 1 57.69 7.3
 11 12 1 60.59 4.9
 -11 -12 1 53.59 4.2
 11 -12 -1 59.09 4.7
 -11 12 -1 60.69 6.4
 11 -12 -1 59.29 6.2
 11 -12 -1 62.79 8.1
 11 12 1 49.99 6.9
 -12 -12 -1 157.58 9.1
 12 12 -1 145.59 10.3
 12 -12 1 170.28 14
 12 12 -1 163.38 9.9
 -12 -12 -1 151.58 9
 12 -12 1 151.88 9.8
 -12 -12 -1 167.98 7.3
 12 12 -1 155.98 11.2
 -12 12 1 161.28 10.2
 12 -12 1 151.18 8.9
 12 -12 1 171.08 7.5
 12 12 -1 157.68 8.1
 12 12 1 157.68 10.8
 12 12 1 158.48 11.1
 12 -12 -1 161.48 11.9
 -12 -12 1 158.78 9
 12 -12 -1 172.58 10.3
 -12 -12 1 159.58 7
 -12 -12 1 159.88 9.2
 12 -12 -1 161.88 7.3
 12 -12 -1 157.68 9.2
 12 12 1 167.78 10.9
 12 12 1 177.98 10.3
 -12 12 -1 151.08 10
 -13 12 1 127.29 9.6
 13 12 -1 131.99 10.1
 13 12 -1 114.29 8.9
 -13 -12 -1 141.19 8.9
 13 -12 1 126.59 11
 13 -12 1 141.89 9.8
 -13 -12 -1 116.39 8.3
 13 -12 1 128.59 6.4
 13 12 -1 125.39 7.5
 13 12 -1 112.59 10.1
 -13 -12 1 124.09 8.2
 -13 -12 1 128.69 8.5
 13 -12 -1 123.39 10.6
 13 12 1 120.19 9.2
 -13 -12 1 129.39 6
 13 -12 -1 127.39 6.3
 13 12 1 123.89 7
 13 12 1 141.29 10.5
 13 12 1 129.19 10
 -13 12 -1 129.69 9.6
 13 -12 -1 113.69 9
 14 -12 1 71.39 4.7
 14 12 -1 74.69 8.7
 14 12 -1 79.89 8.7
 -14 12 1 62.99 8.1
 -14 -12 -1 64.69 6.7
 14 12 -1 67.59 6.1
 -14 -12 -1 60.59 8.1
 14 -12 1 74.79 7.3
 14 -12 1 73.69 8.7
 14 12 1 50.39 7.8
 -14 -12 1 69.19 6.8
 14 -12 -1 62.59 6.6
 -14 12 -1 73.39 8.8
 14 -12 -1 77.19 7.9
 14 12 1 58.29 8
 14 12 1 71.49 5.7
 14 12 1 77.89 9.1
 -14 -12 1 74.29 7.1
 15 12 -1 116.29 7.8
 -15 -12 -1 101.89 8.3
 15 12 -1 110.09 9.3
 -15 12 1 119.09 10.3
 15 12 -1 110.59 10.3
 15 -12 1 126.69 8.8
 15 -12 1 124.79 9.8
 -15 -12 -1 117.19 9.1
 15 -12 -1 117.39 9.1
 -15 12 -1 108.09 9.8
 15 12 1 126.19 7.2
 15 12 1 121.99 10.3
 15 12 1 126.89 10.6
 15 -12 -1 141.69 10.4
 -15 -12 1 128.19 8.9
 -15 -12 1 110.49 8.6
 16 -12 1 10.1 5.2
 16 12 -1 18.4 5.8
 16 12 -1 11.3 5.4
 16 12 -1 10.1 3.9
 -16 -12 -1 4.3 4
 -16 -12 -1 13 4.5
 -16 12 1 6.9 4.7
 16 -12 1 12.4 4.7
 -16 -12 1 21.2 5.1
 16 -12 -1 19.1 5.6
 -16 -12 1 15.1 4.9
 16 12 1 11.8 5.4
 16 12 1 17.9 5.8
 16 -12 -1 13.7 4.3
 -16 12 -1 20.9 5.5
 17 12 -1 46.4 7.6
 17 12 -1 39.4 8
 17 -12 1 54.89 7.1
 -17 12 1 66.39 9.4
 -17 -12 -1 55.89 7.3
 -17 -12 -1 59.89 7.9
 17 -12 1 48.4 7.6
 17 12 1 43.5 7.9
 -17 12 -1 69.09 9.5
 -17 -12 1 54.39 7.5
 17 12 1 64.59 8.3
 -17 -12 1 63.69 7.7
 17 -12 -1 70.89 9.7
 17 -12 -1 51.29 7.1
 0 -13 -1 548.45 12.8
 0 13 1 578.14 17.7
 0 13 1 561.94 13.2
 0 -13 1 547.55 14.9
 0 13 -1 561.34 13.4
 0 13 -1 568.14 15.2
 0 -13 -1 550.94 14.9
 0 -13 1 551.44 14.7
 0 -13 -1 581.04 18
 0 -13 1 550.34 12.7
 0 -13 -1 568.84 14.9
 0 -13 1 561.74 16.2
 0 13 -1 571.84 17.7
 0 13 -1 550.14 13.5
 0 13 1 573.44 13.9
 0 13 1 546.45 15.4
 1 13 -1 354.96 9.5
 1 -13 1 365.06 8.8
 -1 13 1 372.46 11.8
 -1 -13 -1 370.26 9.7
 -1 13 1 362.46 9.8
 -1 13 1 378.56 10.2
 1 13 -1 374.36 11.6
 1 13 -1 365.66 10.3
 -1 -13 -1 357.96 12.2
 -1 -13 -1 363.26 11.3
 1 -13 1 363.96 10.8
 1 -13 1 391.36 11.7
 -1 -13 -1 355.96 10.8
 1 -13 -1 369.66 8.8
 -1 -13 1 378.06 9.9
 1 -13 -1 375.46 11
 -1 13 -1 390.06 10.5
 1 13 1 385.06 15.4
 1 13 1 372.16 10.8
 -1 -13 1 373.66 11.5
 -1 -13 1 375.26 12.4
 -1 13 -1 391.56 11.7
 -1 -13 1 374.16 11.2
 -1 13 -1 368.26 10.5
 1 13 1 371.96 9.5
 1 -13 -1 420.46 12.1
 1 13 1 391.16 12.2
 2 13 -1 426.56 12.9
 -2 13 1 426.66 12.8
 -2 -13 -1 433.56 12
 -2 -13 -1 417.26 11.2
 -2 -13 -1 429.66 14.8
 -2 -13 -1 447.36 13
 2 -13 1 433.46 11.8
 -2 13 1 429.56 10.6
 2 13 -1 390.86 15.9
 2 -13 1 426.86 9.2
 2 13 -1 418.66 15.1
 -2 13 1 410.66 16.2
 2 -13 1 430.36 12.9
 -2 13 -1 432.86 11.8
 2 -13 -1 411.06 8.8
 -2 -13 1 428.56 13.4
 -2 13 -1 413.76 12.4
 2 13 1 444.66 13.3
 2 13 1 431.96 13.7
 -2 -13 1 436.86 12
 -2 13 -1 435.06 10
 -2 13 -1 404.66 16.3
 -2 -13 1 438.76 12.9
 2 -13 -1 433.46 13
 2 13 1 417.36 14.9
 -2 13 -1 423.86 9.7
 2 13 1 418.76 9.8
 -2 -13 1 423.86 11.3
 -3 13 1 0.8 2
 3 13 -1 8.1 2.5
 3 13 -1 7.5 3
 3 -13 1 7 1.9
 -3 13 1 8.4 2.1
 -3 -13 -1 6.3 2.8
 -3 13 1 8.2 2.4
 3 13 -1 4.2 1.2
 -3 -13 -1 4 2.1
 3 -13 1 4.8 2.3
 -3 -13 -1 4 1.7
 3 13 -1 3.8 2.7
 -3 13 1 6.3 1.3
 -3 -13 -1 8 2.4
 -3 13 -1 5.8 0.9
 3 13 1 4.5 2.7
 -3 13 -1 2.3 2.5
 3 13 1 4.6 2.4
 -3 -13 1 6.5 2.4
 3 13 1 4.7 2.6
 -3 13 -1 6 1.9
 -3 13 -1 3.5 2
 -3 13 -1 5.3 1
 -3 -13 1 6.5 2.3
 -3 -13 1 7.8 2
 3 -13 -1 7.7 3
 -4 -13 -1 331.57 10.2
 4 -13 1 324.97 11.3
 -4 13 1 318.47 7.6
 -4 13 1 353.36 12.5
 4 -13 1 325.07 11.1
 4 13 -1 326.97 13.3
 4 13 -1 334.17 12.7
 -4 -13 -1 347.97 11.5
 4 13 -1 344.87 11.6
 4 13 -1 315.97 7.6
 -4 -13 -1 326.87 9.4
 -4 13 1 309.67 10.8
 4 -13 1 330.27 9.2
 -4 13 -1 330.07 10.6
 -4 -13 1 351.16 13
 -4 -13 1 317.37 11.1
 4 -13 -1 326.57 11.3
 4 13 1 338.67 12.1
 -4 13 -1 332.57 12.2
 4 13 1 309.87 12.8
 4 13 1 315.17 12.2
 -4 -13 1 321.67 9.4
 -4 -13 1 315.47 10
 4 -13 -1 337.37 11.3
 -4 13 -1 320.97 10.5
 5 -13 1 102.69 4.3
 5 13 -1 100.09 7.1
 5 13 -1 103.09 7.8
 5 13 -1 104.79 3
 -5 13 1 116.79 7.2
 -5 -13 -1 104.59 5.5
 5 -13 1 109.39 6.4
 -5 -13 -1 102.69 6.2
 -5 -13 -1 99.79 4.4
 -5 13 1 102.79 2.9
 -5 13 1 102.49 5.9
 5 -13 1 100.19 5.9
 -5 13 -1 107.09 5.8
 5 13 1 91.19 6.8
 5 -13 -1 109.59 6.4
 -5 -13 1 94.89 5.8
 5 -13 -1 109.69 6.2
 5 13 1 105.79 7.5
 -5 -13 1 101.99 5.4
 -5 13 -1 85.99 6.3
 5 13 1 107.99 6.6
 -5 -13 1 100.09 4.5
 -5 13 -1 101.09 5.7
 6 13 -1 383.76 14.5
 -6 -13 -1 398.06 12.6
 -6 13 1 386.06 12.6
 6 -13 1 381.96 12.5
 -6 -13 -1 390.26 9.8
 -6 13 1 376.06 9.4
 -6 13 1 416.46 14.4
 -6 -13 -1 391.46 12.8
 6 13 -1 404.96 15.5
 6 13 -1 399.66 13.4
 -6 -13 -1 388.06 13.2
 6 -13 1 381.76 13.2
 -6 -13 1 398.66 10.1
 6 -13 -1 398.56 12.7
 6 13 1 397.56 13.6
 -6 -13 1 409.46 13.4
 -6 -13 1 404.76 12.4
 -6 13 -1 422.06 12.6
 6 -13 -1 392.96 13.4
 -6 13 -1 391.66 14
 -6 13 -1 379.96 12.5
 6 13 1 370.66 14.3
 -7 13 1 303.07 12.4
 -7 -13 -1 308.57 10.9
 7 -13 1 301.87 10.8
 7 13 -1 300.87 13.5
 7 -13 1 306.77 11.6
 -7 13 1 312.77 11.3
 -7 -13 -1 305.17 10.7
 -7 -13 -1 311.27 7.6
 7 13 -1 286.27 12.4
 -7 -13 -1 305.37 11.9
 7 13 -1 309.17 11.8
 -7 13 1 292.77 6.9
 7 13 -1 283.77 10.4
 -7 13 -1 311.07 10.7
 7 13 1 314.57 13.4
 -7 -13 1 301.47 10.8
 7 -13 -1 315.77 11.9
 -7 13 -1 297.07 11
 -7 13 -1 305.97 12.4
 7 13 1 303.27 12.8
 -7 -13 1 295.57 12.3
 7 13 1 292.97 11.8
 -7 -13 1 321.67 11.8
 7 -13 -1 293.87 10.6
 -7 -13 1 295.47 7.8
 8 13 -1 243.28 12.3
 -8 -13 -1 255.57 10.9
 8 13 -1 226.58 11.4
 8 -13 1 259.87 9.9
 -8 13 1 246.38 11.4
 -8 13 1 257.67 10.2
 8 13 -1 244.28 10.7
 8 13 -1 249.48 9.6
 8 -13 1 220.78 10.1
 -8 -13 -1 248.68 10
 -8 -13 -1 247.38 9.6
 8 -13 -1 223.48 9.1
 -8 -13 1 240.08 9.4
 8 -13 -1 231.78 10.6
 8 13 1 214.88 10.3
 -8 13 -1 232.38 10.9
 -8 -13 1 225.88 5.7
 -8 -13 1 227.78 10
 -8 -13 1 239.88 10.4
 8 13 1 217.88 11
 -8 13 -1 236.78 9.5
 8 -13 -1 233.18 10.3
 8 13 1 212.38 11.4
 -8 -13 1 239.28 9.7
 -8 -13 1 227.18 5.5
 -9 -13 -1 22.7 4.4
 9 13 -1 18.8 3.4
 9 13 -1 21.4 4.8
 9 13 -1 21.2 4.3
 9 13 -1 9.9 4.2
 -9 -13 -1 19.1 3.5
 9 -13 1 16.1 3.9
 -9 -13 -1 15.4 3.5
 9 -13 1 12.5 3
 -9 13 1 17.7 4.3
 9 -13 1 13.3 3.7
 9 13 1 23.9 4.6
 -9 -13 1 26.7 4.5
 9 13 1 22 3.3
 -9 -13 1 20 4
 9 -13 -1 16.8 4.1
 -9 -13 1 20.5 3.9
 9 -13 -1 20.5 3.5
 -9 13 -1 16.6 4.3
 9 13 1 20.3 4.9
 9 -13 -1 19.5 4.1
 9 13 1 23.4 4.9
 -9 -13 1 24.2 3.6
 10 13 -1 76.69 6.8
 10 -13 1 75.09 6.9
 10 13 -1 67.89 7.3
 -10 -13 -1 74.39 6.1
 -10 -13 -1 66.19 5.1
 10 13 -1 65.69 7.2
 10 -13 1 76.09 5.4
 -10 13 1 74.49 7.1
 10 -13 1 78.69 6.5
 -10 -13 -1 80.19 6.7
 10 13 -1 63.49 5.2
 10 13 1 66.99 6.5
 -10 -13 1 60.99 5.6
 -10 13 -1 67.19 6.8
 10 13 1 62.99 4.8
 10 -13 -1 69.29 6.4
 10 13 1 63.79 7
 10 13 1 73.09 7.2
 10 -13 -1 82.19 7
 10 -13 -1 63.59 5.1
 -10 -13 1 75.59 6.3
 -10 -13 1 64.09 4.9
 11 13 -1 3.4 3.4
 11 13 -1 10.8 4.8
 11 -13 1 6.2 2.5
 -11 -13 -1 10.9 3.8
 -11 13 1 12.9 4.1
 -11 -13 -1 6.3 3.2
 11 13 -1 3.7 3.5
 -11 -13 -1 8.4 2.9
 11 -13 1 5.6 3.4
 11 -13 1 3.7 3.2
 11 13 -1 3.2 2.5
 11 13 1 2.9 3.6
 11 13 1 0.2 3.1
 -11 -13 1 2.2 3.3
 -11 -13 1 6.7 3.3
 -11 -13 1 5.9 2.4
 11 13 1 6.4 3.9
 11 -13 -1 8.1 3.7
 11 13 1 6.7 2.4
 11 -13 -1 4.8 2.5
 11 -13 -1 1.1 2.8
 -11 13 -1 -0.2 2.8
 12 13 -1 123.29 9.2
 -12 13 1 93.29 8.5
 12 -13 1 111.69 6.5
 12 13 -1 109.59 9.3
 12 -13 1 114.09 10.3
 12 13 -1 108.19 9.5
 12 -13 1 110.99 8.7
 -12 -13 -1 111.69 8.4
 -12 -13 -1 103.99 7.9
 -12 -13 -1 114.59 6.3
 12 13 -1 117.69 7
 12 -13 -1 114.29 10
 12 13 1 106.49 6.4
 12 13 1 98.09 8.4
 -12 -13 1 118.79 7.9
 12 13 1 99.39 10.9
 -12 13 -1 111.39 8.9
 -12 -13 1 116.89 8
 12 13 1 118.29 11.5
 12 -13 -1 116.69 6.4
 12 -13 -1 113.69 8.8
 -12 -13 1 112.59 7.2
 13 13 -1 15.5 4.8
 13 13 -1 14.2 3.3
 13 13 -1 20.1 5.5
 13 13 -1 11.5 4.9
 13 -13 1 12 2.8
 13 -13 1 11.3 4.5
 -13 -13 -1 14.7 4.2
 -13 13 1 11.6 4.6
 13 -13 1 7 3.5
 13 -13 -1 8.2 3.8
 13 -13 -1 5 3.9
 13 -13 -1 10.8 2.7
 -13 -13 1 11 4.1
 13 13 1 2.1 3.5
 13 13 1 0.8 3.7
 13 13 1 15.6 5.5
 -13 -13 1 7.4 3
 -13 13 -1 13.3 4.8
 -13 -13 1 8.4 3.6
 13 13 1 7.5 2.4
 -14 -13 -1 129.49 9.2
 14 13 -1 131.49 8.1
 14 13 -1 145.29 10.3
 14 13 -1 144.79 11.2
 14 -13 1 138.39 10.1
 14 -13 1 138.29 6.8
 -14 -13 -1 155.28 9.7
 -14 13 1 132.69 10.4
 14 -13 1 142.09 9.3
 14 13 1 138.09 7.3
 -14 -13 1 145.79 9.5
 14 13 1 145.59 10.3
 -14 -13 1 132.39 8.8
 14 -13 -1 136.29 9.4
 14 -13 -1 130.49 6.5
 -14 13 -1 133.09 10.3
 14 -13 -1 146.59 10.6
 14 13 1 139.89 10.9
 15 -13 1 18 5.5
 -15 -13 -1 12.5 4.2
 -15 -13 -1 10.9 4.2
 15 13 -1 14.1 3.8
 15 13 -1 6.1 5
 15 -13 1 22 4.9
 15 13 -1 20.2 5.4
 -15 13 1 14.5 5
 15 -13 -1 15.6 4.8
 15 -13 -1 12.5 5
 -15 -13 1 16.4 4.4
 15 13 1 20.6 5.3
 -15 -13 1 12.7 4.2
 15 13 1 14 5.7
 -15 13 -1 11.4 4.7
 -16 -13 -1 69.19 7.6
 -16 13 1 118.29 18.9
 16 13 -1 98.99 10.3
 16 -13 1 104.89 9
 16 13 -1 75.49 14
 16 -13 1 72.29 13.6
 -16 -13 1 78.09 7.9
 16 13 1 75.79 9.9
 16 -13 -1 110.39 17.1
 16 13 1 118.69 17.7
 16 -13 -1 83.99 8.4
 17 13 -1 55.79 8.5
 17 -13 1 32.7 7.3
 17 13 -1 52.89 9.3
 -17 13 1 40.4 7.4
 17 -13 1 46.6 8
 -17 -13 -1 53.89 7.9
 -17 -13 -1 53.49 7.2
 17 -13 -1 70.39 9.4
 -17 -13 1 51.49 7.4
 17 -13 -1 38.6 7.8
 -17 -13 1 52.99 7.4
 -17 13 -1 44.9 8.3
 17 13 1 35.9 7.4
 17 13 1 35.3 7.2
 0 -14 -1 773.22 20.3
 0 -14 -1 747.83 16.6
 0 -14 -1 772.82 19.2
 0 14 1 771.52 21.7
 0 14 -1 756.92 19.5
 0 14 1 775.42 18
 0 -14 1 778.52 19.4
 0 -14 1 782.62 20.3
 0 -14 1 747.33 16.7
 0 14 -1 782.22 17.6
 0 14 -1 756.92 17.5
 0 14 1 759.22 19.9
 0 -14 -1 794.12 19.5
 0 -14 1 766.42 19.1
 0 14 -1 791.72 22
 -1 14 1 110.09 5
 1 -14 1 104.59 3.9
 -1 -14 -1 97.69 5.4
 1 14 -1 113.49 6.1
 1 14 -1 116.89 5.3
 -1 14 1 113.09 4.8
 1 14 -1 110.19 4.6
 -1 -14 -1 108.19 5.9
 1 -14 1 112.99 6.4
 -1 -14 -1 103.89 6.3
 -1 14 1 110.79 6.1
 1 -14 1 99.49 5.3
 1 14 -1 107.09 6.9
 -1 14 1 110.89 7.2
 -1 -14 -1 98.99 4.5
 1 -14 1 104.59 5.9
 -1 -14 1 106.39 5.8
 -1 -14 1 108.09 4.7
 -1 -14 1 105.19 6.3
 -1 14 -1 95.09 5.8
 -1 -14 1 110.69 5.8
 1 -14 -1 111.79 3.8
 -1 14 -1 110.69 7.2
 1 -14 -1 106.19 6.3
 1 14 1 103.09 6.1
 1 14 1 96.69 6.9
 1 -14 -1 101.99 5.5
 1 -14 -1 111.09 6
 -1 14 -1 102.89 4.4
 -2 -14 -1 242.08 9.7
 -2 14 1 244.88 10.8
 2 -14 1 242.98 9.7
 2 -14 1 240.18 5.9
 -2 -14 -1 240.88 9.5
 2 -14 1 261.37 9.7
 2 14 -1 239.18 7
 -2 14 1 237.18 7.2
 -2 14 1 244.18 9.3
 2 14 -1 242.68 9.4
 -2 -14 -1 249.28 8.7
 2 -14 1 250.67 8.5
 2 14 -1 236.88 10.7
 -2 14 -1 231.18 10.5
 -2 14 -1 239.58 6.3
 2 -14 -1 228.98 9.2
 2 -14 -1 233.08 5.4
 -2 -14 1 237.38 8.4
 2 14 1 238.98 8.5
 -2 14 -1 242.78 9.1
 -2 14 -1 228.48 8.1
 -2 14 -1 233.38 6.5
 2 -14 -1 239.98 9.6
 2 14 1 239.98 10.7
 2 14 1 226.68 9.3
 -2 -14 1 259.87 9.7
 -2 -14 1 244.58 9.3
 -3 -14 -1 112.39 6.3
 -3 14 1 82.49 6.6
 3 -14 1 99.49 5
 3 -14 1 100.29 6.1
 -3 14 1 109.19 6.3
 -3 -14 -1 106.99 5.2
 3 -14 1 113.29 6.5
 3 14 -1 104.69 3.8
 -3 -14 -1 98.59 6.1
 -3 14 1 101.79 3.9
 3 14 -1 99.49 7.1
 3 14 -1 110.99 8
 -3 -14 -1 99.29 5.1
 3 14 -1 101.39 6.1
 -3 -14 1 84.79 4.7
 -3 -14 1 84.49 4.7
 3 14 1 79.39 5
 3 -14 -1 82.99 5.7
 -3 14 -1 84.49 2.8
 -3 14 -1 93.99 6.3
 3 14 1 90.59 6.7
 3 14 1 79.09 7
 3 14 1 83.79 5.7
 -3 14 -1 82.69 6.1
 -3 14 -1 84.39 2.9
 3 -14 -1 90.89 5.8
 -3 -14 1 81.29 5.6
 -3 -14 1 77.39 5.4
 -3 14 -1 80.49 4.9
 -3 14 -1 75.79 5
 -4 14 1 107.79 6.1
 4 14 -1 89.89 6.9
 -4 -14 -1 96.89 5.3
 -4 -14 -1 104.79 6.3
 4 14 -1 93.79 3.2
 4 -14 1 91.29 5.3
 4 -14 1 94.69 6.1
 4 -14 1 102.99 6.3
 -4 14 1 91.29 6.6
 -4 -14 -1 86.39 5.8
 4 14 -1 102.39 7.7
 -4 14 1 95.39 3.3
 4 14 -1 109.49 6.5
 -4 -14 1 113.19 6.4
 4 -14 -1 106.89 6.5
 4 14 1 98.39 6.4
 -4 14 -1 100.49 6.9
 -4 14 -1 108.59 5.9
 -4 14 -1 118.79 6.1
 -4 -14 1 103.49 5
 -4 -14 1 98.89 5.3
 -4 -14 1 104.19 6.3
 4 -14 -1 112.99 6.5
 4 14 1 103.09 7.7
 4 14 1 127.39 7.9
 -5 -14 -1 117.59 6.8
 -5 -14 -1 97.39 4.7
 5 14 -1 100.49 6.6
 -5 14 1 114.49 7.4
 5 14 -1 100.29 7.8
 5 14 -1 103.59 2.9
 -5 14 1 106.79 7.1
 -5 -14 -1 108.19 6.4
 5 -14 1 106.09 6.7
 5 -14 1 105.89 6.4
 -5 14 1 107.39 2.7
 -5 -14 -1 106.29 5.7
 5 14 -1 101.29 7.4
 -5 -14 1 101.59 4.8
 -5 -14 1 105.89 6.7
 5 -14 -1 112.89 6.8
 -5 14 -1 106.99 5.9
 -5 -14 1 100.79 6.4
 5 -14 -1 93.49 6.1
 -5 14 -1 93.39 5.6
 -5 14 -1 109.89 7.3
 5 14 1 93.59 6.4
 -5 -14 1 99.49 6.1
 5 14 1 109.69 7.9
 5 14 1 109.29 7.5
 6 14 -1 102.29 7.8
 6 14 -1 108.59 7
 -6 -14 -1 110.79 6.3
 -6 -14 -1 117.09 6.9
 6 -14 1 107.09 6.5
 6 -14 1 110.29 6.9
 -6 14 1 121.39 6.7
 -6 14 1 110.99 7.5
 6 14 -1 115.09 8.4
 -6 -14 -1 108.39 4.6
 -6 -14 1 107.19 6.4
 -6 -14 1 110.49 4.8
 6 14 1 119.59 8.4
 -6 14 -1 116.89 7.6
 6 -14 -1 123.79 6.8
 -6 14 -1 117.89 6.6
 6 -14 -1 107.79 6.9
 6 14 1 109.59 7.5
 -6 14 -1 115.99 6.4
 -6 -14 1 115.29 7
 6 14 1 120.79 7.4
 -6 -14 1 104.69 6.2
 7 14 -1 73.79 6.9
 7 14 -1 78.59 7.4
 -7 -14 -1 76.99 5.8
 7 -14 1 85.79 6.4
 7 14 -1 79.69 6.5
 -7 -14 -1 64.79 5.8
 7 -14 1 83.09 5.7
 -7 -14 -1 87.69 5.7
 -7 14 1 82.99 6.8
 -7 14 1 86.49 5.8
 7 14 1 72.09 6.9
 -7 -14 1 72.19 5.9
 -7 14 -1 79.69 6.6
 7 -14 -1 72.29 6.1
 -7 -14 1 72.49 3.5
 7 14 1 74.49 6.2
 7 14 1 80.59 7
 -7 14 -1 72.89 5.3
 -7 -14 1 79.79 5.7
 -7 14 -1 65.49 3.5
 -7 -14 1 72.09 5.5
 7 -14 -1 68.99 5.4
 -8 -14 -1 47.6 5.9
 8 -14 1 53.69 4.8
 8 -14 1 43.2 5.5
 -8 14 1 50.69 5
 -8 -14 -1 46.4 1.9
 -8 14 1 48.8 6.3
 -8 -14 -1 43.5 4.6
 8 14 -1 53.99 6.3
 8 14 -1 51.09 6.5
 -8 -14 -1 47.3 4.7
 8 14 -1 37.1 5.8
 -8 -14 1 39.5 5.2
 8 -14 -1 44.7 5.2
 -8 -14 1 45.7 5.6
 8 -14 -1 45 5.9
 -8 -14 1 47 4.7
 8 14 1 45.9 6.4
 -8 -14 1 48.5 2.4
 -8 -14 1 49.7 4.8
 8 -14 -1 34.9 5.1
 8 14 1 43.6 5.9
 8 14 1 48.8 6.5
 -8 14 -1 41.2 4.3
 -8 14 -1 37.4 5.6
 9 -14 1 24.7 4.6
 -9 -14 -1 18.6 4.2
 -9 -14 -1 20.5 3.8
 9 14 -1 24.2 5.3
 -9 -14 -1 22.3 4.1
 9 14 -1 18.7 3.4
 9 14 -1 20.5 4.7
 9 -14 1 17.7 4.4
 -9 14 1 24.4 5
 9 -14 1 29 4.2
 9 14 -1 18.5 4.9
 9 14 1 20.2 5
 9 14 1 22.8 4.7
 9 -14 -1 18.3 4.4
 -9 14 -1 11.6 3.9
 -9 -14 1 16.6 3.4
 9 14 1 18.6 4.4
 -9 -14 1 22 4.3
 -9 -14 1 14.3 4
 -9 -14 1 20 4.2
 9 -14 -1 17.7 4.1
 9 -14 -1 18.9 3.6
 10 14 -1 177.48 10
 10 14 -1 183.58 8.4
 10 -14 1 169.78 10.2
 10 -14 1 158.28 7.9
 10 14 -1 154.88 10.8
 10 14 -1 166.78 10.8
 -10 14 1 139.19 9.7
 -10 -14 -1 174.18 9.7
 -10 -14 -1 164.98 8
 10 -14 1 166.68 9.5
 -10 -14 -1 157.48 9
 -10 -14 1 166.58 8.9
 10 14 1 179.38 11.2
 10 -14 -1 148.89 7.8
 10 14 1 156.48 9.9
 10 14 1 166.18 10.5
 -10 -14 1 153.48 9
 -10 -14 1 167.58 8
 -10 14 -1 169.68 10.4
 10 -14 -1 164.88 9.6
 10 -14 -1 167.18 10
 11 14 -1 23.6 3.9
 11 14 -1 13.9 6.1
 -11 -14 -1 22.6 3.9
 11 -14 1 24 3.8
 -11 -14 -1 19.9 4.6
 -11 14 1 23.6 5.3
 11 14 -1 20 6.5
 11 -14 1 22.2 5.1
 11 14 -1 28.7 6.5
 -11 -14 -1 23.5 4.9
 -11 -14 1 20.8 3.6
 11 14 1 15.7 4.9
 11 -14 -1 21 3.5
 -11 -14 1 23.7 4.8
 -11 -14 1 19.5 5.2
 11 -14 -1 21.4 5.2
 11 14 1 24.3 3.6
 12 -14 1 27.5 4.3
 12 14 -1 33.3 6.4
 12 14 -1 30 4.5
 -12 -14 -1 34.4 4.3
 12 14 -1 39.6 7.1
 12 -14 1 40.5 6.1
 12 14 -1 36.1 6.3
 -12 -14 -1 39.1 9.7
 12 -14 1 30.1 6
 -12 -14 -1 41 5.9
 -12 14 1 36.9 6.4
 12 14 1 27.4 5.8
 -12 14 -1 40.4 6.6
 -12 -14 1 35 6.9
 12 14 1 44.5 4.4
 12 14 1 40.3 6.6
 12 -14 -1 33 6.2
 12 -14 -1 42.4 4.8
 12 -14 -1 40.7 6.3
 -12 -14 1 36.5 5.7
 12 14 1 42.5 7.4
 -12 -14 1 43.3 4.2
 -13 14 1 120.89 9.7
 13 14 -1 126.39 9.6
 13 -14 1 106.49 9.1
 -13 -14 -1 123.69 9.2
 13 14 -1 121.19 7.5
 13 -14 1 108.49 8.5
 -13 -14 -1 105.69 8.7
 13 -14 1 116.09 6.9
 13 14 -1 110.49 9.9
 -13 -14 -1 118.29 6.8
 -13 -14 1 135.19 9
 13 14 1 116.79 9.4
 -13 -14 1 117.09 6.5
 13 14 1 117.29 6.7
 -13 -14 1 105.49 8.2
 13 -14 -1 115.69 6.7
 13 -14 -1 130.29 10
 13 -14 -1 124.49 9
 13 14 1 129.49 10.5
 -13 14 -1 120.89 9.8
 -14 -14 -1 8.8 4
 14 14 -1 15.9 3.9
 14 14 -1 9.5 4.7
 14 14 -1 7.2 5
 14 -14 1 10 5.1
 -14 -14 -1 8.1 4
 14 -14 1 11.2 3
 14 -14 1 7.2 3.7
 -14 14 1 10.8 4.7
 14 -14 -1 7 4.1
 -14 -14 1 4.9 3.2
 -14 14 -1 11.5 5.1
 -14 -14 1 12.4 4
 14 14 1 9 4.9
 14 14 1 8.3 4.6
 14 -14 -1 8.7 4.3
 -15 -14 -1 46.6 6.9
 15 14 -1 42.4 7.8
 15 -14 1 47.2 7.5
 15 -14 1 55.49 7.3
 15 14 -1 42.1 7.1
 -15 -14 -1 58.79 7.8
 -15 14 1 52.89 8.1
 -15 -14 1 53.69 7.1
 15 14 1 51.59 7.6
 15 -14 -1 46.3 7.1
 -15 -14 1 37 6.2
 15 -14 -1 33.9 6.7
 -15 14 -1 45.8 7.8
 15 14 1 49.3 8.3
 -16 -14 -1 6.3 4.2
 -16 14 1 8.4 4.6
 16 14 -1 10.4 4.9
 16 -14 1 13.9 5.2
 16 14 -1 9.8 5.9
 16 -14 1 12.7 7.2
 -16 -14 -1 9.5 4.7
 -16 -14 1 10.6 4.6
 16 -14 -1 2 4.3
 16 14 1 10 4.7
 -16 14 -1 7 4.7
 16 14 1 11.3 5.7
 -16 -14 1 9.3 4.2
 0 15 -1 -1.2 1.2
 0 -15 1 3 3.4
 0 -15 1 2.2 2.2
 0 -15 -1 0.6 2.1
 0 15 1 1.4 2.2
 0 -15 1 2.1 2.3
 0 15 1 1.1 1.5
 0 -15 -1 -0.4 1.9
 0 15 -1 0.7 1.9
 0 -15 -1 -0.2 1.1
 0 15 1 1.6 2.4
 0 15 -1 -1.6 2.4
 0 -15 1 0.7 1.3
 -1 -15 -1 437.86 13.4
 1 -15 1 434.66 14.2
 -1 -15 -1 441.06 14.3
 1 -15 1 425.66 12.2
 1 15 -1 440.76 15.6
 1 15 -1 429.56 11.1
 -1 15 1 436.06 11.5
 -1 15 1 442.66 15.6
 1 15 -1 448.96 13.8
 -1 -15 -1 423.26 12.9
 1 -15 1 444.06 13
 -1 -15 -1 423.16 11.2
 1 -15 1 427.46 13.6
 -1 -15 1 443.66 13.6
 -1 15 -1 432.76 13.4
 -1 -15 1 442.06 14.2
 1 -15 -1 450.95 13.9
 -1 15 -1 436.66 11
 -1 15 -1 425.56 11.9
 1 15 1 453.85 15.7
 1 15 1 438.16 14.1
 -1 15 -1 436.16 15.6
 -1 -15 1 437.26 13.1
 1 -15 -1 416.36 9.9
 -1 -15 1 429.06 11.3
 1 15 1 435.16 12.4
 1 -15 -1 459.65 14.5
 -2 -15 -1 86.59 5.2
 -2 -15 -1 88.09 4.6
 2 -15 1 86.79 3
 2 15 -1 93.79 4
 -2 -15 -1 88.69 6
 2 -15 1 93.29 6
 2 -15 1 85.59 6
 2 15 -1 85.09 5.8
 -2 -15 -1 88.59 5.9
 2 15 -1 78.09 6.6
 -2 15 1 86.89 6.8
 -2 15 1 91.29 4.1
 2 15 -1 94.29 5.1
 2 -15 1 91.89 5
 2 15 1 87.49 5.9
 -2 -15 1 89.59 5.2
 -2 15 -1 83.49 3.6
 -2 15 -1 77.99 3.3
 -2 -15 1 76.29 4.3
 2 -15 -1 72.79 5.4
 -2 15 -1 85.69 4.9
 2 15 1 76.89 6.5
 -2 -15 1 85.49 5.9
 2 -15 -1 79.79 2.4
 2 -15 -1 93.09 6.2
 -2 15 -1 81.09 6.3
 2 15 1 82.79 5
 -2 -15 1 76.99 5.4
 -2 15 -1 90.39 5.6
 3 -15 1 7.3 2.1
 -3 15 1 8.5 1.6
 3 15 -1 14.9 3.3
 -3 15 1 13 3.7
 3 -15 1 7.3 2.7
 -3 -15 -1 6.6 2.6
 3 15 -1 8.6 1.5
 -3 -15 -1 8.6 2.3
 3 15 -1 3.1 2.8
 -3 -15 -1 8.2 2.2
 3 -15 1 7 2.8
 -3 -15 -1 7.5 2.9
 3 15 -1 8.8 3.3
 -3 15 1 5.8 2.7
 3 15 1 7.5 2.4
 -3 15 -1 9.4 3.5
 -3 15 -1 8.1 1.1
 -3 15 -1 9.8 2.4
 -3 -15 1 6.2 2.1
 -3 -15 1 7.1 2.6
 -3 -15 1 9.9 3
 3 -15 -1 10.4 3.1
 3 15 1 11.9 3.3
 -3 15 -1 7.6 3.3
 3 15 1 4.4 3
 -3 15 -1 8.1 1.1
 3 15 1 5.1 2.6
 3 -15 -1 11.8 3.1
 -3 -15 1 5.7 2
 -3 15 -1 6.9 2.6
 -4 -15 -1 49.99 3.9
 4 15 -1 47 2.2
 4 15 -1 49.9 6.5
 4 -15 1 47.5 4.9
 4 -15 1 55.89 5
 -4 15 1 48.1 2.3
 -4 -15 -1 52.69 4.9
 -4 15 1 58.99 4.9
 -4 -15 -1 50.79 3.9
 4 15 -1 54.59 5.8
 -4 15 1 51.69 6
 4 15 -1 56.69 5.1
 -4 -15 -1 53.59 5
 4 -15 -1 55.99 5.1
 -4 15 -1 49.1 5.9
 -4 -15 1 43.2 3.9
 4 15 1 48.8 5.8
 -4 15 -1 54.49 4.6
 -4 -15 1 50.69 4.9
 4 15 1 46.8 6
 4 15 1 49.8 5.7
 4 -15 -1 45.6 5.3
 -4 -15 1 50.19 3.8
 -4 -15 1 51.29 4.8
 -4 15 -1 50.59 4.2
 5 15 -1 51.89 6.5
 -5 15 1 60.29 5
 -5 -15 -1 68.69 5.4
 -5 15 1 57.09 5.9
 -5 -15 -1 59.79 4.6
 5 15 -1 69.49 5.7
 5 -15 1 57.89 5.3
 5 -15 1 67.09 5.6
 5 15 -1 59.39 6.5
 5 -15 -1 76.09 5.7
 -5 15 -1 65.39 5
 -5 -15 1 55.99 4.4
 -5 -15 1 68.89 4.2
 5 15 1 58.09 6.2
 -5 15 -1 59.09 5.9
 5 15 1 67.29 5.8
 5 -15 -1 68.49 5.7
 -5 -15 1 57.89 5.1
 -5 -15 1 67.09 5.6
 5 15 1 67.69 7.1
 -6 -15 -1 9.4 3
 6 15 -1 2.5 2.8
 -6 15 1 10 3.6
 6 15 -1 6.4 3.6
 -6 -15 -1 10.1 2.1
 -6 15 1 11.4 2.9
 6 -15 1 6.2 2.9
 6 15 -1 7.9 3.6
 -6 -15 -1 7.5 2.7
 6 -15 1 8.4 2.8
 6 15 1 12.7 3.5
 -6 15 -1 9 2.8
 -6 -15 1 7.5 3
 6 -15 -1 6.5 2.7
 6 -15 -1 9.9 3.4
 -6 15 -1 6.2 3.4
 -6 -15 1 9.2 3.3
 -6 -15 1 8.9 2.6
 6 15 1 5.9 3.6
 6 15 1 9.7 3.6
 -6 -15 1 6.2 1.9
 -7 15 1 30.9 4.5
 -7 -15 -1 40.7 4.9
 -7 15 1 29.5 5.3
 -7 -15 -1 32 4.3
 7 15 -1 34.7 5.8
 -7 -15 -1 33 2.6
 -7 -15 -1 37.3 5.4
 7 -15 1 35.8 5.2
 7 15 -1 33.8 5.8
 7 15 -1 38.8 5.5
 7 -15 1 33.3 4.6
 -7 15 -1 30.6 4.4
 -7 -15 1 44.6 4.5
 7 15 1 37.3 5.6
 7 -15 -1 42.6 5.6
 -7 -15 1 41.9 4.8
 7 15 1 41.1 6.3
 -7 15 -1 30.5 5.1
 7 -15 -1 45.1 5.4
 -7 -15 1 41.4 5.4
 7 15 1 24.9 5.2
 -7 -15 1 36.3 2.8
 8 15 -1 14.8 4.4
 -8 15 1 32.8 4.5
 -8 -15 -1 27.3 4.9
 -8 -15 -1 32.1 4.7
 -8 15 1 27.5 5.2
 8 15 -1 37.1 5.5
 8 -15 1 24.2 4
 8 -15 1 22.8 4.6
 8 15 -1 28 5.7
 -8 -15 -1 23 1.9
 -8 -15 -1 29.4 4.2
 8 15 1 26.8 4.9
 -8 -15 1 39.8 5.7
 -8 15 -1 29.1 5.3
 8 -15 -1 23.6 4.8
 8 15 1 32.3 5.8
 -8 -15 1 28.2 4.4
 -8 -15 1 25.3 2.2
 -8 15 -1 25.8 4
 8 -15 -1 30.6 4.5
 8 15 1 24.7 5
 -8 -15 1 26.2 4.7
 8 -15 -1 30.6 5.3
 -8 -15 1 26.9 4.2
 -9 -15 -1 316.37 12.4
 9 15 -1 336.07 13.8
 -9 15 1 316.67 14.1
 9 -15 1 337.27 13.6
 9 15 -1 279.67 14
 9 -15 1 341.27 14.2
 -9 -15 -1 300.47 13.1
 9 15 -1 310.37 15.1
 -9 -15 -1 310.67 11.8
 9 -15 1 302.97 11.9
 9 -15 -1 304.47 13
 9 -15 -1 302.27 13.4
 9 15 1 267.77 12.6
 9 15 1 277.07 14.3
 9 15 1 292.47 14
 -9 -15 1 285.07 11.9
 9 -15 -1 281.77 11.3
 -9 -15 1 316.57 11.5
 -9 15 -1 275.77 13.2
 -9 -15 1 281.77 12.7
 -10 15 1 17.3 5.7
 10 -15 1 21.8 5.1
 10 15 -1 22.9 5.6
 -10 -15 -1 21.1 3.9
 10 -15 1 19.7 4.6
 -10 -15 -1 19.5 4.7
 10 15 -1 20.1 4.7
 -10 -15 -1 20.9 4.3
 10 -15 1 20.7 4.1
 -10 -15 1 18.7 4.2
 10 15 1 23.4 5.6
 -10 -15 1 24.7 4
 10 -15 -1 25.6 4.3
 10 -15 -1 20.7 4.8
 10 15 1 17.2 5
 10 -15 -1 21.9 4.9
 -10 -15 1 36.2 5.9
 11 15 -1 372.76 15.5
 -11 -15 -1 393.26 15.7
 -11 -15 -1 374.26 13
 -11 -15 -1 338.37 14.2
 -11 15 1 348.87 15.9
 11 15 -1 356.46 17.1
 11 -15 1 370.26 13.1
 11 15 -1 347.87 16.4
 11 -15 1 388.26 16.2
 11 -15 1 364.76 15
 11 15 -1 359.66 12.9
 11 -15 -1 344.57 15.5
 -11 15 -1 333.47 15.6
 11 15 1 353.86 16.3
 11 15 1 366.76 15.6
 -11 -15 1 359.86 14.1
 -11 -15 1 353.76 12.4
 11 -15 -1 368.56 13
 -11 -15 1 382.26 15.7
 11 -15 -1 347.67 14.8
 12 -15 1 43.8 5.4
 12 -15 1 41.7 6.2
 12 15 -1 45.5 6.8
 12 -15 1 34.3 6.1
 -12 -15 -1 31.9 4.6
 -12 15 1 35.8 6.6
 12 15 -1 35.6 4.7
 -12 -15 -1 40.7 6.5
 12 15 -1 36.8 6.9
 -12 -15 -1 30.1 5.4
 12 -15 -1 36.7 6.1
 12 15 1 42.6 7.4
 12 -15 -1 38.7 6.7
 -12 -15 1 43.7 6.5
 12 -15 -1 31.2 4.7
 -12 -15 1 36.1 4.5
 12 15 1 34.2 6.8
 -12 -15 1 35.7 5.8
 -12 15 -1 38.7 6.8
 -13 -15 -1 49.8 5.6
 13 -15 1 63.59 5.9
 13 15 -1 62.49 5.7
 13 -15 1 61.69 8.1
 -13 -15 -1 68.69 7.9
 -13 15 1 37.9 6.7
 13 -15 1 53.89 7.2
 -13 -15 -1 56.19 7.3
 13 15 -1 61.09 8.7
 13 15 -1 49.99 7.6
 -13 -15 1 48.2 4.9
 13 -15 -1 58.69 5.5
 13 -15 -1 54.79 7.1
 -13 -15 1 59.49 7.7
 -13 -15 1 57.39 7.2
 -13 15 -1 65.39 8.6
 13 -15 -1 62.59 8.4
 13 15 1 70.59 9
 13 15 1 47.6 7.3
 -14 15 1 26.1 6.4
 14 -15 1 20.3 5.5
 14 -15 1 13.7 4.9
 -14 -15 -1 13.4 4.7
 14 15 -1 18.6 6
 -14 -15 -1 14.5 4.6
 14 -15 1 17.1 5.1
 14 15 -1 23.6 6
 -14 -15 1 30.9 6
 14 15 1 20.9 6.1
 14 15 1 23.2 6
 -14 15 -1 16.8 4.9
 14 -15 -1 21.2 5.1
 14 -15 -1 21.6 5.6
 -14 -15 1 21.7 4.9
 15 -15 1 51.59 7.5
 -15 -15 -1 50.39 7.3
 -15 -15 -1 39.9 8.5
 15 -15 1 50.29 7.8
 15 15 -1 46.8 13.5
 -15 15 1 37.9 7.4
 15 15 -1 56.69 10.2
 -15 -15 1 43 8.4
 15 -15 -1 53.89 8.2
 -15 -15 1 35.5 6.1
 -15 15 -1 44.5 7.7
 15 -15 -1 57.09 8.1
 15 15 1 48 7.8
 0 -16 1 232.68 9.4
 0 16 -1 225.08 7.7
 0 16 1 231.98 11.2
 0 -16 1 236.08 10.1
 0 -16 -1 225.68 6.9
 0 -16 1 224.78 7
 0 16 1 233.68 9.9
 0 -16 -1 237.18 10.3
 0 -16 -1 234.68 9.4
 0 16 -1 234.38 7.8
 0 16 -1 221.48 11
 0 -16 1 221.78 9.1
 0 16 -1 251.57 9.8
 -1 16 1 3.6 2.4
 -1 16 1 3.1 3
 1 16 -1 4.1 1.9
 1 16 -1 3.8 3.2
 1 16 -1 3.2 1.6
 1 -16 1 5.6 2.2
 -1 -16 -1 10 2.6
 1 -16 1 7.9 2.8
 1 16 -1 6 2.8
 -1 16 1 6.8 1.9
 -1 -16 -1 5.2 1.7
 1 -16 1 5.9 2.7
 -1 -16 -1 9.5 3
 1 16 1 8.5 2.3
 1 -16 -1 1.7 2.4
 -1 16 -1 -1.6 2.5
 -1 16 -1 4.8 1.6
 -1 16 -1 2.8 1.8
 -1 -16 1 7.2 2.4
 1 -16 -1 3 2.5
 -1 16 -1 2.8 2.2
 -1 -16 1 4.1 2.7
 1 -16 -1 3.2 1
 1 16 1 2.6 2.2
 -1 -16 1 3.2 2.1
 1 16 1 5.4 3.2
 -2 16 1 54.89 3.3
 2 -16 1 60.19 5.4
 2 16 -1 58.99 5.4
 2 16 -1 50.69 6.4
 2 -16 1 48.4 2.1
 2 16 -1 57.69 3.3
 2 -16 1 55.79 5
 -2 -16 -1 59.39 5.4
 2 16 -1 57.69 4.3
 -2 -16 -1 53.59 5.4
 -2 16 1 50.09 5
 -2 -16 -1 55.49 3.8
 2 -16 1 48.7 4.1
 -2 16 1 57.99 6.1
 2 16 1 49.4 5
 -2 16 -1 55.29 4.9
 -2 -16 1 47.1 5.6
 2 -16 -1 51.89 5.2
 2 -16 -1 51.69 5.6
 -2 -16 1 54.79 3.7
 2 16 1 40.8 4
 -2 16 -1 56.89 3
 2 16 1 52.49 6.6
 -2 -16 1 51.29 4.8
 -2 16 -1 50.99 4
 -2 16 -1 53.79 6.5
 -2 16 -1 39.4 2.8
 -2 -16 1 52.19 5
 -3 16 1 89.79 3.7
 3 16 -1 101.29 6.5
 -3 16 1 86.19 7
 -3 -16 -1 100.09 6.7
 -3 -16 -1 90.79 5.4
 -3 16 1 92.89 6.3
 3 16 -1 88.29 7.6
 -3 16 1 95.29 7.4
 3 16 -1 87.29 5.5
 -3 -16 -1 104.59 5.4
 3 -16 1 84.19 6.3
 3 16 -1 92.29 7.5
 3 -16 1 88.59 6.2
 -3 16 -1 88.89 2.9
 3 16 1 94.89 6.6
 -3 -16 1 107.39 5.4
 -3 16 -1 95.09 7.5
 -3 -16 1 86.49 6.1
 -3 16 -1 95.09 5.9
 3 -16 -1 98.39 6.7
 -3 16 -1 93.29 7
 -3 16 -1 90.19 2.9
 3 16 1 98.39 7.6
 -3 -16 1 100.99 6.9
 3 -16 -1 88.09 6.3
 -3 -16 1 105.99 5.8
 3 16 1 95.59 5.9
 4 16 -1 -1.4 2.5
 4 16 -1 1.5 2.4
 -4 16 1 -1.5 2.1
 4 -16 1 -1.2 2.1
 -4 16 1 -1.9 1
 -4 16 1 -1.1 0.7
 -4 -16 -1 2.4 1.8
 -4 16 1 -0.3 2.7
 -4 -16 -1 1.4 2.3
 4 -16 1 2.9 2.5
 4 16 -1 -2.8 2.4
 -4 -16 -1 -2 2.9
 4 16 1 1.7 2.1
 -4 -16 1 1.4 2.2
 4 -16 -1 1 2.5
 4 16 1 1.7 2.5
 4 16 1 2.6 2.4
 -4 -16 1 3.4 2
 4 -16 -1 0.1 2.3
 4 16 1 1 2.8
 -4 -16 1 2.2 2
 -4 16 -1 1.7 2.1
 -4 16 -1 0.1 2
 -4 -16 1 1.8 2.4
 -4 16 -1 2.7 2.8
 -5 16 1 110.59 8
 -5 -16 -1 106.99 6.9
 5 -16 1 103.59 7.1
 -5 -16 -1 98.39 5.9
 -5 16 1 101.29 6.6
 5 16 -1 95.59 7.8
 5 16 -1 99.39 8.4
 5 -16 1 97.29 6.8
 -5 -16 -1 106.19 5.3
 5 16 -1 104.59 7
 5 -16 -1 99.39 7.2
 -5 -16 1 96.79 5.7
 5 -16 -1 94.09 7
 -5 -16 1 100.69 5.3
 5 16 1 106.39 8.3
 -5 -16 1 106.99 6.9
 -5 16 -1 112.29 6.7
 5 16 1 88.89 7.9
 -5 -16 1 106.39 7.1
 5 16 1 101.29 7.1
 -5 16 -1 97.89 8
 6 -16 1 -0.6 2.7
 6 16 -1 3.7 2.9
 -6 -16 -1 2.9 2.6
 6 16 -1 0.9 3.2
 -6 16 1 2.5 2.3
 6 -16 1 4.9 3
 -6 16 1 1.2 3
 6 16 -1 -1.6 2.6
 -6 -16 -1 -0.6 1.8
 6 16 1 2.3 3
 6 -16 -1 7.3 3
 -6 -16 1 3.1 2.3
 -6 -16 1 5.1 3
 -6 -16 1 5.3 1.7
 -6 -16 1 2.6 2.6
 6 16 1 2.3 2.9
 -6 16 -1 1.6 2.9
 6 16 1 3.1 3
 6 -16 -1 9.1 3.3
 -6 16 -1 4.7 2.5
 -7 -16 -1 85.99 7.1
 7 -16 1 82.39 6.6
 7 16 -1 83.29 7.1
 -7 16 1 87.69 7.6
 7 -16 1 87.69 7
 7 16 -1 89.39 8.2
 -7 -16 -1 93.29 4.3
 7 16 -1 95.89 8.2
 -7 -16 -1 99.29 7.1
 -7 -16 -1 80.89 6.2
 -7 16 1 90.39 6.6
 7 -16 -1 87.49 6.6
 7 16 1 95.99 8.2
 -7 -16 1 81.99 6.5
 -7 16 -1 88.09 7.6
 7 16 1 97.89 7.4
 7 16 1 87.19 8
 7 -16 -1 89.59 7.2
 -7 -16 1 89.19 7
 -7 -16 1 95.49 6.3
 -7 16 -1 80.09 6
 -7 -16 1 89.29 4.4
 8 -16 1 189.78 9.5
 -8 16 1 204.28 9.6
 -8 -16 -1 194.98 9.6
 8 16 -1 215.38 12
 8 -16 1 210.78 10.9
 8 16 -1 201.18 12.2
 -8 -16 -1 200.48 9.5
 8 16 -1 192.58 10.6
 -8 16 1 201.18 11.3
 -8 -16 -1 198.18 10.7
 8 16 1 184.48 10.6
 -8 -16 1 192.18 10.4
 -8 -16 1 182.38 9.1
 -8 -16 1 178.78 9
 -8 16 -1 168.58 8.5
 8 16 1 191.18 11.3
 8 -16 -1 191.88 9.5
 8 -16 -1 186.48 10.4
 -8 16 -1 190.28 10.8
 8 16 1 178.88 11.4
 8 -16 -1 193.38 10.3
 9 -16 1 57.19 5.9
 -9 16 1 58.79 5.6
 9 16 -1 58.29 8
 9 16 -1 51.29 6.7
 -9 -16 -1 56.09 6.4
 -9 -16 -1 52.09 5.5
 9 -16 1 53.19 6.8
 9 16 -1 47.1 7.3
 9 -16 1 50.69 6.7
 -9 16 1 61.79 7.7
 9 -16 -1 54.69 6.2
 -9 -16 1 57.09 8.2
 -9 -16 1 57.79 5.5
 9 -16 -1 50.99 6.6
 9 16 1 55.59 9.6
 -9 -16 1 53.19 6.2
 -9 16 -1 47.1 7.9
 9 -16 -1 60.99 7.7
 9 16 1 56.29 7.3
 10 16 -1 351.76 16.3
 10 16 -1 357.96 15.1
 -10 -16 -1 345.47 13.8
 -10 16 1 325.17 15.4
 10 -16 1 346.27 14.8
 10 -16 1 338.67 13.1
 10 16 -1 333.57 16.8
 -10 -16 -1 358.96 15.2
 10 -16 1 348.97 15.5
 -10 -16 -1 354.66 13.1
 10 16 1 329.87 14.7
 -10 -16 1 320.07 14.1
 10 -16 -1 338.77 15
 10 -16 -1 315.97 14.1
 -10 -16 1 337.87 12.6
 10 16 1 327.87 15.7
 -10 16 -1 317.27 15
 10 -16 -1 328.97 12.8
 -10 -16 1 309.37 13
 -11 -16 -1 31.7 5.2
 11 -16 1 39.9 5.4
 -11 -16 -1 33.7 4.8
 11 16 -1 30.7 6.6
 11 -16 1 35.2 6
 -11 -16 -1 20.6 4.7
 11 16 -1 36.8 6.6
 -11 16 1 25.3 5.8
 11 -16 1 31.8 5.9
 11 -16 -1 27.9 4.7
 -11 -16 1 19.7 4
 -11 16 -1 22.5 5.6
 -11 -16 1 26 5.2
 11 -16 -1 25.6 5.7
 11 16 1 17.1 5.4
 11 -16 -1 20.6 5
 -11 -16 1 21.5 5
 11 16 1 22.7 5.3
 12 16 -1 119.69 9.5
 12 -16 1 136.79 9.5
 -12 16 1 125.89 10
 12 16 -1 135.79 11.2
 12 -16 1 151.18 10.6
 12 -16 1 132.09 8.1
 -12 -16 -1 129.29 8
 -12 -16 -1 114.79 8.5
 -12 -16 -1 130.29 9.9
 12 -16 -1 116.99 9.5
 12 -16 -1 129.59 7.9
 -12 -16 1 141.39 7.8
 12 16 1 118.99 9.6
 -12 -16 1 136.09 9
 -12 -16 1 126.09 9.2
 12 -16 -1 124.09 9.9
 12 16 1 137.89 10.8
 -12 16 -1 127.99 9.9
 13 -16 1 6.3 4
 13 -16 1 -0.4 3.2
 -13 -16 -1 1 3.9
 13 16 -1 -2.9 3.7
 -13 16 1 -0.2 3.6
 13 16 -1 4.8 4.4
 -13 -16 -1 1.6 3.2
 -13 -16 -1 -0.9 3.6
 13 -16 -1 2.7 3.5
 -13 -16 1 2 3.6
 13 -16 -1 -1.8 3.4
 13 16 1 -1.7 3.7
 13 16 1 2.3 4.2
 13 -16 -1 3.1 2.8
 -13 16 -1 -1.1 3.4
 -13 -16 1 -0.8 3.5
 -13 -16 1 5 3.4
 -14 -16 -1 78.39 7.8
 14 -16 1 74.79 8.8
 -14 -16 -1 70.19 8.4
 14 16 -1 46.6 7.7
 14 16 -1 81.99 16.3
 -14 -16 1 66.99 8.1
 14 16 1 63.89 12.5
 -14 -16 1 61.99 8.8
 14 -16 -1 52.09 7.7
 -14 16 -1 41.9 8.8
 14 16 1 74.49 10
 15 -16 1 30.6 6.4
 15 16 -1 18.4 5.7
 15 -16 1 25.1 6.3
 -15 -16 -1 32.1 6.1
 -15 16 1 14.7 5
 -15 -16 1 21.4 5.6
 -15 -16 1 31.6 6.4
 15 -16 -1 22.6 5.8
 -15 16 -1 22.3 6.2
 15 16 1 15.9 5.6
 15 -16 -1 15.9 5.5
 15 16 1 28.8 6.4
 0 17 -1 10.1 3.8
 0 -17 1 13.7 3
 0 17 1 15 4.3
 0 -17 -1 9.1 2.7
 0 -17 1 15.2 2.1
 0 -17 -1 18.5 4
 0 17 1 13.8 2.6
 0 -17 -1 12.9 2
 0 17 -1 11.1 2.1
 0 -17 1 13.2 3.6
 0 17 -1 9.8 2.9
 0 -17 1 12 3.2
 0 17 1 12.1 3.5
 1 17 -1 95.59 6.6
 -1 -17 -1 118.49 6.7
 -1 17 1 108.39 5.1
 -1 17 1 107.99 8.1
 1 -17 1 102.69 6
 1 17 -1 113.99 5.6
 1 -17 1 121.49 7.2
 -1 -17 -1 111.29 7.4
 1 17 -1 115.09 8.4
 -1 17 1 102.89 6.8
 1 -17 1 101.39 7.2
 1 -17 -1 98.39 7
 1 -17 -1 105.59 6.9
 -1 -17 1 100.69 7.1
 -1 -17 1 113.89 6.8
 -1 17 -1 100.49 4.6
 -1 -17 1 100.89 4.8
 -1 17 -1 100.29 6.6
 -1 17 -1 112.39 5.6
 1 17 1 95.59 6.6
 -1 17 -1 109.89 8.2
 1 17 1 100.49 8
 1 17 1 107.79 5.7
 -1 -17 1 93.79 6.1
 1 -17 -1 101.79 3.7
 -2 17 1 121.59 7.4
 -2 17 1 126.29 8.7
 -2 -17 -1 117.09 7.6
 2 17 -1 122.79 7.5
 -2 -17 -1 124.19 6.7
 2 17 -1 123.49 6.2
 2 17 -1 115.49 8.6
 2 -17 1 114.89 3.1
 -2 17 1 126.59 5
 -2 -17 -1 119.29 5.5
 2 -17 1 126.89 7.7
 2 -17 1 116.79 7.6
 -2 -17 1 112.39 5.3
 2 -17 -1 112.29 7.5
 -2 -17 1 116.49 6.6
 2 17 1 113.39 6.2
 -2 17 -1 116.19 5.9
 2 17 1 117.79 7.4
 2 17 1 116.09 8.6
 -2 17 -1 106.49 8.2
 -2 17 -1 121.19 6.9
 -2 -17 1 118.79 7.1
 -2 -17 1 114.39 7.4
 2 -17 -1 114.49 7.4
 -2 17 -1 112.19 4.3
 -3 -17 -1 9 2.7
 -3 17 1 8.3 3
 -3 -17 -1 6.9 3.3
 3 -17 1 7.7 3.2
 3 17 -1 5.9 2.8
 -3 17 1 5.3 2.8
 -3 -17 -1 8.7 2.2
 3 -17 1 12.8 3.5
 -3 17 1 6.3 3.5
 -3 17 1 5.6 1.5
 3 17 -1 2.8 2.5
 -3 -17 1 6 2.4
 3 -17 -1 6.4 3.1
 -3 17 -1 12.1 3
 -3 -17 1 3.7 2.6
 -3 17 -1 12.5 4.3
 -3 17 -1 6.7 0.9
 3 17 1 9.2 2.8
 3 17 1 9.2 3.4
 -3 -17 1 9.3 2.2
 3 17 1 3.4 3.5
 -3 17 -1 14.7 3.8
 -3 -17 1 9.9 3.3
 3 -17 -1 8.3 3.2
 -4 -17 -1 160.28 8.9
 4 17 -1 166.98 10.7
 4 17 -1 176.38 8.2
 4 17 -1 153.48 8.6
 4 -17 1 166.68 9.1
 -4 17 1 166.68 3.9
 4 -17 1 160.88 8.8
 4 17 -1 171.48 10.1
 -4 -17 -1 178.68 7.5
 -4 17 1 170.48 8.6
 -4 17 1 173.18 10
 -4 -17 -1 165.68 7.3
 -4 -17 1 139.99 8.3
 -4 -17 1 160.38 7.4
 -4 -17 1 153.18 8.5
 4 17 1 169.48 8.1
 4 17 1 140.99 8.5
 4 17 1 145.39 9.7
 -4 17 -1 162.78 9.7
 4 -17 -1 157.28 8.8
 -4 -17 1 155.68 7.1
 -4 17 -1 151.78 7.9
 4 -17 -1 141.69 8.4
 5 17 -1 22.2 4.5
 -5 -17 -1 24.4 3.2
 5 17 -1 19.4 4.9
 5 17 -1 13.4 4.5
 -5 17 1 26 4.4
 -5 -17 -1 15.8 3.9
 -5 17 1 17.4 4.6
 5 -17 1 23.6 4.3
 5 -17 1 21.7 4.3
 -5 -17 -1 20.8 3.4
 -5 17 -1 16.6 4.5
 5 17 1 10 3.2
 -5 17 -1 12.9 3.4
 -5 -17 1 14.9 2.7
 5 17 1 10.6 4.3
 -5 -17 1 12.4 3.6
 5 -17 -1 8.2 3.4
 -5 -17 1 15.2 3
 5 -17 -1 11 3.7
 5 17 1 15.2 4.1
 -5 -17 1 8 3.4
 5 17 1 12.2 3.8
 6 -17 1 168.08 9.3
 -6 -17 -1 165.48 9.1
 6 17 -1 173.38 10.8
 -6 -17 -1 174.48 8.3
 -6 17 1 153.48 9.9
 6 17 -1 175.78 11.3
 -6 17 1 168.68 8.8
 6 17 -1 166.88 9.3
 -6 -17 -1 163.98 6.6
 6 -17 1 179.08 9.7
 -6 -17 1 157.08 6.5
 6 17 1 143.39 8.9
 -6 -17 1 164.78 8.1
 -6 -17 1 157.08 8.7
 6 -17 -1 157.48 9.3
 6 -17 -1 151.88 8.8
 6 17 1 157.98 10.6
 6 17 1 159.08 10.4
 -6 -17 1 145.29 8.8
 -6 17 -1 162.78 8.1
 -6 17 -1 173.68 10.3
 -7 -17 -1 53.19 5.1
 7 -17 1 53.89 6.3
 -7 17 1 50.69 5.2
 -7 17 1 57.69 7.8
 7 17 -1 61.79 7.2
 -7 -17 -1 47.1 6
 -7 -17 -1 51.29 7.8
 -7 -17 -1 56.99 3.8
 7 -17 1 63.59 11.4
 -7 17 -1 55.29 7.2
 7 17 1 35 6.2
 -7 -17 1 48.4 4.9
 -7 -17 1 53.49 6.3
 7 -17 -1 64.59 11.6
 7 17 1 70.99 6.7
 7 17 1 48.3 7.5
 7 -17 -1 43 5.8
 -7 17 -1 47.8 5.5
 8 17 -1 101.39 9
 -8 17 1 96.79 8.4
 8 17 -1 104.59 8.4
 8 -17 1 108.99 8.2
 8 17 -1 109.49 9.3
 -8 -17 -1 103.99 8.2
 8 -17 1 98.59 7.2
 -8 -17 -1 107.89 7.3
 -8 17 1 98.09 7
 -8 -17 -1 95.39 7.1
 8 17 1 95.79 8.7
 -8 17 -1 85.99 6.3
 -8 -17 1 83.09 7.4
 8 17 1 81.29 8.1
 8 -17 -1 91.59 7.3
 -8 -17 1 87.79 7
 8 -17 -1 91.19 7.8
 8 -17 -1 89.09 7.7
 -8 17 -1 78.59 7.8
 8 17 1 86.29 9
 -8 -17 1 96.09 7
 9 -17 1 144.99 9.9
 9 -17 1 133.59 8.6
 -9 -17 -1 156.58 8.8
 -9 17 1 124.69 8
 -9 -17 -1 150.28 9.8
 9 17 -1 135.79 11.2
 -9 17 1 141.69 10.1
 9 17 -1 140.49 9.4
 9 17 -1 132.79 10.4
 9 -17 1 144.49 9.5
 -9 -17 1 136.69 8.3
 9 -17 -1 128.89 8
 9 17 1 132.09 9.4
 9 -17 -1 131.99 9.2
 -9 17 -1 118.29 9.5
 -9 -17 1 130.19 9.3
 9 17 1 122.59 9.8
 9 -17 -1 147.79 10
 -10 -17 -1 43.7 6.8
 10 -17 1 52.79 7
 -10 -17 -1 59.99 7
 10 17 -1 35 6.8
 10 -17 1 50.39 7.3
 10 17 -1 54.49 7.4
 -10 17 1 47.4 7.1
 -10 -17 -1 59.19 6
 -10 -17 1 39.3 5.8
 10 17 1 39.2 6.7
 -10 -17 1 33.2 5.8
 10 -17 -1 36.1 5.8
 10 -17 -1 40.2 9
 -10 -17 1 35.9 5
 -10 17 -1 36.3 6.6
 10 17 1 45.8 7.3
 10 -17 -1 44.2 6.8
 -11 -17 -1 149.49 10.5
 -11 17 1 151.28 10.9
 11 17 -1 141.19 9.9
 11 -17 1 144.59 10
 11 -17 1 142.69 10.4
 11 -17 1 141.79 8.7
 11 17 -1 137.69 11
 -11 -17 -1 162.28 9.2
 -11 -17 -1 159.48 9.6
 -11 -17 1 142.29 8.4
 11 -17 -1 154.88 10.4
 11 -17 -1 153.48 9
 11 17 1 141.69 10.2
 -11 -17 1 128.49 9
 -11 17 -1 134.69 10.3
 11 -17 -1 127.69 9.9
 -11 -17 1 139.79 9.8
 11 17 1 148.79 11.3
 -12 -17 -1 3.8 3.5
 12 -17 1 3.3 3.2
 12 17 -1 3.8 3.9
 -12 -17 -1 -0.4 3.1
 -12 -17 -1 0.7 3
 12 17 -1 -0.5 3.6
 12 -17 1 6.4 4.2
 12 -17 1 8 4.3
 -12 17 1 -3.3 2.9
 12 17 1 2.9 3.9
 -12 -17 1 2 3.7
 -12 -17 1 3.5 3.2
 12 -17 -1 4.5 3.3
 -12 -17 1 -0.8 2.7
 -12 17 -1 -6.3 2.8
 12 -17 -1 3.2 4
 12 17 1 1.5 4.3
 12 -17 -1 6.7 4.1
 13 -17 1 28.4 6.2
 13 -17 1 28 7.3
 13 -17 1 36.6 5.5
 -13 -17 -1 28.8 5.9
 13 17 -1 40.3 7
 -13 -17 -1 35.8 6.3
 -13 -17 -1 48.4 10.3
 -13 17 1 42.1 7.9
 13 17 -1 25.4 6.5
 13 17 1 29.1 6.6
 -13 -17 1 3.3 6.2
 13 -17 -1 26.2 6
 -13 17 -1 29.5 6.3
 13 -17 -1 42.7 5.6
 -13 -17 1 33.2 5.9
 -13 -17 1 33.6 6.2
 13 17 1 33.4 6.9
 13 -17 -1 27.3 7.1
 -14 -17 -1 80.19 8.3
 14 -17 1 76.89 9.6
 -14 17 1 89.79 9.4
 14 -17 1 85.29 8.9
 14 17 1 94.89 9.5
 14 -17 -1 111.79 9.9
 14 17 1 82.29 10.4
 -14 -17 1 86.79 11.2
 -14 -17 1 88.59 8.6
 -14 17 -1 91.59 11.1
 0 18 -1 5.9 2.8
 0 -18 -1 0.4 1.2
 0 18 1 -0.5 1.6
 0 18 1 -1.2 2.3
 0 18 -1 7.3 3.8
 0 -18 1 0.6 1.3
 0 18 1 1.9 3.1
 0 -18 -1 -0.5 2.5
 0 -18 1 1.4 2.7
 0 18 -1 -0.5 2.5
 0 -18 1 1.5 2.4
 0 -18 -1 2.5 2.7
 -1 -18 -1 51.19 3.5
 -1 -18 -1 54.19 6.3
 1 18 -1 52.49 5.2
 1 18 -1 46 4
 1 -18 1 49.99 6.2
 -1 18 1 49.7 5.1
 -1 18 1 49.99 7
 -1 -18 -1 50.39 5.1
 1 18 -1 51.39 7.2
 1 -18 1 51.89 5.3
 -1 -18 1 42.7 5.2
 -1 18 -1 53.29 3.5
 -1 -18 1 51.69 6.2
 1 -18 -1 51.99 5.9
 1 18 1 49.5 6.8
 -1 -18 1 54.89 3.6
 1 18 1 47.3 4.2
 1 18 1 49.2 6.1
 -1 18 -1 56.29 5.4
 -1 18 -1 60.09 7.5
 1 -18 -1 46.2 6
 -1 -18 1 54.09 4.9
 -2 18 1 18.6 4
 2 18 -1 14.9 4.6
 2 -18 1 20.2 4
 2 18 -1 16 3
 -2 18 1 16 2.3
 2 18 -1 21.5 4.2
 -2 18 1 14.6 4.3
 -2 -18 -1 22.3 4.3
 -2 -18 -1 20.2 3.6
 -2 -18 -1 14.7 2.5
 2 -18 1 19.8 4.3
 -2 -18 1 16 4.2
 -2 18 -1 15.3 3.5
 2 18 1 9 4.1
 2 -18 -1 18.8 4.4
 2 18 1 16.9 4
 -2 18 -1 17.7 4.3
 2 18 1 15.6 3.9
 -2 -18 1 15.6 2.6
 -2 18 -1 14.1 2
 -2 -18 1 16.7 3.7
 2 -18 -1 19.5 4.2
 -2 -18 1 16.3 3.3
 3 18 -1 148.29 8.7
 3 -18 1 162.58 9.2
 3 18 -1 148.69 10
 3 18 -1 155.98 7.5
 -3 18 1 147.49 8.5
 -3 18 1 154.58 9.8
 -3 -18 -1 153.18 7.5
 3 -18 1 155.78 8.9
 -3 -18 -1 145.59 8.8
 3 18 1 149.69 10
 -3 -18 1 149.19 7.5
 -3 18 -1 161.18 10.3
 -3 18 -1 144.99 8
 3 18 1 154.08 8.8
 3 -18 -1 161.98 9.3
 -3 -18 1 141.19 6.6
 -3 -18 1 148.89 8.8
 -3 -18 1 154.48 8.6
 -3 18 -1 162.38 10.2
 3 -18 -1 144.09 8.9
 3 18 1 137.69 7.4
 4 18 -1 47.3 6.9
 4 18 -1 46.5 5.2
 -4 -18 -1 42 5.8
 -4 18 1 50.09 5.8
 -4 -18 -1 41.5 4.1
 -4 18 1 34.9 5.6
 4 18 -1 41.5 5.8
 4 -18 1 42.2 5.8
 -4 -18 -1 52.09 4.5
 4 -18 1 49.8 6.3
 -4 -18 1 37.3 5.4
 4 18 1 35.1 5.7
 4 -18 -1 43.2 5.9
 -4 18 -1 48.9 5.5
 -4 -18 1 37.5 3.9
 4 18 1 30.8 4.5
 -4 -18 1 40.7 4.1
 -4 -18 1 54.49 6.3
 4 -18 -1 51.09 6.4
 4 18 1 44.9 6.8
 -4 18 -1 48 6.7
 -5 18 1 235.38 12.9
 5 18 -1 249.58 10.6
 -5 18 1 261.27 11
 -5 -18 -1 248.68 9.1
 5 -18 1 250.17 11.6
 5 18 -1 191.28 14.2
 -5 -18 -1 259.27 10
 5 -18 1 269.07 12.1
 5 18 -1 259.57 11.9
 -5 -18 -1 253.67 11.6
 -5 -18 1 209.08 9.1
 5 -18 -1 226.78 11
 5 18 1 223.78 14.7
 -5 -18 1 230.18 10.9
 5 18 1 212.38 9.8
 -5 18 -1 226.28 9.9
 -5 18 -1 217.88 11.8
 5 -18 -1 227.98 11.2
 5 18 1 229.98 11.5
 6 18 -1 22.8 5.5
 -6 -18 -1 20.7 3.1
 6 -18 1 23.2 5
 -6 18 1 23.3 5.2
 -6 -18 -1 12 3.9
 6 18 -1 14.4 4.6
 6 18 -1 30.4 6
 -6 -18 -1 15.5 4.2
 -6 -18 -1 15.3 3.7
 -6 18 1 16.9 4.1
 6 -18 1 16.2 5.1
 -6 -18 1 19.8 3
 -6 18 -1 19.4 4
 6 -18 -1 21.1 4.6
 -6 -18 1 29.4 5
 6 18 1 30 5.9
 6 18 1 29.7 6.1
 6 -18 -1 30.2 5.3
 6 18 1 27.8 4.8
 6 18 1 35.6 5.5
 -6 18 -1 26.6 6.6
 -6 -18 1 31.5 4.4
 -7 -18 -1 232.18 11.4
 7 18 -1 239.88 13.2
 7 18 -1 233.48 11.7
 -7 -18 -1 230.08 10.4
 7 -18 1 255.77 12.4
 7 18 -1 236.18 13.8
 7 -18 1 246.08 11.9
 -7 -18 -1 235.38 12.3
 -7 18 1 231.88 10.8
 -7 18 1 246.78 12.9
 -7 -18 1 215.88 10.1
 7 18 1 215.38 10.7
 -7 18 -1 212.18 12.4
 7 18 1 236.58 13.1
 7 -18 -1 218.68 11.7
 7 18 1 223.88 13.2
 7 -18 -1 233.38 11.8
 -7 -18 1 225.78 10.8
 -7 18 -1 231.38 10.3
 7 18 1 217.48 13.8
 -8 -18 -1 74.09 7.8
 -8 18 1 76.89 8
 -8 18 1 67.59 6.4
 8 -18 1 69.49 6.6
 8 -18 1 77.29 7.6
 8 18 -1 68.89 7.1
 8 -18 1 64.69 6.9
 -8 -18 -1 64.89 6.4
 -8 -18 -1 69.19 7.3
 8 18 -1 82.19 8.5
 8 -18 -1 75.19 7.9
 8 18 1 90.39 9
 8 -18 -1 86.39 7.1
 -8 -18 1 77.39 6.4
 8 18 1 71.69 7.3
 -8 18 -1 76.89 6.6
 8 18 1 74.49 8.6
 -8 18 -1 73.89 7.9
 8 -18 -1 65.89 7.1
 -8 -18 1 78.09 7.5
 -8 -18 1 92.59 7.5
 -9 18 1 20.8 5.3
 9 -18 1 11.1 4
 -9 -18 -1 14.7 4.2
 9 -18 1 14.9 4.5
 -9 -18 -1 25.1 5.5
 9 -18 1 13.4 4.7
 9 18 -1 19 5.7
 -9 -18 -1 17.8 4.8
 9 18 -1 22.4 5.2
 -9 -18 1 10.5 4.2
 -9 18 -1 18.8 5.3
 9 18 1 27.4 6.2
 9 18 1 14.4 4.6
 9 -18 -1 12 4.3
 9 -18 -1 22 4.7
 9 -18 -1 14.8 5
 -9 -18 1 30.3 4.9
 10 -18 1 43.2 6.2
 -10 -18 -1 39.8 5.7
 -10 -18 -1 38.5 5.6
 10 18 -1 38.1 7.2
 10 -18 1 50.99 7.5
 -10 -18 -1 44 6.8
 10 -18 1 48.3 6.7
 -10 18 1 52.69 7.7
 10 18 -1 50.59 7.4
 -10 -18 1 39.6 5.7
 10 -18 -1 45.5 6
 10 18 1 43 7.1
 10 -18 -1 41.6 6.8
 -10 -18 1 40.7 5.7
 -10 -18 1 29.5 5.8
 10 18 1 36.6 6.3
 -10 18 -1 32.3 6.5
 10 -18 -1 31 5.7
 11 -18 1 10.4 3.9
 11 18 -1 3.1 4.1
 -11 -18 -1 5.5 3.4
 11 -18 1 0.4 4.1
 11 -18 1 10.1 4.1
 11 18 -1 10 4.2
 -11 -18 -1 8.9 3.7
 -11 18 1 10.9 5.2
 11 18 1 2.3 3.9
 -11 18 -1 3.4 4.1
 11 -18 -1 10.6 4.6
 -11 -18 1 8.1 3.8
 11 -18 -1 2.3 4.2
 -11 -18 1 1.4 3.8
 11 -18 -1 3.8 3.1
 11 18 1 11 5.4
 -11 -18 1 6 3.5
 12 -18 1 44.8 6.2
 -12 -18 -1 34.1 6.6
 12 -18 1 30.6 7.3
 -12 18 1 26.1 5.7
 12 18 -1 37.6 7.5
 -12 -18 -1 43 6.2
 12 18 -1 41.7 6.9
 -12 -18 -1 24.3 5.4
 12 -18 1 35.1 8
 12 18 1 31.8 6.9
 12 18 1 34.4 6.3
 -12 -18 1 44.3 5.9
 -12 -18 1 43.3 6.6
 12 -18 -1 29.6 6.4
 12 -18 -1 48.8 9
 -12 18 -1 30.9 6.8
 -12 -18 1 32.8 6.6
 13 -18 1 38.3 7.4
 13 -18 1 60.69 8.4
 -13 -18 -1 47 7.2
 13 18 -1 55.69 9
 -13 18 1 51.19 7.9
 13 18 -1 48.7 7.6
 -13 -18 -1 41.5 8.6
 13 -18 -1 64.49 8.5
 13 18 1 50.79 7.5
 13 -18 -1 65.89 6.5
 -13 18 -1 65.99 9.2
 -13 -18 1 68.09 8.2
 13 18 1 64.49 9.3
 13 -18 -1 51.19 8.5
 0 19 -1 0.4 2.7
 0 19 -1 -0.3 1.6
 0 -19 1 1.5 1.4
 0 -19 1 0.2 3.2
 0 -19 1 0 2.6
 0 19 1 0.5 3.1
 0 -19 -1 -1.2 2.6
 0 19 1 3.7 2
 1 19 -1 117.49 6
 1 -19 1 111.19 7.5
 1 19 -1 116.99 7.6
 -1 -19 -1 117.79 7.4
 -1 19 1 111.09 10.9
 -1 -19 -1 120.79 10.2
 1 19 -1 123.69 11.3
 -1 19 1 124.59 7.8
 1 -19 1 132.89 10.6
 -1 -19 -1 111.99 5.1
 1 19 1 112.09 6.1
 -1 -19 1 117.79 5.2
 -1 19 -1 112.99 7.4
 -1 -19 1 121.49 7.5
 1 19 1 109.99 7.6
 -1 19 -1 116.99 10.9
 1 -19 -1 103.09 8.1
 1 -19 -1 117.09 7.6
 -2 19 1 104.99 7.3
 2 19 -1 120.09 9.4
 2 -19 1 123.99 8
 2 19 -1 122.99 6.7
 -2 -19 -1 110.99 5.5
 -2 -19 -1 108.49 6.9
 2 19 -1 107.49 7.7
 -2 19 1 120.29 9.3
 -2 -19 -1 127.89 10.4
 2 -19 1 125.59 8.5
 -2 -19 1 113.49 5.6
 2 -19 -1 125.59 8.6
 2 -19 -1 131.99 8.5
 2 19 1 104.69 6.4
 -2 19 -1 127.29 7.6
 2 19 1 111.39 7.8
 -2 19 -1 117.49 8.8
 2 19 1 112.59 9.4
 -2 19 -1 118.09 9.4
 -2 -19 1 120.99 7.3
 -3 -19 -1 105.69 8.2
 -3 -19 -1 107.79 5.8
 3 19 -1 101.29 7.8
 3 -19 1 115.99 8.2
 -3 19 1 113.39 8.8
 -3 -19 -1 117.09 6.8
 -3 19 1 111.19 7.4
 3 19 -1 103.99 9
 3 19 -1 104.79 6.5
 3 -19 1 108.09 8.1
 -3 -19 1 112.39 6.8
 3 19 1 111.99 6.8
 -3 19 -1 117.79 7.6
 3 -19 -1 98.99 7.8
 3 19 1 103.79 7.7
 -3 -19 1 102.99 9.3
 3 19 1 108.29 9
 3 -19 -1 106.09 7.9
 -3 -19 1 106.09 5.8
 -4 19 1 140.89 9.8
 4 -19 1 134.29 8.8
 4 19 -1 144.69 8.8
 -4 -19 -1 136.09 8.9
 -4 19 1 148.29 8.4
 -4 -19 -1 141.79 7.3
 4 19 -1 121.39 9.6
 4 -19 1 145.49 9.4
 4 19 -1 148.19 7.8
 -4 -19 -1 133.19 6.9
 -4 19 -1 111.89 8.9
 -4 19 -1 129.69 7.8
 4 -19 -1 123.49 8.4
 4 19 1 123.09 9.6
 -4 -19 1 114.49 6.3
 -4 -19 1 122.69 6.8
 -4 -19 1 114.39 8.2
 4 19 1 125.09 7.5
 4 19 1 141.79 8.8
 4 -19 -1 121.19 8.7
 5 -19 1 33.3 5.5
 -5 19 1 31.5 6.1
 -5 -19 -1 33.5 5.6
 5 19 -1 48.7 7.5
 -5 -19 -1 33.4 4
 -5 -19 -1 33.8 4.5
 5 19 -1 38.8 5.5
 -5 19 1 33.8 5.1
 5 19 -1 35.1 4.9
 5 -19 1 31.5 5.6
 -5 -19 1 42.7 5
 5 19 1 39 7
 -5 -19 1 34.7 4
 5 19 1 31.9 5.1
 5 -19 -1 33.3 5.7
 5 -19 -1 38.5 6.3
 -5 19 -1 36.1 6.4
 -5 -19 1 42.8 6.2
 -5 19 -1 42.6 5.4
 5 19 1 30.3 6.2
 6 -19 1 293.77 13.3
 -6 -19 -1 270.47 13.4
 -6 19 1 273.77 13.9
 -6 -19 -1 273.07 11
 -6 19 1 283.27 11.9
 -6 -19 -1 223.18 8.9
 -6 -19 -1 275.87 12.6
 6 -19 1 287.47 12.8
 6 19 -1 286.97 14.5
 -6 -19 1 264.57 12.3
 6 19 1 267.37 14.2
 -6 19 -1 265.47 11.5
 6 -19 -1 286.47 13.3
 -6 -19 1 287.57 11.3
 -6 19 -1 279.67 13.9
 6 19 1 269.87 12
 6 -19 -1 302.37 13.1
 6 19 1 267.57 12.9
 -7 19 1 33.1 5.4
 7 19 -1 30.1 5
 7 -19 1 35.1 5.7
 7 19 -1 31.2 5.7
 7 -19 1 31.9 5.7
 -7 -19 -1 28.3 5.2
 -7 -19 -1 36.7 5
 7 19 -1 31.6 6.6
 -7 19 1 35.4 6.2
 -7 -19 -1 30.5 5.9
 -7 -19 1 35.9 5.2
 -7 19 -1 46.2 7.2
 7 19 1 31.4 6.2
 7 19 1 37.7 8.1
 7 -19 -1 39.4 5.8
 7 -19 -1 38.4 6.3
 7 19 1 28.6 5.6
 -7 -19 1 30.2 5.6
 7 -19 -1 37.7 6.2
 -7 -19 1 38.6 5.9
 -7 19 -1 35.3 5.2
 -8 -19 -1 33.8 5.9
 -8 19 1 40.1 6.9
 8 -19 1 31 6
 8 19 -1 25.8 6.1
 8 -19 1 39.7 5.9
 -8 -19 -1 29.9 4.9
 8 -19 1 34.6 5.8
 8 19 -1 45.3 6.7
 -8 -19 -1 40.2 5.9
 -8 -19 1 33.3 6
 -8 19 -1 45 5.6
 8 19 1 30.6 6.4
 8 -19 -1 42.5 6.2
 8 -19 -1 28.1 5.6
 8 19 1 35.7 6.5
 -8 19 -1 38.9 6.8
 -8 -19 1 38.2 5.8
 -8 -19 1 39.3 5.6
 8 -19 -1 37.7 6.4
 9 -19 1 13.2 4.4
 9 -19 1 11.8 4.6
 -9 -19 -1 24.9 4.8
 -9 -19 -1 9.5 4.4
 9 -19 1 18.1 5.3
 -9 19 1 14.1 4.9
 -9 -19 -1 15.1 4.3
 9 19 -1 7.3 4.7
 9 19 -1 12.3 4.8
 9 19 1 11.9 4.2
 9 -19 -1 14.5 4.5
 9 -19 -1 10.7 4.4
 -9 19 -1 22.8 5.5
 -9 -19 1 18.5 4.7
 -9 -19 1 9.2 3.6
 -9 -19 1 13.6 4.8
 9 19 1 11.3 4.4
 9 -19 -1 7.5 4
 9 19 1 10.8 4.9
 10 -19 1 21.3 4.9
 10 19 -1 32.8 6.6
 10 -19 1 36.2 6.6
 10 -19 1 43.8 7.1
 10 19 -1 28.4 6.3
 -10 -19 -1 26.1 5.3
 -10 19 1 32.9 6.7
 -10 -19 -1 28.9 6.2
 -10 -19 -1 24.8 5.1
 10 19 1 35.1 6
 -10 -19 1 33.6 6.4
 10 -19 -1 27.1 6
 -10 -19 1 32.7 5.7
 10 -19 -1 29.7 6.3
 10 -19 -1 35 5.9
 -10 -19 1 34.7 5.8
 -10 19 -1 26.5 6.3
 10 19 1 30.9 6.4
 10 19 1 34.9 6.9
 -11 -19 -1 4.1 3.5
 -11 -19 -1 1.2 3.6
 11 19 -1 1.2 3.7
 11 -19 1 2.2 3.1
 11 19 -1 6 7
 -11 19 1 2.5 6
 -11 -19 -1 0.9 4
 -11 -19 1 -1.8 3.5
 11 19 1 0.7 3.9
 11 -19 -1 1.5 4.1
 -11 -19 1 7.2 4
 11 19 1 -3 3.2
 11 -19 -1 6.5 3.3
 -11 19 -1 -0.8 3.7
 -11 -19 1 6.2 4.3
 12 19 -1 38.7 7.1
 -12 -19 -1 46.9 7.5
 12 -19 1 30.4 6.7
 12 -19 1 35.5 5.9
 -12 19 1 28.7 6.3
 -12 -19 -1 26.3 5.9
 12 19 -1 32.6 7.1
 12 -19 1 41.2 7.2
 -12 -19 1 42.2 7.2
 -12 -19 1 41.8 6.5
 12 19 1 52.39 8.4
 12 -19 -1 47.9 6.4
 -12 19 -1 36.3 7.7
 -12 -19 1 43.7 7.7
 12 19 1 39 7.4
 12 -19 -1 46.1 7.4
 12 -19 -1 36.3 7.6
 0 20 1 136.09 8.5
 0 -20 -1 139.29 9.3
 0 -20 1 141.29 9.4
 0 20 1 114.49 6.1
 0 -20 1 142.99 8.6
 0 20 1 146.49 10.5
 0 20 -1 132.99 8.4
 0 20 -1 139.19 10.4
 0 -20 -1 154.58 8.6
 1 -20 1 42.8 6.5
 1 -20 1 30 5.2
 -1 20 1 29.6 5.8
 -1 20 1 38.9 5.7
 1 20 -1 27.7 5
 -1 -20 -1 25.9 4.7
 1 20 -1 35.2 6.7
 -1 -20 -1 41.1 6.1
 1 20 -1 32.7 4
 -1 20 -1 34.3 5.2
 1 -20 -1 28.3 5
 1 20 1 28.3 6.1
 -1 -20 1 27.3 4.6
 1 -20 -1 29.7 5.9
 -1 20 -1 24.1 5.7
 1 20 1 41 6.1
 1 20 1 27.6 4
 -1 -20 1 36.2 5.9
 -2 20 1 102.59 9
 2 20 -1 114.49 6.4
 -2 -20 -1 110.39 7.1
 -2 20 1 111.39 9.1
 2 -20 1 108.69 8.4
 2 20 -1 100.79 7.6
 2 -20 1 95.99 7.9
 2 20 -1 96.99 8.9
 -2 -20 -1 92.49 7.8
 -2 -20 -1 100.39 5.2
 -2 20 1 100.09 7.3
 -2 20 -1 102.79 7.1
 -2 -20 1 88.19 7.7
 -2 20 -1 101.09 9.1
 2 20 1 116.19 8.1
 2 20 1 93.99 8.7
 2 -20 -1 93.39 9
 2 -20 -1 106.39 8.3
 -2 -20 1 100.99 7
 2 20 1 84.99 6
 -2 20 -1 95.79 8.7
 -3 -20 -1 72.99 4.9
 -3 20 1 76.79 8
 3 -20 1 70.99 7.1
 3 -20 1 74.09 6.9
 -3 20 1 81.69 7.1
 3 20 -1 73.79 7.9
 3 20 -1 78.19 5.7
 -3 -20 -1 70.59 5.9
 -3 -20 -1 82.79 7.5
 3 20 -1 80.89 6.8
 3 20 1 71.39 5.8
 -3 -20 1 66.39 7
 -3 -20 1 82.39 6.2
 -3 20 -1 67.99 8.1
 3 -20 -1 75.69 7.3
 3 20 1 65.09 8.6
 3 -20 -1 77.29 7.3
 -3 -20 1 67.69 4.8
 -3 20 -1 81.79 6.6
 -4 20 1 78.19 7
 -4 -20 -1 77.89 5.7
 4 -20 1 73.39 7.1
 4 20 -1 75.29 8.2
 -4 -20 -1 64.49 6.8
 -4 -20 -1 73.39 5.3
 4 20 -1 70.19 5.9
 4 -20 1 66.19 6.9
 -4 20 1 83.99 9.6
 4 -20 -1 68.69 7
 4 20 1 70.29 6.2
 -4 -20 1 77.49 5.4
 -4 -20 1 78.29 5.7
 -4 20 -1 76.79 6.6
 4 -20 -1 84.79 7.4
 4 20 1 68.79 7
 4 20 1 85.89 8.6
 -4 20 -1 70.49 8.3
 -4 -20 1 74.89 7.2
 5 20 -1 127.39 9.1
 -5 20 1 120.29 8.3
 -5 -20 -1 119.49 9
 5 20 -1 121.69 10
 -5 -20 -1 129.99 7.3
 5 -20 1 117.99 9.1
 -5 -20 -1 116.99 9.2
 5 20 -1 117.69 7.7
 5 -20 1 138.69 9.4
 -5 20 1 134.29 10.1
 -5 -20 -1 127.09 7
 -5 -20 1 124.89 6.9
 5 20 1 116.99 8
 -5 -20 1 120.09 7.2
 5 20 1 127.29 10.2
 5 20 1 105.29 8.5
 -5 20 -1 116.09 9.4
 5 -20 -1 137.99 9.7
 -5 20 -1 118.39 7.9
 -5 -20 1 113.59 8.5
 5 -20 -1 127.69 9
 -6 -20 -1 6.3 4.1
 6 -20 1 10.2 4.3
 -6 20 1 3.4 4.1
 -6 -20 -1 0 2.3
 6 20 -1 5.8 3.2
 -6 -20 -1 9.6 4
 6 -20 1 3.8 3.2
 6 20 -1 14.8 5.1
 6 20 -1 12.7 4
 -6 -20 -1 9.7 3.5
 6 -20 -1 3.4 3.3
 -6 -20 1 4 1.7
 6 20 1 8.1 3.9
 -6 -20 1 11 4.1
 -6 -20 1 5.9 3.2
 6 -20 -1 6.2 3.9
 6 20 1 12.5 4.8
 -6 20 -1 7.6 4.4
 6 20 1 5.7 3.7
 -6 20 -1 11.4 3.5
 7 -20 1 76.89 7.2
 7 -20 1 76.79 7.5
 7 20 -1 76.99 8.5
 7 20 -1 78.49 8
 -7 20 1 60.39 7.9
 -7 -20 -1 62.79 6.7
 -7 -20 -1 81.89 6.6
 -7 20 1 64.69 6.7
 -7 -20 -1 53.09 7.5
 7 20 -1 71.99 6.8
 7 20 1 75.19 7.2
 -7 -20 1 62.19 7.9
 -7 20 -1 77.99 6.8
 7 -20 -1 80.79 7.7
 7 20 1 77.29 8
 -7 20 -1 73.19 9.2
 -7 -20 1 66.49 6.8
 7 -20 -1 72.09 7.1
 7 -20 -1 58.89 7.6
 7 20 1 66.09 9
 -7 -20 1 67.39 6.2
 -8 20 1 69.59 8.7
 8 -20 1 62.59 6.6
 -8 -20 -1 57.79 7.6
 8 -20 1 68.79 8.5
 8 20 -1 59.89 8.6
 -8 -20 -1 70.99 6.3
 -8 -20 -1 57.59 7.1
 8 20 -1 60.09 7.5
 8 -20 1 75.19 7.6
 -8 20 1 68.29 7
 8 20 -1 64.69 6.7
 8 20 1 63.79 8.5
 -8 -20 1 67.39 6.6
 8 -20 -1 69.89 7
 8 -20 -1 74.49 7.9
 8 20 1 76.69 8.8
 8 20 1 58.59 7.3
 -8 20 -1 82.69 7.1
 -8 -20 1 67.89 8.4
 8 -20 -1 52.69 7.2
 -8 -20 1 63.19 6.4
 -8 20 -1 60.29 8.2
 9 -20 1 8.8 4.3
 9 20 -1 1.6 4.2
 -9 20 1 4.6 4.2
 9 -20 1 1.2 3.4
 9 20 -1 -3.1 3.2
 -9 -20 -1 -0.4 3.2
 -9 -20 -1 1.8 3.2
 -9 -20 -1 4 3.5
 9 20 -1 6.4 4.3
 9 -20 1 7.5 4
 9 -20 -1 0.1 4
 -9 -20 1 2.5 3.3
 -9 -20 1 3.4 3.5
 9 20 1 8.9 4.6
 9 -20 -1 -1.3 3.3
 9 -20 -1 -2.8 3
 9 20 1 1.4 4
 9 20 1 0.5 3.5
 -9 -20 1 0 3.5
 -9 20 -1 -2.6 4
 10 -20 1 71.69 9.1
 10 20 -1 90.19 9.7
 -10 -20 -1 90.99 7.7
 10 -20 1 82.09 7.6
 -10 20 1 58.79 10.8
 -10 -20 -1 95.99 7.8
 10 20 -1 77.09 8
 -10 -20 1 81.39 7.1
 10 20 1 62.49 8.6
 -10 -20 1 93.99 15.2
 10 -20 -1 79.79 7.4
 10 -20 -1 57.79 8.4
 10 20 1 76.29 7.6
 -10 -20 1 102.09 7.6
 -11 20 1 7.6 4.5
 -11 -20 -1 0.1 3.6
 11 -20 1 2.1 3.4
 11 20 -1 6.3 4.7
 11 -20 1 4.5 4.3
 11 20 -1 6.5 4.5
 11 -20 1 1 3.1
 -11 -20 -1 7.6 4.4
 11 20 1 4.7 5.1
 -11 20 -1 6.2 4.8
 -11 -20 1 6.9 4.1
 11 -20 -1 8.7 4.3
 11 -20 -1 14.5 4.2
 11 -20 -1 9 4.9
 11 20 1 16.2 5.1
 -11 -20 1 6.3 4.5
 0 -21 1 3.1 3.1
 0 -21 -1 2.9 3.2
 0 21 -1 -1.9 3.5
 0 -21 1 4.4 3.8
 0 21 -1 -4.8 2.3
 0 21 1 -1.1 3
 0 -21 -1 0 3
 0 21 1 1.2 3.2
 -1 -21 -1 125.59 9.3
 -1 21 1 142.89 10.9
 1 -21 1 140.99 9.6
 1 -21 1 138.09 9
 -1 21 1 146.19 10.8
 1 21 -1 143.79 11.9
 -1 -21 -1 127.59 8.6
 1 21 -1 130.89 10.4
 1 21 1 132.49 9.1
 1 -21 -1 120.79 9.5
 1 21 1 143.59 11
 -1 21 -1 140.29 10.6
 1 -21 -1 149.09 9.3
 -1 -21 1 124.29 9.3
 -1 21 -1 137.09 8.7
 -1 -21 1 131.99 9.3
 -2 21 1 23.2 5.8
 -2 -21 -1 22.8 4.6
 2 -21 1 20.6 4.5
 -2 21 1 17.8 5.2
 2 21 -1 25.6 6
 -2 21 1 27.6 6
 -2 -21 -1 20.7 5.3
 2 21 -1 15.8 4.6
 2 -21 1 13.1 4.3
 2 -21 -1 17.9 4.4
 -2 21 -1 15.2 5
 -2 21 -1 20.9 5.3
 2 21 1 21.9 3.9
 -2 -21 1 18 4.3
 -2 -21 1 25.7 5.4
 2 21 1 23.9 5
 2 -21 -1 19.8 4.8
 2 21 1 21.5 6
 -2 21 -1 25.2 4.8
 -3 21 1 15.6 4.6
 3 21 -1 8.7 3.4
 3 -21 1 14.1 4.5
 3 21 -1 13.6 3.9
 3 21 -1 20.2 5.5
 -3 21 1 13.7 5
 -3 -21 -1 11.1 4.3
 -3 -21 -1 15.1 3.8
 3 -21 1 13.9 4.1
 -3 21 -1 5.6 3.5
 3 -21 -1 16.2 4.6
 3 21 1 15.4 5
 -3 -21 1 20.4 3
 -3 21 -1 19.8 5.5
 3 21 1 10.1 4.2
 -3 -21 1 11.5 3.5
 3 21 1 12.5 3.5
 3 -21 -1 11.4 4.2
 -3 -21 1 12.7 4.4
 -4 -21 -1 72.39 5.6
 -4 21 1 62.69 7.1
 -4 21 1 74.19 8.8
 -4 -21 -1 73.79 7.3
 -4 -21 -1 70.29 6.1
 4 -21 1 75.39 7.6
 4 21 -1 72.19 6.5
 4 21 -1 65.29 8.9
 4 21 -1 75.39 7
 4 -21 1 67.79 8.1
 4 21 1 60.99 8.4
 -4 -21 1 68.59 5.5
 -4 -21 1 65.39 5.8
 -4 21 -1 64.69 8.3
 4 21 1 60.89 6
 -4 -21 1 73.59 7.3
 4 21 1 80.59 7.8
 4 -21 -1 67.89 8
 -4 21 -1 70.69 6.6
 4 -21 -1 69.89 7.2
 5 21 -1 26 6.3
 -5 -21 -1 23.6 5.5
 5 21 -1 28.6 5
 -5 21 1 29.5 6.2
 5 -21 1 25.9 5.2
 -5 -21 -1 36.1 6
 -5 -21 -1 25.1 4.1
 5 -21 1 33.2 6.1
 5 21 -1 35 6
 -5 21 1 34.4 5.5
 5 -21 -1 28.3 5.6
 5 -21 -1 19.2 5
 5 21 1 29.3 5
 -5 -21 1 26.6 4.6
 -5 -21 1 24.7 4.4
 -5 -21 1 20.3 5
 5 21 1 29.6 6
 -5 21 -1 19.5 5.7
 5 21 1 24.2 5.9
 6 21 -1 78.39 7.7
 6 -21 1 68.39 7
 6 -21 1 82.09 8.1
 -6 21 1 73.79 7.3
 -6 -21 -1 70.09 7.4
 -6 -21 -1 74.39 8.9
 -6 21 1 71.69 9.1
 6 21 -1 81.39 8.9
 6 -21 -1 64.89 8
 6 21 1 77.39 7.2
 -6 -21 1 73.79 7.8
 -6 21 -1 86.89 9.9
 -6 -21 1 76.29 8.1
 6 -21 -1 79.69 8
 -6 21 -1 87.89 7.4
 -6 -21 1 88.19 6.9
 6 21 1 80.29 8.7
 6 -21 -1 85.59 7.8
 6 21 1 88.59 8
 -7 -21 -1 61.69 8.4
 -7 -21 -1 71.79 6.5
 7 21 -1 50.09 7.1
 7 21 -1 75.29 7.2
 7 -21 1 78.49 7.7
 7 -21 1 58.39 7.7
 -7 21 1 61.39 8.4
 7 -21 1 71.99 7.1
 -7 -21 -1 60.49 7.6
 -7 21 1 53.39 6.6
 7 21 -1 56.39 8.3
 7 -21 -1 61.79 8
 7 -21 -1 50.29 7.3
 7 -21 -1 51.99 7.2
 7 21 1 43.2 6.7
 7 21 1 48.7 6.6
 -7 21 -1 45.2 6.2
 -7 -21 1 48.3 6
 7 21 1 57.49 8.4
 -7 21 -1 47.1 7.5
 -7 -21 1 64.09 8.2
 -7 -21 1 40.6 6.2
 8 -21 1 10.3 4.7
 -8 21 1 5.8 5.3
 -8 -21 -1 16.3 4.8
 8 -21 1 6.2 6
 8 -21 1 7.7 4.1
 -8 -21 -1 5.5 6.3
 8 21 -1 6.8 4.7
 -8 21 1 9.6 4.3
 8 21 -1 9.4 4
 -8 -21 -1 7 3.6
 8 -21 -1 9 4
 -8 21 -1 8.1 4.7
 8 21 1 10.7 5
 8 21 1 3.1 3.8
 -8 -21 1 9.5 3.9
 -8 -21 1 10.6 7
 -8 -21 1 4.9 4
 8 21 1 8.5 5.1
 8 -21 -1 10.7 4.7
 8 -21 -1 9.6 5.3
 9 21 -1 187.38 11.3
 -9 -21 -1 189.08 11
 9 -21 1 182.88 12.1
 -9 -21 -1 179.08 10.2
 -9 21 1 169.38 12.4
 9 21 -1 203.18 13.4
 9 21 -1 193.38 11.7
 9 -21 1 185.38 10.8
 9 -21 -1 181.18 12.8
 9 -21 -1 168.68 11.9
 9 21 1 201.08 11.7
 -9 -21 1 198.68 12.5
 9 21 1 205.18 14.5
 -9 21 -1 164.08 12
 -10 -21 -1 32.7 6
 10 -21 1 17.1 6.1
 -10 -21 -1 23.6 6.2
 10 21 -1 22.8 5.9
 10 -21 1 19.1 5.3
 10 -21 1 29.4 6.5
 10 21 -1 37.6 6.6
 -10 21 1 32.7 7
 -10 -21 1 21.8 5.7
 -10 21 -1 27.5 6.5
 10 -21 -1 30.3 6.8
 10 21 1 33.8 7.4
 -10 -21 1 40.6 6.1
 10 21 1 30 6.1
 10 -21 -1 36.9 6.9
 0 -22 -1 98.39 8
 0 22 1 101.29 8
 0 -22 1 99.29 8.5
 0 -22 -1 88.89 8.3
 0 22 1 107.39 9.7
 0 22 -1 114.39 10.1
 0 22 -1 88.69 7.7
 0 -22 1 104.39 8
 -1 22 1 22.2 5.5
 -1 22 1 9.2 4.5
 1 22 -1 8.9 4.6
 -1 22 1 9.4 4
 -1 -22 -1 2.8 3.1
 -1 -22 -1 6.1 3.7
 1 -22 1 12.3 4.6
 1 22 -1 10.9 4.3
 1 -22 1 6.4 3.7
 -1 22 -1 8.7 4.7
 -1 -22 1 14.8 4.4
 1 22 1 14.9 4.9
 -1 22 -1 7.9 4.6
 -1 -22 1 15.8 4.3
 1 22 1 13.5 4.3
 1 -22 -1 6.2 4.2
 -1 22 -1 4.3 3.5
 1 -22 -1 5.7 3.6
 -2 22 1 61.39 8.6
 -2 -22 -1 43.8 5.8
 2 -22 1 66.79 8.2
 2 22 -1 44.7 7.5
 -2 22 1 41.6 6.3
 2 22 -1 50.39 6.5
 2 -22 1 54.49 7
 -2 -22 -1 46 7.3
 2 -22 -1 55.09 7.5
 2 22 1 49 6.7
 2 -22 -1 39.8 6.1
 -2 -22 1 53.49 6.2
 -2 -22 1 53.19 7.1
 -2 22 -1 49.7 7.7
 2 22 1 46.3 7.5
 -2 22 -1 62.09 7.2
 3 22 -1 26.4 6.1
 -3 -22 -1 35.9 6.5
 -3 22 1 38.6 6.2
 3 22 -1 25.3 5.3
 3 -22 1 26.5 5.6
 3 -22 1 31.5 5.8
 -3 22 1 36.3 6.8
 3 22 1 22.7 5.1
 3 -22 -1 21.1 5.2
 -3 22 -1 19.2 4.3
 3 -22 -1 27.2 5.7
 -3 -22 1 25.3 5.6
 3 22 1 13.2 4.2
 3 22 1 27 6.4
 -3 22 -1 15.8 5.2
 -4 -22 -1 -1.1 3.8
 4 -22 1 8 3.9
 4 22 -1 6.6 3.8
 -4 22 1 6.4 4.5
 4 22 -1 2 3.7
 4 22 -1 5.3 4.1
 -4 -22 -1 12.5 5
 -4 -22 -1 8.1 3.9
 -4 22 1 10.2 3.5
 4 -22 1 8.3 4.3
 -4 -22 1 5.5 3.7
 4 22 1 6.3 4.1
 4 22 1 4.7 4
 4 22 1 3.4 3.4
 4 -22 -1 7 4.3
 -4 -22 1 6.3 3.8
 -4 22 -1 15.4 5.5
 -4 22 -1 13.1 4.4
 4 -22 -1 9.3 4.1
 -5 22 1 36.6 7.2
 5 22 -1 37.1 6.2
 -5 -22 -1 42.6 6.8
 5 22 -1 38.5 6
 -5 -22 -1 42.7 7
 5 22 -1 43.8 7.6
 -5 22 1 39.3 6.1
 5 -22 1 45.5 7
 5 -22 1 43.8 6.5
 5 -22 -1 33.8 6.2
 5 22 1 33 5.5
 5 22 1 46.7 6.9
 -5 22 -1 33.7 6.6
 -5 -22 1 35.9 6.3
 5 -22 -1 40 6.5
 5 22 1 36.3 7
 -5 22 -1 50.09 6.4
 -6 22 1 16.6 4.8
 -6 -22 -1 14.7 4
 -6 22 1 6.9 5.7
 6 22 -1 15.6 4.6
 -6 -22 -1 18.3 5.2
 6 -22 1 18.6 5.3
 6 -22 1 18.4 5.2
 6 22 -1 14 4.6
 -6 -22 1 14 4
 -6 -22 1 9 4.5
 -6 22 -1 15.9 5.5
 6 -22 -1 15.5 4.7
 6 -22 -1 5.7 3.7
 -6 22 -1 11.2 4.2
 6 -22 -1 18.6 5
 6 22 1 9.4 4.5
 6 22 1 15.1 4.8
 -7 -22 -1 10.3 4.2
 7 -22 1 6.9 7
 7 22 -1 8.1 4.2
 7 22 -1 -4.8 3.3
 7 22 -1 10.3 5.3
 -7 22 1 -0.6 4
 7 -22 1 6.5 4.1
 -7 -22 -1 6.6 3.3
 -7 -22 -1 0.4 3.8
 -7 22 1 2.2 3.7
 -7 -22 1 0.8 4.1
 7 -22 -1 0 3.6
 7 22 1 4.7 4.6
 7 22 1 1.6 4.2
 -7 22 -1 -1.6 4.1
 -7 22 -1 3.6 4
 -7 -22 1 6.3 3.8
 -7 -22 1 1.9 3.2
 8 -22 1 209.08 12.6
 8 -22 1 201.98 11.9
 8 22 -1 189.88 11.2
 -8 -22 -1 188.78 12.7
 8 22 1 205.78 11.6
 8 22 1 204.38 13.9
 8 -22 -1 197.48 12.2
 8 -22 -1 205.38 11.8
 8 22 1 170.48 11.5
 -8 -22 1 180.18 10
 8 -22 -1 189.18 12.4
 -8 22 -1 203.58 13.5
 0 -23 1 7.1 5
 0 23 1 -4.7 6.5
 0 23 -1 -1.5 3.9
 0 23 -1 -4.5 3.4
 0 23 1 -0.4 3.3
 0 -23 -1 -3.2 3.9
 0 -23 1 10.7 4.3
 0 -23 -1 -1.7 3.5
 -1 23 1 74.79 7.6
 -1 -23 -1 67.59 7.1
 1 -23 1 74.99 7.6
 -1 23 1 99.09 9.3
 1 23 -1 72.69 7.2
 1 -23 -1 76.29 7.7
 -1 -23 1 79.09 7.5
 -1 23 -1 86.49 10.1
 1 23 1 86.39 7.6
 -1 23 -1 85.69 7.6
 2 -23 1 7.9 3.9
 -2 23 1 5.1 4
 -2 -23 -1 4.3 3.9
 -2 23 1 5.5 4.5
 2 23 -1 1.6 3.7
 -2 23 -1 9.1 3.9
 2 23 1 9.6 4.4
 2 -23 -1 2.4 3.4
 -2 -23 1 -2 3.3
 -2 23 -1 7.4 4.5
 -3 -23 -1 -3.1 3.8
 3 23 -1 -3.6 3.3
 3 -23 1 2.5 3.3
 -3 23 1 1.2 3.5
 3 -23 1 -3.9 2.7
 -3 -23 -1 -7.4 3.5
 3 23 -1 0.3 3.8
 3 23 1 -4.2 4.7
 3 23 1 2.1 4
 3 -23 -1 0.4 3.5
 -3 -23 1 0.5 3.8
 -3 23 -1 2.9 4.5
 3 -23 -1 -9.4 3
 -3 23 -1 -1.3 3.5
 -4 23 1 111.19 8.5
 -4 23 1 96.69 9.6
 4 23 -1 86.69 8.5
 4 -23 1 92.49 9.9
 4 -23 1 106.79 9.1
 4 23 -1 111.99 10.3
 -4 -23 -1 104.79 10.9
 -4 -23 1 100.29 9.1
 4 23 1 91.89 9.7
 4 -23 -1 77.29 11.6
 -4 23 -1 99.59 13.6
 4 -23 -1 76.09 8
 -4 23 -1 90.59 8.3
 4 23 1 103.09 8.8
 -5 -23 -1 -9.1 3.6
 5 -23 1 2.4 3.3
 -5 23 1 -2.7 3.6
 5 23 -1 -9.2 3.2
 5 -23 1 4.3 4.1
 5 23 -1 -1.5 3
 -5 -23 -1 -3.8 3.5
 -5 -23 1 3.7 3.7
 -5 23 -1 1.2 4.4
 -5 23 -1 4.3 3.9
 5 23 1 1.3 3.7
 5 -23 -1 1 4.3
 -5 -23 1 1.9 4.2
 5 -23 -1 2.2 3.5
 5 23 1 11.1 4.8
 5 23 1 -5.2 4.6
 6 -23 1 64.79 8.5
 6 23 -1 56.79 9.2
 6 23 -1 55.49 8.8
 -6 -23 -1 56.79 8
 6 23 -1 49.3 7.6
 6 -23 1 53.79 7.7
 -6 23 1 64.49 9.1
 -6 23 1 47.8 6.6
 -6 -23 -1 48.9 8
 6 -23 1 61.99 8.1
 6 23 1 36.1 7.6
 -6 23 -1 34.4 6.3
 -6 23 -1 47.1 7.7
 6 23 1 38.8 7.1
 6 -23 -1 40.3 7.2
 6 -23 -1 44.7 7.2
 -6 -23 1 44.6 6.7
 6 -23 -1 32.9 6.3
 -6 -23 1 41.4 7.3
 6 23 1 35.6 6.7
 0 24 -1 7.4 5.3
 0 -24 1 -5.1 3.4
 0 24 -1 3.5 4.3
 0 -24 1 -5.1 3.7
 0 24 1 -6.9 3.5
 0 -24 -1 0 3.7
 0 -24 -1 0.9 3.6
 0 24 -1 0.3 4
 0 24 1 4 5
 0 24 1 6.1 4.5
 1 -24 1 0.5 4.2
 -1 24 1 7.4 4.6
 1 24 -1 9.7 4.2
 1 24 -1 12.3 4.8
 -1 -24 -1 15.1 4.8
 -1 24 1 10.9 5.4
 -1 -24 -1 5.7 3.8
 1 -24 1 12.6 4.5
 1 -24 -1 5.6 4.8
 1 24 1 4.7 4.2
 1 24 1 4.8 3.9
 -1 -24 1 11.4 4.9
 -1 -24 1 2.2 3.8
 1 -24 -1 6.2 4.1
 -1 24 -1 4.8 4.2
 -1 24 -1 0.6 4.2
 -2 -24 -1 12 4.9
 2 -24 1 27 6.8
 2 24 -1 20.3 4.9
 -2 24 1 17.6 4.8
 2 -24 1 14.6 5.2
 -2 24 1 16.5 6
 -2 -24 -1 9.6 4.4
 2 24 -1 27.4 6.1
 -2 -24 -1 14.2 5.7
 -2 24 -1 19.6 5.7
 2 -24 -1 15.6 5.3
 -2 24 -1 21.9 5.8
 -2 -24 1 16.6 5.1
 -2 -24 1 9.7 4.5
 2 -24 -1 16 5.6
 2 24 1 15.6 5.3
 2 24 1 21.6 5.2
 -1 0 2 430.76 9.4
 -1 0 2 450.85 9.8
 -1 0 2 526.35 9.9
 -1 0 -2 529.45 10.1
 1 0 2 514.65 9.9
 -1 0 2 504.15 9.9
 1 0 -2 508.35 9.7
 -1 0 -2 512.35 9.9
 -1 0 2 517.35 10.2
 -1 0 2 522.35 9.7
 -1 0 2 521.35 10
 1 0 2 533.05 9.8
 1 0 -2 525.15 10
 -1 0 -2 516.35 9.8
 1 0 2 525.15 9.7
 1 0 2 506.65 9.8
 1 0 2 526.65 10
 1 0 2 526.45 9.8
 -1 0 -2 529.95 9.9
 1 0 -2 526.65 9.9
 -1 0 2 526.55 9.7
 1 0 2 520.45 9.8
 1 0 -2 467.65 9.8
 -2 0 -2 1702.23 80.29
 2 0 2 1742.53 79.49
 -2 0 2 1746.63 64.79
 2 0 -2 1560.24 82.59
 2 0 -2 1754.62 82.79
 -2 0 2 1696.23 79.79
 -2 0 -2 1754.62 89.59
 2 0 -2 1688.63 72.69
 2 0 2 1716.63 74.19
 -2 0 2 1577.04 69.79
 -2 0 2 1766.22 77.89
 2 0 2 1786.22 72.59
 2 0 -2 1746.03 78.29
 2 0 2 1637.44 87.59
 2 0 -2 1711.13 81.69
 2 0 -2 1642.34 64.29
 -2 0 -2 1675.33 70.69
 -2 0 2 1853.41 85.89
 3 0 2 1664.53 30.9
 3 0 -2 1638.24 31
 3 0 -2 1677.33 31.3
 3 0 2 1634.84 31.4
 4 0 -2 738.43 15.2
 4 0 -2 704.63 13.6
 4 0 2 701.13 13.5
 -4 0 -2 705.23 15.3
 -4 0 2 683.43 13.3
 -4 0 2 719.53 15
 -4 0 2 685.73 13.6
 4 0 -2 696.13 15.8
 4 0 -2 700.33 15.9
 4 0 2 703.23 14.3
 -4 0 -2 693.53 14.3
 4 0 2 711.13 14.3
 -4 0 -2 704.93 14.4
 4 0 2 695.53 15
 4 0 2 681.23 14.2
 4 0 -2 687.53 13.9
 4 0 2 681.33 13.8
 -4 0 2 697.63 14.2
 -4 0 2 685.33 13.8
 -4 0 2 714.03 14.5
 4 0 2 680.23 14.9
 4 0 2 686.53 14.2
 -4 0 2 721.73 15.9
 4 0 -2 681.43 15.2
 -4 0 -2 699.33 15.1
 4 0 2 673.53 15.5
 -4 0 2 671.23 15.6
 -4 0 -2 692.03 14.2
 4 0 -2 723.43 15
 -5 0 2 348.27 9.8
 -5 0 -2 351.06 8.3
 -5 0 2 340.57 7.3
 -5 0 2 340.27 8.2
 -5 0 -2 348.67 8.2
 5 0 2 350.26 9.5
 5 0 -2 336.87 7.8
 5 0 2 336.17 7.6
 5 0 2 340.07 9
 5 0 -2 325.97 8.3
 5 0 2 337.37 9
 -5 0 2 358.76 9.2
 5 0 2 345.97 8.2
 5 0 -2 332.37 9.3
 -5 0 2 329.97 8.6
 5 0 2 336.47 8.2
 -5 0 2 338.77 8.4
 5 0 2 336.27 8.3
 -5 0 2 335.97 7.6
 -5 0 -2 347.17 9.2
 5 0 -2 356.56 10.1
 5 0 2 343.57 8.1
 -5 0 -2 323.47 9.4
 5 0 2 331.37 7.4
 -5 0 2 343.17 7.5
 -5 0 -2 328.77 8.3
 5 0 -2 343.47 8.9
 5 0 -2 347.37 7.5
 5 0 -2 339.87 8.9
 -6 0 2 1 0.8
 6 0 2 0 0.8
 -6 0 -2 1.8 1.1
 -6 0 2 1.1 1
 6 0 2 0.2 1
 -6 0 -2 1.4 1.4
 6 0 -2 0.5 1.4
 6 0 -2 2 0.7
 6 0 -2 1.5 1.3
 -6 0 2 -2.6 1
 6 0 -2 1.9 1.5
 -6 0 -2 -0.4 1
 6 0 2 1.8 0.7
 6 0 2 0.2 0.8
 -6 0 2 0.5 0.6
 -6 0 -2 0.1 0.8
 -6 0 2 1 1.3
 6 0 2 0.4 0.8
 6 0 -2 1.2 0.9
 6 0 2 0.6 1.1
 -6 0 -2 -1.1 1
 -6 0 2 1.1 0.6
 6 0 2 -1.6 1.1
 6 0 2 0.7 0.6
 -7 0 2 2568.14 47.2
 7 0 2 2454.35 49.99
 7 0 -2 2499.75 50.49
 -7 0 2 2542.15 50.09
 7 0 2 2522.35 48.9
 7 0 2 2577.34 46.5
 7 0 2 2536.45 47.1
 -7 0 -2 2525.85 50.69
 7 0 -2 2596.24 47.7
 7 0 -2 2573.14 51.59
 -7 0 2 2520.55 47.4
 -7 0 -2 2561.74 48.7
 -7 0 -2 2617.14 48.5
 7 0 2 2541.65 47.5
 7 0 2 2521.75 48.1
 7 0 -2 2477.85 49.6
 -7 0 2 2560.04 47.3
 -7 0 2 2508.75 48.4
 -7 0 -2 2561.04 50.19
 7 0 2 2553.44 46.5
 -7 0 2 2531.75 51.29
 7 0 2 2640.64 51.19
 8 0 -2 100.39 5
 -8 0 2 94.29 4.3
 8 0 2 94.29 2.8
 8 0 2 96.69 4.6
 -8 0 2 92.19 5.5
 8 0 2 98.49 2.8
 8 0 -2 93.99 3.5
 8 0 -2 103.19 3.9
 8 0 2 97.29 3.5
 8 0 2 98.09 5.3
 -8 0 2 97.29 3.6
 -8 0 2 101.39 3.6
 8 0 -2 96.59 5.9
 -8 0 -2 86.99 4.2
 -8 0 2 96.39 5.2
 -8 0 2 92.39 3.5
 8 0 2 98.79 5.7
 8 0 2 92.49 3.6
 9 0 -2 287.47 11.1
 -9 0 -2 266.47 8.2
 -9 0 -2 302.07 10.4
 9 0 2 297.37 9.3
 -9 0 -2 300.27 10.2
 9 0 2 283.57 10.1
 -9 0 2 281.37 10.8
 9 0 2 287.47 6.1
 9 0 2 302.87 11
 -9 0 2 279.67 8.5
 -9 0 2 284.27 7.4
 9 0 2 292.17 6.1
 -9 0 2 291.57 10.1
 9 0 -2 276.67 10.9
 9 0 2 296.57 7.4
 9 0 -2 270.27 7.4
 -9 0 2 282.87 7.5
 9 0 -2 295.47 7.9
 9 0 -2 267.97 10.1
 10 0 2 355.26 9
 -10 0 -2 402.36 13
 10 0 2 377.16 12.6
 10 0 2 379.86 11.5
 10 0 -2 371.76 12.8
 10 0 2 355.76 7.1
 -10 0 2 379.36 10.7
 10 0 -2 355.36 13.4
 -10 0 2 373.46 9.2
 -10 0 -2 355.96 10.7
 -10 0 -2 362.16 10.2
 10 0 -2 362.96 11.7
 -10 0 2 374.86 12.5
 10 0 2 347.27 7.1
 10 0 2 359.76 13
 10 0 -2 373.86 9.6
 -11 0 2 188.18 7.4
 -11 0 -2 195.68 7.7
 11 0 -2 194.18 10.1
 11 0 2 212.78 9.4
 -11 0 2 200.28 6.2
 11 0 -2 204.98 11.2
 -11 0 -2 211.98 7.3
 11 0 -2 197.18 6.6
 11 0 -2 210.08 9
 -11 0 2 204.78 10.8
 11 0 2 207.28 6.8
 11 0 2 202.78 8.3
 11 0 2 207.68 10
 12 0 -2 164.68 6
 -12 0 -2 164.08 8.6
 12 0 2 149.29 5.4
 -12 0 -2 157.38 6.4
 12 0 -2 168.68 9
 -12 0 2 154.38 7
 -12 0 -2 145.59 6.9
 12 0 2 163.08 9.3
 12 0 2 150.18 8.4
 12 0 2 144.29 7.5
 -12 0 2 146.59 8.3
 13 0 -2 357.16 9.9
 -13 0 -2 340.17 13.6
 -13 0 2 331.37 13.4
 13 0 2 338.47 12.3
 13 0 2 322.07 9.1
 13 0 2 346.87 14.6
 -13 0 2 363.16 11.6
 13 0 -2 369.86 15.3
 -13 0 2 330.07 9.2
 -13 0 -2 326.07 11.5
 13 0 2 365.86 14
 13 0 -2 344.67 13.8
 13 0 -2 337.87 12.8
 14 0 2 2.8 3.1
 14 0 -2 1.4 1.7
 -14 0 -2 1.5 3.2
 14 0 -2 5.4 3.7
 14 0 2 1.1 2.8
 -14 0 2 -0.4 1.2
 14 0 2 3.1 1.6
 -14 0 -2 3.4 1.9
 14 0 -2 3.4 3
 14 0 2 -0.6 2.7
 -14 0 2 3.7 3.1
 -14 0 -2 1 2.2
 -14 0 2 8.4 2.8
 14 0 -2 4 2.8
 15 0 -2 71.79 6.7
 15 0 -2 98.19 8.9
 15 0 -2 77.89 4.4
 15 0 2 81.49 4.1
 -15 0 2 79.39 7.6
 15 0 2 84.69 8.1
 -15 0 -2 84.49 5
 15 0 2 86.19 6.9
 15 0 -2 81.79 7.8
 -15 0 2 76.79 5.6
 15 0 2 94.79 8.1
 -15 0 -2 84.79 7.9
 -15 0 -2 86.39 6.4
 -15 0 2 73.39 3.8
 16 0 2 -4.2 3.1
 16 0 -2 4 3.7
 -16 0 -2 0.9 2.1
 -16 0 2 0.8 2.7
 -16 0 -2 -4.5 3
 16 0 -2 -0.1 3.5
 -16 0 -2 0.6 2.5
 16 0 -2 0.8 1.9
 16 0 2 -1.5 3.4
 16 0 2 2.6 3.3
 17 0 2 178.68 11.7
 17 0 2 144.79 9.4
 -17 0 -2 165.68 9.3
 -17 0 -2 150.68 10.8
 17 0 -2 143.39 10.8
 17 0 2 158.68 12.1
 -17 0 2 162.58 9
 -17 0 2 131.59 10.4
 18 0 -2 209.98 12.2
 18 0 -2 201.48 13.5
 -18 0 -2 184.48 12.6
 -18 0 2 225.58 13.3
 -18 0 2 210.78 10.4
 18 0 2 191.08 11.5
 18 0 2 191.88 12.8
 -18 0 -2 208.58 10.7
 18 0 2 192.68 11.2
 -19 0 -2 69.49 9.4
 19 0 2 89.59 9
 19 0 -2 107.29 10.5
 -19 0 -2 105.39 7.9
 19 0 2 106.19 9.7
 19 0 2 102.99 10.3
 19 0 -2 108.29 9.2
 -19 0 2 111.39 10.3
 20 0 2 153.08 10.7
 -20 0 2 152.08 9.6
 20 0 -2 137.69 12.1
 20 0 2 135.99 11.8
 -20 0 -2 131.99 11.6
 -20 0 -2 145.29 9.5
 20 0 -2 136.99 10.6
 20 0 2 146.09 10.8
 0 -1 -2 473.55 9.4
 0 -1 -2 466.95 8.8
 0 1 -2 463.65 9
 0 -1 -2 469.45 9.1
 0 -1 -2 487.15 9.3
 0 -1 2 488.35 9.2
 0 -1 2 484.15 9.9
 0 1 2 443.66 9.1
 0 1 -2 477.45 9.2
 0 1 -2 453.85 9.2
 0 1 -2 497.15 9.6
 0 -1 2 472.15 9.6
 0 1 -2 459.75 9.3
 0 1 2 455.65 9.6
 0 -1 -2 471.15 9.5
 0 1 2 465.05 9.9
 0 -1 2 480.45 9.2
 0 -1 2 464.85 9.2
 0 1 2 469.95 9.2
 0 -1 -2 440.66 9.4
 -1 -1 -2 2433.86 85.19
 -1 -1 -2 2470.55 85.39
 -1 -1 -2 2474.15 81.39
 1 -1 2 2367.46 79.19
 1 -1 2 2378.96 66.79
 -1 -1 -2 2484.05 91.99
 -1 1 2 2301.27 82.89
 -1 -1 -2 2408.66 72.89
 -1 1 2 2415.36 87.09
 -1 -1 -2 2395.76 68.69
 1 1 -2 2365.86 72.39
 1 1 -2 2420.66 89.89
 -1 1 2 2475.25 87.49
 1 -1 2 2488.35 91.39
 1 1 -2 2457.65 83.99
 1 1 -2 2391.16 87.19
 -1 1 2 2411.96 92.99
 -1 1 2 2446.46 83.99
 1 1 -2 2442.66 86.59
 1 -1 2 2422.46 76.69
 1 1 -2 2374.66 82.49
 1 -1 -2 2466.45 86.29
 -1 -1 2 2559.64 86.49
 -1 -1 2 2464.65 85.59
 1 1 2 2479.25 85.09
 -1 1 -2 2528.35 89.29
 -1 1 -2 2542.85 68.29
 -1 -1 2 2498.65 84.19
 -1 -1 2 2521.85 89.39
 1 -1 -2 2529.15 90.69
 1 1 2 2427.56 75.99
 1 1 2 2500.75 68.09
 1 1 2 2471.35 80.39
 1 -1 -2 2348.07 86.29
 -1 -1 2 2549.54 91.89
 -1 -1 2 2535.15 74.09
 1 -1 -2 2518.85 75.49
 -1 1 -2 2519.65 92.19
 -1 -1 2 2389.06 86.69
 1 -1 -2 2517.45 75.39
 1 -1 -2 2519.05 65.59
 2 -1 2 1225.88 23
 2 1 -2 1218.48 23
 -2 1 2 1214.98 23.1
 2 -1 -2 1328.87 25.4
 2 1 2 1378.56 25.6
 -2 -1 2 1342.97 25.5
 3 -1 2 298.67 6.2
 3 1 -2 293.77 7.1
 -3 -1 -2 284.17 6.2
 3 1 -2 274.77 7.2
 3 1 -2 296.27 6.8
 -3 -1 -2 288.37 6.7
 -3 -1 -2 278.67 6.9
 3 -1 2 293.07 6.7
 -3 1 2 288.87 5.6
 -3 1 2 279.07 6.4
 3 1 -2 296.07 6.2
 3 1 -2 279.07 6.3
 3 -1 2 290.27 7
 -3 -1 -2 285.27 6.7
 -3 -1 -2 284.27 6.2
 -3 1 2 289.77 6.6
 -3 -1 -2 287.37 7.1
 3 -1 2 280.07 6.3
 3 -1 2 284.27 6.6
 -3 1 2 283.47 7.6
 -3 1 2 285.47 6.9
 3 -1 2 288.17 6.4
 -3 1 2 289.57 7
 -3 1 2 280.57 5.7
 3 1 -2 280.47 6.9
 3 -1 2 276.97 7.2
 -3 -1 -2 292.67 7.1
 -3 1 2 275.17 5.4
 3 1 2 283.07 6.8
 -3 -1 2 288.87 6.5
 -3 -1 2 314.37 7.1
 3 -1 -2 298.37 7.2
 3 1 2 291.27 7.2
 3 1 2 290.27 7.1
 -3 -1 2 299.17 6.3
 3 -1 -2 302.77 7.9
 3 1 2 302.77 6.8
 -3 1 -2 297.47 6.6
 3 1 2 288.07 7.3
 3 1 2 306.67 6.3
 -3 1 -2 294.87 6.8
 3 -1 -2 301.77 7.2
 -3 -1 2 293.67 5.7
 -3 -1 2 281.67 7.3
 -3 -1 2 298.17 7.1
 3 1 2 287.67 6.6
 3 -1 -2 293.57 5.9
 3 -1 -2 288.87 5.6
 3 1 2 293.47 6.4
 3 -1 -2 297.17 7.1
 3 -1 -2 296.17 5.8
 3 1 2 297.17 6.4
 -3 1 -2 301.17 7.2
 -3 -1 2 298.37 7.8
 3 -1 -2 302.87 6.8
 -3 -1 2 288.37 7.1
 3 -1 -2 299.27 6.7
 -3 1 -2 294.87 6.8
 4 -1 2 892.61 17
 -4 -1 -2 866.21 18.3
 4 1 -2 866.61 17.6
 4 -1 2 894.31 17.2
 -4 1 2 851.81 18.9
 4 -1 2 870.71 18.1
 4 -1 2 869.41 17.3
 4 -1 2 858.21 17.6
 -4 -1 -2 868.41 17
 4 1 -2 899.81 19.2
 4 1 -2 879.61 19.1
 -4 1 2 849.32 16.1
 4 -1 2 881.41 16.7
 -4 -1 -2 858.51 17.1
 -4 1 2 859.11 16.3
 -4 1 2 893.01 17.4
 -4 1 2 865.31 18.1
 -4 -1 -2 870.91 17.6
 4 1 -2 861.71 18.4
 -4 1 2 858.51 15.9
 4 1 -2 889.21 18.1
 -4 -1 -2 869.21 17.6
 -4 1 2 851.51 17.1
 -4 1 2 844.72 17.9
 -4 1 2 864.41 17
 -4 -1 -2 851.11 18.3
 4 1 -2 865.81 17
 4 1 -2 899.11 16.8
 4 -1 -2 945.71 17.5
 -4 1 -2 949.9 19.4
 -4 1 -2 935.41 18.7
 4 -1 -2 922.41 19
 4 1 2 935.71 18.2
 4 1 2 939.21 17.3
 -4 1 -2 917.61 18.5
 4 -1 -2 937.31 17.1
 4 1 2 937.01 17.7
 -4 -1 2 932.31 18.8
 4 1 2 929.41 18.6
 4 -1 -2 910.71 19.2
 4 -1 -2 918.91 18.7
 4 1 2 933.41 18.6
 -4 -1 2 933.11 18.6
 4 -1 -2 934.71 19.2
 4 1 2 923.11 19.6
 -4 1 -2 917.51 18.4
 4 -1 -2 943.31 20.2
 4 -1 -2 928.41 18.5
 -4 -1 2 924.41 17.8
 4 1 2 957.7 18.4
 4 -1 -2 948.91 18.4
 4 1 2 948.71 18.3
 -4 -1 2 934.91 19.2
 -4 -1 2 923.91 18.2
 -4 -1 2 932.61 20.1
 4 -1 -2 954.8 17.2
 -4 -1 2 888.01 16.8
 4 1 2 923.51 19.3
 -4 -1 2 946.91 17.8
 4 1 2 966.7 19.3
 -5 -1 -2 18.6 1.5
 -5 1 2 20.5 1.8
 5 1 -2 22.6 1.5
 -5 1 2 19.9 1.5
 5 1 -2 23 2.3
 -5 -1 -2 21 1.8
 5 1 -2 17.2 1.8
 5 -1 2 15.2 1.5
 -5 1 2 20.9 0.8
 5 1 -2 21.2 2.8
 -5 -1 -2 18.5 2.7
 -5 1 2 19.8 1.7
 5 -1 2 19.9 1.2
 5 1 -2 21.1 1.4
 -5 -1 -2 21.4 1.5
 -5 1 2 22.6 1.2
 -5 -1 -2 20.6 1.8
 5 -1 2 18.9 1.9
 -5 1 2 23.6 1.2
 -5 1 2 18.9 2.1
 5 -1 2 19.1 1.8
 5 -1 2 18.9 1.5
 5 -1 2 20.8 1.9
 -5 -1 -2 21.2 2.4
 5 1 -2 19.7 1.8
 -5 1 2 20.4 2.1
 5 -1 2 21.8 1.6
 5 1 -2 23.1 2.1
 -5 1 2 27.2 1.6
 5 -1 2 19.9 1.4
 5 -1 2 15.2 2.1
 5 -1 2 19.4 1.2
 5 1 2 16.1 1
 -5 -1 2 14.4 1.1
 -5 -1 2 13.9 1.9
 5 -1 -2 15.2 1
 5 -1 -2 12.9 2.1
 -5 -1 2 15 2.2
 -5 -1 2 13.8 1.7
 5 -1 -2 15.2 0.6
 5 -1 -2 16.5 1.6
 5 -1 -2 17.4 2
 5 -1 -2 14.3 1.5
 5 -1 -2 17.3 2
 -5 -1 2 15.9 1.6
 5 1 2 15.8 1.6
 5 1 2 17.4 1.4
 5 -1 -2 17 1.6
 5 1 2 16.6 1.5
 5 1 2 16 2.2
 -5 -1 2 16.1 1.4
 -5 1 -2 15.2 1.5
 -5 1 -2 16.9 2.1
 5 1 2 14 1
 5 1 2 18.3 1.8
 5 -1 -2 14.5 1.7
 -5 -1 2 16 1.3
 5 1 2 16.1 1.8
 5 1 2 15 1.9
 5 1 2 15.5 1.5
 -5 1 -2 17.9 1.7
 5 -1 -2 15.4 0.9
 -6 -1 -2 1818.62 35
 -6 1 2 1822.82 34.5
 6 -1 2 1783.92 34.1
 -6 1 2 1783.02 37.2
 -6 1 2 1800.32 33.4
 -6 -1 -2 1762.52 34.7
 -6 -1 -2 1785.92 36.6
 6 -1 2 1821.22 33.7
 6 -1 2 1760.22 34.5
 6 -1 2 1782.22 34.5
 -6 1 2 1765.42 34.2
 -6 1 2 1809.22 34.9
 -6 -1 -2 1806.52 36.3
 6 -1 2 1784.62 34.5
 6 1 -2 1834.92 35.9
 -6 1 2 1800.92 33.4
 6 1 -2 1867.91 37.6
 -6 -1 -2 1793.12 35.2
 6 1 -2 1803.02 34.2
 6 1 -2 1752.92 36.5
 6 -1 2 1856.71 37.1
 6 -1 2 1774.82 35.5
 6 1 -2 1846.62 33.9
 -6 1 2 1822.82 36.3
 6 -1 2 1833.42 33.4
 -6 1 -2 1840.72 35
 -6 -1 2 1826.02 35.3
 -6 -1 2 1849.52 34.5
 -6 -1 2 1833.52 37.6
 6 -1 -2 1817.92 33.5
 -6 -1 2 1816.42 36.5
 6 1 2 1767.62 34.8
 6 -1 -2 1885.81 38.1
 6 -1 -2 1774.02 33.7
 6 -1 -2 1837.92 34.8
 6 -1 -2 1759.72 36.1
 6 -1 -2 1887.41 36.5
 6 1 2 1788.72 36.4
 -6 1 -2 1835.22 35.1
 -6 1 -2 1833.02 36.6
 6 1 2 1844.72 33.6
 6 1 2 1816.52 34.6
 -6 1 -2 1798.82 35.4
 6 1 2 1810.62 35
 -6 -1 2 1792.52 33.9
 -6 -1 2 1799.02 34.2
 6 1 2 1841.22 33.6
 6 1 2 1835.52 37.2
 6 1 2 1805.72 35.3
 7 1 -2 63.69 2.7
 -7 -1 -2 60.79 3.3
 7 -1 2 59.39 2.4
 7 1 -2 58.79 4
 -7 -1 -2 58.59 3.1
 -7 1 2 55.79 2.9
 7 1 -2 53.69 3.5
 7 1 -2 58.39 4.3
 7 1 -2 63.69 2.8
 7 -1 2 57.89 2.7
 7 -1 2 59.99 4.2
 7 -1 2 54.79 3.3
 7 -1 2 55.29 2.8
 -7 -1 -2 55.49 3.9
 -7 1 2 57.79 3.9
 -7 -1 -2 61.49 4.1
 -7 1 2 60.39 2.4
 7 -1 2 57.89 2.2
 -7 1 2 57.49 2.7
 7 1 2 57.69 2.8
 -7 -1 2 58.39 3.2
 7 1 2 59.69 2.2
 -7 1 -2 61.49 3.1
 -7 -1 2 67.29 2.8
 -7 1 -2 58.99 3.1
 7 -1 -2 59.99 3
 -7 1 -2 64.09 4.1
 -7 -1 2 51.99 4
 -7 -1 2 60.29 2.8
 7 1 2 61.49 4.3
 -7 -1 2 62.29 2.4
 7 -1 -2 55.99 3.7
 7 1 2 63.49 3.1
 7 -1 -2 55.99 2.3
 -7 -1 2 59.09 3.9
 7 -1 -2 64.29 4.5
 7 1 2 54.19 3.2
 -7 1 -2 59.79 3.3
 7 1 2 57.99 2
 7 1 2 57.89 3.9
 8 -1 2 363.16 9
 -8 -1 -2 353.36 10.1
 -8 -1 -2 366.96 11.7
 -8 -1 -2 385.46 10
 -8 1 2 368.36 8.4
 8 -1 2 388.26 7.9
 8 -1 2 366.36 8.6
 -8 1 2 378.86 9.7
 8 1 -2 397.26 12.6
 8 -1 2 367.36 10.4
 8 -1 2 370.06 11.9
 8 1 -2 374.36 8.8
 8 1 -2 367.76 9.2
 8 -1 2 359.56 11.2
 8 -1 2 354.86 9.2
 8 1 -2 349.37 10.6
 8 1 2 369.66 8.3
 8 1 2 357.26 11.2
 -8 -1 2 353.66 9.2
 -8 1 -2 378.26 10
 8 1 2 394.56 12.2
 -8 -1 2 359.56 9
 -8 -1 2 374.06 9.2
 -8 -1 2 379.46 10.1
 8 1 2 373.36 10.3
 -8 -1 2 366.06 11.5
 8 -1 -2 406.86 13
 -8 1 -2 378.96 9.7
 8 1 2 372.26 7.8
 -8 -1 2 371.66 12.2
 8 -1 -2 380.06 11.1
 8 -1 -2 369.66 8.4
 9 -1 2 718.13 14.1
 9 -1 2 723.23 17.6
 -9 -1 -2 723.33 18.9
 9 -1 2 720.03 14
 -9 -1 -2 730.93 16.8
 -9 1 2 720.73 16.6
 9 1 -2 727.13 15.5
 9 -1 2 706.83 18.7
 9 1 -2 724.53 19.1
 9 -1 2 724.73 16.7
 9 1 -2 727.63 20.1
 -9 1 2 729.83 18.8
 -9 -1 -2 728.53 17.3
 9 -1 2 717.13 19.6
 -9 1 2 730.83 15.1
 9 -1 2 699.53 15.1
 9 -1 -2 705.03 15.8
 -9 -1 2 702.73 15.3
 9 1 2 684.43 13.5
 -9 -1 2 677.43 19.1
 9 -1 -2 691.93 17.8
 -9 -1 2 704.73 15.5
 -9 1 -2 716.93 18.5
 -9 1 -2 718.53 16.6
 -9 1 -2 706.93 16
 9 -1 -2 682.13 14.6
 9 1 2 712.23 14.5
 9 1 2 704.83 19.2
 -9 -1 2 693.63 18.2
 9 -1 -2 701.73 18.7
 9 -1 -2 735.73 19.9
 -9 -1 2 682.63 14.6
 9 1 2 700.73 13.6
 9 1 2 692.33 18.3
 9 1 2 708.73 17
 10 -1 2 5.6 0.7
 -10 -1 -2 5.8 2.1
 10 -1 2 3.2 2.4
 -10 -1 -2 4.6 2.6
 -10 1 2 5.1 2.5
 -10 1 2 5.7 1.3
 10 1 -2 4.3 2.2
 10 -1 2 4.1 2.4
 10 -1 2 5.4 0.7
 10 -1 2 3.8 1.9
 10 -1 2 6.2 1.2
 10 1 -2 4.3 2.8
 10 1 -2 4.7 1.4
 -10 -1 -2 7.9 2.5
 10 -1 2 6.3 1.5
 10 1 -2 6.2 2.6
 -10 1 2 4.7 1.9
 -10 -1 -2 3.4 1.7
 10 1 2 12.2 1.5
 10 -1 -2 11.7 2
 10 -1 -2 13.3 3.4
 -10 1 -2 12.3 2.3
 10 1 2 12.1 0.7
 10 1 2 12.2 0.8
 -10 -1 2 11 3
 10 1 2 9.8 3.1
 -10 -1 2 11.7 2.4
 -10 -1 2 12.7 1.6
 10 1 2 12.5 3.2
 10 -1 -2 9.4 2.9
 10 -1 -2 14.4 2.9
 -10 -1 2 14.7 2
 -10 1 -2 13.6 3.1
 -10 1 -2 10.8 2
 10 -1 -2 10.2 1.4
 11 -1 2 348.57 11.5
 11 -1 2 345.07 9.3
 -11 1 2 338.07 8.6
 -11 -1 -2 328.37 10.8
 -11 -1 -2 373.36 15.1
 11 1 -2 372.16 18.7
 11 1 -2 356.46 11.9
 11 1 -2 311.77 13.1
 11 -1 2 334.07 13.3
 -11 1 2 319.57 17.4
 -11 -1 -2 347.67 10.3
 -11 1 2 339.17 10.3
 11 -1 2 350.36 12.6
 -11 -1 2 331.67 9.1
 -11 1 -2 345.57 9.9
 11 1 2 354.76 12.6
 11 1 2 338.17 8.4
 -11 -1 2 361.96 14.5
 -11 -1 2 341.37 10.8
 11 -1 -2 359.46 13.9
 11 -1 -2 328.97 8.5
 11 -1 -2 347.97 12
 11 -1 -2 346.97 9.8
 11 -1 -2 376.36 18.8
 11 1 2 339.37 11.1
 -11 1 -2 335.97 10.6
 11 1 2 336.07 13.1
 12 1 -2 279.57 8.1
 -12 1 2 287.47 7.7
 -12 -1 -2 291.97 12.1
 -12 -1 -2 281.57 10.6
 12 -1 2 312.97 13.3
 -12 1 2 282.17 11.7
 -12 1 2 286.97 9.6
 12 1 -2 298.77 11.6
 12 1 -2 313.67 12.5
 12 -1 2 288.27 8.5
 12 -1 2 288.17 11.9
 12 -1 2 307.17 11
 -12 -1 -2 273.97 11.7
 12 -1 -2 280.97 13.4
 12 -1 -2 291.07 11.2
 -12 1 -2 308.47 12.1
 -12 -1 2 277.07 8.3
 12 1 2 275.97 11.8
 12 1 2 287.17 7.6
 12 1 2 296.27 12.7
 -12 -1 2 287.57 11.8
 12 1 2 316.07 10.9
 12 -1 -2 283.67 8.9
 -12 1 -2 294.97 9.1
 12 -1 -2 293.57 12.2
 -12 1 -2 301.37 10.1
 -12 -1 2 288.27 11.6
 -13 1 2 52.49 6.1
 13 -1 2 50.89 3.5
 13 -1 2 45.9 6.4
 -13 1 2 48.4 4.9
 13 1 -2 54.39 6.4
 -13 1 2 48.9 3
 -13 -1 -2 49.9 4.1
 13 -1 2 51.39 6.2
 13 1 -2 55.09 5.3
 13 1 -2 51.59 6.5
 13 1 -2 51.09 3.3
 13 -1 2 51.49 5.3
 -13 -1 -2 62.09 6.2
 -13 -1 -2 53.49 4.7
 13 -1 -2 41.8 6.2
 13 1 2 39.8 5.6
 13 1 2 41.4 5.9
 -13 -1 2 39.5 3.1
 -13 -1 2 49.5 4.4
 13 1 2 46.5 2.8
 -13 1 -2 42.8 4.8
 -13 1 -2 44.7 3.6
 13 -1 -2 39.3 5.6
 -13 -1 2 43.8 6
 -13 1 -2 50.89 6.2
 13 -1 -2 49.7 5.7
 -14 1 2 67.99 5.2
 14 -1 2 57.39 3.9
 14 1 -2 67.69 7
 14 -1 2 65.19 6.6
 14 -1 2 64.19 5.7
 -14 1 2 61.19 3.3
 -14 -1 -2 64.09 5.3
 -14 1 2 58.09 6.9
 14 1 -2 64.29 6
 14 1 -2 67.09 7.3
 -14 -1 -2 69.89 6.9
 -14 -1 -2 68.09 4.6
 14 -1 2 60.39 6.8
 14 1 -2 60.59 3.6
 14 -1 -2 59.59 6.1
 14 -1 -2 65.89 6.1
 14 1 2 70.29 6.8
 -14 -1 2 67.29 6.8
 14 -1 -2 62.59 7
 -14 -1 2 56.79 3.7
 14 1 2 62.39 7.8
 14 1 2 57.89 3.1
 -14 1 -2 65.29 5.3
 14 -1 -2 56.99 4.1
 -14 1 -2 61.09 6.5
 14 1 2 59.99 5.4
 -14 -1 2 68.19 5.2
 15 -1 2 12.7 4.3
 15 1 -2 2.8 3.5
 -15 1 2 14.9 3.4
 15 1 -2 10.9 4.2
 -15 1 2 9.6 4.1
 15 -1 2 8.8 3.3
 15 -1 2 4.1 3.5
 -15 -1 -2 6.9 2.4
 15 1 -2 9.9 4.2
 15 1 -2 7.4 1.8
 -15 -1 -2 13.8 4.4
 -15 -1 -2 10.2 3.3
 -15 1 -2 6.9 2.8
 -15 1 -2 7 3.6
 15 -1 -2 9.3 3.6
 -15 -1 2 17.9 4.9
 -15 -1 2 11.7 3.4
 -15 -1 2 11.3 2.2
 15 1 2 11.5 4.3
 15 1 2 9.2 1.5
 15 -1 -2 8.9 2.2
 15 -1 -2 14.9 4.5
 15 1 2 5.2 3.9
 -15 1 -2 8.5 2.3
 15 1 2 -0.8 2.5
 15 -1 -2 4.1 3.6
 -16 1 2 32.6 4.8
 16 -1 2 35.6 6.5
 16 1 -2 29.5 5.2
 16 -1 2 40 11.4
 -16 -1 -2 35.9 5.2
 16 -1 2 37 5.9
 16 1 -2 26.5 6
 -16 -1 -2 32.4 3.8
 -16 -1 -2 46.2 7.1
 -16 1 2 42.2 8.7
 16 1 2 28.2 5.9
 16 -1 -2 19.6 5.5
 -16 -1 2 28.1 4.7
 -16 1 -2 20.3 4.2
 16 1 2 18.9 4.7
 -16 1 -2 27.8 5.7
 -16 1 -2 25.7 3.4
 16 1 2 24.3 5.7
 16 -1 -2 27.8 5.6
 16 -1 -2 19.6 3
 17 1 -2 7.9 5
 17 -1 2 8.4 4.7
 -17 -1 -2 4.6 4.1
 -17 1 2 14.2 5.3
 17 1 -2 7.8 4.7
 -17 -1 -2 14.7 3.2
 17 -1 2 5.5 4.3
 -17 1 2 14.1 3.6
 17 -1 2 8.5 4.1
 17 1 2 3.2 4.5
 -17 1 -2 2.3 2.7
 17 1 2 6.8 4.3
 17 1 2 7.4 4.6
 -17 -1 2 1.8 4.1
 -17 -1 2 5.3 3.4
 17 -1 -2 6.3 4.6
 -17 1 -2 7.5 4.8
 17 -1 -2 8.2 4.4
 17 1 2 5.5 3.8
 -18 1 2 88.69 9.2
 18 1 -2 109.59 10.1
 -18 1 2 109.89 7.8
 18 -1 2 88.89 9.4
 -18 -1 -2 106.19 7.9
 -18 -1 -2 109.29 9.9
 18 -1 2 88.39 8.2
 18 1 -2 102.09 8.9
 18 1 2 85.69 8.5
 -18 -1 2 88.09 10.4
 -18 1 -2 102.29 7.7
 18 -1 -2 95.49 8.7
 18 -1 -2 100.29 9.7
 -18 -1 2 94.39 7.3
 18 1 2 109.39 10.1
 18 1 2 99.69 8.6
 -18 1 -2 106.19 9.7
 19 -1 2 163.78 12.2
 19 -1 2 158.98 11
 -19 -1 -2 137.69 11.9
 -19 1 2 163.08 9.5
 -19 -1 -2 145.09 9.3
 19 1 -2 150.38 11.1
 19 1 -2 147.39 10.8
 -19 1 2 168.18 12.5
 19 1 -2 171.28 12.7
 19 -1 2 152.68 10.6
 19 1 2 149.29 10.7
 19 1 2 156.48 12.5
 19 -1 -2 148.39 11.1
 19 1 2 147.79 10.4
 19 -1 -2 155.38 12.1
 -19 -1 2 170.28 10
 -19 -1 2 151.78 11.8
 -19 1 -2 155.08 9.6
 20 -1 2 28.3 6
 20 -1 2 21.3 6.7
 -20 1 2 15.7 5.8
 -20 -1 -2 28.4 5.4
 20 1 -2 19.9 6.6
 -20 1 2 32.8 5.2
 20 -1 2 20.1 5.7
 20 1 -2 33.4 6.9
 -20 -1 -2 21.4 6.8
 20 1 -2 21.2 6
 20 1 2 31.3 6.4
 -20 -1 2 24.5 5
 -20 1 -2 24.9 5.6
 20 1 2 25.3 6.2
 20 -1 -2 21.1 6.5
 20 1 2 17.2 6
 -20 -1 2 18.8 6.1
 -20 1 -2 18.9 6.3
 20 -1 -2 8.8 5.8
 0 -2 2 1469.45 50.59
 0 2 -2 1446.26 65.59
 0 -2 -2 1316.67 65.79
 0 -2 2 1402.56 64.59
 0 -2 2 1495.85 66.29
 0 -2 -2 1426.06 64.29
 0 -2 -2 1426.86 64.29
 0 2 -2 1443.26 67.59
 0 2 -2 1456.85 63.49
 0 2 2 1406.16 63.09
 0 -2 -2 1330.17 66.29
 0 2 2 1405.66 63.89
 0 2 -2 1451.65 70.29
 0 -2 -2 1511.35 62.79
 0 2 -2 1523.35 67.19
 0 -2 -2 1450.85 63.89
 0 2 2 1475.35 54.89
 0 -2 2 1472.35 51.79
 0 2 -2 1389.86 65.19
 0 -2 -2 1445.26 55.39
 0 2 2 1475.65 66.49
 0 2 2 1416.06 68.49
 0 -2 -2 1466.05 63.69
 0 2 2 1471.15 62.09
 0 -2 2 1410.56 68.09
 0 2 -2 1426.26 51.79
 0 -2 2 1496.55 66.79
 0 -2 -2 1414.76 64.39
 1 -2 2 107.69 2.1
 -1 2 2 102.59 3
 -1 -2 -2 105.19 2.9
 -1 -2 -2 107.79 2.6
 -1 -2 -2 106.29 3
 -1 -2 -2 105.39 2.3
 1 2 -2 107.89 3
 1 -2 2 104.19 2.4
 1 -2 2 101.69 2.7
 1 2 -2 108.09 2.8
 1 2 -2 108.49 3.5
 1 2 -2 106.39 2.8
 1 -2 2 109.49 3
 -1 -2 -2 107.89 3.1
 -1 -2 -2 101.49 3
 1 -2 2 106.99 3
 -1 2 2 103.99 2.9
 -1 2 2 101.79 2.8
 -1 2 2 102.79 2.3
 -1 2 2 104.09 2.8
 1 2 -2 105.29 3.2
 1 2 -2 108.79 3.2
 1 -2 2 112.49 3
 -1 -2 -2 107.09 3.1
 -1 -2 -2 103.89 2.8
 -1 2 -2 100.19 2.6
 1 2 2 94.99 2.3
 -1 2 -2 93.69 2.8
 1 2 2 89.29 2.8
 -1 2 -2 98.39 2
 1 -2 -2 95.79 2.8
 -1 -2 2 97.79 2.8
 1 2 2 98.99 2.7
 1 2 2 95.99 2.6
 1 -2 -2 98.99 2.9
 1 -2 -2 94.99 2.7
 1 2 2 92.09 2.8
 1 -2 -2 95.49 2.7
 -1 2 -2 96.39 2.8
 -1 -2 2 94.29 2.6
 1 -2 -2 92.89 2.9
 1 2 2 95.49 2.9
 -1 -2 2 90.89 2.6
 -1 2 -2 102.19 2.8
 1 -2 -2 98.59 2.6
 -1 -2 2 95.59 3
 -1 2 -2 94.49 2.3
 -1 -2 2 102.19 3.3
 -1 2 -2 93.49 2.8
 -1 -2 2 98.49 3
 -2 -2 -2 214.38 5.4
 -2 -2 -2 211.58 5.4
 -2 2 2 213.28 5.5
 -2 -2 -2 209.78 5.3
 -2 -2 -2 212.78 4.3
 -2 -2 -2 213.28 5.2
 -2 -2 -2 217.78 5.5
 2 -2 2 225.58 5.4
 2 2 -2 217.08 5.5
 -2 2 2 211.48 4.3
 2 2 -2 217.08 5.2
 -2 2 2 214.88 5.4
 -2 2 2 212.58 4.8
 -2 -2 -2 213.08 5
 2 2 -2 216.18 5.6
 2 -2 2 221.98 5.2
 2 -2 2 220.98 5.1
 2 -2 2 210.88 4.7
 2 2 -2 212.88 6.1
 -2 -2 -2 212.18 4.5
 2 2 -2 214.68 5.3
 2 -2 2 216.78 4.8
 2 2 -2 220.28 5.3
 2 -2 2 221.18 5.3
 2 -2 2 219.18 5.3
 2 2 -2 212.38 4.8
 -2 -2 -2 212.78 4.3
 2 -2 2 220.18 4.8
 -2 2 2 222.98 5
 -2 2 2 205.78 5.1
 2 2 2 207.38 5.4
 -2 2 -2 212.08 5.4
 -2 2 -2 215.78 5.3
 2 2 2 222.38 5.2
 -2 2 -2 216.58 4.8
 -2 -2 2 219.78 5.3
 2 -2 -2 217.08 5.4
 -2 -2 2 229.28 6.2
 2 -2 -2 212.58 5
 2 2 2 217.68 5.2
 2 -2 -2 212.78 5.4
 2 2 2 213.28 4.5
 -2 -2 2 209.08 4.8
 2 -2 -2 223.18 5.3
 2 2 2 214.38 4.3
 2 2 2 212.48 5.6
 -2 -2 2 204.48 5.1
 2 -2 -2 221.28 4.9
 -2 -2 2 216.58 4.7
 -2 -2 2 211.18 5.4
 2 2 2 210.78 4.3
 2 2 2 214.18 5.4
 -2 2 -2 207.48 4.7
 2 2 2 220.38 5.3
 -2 2 -2 219.28 5.1
 2 2 2 211.98 5
 2 2 2 208.28 5.4
 -2 2 -2 232.48 5.4
 2 -2 -2 215.08 5.4
 -2 -2 2 209.88 5.6
 -3 -2 -2 1513.35 28.6
 3 2 -2 1560.44 29
 -3 2 2 1483.05 29.3
 3 -2 2 1567.74 28.8
 3 -2 2 1523.85 29.4
 -3 -2 -2 1515.45 28.1
 -3 -2 -2 1535.65 29.7
 3 2 -2 1539.85 29.2
 -3 -2 -2 1545.15 28.4
 3 2 -2 1548.05 29.5
 3 -2 2 1503.65 29.2
 -3 2 2 1471.65 27.5
 3 2 -2 1543.55 29.4
 -3 2 2 1512.25 29
 -3 -2 -2 1517.25 29.4
 3 2 -2 1555.14 28.1
 -3 -2 -2 1540.45 29.7
 -3 2 2 1551.54 29.6
 3 -2 2 1565.34 29
 3 -2 2 1581.94 28.5
 -3 -2 2 1519.85 30.3
 3 2 2 1586.44 29.6
 3 -2 -2 1541.25 28.4
 3 2 2 1581.54 30.3
 -3 2 -2 1576.24 29.3
 3 2 2 1583.24 28.7
 3 -2 -2 1606.04 30.2
 -3 -2 2 1543.45 29.9
 -3 -2 2 1573.54 31
 3 2 2 1484.55 30.2
 3 2 2 1572.24 29.7
 3 -2 -2 1590.54 29.8
 -3 -2 2 1574.24 28.8
 3 2 2 1599.04 29.7
 -3 2 -2 1560.44 30.1
 3 -2 -2 1573.14 29.3
 3 -2 -2 1553.64 29.9
 3 2 2 1580.14 29.1
 -4 2 2 205.28 6.1
 4 -2 2 221.98 5.4
 -4 2 2 219.48 6.3
 4 -2 2 227.78 5.8
 -4 2 2 218.98 4.4
 4 2 -2 221.38 7.1
 -4 -2 -2 235.88 6.2
 -4 -2 -2 221.28 5.3
 4 2 -2 224.48 5.1
 4 2 -2 229.28 6.7
 4 -2 2 226.88 5.7
 4 2 -2 225.28 5.7
 -4 -2 -2 226.38 6.6
 -4 -2 -2 219.38 6.5
 -4 -2 -2 214.58 5.4
 4 2 -2 231.88 6.4
 4 -2 2 223.38 5.3
 4 -2 2 222.58 5.2
 4 2 -2 222.98 4.8
 -4 2 2 226.38 5.6
 -4 -2 -2 218.88 6
 -4 -2 -2 226.08 6.5
 4 -2 2 226.98 6.1
 -4 2 2 221.68 5.2
 4 -2 2 227.28 6.4
 -4 2 2 219.38 6.4
 4 2 -2 219.98 6
 -4 2 2 222.48 4.9
 4 2 -2 217.28 6.2
 4 -2 -2 214.28 7
 4 2 2 236.58 6.5
 4 -2 -2 230.78 6.4
 4 2 2 210.18 5.8
 -4 -2 2 224.68 6.4
 -4 -2 2 218.78 5.9
 4 -2 -2 222.68 6.3
 4 2 2 225.48 4.3
 4 2 2 223.88 4.2
 -4 2 -2 217.38 5.4
 -4 -2 2 217.88 4.7
 4 -2 -2 223.78 5.7
 4 -2 -2 219.48 5.8
 -4 2 -2 229.48 5.8
 4 -2 -2 221.38 4.4
 4 2 2 221.58 5.5
 4 -2 -2 217.58 6
 -4 -2 2 224.88 8.2
 4 -2 -2 211.68 6.1
 4 -2 -2 222.98 4.7
 4 2 2 234.18 6.6
 4 2 2 222.38 5.2
 4 2 2 223.18 6.2
 -4 2 -2 227.88 6.1
 -4 2 -2 225.68 6.4
 4 -2 -2 220.48 4.9
 -4 -2 2 221.58 4.9
 -4 -2 2 231.78 5.8
 -4 -2 2 218.58 6.6
 4 2 2 218.68 5.2
 -4 -2 2 213.88 6.8
 4 2 2 217.78 6.5
 -5 -2 -2 1379.76 27.2
 5 2 -2 1415.26 27.8
 -5 2 2 1327.77 26.7
 -5 2 2 1383.56 25.4
 5 2 -2 1371.56 27.8
 5 -2 2 1413.46 26.8
 5 -2 2 1396.76 28.8
 5 -2 2 1379.26 26.3
 5 -2 2 1426.76 27.2
 -5 -2 -2 1351.06 27.9
 5 -2 2 1380.16 26
 -5 2 2 1349.07 26.2
 5 2 -2 1397.16 25.2
 5 -2 2 1391.16 27.4
 -5 2 2 1377.26 26.7
 5 -2 2 1368.96 27.5
 -5 -2 -2 1369.46 26.6
 -5 -2 -2 1377.76 28.4
 -5 2 2 1370.66 25.1
 5 -2 2 1364.46 26.7
 5 2 -2 1422.96 25.9
 5 2 -2 1360.56 26.7
 -5 -2 -2 1360.66 29.7
 5 2 -2 1374.26 30.1
 5 2 -2 1346.67 29.1
 -5 -2 2 1385.56 26.7
 5 2 2 1366.96 26.6
 5 2 2 1348.27 27.9
 -5 -2 2 1357.26 26.3
 -5 2 -2 1393.66 29.5
 5 2 2 1390.56 24.8
 5 -2 -2 1395.76 25.3
 5 2 2 1352.66 26.9
 -5 -2 2 1350.46 25
 5 2 2 1370.86 28.4
 5 -2 -2 1372.86 29
 -5 -2 2 1380.66 25.5
 5 -2 -2 1372.96 25.3
 -5 2 -2 1382.96 27.2
 5 -2 -2 1381.46 25
 -5 -2 2 1361.76 27.3
 -5 2 -2 1401.56 26.5
 -5 -2 2 1345.67 27.3
 -5 -2 2 1382.66 27.9
 5 2 2 1371.66 26.7
 5 2 2 1366.86 26.2
 5 -2 -2 1362.96 26.7
 5 2 2 1366.76 25.7
 -5 2 -2 1366.76 26.7
 5 -2 -2 1371.96 26.9
 -5 -2 2 1363.96 28.9
 6 -2 2 90.59 2.8
 6 -2 2 91.39 4.8
 -6 -2 -2 94.89 4
 6 2 -2 92.79 5.1
 6 -2 2 95.09 3
 -6 2 2 95.09 3.6
 6 2 -2 91.79 3.6
 6 2 -2 94.99 2.2
 -6 2 2 96.99 4.5
 6 -2 2 98.49 3.6
 -6 2 2 95.39 2.5
 -6 2 2 94.99 2.8
 6 -2 2 90.29 4.1
 -6 -2 -2 88.79 4.6
 6 -2 2 92.19 3.4
 -6 -2 -2 92.59 3.5
 6 -2 2 90.09 3.3
 6 2 -2 92.09 4.7
 6 2 -2 94.99 4.3
 -6 -2 -2 88.09 3.8
 -6 2 2 93.69 3.4
 6 -2 2 90.69 3.5
 -6 2 2 97.39 3.7
 -6 -2 -2 88.59 4.5
 6 2 -2 92.69 3
 -6 -2 2 80.89 3.2
 6 -2 -2 82.59 2.5
 6 2 2 88.59 3.7
 6 2 2 85.39 2.7
 6 -2 -2 84.79 4.2
 6 2 2 86.59 3.6
 6 -2 -2 84.69 4.8
 -6 2 -2 80.39 3.4
 -6 -2 2 79.69 2.5
 -6 2 -2 83.39 3.7
 -6 2 -2 86.49 4.4
 6 2 2 81.19 3.3
 6 -2 -2 83.79 3.5
 6 2 2 78.09 4.4
 -6 -2 2 84.59 2
 -6 -2 2 74.39 4.5
 6 -2 -2 85.79 2.3
 6 2 2 82.99 3.2
 6 -2 -2 85.09 2.3
 6 2 2 81.19 2.1
 6 -2 -2 86.09 3.5
 -6 -2 2 85.19 3.4
 -6 -2 2 79.79 4.2
 6 2 2 77.59 4.2
 -6 2 -2 87.09 3.5
 -6 -2 2 82.29 3.7
 7 -2 2 955.7 18.5
 7 2 -2 935.91 21.1
 -7 2 2 940.61 21.7
 7 2 -2 954.3 23
 -7 -2 -2 916.51 20
 7 -2 2 964.3 19.7
 -7 2 2 957.5 20
 7 2 -2 970.8 18.7
 -7 2 2 952.6 19.6
 -7 -2 -2 984.4 20.9
 -7 -2 -2 945.21 22.1
 7 -2 2 947.61 19.7
 -7 -2 -2 950.3 20.4
 -7 2 2 951.9 18.4
 7 -2 2 927.91 19.6
 -7 -2 -2 994.3 22.3
 7 -2 2 944.21 18.5
 7 -2 2 984.7 23.2
 7 -2 2 936.91 20.9
 7 2 -2 950 22.2
 -7 -2 2 947.81 18.6
 7 -2 -2 960.5 17.9
 7 -2 -2 957.7 18.3
 7 -2 -2 976.2 23.3
 7 2 2 968.1 18.1
 7 -2 -2 963.9 18.5
 -7 2 -2 971 22
 7 -2 -2 949.6 21.6
 7 2 2 955.9 19.8
 -7 -2 2 981.1 19.7
 7 2 2 963.6 20.8
 -7 -2 2 942.81 21.8
 7 2 2 946.41 22
 -7 -2 2 994.8 20.8
 7 2 2 951.7 18.5
 -7 -2 2 993 23.1
 7 2 2 961.5 22.6
 -7 2 -2 984.3 20.9
 7 -2 -2 947.21 20.2
 -7 2 -2 975.1 20.1
 -7 2 -2 973.2 20.2
 -8 -2 -2 348.57 9.6
 8 -2 2 340.67 8.8
 -8 2 2 347.47 7.8
 8 -2 2 326.27 10
 8 -2 2 337.87 7.6
 8 -2 2 342.27 7.7
 8 -2 2 339.17 8.9
 -8 -2 -2 325.87 9.7
 8 2 -2 346.57 11.9
 8 2 -2 339.57 10.3
 -8 -2 -2 332.17 11
 8 -2 2 351.96 11.6
 -8 2 2 354.96 9
 8 2 -2 346.17 8
 -8 -2 2 335.57 9.5
 -8 2 -2 326.07 8.9
 8 -2 -2 312.57 10.1
 -8 -2 2 321.17 8.6
 8 2 2 319.37 10.9
 -8 2 -2 324.57 8.7
 8 2 2 320.27 6.9
 8 2 2 316.67 7
 8 2 2 331.27 10.6
 8 -2 -2 344.77 11.7
 8 -2 -2 321.97 8.9
 8 -2 -2 317.07 7.1
 -8 -2 2 335.37 11.5
 8 -2 -2 336.17 7.4
 -8 -2 2 318.57 7.3
 8 2 2 324.57 9.3
 -8 -2 2 324.77 8.4
 9 2 -2 219.78 9.1
 -9 2 2 221.38 8.8
 -9 -2 -2 233.78 7.6
 -9 -2 -2 223.68 10.8
 9 2 -2 234.58 9.9
 -9 -2 -2 214.78 8.8
 9 -2 2 226.48 6.9
 9 -2 2 249.58 9.9
 9 -2 2 225.18 5.4
 -9 -2 -2 217.88 7.8
 -9 2 2 223.68 5.8
 9 2 -2 221.88 6
 -9 2 2 227.78 7.1
 9 2 2 250.97 5.8
 9 2 2 242.58 5.6
 9 2 2 248.28 8.3
 -9 -2 2 250.37 6.2
 -9 -2 2 252.67 8.3
 9 -2 -2 242.68 5.9
 -9 2 -2 252.27 7.5
 -9 2 -2 254.27 9.5
 -9 -2 2 274.37 7.7
 9 -2 -2 249.68 9.1
 9 -2 -2 259.17 7.8
 -9 2 -2 236.08 7.7
 -9 -2 2 255.17 10.2
 9 2 2 267.87 10.2
 9 -2 -2 261.27 10.5
 -9 -2 2 244.28 7.4
 9 2 2 243.88 9.4
 -9 -2 2 246.08 9.4
 -10 -2 -2 494.15 15.2
 -10 2 2 508.35 15.4
 -10 -2 -2 488.15 13.1
 10 -2 2 515.35 14.3
 10 -2 2 533.45 16.4
 10 2 -2 497.35 16.4
 10 2 -2 498.95 15.6
 10 -2 2 514.15 15.4
 10 2 -2 504.15 14.4
 -10 -2 -2 470.75 15.3
 -10 -2 -2 528.65 14.1
 -10 2 2 503.75 11.1
 10 -2 2 480.95 10.9
 -10 2 2 499.85 12.8
 10 -2 2 498.95 12.4
 10 2 -2 495.45 11.2
 10 -2 2 495.85 10.2
 -10 2 -2 492.05 12.3
 10 2 2 469.85 9.5
 10 -2 -2 481.35 14.4
 10 -2 -2 474.65 10.4
 10 2 2 517.95 15.2
 10 2 2 476.05 9.6
 10 -2 -2 479.05 15.2
 -10 -2 2 483.85 12
 -10 -2 2 483.85 13.3
 10 2 2 486.25 10.2
 10 2 2 482.35 13.4
 -10 -2 2 485.25 14.8
 10 -2 -2 488.25 16.2
 10 2 2 494.85 15.7
 10 -2 -2 493.65 12.5
 -10 2 -2 489.35 14.9
 11 -2 2 0.4 1.7
 11 -2 2 0.7 0.5
 -11 2 2 -1.5 1.3
 11 2 -2 -3.4 1.5
 -11 2 2 -1 2
 -11 -2 -2 0.9 2.3
 11 -2 2 0.9 0.8
 -11 -2 -2 0.3 1.5
 11 2 -2 0.6 2.8
 11 2 -2 1.9 1.1
 -11 -2 -2 -1.5 1.6
 11 -2 2 2.1 2.5
 11 -2 2 1 1.2
 11 -2 2 -0.7 2.1
 -11 2 2 0.6 1
 11 2 -2 2.9 2.7
 11 -2 2 0.5 0.5
 11 2 2 1.7 2.3
 11 -2 -2 0.8 1.9
 -11 -2 2 -0.8 1.6
 -11 2 -2 1.2 2.1
 11 -2 -2 -1.8 2.5
 11 -2 -2 -1.2 2.2
 -11 2 -2 1.8 1.6
 -11 2 -2 2.4 1.5
 11 2 2 2.6 2.5
 11 2 2 -1.4 1.5
 11 2 2 1.4 0.8
 11 -2 -2 -1.5 1.4
 11 -2 -2 0.3 0.7
 -11 -2 2 0.1 1.3
 -12 2 2 143.79 6.3
 -12 2 2 143.79 8.2
 12 -2 2 128.69 4.5
 12 2 -2 148.69 7.7
 12 -2 2 151.68 9.1
 -12 -2 -2 137.59 6.3
 12 2 -2 137.49 9.3
 12 -2 2 150.18 8.4
 -12 -2 -2 131.09 6.8
 12 2 -2 148.89 8.3
 12 2 -2 138.19 4.8
 12 -2 2 144.79 5.9
 12 -2 2 154.88 7.9
 -12 -2 -2 140.49 8.2
 12 -2 -2 131.59 7.4
 -12 2 -2 125.49 5.5
 12 2 2 131.29 6.8
 12 -2 -2 121.59 7.8
 -12 -2 2 121.89 5.2
 -12 -2 2 132.89 6.6
 12 2 2 134.19 8.6
 -12 -2 2 132.99 8
 12 -2 -2 131.09 8.8
 -12 2 -2 134.89 7.9
 12 2 2 121.39 7.7
 12 2 2 122.09 3.8
 -12 2 -2 123.39 6.1
 13 -2 2 170.88 9.5
 13 2 -2 183.68 9.1
 13 -2 2 171.08 7.5
 13 2 -2 147.29 9.8
 -13 -2 -2 156.98 9.2
 13 2 -2 163.58 9.6
 -13 -2 -2 164.48 8
 -13 -2 -2 170.88 7.2
 13 -2 2 159.28 9.9
 -13 2 2 162.38 9.2
 13 -2 2 177.38 8.6
 13 2 -2 167.08 5.3
 -13 2 2 173.48 7.3
 -13 -2 2 159.08 6.3
 13 -2 -2 184.98 10
 -13 2 -2 163.38 6.5
 13 -2 -2 179.88 9.1
 13 -2 -2 169.08 7
 13 -2 -2 159.88 10.2
 -13 -2 2 178.88 8.2
 -13 2 -2 178.48 9.6
 -13 2 -2 163.48 8.8
 -13 -2 2 173.58 9.5
 13 2 2 188.58 8.7
 13 2 2 161.48 4.4
 13 2 2 177.08 9.7
 13 2 2 163.68 10
 -14 -2 -2 11.9 2.7
 14 -2 2 13.3 4.2
 14 -2 2 12.7 4.2
 -14 -2 -2 7.4 3.8
 -14 -2 -2 7.6 2.8
 -14 2 2 12 2.6
 14 -2 2 11.6 2.2
 14 2 -2 10.9 4.2
 -14 2 2 13.3 4.1
 14 -2 2 15.1 3.6
 14 2 -2 10.2 4.1
 14 2 -2 13.9 3.6
 14 2 -2 9.6 1.6
 14 -2 -2 16.9 4.6
 14 -2 -2 12.7 2.6
 14 2 2 19.3 4.7
 14 2 2 11.2 4.5
 -14 -2 2 14.7 2.5
 -14 2 -2 7.6 3.8
 14 2 2 12 3.5
 14 -2 -2 8.6 3.2
 -14 2 -2 13 3.1
 14 -2 -2 13.9 4.5
 -14 -2 2 15.1 3.4
 -14 -2 2 14.9 4.3
 15 -2 2 135.89 6.2
 -15 2 2 140.39 7.3
 15 -2 2 140.79 8.5
 -15 2 2 117.39 8.9
 15 2 -2 140.79 9.4
 15 -2 2 128.59 9.8
 15 2 -2 143.09 10.8
 -15 -2 -2 126.79 7.9
 15 2 -2 143.49 8.8
 -15 -2 -2 140.79 6.9
 15 -2 2 133.09 9.4
 -15 -2 -2 127.79 9.4
 15 -2 -2 128.19 8.6
 -15 2 -2 138.89 6.8
 15 -2 -2 139.39 9.7
 15 2 2 117.99 8.9
 15 2 2 119.89 9.5
 15 2 2 117.99 8.2
 15 2 2 114.89 7.4
 -15 -2 2 104.59 8.4
 -15 2 -2 119.79 6.9
 -15 2 -2 124.79 9.2
 -15 -2 2 121.19 7.4
 15 -2 -2 123.09 6.1
 15 -2 -2 122.49 9.8
 -15 -2 2 119.69 5.6
 -16 -2 -2 18.6 4.2
 16 -2 2 25.5 5.8
 16 -2 2 12.4 4.2
 16 2 -2 13.3 5.1
 -16 -2 -2 23.4 3.6
 -16 2 2 16.2 5.1
 16 2 -2 21.8 5.3
 16 -2 2 22.6 3.1
 -16 2 2 17.6 3.9
 16 2 -2 24.8 7.3
 -16 -2 -2 21.9 5.5
 16 2 2 13.8 4.7
 -16 -2 2 10.6 4.9
 16 -2 -2 8 5.4
 -16 2 -2 12.5 3.3
 16 -2 -2 22.5 5.7
 16 2 2 13.9 6
 16 2 2 15.4 4.3
 16 -2 -2 20.6 5
 -16 2 -2 15.5 5.1
 16 -2 -2 10.5 2.7
 -16 -2 2 11.1 3.6
 -17 -2 -2 105.59 6.3
 17 -2 2 98.79 9.3
 17 -2 2 89.49 9.1
 17 2 -2 95.59 9.3
 -17 -2 -2 119.99 8
 -17 2 2 99.49 6.8
 17 -2 2 95.09 9.5
 -17 -2 -2 99.39 9.2
 17 2 -2 95.89 8.7
 -17 2 2 100.89 9.3
 -17 2 -2 91.09 6.7
 17 -2 -2 98.39 9.3
 17 -2 -2 91.99 8.2
 17 2 2 87.79 8.8
 -17 -2 2 113.89 7.7
 -17 -2 2 92.99 9
 17 2 2 72.49 9.5
 17 2 2 94.89 7.9
 17 2 2 107.39 8.8
 -17 2 -2 99.09 9.1
 18 -2 2 99.99 9.7
 -18 2 2 91.19 9.3
 18 2 -2 106.09 10.6
 -18 -2 -2 105.39 9.9
 18 2 -2 111.19 9.3
 18 2 -2 105.49 8.9
 18 -2 2 110.59 9.3
 -18 -2 -2 112.39 8.4
 18 2 2 105.29 9.1
 -18 -2 2 104.79 9.9
 -18 -2 2 123.69 8.5
 18 2 2 104.99 10.3
 18 2 2 96.99 9.6
 18 -2 -2 116.29 10.4
 -18 2 -2 99.29 9.7
 -18 2 -2 121.49 8.4
 18 -2 -2 99.89 9.1
 -19 -2 -2 28.7 5.3
 19 -2 2 13.9 5.1
 19 2 -2 19.9 5.3
 -19 2 2 22.4 6.6
 -19 2 2 20.3 4.7
 19 -2 2 21.5 6.5
 19 2 -2 6.2 5.2
 19 2 -2 7.8 5
 19 2 2 16.9 5.2
 -19 2 -2 16.5 5.4
 19 2 2 22.6 5.6
 -19 -2 2 24.1 5.1
 -19 -2 2 18.7 5.8
 19 2 2 31 7.2
 19 -2 -2 19.9 5.7
 -19 2 -2 23 4.8
 19 -2 -2 18.3 6.2
 20 2 -2 25.2 6.3
 20 -2 2 25.1 6.8
 -20 2 2 31.3 5.6
 20 -2 2 17.1 5.6
 20 -2 2 18.7 5.4
 20 2 -2 21.8 6.1
 -20 2 2 27.9 7.1
 20 2 -2 28.3 7.7
 20 2 2 24.7 5.7
 20 2 2 21.7 6.9
 20 -2 -2 28.2 7.1
 -20 2 -2 28.2 5.6
 -20 2 -2 25.5 6.4
 -20 -2 2 23.7 5.9
 20 2 2 23 6.2
 0 3 -2 1489.75 79.89
 0 3 -2 1515.75 58.49
 0 -3 -2 1411.26 76.49
 0 3 2 1559.34 73.99
 0 3 2 1478.15 80.69
 0 -3 2 1426.46 72.09
 0 3 2 1434.86 57.99
 0 -3 -2 1525.15 74.09
 0 -3 2 1570.94 75.69
 0 -3 2 1400.36 77.59
 0 3 -2 1513.65 58.49
 0 3 2 1562.94 75.19
 0 -3 -2 1459.55 60.19
 0 3 -2 1520.55 65.19
 0 -3 -2 1537.65 80.69
 0 -3 -2 1546.75 76.19
 0 3 2 1242.08 66.69
 0 -3 -2 1505.75 58.39
 0 3 -2 1589.84 83.99
 0 3 2 1524.05 74.69
 0 -3 2 1364.26 61.39
 0 -3 2 1426.76 72.09
 0 -3 2 1468.75 80.39
 1 3 -2 505.55 10.7
 -1 -3 -2 497.45 10.4
 1 -3 2 509.15 9.8
 -1 -3 -2 494.65 9.2
 1 3 -2 496.15 10.4
 -1 -3 -2 503.75 10.8
 -1 3 2 492.15 10.3
 -1 3 2 505.65 10.6
 1 3 -2 493.75 10.9
 -1 -3 -2 505.15 10.7
 1 3 -2 501.05 11.4
 1 3 -2 498.95 10.3
 1 -3 2 500.65 10.1
 -1 -3 -2 502.95 9.9
 1 3 -2 499.75 10.1
 1 -3 2 508.55 10.5
 -1 3 2 492.75 9.3
 1 3 -2 503.35 10.2
 1 -3 2 508.55 10.5
 -1 -3 -2 507.45 9.8
 -1 3 2 504.55 9.8
 1 -3 2 495.95 11.1
 1 -3 2 511.05 10.7
 -1 -3 -2 506.05 10.6
 -1 -3 -2 502.45 10.1
 -1 3 2 503.75 10.8
 1 3 -2 492.65 10.1
 -1 3 2 508.05 10.1
 -1 3 2 489.55 10.4
 1 3 2 511.95 10.4
 1 -3 -2 512.35 9.4
 1 3 2 500.25 10.4
 -1 -3 2 504.75 11.4
 1 3 2 472.55 10.7
 -1 3 -2 501.35 10.1
 -1 -3 2 490.05 10.8
 -1 -3 2 496.65 10.3
 1 3 2 512.35 10.1
 -1 -3 2 500.85 10.7
 -1 3 -2 500.55 9.2
 1 -3 -2 492.05 10
 -1 3 -2 507.15 10.7
 1 -3 -2 501.95 10.6
 1 -3 -2 515.05 10.5
 -1 3 -2 509.75 9.9
 1 -3 -2 503.65 10.4
 1 3 2 499.45 10.7
 -1 -3 2 494.25 10.2
 1 -3 -2 504.75 10.8
 -1 3 -2 525.85 10.5
 -1 3 -2 488.85 10.4
 1 3 2 501.25 10.7
 1 3 2 499.15 9.9
 -1 -3 2 487.15 10.4
 1 -3 -2 500.25 10.1
 2 -3 2 633.84 13.2
 2 3 -2 641.94 13.2
 2 3 -2 628.74 13.7
 2 -3 2 650.43 12.4
 2 -3 2 638.04 12.3
 -2 -3 -2 649.93 13.4
 2 3 -2 636.04 13
 -2 -3 -2 641.84 13
 -2 -3 -2 623.74 12.4
 -2 -3 -2 654.93 13.1
 -2 3 2 647.64 12.8
 2 3 -2 645.24 12.8
 -2 3 2 630.14 13.5
 2 -3 2 639.74 12.6
 2 -3 2 645.84 13.4
 -2 -3 -2 636.04 12.1
 -2 3 2 624.24 13.1
 -2 3 2 644.04 12.6
 2 -3 2 656.43 13
 -2 -3 -2 638.94 13.6
 -2 3 2 642.64 12
 -2 -3 -2 645.44 13.3
 -2 -3 -2 629.74 13.4
 2 3 -2 647.04 13.2
 2 -3 2 640.14 13.2
 -2 3 2 647.34 13.4
 2 -3 2 642.44 13.3
 2 3 -2 654.43 13.5
 2 -3 2 649.64 13.2
 2 -3 -2 644.84 12.7
 2 3 2 629.04 13.1
 2 3 2 651.23 13.6
 -2 3 -2 642.34 13.4
 2 3 2 639.74 12.4
 -2 3 -2 641.24 12.6
 2 3 2 641.44 12.1
 -2 -3 2 637.24 13.7
 -2 3 -2 645.54 13.2
 -2 -3 2 637.24 13.4
 -2 3 -2 635.34 13
 -2 -3 2 624.04 12.7
 2 -3 -2 655.13 13.3
 2 -3 -2 662.83 13.4
 2 3 2 640.64 12.9
 2 -3 -2 640.34 13
 -2 -3 2 643.24 13.2
 2 -3 -2 659.53 12.9
 -2 -3 2 655.53 14.3
 2 3 2 636.84 13
 2 3 2 660.13 13.5
 2 3 2 629.14 13.6
 -2 3 -2 644.74 12.5
 2 -3 -2 634.64 13.6
 3 -3 2 83.89 3
 -3 3 2 84.79 1.8
 -3 -3 -2 83.69 2.6
 -3 3 2 79.29 3.2
 3 -3 2 84.89 2.1
 3 -3 2 79.39 3.1
 3 -3 2 89.09 3.2
 3 -3 2 86.59 2.5
 3 3 -2 77.39 3.8
 -3 3 2 85.69 3.5
 3 -3 2 84.89 2.3
 -3 -3 -2 88.29 3.1
 3 3 -2 77.59 2.5
 3 -3 2 87.59 3.4
 -3 3 2 83.09 2.6
 -3 -3 -2 87.19 3.5
 -3 3 2 85.29 2.1
 -3 -3 -2 79.79 3.2
 -3 -3 -2 82.09 3.2
 -3 -3 -2 81.29 3.3
 3 3 -2 85.19 3.2
 3 3 -2 87.89 3.4
 -3 3 2 77.99 3.4
 -3 3 2 80.69 1.8
 3 -3 2 89.09 2.8
 3 -3 2 83.39 2.8
 -3 -3 -2 85.49 2.9
 3 3 -2 78.59 3.2
 -3 3 2 81.19 2.7
 3 3 -2 82.39 3.6
 -3 -3 -2 83.99 1.9
 -3 -3 2 86.59 2.6
 3 3 2 80.19 3.4
 3 -3 -2 85.49 3.2
 3 3 2 85.29 3
 -3 -3 2 80.69 3.5
 3 -3 -2 82.29 3.3
 3 3 2 80.79 3.5
 3 -3 -2 82.19 3.3
 3 3 2 85.19 3.6
 -3 3 -2 90.29 3.4
 3 -3 -2 82.59 2.7
 -3 3 -2 84.29 3.2
 3 3 2 84.79 1.8
 -3 -3 2 80.39 3.2
 -3 3 -2 80.89 2.5
 3 3 2 86.69 3.3
 3 3 2 84.49 2.6
 -3 3 -2 88.59 2.9
 3 3 2 81.99 3.4
 -3 -3 2 84.49 3.1
 3 -3 -2 86.09 2.7
 3 3 2 85.79 2.1
 3 -3 -2 82.99 3.1
 -3 -3 2 85.49 3.9
 -3 -3 2 79.59 2.4
 -3 3 -2 81.79 2.3
 3 3 2 84.69 2.7
 -4 3 2 1432.86 28.1
 -4 3 2 1380.96 27.4
 -4 3 2 1345.67 26.9
 -4 -3 -2 1394.46 26.4
 -4 -3 -2 1380.16 26.3
 4 -3 2 1393.16 26.9
 4 -3 2 1379.16 26.8
 4 -3 2 1378.66 26.4
 4 3 -2 1354.46 27
 -4 -3 -2 1406.46 28.1
 -4 -3 -2 1363.76 27.2
 -4 3 2 1390.26 26.4
 4 3 -2 1446.06 29.1
 4 -3 2 1395.66 25.6
 4 3 -2 1421.16 27.4
 -4 -3 -2 1410.46 27.4
 -4 3 2 1380.26 26
 4 -3 2 1387.56 25.7
 4 3 -2 1366.06 28.2
 4 -3 2 1417.36 26.1
 4 -3 2 1364.16 27.3
 4 3 -2 1416.36 27.7
 4 3 -2 1387.06 25.9
 4 3 -2 1370.56 27.5
 4 -3 2 1351.76 26.9
 -4 -3 -2 1372.76 27.7
 -4 3 2 1390.46 25.7
 4 -3 2 1369.96 27.6
 -4 -3 2 1398.36 27.4
 -4 3 -2 1408.96 26.7
 4 3 2 1361.56 27.2
 4 -3 -2 1400.46 27.6
 4 3 2 1420.66 27.9
 4 3 2 1345.97 28.2
 -4 -3 2 1397.66 27.2
 -4 -3 2 1394.36 27.5
 4 3 2 1404.96 26.5
 -4 3 -2 1391.16 26.4
 -4 3 -2 1401.16 27.1
 -4 3 -2 1374.26 27.5
 4 -3 -2 1387.06 26.7
 4 -3 -2 1396.66 26.3
 4 3 2 1402.46 25.9
 -4 -3 2 1386.56 28.3
 4 3 2 1414.26 26.7
 4 -3 -2 1426.16 26
 -4 -3 2 1409.56 28
 4 -3 -2 1388.66 27.4
 4 -3 -2 1409.66 27.4
 -4 -3 2 1397.46 25.9
 4 3 2 1386.96 27.2
 4 3 2 1407.36 28.1
 4 -3 -2 1434.86 28
 4 3 2 1420.96 28.1
 -4 -3 2 1379.66 28.9
 -4 -3 2 1383.96 26.1
 -4 3 -2 1424.36 28
 5 3 -2 38.9 2.3
 -5 -3 -2 43.2 3.1
 -5 3 2 43.6 2.2
 5 -3 2 40.9 1.9
 5 -3 2 42.8 2
 -5 3 2 41.3 1.8
 5 3 -2 36.3 2.6
 -5 3 2 41.2 2.8
 -5 -3 -2 37.7 3
 -5 3 2 43.6 2.4
 -5 -3 -2 39.6 2.5
 5 -3 2 38.8 2.6
 5 3 -2 43 1.7
 -5 -3 -2 40.5 3.1
 -5 3 2 41.1 1.8
 -5 -3 -2 39 2.5
 5 -3 2 45.4 2.1
 -5 -3 -2 41.6 2.1
 5 3 -2 42.3 3.3
 5 -3 2 45.7 1.7
 -5 -3 -2 40.9 2.1
 5 -3 2 43.9 2.4
 5 -3 2 41.2 2.4
 5 3 -2 37 3
 -5 3 -2 51.09 2.3
 5 3 2 45.3 3.1
 -5 -3 2 42.3 1.6
 5 3 2 43.1 1.9
 -5 3 -2 47.6 2.5
 5 3 2 39.7 1.8
 -5 3 -2 47.9 2.2
 -5 3 -2 40 2.9
 -5 -3 2 48.3 2.7
 5 -3 -2 42.4 2.5
 -5 -3 2 42.3 2.4
 5 -3 -2 45.5 3
 -5 -3 2 43.2 2.6
 5 3 2 45 2.4
 5 -3 -2 41.4 1.7
 -5 -3 2 48.5 3.5
 5 3 2 48 3.3
 -5 3 -2 42.9 2.7
 5 -3 -2 46.5 3.5
 5 3 2 43 2.7
 5 3 2 41.2 2.4
 -5 -3 2 45.1 1.8
 5 -3 -2 44 1.9
 -6 -3 -2 932.21 20.8
 6 3 -2 923.81 20.8
 6 -3 2 878.91 19.8
 -6 3 2 911.21 18.1
 -6 3 2 916.71 17.5
 -6 -3 -2 904.31 19.7
 -6 -3 -2 872.01 18.6
 6 3 -2 890.71 17.2
 6 -3 2 904.91 18.9
 6 -3 2 911.71 18
 -6 3 2 898.41 20.4
 -6 -3 -2 888.31 20.7
 6 -3 2 902.11 18.2
 6 -3 2 896.81 18.7
 6 3 -2 943.41 21.7
 6 -3 2 914.11 17.4
 -6 3 2 933.61 18.7
 6 3 -2 898.91 17.3
 6 -3 2 920.91 21.3
 6 3 -2 885.11 19.7
 -6 -3 -2 910.41 19.6
 6 3 2 849.52 17.6
 -6 -3 2 807.42 17.3
 6 3 2 818.22 16.3
 -6 -3 2 809.92 17.5
 -6 -3 2 824.62 18
 6 -3 -2 834.92 16
 -6 3 -2 861.81 17.4
 -6 3 -2 834.82 17.1
 6 3 2 827.82 16.7
 -6 -3 2 830.62 19.9
 6 -3 -2 801.92 18.7
 6 -3 -2 859.51 16.2
 -6 -3 2 817.92 15.8
 6 -3 -2 821.82 17.3
 6 3 2 796.32 18.9
 6 3 2 816.62 18.6
 -6 3 -2 837.22 18.2
 6 3 2 860.71 19.6
 -6 -3 2 818.82 15.8
 6 -3 -2 818.12 17.8
 -6 -3 2 815.42 18.8
 -6 3 -2 816.72 18.9
 6 -3 -2 839.62 22.1
 -7 -3 -2 114.19 5.5
 -7 3 2 108.59 4.1
 7 -3 2 105.59 3.8
 7 3 -2 99.29 3
 7 -3 2 105.29 3.8
 7 3 -2 94.19 5.2
 7 -3 2 100.99 3
 -7 -3 -2 107.09 4.7
 7 -3 2 100.39 4.1
 7 -3 2 100.99 3.4
 -7 -3 -2 100.19 5.3
 7 3 -2 102.99 5.8
 -7 3 2 102.79 3.7
 7 3 -2 98.39 4.7
 7 -3 2 107.19 5.7
 -7 3 2 99.19 5
 7 -3 2 106.29 4
 7 3 -2 99.79 2.7
 -7 3 2 105.99 3.1
 7 -3 2 95.69 4.6
 7 -3 2 104.89 2.9
 -7 -3 -2 98.59 4
 -7 -3 -2 107.19 4.6
 -7 -3 2 112.89 4.4
 -7 -3 2 106.09 5.7
 7 -3 -2 104.39 4.4
 7 -3 -2 106.69 3.2
 -7 3 -2 106.29 4.6
 7 3 2 112.49 5.1
 -7 -3 2 104.79 2.8
 7 3 2 108.89 3.3
 -7 -3 2 109.29 4.2
 -7 3 -2 110.39 4.1
 7 3 2 97.79 5.1
 -7 -3 2 104.99 4.6
 -7 -3 2 101.79 5.2
 7 3 2 107.79 3.8
 7 -3 -2 101.89 5
 -7 3 -2 113.69 4.2
 7 3 2 107.49 4.4
 7 -3 -2 106.49 2.3
 -7 -3 2 104.19 2.9
 -7 3 -2 107.39 5.3
 7 -3 -2 108.09 3.1
 7 -3 -2 105.79 5.9
 8 -3 2 275.57 6.5
 8 -3 2 291.37 10.4
 -8 3 2 269.77 7.4
 8 -3 2 286.07 6.8
 -8 -3 -2 281.47 9.9
 8 3 -2 274.17 9.1
 -8 3 2 260.37 9.3
 8 -3 2 268.57 6.2
 -8 -3 -2 285.47 8.5
 8 -3 2 272.37 7.6
 8 -3 2 274.27 7.9
 8 -3 2 279.57 9
 8 3 -2 268.37 9.8
 8 3 -2 280.27 10.6
 8 3 -2 278.17 5.5
 -8 -3 -2 277.67 9.8
 8 3 -2 278.27 6.4
 8 3 2 249.18 7.8
 -8 3 -2 267.57 9.3
 8 3 2 233.18 8.9
 -8 3 -2 252.67 7.3
 8 3 2 262.37 9.7
 8 3 2 252.67 6
 -8 -3 2 246.68 7.5
 8 -3 -2 242.38 5.9
 8 -3 -2 246.68 5.6
 8 -3 -2 256.87 10
 8 -3 -2 247.38 7.6
 -8 3 -2 252.17 7.3
 -8 -3 2 243.58 5.6
 -8 -3 2 242.78 11.2
 -8 -3 2 274.27 8.4
 8 -3 -2 245.78 5.1
 -9 -3 -2 62.29 4.9
 -9 -3 -2 48.4 3.7
 -9 -3 -2 56.29 3.7
 9 3 -2 58.59 4.8
 -9 -3 -2 44.2 4.2
 -9 3 2 56.19 3.3
 9 -3 2 51.29 3.3
 9 3 -2 54.59 2.3
 9 3 -2 53.59 5
 9 -3 2 54.69 2.1
 -9 3 2 56.89 4.5
 9 -3 2 53.29 4.8
 9 -3 2 53.59 2.4
 9 -3 2 59.99 4.2
 9 -3 -2 49.2 2.2
 -9 3 -2 55.19 4.4
 9 -3 -2 64.29 5.3
 9 -3 -2 51.99 3.5
 9 -3 -2 50.59 4.2
 -9 -3 2 49.3 4.5
 9 -3 -2 46.4 1.6
 -9 -3 2 48.8 2
 9 3 2 55.79 3.8
 -9 -3 2 44 3
 9 3 2 47.8 2
 -9 -3 2 46.5 3.1
 9 -3 -2 51.69 1.7
 9 3 2 46.8 4.6
 -9 3 -2 50.19 3.1
 9 3 2 51.89 4.5
 -9 -3 2 55.09 4.5
 -9 -3 2 50.79 3.7
 -9 3 -2 51.39 3.2
 10 -3 2 65.99 2.5
 -10 3 2 66.79 3.7
 10 -3 2 70.39 4.8
 -10 -3 -2 64.89 4.3
 10 -3 2 72.29 5.8
 -10 3 2 61.99 5.1
 -10 -3 -2 64.89 4.5
 10 3 -2 69.09 2.7
 10 -3 2 65.39 3.8
 10 3 -2 80.39 5.9
 10 3 -2 71.69 6.1
 10 3 -2 69.09 4.9
 -10 -3 -2 71.39 5.6
 10 -3 2 71.69 2.8
 10 -3 2 74.89 2.7
 -10 -3 -2 66.29 5.2
 -10 -3 2 80.09 4
 10 3 2 73.89 2.4
 -10 3 -2 69.89 3.9
 -10 -3 2 70.49 2.5
 10 3 2 71.79 5.9
 10 -3 -2 71.09 2.7
 10 -3 -2 63.79 5.9
 -10 -3 2 71.49 4
 10 3 2 75.49 5.6
 -10 -3 2 70.99 4.5
 10 -3 -2 73.69 5.2
 10 -3 -2 68.59 2.1
 -10 3 -2 73.79 4.2
 -10 -3 2 64.89 5.2
 10 -3 -2 70.39 4.2
 10 3 2 78.09 4.8
 -10 3 -2 81.09 5.7
 11 3 -2 31.4 4.1
 11 -3 2 24.7 1.5
 11 3 -2 27.5 1.8
 -11 -3 -2 29.2 4.5
 11 -3 2 24.5 4.5
 11 -3 2 23.9 1.6
 11 3 -2 31.9 4.8
 -11 3 2 28.3 2.9
 -11 -3 -2 27.8 4.5
 11 3 -2 27.2 4.7
 -11 3 2 25.3 4.1
 11 -3 2 31.6 4.1
 -11 -3 -2 28.6 4.2
 11 -3 2 26.8 1.9
 11 -3 2 26.3 4.2
 11 -3 -2 32.6 3.5
 -11 3 -2 21.8 4.1
 11 -3 -2 26.2 4.1
 11 3 2 21.2 1.1
 11 -3 -2 21.3 4.1
 11 3 2 20 4.2
 -11 -3 2 22.1 4
 11 3 2 25.8 4.4
 11 3 2 26.7 3.6
 11 -3 -2 31.9 4.9
 11 -3 -2 20.6 1.2
 -11 3 -2 26 2.9
 -11 -3 2 24.8 2.6
 11 3 2 21.5 1
 -11 -3 2 26.8 3.6
 -11 3 -2 24.8 3.2
 -12 3 2 61.49 4.1
 12 3 -2 54.99 2.4
 -12 3 2 58.09 5.6
 -12 -3 -2 62.99 5.9
 12 -3 2 59.39 5.1
 12 -3 2 54.19 1.7
 12 3 -2 49.5 5.9
 12 3 -2 58.59 5
 12 -3 2 50.29 1.7
 12 -3 2 62.19 2.7
 12 3 -2 59.19 6
 12 -3 2 64.79 5.8
 -12 -3 -2 58.89 4.8
 12 -3 2 52.59 3.9
 -12 -3 -2 61.09 4.4
 12 -3 2 60.89 2.7
 -12 3 -2 59.59 3.8
 -12 -3 2 65.59 6
 12 -3 -2 58.89 1.8
 12 -3 -2 66.99 4.4
 -12 -3 2 53.99 4.6
 -12 3 -2 61.79 4.3
 -12 -3 2 54.99 3.8
 -12 3 -2 61.39 5.7
 12 3 2 62.89 5.9
 12 3 2 67.89 6.4
 12 -3 -2 68.89 6.2
 12 3 2 65.89 4.9
 12 -3 -2 55.99 6.3
 12 -3 -2 63.59 5.5
 12 3 2 67.99 5.6
 -13 -3 -2 51.29 4.2
 13 3 -2 40.8 6.2
 13 3 -2 34.7 5.7
 13 -3 2 35.6 5.6
 13 3 -2 49.7 5
 -13 -3 -2 36.1 5.4
 13 -3 2 52.09 6.3
 13 -3 2 44.2 5.6
 13 -3 2 52.19 3.9
 -13 3 2 43.3 5.7
 13 -3 2 42.2 2.2
 -13 3 2 39.1 3.8
 -13 -3 -2 45.2 4.6
 13 -3 -2 48 6.5
 -13 3 -2 41.7 5.6
 13 -3 -2 57.39 6.1
 13 3 2 40.9 5.8
 -13 -3 2 47.1 4.7
 -13 -3 2 44.3 6
 13 -3 -2 54.79 5.5
 -13 -3 2 51.69 3.9
 13 3 2 48.7 5.9
 13 3 2 48 4.8
 -13 3 -2 52.49 3.7
 13 3 2 53.39 6.3
 13 -3 -2 49.1 4.2
 -13 3 -2 46.6 4.2
 -14 -3 -2 273.77 11.1
 14 -3 2 293.67 11.9
 14 3 -2 268.67 13
 14 -3 2 281.77 13.8
 -14 3 2 263.97 9.7
 14 -3 2 271.67 9.3
 14 3 -2 300.27 12.1
 14 -3 2 279.47 12.9
 14 -3 2 256.17 6.4
 -14 -3 -2 271.57 9.9
 -14 -3 -2 273.27 12.8
 14 3 -2 262.17 13.6
 -14 3 2 267.77 12.5
 14 3 2 280.07 11.1
 14 -3 -2 278.47 9.8
 -14 -3 2 283.87 11
 14 3 2 276.07 13.7
 14 -3 -2 267.57 13.8
 14 3 2 290.57 12.4
 -14 3 -2 269.77 10.1
 -14 3 -2 266.97 12.7
 14 3 2 276.17 13
 -14 -3 2 275.27 12.7
 14 -3 -2 300.57 13.6
 14 -3 -2 268.27 12
 15 -3 2 6.2 3.8
 15 3 -2 6.3 3.7
 -15 3 2 5.9 2.4
 15 -3 2 9.3 2.4
 -15 3 2 -0.9 3.1
 15 3 -2 5.9 3.3
 15 3 -2 5.8 4.1
 15 -3 2 3.3 3.4
 -15 -3 -2 0.9 3.5
 -15 -3 -2 4.1 3
 -15 -3 -2 7.8 2.6
 15 -3 2 12.1 4
 15 3 2 10.5 4.2
 15 3 2 14.8 4.2
 -15 3 -2 8.5 2.6
 15 -3 -2 8.9 2.8
 15 -3 -2 9.9 3.9
 -15 -3 2 8.4 2.2
 15 3 2 3.4 2.9
 -15 -3 2 9.2 4.3
 15 3 2 8.3 4
 -15 3 -2 11.2 4.4
 15 -3 -2 7 3.9
 -15 -3 2 5 2.9
 15 -3 -2 6.2 3.9
 -16 -3 -2 154.98 7.5
 16 -3 2 147.49 9.8
 16 3 -2 161.78 11.9
 -16 -3 -2 153.58 10.6
 -16 3 2 158.18 7.8
 16 -3 2 161.08 12.8
 16 -3 2 147.99 11.1
 16 -3 2 153.88 9.9
 16 3 -2 159.18 9.7
 16 3 -2 162.28 10.9
 -16 3 2 131.49 9.9
 -16 -3 -2 147.99 8.8
 16 3 2 148.09 17.1
 -16 -3 2 135.79 10.2
 16 -3 -2 161.08 11
 16 -3 -2 144.29 7.3
 -16 3 -2 163.88 10.9
 -16 -3 2 139.09 8.4
 16 3 2 156.28 11.2
 16 3 2 149.99 10.1
 16 -3 -2 159.98 10
 -16 3 -2 163.98 8.3
 16 3 2 152.38 8.8
 16 -3 -2 179.88 12.1
 -16 -3 2 152.68 6.6
 17 3 -2 14.6 4.9
 -17 3 2 13.7 4.9
 17 -3 2 5 2.4
 17 -3 2 12.1 4.7
 -17 -3 -2 10 3.6
 -17 -3 -2 9 4.7
 17 3 -2 17.2 4.9
 -17 3 2 13.9 3.5
 17 -3 2 11.3 4.2
 17 3 -2 7.9 4.7
 -17 -3 -2 13.2 3.3
 17 -3 -2 6.9 4.4
 -17 -3 2 9 4.4
 17 3 2 5.5 4.8
 17 3 2 12.3 4.6
 17 3 2 5 3.9
 17 -3 -2 10.9 2.8
 -17 3 -2 10.2 3.5
 -17 -3 2 14.2 3.9
 17 3 2 3 4
 17 -3 -2 1.5 4.2
 -17 3 -2 14.7 5.1
 18 3 -2 84.69 8.4
 -18 -3 -2 86.79 7.4
 -18 3 2 81.39 6.5
 18 -3 2 91.49 8.3
 -18 3 2 82.19 9.9
 18 3 -2 65.19 9.4
 18 -3 2 76.39 9.7
 18 3 -2 70.39 8.5
 -18 3 -2 87.09 7.2
 -18 -3 2 95.19 7.5
 18 3 2 98.49 8.9
 -18 3 -2 82.49 9.7
 18 -3 -2 86.19 9.3
 18 3 2 77.99 10
 18 -3 -2 81.79 9.4
 19 3 -2 17.9 5.5
 19 -3 2 11.5 5.4
 -19 3 2 21.4 5.9
 19 3 -2 8.1 4.5
 -19 -3 -2 19.4 4.3
 19 3 -2 20 6.4
 19 -3 2 13.4 5.1
 -19 3 2 11 3.9
 19 -3 -2 19.4 6.3
 -19 -3 2 18.3 4.8
 -19 3 -2 23 6.5
 19 3 2 12.9 4.9
 19 3 2 9.9 5.5
 -19 3 -2 24.6 4.9
 19 -3 -2 23.3 6
 19 3 2 27.9 6.4
 20 3 -2 0.4 4.3
 20 -3 2 12.2 4.8
 20 3 -2 6.1 5.5
 20 -3 2 3.7 4.8
 -20 -3 -2 12.5 4.9
 20 -3 2 10.5 6.9
 -20 3 2 10.8 5.2
 20 3 -2 7.6 4.5
 -20 3 2 1.9 4.7
 -20 3 -2 2 4.1
 20 -3 -2 12.5 5.8
 20 3 2 13.7 5.7
 -20 -3 2 27.3 6.7
 20 3 2 12.5 5.2
 -20 3 -2 -1.4 5.3
 20 3 2 4 4.5
 20 -3 -2 3 4.2
 0 -4 -2 33.6 1.8
 0 4 -2 32.1 2.1
 0 -4 2 35.1 2.1
 0 4 -2 33 2.4
 0 4 -2 32.7 1.7
 0 -4 -2 33.4 1.9
 0 -4 -2 33.4 1.4
 0 4 2 36.1 1.4
 0 4 -2 33.5 1.7
 0 4 -2 33.6 1.4
 0 -4 -2 35.6 1.4
 0 -4 -2 34.5 1.9
 0 -4 2 33.7 1.6
 0 4 2 32.6 1.7
 0 -4 2 36.8 1.8
 0 4 2 34.3 2
 0 4 2 33.1 1.6
 0 -4 -2 33.6 1.7
 0 -4 -2 33.3 2
 0 4 2 31.9 2.1
 0 4 -2 33.6 1.9
 0 -4 2 33.8 1.9
 0 4 2 31.6 1.6
 0 -4 2 35.5 1.7
 0 -4 2 38.3 2.4
 0 -4 -2 34.3 2.2
 0 4 -2 35.6 1.7
 0 4 2 31.5 1.8
 0 -4 2 35 2
 -1 4 2 693.73 13.4
 -1 4 2 682.83 12.7
 -1 -4 -2 675.53 14.5
 1 4 -2 669.43 14
 -1 4 2 687.43 14.3
 -1 4 2 664.93 13.9
 1 -4 2 735.83 14.3
 -1 -4 -2 687.03 13.6
 1 4 -2 682.53 14.1
 1 -4 2 689.73 14.1
 -1 4 2 701.93 14.6
 1 4 -2 709.13 14.8
 1 4 -2 688.33 14.4
 -1 -4 -2 687.33 14.2
 1 -4 2 680.23 15.1
 -1 -4 -2 701.03 14.1
 -1 -4 -2 668.43 14.7
 1 4 -2 691.13 13.6
 1 -4 2 673.03 14.5
 -1 -4 -2 687.23 12.7
 -1 -4 -2 659.53 14.2
 1 -4 2 698.93 13.7
 -1 -4 -2 687.83 13.6
 1 -4 2 681.13 13.5
 -1 -4 -2 686.93 13.6
 1 4 -2 689.63 13.6
 1 -4 2 702.83 14.1
 1 4 -2 678.03 13.8
 -1 4 2 683.53 14
 -1 4 2 691.73 13.6
 1 4 2 634.34 14.2
 1 -4 -2 666.23 13.2
 -1 4 -2 674.03 14.2
 1 4 2 667.03 14.1
 -1 4 -2 659.33 13.1
 1 4 2 688.73 13.7
 -1 -4 2 691.13 13.7
 -1 4 -2 653.83 12.2
 -1 -4 2 672.73 14.9
 -1 -4 2 675.33 13.3
 -1 4 -2 659.33 13.7
 1 -4 -2 668.93 13.8
 1 4 2 669.13 13.6
 -1 -4 2 646.44 13.3
 1 -4 -2 655.33 13.7
 1 4 2 647.84 13
 1 4 2 665.73 13.1
 -1 4 -2 656.73 13.5
 1 -4 -2 650.53 13.1
 1 -4 -2 649.83 14.1
 1 -4 -2 649.04 13.6
 1 4 2 680.43 14
 1 -4 -2 672.73 12.3
 -1 4 -2 648.84 13.2
 -1 -4 2 644.14 14.2
 -1 -4 2 677.33 13.7
 -1 -4 2 663.23 13.9
 -2 4 2 281.87 6.1
 2 4 -2 294.57 6.9
 -2 -4 -2 283.57 6.2
 2 4 -2 287.17 7.3
 2 4 -2 296.67 6.6
 2 -4 2 295.47 6.2
 2 -4 2 305.07 8.3
 -2 -4 -2 289.77 7
 -2 -4 -2 276.67 7.4
 2 -4 2 300.67 7.1
 -2 -4 -2 289.67 6.9
 2 -4 2 281.67 7.1
 -2 4 2 281.87 7.1
 2 -4 2 292.27 6.4
 -2 -4 -2 296.97 7.2
 -2 4 2 291.17 6.5
 2 4 -2 308.47 7.2
 2 -4 2 292.37 6.6
 2 4 -2 290.17 7.2
 -2 4 2 293.47 7.3
 -2 -4 -2 295.47 6.5
 2 4 -2 292.47 6.9
 2 4 -2 292.97 8.2
 -2 -4 -2 292.07 7.3
 -2 -4 -2 290.07 7.7
 -2 4 2 292.87 6.9
 2 -4 -2 345.07 8.2
 2 4 2 340.07 7.3
 2 -4 -2 338.17 7.8
 -2 4 -2 334.97 7.2
 2 4 2 341.77 8.3
 -2 -4 2 339.17 7.7
 2 -4 -2 326.27 8.3
 -2 4 -2 339.07 8.2
 -2 -4 2 337.57 8
 2 4 2 342.77 7.8
 2 4 2 335.17 7.6
 -2 -4 2 346.57 8.2
 2 4 2 327.47 8.5
 -2 -4 2 341.87 9.1
 -2 -4 2 316.27 8.4
 2 4 2 334.27 8.4
 2 -4 -2 337.07 7.8
 2 -4 -2 332.27 8.1
 -2 4 -2 330.07 7.4
 -2 4 -2 335.27 8.3
 2 4 2 334.57 7
 -2 4 -2 343.47 8
 2 -4 -2 336.87 7.3
 2 4 2 334.67 7.9
 -2 4 -2 342.87 7.9
 3 -4 2 687.43 14.5
 -3 4 2 679.33 15
 3 4 -2 669.63 14.8
 -3 -4 -2 670.23 12.8
 -3 4 2 674.03 12.5
 -3 4 2 706.43 13.6
 -3 -4 -2 692.13 15.3
 -3 4 2 677.73 13.9
 3 4 -2 689.33 14.4
 -3 -4 -2 676.23 14.6
 -3 -4 -2 692.23 14.8
 -3 -4 -2 678.13 13.6
 3 -4 2 685.53 14.6
 3 4 -2 680.13 14.7
 3 4 -2 695.93 14.6
 3 -4 2 678.73 13.9
 3 -4 2 681.23 12.4
 -3 4 2 658.93 14.4
 3 -4 2 676.13 14.9
 3 -4 2 680.43 13.2
 -3 4 2 674.83 12.7
 3 4 -2 687.03 15.3
 3 -4 2 684.03 14.8
 3 -4 2 680.13 14.1
 3 4 -2 645.84 14.4
 -3 -4 -2 675.73 14.1
 -3 -4 -2 660.63 14.9
 3 -4 2 695.33 13.2
 3 4 -2 682.13 13.8
 -3 -4 -2 663.63 14.7
 -3 4 2 696.93 14.7
 3 4 -2 692.33 16
 -3 -4 -2 693.33 14.5
 3 -4 2 698.43 14.4
 -3 -4 2 674.43 15.3
 3 4 2 692.33 14.5
 3 4 2 688.53 15.1
 -3 -4 2 688.13 14.5
 -3 -4 2 675.53 13.9
 3 -4 -2 671.53 14.6
 3 -4 -2 664.53 15.1
 -3 -4 2 673.33 15.9
 3 -4 -2 691.43 14.1
 -3 4 -2 687.93 13.4
 3 4 2 676.43 14.1
 3 -4 -2 682.63 14.7
 3 -4 -2 691.63 14.5
 3 4 2 711.43 15.1
 3 4 2 684.53 14.3
 3 4 2 695.93 12.5
 -3 4 -2 685.63 14
 3 -4 -2 690.03 13.7
 -3 -4 2 684.53 14.5
 3 4 2 711.43 13.8
 -3 4 -2 690.33 14.6
 -3 4 -2 660.23 14.9
 3 4 2 697.23 12.9
 -4 -4 -2 150.88 5.1
 4 -4 2 144.89 4.8
 -4 -4 -2 153.78 5.8
 -4 4 2 153.18 5.1
 -4 -4 -2 148.39 5.3
 -4 4 2 146.29 3.4
 -4 -4 -2 156.68 4.4
 4 4 -2 157.28 5.2
 4 -4 2 152.38 3.6
 -4 -4 -2 144.99 4.5
 4 -4 2 153.58 4.5
 4 -4 2 153.78 5.5
 -4 -4 -2 149.88 5
 -4 4 2 146.29 4.2
 4 -4 2 153.88 3.9
 4 4 -2 151.78 4.9
 4 4 -2 145.19 4.1
 4 -4 2 153.68 3.5
 4 -4 2 143.79 5.1
 4 4 -2 153.78 6.1
 4 -4 2 156.08 5.3
 -4 -4 -2 145.39 5.7
 4 4 -2 158.08 5.6
 4 4 -2 156.98 5.3
 -4 4 2 149.99 4.8
 -4 4 2 153.48 4.2
 4 4 -2 157.08 5.2
 -4 -4 2 171.68 6.5
 4 4 2 176.38 4.8
 -4 -4 2 174.88 5.3
 -4 4 -2 171.38 5
 4 4 2 171.08 5.9
 4 4 2 169.68 5.3
 4 -4 -2 162.58 4.6
 -4 4 -2 164.68 5.7
 -4 -4 2 164.78 4.5
 4 4 2 172.08 3.8
 -4 4 -2 165.88 4.3
 4 4 2 166.38 4.7
 -4 -4 2 170.38 4.1
 -4 -4 2 169.58 5.4
 4 -4 -2 169.78 5.4
 4 -4 -2 171.88 5.4
 4 -4 -2 171.18 4.7
 4 4 2 171.28 6.1
 -5 -4 -2 1269.57 25.3
 -5 4 2 1289.37 25
 -5 -4 -2 1289.97 26.5
 5 -4 2 1321.17 26.2
 -5 -4 -2 1317.57 25.4
 -5 4 2 1307.97 25.2
 5 -4 2 1320.07 25.9
 5 -4 2 1301.67 24.1
 -5 4 2 1316.97 26.7
 5 -4 2 1300.97 24.5
 5 -4 2 1315.27 26
 5 4 -2 1282.97 26.6
 -5 4 2 1346.57 24.5
 5 4 -2 1280.27 27.6
 -5 4 2 1268.97 27.1
 5 -4 2 1300.97 24.8
 -5 -4 -2 1271.87 26.4
 5 4 -2 1288.67 24.8
 5 4 -2 1333.67 28.5
 -5 -4 -2 1304.27 27.6
 5 -4 2 1348.57 25.5
 -5 -4 2 1176.98 24
 -5 4 -2 1176.48 23.1
 -5 -4 2 1147.39 24
 5 -4 -2 1170.88 24.6
 5 -4 -2 1178.78 22.7
 5 -4 -2 1142.99 23.9
 -5 4 -2 1200.28 24.2
 5 4 2 1166.28 23.2
 5 -4 -2 1177.68 23
 5 4 2 1198.58 25.4
 5 4 2 1091.39 24.6
 5 -4 -2 1153.78 22.3
 -5 -4 2 1169.18 22.4
 -5 4 -2 1177.68 24.8
 5 4 2 1158.28 22
 -5 -4 2 1152.48 21.8
 -5 -4 2 1198.18 23.9
 5 4 2 1205.78 23.6
 -5 4 -2 1178.28 22.6
 -5 -4 2 1168.58 25.8
 6 4 -2 196.58 7.4
 6 -4 2 197.78 5.1
 -6 4 2 196.88 5.1
 -6 -4 -2 198.18 7.4
 6 -4 2 195.18 4.4
 -6 -4 -2 195.08 5.5
 6 -4 2 195.68 5.9
 -6 4 2 192.08 5.5
 6 4 -2 199.58 8
 -6 -4 -2 187.38 5.7
 6 -4 2 199.58 5.5
 -6 -4 -2 187.98 6.4
 6 4 -2 197.58 6.7
 -6 4 2 193.58 5
 -6 -4 -2 196.18 6.5
 6 -4 2 203.08 5.9
 6 4 -2 191.78 4.9
 -6 4 2 192.18 7
 6 -4 2 190.08 6.1
 -6 -4 2 205.08 7.9
 6 4 2 210.48 7.8
 6 -4 -2 210.98 5.2
 6 4 2 187.18 7.1
 6 4 2 208.58 6.1
 -6 -4 2 204.98 5.1
 6 4 2 199.58 5.2
 6 -4 -2 200.18 8
 -6 4 -2 213.38 7.3
 -6 -4 2 209.68 6.6
 -6 4 -2 217.68 6.8
 6 -4 -2 203.08 5.3
 6 4 2 184.88 6.8
 -6 4 -2 188.48 5.6
 6 -4 -2 194.48 7
 -6 -4 2 202.08 4.5
 6 -4 -2 188.28 6.3
 -6 -4 2 206.38 6.4
 6 -4 -2 202.58 5.8
 -6 4 -2 199.68 5.5
 7 4 -2 397.96 11
 -7 -4 -2 386.96 9.8
 7 4 -2 396.86 8.5
 -7 4 2 392.56 9.1
 -7 4 2 399.66 11.7
 -7 4 2 397.16 9.8
 7 -4 2 392.06 9.2
 7 4 -2 387.96 11.9
 -7 4 2 397.06 8.9
 7 -4 2 388.16 9.2
 7 -4 2 397.06 11.2
 -7 -4 -2 403.56 11
 -7 -4 -2 389.86 12
 7 -4 2 389.46 8
 7 -4 2 408.86 9.4
 7 4 -2 396.06 12.7
 -7 -4 -2 413.16 10.8
 -7 -4 -2 395.16 9.3
 7 -4 2 407.36 10
 7 -4 2 395.96 7.9
 7 -4 2 413.16 12.6
 7 -4 2 394.26 10.3
 7 -4 -2 367.56 12.1
 -7 4 -2 362.36 11
 7 -4 -2 369.16 10.9
 7 4 2 374.46 11.6
 -7 4 -2 365.86 10.3
 -7 -4 2 370.86 10.2
 7 4 2 378.56 9.7
 -7 -4 2 369.56 11.9
 -7 -4 2 365.76 8
 7 4 2 362.76 11.1
 -7 -4 2 383.46 9.9
 -7 -4 2 351.46 7.4
 7 4 2 390.26 11
 -7 4 -2 386.56 9.1
 7 4 2 359.26 8.6
 -7 -4 2 367.96 9.6
 7 -4 -2 366.46 8.3
 7 -4 -2 366.86 8.2
 -7 -4 2 355.26 11
 7 -4 -2 349.77 9.9
 8 -4 2 130.39 3.1
 8 4 -2 127.19 6.5
 -8 -4 -2 129.79 5.4
 -8 -4 -2 126.69 6.4
 8 -4 2 121.49 4.5
 8 4 -2 128.39 7
 -8 -4 -2 132.89 5.7
 -8 4 2 118.99 4.2
 8 -4 2 122.69 3.2
 8 -4 2 131.79 6.9
 -8 4 2 119.29 3.8
 -8 4 2 119.19 4.6
 8 -4 2 120.59 5
 8 -4 2 125.49 4.1
 -8 -4 -2 116.89 6.3
 8 4 -2 124.59 3.4
 -8 4 2 116.99 6
 8 4 -2 116.19 5.6
 -8 -4 2 135.69 5.7
 -8 -4 2 126.59 5.2
 8 4 2 137.49 7
 8 -4 -2 140.89 6.4
 -8 -4 2 130.59 6.3
 8 -4 -2 129.59 3.9
 -8 -4 2 144.39 5.3
 8 4 2 120.09 6
 -8 -4 2 128.39 6.9
 8 4 2 129.89 4.5
 -8 4 -2 126.39 4.7
 -8 4 -2 135.29 6.4
 8 -4 -2 136.89 7.2
 8 -4 -2 134.69 3.9
 -8 4 -2 136.99 5.8
 -8 -4 2 126.29 3.6
 8 4 2 125.89 5.2
 -8 -4 2 132.09 3.2
 8 -4 -2 130.19 5.4
 -9 4 2 122.69 4.6
 -9 -4 -2 116.49 6.6
 9 -4 2 131.29 4.2
 9 4 -2 122.19 6.7
 9 -4 2 125.49 3.3
 9 -4 2 126.29 5.3
 9 -4 2 132.89 6.3
 9 -4 2 125.79 7.2
 -9 4 2 118.39 6.5
 9 -4 2 127.19 3.1
 9 4 -2 123.89 3.2
 -9 -4 -2 131.79 6.9
 -9 -4 -2 117.99 5.8
 -9 -4 -2 125.59 5.6
 9 4 -2 119.09 7.3
 -9 -4 2 126.69 3.1
 -9 -4 2 137.69 6.1
 9 -4 -2 124.29 3.9
 9 4 2 131.59 4.2
 -9 4 -2 126.59 6.7
 -9 -4 2 126.49 5.5
 9 4 2 141.59 5.9
 9 -4 -2 138.59 7.7
 9 4 2 137.69 7.3
 -9 -4 2 131.49 7.3
 9 -4 -2 120.49 6.4
 -9 -4 2 125.79 5.2
 9 4 2 125.99 6.4
 9 -4 -2 138.09 6.6
 -9 -4 2 128.99 6.8
 9 -4 -2 134.39 3.8
 9 4 2 140.29 7
 -9 4 -2 129.89 5.1
 10 4 -2 148.89 7.1
 10 4 -2 141.99 7.8
 -10 -4 -2 133.89 7.5
 10 -4 2 136.39 3.5
 10 -4 2 144.09 7
 10 -4 2 145.09 4.4
 10 -4 2 146.29 8.2
 -10 4 2 152.88 7.6
 10 4 -2 137.49 8.2
 -10 -4 -2 132.39 6.5
 10 -4 2 145.89 7.1
 -10 4 2 139.19 5.3
 10 -4 2 138.69 3.4
 10 4 2 151.88 6.5
 -10 -4 2 146.79 6.6
 10 -4 -2 143.19 3.8
 10 4 2 135.09 3.9
 10 4 2 153.68 7.8
 -10 -4 2 133.89 5.7
 -10 4 -2 143.99 7.5
 10 4 2 149.88 8.1
 10 -4 -2 146.79 7.2
 10 -4 -2 148.09 8.5
 10 -4 -2 135.19 4.1
 -10 -4 2 140.29 7.5
 -10 4 -2 133.29 5.5
 -10 -4 2 129.19 5.8
 10 4 2 137.99 7.1
 10 -4 -2 137.39 6.1
 11 -4 2 16 2.6
 11 -4 2 14.6 1.5
 11 -4 2 14.9 1
 11 -4 2 8.8 2.8
 -11 -4 -2 13.3 2.7
 11 -4 2 12 3.5
 -11 4 2 15.3 3.6
 11 -4 2 15.2 1
 -11 -4 -2 19.4 3.8
 11 4 -2 14.9 3.9
 -11 4 2 15.8 2.4
 -11 -4 -2 15.2 3
 11 4 -2 20.2 3.6
 11 4 -2 12.2 3.2
 -11 4 -2 20.2 3.9
 11 -4 -2 23.7 1.7
 -11 -4 2 21.1 4
 11 -4 -2 22.8 4.5
 -11 -4 2 27.1 3.2
 -11 -4 2 28.8 3.8
 11 -4 -2 24 4
 11 4 2 24.2 4
 11 4 2 23.7 1.4
 11 4 2 22.4 4.3
 11 -4 -2 32 3.6
 11 4 2 28.4 3.7
 12 -4 2 95.09 3.1
 12 -4 2 92.09 2.3
 12 4 -2 97.89 6.3
 -12 -4 -2 104.79 7.1
 -12 4 2 93.89 6.8
 12 -4 2 105.09 6.6
 -12 -4 -2 100.59 5.7
 12 -4 2 93.99 2.3
 12 4 -2 94.39 7.6
 -12 4 2 102.09 5
 12 -4 2 76.69 7
 -12 -4 -2 93.09 6
 12 -4 2 105.69 5.5
 12 4 -2 92.19 7.2
 -12 4 -2 99.89 7
 12 -4 -2 103.39 7.1
 12 -4 -2 95.19 7.8
 -12 4 -2 100.29 5.2
 -12 -4 2 97.29 7
 -12 -4 2 92.69 5.9
 12 -4 -2 107.89 5.8
 12 4 2 103.29 6.9
 12 4 2 108.79 7.4
 12 -4 -2 103.89 6.9
 12 4 2 90.29 5.8
 12 4 2 96.29 7.5
 -13 -4 -2 140.69 7.6
 13 -4 2 146.29 6.7
 -13 4 2 142.29 8.7
 13 -4 2 126.99 8.4
 13 4 -2 151.28 8.1
 -13 -4 -2 141.69 8.9
 13 4 -2 152.88 9.9
 -13 4 2 136.99 6.2
 13 -4 2 138.09 8
 13 -4 2 135.39 9.3
 -13 -4 -2 146.69 7
 13 4 -2 140.39 9
 13 -4 -2 187.88 7.8
 -13 -4 2 166.58 9.6
 13 -4 -2 164.88 9.7
 13 -4 -2 184.48 9.4
 -13 4 -2 173.68 9.6
 13 4 2 171.98 9.2
 -13 4 -2 170.18 7.2
 13 -4 -2 181.08 10.9
 -13 -4 2 171.88 7
 13 4 2 183.38 10
 13 4 2 171.18 8.2
 13 4 2 167.58 10.4
 -13 -4 2 165.28 8.1
 -14 -4 -2 64.49 5.1
 -14 -4 -2 76.89 7.3
 -14 4 2 81.39 5
 14 4 -2 74.09 6.2
 -14 -4 -2 84.99 6.3
 14 -4 2 67.49 4.8
 14 -4 2 67.39 7.2
 14 -4 2 67.49 7
 14 4 -2 68.99 7.6
 -14 4 2 56.69 6.9
 14 -4 2 64.79 6
 14 4 -2 66.29 7.2
 14 4 2 87.89 6.1
 14 4 2 72.69 7.2
 14 -4 -2 76.39 6.8
 -14 4 -2 70.49 5.1
 -14 -4 2 71.39 4.7
 -14 -4 2 81.09 6.1
 14 4 2 86.69 7.1
 -14 -4 2 83.29 7.5
 14 -4 -2 75.59 7.7
 14 -4 -2 91.49 6.9
 14 4 2 79.39 8.2
 -14 4 -2 89.39 7.5
 14 -4 -2 68.89 7.2
 15 -4 2 218.18 11.9
 -15 -4 -2 211.68 10.3
 -15 4 2 201.78 8.4
 -15 4 2 200.38 11.4
 15 4 -2 183.08 10.5
 15 -4 2 212.98 12.6
 15 4 -2 195.68 12.3
 15 -4 2 198.78 10.7
 15 4 -2 216.48 10.8
 15 -4 2 202.08 8.4
 15 4 -2 221.98 12.4
 -15 -4 -2 206.38 9
 15 -4 -2 215.48 8.9
 15 4 2 206.68 9.8
 15 -4 -2 215.48 12.9
 15 -4 -2 202.88 10.9
 -15 -4 2 222.18 10.3
 -15 -4 2 212.18 8.2
 -15 -4 2 190.38 11.7
 15 4 2 189.18 11.4
 -15 4 -2 199.08 11.5
 15 -4 -2 214.68 12.1
 15 4 2 218.38 12.6
 -15 4 -2 217.08 9
 15 4 2 210.68 11.2
 16 -4 2 16.3 3.2
 16 -4 2 20.9 4.8
 16 4 -2 17.1 4.7
 16 -4 2 22.9 5.6
 -16 4 2 11 4.6
 -16 4 2 17.5 3.3
 -16 -4 -2 11.5 3
 16 4 -2 13.5 4.8
 16 4 -2 18.7 5.2
 16 4 -2 13.8 4.3
 16 -4 2 14.8 5.8
 16 -4 -2 19.3 5.3
 -16 4 -2 10.6 3
 16 -4 -2 10.8 4.9
 -16 -4 2 11.4 2.6
 -16 4 -2 13.7 4.9
 16 4 2 4.2 3.6
 16 -4 -2 6 4
 16 4 2 10 3.5
 16 -4 -2 14.2 3.1
 -16 -4 2 18.9 5
 -17 4 2 136.89 7.5
 17 -4 2 123.69 10.2
 17 -4 2 139.39 7.2
 17 4 -2 140.99 10.9
 17 4 -2 139.39 10
 -17 4 2 123.19 10
 -17 -4 -2 144.99 9.3
 -17 -4 -2 143.79 7.7
 17 -4 2 126.19 9.2
 17 4 -2 134.29 9.2
 17 4 2 149.19 9.3
 17 4 2 146.89 11.9
 -17 -4 2 158.38 9.3
 17 -4 -2 139.59 10.9
 -17 4 -2 143.69 8.3
 17 4 2 166.88 11.8
 17 4 2 153.68 10.4
 17 -4 -2 144.79 7.6
 17 -4 -2 156.48 10.8
 -17 4 -2 156.68 11.2
 18 4 -2 74.69 9.8
 -18 -4 -2 67.49 7.9
 -18 4 2 67.59 9.2
 18 -4 2 58.89 7.8
 18 4 -2 76.39 9
 18 4 -2 76.19 7.5
 -18 4 2 61.59 6
 18 -4 2 51.89 8.3
 18 4 2 60.99 7.5
 18 -4 -2 64.59 8.5
 -18 -4 2 66.39 6.7
 -18 4 -2 64.99 6
 18 4 2 48.5 7.8
 -18 4 -2 75.59 9.5
 18 4 2 73.89 8.7
 18 -4 -2 70.99 9.5
 19 4 -2 -1.3 4.3
 -19 4 2 -1 5.1
 19 4 -2 11.8 5.7
 19 4 -2 7.4 5
 19 -4 2 12 5.5
 -19 4 2 7.5 4.1
 -19 -4 -2 12.4 4.7
 19 -4 2 0 4.3
 -19 4 -2 19.9 4.5
 -19 -4 2 7.1 4.2
 19 -4 -2 28.3 6.3
 19 4 2 18.7 6.3
 19 4 2 15.3 5
 -19 4 -2 25.6 10
 19 -4 -2 15.4 5.9
 19 4 2 10.2 5.5
 20 -4 2 34.6 7.6
 -20 -4 -2 22 5.4
 20 4 -2 21.4 6.9
 -20 4 2 17.3 6.2
 20 4 -2 27.7 6.6
 20 4 -2 50.29 7.4
 20 -4 2 29.4 6.6
 -20 4 -2 22 8.6
 20 -4 -2 28.9 7.1
 -20 -4 2 30.8 5.8
 -20 4 -2 23.3 6.5
 20 -4 -2 27.1 6.8
 20 4 2 31.5 7.3
 20 4 2 24.1 6.5
 0 5 2 134.99 4
 0 5 -2 133.79 5.1
 0 -5 -2 132.59 4
 0 5 2 135.59 4.4
 0 -5 -2 140.99 4.7
 0 -5 2 139.89 4.6
 0 -5 -2 129.59 4.3
 0 -5 2 136.99 4.2
 0 -5 -2 139.59 3.6
 0 5 2 145.79 4.8
 0 -5 2 136.39 3.9
 0 -5 -2 137.39 3.5
 0 -5 2 137.79 4
 0 -5 2 132.09 4.3
 0 5 2 133.29 4
 0 5 -2 135.09 3.9
 0 5 -2 135.19 4.7
 0 -5 -2 135.79 4.1
 0 5 -2 132.09 4.3
 0 5 -2 135.99 4
 0 -5 -2 135.49 4.3
 0 5 -2 139.89 3.5
 0 5 -2 139.79 4.2
 0 -5 2 136.49 4.7
 0 -5 2 143.59 4.2
 0 5 2 135.89 3.4
 0 -5 -2 132.49 4.8
 0 5 2 138.69 4
 0 -5 2 132.39 5.9
 0 5 2 132.69 4.2
 0 5 2 140.69 3.6
 1 5 -2 691.73 14.5
 1 -5 2 670.83 13.6
 1 5 -2 670.13 13.5
 -1 -5 -2 652.73 13.5
 -1 -5 -2 668.13 13.6
 -1 -5 -2 653.93 13.4
 -1 -5 -2 666.23 12.6
 1 5 -2 661.43 14
 -1 5 2 656.33 13.4
 -1 5 2 664.13 14
 1 -5 2 662.43 14.1
 1 -5 2 681.83 13.6
 -1 5 2 672.63 12.5
 -1 -5 -2 690.63 15
 1 -5 2 653.43 14.6
 1 5 -2 675.33 14.9
 -1 -5 -2 660.83 14.1
 -1 5 2 642.54 14.6
 -1 5 2 663.43 14
 -1 -5 -2 668.83 14.3
 -1 -5 -2 660.33 14.6
 -1 -5 -2 677.13 14.2
 1 5 -2 657.53 14
 -1 5 2 671.53 14.3
 1 5 -2 658.43 13.8
 1 -5 2 670.73 13.9
 -1 5 2 651.63 13.4
 1 -5 2 667.63 14.1
 1 5 -2 675.33 13.5
 -1 5 2 668.93 13.5
 1 -5 -2 664.43 14.4
 -1 -5 2 641.34 14.8
 1 5 2 682.83 14.1
 -1 -5 2 679.53 14.2
 -1 5 -2 696.13 14.1
 1 5 2 623.54 15.1
 1 5 2 669.73 14.2
 1 -5 -2 692.43 13.7
 -1 -5 2 739.13 17.5
 -1 5 -2 680.43 13.7
 1 -5 -2 654.53 14.7
 1 5 2 671.13 13.5
 1 -5 -2 654.53 14.2
 1 -5 -2 694.33 13.7
 1 5 2 663.43 14.8
 -1 5 -2 656.13 13.7
 -1 5 -2 694.83 12.7
 1 -5 -2 682.73 15.3
 -1 5 -2 659.53 14.8
 -1 -5 2 671.93 14.5
 1 -5 -2 678.83 12.7
 -1 -5 2 687.63 13.7
 -1 -5 2 679.83 14
 1 5 2 675.43 14.6
 1 5 2 683.73 13.7
 -1 5 -2 660.93 14.3
 -1 -5 2 700.23 14.3
 1 -5 -2 682.53 14.4
 -2 -5 -2 1331.07 25
 2 -5 2 1317.47 26.6
 -2 -5 -2 1282.27 26.2
 2 5 -2 1325.27 26
 -2 5 2 1330.57 25.7
 -2 5 2 1325.67 26
 2 -5 2 1323.97 27.4
 2 5 -2 1343.27 27.7
 2 -5 2 1328.47 26.2
 2 -5 2 1312.17 25.1
 -2 5 2 1277.07 26.7
 -2 -5 -2 1314.67 26
 -2 -5 -2 1305.27 27
 2 5 -2 1333.57 26.3
 2 5 -2 1359.06 25.2
 -2 5 2 1314.97 24.8
 2 5 -2 1338.47 26.9
 2 5 -2 1331.97 26.6
 -2 -5 -2 1346.57 25.4
 2 5 -2 1285.07 25.7
 2 -5 2 1338.07 25.4
 2 5 -2 1334.67 26.1
 -2 -5 -2 1308.27 26.6
 -2 5 2 1352.76 25.1
 -2 5 2 1290.97 25.7
 2 -5 2 1318.27 26
 -2 -5 -2 1351.76 25.7
 -2 5 2 1330.27 26.2
 -2 -5 -2 1354.46 26.3
 2 -5 2 1339.07 26
 2 5 2 1259.47 25.1
 -2 -5 2 1300.17 25.4
 2 5 2 1262.37 24.2
 2 -5 -2 1274.97 25.5
 2 -5 -2 1282.67 25.2
 2 5 2 1285.57 24.6
 -2 5 -2 1294.97 26
 2 -5 -2 1259.67 26
 -2 5 -2 1290.57 24.5
 -2 5 -2 1325.17 25.8
 2 5 2 1294.67 25
 2 -5 -2 1283.17 25.1
 -2 -5 2 1263.87 25.5
 -2 -5 2 1288.67 26.9
 -2 5 -2 1315.17 25.3
 -2 5 -2 1260.87 24.7
 -2 -5 2 1287.87 25.1
 -2 -5 2 1266.07 26.1
 2 5 2 1273.67 26.3
 2 5 2 1280.17 25.7
 2 -5 -2 1306.97 24.4
 2 5 2 1292.97 25.3
 -2 5 -2 1264.17 25.2
 2 -5 -2 1344.67 25.7
 2 5 2 1284.17 26
 -2 -5 2 1282.17 25.3
 3 -5 2 865.71 19.2
 3 -5 2 914.91 17.3
 -3 -5 -2 925.21 18.5
 -3 -5 -2 882.81 19.9
 -3 -5 -2 899.81 17.9
 3 -5 2 871.41 19.9
 3 5 -2 900.01 20.3
 3 5 -2 897.11 18.8
 -3 -5 -2 888.21 18.5
 3 5 -2 921.91 18.2
 -3 5 2 929.41 20.8
 -3 5 2 901.61 18.9
 -3 -5 -2 913.01 20
 3 5 -2 882.31 18.5
 3 -5 2 928.71 18.5
 -3 5 2 890.01 16.9
 -3 -5 -2 867.11 19.3
 -3 -5 -2 890.51 17.1
 3 -5 2 904.91 17
 -3 5 2 886.61 18.2
 3 -5 2 909.51 18.1
 -3 5 2 899.51 17.5
 3 5 -2 898.31 18.9
 3 5 -2 876.71 21
 -3 -5 -2 924.11 20.1
 3 -5 2 887.21 18.7
 3 -5 -2 862.41 18
 3 5 2 855.61 18.5
 -3 -5 2 867.71 17.8
 -3 -5 2 850.71 17.3
 3 -5 -2 833.02 17.7
 3 5 2 891.81 17.1
 -3 -5 2 844.62 18
 -3 5 -2 850.21 17.7
 -3 -5 2 923.31 20
 3 -5 -2 849.72 16.8
 3 -5 -2 863.81 17.6
 3 5 2 833.52 18.6
 3 5 2 836.02 16.2
 3 -5 -2 852.81 19.2
 -3 -5 2 849.02 19.1
 3 5 2 834.12 17.5
 -3 5 -2 855.51 16.6
 3 5 2 833.32 18.8
 -3 5 -2 865.51 18.4
 3 5 2 843.42 17.4
 -3 5 -2 843.32 17.9
 -3 5 -2 862.11 17.3
 -4 5 2 889.01 18.1
 -4 -5 -2 903.81 19.3
 -4 -5 -2 893.21 20
 -4 -5 -2 884.21 18.4
 -4 -5 -2 860.41 18.8
 -4 5 2 919.31 19.8
 -4 -5 -2 889.71 16.6
 4 -5 2 900.51 18.5
 4 -5 2 893.51 17
 4 -5 2 867.91 18.3
 -4 5 2 894.51 16.4
 -4 -5 -2 868.31 19
 4 5 -2 887.11 20
 4 5 -2 866.61 19
 4 -5 2 897.01 17
 -4 5 2 883.21 16.3
 -4 -5 -2 889.61 18
 4 5 -2 915.01 20.9
 4 -5 2 896.91 19
 4 5 -2 894.71 18
 4 -5 2 900.81 16.5
 -4 5 2 928.81 19.4
 -4 5 2 923.71 17.6
 4 -5 2 890.81 18.7
 4 5 -2 914.51 19.3
 -4 -5 2 851.31 18.6
 -4 5 -2 872.01 18.1
 -4 -5 2 880.51 17.7
 -4 5 -2 890.81 18.1
 -4 -5 2 903.81 18.7
 -4 -5 2 862.31 16.9
 -4 5 -2 866.01 16.8
 4 -5 -2 871.11 18.7
 4 5 2 873.81 17.7
 -4 -5 2 874.91 20.3
 4 -5 -2 880.51 17.3
 4 5 2 841.42 19.3
 -4 -5 2 885.31 18.7
 4 -5 -2 861.51 17.9
 -4 5 -2 869.81 18.7
 4 5 2 845.02 17.8
 4 5 2 871.41 19.7
 4 5 2 879.91 19.1
 -4 5 -2 915.61 19.3
 4 5 2 865.71 16
 -5 5 2 137.89 4.4
 -5 5 2 141.59 5.3
 -5 -5 -2 139.59 5.2
 5 -5 2 142.79 3.4
 -5 -5 -2 140.39 5.2
 5 -5 2 146.09 4.7
 5 5 -2 139.69 5.5
 5 -5 2 145.49 3.8
 -5 5 2 147.09 5.9
 5 -5 2 144.49 3.6
 -5 5 2 144.19 4.2
 5 -5 2 139.89 4.8
 -5 -5 -2 148.09 5.4
 5 5 -2 135.19 5.9
 5 -5 2 137.49 4.8
 -5 -5 -2 144.79 6.1
 -5 -5 -2 143.49 4.7
 5 5 -2 142.39 6.2
 -5 5 2 145.09 3.4
 5 5 -2 141.79 6.5
 -5 -5 -2 136.29 4.5
 5 -5 2 137.69 5.1
 5 5 -2 149.79 4.4
 5 -5 -2 155.08 5.5
 5 -5 -2 144.09 4.4
 5 5 2 152.68 4.7
 5 5 2 156.08 4.9
 -5 5 -2 144.29 5.4
 -5 -5 2 141.59 5.3
 -5 5 -2 154.58 5.9
 5 -5 -2 150.38 4.4
 -5 -5 2 152.78 3.8
 5 -5 -2 149.88 4.7
 -5 5 -2 156.68 4.9
 5 5 2 153.68 3.6
 -5 5 -2 157.98 4.2
 5 5 2 143.49 5.7
 5 5 2 150.58 6.2
 5 5 2 150.58 6
 -5 -5 2 146.39 6.5
 -5 -5 2 143.79 5.3
 -5 -5 2 150.28 4.5
 5 -5 -2 155.48 5.9
 -6 5 2 598.94 12.3
 6 5 -2 587.14 14.6
 -6 -5 -2 612.94 13.5
 6 -5 2 606.64 14.4
 6 5 -2 604.34 16.5
 -6 -5 -2 625.84 14.9
 -6 -5 -2 602.94 13.5
 -6 5 2 603.24 13.1
 6 5 -2 635.94 15.2
 6 -5 2 611.74 12.4
 6 -5 2 618.94 13.9
 -6 -5 -2 611.14 15.9
 -6 5 2 634.94 13.2
 6 -5 2 612.04 12.6
 -6 5 2 605.74 15.4
 6 5 -2 609.74 15.9
 6 -5 2 612.04 11.6
 -6 -5 -2 609.14 14.7
 6 -5 2 610.84 13.4
 6 5 -2 597.64 13.7
 -6 -5 2 603.64 14.3
 6 5 2 600.74 12.2
 -6 5 -2 592.24 14.5
 6 5 2 584.94 13
 6 5 2 595.04 13.6
 6 -5 -2 617.94 12.8
 -6 5 -2 595.34 13.4
 6 5 2 595.74 15.4
 -6 -5 2 617.74 14.5
 6 5 2 608.24 15.1
 6 -5 -2 594.84 14.4
 6 -5 -2 601.24 13.1
 -6 5 -2 612.64 15.3
 -6 -5 2 604.64 11.7
 6 -5 -2 588.74 13
 -6 -5 2 610.14 12.8
 -6 -5 2 612.54 16.4
 -6 5 -2 615.94 12.8
 6 5 2 612.74 15.9
 7 -5 2 96.59 3.4
 7 -5 2 100.59 2.3
 -7 -5 -2 94.09 5.4
 7 5 -2 92.79 4.5
 -7 5 2 103.79 3.8
 7 -5 2 86.19 5.6
 -7 -5 -2 98.69 3.8
 -7 -5 -2 92.89 3.9
 -7 5 2 96.29 3.5
 -7 5 2 94.19 3.3
 7 5 -2 97.89 4.9
 7 5 -2 97.19 5.9
 -7 -5 -2 106.89 4.8
 7 -5 2 103.99 2.3
 7 -5 2 102.69 4.6
 7 -5 2 95.89 3.4
 7 -5 2 89.69 3.6
 7 -5 -2 96.59 3.6
 -7 -5 2 103.29 4.4
 -7 5 -2 98.79 3.7
 7 5 2 100.49 3.3
 -7 -5 2 96.29 2.4
 7 5 2 93.89 5.5
 7 5 2 92.59 3.5
 7 5 2 96.09 4.2
 7 5 2 103.19 5.5
 7 -5 -2 91.99 3.8
 -7 -5 2 101.39 4.6
 7 -5 -2 94.29 4.6
 7 -5 -2 99.69 6
 -7 -5 2 90.49 3.3
 -7 -5 2 88.09 5.5
 7 -5 -2 98.49 3.4
 -7 5 -2 90.99 3.7
 -8 -5 -2 461.15 10.8
 -8 5 2 475.65 10.5
 8 -5 2 467.65 10.8
 8 5 -2 478.25 15
 8 -5 2 456.15 10.6
 8 5 -2 471.05 12.8
 -8 5 2 463.35 11.1
 8 5 -2 445.46 13.9
 8 5 -2 455.75 10
 8 -5 2 464.25 14.7
 -8 5 2 457.45 13.6
 -8 -5 -2 444.76 12.4
 8 -5 2 443.36 13
 -8 -5 -2 485.85 13.1
 8 -5 2 452.25 12.1
 -8 5 2 446.56 10.4
 8 -5 2 484.55 11.1
 -8 -5 -2 451.65 14
 8 5 2 436.06 10.3
 8 -5 -2 444.26 10.1
 8 -5 -2 442.46 13.2
 8 5 2 453.35 10.4
 -8 -5 2 463.65 14.6
 8 -5 -2 458.85 10.4
 -8 -5 2 450.75 12.4
 -8 5 -2 480.65 13.9
 -8 5 -2 459.95 10.9
 -8 5 -2 458.55 12.7
 8 5 2 448.66 11.8
 8 5 2 463.85 13.2
 -8 -5 2 458.35 10.1
 8 5 2 446.16 13.6
 8 -5 -2 478.85 15.1
 8 5 2 465.05 14.3
 -8 -5 2 462.05 11.9
 9 -5 2 183.58 6.3
 -9 5 2 177.48 8.1
 -9 -5 -2 181.08 8.4
 9 5 -2 178.48 8.5
 9 -5 2 192.28 7
 9 5 -2 175.98 4.8
 -9 -5 -2 183.88 7.5
 -9 5 2 184.98 5.3
 9 -5 2 199.88 9.3
 -9 5 2 188.78 5.9
 9 5 -2 187.08 9.3
 9 -5 2 172.28 7.6
 9 5 2 194.18 9
 -9 -5 2 190.98 7.5
 9 -5 -2 174.18 7.9
 -9 -5 2 185.18 5
 -9 -5 2 198.08 7.2
 -9 5 -2 194.38 6.2
 -9 5 -2 190.98 7.7
 -9 5 -2 205.18 8.6
 9 -5 -2 206.08 7.5
 9 -5 -2 184.68 9.2
 9 5 2 184.88 5.3
 9 -5 -2 193.78 5.4
 9 5 2 178.38 7.9
 -9 -5 2 187.98 6.9
 9 5 2 197.88 8.7
 9 5 2 196.08 7.1
 9 -5 -2 186.18 5.2
 10 -5 2 208.18 7.6
 -10 -5 -2 201.58 8.2
 10 -5 2 212.18 6.7
 -10 -5 -2 211.38 8.1
 10 -5 2 208.78 8.7
 10 -5 2 192.48 9.8
 10 5 -2 202.78 9.6
 10 5 -2 204.98 4.9
 10 5 -2 203.78 8.3
 -10 5 2 197.88 9.1
 -10 5 2 209.48 6.5
 10 5 -2 201.48 10.1
 10 -5 -2 203.38 5.5
 10 5 2 204.88 9.8
 10 -5 -2 200.68 10
 -10 5 -2 203.68 6.8
 -10 5 -2 218.88 9.4
 -10 -5 2 206.58 7.6
 -10 -5 2 208.58 8.2
 -10 -5 2 197.98 7.4
 10 5 2 201.68 9.2
 10 5 2 196.88 5.5
 10 -5 -2 184.98 5.4
 10 -5 -2 199.58 8.8
 10 5 2 207.38 8.9
 10 5 2 212.08 7.8
 10 -5 -2 215.98 8
 11 -5 2 170.98 8.2
 11 5 -2 178.58 9.8
 11 5 -2 176.08 8.1
 -11 -5 -2 160.48 7.2
 -11 5 2 162.78 8.5
 11 -5 2 159.78 9.3
 -11 -5 -2 164.48 7.7
 11 -5 2 160.18 6.9
 -11 5 2 152.88 5.9
 11 -5 2 158.08 5
 11 5 -2 165.78 8.2
 11 5 -2 161.98 9
 -11 5 -2 157.18 6.3
 -11 -5 2 150.78 7.3
 11 5 2 182.08 9.6
 11 -5 -2 170.68 4.6
 -11 5 -2 174.48 8.8
 11 5 2 175.88 7.4
 11 5 2 171.08 8.4
 -11 -5 2 183.98 8.3
 11 5 2 177.88 9
 11 -5 -2 171.28 8.4
 11 -5 -2 173.58 7.3
 11 -5 -2 162.38 4.8
 -12 -5 -2 11.9 3
 12 -5 2 13.7 1.6
 12 5 -2 14.8 3.4
 12 -5 2 10.3 3.7
 12 -5 2 11.9 2.7
 -12 -5 -2 10.8 2.5
 12 5 -2 9.5 3.9
 12 -5 2 7.6 2.9
 12 5 -2 11.1 3.3
 -12 5 2 10.8 3.4
 12 5 -2 15 4
 12 5 2 22.8 3.4
 12 5 2 19.4 1.3
 12 -5 -2 17.5 4.3
 12 5 2 24.6 4.6
 12 5 2 18.1 4.1
 -12 5 -2 17.9 3.9
 -12 -5 2 16.2 3.4
 12 -5 -2 26 3.6
 -12 -5 2 23.2 3.2
 -12 5 -2 18.7 2.8
 12 -5 -2 31.2 4.6
 -13 -5 -2 160.88 7.6
 13 -5 2 180.58 9.3
 13 -5 2 163.08 4.5
 13 5 -2 172.88 10.1
 -13 -5 -2 169.58 8.4
 -13 5 2 157.28 9.4
 13 5 -2 167.38 8.6
 13 5 -2 168.18 9.2
 -13 5 2 165.88 6.7
 13 -5 2 174.28 7.8
 13 -5 2 173.58 10.7
 13 5 -2 155.88 10.3
 13 5 2 174.08 10.4
 -13 5 -2 166.68 7
 13 5 2 186.68 10.1
 -13 -5 2 171.68 8.3
 13 5 2 161.78 9.1
 -13 5 -2 156.88 9.3
 13 -5 -2 161.38 10.4
 13 -5 -2 167.08 7.9
 13 5 2 164.88 8
 -13 -5 2 149.49 7
 13 -5 -2 156.98 8.9
 -14 -5 -2 164.98 8
 14 -5 2 179.68 11.2
 14 -5 2 178.98 10.5
 14 -5 2 180.28 7.9
 14 5 -2 161.38 10.9
 14 5 -2 183.58 10.1
 -14 5 2 175.38 10.3
 14 5 -2 153.18 8.9
 14 -5 2 186.28 10
 -14 -5 -2 152.38 8.6
 -14 5 2 179.38 7.2
 14 5 -2 166.38 10.4
 14 -5 -2 187.88 8.4
 -14 -5 2 194.28 9.4
 14 5 2 182.48 10.7
 14 -5 -2 188.48 11.9
 14 5 2 183.18 8.7
 14 5 2 195.28 10.4
 14 5 2 178.78 11.5
 -14 -5 2 195.48 8
 14 -5 -2 190.78 11.1
 14 -5 -2 183.28 10.2
 -14 5 -2 173.58 10.4
 -14 5 -2 183.68 7.7
 15 5 -2 0.3 3.2
 15 -5 2 0.6 3.4
 15 5 -2 -4.2 2.3
 15 5 -2 -1.2 3.4
 15 -5 2 2.1 3.3
 -15 5 2 -2 3.1
 15 -5 2 0.9 2
 15 5 -2 -1.9 3.1
 15 -5 2 -2.8 3.2
 -15 5 2 -0.4 1.8
 -15 -5 -2 1.8 2.9
 -15 -5 -2 2.6 2.3
 15 5 2 -0.9 3.3
 -15 -5 2 1.4 2.2
 15 -5 -2 0.3 2.1
 15 -5 -2 -2 2.7
 -15 -5 2 3.8 3
 -15 5 -2 -0.3 3.3
 15 5 2 -3.5 2.3
 15 -5 -2 2.5 3.4
 15 5 2 -1.9 3.2
 15 5 2 -2.1 3.2
 -15 5 -2 0.2 1.8
 16 -5 2 64.39 5.4
 16 -5 2 78.69 9.3
 16 -5 2 58.69 7.4
 -16 -5 -2 61.49 7.1
 16 5 -2 81.29 8.4
 16 5 -2 62.39 7.1
 -16 5 2 65.59 8.2
 -16 -5 -2 70.09 5.7
 16 5 -2 60.59 8.7
 16 -5 2 57.59 8.3
 -16 5 2 65.59 4.9
 16 5 -2 72.39 7.4
 16 -5 -2 72.59 9.4
 -16 5 -2 73.89 5.4
 16 -5 -2 71.99 9
 -16 -5 2 74.79 6
 16 5 2 61.59 8
 16 -5 -2 59.29 7.5
 16 -5 -2 72.19 5.8
 16 5 2 68.59 6.2
 -16 -5 2 78.59 6.9
 16 5 2 58.69 7.7
 16 5 2 67.59 8.8
 -16 5 -2 68.29 8.4
 17 5 -2 46.3 6.9
 17 -5 2 45.3 5.1
 -17 5 2 45.5 4.4
 -17 -5 -2 48.7 6.7
 17 5 -2 47.7 6.5
 17 -5 2 50.39 7.1
 -17 5 2 51.99 7.8
 17 5 -2 61.39 8.7
 17 -5 2 44.1 7.5
 -17 -5 -2 55.09 5.5
 -17 5 -2 49.99 7.8
 17 -5 -2 43.4 7.2
 17 -5 -2 55.79 7.5
 -17 -5 2 38.2 6
 -17 5 -2 50.09 4.9
 17 5 2 43.1 5.9
 17 5 2 43.7 7.7
 17 5 2 58.99 8
 17 -5 -2 51.59 5.4
 18 5 -2 76.09 9.3
 18 5 -2 50.69 8.9
 18 -5 2 72.69 6.5
 18 -5 2 69.89 9.6
 18 5 -2 67.69 8
 -18 5 2 72.49 6.3
 -18 -5 -2 77.29 7.4
 -18 5 2 50.99 8.2
 18 -5 2 75.39 8.7
 18 5 2 69.49 7.7
 18 -5 -2 75.99 9.9
 18 5 2 65.99 9.1
 18 -5 -2 55.19 5.9
 -18 5 -2 49.7 7.9
 -18 -5 2 69.09 8
 18 -5 -2 68.39 8.6
 -18 5 -2 79.49 6.5
 18 5 2 87.19 8.9
 -19 5 2 115.09 18.4
 19 -5 2 128.39 11
 19 5 -2 106.49 9.3
 -19 -5 -2 128.59 9.7
 19 5 -2 104.19 13.5
 19 -5 2 115.79 10.1
 19 5 2 116.39 10.8
 19 5 2 128.79 9.2
 -19 -5 2 133.19 9.8
 -19 5 -2 96.39 17.5
 -19 5 -2 105.29 8.5
 0 -6 -2 1888.31 38.1
 0 -6 2 1908.01 37.3
 0 6 -2 1901.01 38.6
 0 6 2 1899.11 36.5
 0 -6 2 1933.41 36.4
 0 6 2 1923.81 35.7
 0 -6 -2 1870.01 37.6
 0 -6 -2 1936.71 37.1
 0 6 -2 1970.1 36.6
 0 6 2 1916.71 37.8
 0 6 -2 1934.81 37
 0 6 2 2022 37.2
 0 6 -2 1969.2 37.9
 0 6 2 1930.61 37.2
 0 -6 2 1940.71 38.6
 0 -6 2 1878.11 37.7
 0 -6 2 1887.91 36.4
 0 -6 -2 1939.81 35.7
 0 6 -2 1956.6 36.7
 0 6 2 1931.21 36.5
 -1 -6 -2 822.32 16.7
 1 -6 2 812.52 17.1
 1 -6 2 807.02 16.8
 -1 6 2 835.12 16.4
 1 6 -2 821.12 16.3
 -1 6 2 813.22 17.3
 -1 -6 -2 798.22 18.2
 -1 6 2 806.72 17.9
 1 6 -2 806.92 17
 -1 6 2 814.52 16.4
 1 6 -2 809.62 17.4
 1 6 -2 826.02 16.9
 1 -6 2 821.52 16.6
 -1 6 2 824.92 17.1
 -1 -6 -2 827.82 16.6
 -1 -6 -2 795.52 17.3
 -1 6 2 818.02 16.4
 -1 -6 -2 804.62 16.3
 -1 6 2 795.52 16.9
 -1 -6 -2 820.52 17.3
 -1 -6 -2 803.72 17.8
 -1 -6 -2 829.02 15.5
 1 -6 2 815.52 18.6
 1 6 -2 800.32 18.2
 1 6 -2 805.32 17.1
 1 -6 2 818.82 17.8
 1 -6 2 803.52 17.5
 -1 -6 -2 841.72 17.2
 1 6 -2 809.92 18.7
 1 -6 2 803.02 16.5
 1 -6 2 785.62 17.3
 -1 -6 2 777.02 16.5
 1 6 2 782.42 16.8
 1 -6 -2 780.82 14.7
 -1 6 -2 767.12 15.9
 -1 -6 2 806.22 18.6
 -1 6 -2 776.52 17.2
 -1 -6 2 803.62 16.5
 1 -6 -2 755.72 17.2
 1 -6 -2 774.42 16.6
 -1 -6 2 774.32 15.7
 1 -6 -2 785.12 15.8
 1 -6 -2 763.82 16.4
 1 6 2 759.42 16.2
 -1 6 -2 794.42 17.5
 -1 -6 2 774.32 16
 1 -6 -2 783.62 15.7
 1 6 2 777.22 15.5
 -1 -6 2 775.72 16.8
 -1 6 -2 778.02 16
 -1 6 -2 776.02 16.1
 1 6 2 789.92 17.3
 1 6 2 762.52 16.5
 1 6 2 752.12 17.5
 1 -6 -2 759.32 16.5
 1 6 2 774.32 14.8
 -1 -6 2 770.52 16.1
 1 -6 -2 778.42 17.7
 -1 -6 2 768.62 18
 2 -6 2 1481.45 28.8
 -2 -6 -2 1476.95 29.8
 2 6 -2 1503.45 30.6
 2 -6 2 1468.55 29.6
 2 -6 2 1500.15 29.4
 2 -6 2 1516.45 28.5
 -2 -6 -2 1494.25 30.7
 2 -6 2 1522.25 31.2
 -2 -6 -2 1506.15 28.9
 -2 6 2 1478.75 29.4
 -2 -6 -2 1479.85 29
 -2 6 2 1508.15 29.7
 -2 6 2 1491.05 28.2
 2 6 -2 1530.15 29.5
 -2 -6 -2 1552.84 28.5
 2 6 -2 1530.05 28.4
 -2 6 2 1491.05 28.4
 -2 6 2 1466.45 30.3
 2 6 -2 1499.25 31.3
 -2 6 2 1515.05 29.1
 2 6 -2 1474.25 29.3
 -2 -6 -2 1515.45 29.6
 2 6 -2 1495.25 29.8
 2 6 -2 1462.05 28.9
 -2 -6 2 1471.55 28.9
 -2 -6 2 1474.15 28.3
 -2 6 -2 1516.95 31.7
 -2 6 -2 1472.05 26.7
 -2 -6 2 1471.25 29.4
 -2 -6 2 1519.75 31.1
 -2 -6 2 1459.05 28.9
 -2 6 -2 1495.05 26.7
 2 6 2 1457.15 31.5
 2 -6 -2 1448.56 28.6
 2 6 2 1488.75 28
 2 6 2 1519.55 30.1
 -2 -6 2 1473.15 29.2
 2 6 2 1469.75 30.4
 -2 6 -2 1476.15 29
 2 6 2 1465.05 28.4
 -2 6 -2 1536.15 28.6
 2 -6 -2 1470.35 29.3
 2 -6 -2 1459.75 29.5
 2 -6 -2 1457.35 29.1
 -2 6 -2 1432.16 28.2
 2 -6 -2 1487.95 27.9
 -3 -6 -2 1274.87 26.8
 3 6 -2 1286.67 26.8
 3 6 -2 1305.97 27.6
 -3 -6 -2 1292.97 24.7
 -3 -6 -2 1303.57 23.9
 -3 -6 -2 1199.48 26.2
 3 -6 2 1286.57 24
 -3 6 2 1276.27 23.7
 -3 -6 -2 1248.88 25.7
 3 -6 2 1197.88 25.3
 3 6 -2 1185.58 26.6
 3 -6 2 1245.08 25.6
 -3 6 2 1268.87 26
 -3 6 2 1255.57 27
 3 -6 2 1268.37 23.4
 3 6 -2 1254.77 25
 -3 6 2 1265.17 24.1
 -3 -6 -2 1200.08 26.3
 3 6 -2 1271.37 24.1
 3 -6 2 1256.97 24.8
 3 6 -2 1252.67 25.7
 -3 6 2 1270.07 26.3
 -3 6 -2 1263.57 24.2
 -3 -6 2 1214.48 25.3
 -3 6 -2 1253.17 26.1
 -3 6 -2 1229.88 25.4
 -3 -6 2 1259.37 27.4
 3 -6 -2 1343.97 26.1
 -3 -6 2 1276.77 24.2
 -3 -6 2 1266.77 25.1
 3 -6 -2 1223.88 25.4
 -3 -6 2 1255.17 25.7
 -3 -6 2 1263.77 25.7
 3 6 2 1255.37 24.7
 -3 6 -2 1279.37 26.5
 3 6 2 1258.77 26.1
 3 -6 -2 1250.27 24.1
 3 6 2 1259.37 26.5
 -3 6 -2 1278.47 24.9
 3 6 2 1281.67 26.9
 -4 -6 -2 679.73 13.1
 -4 6 2 665.33 12.8
 4 6 -2 660.43 14.5
 -4 -6 -2 650.33 15
 4 6 -2 689.43 17.2
 4 -6 2 637.54 15.2
 4 -6 2 676.43 14.6
 -4 6 2 664.83 15.3
 4 6 -2 683.03 16.4
 4 -6 2 674.63 12.9
 -4 -6 -2 675.03 15.4
 4 -6 2 671.53 14.8
 4 -6 2 666.73 15.1
 4 -6 2 683.33 13.3
 4 6 -2 685.63 15.5
 -4 6 2 669.83 16.1
 -4 6 2 683.93 13.7
 -4 -6 -2 676.93 16.5
 -4 -6 -2 655.93 14.3
 4 6 2 661.43 15.5
 -4 6 -2 642.94 14.9
 4 6 2 633.74 15.7
 4 -6 -2 662.53 13.4
 4 6 2 665.93 16.3
 -4 -6 2 663.73 14.2
 -4 6 -2 655.73 15.5
 -4 -6 2 638.74 14.7
 4 6 2 663.73 14
 4 -6 -2 630.34 15
 -4 -6 2 638.04 14.9
 -4 6 -2 646.44 13.1
 -4 -6 2 696.03 17.2
 4 -6 -2 644.24 15.4
 -4 6 -2 650.33 14.3
 5 6 -2 666.53 15.7
 -5 6 2 683.33 13.9
 -5 -6 -2 682.53 16
 5 -6 2 681.13 15
 -5 6 2 681.03 12.5
 5 -6 2 687.73 13.3
 -5 -6 -2 675.93 14.6
 5 6 -2 703.03 17.8
 5 6 -2 695.23 16.2
 -5 -6 -2 644.24 15.5
 -5 -6 -2 680.03 12.6
 -5 6 2 658.93 15.7
 5 -6 2 674.83 12.8
 -5 -6 -2 677.63 15.8
 -5 -6 -2 668.53 17
 -5 6 2 681.93 16.5
 5 6 -2 653.03 14.5
 5 -6 2 691.23 13.1
 5 -6 2 647.24 15.6
 5 6 -2 681.43 17
 -5 -6 2 645.94 12.9
 5 -6 -2 647.34 15.7
 -5 6 -2 644.54 12.7
 -5 6 -2 646.34 15.8
 -5 -6 2 627.34 16.8
 5 -6 -2 614.74 15.1
 5 6 2 649.14 16.5
 5 6 2 658.23 14.1
 5 -6 -2 630.84 13.4
 5 6 2 679.53 15.9
 -5 6 -2 615.94 15
 5 6 2 619.84 15.9
 -5 -6 2 652.03 14
 -5 -6 2 662.93 15.2
 -5 -6 2 617.44 14.8
 5 6 2 650.63 12.1
 6 6 -2 14.3 2.4
 6 6 -2 17 3.1
 6 6 -2 15.2 1.6
 -6 -6 -2 13.1 2.2
 -6 -6 -2 17.6 2.4
 6 -6 2 11.2 2
 6 6 -2 14.5 2.3
 -6 6 2 14.8 1
 -6 -6 -2 14.8 1.9
 6 -6 2 13.5 1.2
 -6 6 2 14.6 1.4
 -6 -6 -2 16.2 2.7
 6 -6 2 15.1 1.1
 -6 6 2 13.6 2.3
 6 -6 2 16 2
 -6 6 2 12.6 2.5
 -6 -6 -2 14.1 1.7
 6 -6 2 13.6 0.8
 -6 -6 -2 13.6 2.2
 6 6 -2 16.3 2.9
 6 6 2 19.2 2
[truncated: 45,900,425 more chars]
