# Supplementary material for: Enhancing hydrogen positions in X-ray structures of transition metal hydride complexes with dynamic quantum crystallography
Source: IUCrJ. 2023 Nov 22;11(Pt 1):45–56. doi: 10.1107/S205225252300951X (PMC10833390; doi:10.1107/S205225252300951X)
Supplement: Supplementary file 3 [file m-11-00045-sup2.cif]

data_KCPTCR_HAR_0_HADPs
_database_code_depnum_ccdc_archive      'CCDC 2263063'
_audit_creation_date               2023-02-18
_audit_creation_method
;
Olex2 1.3
(compiled 2020.11.12 svn.r5f609507 for OlexSys, GUI svn.r6226)
;
_audit_contact_author_address      ?
_audit_contact_author_email        ?
_audit_contact_author_name         ''
_audit_contact_author_phone        ?
_publ_contact_author_id_orcid      ?
_publ_section_references
;
Bourhis, L.J., Dolomanov, O.V., Gildea, R.J., Howard, J.A.K., Puschmann, H.
 (2015). Acta Cryst. A71, 59-75.

Dolomanov, O.V., Bourhis, L.J., Gildea, R.J, Howard, J.A.K. & Puschmann, H.
 (2009), J. Appl. Cryst. 42, 339-341.
;
_chemical_formula_moiety           'C28 H37 Cr2 K N2 O16'
_chemical_formula_sum              'C28 H37 Cr2 K N2 O16'
_chemical_formula_weight           800.700
loop_
  _atom_type_symbol
  _atom_type_scat_dispersion_real
  _atom_type_scat_dispersion_imag
  _atom_type_scat_Cromer_Mann_a1
  _atom_type_scat_Cromer_Mann_a2
  _atom_type_scat_Cromer_Mann_a3
  _atom_type_scat_Cromer_Mann_a4
  _atom_type_scat_Cromer_Mann_b1
  _atom_type_scat_Cromer_Mann_b2
  _atom_type_scat_Cromer_Mann_b3
  _atom_type_scat_Cromer_Mann_b4
  _atom_type_scat_Cromer_Mann_c
  _atom_type_scat_source
  _atom_type_scat_dispersion_source
 C 0.00330 0.00160 2.31000 1.02000 1.58860 0.86500 20.84390 10.20750 0.56870
 51.65120 0.215599998832
 'International Tables Volume C Table 6.1.1.4 (pp. 500-502)' custom
 H 0.00000 0.00000 0.49300 0.32291 0.14019 0.04081 10.51090 26.12570 3.14236
 57.79970 0.0030380000826
 'International Tables Volume C Table 6.1.1.4 (pp. 500-502)' custom
 K 0.20090 0.24940 8.21860 7.43980 1.05190 0.86590 12.79490 0.77480 213.18700
 41.68410 1.42279994488
 'International Tables Volume C Table 6.1.1.4 (pp. 500-502)' custom
 O 0.01060 0.00600 3.04850 2.28680 1.54630 0.86700 13.27710 5.70110 0.32390
 32.90890 0.250800013542
 'International Tables Volume C Table 6.1.1.4 (pp. 500-502)' custom
 N 0.00610 0.00330 12.21260 3.13220 2.01250 1.16630 0.00570 9.89330 28.99750
 0.58260 -11.5290002823
 'International Tables Volume C Table 6.1.1.4 (pp. 500-502)' custom
 Cr 0.32090 0.62360 10.64060 7.35370 3.32400 1.49220 6.10380 0.39200 20.26260
 98.73990 1.18320000172
 'International Tables Volume C Table 6.1.1.4 (pp. 500-502)' custom

_space_group_crystal_system        'monoclinic'
_space_group_IT_number             14
_space_group_name_H-M_alt          'P 1 21/c 1'
_space_group_name_Hall             '-P 2ybc'
loop_
  _space_group_symop_id
  _space_group_symop_operation_xyz
 1 x,y,z
 2 -x,y+1/2,-z+1/2
 3 -x,-y,-z
 4 x,-y-1/2,z-1/2

_symmetry_Int_Tables_number        14
_cell_length_a                     10.458
_cell_length_b                     14.417
_cell_length_c                     23.882
_cell_angle_alpha                  90
_cell_angle_beta                   97.26
_cell_angle_gamma                  90
_cell_volume                       3571.892826
_cell_formula_units_Z              4
_cell_measurement_reflns_used      1024
_cell_measurement_temperature      28.0(10)
_cell_measurement_theta_max        1.5
_cell_measurement_theta_min        47.5
_exptl_absorpt_coefficient_mu      0.797
_exptl_absorpt_correction_T_max    0.903
_exptl_absorpt_correction_T_min    0.890
_exptl_absorpt_correction_type     empirical
_exptl_crystal_colour              yellow
_exptl_crystal_colour_primary      yellow
_exptl_crystal_density_diffrn      1.489
_exptl_crystal_density_method      'not measured'
_exptl_crystal_description         ellipsoidal
_exptl_crystal_F_000               1660.306
_exptl_crystal_size_max            0.3
_exptl_crystal_size_mid            0.25
_exptl_crystal_size_min            0.2
_diffrn_reflns_av_R_equivalents    0.0000
_diffrn_reflns_av_unetI/netI       0.0485
_diffrn_reflns_Laue_measured_fraction_full  0.9509
_diffrn_reflns_Laue_measured_fraction_max  0.7883
_diffrn_reflns_limit_h_max         20
_diffrn_reflns_limit_h_min         -19
_diffrn_reflns_limit_k_max         30
_diffrn_reflns_limit_k_min         0
_diffrn_reflns_limit_l_max         50
_diffrn_reflns_limit_l_min         0
_diffrn_reflns_number              27917
_diffrn_reflns_point_group_measured_fraction_full  0.9509
_diffrn_reflns_point_group_measured_fraction_max  0.7883
_diffrn_reflns_theta_full          25.2402
_diffrn_reflns_theta_max           48.74
_diffrn_reflns_theta_min           2.42
_diffrn_ambient_temperature        28(2)
_diffrn_measured_fraction_theta_full  0.9509
_diffrn_measured_fraction_theta_max  0.7883
_diffrn_measurement_device_type    'SMART CCD'
_diffrn_measurement_method         'omega scan'
_diffrn_radiation_type             'Mo K\a'
_diffrn_radiation_wavelength       0.71069
_reflns_Friedel_coverage           0.0
_reflns_limit_h_max                20
_reflns_limit_h_min                -19
_reflns_limit_k_max                30
_reflns_limit_k_min                0
_reflns_limit_l_max                50
_reflns_limit_l_min                0
_reflns_number_gt                  22531
_reflns_number_total               27917
_reflns_threshold_expression       I>=2u(I)
_computing_molecular_graphics      'Olex2 1.3 (Dolomanov et al., 2009)'
_computing_publication_material    'Olex2 1.3 (Dolomanov et al., 2009)'
_computing_structure_refinement    'olex2.refine 1.3 (Bourhis et al., 2015)'
_computing_structure_solution      'SHELXD  (Sheldrick, 2008)'
_refine_diff_density_max           0.7615
_refine_diff_density_min           -1.1745
_refine_diff_density_rms           0.1371
_refine_ls_d_res_high              0.4727
_refine_ls_d_res_low               8.4207
_refine_ls_goodness_of_fit_ref     0.7207
_refine_ls_hydrogen_treatment      refxyz
_refine_ls_matrix_type             full
_refine_ls_number_constraints      0
_refine_ls_number_parameters       553
_refine_ls_number_reflns           27917
_refine_ls_number_restraints       0
_refine_ls_R_factor_all            0.0470
_refine_ls_R_factor_gt             0.0324
_refine_ls_restrained_S_all        0.7207
_refine_ls_shift/su_max            0.0002
_refine_ls_shift/su_mean           0.0000
_refine_ls_structure_factor_coef   Fsqd
_refine_ls_weighting_details      
 'w=1/[\s^2^(Fo^2^)+(0.1P)^2^] where P=(Fo^2^+2Fc^2^)/3'
_refine_ls_weighting_scheme        calc
_refine_ls_wR_factor_gt            0.0923
_refine_ls_wR_factor_ref           0.1043
_olex2_refinement_description
;
1. Others
 Fixed U11: H(0) H1A(0) H1B(0) H1C(0) H1D(0) H1E(0) H1F(0) H1G(0) H1H(0)
 H1I(0) H1J(0) H1K(0) H1L(0) H1M(0) H1N(0) H1O(0) H1P(0) H1Q(0) H1R(0) H2A(0)
 H2B(0) H2C(0) H2D(0) H2E(0) H2F(0) H2G(0) H2H(0) H2I(0) H2J(0) H2K(0) H2L(0)
 H2M(0) H2N(0) H2O(0) H2P(0) H2Q(0) H2R(0)
 Fixed U12: H(0) H1A(0) H1B(0) H1C(0) H1D(0) H1E(0) H1F(0) H1G(0) H1H(0)
 H1I(0) H1J(0) H1K(0) H1L(0) H1M(0) H1N(0) H1O(0) H1P(0) H1Q(0) H1R(0) H2A(0)
 H2B(0) H2C(0) H2D(0) H2E(0) H2F(0) H2G(0) H2H(0) H2I(0) H2J(0) H2K(0) H2L(0)
 H2M(0) H2N(0) H2O(0) H2P(0) H2Q(0) H2R(0)
 Fixed U13: H(0) H1A(0) H1B(0) H1C(0) H1D(0) H1E(0) H1F(0) H1G(0) H1H(0)
 H1I(0) H1J(0) H1K(0) H1L(0) H1M(0) H1N(0) H1O(0) H1P(0) H1Q(0) H1R(0) H2A(0)
 H2B(0) H2C(0) H2D(0) H2E(0) H2F(0) H2G(0) H2H(0) H2I(0) H2J(0) H2K(0) H2L(0)
 H2M(0) H2N(0) H2O(0) H2P(0) H2Q(0) H2R(0)
 Fixed U22: H(0) H1A(0) H1B(0) H1C(0) H1D(0) H1E(0) H1F(0) H1G(0) H1H(0)
 H1I(0) H1J(0) H1K(0) H1L(0) H1M(0) H1N(0) H1O(0) H1P(0) H1Q(0) H1R(0) H2A(0)
 H2B(0) H2C(0) H2D(0) H2E(0) H2F(0) H2G(0) H2H(0) H2I(0) H2J(0) H2K(0) H2L(0)
 H2M(0) H2N(0) H2O(0) H2P(0) H2Q(0) H2R(0)
 Fixed U23: H(0) H1A(0) H1B(0) H1C(0) H1D(0) H1E(0) H1F(0) H1G(0) H1H(0)
 H1I(0) H1J(0) H1K(0) H1L(0) H1M(0) H1N(0) H1O(0) H1P(0) H1Q(0) H1R(0) H2A(0)
 H2B(0) H2C(0) H2D(0) H2E(0) H2F(0) H2G(0) H2H(0) H2I(0) H2J(0) H2K(0) H2L(0)
 H2M(0) H2N(0) H2O(0) H2P(0) H2Q(0) H2R(0)
 Fixed U33: H(0) H1A(0) H1B(0) H1C(0) H1D(0) H1E(0) H1F(0) H1G(0) H1H(0)
 H1I(0) H1J(0) H1K(0) H1L(0) H1M(0) H1N(0) H1O(0) H1P(0) H1Q(0) H1R(0) H2A(0)
 H2B(0) H2C(0) H2D(0) H2E(0) H2F(0) H2G(0) H2H(0) H2I(0) H2J(0) H2K(0) H2L(0)
 H2M(0) H2N(0) H2O(0) H2P(0) H2Q(0) H2R(0)
;
loop_
  _atom_site_label
  _atom_site_type_symbol
  _atom_site_fract_x
  _atom_site_fract_y
  _atom_site_fract_z
  _atom_site_U_iso_or_equiv
  _atom_site_adp_type
  _atom_site_occupancy
  _atom_site_refinement_flags_posn
 Cr1 Cr 0.163874(10) 0.002349(6) 0.236375(4) 0.005207(18) Uani 1.000000 .
 Cr2 Cr 0.018762(11) 0.177452(6) 0.165108(4) 0.005772(18) Uani 1.000000 .
 K1 K 0.463717(13) 0.199293(8) 0.418000(5) 0.00654(2) Uani 1.000000 .
 O1 O 0.25209(6) 0.13809(4) 0.33121(2) 0.01180(8) Uani 1.000000 .
 O2 O -0.08353(6) -0.04365(4) 0.28575(3) 0.01417(9) Uani 1.000000 .
 O3 O 0.10466(6) -0.12659(4) 0.13547(2) 0.01253(9) Uani 1.000000 .
 O4 O 0.39545(6) 0.05450(4) 0.17751(3) 0.01359(9) Uani 1.000000 .
 O5 O 0.30034(6) -0.15033(4) 0.30579(3) 0.01230(9) Uani 1.000000 .
 O6 O -0.25957(6) 0.12167(4) 0.17223(2) 0.01233(9) Uani 1.000000 .
 O7 O 0.01680(6) 0.05855(4) 0.05955(2) 0.01260(9) Uani 1.000000 .
 O8 O 0.28637(6) 0.25363(4) 0.15524(3) 0.01338(9) Uani 1.000000 .
 O9 O 0.02670(7) 0.26566(4) 0.28174(3) 0.01766(11) Uani 1.000000 .
 O10 O -0.07201(7) 0.34766(4) 0.09923(3) 0.01448(10) Uani 1.000000 .
 O11 O 0.28571(5) 0.09214(3) 0.47314(2) 0.00780(7) Uani 1.000000 .
 O12 O 0.44342(5) 0.00265(3) 0.40246(2) 0.00833(7) Uani 1.000000 .
 O13 O 0.31317(5) 0.34096(3) 0.36293(2) 0.00873(7) Uani 1.000000 .
 O14 O 0.52821(5) 0.26679(3) 0.31528(2) 0.00888(7) Uani 1.000000 .
 O15 O 0.55089(5) 0.32678(4) 0.50766(2) 0.00926(7) Uani 1.000000 .
 O16 O 0.72730(5) 0.20516(3) 0.46497(2) 0.00821(7) Uani 1.000000 .
 N1 N 0.27305(6) 0.30200(4) 0.47985(2) 0.00781(8) Uani 1.000000 .
 N2 N 0.66189(6) 0.09452(4) 0.36196(2) 0.00692(7) Uani 1.000000 .
 C1 C 0.21620(7) 0.08860(4) 0.29508(3) 0.00814(9) Uani 1.000000 .
 C2 C 0.01010(7) -0.02689(4) 0.26770(3) 0.00876(9) Uani 1.000000 .
 C3 C 0.12293(7) -0.07915(4) 0.17412(3) 0.00847(9) Uani 1.000000 .
 C4 C 0.30810(7) 0.03662(4) 0.20002(3) 0.00897(9) Uani 1.000000 .
 C5 C 0.25021(7) -0.09118(4) 0.27863(3) 0.00842(9) Uani 1.000000 .
 C6 C -0.15453(7) 0.14179(4) 0.16995(3) 0.00870(9) Uani 1.000000 .
 C7 C 0.01878(7) 0.10405(4) 0.09913(3) 0.00825(9) Uani 1.000000 .
 C8 C 0.18815(7) 0.22109(4) 0.16011(3) 0.00896(9) Uani 1.000000 .
 C9 C 0.02388(8) 0.23370(5) 0.23776(3) 0.01106(10) Uani 1.000000 .
 C10 C -0.03870(7) 0.28242(4) 0.12526(3) 0.00929(9) Uani 1.000000 .
 C11 C 0.20815(7) 0.23294(4) 0.51163(3) 0.00902(9) Uani 1.000000 .
 C12 C 0.17310(7) 0.14344(4) 0.47988(3) 0.00863(9) Uani 1.000000 .
 C13 C 0.25207(7) 0.00543(4) 0.44643(3) 0.00781(9) Uani 1.000000 .
 C14 C 0.37236(7) -0.04781(4) 0.43910(3) 0.00815(9) Uani 1.000000 .
 C15 C 0.54822(7) -0.04991(4) 0.38674(3) 0.00805(9) Uani 1.000000 .
 C16 C 0.60989(7) 0.00369(4) 0.34255(3) 0.00813(9) Uani 1.000000 .
 C17 C 0.17935(7) 0.34654(5) 0.43700(3) 0.00924(9) Uani 1.000000 .
 C18 C 0.24062(7) 0.40164(4) 0.39331(3) 0.00968(9) Uani 1.000000 .
 C19 C 0.37490(8) 0.38881(5) 0.32182(3) 0.01084(10) Uani 1.000000 .
 C20 C 0.42820(8) 0.31882(5) 0.28403(3) 0.01079(10) Uani 1.000000 .
 C21 C 0.57211(7) 0.19483(4) 0.28134(3) 0.00943(9) Uani 1.000000 .
 C22 C 0.69038(7) 0.14949(4) 0.31300(3) 0.00919(9) Uani 1.000000 .
 C23 C 0.33593(7) 0.37155(5) 0.51923(3) 0.01008(10) Uani 1.000000 .
 C24 C 0.46539(7) 0.34038(5) 0.54888(3) 0.01026(10) Uani 1.000000 .
 C25 C 0.68009(7) 0.31745(4) 0.53319(3) 0.00875(9) Uani 1.000000 .
 C26 C 0.76442(7) 0.29314(4) 0.48874(3) 0.00913(9) Uani 1.000000 .
 C27 C 0.82386(7) 0.16972(5) 0.43396(3) 0.00908(9) Uani 1.000000 .
 C28 C 0.77753(7) 0.08189(4) 0.40292(3) 0.00833(9) Uani 1.000000 .
 H H 0.0487(12) 0.0771(9) 0.2000(5) 0.000000 Uani 1.000000 .
 H1A H 0.1187(12) 0.2627(8) 0.5261(5) 0.000000 Uani 1.000000 .
 H1B H 0.2745(12) 0.2156(8) 0.5499(5) 0.000000 Uani 1.000000 .
 H1C H 0.1186(12) 0.1570(8) 0.4365(5) 0.000000 Uani 1.000000 .
 H1D H 0.1093(11) 0.1027(8) 0.5038(5) 0.000000 Uani 1.000000 .
 H1E H 0.1947(12) 0.0161(8) 0.4056(5) 0.000000 Uani 1.000000 .
 H1F H 0.1921(12) -0.0353(8) 0.4720(5) 0.000000 Uani 1.000000 .
 H1G H 0.3422(11) -0.1149(8) 0.4210(5) 0.000000 Uani 1.000000 .
 H1H H 0.4276(11) -0.0578(8) 0.4804(5) 0.000000 Uani 1.000000 .
 H1I H 0.5113(12) -0.1161(8) 0.3678(5) 0.000000 Uani 1.000000 .
 H1J H 0.6130(11) -0.0694(8) 0.4241(5) 0.000000 Uani 1.000000 .
 H1K H 0.5370(12) 0.0182(8) 0.3071(5) 0.000000 Uani 1.000000 .
 H1L H 0.6850(12) -0.0387(8) 0.3280(5) 0.000000 Uani 1.000000 .
 H1M H 0.1241(12) 0.2924(8) 0.4142(5) 0.000000 Uani 1.000000 .
 H1N H 0.1135(11) 0.3914(8) 0.4561(5) 0.000000 Uani 1.000000 .
 H1O H 0.1638(12) 0.4367(8) 0.3629(5) 0.000000 Uani 1.000000 .
 H1P H 0.3029(11) 0.4577(8) 0.4123(5) 0.000000 Uani 1.000000 .
 H1Q H 0.4515(12) 0.4318(8) 0.3427(5) 0.000000 Uani 1.000000 .
 H1R H 0.3069(11) 0.4331(8) 0.2962(5) 0.000000 Uani 1.000000 .
 H2A H 0.3500(11) 0.2736(8) 0.2666(5) 0.000000 Uani 1.000000 .
 H2B H 0.4684(12) 0.3539(8) 0.2493(5) 0.000000 Uani 1.000000 .
 H2C H 0.5955(12) 0.2242(9) 0.2405(5) 0.000000 Uani 1.000000 .
 H2D H 0.4967(11) 0.1463(8) 0.2693(5) 0.000000 Uani 1.000000 .
 H2E H 0.7351(12) 0.1051(8) 0.2837(5) 0.000000 Uani 1.000000 .
 H2F H 0.7558(12) 0.2075(8) 0.3274(5) 0.000000 Uani 1.000000 .
 H2G H 0.3558(11) 0.4334(8) 0.4974(5) 0.000000 Uani 1.000000 .
 H2H H 0.2732(12) 0.3954(9) 0.5512(5) 0.000000 Uani 1.000000 .
 H2I H 0.4571(12) 0.2739(9) 0.5739(5) 0.000000 Uani 1.000000 .
 H2J H 0.5079(12) 0.3937(8) 0.5787(5) 0.000000 Uani 1.000000 .
 H2K H 0.7142(11) 0.3810(8) 0.5544(5) 0.000000 Uani 1.000000 .
 H2L H 0.6878(12) 0.2636(8) 0.5666(5) 0.000000 Uani 1.000000 .
 H2M H 0.7587(12) 0.3477(8) 0.4548(5) 0.000000 Uani 1.000000 .
 H2N H 0.8637(11) 0.2922(8) 0.5086(5) 0.000000 Uani 1.000000 .
 H2O H 0.8500(12) 0.2236(8) 0.4061(5) 0.000000 Uani 1.000000 .
 H2P H 0.9112(12) 0.1517(8) 0.4658(5) 0.000000 Uani 1.000000 .
 H2Q H 0.8587(12) 0.0527(8) 0.3833(5) 0.000000 Uani 1.000000 .
 H2R H 0.7550(11) 0.0325(8) 0.4335(5) 0.000000 Uani 1.000000 .

loop_
  _atom_site_aniso_label
  _atom_site_aniso_U_11
  _atom_site_aniso_U_22
  _atom_site_aniso_U_33
  _atom_site_aniso_U_12
  _atom_site_aniso_U_13
  _atom_site_aniso_U_23
 Cr1 0.00566(4) 0.00461(3) 0.00533(4) 0.00020(2) 0.00060(3) -0.00016(2)
 Cr2 0.00676(4) 0.00531(3) 0.00511(4) 0.00087(3) 0.00021(3) 0.00018(2)
 K1 0.00624(5) 0.00669(4) 0.00663(5) 0.00019(3) 0.00058(3) -0.00004(3)
 O1 0.0155(2) 0.00917(16) 0.0097(2) -0.00008(16) -0.00230(16) -0.00282(14)
 O2 0.0105(2) 0.0167(2) 0.0166(2) -0.00024(18) 0.00654(18) 0.00139(17)
 O3 0.0152(2) 0.01220(18) 0.0102(2) -0.00197(17) 0.00164(16) -0.00496(15)
 O4 0.0108(2) 0.01394(19) 0.0173(2) -0.00099(18) 0.00691(18) 0.00010(17)
 O5 0.0136(2) 0.00915(16) 0.0135(2) 0.00353(16) -0.00099(16) 0.00245(15)
 O6 0.0096(2) 0.01497(19) 0.0130(2) -0.00108(17) 0.00340(16) 0.00016(16)
 O7 0.0169(3) 0.01222(18) 0.0090(2) -0.00136(17) 0.00288(17) -0.00339(14)
 O8 0.0110(2) 0.0161(2) 0.0129(2) -0.00540(18) 0.00069(16) 0.00073(16)
 O9 0.0261(3) 0.0172(2) 0.0089(2) 0.0096(2) -0.0010(2) -0.00483(17)
 O10 0.0177(3) 0.00946(17) 0.0152(2) 0.00298(17) -0.00219(18) 0.00423(16)
 O11 0.00644(19) 0.00765(14) 0.00926(18) -0.00018(13) 0.00081(13) -0.00095(12)
 O12 0.0089(2) 0.00665(14) 0.00989(19) 0.00079(13) 0.00284(14) 0.00101(12)
 O13 0.0096(2) 0.00708(14) 0.00983(19) 0.00084(14) 0.00233(14) 0.00114(12)
 O14 0.0101(2) 0.00880(15) 0.00766(18) 0.00178(14) 0.00083(14) 0.00055(12)
 O15 0.0075(2) 0.01242(17) 0.00766(18) 0.00117(15) 0.00029(13) -0.00174(13)
 O16 0.00612(19) 0.00872(15) 0.00983(19) -0.00103(13) 0.00121(13) -0.00237(13)
 N1 0.0069(2) 0.00787(16) 0.0087(2) 0.00122(15) 0.00098(15) -0.00052(13)
 N2 0.0072(2) 0.00694(15) 0.00674(18) -0.00007(14) 0.00133(14) -0.00015(13)
 C1 0.0096(2) 0.00679(17) 0.0077(2) -0.00001(17) -0.00030(17) -0.00076(15)
 C2 0.0082(3) 0.00892(18) 0.0095(2) 0.00038(18) 0.00269(17) 0.00050(16)
 C3 0.0093(2) 0.00800(18) 0.0081(2) -0.00027(17) 0.00110(17) -0.00150(15)
 C4 0.0081(3) 0.00912(19) 0.0100(2) -0.00054(18) 0.00257(17) -0.00038(16)
 C5 0.0088(2) 0.00688(17) 0.0094(2) 0.00119(17) 0.00031(17) 0.00045(15)
 C6 0.0089(3) 0.00945(18) 0.0078(2) 0.00080(18) 0.00143(17) 0.00025(15)
 C7 0.0095(2) 0.00820(18) 0.0071(2) -0.00039(17) 0.00113(17) -0.00119(15)
 C8 0.0094(3) 0.00888(18) 0.0084(2) -0.00115(18) 0.00009(17) 0.00013(16)
 C9 0.0144(3) 0.0103(2) 0.0081(2) 0.0038(2) -0.00017(19) -0.00178(17)
 C10 0.0111(3) 0.00712(17) 0.0092(2) 0.00145(18) -0.00031(18) 0.00134(16)
 C11 0.0094(3) 0.00980(19) 0.0081(2) 0.00139(18) 0.00229(17) -0.00032(16)
 C12 0.0065(2) 0.00932(19) 0.0102(2) 0.00005(17) 0.00157(17) 0.00007(16)
 C13 0.0072(2) 0.00793(18) 0.0084(2) -0.00154(16) 0.00151(16) -0.00027(15)
 C14 0.0095(3) 0.00667(17) 0.0085(2) -0.00024(17) 0.00208(17) 0.00074(15)
 C15 0.0079(2) 0.00658(17) 0.0097(2) 0.00065(17) 0.00127(17) 0.00038(15)
 C16 0.0093(3) 0.00757(17) 0.0076(2) -0.00024(17) 0.00122(17) -0.00078(15)
 C17 0.0073(2) 0.0101(2) 0.0105(2) 0.00177(18) 0.00170(17) 0.00127(17)
 C18 0.0102(3) 0.00774(18) 0.0115(2) 0.00187(18) 0.00299(19) 0.00150(16)
 C19 0.0124(3) 0.00808(19) 0.0126(3) 0.00222(19) 0.0039(2) 0.00306(17)
 C20 0.0123(3) 0.0117(2) 0.0085(2) 0.0030(2) 0.00197(19) 0.00313(17)
 C21 0.0120(3) 0.00888(19) 0.0073(2) 0.00165(18) 0.00096(18) 0.00047(16)
 C22 0.0096(3) 0.00967(19) 0.0089(2) 0.00099(18) 0.00335(18) 0.00170(16)
 C23 0.0086(3) 0.0098(2) 0.0117(2) 0.00137(18) 0.00068(18) -0.00329(17)
 C24 0.0079(3) 0.0138(2) 0.0089(2) 0.00042(19) 0.00081(18) -0.00303(18)
 C25 0.0082(2) 0.00950(19) 0.0083(2) -0.00049(18) 0.00005(17) -0.00192(16)
 C26 0.0075(3) 0.00887(19) 0.0110(2) -0.00130(17) 0.00131(18) -0.00206(16)
 C27 0.0074(2) 0.0099(2) 0.0100(2) -0.00086(18) 0.00141(17) -0.00199(16)
 C28 0.0075(2) 0.00827(18) 0.0092(2) 0.00082(17) 0.00094(17) -0.00062(16)
 H 0.000000 0.000000 0.000000 0.000000 0.000000 0.000000
 H1A 0.000000 0.000000 0.000000 0.000000 0.000000 0.000000
 H1B 0.000000 0.000000 0.000000 0.000000 0.000000 0.000000
 H1C 0.000000 0.000000 0.000000 0.000000 0.000000 0.000000
 H1D 0.000000 0.000000 0.000000 0.000000 0.000000 0.000000
 H1E 0.000000 0.000000 0.000000 0.000000 0.000000 0.000000
 H1F 0.000000 0.000000 0.000000 0.000000 0.000000 0.000000
 H1G 0.000000 0.000000 0.000000 0.000000 0.000000 0.000000
 H1H 0.000000 0.000000 0.000000 0.000000 0.000000 0.000000
 H1I 0.000000 0.000000 0.000000 0.000000 0.000000 0.000000
 H1J 0.000000 0.000000 0.000000 0.000000 0.000000 0.000000
 H1K 0.000000 0.000000 0.000000 0.000000 0.000000 0.000000
 H1L 0.000000 0.000000 0.000000 0.000000 0.000000 0.000000
 H1M 0.000000 0.000000 0.000000 0.000000 0.000000 0.000000
 H1N 0.000000 0.000000 0.000000 0.000000 0.000000 0.000000
 H1O 0.000000 0.000000 0.000000 0.000000 0.000000 0.000000
 H1P 0.000000 0.000000 0.000000 0.000000 0.000000 0.000000
 H1Q 0.000000 0.000000 0.000000 0.000000 0.000000 0.000000
 H1R 0.000000 0.000000 0.000000 0.000000 0.000000 0.000000
 H2A 0.000000 0.000000 0.000000 0.000000 0.000000 0.000000
 H2B 0.000000 0.000000 0.000000 0.000000 0.000000 0.000000
 H2C 0.000000 0.000000 0.000000 0.000000 0.000000 0.000000
 H2D 0.000000 0.000000 0.000000 0.000000 0.000000 0.000000
 H2E 0.000000 0.000000 0.000000 0.000000 0.000000 0.000000
 H2F 0.000000 0.000000 0.000000 0.000000 0.000000 0.000000
 H2G 0.000000 0.000000 0.000000 0.000000 0.000000 0.000000
 H2H 0.000000 0.000000 0.000000 0.000000 0.000000 0.000000
 H2I 0.000000 0.000000 0.000000 0.000000 0.000000 0.000000
 H2J 0.000000 0.000000 0.000000 0.000000 0.000000 0.000000
 H2K 0.000000 0.000000 0.000000 0.000000 0.000000 0.000000
 H2L 0.000000 0.000000 0.000000 0.000000 0.000000 0.000000
 H2M 0.000000 0.000000 0.000000 0.000000 0.000000 0.000000
 H2N 0.000000 0.000000 0.000000 0.000000 0.000000 0.000000
 H2O 0.000000 0.000000 0.000000 0.000000 0.000000 0.000000
 H2P 0.000000 0.000000 0.000000 0.000000 0.000000 0.000000
 H2Q 0.000000 0.000000 0.000000 0.000000 0.000000 0.000000
 H2R 0.000000 0.000000 0.000000 0.000000 0.000000 0.000000

loop_
  _geom_bond_atom_site_label_1
  _geom_bond_atom_site_label_2
  _geom_bond_distance
  _geom_bond_site_symmetry_2
  _geom_bond_publ_flag
 Cr1 C1 1.9020(6) . ?
 Cr1 C2 1.9046(7) . ?
 Cr1 C3 1.9009(6) . ?
 Cr1 C4 1.8984(7) . ?
 Cr1 C5 1.8498(6) . ?
 Cr1 H 1.761(13) . ?
 Cr2 C6 1.9014(7) . ?
 Cr2 C7 1.8980(6) . ?
 Cr2 C8 1.8978(7) . ?
 Cr2 C9 1.9099(7) . ?
 Cr2 C10 1.8473(6) . ?
 Cr2 H 1.679(13) . ?
 K1 O1 2.9688(6) . ?
 K1 O11 2.8646(5) . ?
 K1 O12 2.8636(5) . ?
 K1 O13 2.8030(5) . ?
 K1 O14 2.7996(5) . ?
 K1 O15 2.8810(5) . ?
 K1 O16 2.8430(5) . ?
 K1 N1 3.0158(6) . ?
 K1 N2 3.0115(6) . ?
 O1 C1 1.1456(8) . ?
 O2 C2 1.1443(9) . ?
 O3 C3 1.1453(8) . ?
 O4 C4 1.1463(9) . ?
 O5 C5 1.1561(8) . ?
 O6 C6 1.1441(9) . ?
 O7 C7 1.1487(8) . ?
 O8 C8 1.1485(9) . ?
 O9 C9 1.1438(9) . ?
 O10 C10 1.1566(8) . ?
 O11 C12 1.4169(8) . ?
 O11 C13 1.4272(8) . ?
 O12 C14 1.4183(8) . ?
 O12 C15 1.4214(8) . ?
 O13 C18 1.4165(8) . ?
 O13 C19 1.4202(8) . ?
 O14 C20 1.4200(9) . ?
 O14 C21 1.4277(8) . ?
 O15 C24 1.4247(9) . ?
 O15 C25 1.4168(9) . ?
 O16 C26 1.4234(8) . ?
 O16 C27 1.4206(9) . ?
 N1 C11 1.4691(9) . ?
 N1 C17 1.4718(9) . ?
 N1 C23 1.4718(9) . ?
 N2 C16 1.4702(8) . ?
 N2 C22 1.4738(8) . ?
 N2 C28 1.4676(9) . ?
 C11 C12 1.5179(9) . ?
 C11 H1A 1.123(12) . ?
 C11 H1B 1.105(12) . ?
 C12 H1C 1.134(12) . ?
 C12 H1D 1.102(12) . ?
 C13 C14 1.5027(10) . ?
 C13 H1E 1.088(12) . ?
 C13 H1F 1.099(12) . ?
 C14 H1G 1.090(12) . ?
 C14 H1H 1.089(12) . ?
 C15 C16 1.5161(9) . ?
 C15 H1I 1.104(12) . ?
 C15 H1J 1.087(12) . ?
 C16 H1K 1.086(12) . ?
 C16 H1L 1.087(12) . ?
 C17 C18 1.5163(10) . ?
 C17 H1M 1.076(12) . ?
 C17 H1N 1.086(12) . ?
 C18 H1O 1.132(12) . ?
 C18 H1P 1.100(12) . ?
 C19 C20 1.5068(10) . ?
 C19 H1Q 1.083(12) . ?
 C19 H1R 1.085(12) . ?
 C20 H2A 1.086(12) . ?
 C20 H2B 1.099(12) . ?
 C21 C22 1.5141(10) . ?
 C21 H2C 1.117(12) . ?
 C21 H2D 1.067(12) . ?
 C22 H2E 1.096(12) . ?
 C22 H2F 1.107(12) . ?
 C23 C24 1.5146(10) . ?
 C23 H2G 1.066(11) . ?
 C23 H2H 1.121(12) . ?
 C24 H2I 1.138(12) . ?
 C24 H2J 1.103(12) . ?
 C25 C26 1.5047(10) . ?
 C25 H2K 1.085(12) . ?
 C25 H2L 1.110(12) . ?
 C26 H2M 1.126(12) . ?
 C26 H2N 1.086(12) . ?
 C27 C28 1.5155(9) . ?
 C27 H2O 1.079(11) . ?
 C27 H2P 1.143(12) . ?
 C28 H2Q 1.104(12) . ?
 C28 H2R 1.068(11) . ?

loop_
  _geom_angle_atom_site_label_1
  _geom_angle_atom_site_label_2
  _geom_angle_atom_site_label_3
  _geom_angle
  _geom_angle_site_symmetry_1
  _geom_angle_site_symmetry_3
  _geom_angle_publ_flag
 C2 Cr1 C1 91.93(3) . . ?
 C3 Cr1 C1 174.90(3) . . ?
 C3 Cr1 C2 93.01(3) . . ?
 C4 Cr1 C1 89.76(3) . . ?
 C4 Cr1 C2 175.08(3) . . ?
 C4 Cr1 C3 85.22(3) . . ?
 C5 Cr1 C1 89.96(3) . . ?
 C5 Cr1 C2 90.15(3) . . ?
 C5 Cr1 C3 91.28(3) . . ?
 C5 Cr1 C4 94.47(3) . . ?
 H Cr1 C1 94.5(4) . . ?
 H Cr1 C2 76.7(4) . . ?
 H Cr1 C3 85.4(4) . . ?
 H Cr1 C4 98.5(4) . . ?
 H Cr1 C5 166.2(4) . . ?
 C7 Cr2 C6 89.99(3) . . ?
 C8 Cr2 C6 176.32(3) . . ?
 C8 Cr2 C7 91.98(3) . . ?
 C9 Cr2 C6 88.68(3) . . ?
 C9 Cr2 C7 171.11(3) . . ?
 C9 Cr2 C8 89.84(3) . . ?
 C10 Cr2 C6 90.14(3) . . ?
 C10 Cr2 C7 93.62(3) . . ?
 C10 Cr2 C8 86.65(3) . . ?
 C10 Cr2 C9 95.17(3) . . ?
 H Cr2 C6 81.7(4) . . ?
 H Cr2 C7 84.9(4) . . ?
 H Cr2 C8 101.5(4) . . ?
 H Cr2 C9 86.2(4) . . ?
 H Cr2 C10 171.7(4) . . ?
 O11 K1 O1 71.956(16) . . ?
 O12 K1 O1 65.088(16) . . ?
 O12 K1 O11 58.927(14) . . ?
 O13 K1 O1 64.150(15) . . ?
 O13 K1 O11 104.449(15) . . ?
 O13 K1 O12 129.238(16) . . ?
 O14 K1 O1 74.479(17) . . ?
 O14 K1 O11 146.385(16) . . ?
 O14 K1 O12 104.635(15) . . ?
 O14 K1 O13 61.237(15) . . ?
 O15 K1 O1 147.827(16) . . ?
 O15 K1 O11 99.519(15) . . ?
 O15 K1 O12 137.665(16) . . ?
 O15 K1 O13 89.431(15) . . ?
 O15 K1 O14 109.926(16) . . ?
 O16 K1 O1 152.181(16) . . ?
 O16 K1 O11 119.255(15) . . ?
 O16 K1 O12 97.635(15) . . ?
 O16 K1 O13 128.504(16) . . ?
 O16 K1 O14 90.370(16) . . ?
 O16 K1 O15 59.191(15) . . ?
 N1 K1 O1 90.411(16) . . ?
 N1 K1 O11 62.050(15) . . ?
 N1 K1 O12 120.453(16) . . ?
 N1 K1 O13 60.336(15) . . ?
 N1 K1 O14 120.391(15) . . ?
 N1 K1 O15 59.301(16) . . ?
 N1 K1 O16 117.406(15) . . ?
 N2 K1 O1 91.995(16) . . ?
 N2 K1 O11 117.229(15) . . ?
 N2 K1 O12 59.317(15) . . ?
 N2 K1 O13 122.292(15) . . ?
 N2 K1 O14 61.926(15) . . ?
 N2 K1 O15 118.645(16) . . ?
 N2 K1 O16 60.190(15) . . ?
 N2 K1 N1 177.086(16) . . ?
 C1 O1 K1 148.79(5) . . ?
 C12 O11 K1 111.62(4) . . ?
 C13 O11 K1 113.87(4) . . ?
 C13 O11 C12 110.28(5) . . ?
 C14 O12 K1 117.64(4) . . ?
 C15 O12 K1 121.00(4) . . ?
 C15 O12 C14 111.79(5) . . ?
 C18 O13 K1 121.01(4) . . ?
 C19 O13 K1 113.63(4) . . ?
 C19 O13 C18 111.96(5) . . ?
 C20 O14 K1 113.66(4) . . ?
 C21 O14 K1 112.04(4) . . ?
 C21 O14 C20 110.72(5) . . ?
 C24 O15 K1 115.73(4) . . ?
 C25 O15 K1 117.02(4) . . ?
 C25 O15 C24 111.30(5) . . ?
 C26 O16 K1 112.69(4) . . ?
 C27 O16 K1 120.08(4) . . ?
 C27 O16 C26 110.63(5) . . ?
 C11 N1 K1 107.31(4) . . ?
 C17 N1 K1 107.27(4) . . ?
 C17 N1 C11 110.15(6) . . ?
 C23 N1 K1 112.20(4) . . ?
 C23 N1 C11 109.26(5) . . ?
 C23 N1 C17 110.59(5) . . ?
 C16 N2 K1 109.81(4) . . ?
 C22 N2 K1 107.60(4) . . ?
 C22 N2 C16 109.43(5) . . ?
 C28 N2 K1 108.74(4) . . ?
 C28 N2 C16 109.90(5) . . ?
 C28 N2 C22 111.31(5) . . ?
 O1 C1 Cr1 177.05(6) . . ?
 O2 C2 Cr1 178.79(6) . . ?
 O3 C3 Cr1 176.04(6) . . ?
 O4 C4 Cr1 177.85(6) . . ?
 O5 C5 Cr1 177.68(7) . . ?
 O6 C6 Cr2 178.73(6) . . ?
 O7 C7 Cr2 178.59(6) . . ?
 O8 C8 Cr2 174.70(6) . . ?
 O9 C9 Cr2 178.63(7) . . ?
 O10 C10 Cr2 177.98(7) . . ?
 C12 C11 N1 114.59(5) . . ?
 H1A C11 N1 110.9(6) . . ?
 H1A C11 C12 108.7(6) . . ?
 H1B C11 N1 107.4(6) . . ?
 H1B C11 C12 107.9(6) . . ?
 H1B C11 H1A 107.0(9) . . ?
 C11 C12 O11 110.41(6) . . ?
 H1C C12 O11 108.4(6) . . ?
 H1C C12 C11 111.8(6) . . ?
 H1D C12 O11 110.3(6) . . ?
 H1D C12 C11 108.6(6) . . ?
 H1D C12 H1C 107.3(9) . . ?
 C14 C13 O11 109.68(6) . . ?
 H1E C13 O11 110.7(6) . . ?
 H1E C13 C14 110.0(7) . . ?
 H1F C13 O11 110.2(6) . . ?
 H1F C13 C14 109.7(6) . . ?
 H1F C13 H1E 106.6(9) . . ?
 C13 C14 O12 108.76(5) . . ?
 H1G C14 O12 111.0(6) . . ?
 H1G C14 C13 107.2(6) . . ?
 H1H C14 O12 111.6(6) . . ?
 H1H C14 C13 108.5(6) . . ?
 H1H C14 H1G 109.6(9) . . ?
 C16 C15 O12 108.79(5) . . ?
 H1I C15 O12 109.1(6) . . ?
 H1I C15 C16 108.2(6) . . ?
 H1J C15 O12 110.0(6) . . ?
 H1J C15 C16 115.3(6) . . ?
 H1J C15 H1I 105.2(9) . . ?
 C15 C16 N2 114.05(5) . . ?
 H1K C16 N2 105.6(6) . . ?
 H1K C16 C15 108.8(6) . . ?
 H1L C16 N2 110.4(6) . . ?
 H1L C16 C15 108.9(6) . . ?
 H1L C16 H1K 108.9(9) . . ?
 C18 C17 N1 113.88(6) . . ?
 H1M C17 N1 107.6(6) . . ?
 H1M C17 C18 106.1(6) . . ?
 H1N C17 N1 111.7(6) . . ?
 H1N C17 C18 108.8(6) . . ?
 H1N C17 H1M 108.4(9) . . ?
 C17 C18 O13 109.22(5) . . ?
 H1O C18 O13 109.2(6) . . ?
 H1O C18 C17 110.4(6) . . ?
 H1P C18 O13 109.7(6) . . ?
 H1P C18 C17 112.4(6) . . ?
 H1P C18 H1O 105.8(9) . . ?
 C20 C19 O13 108.89(5) . . ?
 H1Q C19 O13 109.5(6) . . ?
 H1Q C19 C20 110.5(6) . . ?
 H1R C19 O13 110.6(6) . . ?
 H1R C19 C20 108.8(6) . . ?
 H1R C19 H1Q 108.5(9) . . ?
 C19 C20 O14 110.03(6) . . ?
 H2A C20 O14 110.7(6) . . ?
 H2A C20 C19 108.3(6) . . ?
 H2B C20 O14 108.3(6) . . ?
 H2B C20 C19 110.5(6) . . ?
 H2B C20 H2A 109.2(9) . . ?
 C22 C21 O14 109.35(6) . . ?
 H2C C21 O14 109.9(6) . . ?
 H2C C21 C22 110.1(6) . . ?
 H2D C21 O14 110.5(6) . . ?
 H2D C21 C22 112.4(6) . . ?
 H2D C21 H2C 104.5(9) . . ?
 C21 C22 N2 113.20(6) . . ?
 H2E C22 N2 109.8(6) . . ?
 H2E C22 C21 108.7(6) . . ?
 H2F C22 N2 109.7(6) . . ?
 H2F C22 C21 105.3(6) . . ?
 H2F C22 H2E 110.1(9) . . ?
 C24 C23 N1 113.42(5) . . ?
 H2G C23 N1 110.9(6) . . ?
 H2G C23 C24 105.0(6) . . ?
 H2H C23 N1 113.0(6) . . ?
 H2H C23 C24 109.8(6) . . ?
 H2H C23 H2G 104.1(9) . . ?
 C23 C24 O15 108.65(6) . . ?
 H2I C24 O15 110.1(6) . . ?
 H2I C24 C23 111.9(6) . . ?
 H2J C24 O15 107.8(6) . . ?
 H2J C24 C23 111.0(6) . . ?
 H2J C24 H2I 107.4(9) . . ?
 C26 C25 O15 109.31(5) . . ?
 H2K C25 O15 111.1(6) . . ?
 H2K C25 C26 109.8(6) . . ?
 H2L C25 O15 110.8(6) . . ?
 H2L C25 C26 110.4(6) . . ?
 H2L C25 H2K 105.4(9) . . ?
 C25 C26 O16 109.53(5) . . ?
 H2M C26 O16 110.4(6) . . ?
 H2M C26 C25 111.3(6) . . ?
 H2N C26 O16 111.1(6) . . ?
 H2N C26 C25 108.0(6) . . ?
 H2N C26 H2M 106.5(9) . . ?
 C28 C27 O16 110.55(6) . . ?
 H2O C27 O16 108.3(6) . . ?
 H2O C27 C28 112.9(6) . . ?
 H2P C27 O16 107.2(6) . . ?
 H2P C27 C28 108.4(6) . . ?
 H2P C27 H2O 109.3(9) . . ?
 C27 C28 N2 114.08(5) . . ?
 H2Q C28 N2 112.2(6) . . ?
 H2Q C28 C27 108.1(6) . . ?
 H2R C28 N2 107.7(6) . . ?
 H2R C28 C27 107.9(6) . . ?
 H2R C28 H2Q 106.5(9) . . ?
 Cr2 H Cr1 147.6(8) . . ?

loop_
  _diffrn_refln_index_h
  _diffrn_refln_index_k
  _diffrn_refln_index_l
  _diffrn_refln_intensity_net
  _diffrn_refln_intensity_u
 -19 4 26 311 110.12
 -19 4 28 14.1 94.27
 -19 4 30 146.25 101.31
 -19 5 24 20.26 92.51
 -19 5 26 66.96 95.15
 -19 5 28 60.78 95.15
 -19 5 29 77.53 92.51
 -19 6 22 176.2 98.67
 -19 6 23 37.89 95.15
 -19 6 24 1384.05 153.29
 -19 6 25 53.74 95.15
 -19 6 26 1277.44 148.89
 -19 6 28 24.67 94.27
 -19 7 20 176.2 96.03
 -19 7 21 27.31 88.98
 -19 7 22 940.9 133.03
 -19 7 24 224.65 101.31
 -19 7 25 58.14 93.39
 -19 7 26 68.72 93.39
 -19 7 27 49.34 96.03
 -19 8 19 533.89 116.29
 -19 8 20 344.47 102.19
 -19 8 21 450.19 111.89
 -19 8 22 1134.73 140.08
 -19 8 23 14.98 91.63
 -19 8 24 7.05 89.87
 -19 9 18 446.66 112.77
 -19 9 19 727.7 125.1
 -19 9 20 311 104.84
 -19 9 21 29.95 92.51
 -19 9 22 311 109.24
 -19 9 23 32.59 88.98
 -19 9 25 48.46 91.63
 -19 10 19 603.48 122.46
 -19 10 20 855.44 130.38
 -19 10 21 16.74 94.27
 -19 11 19 718.01 130.38
 -19 11 21 446.66 114.53
 -19 12 19 5.28 101.31
 -18 1 28 1475.66 158.58
 -18 1 30 40.53 96.03
 -18 1 31 540.05 120.7
 -18 1 32 217.61 108.36
 -18 2 22 43.17 86.33
 -18 2 23 259.9 103.96
 -18 2 24 236.11 101.31
 -18 2 25 69.6 92.51
 -18 2 26 12.34 81.93
 -18 2 29 281.92 103.96
 -18 2 30 451.07 112.77
 -18 2 31 371.78 111.01
 -18 2 32 920.64 134.79
 -18 2 33 196.46 103.96
 -18 3 21 241.4 99.55
 -18 3 22 83.69 86.33
 -18 3 23 117.18 93.39
 -18 3 24 133.03 96.91
 -18 3 25 113.65 93.39
 -18 3 26 550.62 118.06
 -18 3 27 880.11 127.74
 -18 3 29 799.94 130.38
 -18 3 31 143.6 100.43
 -18 3 33 13.22 98.67
 -18 4 18 14.1 82.81
 -18 4 19 698.63 116.29
 -18 4 20 171.79 88.98
 -18 4 21 496 113.65
 -18 4 22 316.28 99.55
 -18 4 23 598.19 118.06
 -18 4 24 356.8 107.48
 -18 4 25 344.47 108.36
 -18 4 27 270.47 103.96
 -18 4 28 24.67 92.51
 -18 4 31 191.18 103.07
 -18 4 32 39.65 94.27
 -18 4 33 63.44 100.43
 -18 5 16 629.03 111.89
 -18 5 17 15.86 80.17
 -18 5 18 123.34 96.03
 -18 5 19 888.93 130.38
 -18 5 20 194.7 88.98
 -18 5 21 249.32 96.91
 -18 5 23 914.47 130.38
 -18 5 24 58.14 91.63
 -18 5 25 303.94 107.48
 -18 5 28 23.79 91.63
 -18 5 29 148.89 93.39
 -18 5 31 235.23 104.84
 -18 5 32 113.65 97.79
 -18 6 15 113.65 91.63
 -18 6 17 347.11 96.91
 -18 6 18 82.81 92.51
 -18 6 19 15.86 91.63
 -18 6 20 243.16 93.39
 -18 6 21 247.56 101.31
 -18 6 22 179.72 99.55
 -18 6 23 507.45 117.18
 -18 6 24 414.95 108.36
 -18 6 26 298.66 107.48
 -18 6 27 50.22 94.27
 -18 6 28 105.72 93.39
 -18 6 32 83.69 92.51
 -18 7 14 140.96 86.33
 -18 7 15 1164.68 137.44
 -18 7 16 50.22 80.17
 -18 7 17 208.79 98.67
 -18 7 19 320.68 102.19
 -18 7 20 200.87 101.31
 -18 7 21 972.62 134.79
 -18 7 22 139.2 96.03
 -18 7 23 601.72 115.41
 -18 7 24 146.25 96.03
 -18 7 25 182.36 94.27
 -18 7 27 122.46 83.69
 -18 7 28 97.79 82.81
 -18 7 29 59.02 80.17
 -18 7 30 96.03 82.81
 -18 8 14 37.01 88.98
 -18 8 15 804.34 123.34
 -18 8 16 20.26 80.17
 -18 8 18 254.61 103.07
 -18 8 19 125.1 96.91
 -18 8 20 444.02 112.77
 -18 8 21 310.12 108.36
 -18 8 22 158.58 96.91
 -18 8 24 54.62 81.05
 -18 8 27 46.69 74.88
 -18 8 28 61.66 72.24
 -18 8 29 111.01 75.77
 -18 8 30 413.19 90.75
 -18 9 13 399.97 110.12
 -18 9 14 96.03 94.27
 -18 9 16 1141.77 138.32
 -18 9 17 1214.89 137.44
 -18 9 19 11.46 92.51
 -18 9 21 165.63 92.51
 -18 9 23 2.64 75.77
 -18 9 24 170.03 78.41
 -18 9 25 75.77 72.24
 -18 9 26 145.37 75.77
 -18 9 27 631.67 103.96
 -18 9 28 371.78 89.87
 -18 9 29 346.23 88.1
 -18 10 13 96.03 93.39
 -18 10 14 403.49 106.6
 -18 10 15 22.91 89.87
 -18 10 16 113.65 96.91
 -18 10 18 145.37 98.67
 -18 10 19 226.41 103.07
 -18 10 20 497.76 117.18
 -18 10 21 166.51 92.51
 -18 10 22 199.99 87.22
 -18 10 23 79.29 74.88
 -18 10 24 77.53 75.77
 -18 10 25 119.82 76.65
 -18 10 26 37.01 71.36
 -18 10 27 24.67 69.6
 -18 10 28 258.13 85.45
 -18 11 13 237.87 102.19
 -18 11 18 488.07 117.18
 -18 11 19 377.06 111.89
 -18 11 21 71.36 84.57
 -18 11 22 150.65 85.45
 -18 11 23 1534.7 140.08
 -18 11 24 333.89 87.22
 -18 11 25 641.37 102.19
 -18 11 26 77.53 73.12
 -18 11 27 68.72 74
 -18 12 14 105.72 91.63
 -18 12 17 29.07 97.79
 -18 12 18 662.51 124.22
 -18 12 19 94.27 98.67
 -18 12 22 133.03 81.05
 -18 12 23 99.55 77.53
 -18 12 24 24.67 70.48
 -18 12 25 93.39 77.53
 -18 13 15 484.55 117.18
 -18 13 16 390.28 114.53
 -18 13 17 1110.06 140.08
 -18 13 19 187.66 105.72
 -18 13 20 208.79 102.19
 -18 13 23 80.17 80.17
 -18 14 17 121.58 106.6
 -17 0 22 1458.93 151.53
 -17 0 24 429.92 106.6
 -17 0 26 1924.98 163.87
 -17 0 28 5.28 88.1
 -17 0 30 1363.78 150.65
 -17 1 18 2763.68 176.2
 -17 1 19 557.68 108.36
 -17 1 20 327.73 103.07
 -17 1 21 1202.55 136.56
 -17 1 22 66.96 88.98
 -17 1 23 232.58 95.15
 -17 1 24 565.6 109.24
 -17 1 25 63.44 84.57
 -17 1 27 1.76 48.46
 -17 1 29 5.28 28.19
 -17 1 30 2100.3 222.89
 -17 1 31 5.28 29.95
 -17 1 33 693.34 123.34
 -17 1 34 340.95 108.36
 -17 1 35 763.83 129.5
 -17 1 36 79.29 101.31
 -17 2 16 1189.34 135.68
 -17 2 17 288.09 98.67
 -17 2 18 1092.43 133.03
 -17 2 19 357.68 103.07
 -17 2 20 44.05 87.22
 -17 2 22 218.49 96.03
 -17 2 24 276.63 94.27
 -17 2 25 94.27 91.63
 -17 2 26 1079.21 136.56
 -17 2 27 14.1 87.22
 -17 2 29 98.67 90.75
 -17 2 30 199.99 96.03
 -17 2 32 25.55 91.63
 -17 2 34 74.88 100.43
 -17 2 35 20.26 96.91
 -17 3 15 140.96 85.45
 -17 3 16 192.06 94.27
 -17 3 17 271.35 93.39
 -17 3 18 614.94 111.89
 -17 3 19 437.86 102.19
 -17 3 20 981.43 125.1
 -17 3 21 325.09 102.19
 -17 3 23 172.68 88.98
 -17 3 25 25.55 87.22
 -17 3 26 480.14 103.07
 -17 3 28 223.77 83.69
 -17 3 30 100.43 83.69
 -17 3 35 40.53 94.27
 -17 4 13 1621.03 147.13
 -17 4 14 811.4 114.53
 -17 4 15 503.05 102.19
 -17 4 16 1445.71 149.77
 -17 4 17 218.49 96.91
 -17 4 18 293.37 96.03
 -17 4 19 33.47 82.81
 -17 4 20 76.65 88.1
 -17 4 22 130.38 81.93
 -17 4 25 24.67 74
 -17 4 26 23.79 66.08
 -17 4 27 331.25 88.98
 -17 4 28 19.38 68.72
 -17 4 29 19.38 69.6
 -17 4 31 96.03 73.12
 -17 4 32 45.81 72.24
 -17 4 33 37.01 70.48
 -17 4 34 8.81 74
 -17 4 35 23.79 77.53
 -17 5 12 284.57 96.03
 -17 5 13 3.52 84.57
 -17 5 14 309.22 99.55
 -17 5 15 229.06 96.91
 -17 5 16 42.29 80.17
 -17 5 17 7.93 74.88
 -17 5 18 470.45 109.24
 -17 5 19 457.23 107.48
 -17 5 22 53.74 73.12
 -17 5 23 941.78 116.29
 -17 5 24 66.08 60.78
 -17 5 25 55.5 63.44
 -17 5 26 21.15 66.96
 -17 5 27 142.72 78.41
 -17 5 28 79.29 70.48
 -17 5 29 57.26 67.84
 -17 5 30 122.46 76.65
 -17 5 31 20.26 70.48
 -17 5 33 584.99 103.07
 -17 5 35 862.5 113.65
 -17 6 11 185.9 86.33
 -17 6 12 297.78 99.55
 -17 6 13 907.43 124.22
 -17 6 14 577.05 113.65
 -17 6 15 73.12 89.87
 -17 6 16 1107.42 133.91
 -17 6 17 108.36 81.05
 -17 6 18 450.19 105.72
 -17 6 19 20.26 76.65
 -17 6 21 126.86 69.6
 -17 6 22 851.92 110.12
 -17 6 24 236.11 76.65
 -17 6 25 156.81 74.88
 -17 6 27 178.84 78.41
 -17 6 28 403.49 88.98
 -17 6 29 421.12 94.27
 -17 6 30 267.82 87.22
 -17 6 32 158.58 79.29
 -17 6 33 38.77 74
 -17 6 34 21.15 74
 -17 6 35 637.84 104.84
 -17 7 12 122.46 82.81
 -17 7 13 131.27 82.81
 -17 7 14 158.58 85.45
 -17 7 17 207.91 85.45
 -17 7 18 287.21 84.57
 -17 7 19 66.08 64.32
 -17 7 20 269.59 78.41
 -17 7 21 59.9 71.36
 -17 7 22 1915.28 144.49
 -17 7 23 820.21 110.12
 -17 7 24 273.11 82.81
 -17 7 25 747.08 110.12
 -17 7 28 93.39 77.53
 -17 7 29 231.7 80.17
 -17 7 30 84.57 79.29
 -17 7 31 220.25 87.22
 -17 7 32 24.67 69.6
 -17 7 33 87.22 78.41
 -17 7 34 61.66 75.77
 -17 8 10 49.34 76.65
 -17 8 11 49.34 85.45
 -17 8 12 47.57 81.05
 -17 8 13 22.03 84.57
 -17 8 14 2643.86 177.96
 -17 8 15 414.07 101.31
 -17 8 16 92.51 83.69
 -17 8 17 130.38 75.77
 -17 8 18 288.09 85.45
 -17 8 20 75.77 70.48
 -17 8 21 29.95 62.56
 -17 8 22 238.75 85.45
 -17 8 23 149.77 69.6
 -17 8 24 69.6 70.48
 -17 8 25 41.41 65.2
 -17 8 26 1295.94 128.62
 -17 8 27 65.2 76.65
 -17 8 28 111.89 76.65
 -17 8 29 148.01 80.17
 -17 8 30 103.07 79.29
 -17 8 31 237.87 86.33
 -17 8 32 170.03 81.93
 -17 8 33 179.72 81.05
 -17 9 10 473.97 104.84
 -17 9 11 436.1 108.36
 -17 9 13 300.42 95.15
 -17 9 15 42.29 84.57
 -17 9 16 27.31 74.88
 -17 9 17 9.69 66.08
 -17 9 18 136.56 67.84
 -17 9 19 329.49 81.93
 -17 9 20 78.41 64.32
 -17 9 21 42.29 67.84
 -17 9 22 5.28 68.72
 -17 9 23 51.1 71.36
 -17 9 24 434.34 90.75
 -17 9 25 4.4 67.84
 -17 9 26 222.89 84.57
 -17 9 27 607.88 106.6
 -17 9 28 69.6 72.24
 -17 9 29 1161.15 130.38
 -17 9 30 251.08 88.1
 -17 9 31 81.05 81.05
 -17 9 32 175.32 85.45
 -17 9 33 119.82 81.05
 -17 10 10 192.06 92.51
 -17 10 12 1112.7 138.32
 -17 10 13 235.23 99.55
 -17 10 14 47.57 90.75
 -17 10 15 11.46 75.77
 -17 10 17 28.19 60.78
 -17 10 18 264.3 80.17
 -17 10 19 439.62 92.51
 -17 10 20 59.02 72.24
 -17 10 21 347.99 91.63
 -17 10 22 480.14 96.91
 -17 10 24 685.42 107.48
 -17 10 25 395.57 96.03
 -17 10 28 168.27 82.81
 -17 10 30 392.05 96.03
 -17 10 31 91.63 80.17
 -17 10 32 314.52 93.39
 -17 11 9 37.89 89.87
 -17 11 12 451.07 109.24
 -17 11 14 199.99 96.03
 -17 11 16 333.89 90.75
 -17 11 17 137.44 73.12
 -17 11 18 83.69 73.12
 -17 11 19 181.48 77.53
 -17 11 20 61.66 71.36
 -17 11 21 180.6 74.88
 -17 11 22 4.4 74
 -17 11 23 25.55 69.6
 -17 11 25 682.78 109.24
 -17 11 26 216.73 85.45
 -17 11 27 456.35 100.43
 -17 11 28 807 113.65
 -17 11 29 97.79 78.41
 -17 11 30 153.29 81.93
 -17 12 10 1203.45 140.08
 -17 12 11 699.51 121.58
 -17 12 12 224.65 99.55
 -17 12 13 51.1 95.15
 -17 12 14 479.26 114.53
 -17 12 15 112.77 82.81
 -17 12 17 492.48 93.39
 -17 12 18 73.12 73.12
 -17 12 19 197.34 80.17
 -17 12 20 437.86 94.27
 -17 12 21 47.57 74.88
 -17 12 22 770.87 111.01
 -17 12 23 510.98 102.19
 -17 12 24 12.34 71.36
 -17 12 25 172.68 83.69
 -17 12 26 356.8 93.39
 -17 12 27 24.67 75.77
 -17 12 28 97.79 78.41
 -17 13 12 628.15 121.58
 -17 13 16 124.22 79.29
 -17 13 17 68.72 72.24
 -17 13 18 46.69 74
 -17 13 19 61.66 76.65
 -17 13 20 18.5 74
 -17 13 22 96.03 76.65
 -17 13 23 23.79 77.53
 -17 13 25 688.06 107.48
 -17 13 26 461.65 96.03
 -17 13 27 258.13 90.75
 -17 13 28 119.82 81.05
 -17 14 14 375.3 114.53
 -17 14 16 299.54 96.03
 -17 14 17 47.57 73.12
 -17 14 20 79.29 75.77
 -17 14 21 179.72 87.22
 -17 14 22 251.08 88.98
 -17 14 23 18.5 74.88
 -17 14 24 719.77 111.01
 -17 14 25 229.94 85.45
 -17 14 26 1051.9 126.86
 -17 15 17 71.36 75.77
 -17 15 20 24.67 80.17
 -17 15 21 221.13 92.51
 -17 15 22 41.41 76.65
 -17 15 23 178.84 88.98
 -17 16 20 203.51 83.69
 -17 16 21 208.79 84.57
 -16 0 2 473.09 111.89
 -16 0 4 612.3 118.94
 -16 0 6 167.39 92.51
 -16 0 8 385 107.48
 -16 0 10 2.64 72.24
 -16 0 12 115.41 89.87
 -16 0 16 55.5 78.41
 -16 0 18 122.46 86.33
 -16 0 20 4437.58 208.79
 -16 0 22 701.27 116.29
 -16 0 24 450.19 105.72
 -16 0 26 576.17 112.77
 -16 0 28 24.67 89.87
 -16 0 30 143.6 93.39
 -16 0 34 251.96 110.12
 -16 1 1 73.12 33.47
 -16 1 2 206.15 67.84
 -16 1 3 648.41 70.48
 -16 1 4 1647.46 81.05
 -16 1 5 281.92 54.62
 -16 1 6 74 31.71
 -16 1 7 455.47 41.41
 -16 1 8 96.91 32.59
 -16 1 9 1126.79 64.32
 -16 1 10 44.05 53.74
 -16 1 11 88.1 32.59
 -16 1 12 320.68 73.12
 -16 1 14 158.58 78.41
 -16 1 15 651.05 104.84
 -16 1 16 727.7 106.6
 -16 1 17 3125.77 178.84
 -16 1 18 335.66 93.39
 -16 1 19 116.29 30.83
 -16 1 20 165.63 34.35
 -16 1 21 282.8 35.25
 -16 1 22 20.26 27.31
 -16 1 23 481.9 40.53
 -16 1 24 975.26 126.86
 -16 1 25 44.93 26.43
 -16 1 26 51.1 26.43
 -16 1 28 1313.57 145.37
 -16 1 29 38.77 28.19
 -16 1 31 90.75 28.19
 -16 1 33 104.84 29.95
 -16 2 1 1243.08 85.45
 -16 2 2 789.37 54.62
 -16 2 3 407.02 43.17
 -16 2 4 37.89 31.71
 -16 2 5 355.04 41.41
 -16 2 6 64.32 31.71
 -16 2 7 1087.15 61.66
 -16 2 8 806.12 54.62
 -16 2 9 592.03 47.57
 -16 2 10 51.1 31.71
 -16 2 11 179.72 61.66
 -16 2 12 607 43.17
 -16 2 13 199.1 81.05
 -16 2 14 276.63 88.1
 -16 2 15 410.55 96.03
 -16 2 16 964.69 121.58
 -16 2 17 185.9 83.69
 -16 2 18 124.22 82.81
 -16 2 19 6.16 76.65
 -16 2 20 266.06 86.33
 -16 2 21 288.97 88.1
 -16 2 22 140.08 44.05
 -16 2 23 7.93 22.03
 -16 2 24 1146.17 56.38
 -16 2 25 14.98 31.71
 -16 2 26 755.01 44.05
 -16 2 27 1416.64 64.32
 -16 2 28 444.02 37.01
 -16 2 30 479.26 73.12
 -16 2 31 236.11 45.81
 -16 2 32 144.49 62.56
 -16 2 33 1125.91 57.26
 -16 2 34 245.8 81.05
 -16 2 35 143.6 77.53
 -16 2 36 253.72 81.93
 -16 2 37 202.63 86.33
 -16 2 38 25.55 81.05
 -16 3 1 3857.88 366.5
 -16 3 2 52.86 32.59
 -16 3 4 52.86 51.98
 -16 3 5 453.71 78.41
 -16 3 6 59.02 44.93
 -16 3 7 1230.75 68.72
 -16 3 8 102.19 32.59
 -16 3 9 85.45 30.83
 -16 3 10 954.11 84.57
 -16 3 11 3922.19 140.08
 -16 3 12 37.01 29.95
 -16 3 13 1077.45 127.74
 -16 3 14 74.88 78.41
 -16 3 15 30.83 80.17
 -16 3 16 46.69 79.29
 -16 3 17 492.48 98.67
 -16 3 18 207.91 84.57
 -16 3 19 124.22 76.65
 -16 3 21 905.67 109.24
 -16 3 22 204.39 76.65
 -16 3 23 958.53 111.89
 -16 3 25 309.22 80.17
 -16 3 26 122.46 68.72
 -16 3 27 118.94 74
 -16 3 28 783.21 104.84
 -16 3 29 128.62 77.53
 -16 3 30 1.76 68.72
 -16 3 32 57.26 66.96
 -16 3 33 98.67 77.53
 -16 3 36 125.98 83.69
 -16 3 37 83.69 81.93
 -16 3 38 59.02 79.29
 -16 4 1 60.78 32.59
 -16 4 2 524.19 46.69
 -16 4 3 48.46 33.47
 -16 4 4 366.5 49.34
 -16 4 5 232.58 59.9
 -16 4 6 102.19 56.38
 -16 4 7 370.02 41.41
 -16 4 8 149.77 104.84
 -16 4 9 658.11 120.7
 -16 4 10 100.43 30.83
 -16 4 11 342.71 65.2
 -16 4 12 271.35 36.13
 -16 4 13 136.56 82.81
 -16 4 14 315.4 91.63
 -16 4 15 357.68 99.55
 -16 4 16 14.1 69.6
 -16 4 18 69.6 63.44
 -16 4 20 1382.29 126.86
 -16 4 21 628.15 99.55
 -16 4 22 1486.24 127.74
 -16 4 23 897.73 109.24
 -16 4 24 431.68 91.63
 -16 4 25 834.31 111.01
 -16 4 26 868.66 108.36
 -16 4 29 123.34 76.65
 -16 4 30 108.36 76.65
 -16 4 31 125.98 81.05
 -16 4 32 93.39 80.17
 -16 4 33 1004.33 124.22
 -16 4 34 22.91 74
 -16 4 35 475.74 100.43
 -16 4 36 613.18 104.84
 -16 4 37 296.02 88.98
 -16 4 38 105.72 84.57
 -16 5 1 48.46 92.51
 -16 5 2 65.2 99.55
 -16 5 3 932.1 133.03
 -16 5 4 414.07 106.6
 -16 5 5 2373.41 182.36
 -16 5 6 745.32 124.22
 -16 5 7 461.65 118.06
 -16 5 8 47.57 88.98
 -16 5 9 1171.72 63.44
 -16 5 10 986.72 142.72
 -16 5 11 183.24 33.47
 -16 5 12 89.87 76.65
 -16 5 13 119.82 88.1
 -16 5 14 104.84 84.57
 -16 5 16 108.36 67.84
 -16 5 17 2309.09 148.01
 -16 5 18 27.31 66.08
 -16 5 19 24.67 66.96
 -16 5 20 95.15 74
 -16 5 21 1459.81 128.62
 -16 5 22 52.86 67.84
 -16 5 24 207.03 76.65
 -16 5 25 1177.89 122.46
 -16 5 26 85.45 68.72
 -16 5 27 277.51 88.1
 -16 5 28 816.68 108.36
 -16 5 29 705.67 109.24
 -16 5 30 110.12 76.65
 -16 5 32 37.01 77.53
 -16 5 33 44.93 75.77
 -16 5 34 641.37 106.6
 -16 5 35 1071.29 125.98
 -16 5 36 116.29 81.05
 -16 5 37 981.43 119.82
 -16 6 3 140.96 103.07
 -16 6 4 2163.72 184.12
 -16 6 5 986.72 133.03
 -16 6 6 155.05 91.63
 -16 6 8 1120.62 60.78
 -16 6 9 2233.32 90.75
 -16 6 10 360.33 50.22
 -16 6 11 333.01 89.87
 -16 6 12 582.33 108.36
 -16 6 13 14.98 79.29
 -16 6 14 35.25 70.48
 -16 6 15 329.49 82.81
 -16 6 17 736.52 102.19
 -16 6 18 2031.58 142.72
 -16 6 19 48.46 60.78
 -16 6 20 2883.5 168.27
 -16 6 21 446.66 96.03
 -16 6 22 1074.81 118.94
 -16 6 23 234.34 82.81
 -16 6 24 345.35 90.75
 -16 6 26 103.96 75.77
 -16 6 28 379.71 94.27
 -16 6 29 292.49 89.87
 -16 6 30 669.56 107.48
 -16 6 31 291.61 90.75
 -16 6 32 1653.63 147.13
 -16 6 33 241.4 88.1
 -16 6 34 471.33 101.31
 -16 6 35 66.96 79.29
 -16 6 36 181.48 85.45
 -16 7 6 514.5 120.7
 -16 7 7 1008.74 137.44
 -16 7 8 272.23 45.81
 -16 7 11 463.41 96.91
 -16 7 12 95.15 77.53
 -16 7 14 259.01 78.41
 -16 7 15 750.61 98.67
 -16 7 16 442.26 83.69
 -16 7 17 1.76 62.56
 -16 7 18 236.99 78.41
 -16 7 19 658.11 96.91
 -16 7 20 18.5 66.08
 -16 7 21 32.59 67.84
 -16 7 22 909.19 113.65
 -16 7 23 33.47 64.32
 -16 7 24 1434.26 136.56
 -16 7 25 526.83 101.31
 -16 7 26 342.71 88.1
 -16 7 27 49.34 67.84
 -16 7 28 290.73 90.75
 -16 7 29 49.34 75.77
 -16 7 33 640.49 103.96
 -16 7 34 57.26 79.29
 -16 7 36 322.44 93.39
 -16 7 37 70.48 82.81
 -16 8 7 130.38 87.22
 -16 8 8 1050.14 131.27
 -16 8 9 114.53 88.1
 -16 8 10 530.36 105.72
 -16 8 11 52.86 79.29
 -16 8 14 63.44 63.44
 -16 8 15 993.76 113.65
 -16 8 16 1579.63 133.03
 -16 8 17 67.84 66.08
 -16 8 18 84.57 67.84
 -16 8 19 354.16 84.57
 -16 8 21 36.13 64.32
 -16 8 22 15.86 69.6
 -16 8 23 332.13 88.98
 -16 8 24 944.43 118.06
 -16 8 25 92.51 71.36
 -16 8 26 386.76 93.39
 -16 8 27 37.01 73.12
 -16 8 28 1073.93 125.1
 -16 8 29 466.05 95.15
 -16 8 30 377.94 95.15
 -16 8 31 104.84 78.41
 -16 8 32 9.69 72.24
 -16 8 33 71.36 78.41
 -16 8 36 483.66 102.19
 -16 9 7 8.81 74.88
 -16 9 8 63.44 86.33
 -16 9 9 2877.33 174.44
 -16 9 11 4047.29 195.58
 -16 9 13 528.59 91.63
 -16 9 14 418.47 89.87
 -16 9 15 125.98 72.24
 -16 9 16 985.84 115.41
 -16 9 17 17.62 63.44
 -16 9 18 172.68 73.12
 -16 9 19 90.75 67.84
 -16 9 20 101.31 71.36
 -16 9 21 525.95 96.03
 -16 9 22 22.91 71.36
 -16 9 23 422.88 95.15
 -16 9 24 163.87 77.53
 -16 9 26 90.75 76.65
 -16 9 28 653.7 109.24
 -16 9 29 216.73 81.93
 -16 9 30 17.62 74
 -16 9 31 99.55 81.93
 -16 9 32 4.4 74.88
 -16 9 33 7.93 77.53
 -16 9 35 40.53 77.53
 -16 10 7 583.21 102.19
 -16 10 8 208.79 91.63
 -16 10 9 1299.46 138.32
 -16 10 11 38.77 79.29
 -16 10 12 7.93 66.08
 -16 10 14 573.53 90.75
 -16 10 15 188.54 72.24
 -16 10 16 49.34 67.84
 -16 10 18 22.03 67.84
 -16 10 19 296.9 88.1
 -16 10 20 355.04 89.87
 -16 10 21 260.78 87.22
 -16 10 22 93.39 71.36
 -16 10 23 7.93 70.48
 -16 10 24 51.98 74.88
 -16 10 25 851.92 116.29
 -16 10 26 837.83 116.29
 -16 10 27 674.84 109.24
 -16 10 28 293.37 90.75
 -16 10 29 0.88 74
 -16 10 30 866.9 118.94
 -16 10 32 1602.54 144.49
 -16 10 34 83.69 81.05
 -16 11 7 242.28 93.39
 -16 11 9 1229.87 136.56
 -16 11 10 922.4 123.34
 -16 11 12 262.54 78.41
 -16 11 13 502.17 87.22
 -16 11 14 96.03 63.44
 -16 11 15 528.59 93.39
 -16 11 16 332.13 84.57
 -16 11 17 1616.63 136.56
 -16 11 18 476.62 94.27
 -16 11 19 59.02 72.24
 -16 11 20 133.91 74
 -16 11 21 51.1 74
 -16 11 22 233.46 81.05
 -16 11 23 25.55 74.88
 -16 11 25 3.52 71.36
 -16 11 26 163.87 81.93
 -16 11 27 107.48 75.77
 -16 11 28 24.67 74.88
 -16 11 29 15.86 74
 -16 11 30 474.86 99.55
 -16 11 31 94.27 79.29
 -16 11 33 356.8 94.27
 -16 12 8 80.17 89.87
 -16 12 9 467.81 106.6
 -16 12 13 133.91 74
 -16 12 14 398.21 88.98
 -16 12 15 42.29 69.6
 -16 12 16 44.93 73.12
 -16 12 17 36.13 71.36
 -16 12 18 395.57 93.39
 -16 12 19 123.34 77.53
 -16 12 21 530.36 96.03
 -16 12 22 217.61 82.81
 -16 12 23 29.95 69.6
 -16 12 24 294.25 83.69
 -16 12 25 52.86 74
 -16 12 28 529.48 99.55
 -16 12 29 94.27 77.53
 -16 12 30 1012.27 124.22
 -16 12 31 253.72 88.1
 -16 12 32 698.63 110.12
 -16 13 11 134.79 81.93
 -16 13 12 81.05 66.96
 -16 13 13 623.74 96.03
 -16 13 14 37.01 71.36
 -16 13 15 32.59 73.12
 -16 13 16 578.81 100.43
 -16 13 17 43.17 72.24
 -16 13 18 47.57 75.77
 -16 13 19 271.35 87.22
 -16 13 21 162.99 81.93
 -16 13 22 97.79 81.93
 -16 13 23 27.31 68.72
 -16 13 25 352.4 96.03
 -16 13 26 98.67 77.53
 -16 13 27 762.94 113.65
 -16 13 29 59.9 76.65
 -16 13 30 481.02 100.43
 -16 13 31 96.91 77.53
 -16 14 14 919.76 111.89
 -16 14 15 187.66 82.81
 -16 14 16 474.86 97.79
 -16 14 17 460.77 96.03
 -16 14 18 34.35 74
 -16 14 20 74 75.77
 -16 14 22 34.35 77.53
 -16 14 23 614.94 103.07
 -16 14 24 19.38 75.77
 -16 14 25 156.81 82.81
 -16 14 26 1264.23 133.91
 -16 14 27 165.63 82.81
 -16 14 28 459.88 95.15
 -16 14 29 331.25 93.39
 -16 15 15 317.16 88.98
 -16 15 16 2.64 77.53
 -16 15 19 123.34 85.45
 -16 15 20 27.31 74.88
 -16 15 21 318.92 94.27
 -16 15 22 476.62 99.55
 -16 15 23 938.26 118.94
 -16 15 25 367.38 98.67
 -16 15 26 74 85.45
 -16 15 27 325.97 94.27
 -16 15 28 29.07 76.65
 -16 16 18 96.03 81.05
 -16 16 19 129.5 84.57
 -16 16 20 1047.5 127.74
 -16 16 21 219.37 87.22
 -16 16 22 69.6 85.45
 -16 16 23 513.62 104.84
 -16 16 24 124.22 84.57
 -16 16 25 348.87 96.91
 -16 17 22 13.22 85.45
 -16 17 23 51.98 81.93
 -15 0 4 603.48 113.65
 -15 0 6 532.13 107.48
 -15 0 8 470.45 104.84
 -15 0 10 3.52 80.17
 -15 0 14 1126.79 59.02
 -15 0 16 1489.76 71.36
 -15 0 18 702.15 46.69
 -15 0 20 64.32 68.72
 -15 0 22 57.26 60.78
 -15 0 24 2793.63 158.58
 -15 0 26 576.17 95.15
 -15 0 28 44.93 66.96
 -15 0 30 1795.47 140.96
 -15 0 32 162.99 75.77
 -15 0 36 290.73 86.33
 -15 1 1 99.55 52.86
 -15 1 2 50.22 30.83
 -15 1 3 409.67 49.34
 -15 1 4 459.88 93.39
 -15 1 5 37.89 29.07
 -15 1 6 556.78 45.81
 -15 1 7 191.18 73.12
 -15 1 8 99.55 31.71
 -15 1 9 142.72 56.38
 -15 1 10 1240.44 67.84
 -15 1 11 355.92 30.83
 -15 1 12 146.25 27.31
 -15 1 13 357.68 30.83
 -15 1 14 96.91 21.15
 -15 1 15 108.36 21.15
 -15 1 16 3.52 18.5
 -15 1 17 123.34 22.91
 -15 1 18 526.83 65.2
 -15 1 19 811.4 44.05
 -15 1 20 1200.79 54.62
 -15 1 21 267.82 29.95
 -15 1 22 1665.96 93.39
 -15 1 23 69.6 29.07
 -15 1 24 300.42 31.71
 -15 1 25 3354.83 177.08
 -15 1 26 170.03 51.98
 -15 1 27 334.77 46.69
 -15 1 29 1214.01 124.22
 -15 1 30 74 37.01
 -15 1 31 608.77 99.55
 -15 1 32 3.52 23.79
 -15 1 34 636.96 103.96
 -15 1 35 0 73.12
 -15 1 37 74 83.69
 -15 1 38 9.69 74
 -15 2 2 576.17 62.56
 -15 2 3 703.91 47.57
 -15 2 4 22.03 29.07
 -15 2 5 19.38 58.14
 -15 2 6 2407.76 97.79
 -15 2 7 512.74 58.14
 -15 2 8 1218.42 89.87
 -15 2 9 51.98 23.79
 -15 2 10 98.67 24.67
 -15 2 11 718.01 38.77
 -15 2 12 1235.16 52.86
 -15 2 13 883.64 75.77
 -15 2 14 16.74 39.65
 -15 2 15 1519.72 72.24
 -15 2 16 5.28 31.71
 -15 2 17 57.26 18.5
 -15 2 18 515.38 57.26
 -15 2 19 387.64 33.47
 -15 2 20 62.56 24.67
 -15 2 21 74 54.62
 -15 2 22 207.91 29.07
 -15 2 23 171.79 28.19
 -15 2 24 697.75 43.17
 -15 2 25 44.93 27.31
 -15 2 26 1502.98 78.41
 -15 2 27 537.41 42.29
 -15 2 28 43.17 25.55
 -15 2 29 112.77 37.01
 -15 2 30 152.41 88.98
 -15 2 32 73.12 27.31
 -15 2 34 113.65 77.53
 -15 2 35 160.35 79.29
 -15 2 36 37.01 73.12
 -15 2 38 1317.97 135.68
 -15 2 39 721.53 109.24
 -15 3 1 7.93 29.95
 -15 3 2 510.1 110.12
 -15 3 3 323.33 81.93
 -15 3 4 26.43 29.95
 -15 3 5 565.6 73.12
 -15 3 6 82.81 29.95
 -15 3 7 588.51 44.93
 -15 3 8 458.99 32.59
 -15 3 9 13.22 22.03
 -15 3 10 236.99 28.19
 -15 3 11 2344.32 77.53
 -15 3 12 1064.24 68.72
 -15 3 13 29.07 38.77
 -15 3 14 59.9 51.1
 -15 3 15 748.84 38.77
 -15 3 16 15.86 47.57
 -15 3 17 456.35 31.71
 -15 3 18 408.79 29.95
 -15 3 19 104.84 67.84
 -15 3 20 200.87 29.07
 -15 3 21 1243.08 58.14
 -15 3 22 350.63 33.47
 -15 3 23 2292.35 109.24
 -15 3 24 15.86 24.67
 -15 3 25 940.02 79.29
 -15 3 27 1464.21 65.2
 -15 3 29 272.23 32.59
 -15 3 30 11.46 32.59
 -15 3 31 52.86 64.32
 -15 3 32 837.83 112.77
 -15 3 33 806.12 113.65
 -15 3 34 144.49 81.05
 -15 3 35 306.58 93.39
 -15 3 36 193.82 81.93
 -15 3 37 108.36 79.29
 -15 3 38 291.61 91.63
 -15 3 39 120.7 86.33
 -15 3 40 92.51 81.93
 -15 4 1 114.53 58.14
 -15 4 2 433.46 52.86
 -15 4 3 577.93 44.93
 -15 4 4 226.41 69.6
 -15 4 5 435.22 42.29
 -15 4 6 1865.95 84.57
 -15 4 7 325.97 29.95
 -15 4 8 1652.75 59.9
 -15 4 9 117.18 29.95
 -15 4 10 784.97 60.78
 -15 4 11 58.14 29.95
 -15 4 12 81.93 22.91
 -15 4 13 228.18 66.08
 -15 4 14 40.53 38.77
 -15 4 15 2166.37 71.36
 -15 4 16 24.67 20.26
 -15 4 17 651.93 82.81
 -15 4 18 66.08 28.19
 -15 4 19 1044.86 110.12
 -15 4 20 587.63 89.87
 -15 4 21 163.87 77.53
 -15 4 22 18.5 59.02
 -15 4 23 1121.51 122.46
 -15 4 25 227.3 81.93
 -15 4 27 1420.16 128.62
 -15 4 28 305.7 88.1
 -15 4 29 14.1 67.84
 -15 4 30 442.26 96.03
 -15 4 31 51.1 75.77
 -15 4 33 52.86 71.36
 -15 4 34 69.6 77.53
 -15 4 35 42.29 74
 -15 4 36 274.87 92.51
 -15 4 37 284.57 87.22
 -15 4 38 176.2 88.1
 -15 4 39 508.34 105.72
 -15 5 1 88.1 33.47
 -15 5 2 407.02 99.55
 -15 5 3 787.61 51.1
 -15 5 4 422 41.41
 -15 5 5 1496.81 74
 -15 5 6 18.5 28.19
 -15 5 7 1224.58 51.1
 -15 5 8 71.36 32.59
 -15 5 9 97.79 24.67
 -15 5 10 30.83 24.67
 -15 5 11 1562.89 76.65
 -15 5 12 428.16 32.59
 -15 5 13 1597.24 78.41
 -15 5 14 198.22 25.55
 -15 5 15 828.13 45.81
 -15 5 16 70.48 22.91
 -15 5 17 291.61 33.47
 -15 5 18 36.13 60.78
 -15 5 19 2457.1 153.29
 -15 5 21 291.61 81.93
 -15 5 22 80.17 67.84
 -15 5 24 66.96 72.24
 -15 5 25 2021 148.01
 -15 5 26 681.9 103.96
 -15 5 27 806.12 106.6
 -15 5 28 65.2 71.36
 -15 5 29 338.31 89.87
 -15 5 30 267.82 87.22
 -15 5 31 2125.85 155.93
 -15 5 32 43.17 73.12
 -15 5 34 213.21 85.45
 -15 5 35 118.06 81.93
 -15 5 36 270.47 91.63
 -15 5 37 130.38 83.69
 -15 5 38 45.81 79.29
 -15 5 39 44.93 81.93
 -15 6 1 484.55 66.08
 -15 6 2 3141.62 121.58
 -15 6 3 797.3 53.74
 -15 6 4 1006.98 128.62
 -15 6 5 259.9 37.89
 -15 6 6 15.86 23.79
 -15 6 7 22.03 22.91
 -15 6 8 326.85 30.83
 -15 6 9 193.82 35.25
 -15 6 10 29.07 29.95
 -15 6 11 44.93 21.15
 -15 6 12 156.81 50.22
 -15 6 14 501.28 32.59
 -15 6 15 1064.24 59.02
 -15 6 16 931.22 122.46
 -15 6 19 21.15 65.2
 -15 6 20 448.43 92.51
 -15 6 21 104.84 69.6
 -15 6 22 940.02 113.65
 -15 6 23 214.97 74.88
 -15 6 24 125.98 67.84
 -15 6 26 868.66 107.48
 -15 6 27 73.12 74
 -15 6 28 481.9 92.51
 -15 6 29 174.44 74
 -15 6 30 229.94 86.33
 -15 6 31 288.97 82.81
 -15 6 32 446.66 89.87
 -15 6 34 855.44 118.06
 -15 6 35 183.24 77.53
 -15 6 36 374.42 94.27
 -15 6 38 295.13 92.51
 -15 6 39 494.24 102.19
 -15 7 1 1387.57 157.69
 -15 7 2 77.53 89.87
 -15 7 3 507.45 114.53
 -15 7 4 102.19 32.59
 -15 7 5 133.91 26.43
 -15 7 6 1079.21 81.05
 -15 7 7 16.74 31.71
 -15 7 8 325.97 31.71
 -15 7 9 64.32 24.67
 -15 7 10 738.28 88.98
 -15 7 11 354.16 73.12
 -15 7 12 1394.61 53.74
 -15 7 13 118.06 24.67
 -15 7 14 108.36 23.79
 -15 7 15 1651.87 182.36
 -15 7 16 81.93 65.2
 -15 7 17 1364.66 122.46
 -15 7 18 924.16 114.53
 -15 7 19 318.04 84.57
 -15 7 21 832.55 103.96
 -15 7 22 459.88 89.87
 -15 7 23 624.62 98.67
 -15 7 24 57.26 66.08
 -15 7 26 113.65 71.36
 -15 7 27 742.68 108.36
 -15 7 28 14.1 64.32
 -15 7 29 235.23 77.53
 -15 7 30 213.21 82.81
 -15 7 31 49.34 71.36
 -15 7 32 74.88 70.48
 -15 7 33 62.56 74
 -15 7 34 1236.04 131.27
 -15 7 35 166.51 78.41
 -15 7 36 35.25 79.29
 -15 7 37 16.74 77.53
 -15 7 38 0 79.29
 -15 7 39 146.25 85.45
 -15 8 1 303.94 108.36
 -15 8 2 95.15 92.51
 -15 8 3 92.51 94.27
 -15 8 4 88.98 92.51
 -15 8 5 385.88 46.69
 -15 8 6 1620.15 74
 -15 8 7 7.05 24.67
 -15 8 8 1066.89 60.78
 -15 8 9 28.19 39.65
 -15 8 10 509.22 32.59
 -15 8 11 29.07 22.03
 -15 8 12 99.55 51.1
 -15 8 13 196.46 31.71
 -15 8 15 133.91 76.65
 -15 8 16 22.91 63.44
 -15 8 17 147.13 73.12
 -15 8 18 2505.55 155.05
 -15 8 19 148.89 69.6
 -15 8 21 856.32 105.72
 -15 8 22 76.65 72.24
 -15 8 23 284.57 83.69
 -15 8 24 96.03 66.96
 -15 8 25 201.75 74.88
 -15 8 26 1263.35 129.5
 -15 8 27 15.86 63.44
 -15 8 28 87.22 71.36
 -15 8 29 106.6 72.24
 -15 8 30 22.03 66.96
 -15 8 31 311 91.63
 -15 8 33 207.03 81.93
 -15 8 34 452.83 99.55
 -15 8 36 130.38 83.69
 -15 8 37 63.44 77.53
 -15 8 38 3512.52 191.18
 -15 9 4 1037.81 57.26
 -15 9 5 29.07 29.95
 -15 9 6 466.05 42.29
 -15 9 7 7.93 29.95
 -15 9 8 56.38 73.12
 -15 9 9 325.97 74
 -15 9 10 236.11 67.84
 -15 9 11 1395.49 63.44
 -15 9 12 127.74 29.07
 -15 9 13 385.88 37.01
 -15 9 14 5.28 58.14
 -15 9 15 26.43 59.02
 -15 9 16 249.32 79.29
 -15 9 17 375.3 83.69
 -15 9 18 1040.46 112.77
 -15 9 19 150.65 76.65
 -15 9 20 999.93 113.65
 -15 9 21 1592.84 132.15
 -15 9 22 1414 131.27
 -15 9 23 644.89 96.91
 -15 9 24 267.82 77.53
 -15 9 25 885.4 109.24
 -15 9 26 81.93 71.36
 -15 9 28 33.47 67.84
 -15 9 29 15.86 62.56
 -15 9 30 705.67 103.96
 -15 9 31 142.72 78.41
 -15 9 32 281.03 88.1
 -15 9 33 580.57 99.55
 -15 9 34 405.25 96.03
 -15 9 35 428.16 96.03
 -15 9 36 64.32 77.53
 -15 9 37 858.09 117.18
 -15 10 4 458.99 95.15
 -15 10 6 13.22 74.88
 -15 10 7 903.9 115.41
 -15 10 9 456.35 83.69
 -15 10 11 591.15 89.87
 -15 10 12 104.84 63.44
 -15 10 13 249.32 78.41
 -15 10 14 1381.4 126.86
 -15 10 15 273.99 81.05
 -15 10 16 1376.99 121.58
 -15 10 17 7.93 66.08
 -15 10 18 1332.95 122.46
 -15 10 19 1537.34 129.5
 -15 10 20 859.86 108.36
 -15 10 21 462.53 94.27
 -15 10 22 307.46 82.81
 -15 10 23 37.89 68.72
 -15 10 24 460.77 96.03
 -15 10 25 770.87 108.36
 -15 10 26 107.48 72.24
 -15 10 27 456.35 92.51
 -15 10 28 27.31 70.48
 -15 10 29 71.36 74.88
 -15 10 30 97.79 74.88
 -15 10 31 126.86 75.77
 -15 10 32 288.09 88.1
 -15 10 34 271.35 87.22
 -15 10 35 103.07 79.29
 -15 10 36 1335.59 135.68
 -15 10 37 406.14 96.03
 -15 11 5 918.88 115.41
 -15 11 6 3.52 75.77
 -15 11 7 2018.36 152.41
 -15 11 9 379.71 78.41
 -15 11 11 9.69 66.08
 -15 11 12 236.11 74
 -15 11 13 70.48 67.84
 -15 11 14 8.81 65.2
 -15 11 15 1175.24 121.58
 -15 11 16 360.33 88.1
 -15 11 17 1469.5 128.62
 -15 11 18 226.41 76.65
 -15 11 19 2052.72 149.77
 -15 11 20 282.8 79.29
 -15 11 22 31.71 72.24
 -15 11 23 527.71 97.79
 -15 11 24 231.7 81.05
 -15 11 26 94.27 73.12
 -15 11 27 360.33 86.33
 -15 11 28 140.96 80.17
 -15 11 29 577.05 102.19
 -15 11 31 1573.45 143.6
 -15 11 32 121.58 81.05
 -15 11 33 48.46 74.88
 -15 11 34 57.26 75.77
 -15 11 36 192.06 84.57
 -15 12 1 641.37 93.39
 -15 12 9 161.23 69.6
 -15 12 10 88.98 63.44
 -15 12 11 96.91 66.08
 -15 12 12 1604.3 132.15
 -15 12 13 35.25 62.56
 -15 12 14 1111.82 118.94
 -15 12 15 458.99 93.39
 -15 12 16 116.29 67.84
 -15 12 17 11.46 69.6
 -15 12 18 122.46 71.36
 -15 12 19 137.44 71.36
 -15 12 20 499.52 89.87
 -15 12 21 24.67 67.84
 -15 12 22 442.26 88.1
 -15 12 23 236.99 81.93
 -15 12 25 7.05 69.6
 -15 12 26 49.34 68.72
 -15 12 27 205.27 80.17
 -15 12 29 340.07 92.51
 -15 12 30 94.27 78.41
 -15 12 31 256.37 88.1
 -15 12 32 1609.58 143.6
 -15 12 33 52.86 74.88
 -15 12 34 843.99 113.65
 -15 12 35 70.48 74.88
 -15 13 1 362.09 81.93
 -15 13 10 46.69 64.32
 -15 13 11 1696.79 132.15
 -15 13 12 886.28 110.12
 -15 13 13 2287.94 147.13
 -15 13 14 42.29 68.72
 -15 13 15 803.46 109.24
 -15 13 16 1133.84 117.18
 -15 13 17 55.5 71.36
 -15 13 18 961.17 111.89
 -15 13 19 122.46 68.72
 -15 13 20 44.05 66.96
 -15 13 21 149.77 76.65
 -15 13 22 18.5 71.36
 -15 13 23 767.35 106.6
 -15 13 24 1189.34 127.74
 -15 13 25 318.92 89.87
 -15 13 27 352.4 87.22
 -15 13 28 229.94 84.57
 -15 13 29 137.44 80.17
 -15 13 30 280.15 88.98
 -15 13 31 37.01 74
 -15 13 32 1.76 75.77
 -15 13 33 140.96 78.41
 -15 13 34 58.14 75.77
 -15 14 1 49.34 66.08
 -15 14 12 140.08 76.65
 -15 14 13 1076.57 120.7
 -15 14 14 273.11 81.93
 -15 14 15 14.1 69.6
 -15 14 16 23.79 72.24
 -15 14 17 821.97 110.12
 -15 14 18 417.59 93.39
 -15 14 19 42.29 74
 -15 14 20 575.29 100.43
 -15 14 21 74.88 74
 -15 14 22 51.98 70.48
 -15 14 24 187.66 81.93
 -15 14 25 83.69 73.12
 -15 14 26 320.68 91.63
 -15 14 28 244.92 84.57
 -15 14 29 46.69 74
 -15 14 30 310.12 89.87
 -15 14 31 34.35 74.88
 -15 14 32 47.57 73.12
 -15 15 1 776.15 103.96
 -15 15 14 101.31 74.88
 -15 15 15 126.86 81.93
 -15 15 16 244.92 85.45
 -15 15 17 44.93 75.77
 -15 15 18 163.87 80.17
 -15 15 19 494.24 98.67
 -15 15 20 370.02 85.45
 -15 15 21 139.2 82.81
 -15 15 22 25.55 71.36
 -15 15 23 61.66 73.12
 -15 15 24 77.53 76.65
 -15 15 25 2285.3 159.47
 -15 15 26 234.34 88.1
 -15 15 27 151.53 81.05
 -15 15 28 24.67 74.88
 -15 15 29 98.67 77.53
 -15 15 30 144.49 81.93
 -15 16 1 23.79 69.6
 -15 16 16 68.72 78.41
 -15 16 17 584.99 106.6
 -15 16 18 210.55 84.57
 -15 16 19 32.59 75.77
 -15 16 21 244.04 88.1
 -15 16 22 180.6 87.22
 -15 16 23 224.65 86.33
 -15 16 24 99.55 78.41
 -15 16 25 441.38 93.39
 -15 16 26 125.98 83.69
 -15 16 27 245.8 83.69
 -15 16 28 88.98 78.41
 -15 16 29 185.9 83.69
 -15 17 1 1436.02 130.38
 -15 17 19 673.96 107.48
 -15 17 20 77.53 77.53
 -15 17 21 227.3 87.22
 -15 17 22 116.29 81.05
 -15 17 23 54.62 77.53
 -15 17 24 83.69 80.17
 -15 17 26 253.72 89.87
 -15 17 27 828.13 115.41
 -15 18 1 1166.44 128.62
 -15 18 22 39.65 81.93
 -15 18 23 111.89 83.69
 -15 18 24 111.01 82.81
 -14 0 2 47.57 76.65
 -14 0 6 474.86 97.79
 -14 0 8 18.5 73.12
 -14 0 10 606.12 41.41
 -14 0 12 3660.53 151.53
 -14 0 14 1296.82 61.66
 -14 0 16 5203.15 262.54
 -14 0 18 400.85 61.66
 -14 0 20 1797.23 72.24
 -14 0 22 61.66 27.31
 -14 0 24 2483.53 147.13
 -14 0 26 1146.17 112.77
 -14 0 28 267.82 74.88
 -14 0 32 668.68 99.55
 -14 0 34 67.84 73.12
 -14 0 36 1220.18 129.5
 -14 1 1 835.19 51.98
 -14 1 2 3235.01 118.06
 -14 1 3 151.53 43.17
 -14 1 4 2344.32 138.32
 -14 1 5 311 59.02
 -14 1 6 467.81 41.41
 -14 1 7 258.13 35.25
 -14 1 8 37.89 21.15
 -14 1 9 48.46 32.59
 -14 1 10 302.18 27.31
 -14 1 11 535.65 31.71
 -14 1 12 191.18 32.59
 -14 1 13 417.59 35.25
 -14 1 14 1164.68 49.34
 -14 1 15 163.87 21.15
 -14 1 16 2748.71 70.48
 -14 1 17 34.35 25.55
 -14 1 18 22.91 17.62
 -14 1 20 0 46.69
 -14 1 21 111.01 25.55
 -14 1 22 143.6 19.38
 -14 1 23 251.96 23.79
 -14 1 24 449.31 33.47
 -14 1 26 146.25 23.79
 -14 1 27 814.04 44.05
 -14 1 28 70.48 26.43
 -14 1 29 6674.42 217.61
 -14 1 30 285.45 45.81
 -14 1 31 803.46 43.17
 -14 1 33 276.63 56.38
 -14 1 34 146.25 27.31
 -14 1 35 211.44 83.69
 -14 1 36 377.06 92.51
 -14 1 37 25.55 75.77
 -14 2 1 199.99 68.72
 -14 2 2 288.97 65.2
 -14 2 3 1399.02 66.96
 -14 2 4 185.9 33.47
 -14 2 5 129.5 29.95
 -14 2 6 26.43 34.35
 -14 2 8 1950.53 66.96
 -14 2 9 2937.24 86.33
 -14 2 10 2228.92 70.48
 -14 2 11 64.32 38.77
 -14 2 12 16.74 20.26
 -14 2 13 744.44 59.9
 -14 2 14 49.34 22.03
 -14 2 15 363.85 25.55
 -14 2 16 11.46 16.74
 -14 2 17 839.59 58.14
 -14 2 18 343.59 28.19
 -14 2 19 291.61 23.79
 -14 2 20 2036.86 79.29
 -14 2 21 66.96 27.31
 -14 2 22 753.25 78.41
 -14 2 23 26.43 34.35
 -14 2 24 27.31 21.15
 -14 2 25 177.08 55.5
 -14 2 26 118.06 59.9
 -14 2 27 23.79 22.03
 -14 2 28 7.05 21.15
 -14 2 29 494.24 34.35
 -14 2 30 174.44 26.43
 -14 2 31 244.92 28.19
 -14 2 32 357.68 31.71
 -14 2 33 407.02 32.59
 -14 2 34 325.09 88.1
 -14 2 36 259.9 86.33
 -14 2 37 93.39 82.81
 -14 2 38 94.27 77.53
 -14 2 39 62.56 77.53
 -14 3 1 258.13 36.13
 -14 3 2 281.92 35.25
 -14 3 3 429.04 38.77
 -14 3 4 34.35 26.43
 -14 3 5 2407.76 175.32
 -14 3 6 479.26 37.01
 -14 3 7 281.03 28.19
 -14 3 8 44.93 28.19
 -14 3 9 111.89 35.25
 -14 3 11 725.94 81.05
 -14 3 12 170.91 33.47
 -14 3 13 1314.45 61.66
 -14 3 14 540.05 32.59
 -14 3 15 253.72 25.55
 -14 3 16 362.09 24.67
 -14 3 17 838.71 35.25
 -14 3 18 96.91 26.43
 -14 3 19 505.69 27.31
 -14 3 21 43.17 18.5
 -14 3 22 113.65 20.26
 -14 3 23 1748.77 68.72
 -14 3 24 24.67 83.69
 -14 3 25 1700.33 69.6
 -14 3 26 177.96 84.57
 -14 3 27 132.15 28.19
 -14 3 28 770.87 53.74
 -14 3 31 891.57 47.57
 -14 3 32 981.43 118.06
 -14 3 33 388.52 94.27
 -14 3 34 39.65 71.36
 -14 3 35 1373.47 133.03
 -14 3 36 36.13 74
 -14 3 37 663.39 107.48
 -14 3 38 22.91 77.53
 -14 3 39 75.77 82.81
 -14 3 40 222.01 96.91
 -14 4 1 52.86 37.01
 -14 4 2 183.24 34.35
 -14 4 3 224.65 34.35
 -14 4 4 192.06 35.25
 -14 4 5 698.63 37.89
 -14 4 6 1279.21 51.98
 -14 4 7 175.32 25.55
 -14 4 8 19.38 33.47
 -14 4 9 1419.28 126.86
 -14 4 10 1160.27 46.69
 -14 4 11 11.46 39.65
 -14 4 12 813.16 38.77
 -14 4 13 951.47 42.29
 -14 4 14 424.64 34.35
 -14 4 15 450.19 30.83
 -14 4 16 39.65 21.15
 -14 4 17 13.22 20.26
 -14 4 18 2100.3 99.55
 -14 4 20 690.7 31.71
 -14 4 21 485.43 27.31
 -14 4 22 751.49 38.77
 -14 4 23 106.6 24.67
 -14 4 24 917.12 48.46
 -14 4 25 209.67 69.6
 -14 4 27 154.17 29.07
 -14 4 30 857.21 104.84
 -14 4 32 570 99.55
 -14 4 33 843.99 110.12
 -14 4 34 707.43 105.72
 -14 4 35 404.37 94.27
 -14 4 36 13.22 72.24
 -14 4 37 815.8 111.89
 -14 4 38 453.71 98.67
 -14 4 39 203.51 85.45
 -14 4 40 54.62 86.33
 -14 4 41 115.41 91.63
 -14 5 1 5508.87 208.79
 -14 5 2 189.42 45.81
 -14 5 3 653.7 66.96
 -14 5 4 465.17 32.59
 -14 5 5 192.06 44.93
 -14 5 6 579.69 34.35
 -14 5 7 197.34 25.55
 -14 5 8 22.03 28.19
 -14 5 9 83.69 28.19
 -14 5 10 301.3 26.43
 -14 5 11 98.67 21.15
 -14 5 12 359.44 29.07
 -14 5 13 3289.63 93.39
 -14 5 14 22.91 20.26
 -14 5 15 192.94 33.47
 -14 5 16 456.35 40.53
 -14 5 17 1747.01 67.84
 -14 5 18 0.88 19.38
 -14 5 19 60.78 22.03
 -14 5 20 66.08 22.03
 -14 5 21 336.54 29.07
 -14 5 22 76.65 61.66
 -14 5 24 209.67 72.24
 -14 5 25 37.89 60.78
 -14 5 27 221.13 30.83
 -14 5 28 131.27 67.84
 -14 5 29 1847.44 140.08
 -14 5 30 306.58 80.17
 -14 5 31 131.27 69.6
 -14 5 32 116.29 72.24
 -14 5 33 359.44 86.33
 -14 5 35 584.99 101.31
 -14 5 37 44.05 76.65
 -14 5 39 921.52 121.58
 -14 5 40 39.65 80.17
 -14 5 41 738.28 117.18
 -14 6 1 175.32 48.46
 -14 6 2 50.22 41.41
 -14 6 3 275.75 70.48
 -14 6 4 2711.7 151.53
 -14 6 5 366.5 38.77
 -14 6 6 259.01 27.31
 -14 6 7 169.15 37.01
 -14 6 8 872.18 40.53
 -14 6 9 1098.6 45.81
 -14 6 10 322.44 27.31
 -14 6 11 1198.15 47.57
 -14 6 12 1477.42 78.41
 -14 6 13 524.19 32.59
 -14 6 14 497.76 78.41
 -14 6 15 1040.46 44.93
 -14 6 16 1873.87 64.32
 -14 6 17 541.81 36.13
 -14 6 18 2020.12 67.84
 -14 6 19 81.93 54.62
 -14 6 20 94.27 23.79
 -14 6 21 140.08 24.67
 -14 6 22 30.83 64.32
 -14 6 23 553.26 88.1
 -14 6 24 619.34 92.51
 -14 6 25 122.46 66.08
 -14 6 26 454.59 93.39
 -14 6 27 185 72.24
 -14 6 28 37.89 69.6
 -14 6 29 19.38 67.84
 -14 6 31 133.91 77.53
 -14 6 33 633.44 104.84
 -14 6 34 562.96 96.03
 -14 6 36 107.48 71.36
 -14 6 38 35.25 74
 -14 6 39 359.44 94.27
 -14 6 40 20.26 82.81
 -14 6 41 123.34 88.1
 -14 7 1 835.19 59.9
 -14 7 2 423.76 40.53
 -14 7 3 1254.54 51.1
 -14 7 4 1166.44 54.62
 -14 7 5 2436.83 81.05
 -14 7 6 177.96 40.53
 -14 7 7 243.16 101.31
 -14 7 8 212.32 27.31
 -14 7 9 585.87 59.02
 -14 7 11 31.71 20.26
 -14 7 12 307.46 52.86
 -14 7 13 14.1 29.07
 -14 7 14 37.89 33.47
 -14 7 15 927.68 42.29
 -14 7 16 1839.52 62.56
 -14 7 17 272.23 27.31
 -14 7 18 51.1 22.03
 -14 7 19 615.82 36.13
 -14 7 21 647.53 93.39
 -14 7 22 591.15 93.39
 -14 7 23 84.57 64.32
 -14 7 24 1650.98 131.27
 -14 7 25 992.88 111.01
 -14 7 27 100.43 74.88
 -14 7 28 240.51 82.81
 -14 7 29 241.4 81.93
 -14 7 30 414.07 90.75
 -14 7 31 630.79 102.19
 -14 7 32 67.84 75.77
 -14 7 33 32.59 69.6
 -14 7 34 30.83 68.72
 -14 7 35 90.75 77.53
 -14 7 36 325.09 88.98
 -14 7 37 945.31 117.18
 -14 7 38 30.83 78.41
 -14 7 39 11.46 74
 -14 7 40 433.46 96.91
 -14 8 1 1082.75 56.38
 -14 8 2 25.55 86.33
 -14 8 3 780.56 45.81
 -14 8 4 231.7 33.47
 -14 8 5 868.66 50.22
 -14 8 6 15.86 21.15
 -14 8 7 438.74 35.25
 -14 8 8 1490.64 53.74
 -14 8 9 303.06 27.31
 -14 8 10 1350.56 51.1
 -14 8 11 222.89 27.31
 -14 8 12 91.63 22.91
 -14 8 13 17.62 20.26
 -14 8 14 56.38 31.71
 -14 8 15 20.26 21.15
 -14 8 16 381.47 30.83
 -14 8 17 651.93 36.13
 -14 8 18 55.5 22.91
 -14 8 19 38.77 43.17
 -14 8 20 3327.52 175.32
 -14 8 22 739.16 102.19
 -14 8 23 16.74 62.56
 -14 8 25 170.91 74.88
 -14 8 26 693.34 104.84
 -14 8 27 829.01 105.72
 -14 8 28 21.15 69.6
 -14 8 29 105.72 79.29
 -14 8 30 154.17 80.17
 -14 8 31 191.18 83.69
 -14 8 32 740.04 105.72
 -14 8 33 8.81 72.24
 -14 8 34 465.17 98.67
 -14 8 35 142.72 81.05
 -14 8 36 475.74 97.79
 -14 8 38 199.99 86.33
 -14 8 39 607 106.6
 -14 8 40 819.33 110.12
 -14 9 1 510.98 36.13
 -14 9 2 36.13 33.47
 -14 9 3 305.7 35.25
 -14 9 4 2034.22 133.03
 -14 9 5 526.83 41.41
 -14 9 6 1649.22 159.47
 -14 9 7 2782.18 132.15
 -14 9 8 60.78 54.62
 -14 9 9 118.06 34.35
 -14 9 10 255.49 26.43
 -14 9 11 270.47 37.01
 -14 9 12 293.37 57.26
 -14 9 13 30.83 31.71
 -14 9 14 173.56 24.67
 -14 9 15 228.18 26.43
 -14 9 16 166.51 37.89
 -14 9 17 172.68 36.13
 -14 9 19 63.44 65.2
 -14 9 20 148.01 66.96
 -14 9 21 181.48 76.65
 -14 9 22 66.96 65.2
 -14 9 23 2483.53 157.69
 -14 9 24 515.38 93.39
 -14 9 25 96.03 69.6
 -14 9 26 599.08 98.67
 -14 9 28 378.83 91.63
 -14 9 29 39.65 71.36
 -14 9 31 459.88 99.55
 -14 9 32 96.91 72.24
 -14 9 33 245.8 88.98
 -14 9 34 35.25 74
 -14 9 35 2065.05 155.93
 -14 9 36 372.66 90.75
 -14 9 37 315.4 92.51
 -14 9 39 299.54 91.63
 -14 10 1 68.72 24.67
 -14 10 2 4.4 31.71
 -14 10 3 103.96 30.83
 -14 10 4 63.44 64.32
 -14 10 5 9.69 44.05
 -14 10 6 2021 146.25
 -14 10 7 470.45 118.06
 -14 10 8 22.91 36.13
 -14 10 9 1252.77 59.9
 -14 10 10 320.68 33.47
 -14 10 11 118.06 27.31
 -14 10 12 2726.68 147.13
 -14 10 13 33.47 44.05
 -14 10 14 460.77 51.98
 -14 10 15 1148.82 63.44
 -14 10 16 27.31 48.46
 -14 10 17 23.79 24.67
 -14 10 18 1324.13 123.34
 -14 10 19 412.31 87.22
 -14 10 20 155.93 75.77
 -14 10 21 2228.92 148.89
 -14 10 22 577.93 97.79
 -14 10 23 13.22 62.56
 -14 10 24 880.11 110.12
 -14 10 27 779.68 105.72
 -14 10 29 88.1 74.88
 -14 10 30 126.86 77.53
 -14 10 31 233.46 85.45
 -14 10 32 0 73.12
 -14 10 33 38.77 74
 -14 10 34 12.34 74
 -14 10 36 113.65 81.93
 -14 10 37 318.92 93.39
 -14 10 38 488.07 102.19
 -14 10 39 147.13 83.69
 -14 11 1 2755.75 98.67
 -14 11 2 18.5 23.79
 -14 11 3 736.52 132.15
 -14 11 4 429.04 112.77
 -14 11 5 192.06 32.59
 -14 11 6 124.22 27.31
 -14 11 7 585.87 40.53
 -14 11 8 196.46 53.74
 -14 11 9 16.74 23.79
 -14 11 10 926.8 123.34
 -14 11 11 555.02 39.65
 -14 11 12 38.77 26.43
 -14 11 13 2679.99 135.68
 -14 11 14 600.84 92.51
 -14 11 15 579.69 92.51
 -14 11 16 11.46 55.5
 -14 11 17 618.46 95.15
 -14 11 18 33.47 61.66
 -14 11 19 393.81 81.93
 -14 11 20 880.11 109.24
 -14 11 21 141.84 74.88
 -14 11 22 517.15 92.51
 -14 11 23 15.86 60.78
 -14 11 24 30.83 64.32
 -14 11 25 75.77 66.96
 -14 11 26 172.68 79.29
 -14 11 27 292.49 82.81
 -14 11 29 1886.21 150.65
 -14 11 30 59.9 74.88
 -14 11 31 124.22 80.17
 -14 11 32 300.42 87.22
 -14 11 33 102.19 78.41
 -14 11 34 999.05 125.1
 -14 11 35 436.98 96.91
 -14 11 36 93.39 81.05
 -14 11 37 132.15 82.81
 -14 11 38 68.72 81.93
 -14 12 1 119.82 64.32
 -14 12 2 243.16 70.48
 -14 12 3 29.07 96.03
 -14 12 4 927.68 139.2
 -14 12 6 520.67 118.06
 -14 12 7 20.26 47.57
 -14 12 8 38.77 27.31
 -14 12 9 414.95 37.89
 -14 12 10 648.41 93.39
 -14 12 11 125.98 73.12
 -14 12 12 258.13 77.53
 -14 12 14 1542.62 123.34
 -14 12 15 1125.91 112.77
 -14 12 16 3131.06 164.75
 -14 12 17 541.81 93.39
 -14 12 19 121.58 73.12
 -14 12 20 628.15 99.55
 -14 12 21 1586.67 132.15
 -14 12 22 37.89 69.6
 -14 12 23 18.5 62.56
 -14 12 24 182.36 76.65
 -14 12 25 400.85 92.51
 -14 12 26 488.96 97.79
 -14 12 27 55.5 68.72
 -14 12 28 444.02 98.67
 -14 12 29 129.5 80.17
 -14 12 30 396.45 96.03
 -14 12 32 5.28 74
 -14 12 33 436.98 101.31
 -14 12 34 32.59 74.88
 -14 12 35 96.03 78.41
 -14 12 36 32.59 80.17
 -14 12 37 30.83 77.53
 -14 13 1 240.51 76.65
 -14 13 2 305.7 75.77
 -14 13 3 922.4 103.07
 -14 13 9 35.25 64.32
 -14 13 10 81.05 67.84
 -14 13 11 101.31 72.24
 -14 13 12 964.69 111.01
 -14 13 13 223.77 77.53
 -14 13 14 50.22 70.48
 -14 13 15 51.1 66.96
 -14 13 17 374.42 84.57
 -14 13 19 102.19 69.6
 -14 13 20 197.34 71.36
 -14 13 21 175.32 80.17
 -14 13 22 592.03 95.15
 -14 13 23 238.75 75.77
 -14 13 24 103.07 74.88
 -14 13 25 680.12 100.43
 -14 13 26 80.17 74
 -14 13 27 180.6 81.05
 -14 13 28 299.54 88.98
 -14 13 30 276.63 89.87
 -14 13 31 659.87 108.36
 -14 13 32 324.21 93.39
 -14 13 33 375.3 96.03
 -14 13 34 1001.69 125.1
 -14 13 35 628.15 107.48
 -14 13 36 76.65 80.17
 -14 14 1 0.88 60.78
 -14 14 2 146.25 71.36
 -14 14 3 416.71 84.57
 -14 14 11 10.58 68.72
 -14 14 12 874.83 107.48
 -14 14 13 296.9 80.17
 -14 14 14 347.11 76.65
 -14 14 15 1670.36 129.5
 -14 14 17 87.22 71.36
 -14 14 18 1471.26 130.38
 -14 14 19 147.13 75.77
 -14 14 20 1079.21 119.82
 -14 14 21 733.87 105.72
 -14 14 22 1774.32 142.72
 -14 14 23 21.15 66.08
 -14 14 25 47.57 67.84
 -14 14 26 91.63 76.65
 -14 14 27 120.7 72.24
 -14 14 28 774.39 113.65
 -14 14 29 111.01 79.29
 -14 14 30 1072.17 127.74
 -14 14 31 25.55 76.65
 -14 14 32 582.33 101.31
 -14 14 33 140.08 83.69
 -14 14 34 44.05 80.17
 -14 15 1 1672.13 130.38
 -14 15 2 153.29 73.12
 -14 15 3 79.29 68.72
 -14 15 13 146.25 73.12
 -14 15 14 107.48 73.12
 -14 15 15 22.03 68.72
 -14 15 16 581.45 95.15
 -14 15 17 88.98 72.24
 -14 15 18 1205.21 118.94
 -14 15 19 54.62 66.96
 -14 15 20 89.87 70.48
 -14 15 21 107.48 76.65
 -14 15 22 260.78 81.05
 -14 15 24 707.43 109.24
 -14 15 25 57.26 74
 -14 15 26 68.72 69.6
 -14 15 28 155.05 80.17
 -14 15 29 199.99 77.53
 -14 15 30 236.99 86.33
 -14 15 31 335.66 91.63
 -14 15 32 53.74 78.41
 -14 15 33 207.03 87.22
 -14 16 1 617.58 96.91
 -14 16 2 366.5 83.69
 -14 16 3 420.24 88.98
 -14 16 15 594.67 96.03
 -14 16 16 734.75 102.19
 -14 16 17 255.49 81.93
 -14 16 18 1333.83 130.38
 -14 16 19 311.88 87.22
 -14 16 20 81.05 73.12
 -14 16 21 44.93 74.88
 -14 16 22 62.56 77.53
 -14 16 23 59.9 75.77
 -14 16 24 725.06 107.48
 -14 16 25 2.64 74
 -14 16 26 392.05 96.03
 -14 16 27 1387.57 137.44
 -14 16 28 186.78 88.1
 -14 16 29 32.59 74.88
 -14 16 31 560.32 105.72
 -14 16 32 408.79 95.15
 -14 17 1 845.76 109.24
 -14 17 2 114.53 75.77
 -14 17 3 59.9 68.72
 -14 17 18 89.87 76.65
 -14 17 19 2084.44 154.17
 -14 17 20 0.88 79.29
 -14 17 22 186.78 85.45
 -14 17 23 481.9 101.31
 -14 17 24 64.32 78.41
 -14 17 26 121.58 78.41
 -14 17 27 51.1 78.41
 -14 17 28 438.74 97.79
 -14 17 29 785.85 112.77
 -14 17 30 149.77 81.05
 -14 18 1 561.2 96.91
 -14 18 2 436.1 94.27
 -14 18 3 637.84 101.31
 -14 18 20 288.97 91.63
 -14 18 21 83.69 79.29
 -14 18 22 92.51 84.57
 -14 18 23 29.07 76.65
 -14 18 24 63.44 80.17
 -14 18 25 17.62 78.41
 -14 18 26 564.72 106.6
 -14 18 27 375.3 97.79
 -14 19 1 170.91 78.41
 -14 19 3 85.45 74
 -14 19 23 678.36 107.48
 -14 19 25 43.17 82.81
 -14 20 1 4.4 74.88
 -14 20 2 411.43 98.67
 -14 21 1 360.33 95.15
 -14 22 1 8.81 80.17
 -14 22 2 813.16 117.18
 -14 23 1 363.85 96.91
 -13 0 2 429.04 92.51
 -13 0 4 1107.42 124.22
 -13 0 6 609.65 94.27
 -13 0 8 110.12 29.07
 -13 0 10 202.63 33.47
 -13 0 12 904.78 111.89
 -13 0 14 387.64 32.59
 -13 0 16 129.5 25.55
 -13 0 18 26.43 35.25
 -13 0 20 238.75 51.98
 -13 0 22 1969.9 123.34
 -13 0 24 87.22 29.95
 -13 0 26 3905.45 133.03
 -13 0 28 4374.14 191.18
 -13 0 30 10.58 62.56
 -13 0 32 338.31 35.25
 -13 0 34 1062.48 55.5
 -13 0 36 375.3 37.89
 -13 0 38 1458.05 166.51
 -13 0 40 290.73 128.62
 -13 0 42 562.96 136.56
 -13 1 1 981.43 39.65
 -13 1 2 24.67 36.13
 -13 1 3 502.17 42.29
 -13 1 4 27.31 24.67
 -13 1 5 938.26 54.62
 -13 1 6 521.55 31.71
 -13 1 7 23.79 22.03
 -13 1 8 770.87 41.41
 -13 1 9 970.86 43.17
 -13 1 10 1825.43 59.02
 -13 1 11 2628.89 78.41
 -13 1 12 1694.15 47.57
 -13 1 13 963.81 35.25
 -13 1 14 54.62 16.74
 -13 1 15 392.05 48.46
 -13 1 16 18.5 23.79
 -13 1 17 182.36 19.38
 -13 1 18 2709.06 66.96
 -13 1 19 77.53 29.07
 -13 1 20 422 44.05
 -13 1 21 345.35 23.79
 -13 1 22 265.18 21.15
 -13 1 23 31.71 16.74
 -13 1 24 269.59 22.91
 -13 1 25 350.63 34.35
 -13 1 26 109.24 37.01
 -13 1 27 398.21 31.71
 -13 1 28 15.86 28.19
 -13 1 29 88.98 35.25
 -13 1 30 604.36 74.88
 -13 1 31 101.31 23.79
 -13 1 32 466.93 27.31
 -13 1 33 572.65 41.41
 -13 1 34 498.64 28.19
 -13 1 35 68.72 29.95
 -13 1 36 175.32 43.17
 -13 1 37 314.52 36.13
 -13 1 38 2.64 35.25
 -13 1 39 306.58 44.05
 -13 1 40 163.87 72.24
 -13 1 41 281.92 59.9
 -13 1 42 209.67 43.17
 -13 1 43 284.57 48.46
 -13 2 1 540.93 29.95
 -13 2 2 1643.05 71.36
 -13 2 3 799.94 58.14
 -13 2 4 1850.1 144.49
 -13 2 5 33.47 41.41
 -13 2 6 37.89 27.31
 -13 2 7 42.29 21.15
 -13 2 8 74.88 30.83
 -13 2 9 154.17 22.91
 -13 2 10 10.58 18.5
 -13 2 11 236.11 24.67
 -13 2 12 1317.97 51.1
 -13 2 13 166.51 23.79
 -13 2 14 18.5 16.74
 -13 2 15 326.85 23.79
 -13 2 16 7.93 22.91
 -13 2 17 112.77 18.5
 -13 2 18 1065.12 85.45
 -13 2 19 635.2 29.07
 -13 2 20 667.8 29.07
 -13 2 21 15.86 26.43
 -13 2 22 12.34 15.86
 -13 2 24 755.01 31.71
 -13 2 25 107.48 18.5
 -13 2 26 42.29 19.38
 -13 2 27 1132.96 50.22
 -13 2 28 721.53 44.93
 -13 2 29 16.74 22.03
 -13 2 30 1174.36 62.56
 -13 2 31 681.9 104.84
 -13 2 32 112.77 20.26
 -13 2 34 1258.95 51.98
 -13 2 35 55.5 23.79
 -13 2 36 607.88 38.77
 -13 2 37 152.41 27.31
 -13 2 39 90.75 28.19
 -13 2 41 192.06 44.05
 -13 2 42 340.07 47.57
 -13 2 43 154.17 44.93
 -13 3 2 35.25 29.07
 -13 3 3 947.95 54.62
 -13 3 4 14.1 22.03
 -13 3 5 2227.16 68.72
 -13 3 6 61.66 22.03
 -13 3 7 6534.34 177.08
 -13 3 8 1.76 22.03
 -13 3 9 519.79 29.95
 -13 3 10 693.34 35.25
 -13 3 11 277.51 43.17
 -13 3 12 733.87 37.01
 -13 3 13 229.06 21.15
 -13 3 14 74 17.62
 -13 3 15 2307.33 87.22
 -13 3 17 624.62 29.07
 -13 3 18 97.79 19.38
 -13 3 19 3786.51 102.19
 -13 3 20 645.77 41.41
 -13 3 21 32.59 22.03
 -13 3 23 14.1 18.5
 -13 3 24 529.48 27.31
 -13 3 25 704.79 30.83
 -13 3 26 1009.62 42.29
 -13 3 27 299.54 28.19
 -13 3 28 138.32 25.55
 -13 3 29 134.79 36.13
 -13 3 30 193.82 26.43
 -13 3 31 361.21 30.83
 -13 3 32 229.06 28.19
 -13 3 33 928.57 42.29
 -13 3 34 72.24 24.67
 -13 3 35 1933.79 67.84
 -13 3 36 466.93 60.78
 -13 3 38 66.96 52.86
 -13 3 39 399.97 36.13
 -13 3 40 110.12 51.1
 -13 3 42 67.84 40.53
 -13 3 43 42.29 41.41
 -13 4 1 92.51 22.03
 -13 4 2 538.29 42.29
 -13 4 3 1851.86 59.9
 -13 4 4 98.67 29.07
 -13 4 5 381.47 29.07
 -13 4 6 287.21 42.29
 -13 4 7 1354.08 53.74
 -13 4 8 223.77 24.67
 -13 4 9 747.96 36.13
 -13 4 10 141.84 37.01
 -13 4 11 302.18 25.55
 -13 4 12 108.36 39.65
 -13 4 13 1421.92 50.22
 -13 4 14 1206.97 87.22
 -13 4 15 520.67 30.83
 -13 4 16 947.95 36.13
 -13 4 17 89.87 24.67
 -13 4 18 212.32 21.15
 -13 4 19 577.93 41.41
 -13 4 20 1295.94 43.17
 -13 4 21 0.88 17.62
 -13 4 22 244.04 22.91
 -13 4 23 293.37 43.17
 -13 4 24 455.47 32.59
 -13 4 25 171.79 42.29
 -13 4 26 159.47 28.19
 -13 4 27 1839.52 68.72
 -13 4 28 979.66 48.46
 -13 4 29 143.6 28.19
 -13 4 30 326.85 86.33
 -13 4 31 1615.74 133.91
 -13 4 32 1012.27 44.93
 -13 4 33 11.46 22.03
 -13 4 34 1041.34 46.69
 -13 4 35 84.57 41.41
 -13 4 36 14.1 23.79
 -13 4 37 79.29 45.81
 -13 4 38 62.56 26.43
 -13 4 39 1822.78 84.57
 -13 4 40 507.45 40.53
 -13 4 41 49.34 51.98
 -13 4 43 228.18 55.5
 -13 5 1 1519.72 91.63
 -13 5 2 15.86 15.86
 -13 5 3 414.95 38.77
 -13 5 4 461.65 30.83
 -13 5 5 1934.67 62.56
 -13 5 6 2083.56 82.81
 -13 5 7 742.68 35.25
 -13 5 8 28.19 19.38
 -13 5 9 2207.78 66.08
 -13 5 10 174.44 44.93
 -13 5 11 3575.08 121.58
 -13 5 12 515.38 30.83
 -13 5 13 66.08 21.15
 -13 5 14 184.12 23.79
 -13 5 15 192.06 24.67
 -13 5 16 148.01 22.91
 -13 5 17 1222.82 47.57
 -13 5 18 358.56 27.31
 -13 5 19 314.52 23.79
 -13 5 20 4.4 30.83
 -13 5 21 774.39 37.89
 -13 5 22 601.72 46.69
 -13 5 23 1099.48 84.57
 -13 5 24 73.12 25.55
 -13 5 25 133.91 28.19
 -13 5 26 13.22 24.67
 -13 5 27 232.58 29.95
 -13 5 28 752.37 103.96
 -13 5 29 103.07 71.36
 -13 5 30 187.66 77.53
 -13 5 31 1948.77 148.89
 -13 5 32 678.36 44.05
 -13 5 33 523.31 35.25
 -13 5 34 1078.33 74.88
 -13 5 35 161.23 35.25
 -13 5 36 269.59 30.83
 -13 5 37 786.73 53.74
 -13 5 39 700.39 41.41
 -13 5 41 181.48 43.17
 -13 5 42 10.58 25.55
 -13 5 43 615.82 148.89
 -13 6 1 153.29 34.35
 -13 6 2 66.96 17.62
 -13 6 3 2989.21 119.82
 -13 6 4 718.89 37.01
 -13 6 5 99.55 34.35
 -13 6 6 77.53 20.26
 -13 6 7 919.76 69.6
 -13 6 8 79.29 20.26
 -13 6 9 22.91 44.93
 -13 6 10 1070.41 44.05
 -13 6 11 247.56 35.25
 -13 6 12 113.65 21.15
 -13 6 13 70.48 29.07
 -13 6 14 2969.84 128.62
 -13 6 15 1658.04 57.26
 -13 6 16 1307.4 51.98
 -13 6 17 35.25 20.26
 -13 6 18 163.87 44.05
 -13 6 19 49.34 20.26
 -13 6 20 458.99 37.01
 -13 6 21 79.29 22.03
 -13 6 22 655.46 56.38
 -13 6 23 185 37.01
 -13 6 24 25.55 31.71
 -13 6 25 14.1 64.32
 -13 6 26 3006.84 170.03
 -13 6 27 844.87 104.84
 -13 6 28 693.34 98.67
 -13 6 29 41.41 70.48
 -13 6 30 507.45 97.79
 -13 6 32 22.91 27.31
 -13 6 33 158.58 26.43
 -13 6 34 221.13 29.07
 -13 6 35 499.52 35.25
 -13 6 36 148.01 27.31
 -13 6 38 903.02 61.66
 -13 6 39 17.62 24.67
 -13 6 40 1131.2 51.1
 -13 6 41 272.23 50.22
 -13 6 42 10.58 36.13
 -13 7 1 293.37 22.03
 -13 7 2 914.47 33.47
 -13 7 3 1202.55 37.89
 -13 7 4 117.18 22.91
 -13 7 6 419.35 28.19
 -13 7 7 992 52.86
 -13 7 8 673.08 34.35
 -13 7 9 1744.37 57.26
 -13 7 10 1849.2 73.12
 -13 7 11 118.94 22.03
 -13 7 12 212.32 24.67
 -13 7 13 1877.41 61.66
 -13 7 14 108.36 22.03
 -13 7 15 708.33 71.36
 -13 7 16 680.12 44.93
 -13 7 17 116.29 23.79
 -13 7 18 610.53 45.81
 -13 7 19 141.84 25.55
 -13 7 20 1613.1 78.41
 -13 7 22 403.49 30.83
 -13 7 23 8.81 21.15
 -13 7 24 732.1 45.81
 -13 7 25 657.23 96.91
 -13 7 26 20.26 63.44
 -13 7 27 168.27 73.12
 -13 7 28 32.59 68.72
 -13 7 29 0.88 68.72
 -13 7 30 62.56 75.77
 -13 7 31 154.17 79.29
 -13 7 32 8.81 26.43
 -13 7 33 1634.25 72.24
 -13 7 34 479.26 41.41
 -13 7 35 236.99 29.07
 -13 7 36 266.06 29.95
 -13 7 37 58.14 24.67
 -13 7 38 68.72 35.25
 -13 7 39 266.06 33.47
 -13 7 40 74.88 27.31
 -13 7 41 193.82 53.74
 -13 7 42 88.98 33.47
 -13 8 2 3116.97 79.29
 -13 8 3 135.68 23.79
 -13 8 4 1921.45 159.47
 -13 8 5 17.62 18.5
 -13 8 6 7.93 19.38
 -13 8 7 996.4 91.63
 -13 8 8 1264.23 48.46
 -13 8 9 1798.11 62.56
 -13 8 10 546.22 68.72
 -13 8 11 185.9 23.79
 -13 8 12 44.93 27.31
 -13 8 13 90.75 29.07
 -13 8 14 434.34 45.81
 -13 8 15 488.07 37.01
 -13 8 16 53.74 27.31
 -13 8 17 1296.82 50.22
 -13 8 18 474.86 66.96
 -13 8 19 83.69 22.91
 -13 8 20 4790.85 136.56
 -13 8 21 74 33.47
 -13 8 22 644.89 37.01
 -13 8 24 1983.12 140.96
 -13 8 25 469.57 88.98
 -13 8 26 37.89 70.48
 -13 8 28 0 67.84
 -13 8 30 1103 126.86
 -13 8 32 105.72 30.83
 -13 8 33 193.82 31.71
 -13 8 34 395.57 42.29
 -13 8 36 790.25 60.78
 -13 8 37 65.2 25.55
 -13 8 38 192.94 29.07
 -13 8 39 182.36 35.25
 -13 8 40 58.14 27.31
 -13 8 41 83.69 47.57
 -13 9 1 44.05 55.5
 -13 9 2 138.32 34.35
 -13 9 3 469.57 32.59
 -13 9 4 367.38 31.71
 -13 9 5 3264.96 201.75
 -13 9 6 32.59 44.05
 -13 9 7 1925.86 60.78
 -13 9 8 2454.45 136.56
 -13 9 9 1981.36 110.12
 -13 9 10 856.32 38.77
 -13 9 11 318.04 53.74
 -13 9 12 832.55 39.65
 -13 9 13 889.81 39.65
 -13 9 14 33.47 20.26
 -13 9 15 525.95 31.71
 -13 9 16 23.79 21.15
 -13 9 17 3884.3 194.7
 -13 9 18 213.21 26.43
 -13 9 19 918 43.17
 -13 9 21 63.44 31.71
 -13 9 24 67.84 74
 -13 9 25 723.3 102.19
 -13 9 26 1932.02 143.6
 -13 9 27 96.91 74
 -13 9 28 44.93 70.48
 -13 9 29 113.65 75.77
 -13 9 30 178.84 81.05
 -13 9 31 10.58 66.08
 -13 9 33 74.88 28.19
 -13 9 34 788.49 50.22
 -13 9 35 382.35 90.75
 -13 9 36 59.02 29.95
 -13 9 37 822.85 44.05
 -13 9 39 42.29 27.31
 -13 9 40 16.74 27.31
 -13 9 41 35.25 31.71
 -13 10 1 289.85 73.12
 -13 10 2 217.61 51.98
 -13 10 3 1211.37 54.62
 -13 10 4 70.48 41.41
 -13 10 5 84.57 40.53
 -13 10 6 3215.64 103.96
 -13 10 7 3.52 22.91
 -13 10 8 448.43 35.25
 -13 10 9 1852.74 64.32
 -13 10 10 505.69 31.71
 -13 10 11 446.66 44.93
 -13 10 12 2517 75.77
 -13 10 13 317.16 38.77
 -13 10 14 2706.42 95.15
 -13 10 15 21.15 36.13
 -13 10 16 73.12 26.43
 -13 10 17 1174.36 66.08
 -13 10 18 19.38 24.67
 -13 10 19 23.79 41.41
 -13 10 20 55.5 53.74
 -13 10 21 860.74 107.48
 -13 10 22 445.78 84.57
 -13 10 23 225.53 81.93
 -13 10 24 88.1 72.24
 -13 10 26 2703.78 165.63
 -13 10 27 215.85 78.41
 -13 10 28 2367.23 162.11
 -13 10 29 21.15 72.24
 -13 10 30 114.53 75.77
 -13 10 31 187.66 77.53
 -13 10 32 338.31 90.75
 -13 10 33 294.25 39.65
 -13 10 34 494.24 42.29
 -13 10 35 88.98 30.83
 -13 10 36 347.99 37.89
 -13 10 37 352.4 41.41
 -13 10 38 105.72 28.19
 -13 10 39 244.92 31.71
 -13 10 40 245.8 37.89
 -13 11 1 880.11 67.84
 -13 11 2 829.89 44.93
 -13 11 3 737.4 84.57
 -13 11 4 408.79 26.43
 -13 11 5 200.87 29.07
 -13 11 6 557.68 45.81
 -13 11 7 313.64 32.59
 -13 11 8 68.72 25.55
 -13 11 9 342.71 47.57
 -13 11 10 1480.08 63.44
 -13 11 11 6131.73 194.7
 -13 11 12 79.29 50.22
 -13 11 13 116.29 26.43
 -13 11 14 379.71 44.93
 -13 11 15 156.81 29.07
 -13 11 16 7.05 28.19
 -13 11 17 94.27 28.19
 -13 11 18 12.34 40.53
 -13 11 19 169.15 29.07
 -13 11 20 588.51 94.27
 -13 11 21 249.32 77.53
 -13 11 22 541.81 96.03
 -13 11 23 914.47 110.12
 -13 11 24 17.62 67.84
 -13 11 25 204.39 81.05
 -13 11 26 1543.5 133.91
 -13 11 27 346.23 89.87
 -13 11 28 353.28 92.51
 -13 11 29 16.74 71.36
 -13 11 30 45.81 75.77
 -13 11 31 216.73 86.33
 -13 11 32 42.29 74
 -13 11 33 23.79 29.07
 -13 11 34 148.89 33.47
 -13 11 35 93.39 31.71
 -13 11 36 43.17 39.65
 -13 11 37 366.5 41.41
 -13 11 38 81.93 57.26
 -13 11 39 20.26 33.47
 -13 12 2 14.1 24.67
 -13 12 3 1062.48 51.98
 -13 12 5 109.24 91.63
 -13 12 6 287.21 31.71
 -13 12 7 584.99 38.77
 -13 12 8 765.59 44.93
 -13 12 9 129.5 28.19
 -13 12 10 840.47 47.57
 -13 12 11 128.62 27.31
 -13 12 12 156.81 66.08
 -13 12 14 200.87 69.6
 -13 12 15 2028.94 137.44
 -13 12 16 1152.34 111.01
 -13 12 17 242.28 75.77
 -13 12 18 286.33 35.25
 -13 12 19 574.41 93.39
 -13 12 21 23.79 66.08
 -13 12 22 14.1 69.6
 -13 12 23 54.62 69.6
 -13 12 24 2316.13 158.58
 -13 12 25 48.46 73.12
 -13 12 26 1029.89 118.94
 -13 12 27 1060.72 119.82
 -13 12 28 1191.99 130.38
 -13 12 29 96.03 77.53
 -13 12 30 1304.76 133.91
 -13 12 31 400.85 91.63
 -13 12 32 198.22 88.1
 -13 12 33 264.3 86.33
 -13 12 34 114.53 32.59
 -13 12 35 144.49 33.47
 -13 12 36 478.38 42.29
 -13 12 37 162.99 35.25
 -13 12 38 393.81 41.41
 -13 13 1 271.35 31.71
 -13 13 2 296.02 43.17
 -13 13 3 432.56 40.53
 -13 13 4 800.82 59.9
 -13 13 5 387.64 114.53
 -13 13 6 123.34 102.19
 -13 13 7 643.13 126.86
 -13 13 8 344.47 34.35
 -13 13 9 1275.68 113.65
 -13 13 11 732.1 94.27
 -13 13 12 1103.88 107.48
 -13 13 13 1332.07 118.94
 -13 13 14 1178.78 115.41
 -13 13 15 291.61 80.17
 -13 13 16 431.68 87.22
 -13 13 17 344.47 80.17
 -13 13 18 219.37 75.77
 -13 13 19 1305.64 121.58
 -13 13 20 411.43 86.33
 -13 13 21 94.27 74
 -13 13 23 339.19 82.81
 -13 13 24 569.12 95.15
 -13 13 25 106.6 75.77
 -13 13 26 318.04 85.45
 -13 13 28 766.47 113.65
 -13 13 30 462.53 99.55
 -13 13 31 767.35 114.53
 -13 13 32 155.05 80.17
 -13 13 33 434.34 99.55
 -13 13 34 297.78 92.51
 -13 13 35 774.39 129.5
 -13 13 36 290.73 38.77
 -13 13 38 80.17 81.93
 -13 14 1 970.86 72.24
 -13 14 2 1465.1 66.08
 -13 14 3 241.4 31.71
 -13 14 4 221.13 38.77
 -13 14 10 1148.82 111.01
 -13 14 11 962.05 103.07
 -13 14 12 240.51 75.77
 -13 14 13 901.26 108.36
 -13 14 15 103.96 73.12
 -13 14 16 48.46 68.72
 -13 14 17 663.39 98.67
 -13 14 19 578.81 93.39
 -13 14 20 1545.26 134.79
 -13 14 21 848.4 107.48
 -13 14 22 1988.41 147.13
 -13 14 24 954.99 118.06
 -13 14 25 38.77 71.36
 -13 14 26 29.07 66.96
 -13 14 28 1.76 72.24
 -13 14 29 228.18 89.87
 -13 14 30 54.62 78.41
 -13 14 31 52.86 78.41
 -13 14 32 743.56 111.89
 -13 14 33 454.59 102.19
 -13 14 34 379.71 98.67
 -13 14 35 335.66 95.15
 -13 14 36 97.79 80.17
 -13 15 1 513.62 84.57
 -13 15 2 279.27 74.88
 -13 15 3 27.31 60.78
 -13 15 4 8.81 59.02
 -13 15 5 3597.99 169.15
 -13 15 12 8.81 63.44
 -13 15 13 271.35 79.29
 -13 15 14 307.46 84.57
 -13 15 15 788.49 103.07
 -13 15 16 796.42 103.96
 -13 15 17 2872.05 161.23
 -13 15 18 675.72 102.19
 -13 15 19 9.69 67.84
 -13 15 20 345.35 84.57
 -13 15 22 98.67 68.72
 -13 15 23 66.08 66.96
 -13 15 24 56.38 68.72
 -13 15 25 74 69.6
 -13 15 26 83.69 78.41
 -13 15 27 219.37 87.22
 -13 15 28 249.32 81.93
 -13 15 29 131.27 77.53
 -13 15 30 370.9 92.51
 -13 15 31 52.86 79.29
 -13 15 32 15.86 77.53
 -13 15 33 169.15 85.45
 -13 15 34 750.61 111.89
 -13 16 1 2529.34 149.77
 -13 16 2 86.33 64.32
 -13 16 3 120.7 70.48
 -13 16 4 112.77 69.6
 -13 16 14 812.28 104.84
 -13 16 15 187.66 75.77
 -13 16 16 711.85 100.43
 -13 16 17 212.32 79.29
 -13 16 18 376.18 83.69
 -13 16 19 479.26 90.75
 -13 16 20 201.75 81.05
 -13 16 21 1140.01 125.98
 -13 16 22 287.21 88.1
 -13 16 25 28.19 74.88
 -13 16 26 1026.36 124.22
 -13 16 27 341.83 91.63
 -13 16 28 727.7 107.48
 -13 16 29 41.41 71.36
 -13 16 30 60.78 78.41
 -13 16 31 79.29 79.29
 -13 16 32 70.48 78.41
 -13 16 33 2112.63 158.58
 -13 16 34 370.02 96.03
 -13 17 1 2486.17 155.93
 -13 17 3 318.92 82.81
 -13 17 4 770.87 102.19
 -13 17 5 213.21 75.77
 -13 17 16 186.78 78.41
 -13 17 17 145.37 74.88
 -13 17 18 144.49 77.53
 -13 17 19 171.79 81.05
 -13 17 20 276.63 86.33
 -13 17 21 1235.16 126.86
 -13 17 23 271.35 89.87
 -13 17 25 544.46 99.55
 -13 17 26 34.35 79.29
 -13 17 27 104.84 80.17
 -13 17 28 38.77 78.41
 -13 17 29 636.08 109.24
 -13 17 30 36.13 74.88
 -13 17 31 80.17 78.41
 -13 17 32 220.25 91.63
 -13 18 2 137.44 71.36
 -13 18 3 42.29 67.84
 -13 18 4 10.58 67.84
 -13 18 5 428.16 88.98
 -13 18 19 57.26 81.93
 -13 18 20 88.1 77.53
 -13 18 21 461.65 99.55
 -13 18 22 37.01 82.81
 -13 18 23 115.41 82.81
 -13 18 24 737.4 112.77
 -13 18 25 686.3 113.65
 -13 18 27 123.34 83.69
 -13 18 28 155.05 84.57
 -13 18 29 23.79 78.41
 -13 18 30 216.73 85.45
 -13 19 2 125.1 74
 -13 19 3 264.3 81.93
 -13 19 4 217.61 77.53
 -13 19 5 1265.99 123.34
 -13 19 22 26.43 78.41
 -13 19 23 27.31 79.29
 -13 19 24 224.65 88.98
 -13 19 25 250.2 89.87
 -13 19 26 3.52 85.45
 -13 19 27 56.38 81.05
 -13 19 28 1228.98 136.56
 -13 20 1 42.29 71.36
 -13 20 2 954.11 118.94
 -13 20 3 175.32 81.05
 -13 20 5 229.94 83.69
 -13 20 25 27.31 85.45
 -13 21 1 11.46 70.48
 -13 21 2 346.23 88.98
 -13 21 3 648.41 111.01
 -13 21 4 274.87 88.98
 -13 22 1 57.26 80.17
 -13 22 2 88.98 75.77
 -13 22 3 60.78 76.65
 -13 22 4 103.07 77.53
 -13 23 1 796.42 118.06
 -13 23 2 422.88 97.79
 -13 23 3 116.29 84.57
 -13 23 4 51.98 79.29
 -13 24 1 72.24 85.45
 -13 24 2 165.63 88.98
 -12 0 2 126.86 22.91
 -12 0 4 2403.36 150.65
 -12 0 6 2923.15 191.18
 -12 0 8 4464.89 129.5
 -12 0 10 4382.07 161.23
 -12 0 12 1384.05 56.38
 -12 0 14 33.47 21.15
 -12 0 16 436.1 51.1
 -12 0 18 89.87 25.55
 -12 0 20 30.83 22.03
 -12 0 22 1903.83 71.36
 -12 0 24 3347.78 111.01
 -12 0 26 30.83 30.83
 -12 0 28 979.66 42.29
 -12 0 30 2233.32 174.44
 -12 0 32 290.73 32.59
 -12 0 34 777.92 44.93
 -12 0 36 246.68 108.36
 -12 0 38 2488.81 185.9
 -12 0 40 705.67 133.91
 -12 0 42 1125.03 152.41
 -12 0 44 103.96 116.29
 -12 1 1 832.55 55.5
 -12 1 2 1280.09 71.36
 -12 1 3 674.84 43.17
 -12 1 4 45.81 20.26
 -12 1 5 1154.11 45.81
 -12 1 6 1076.57 81.05
 -12 1 7 389.4 24.67
 -12 1 8 30.83 24.67
 -12 1 9 1146.17 49.34
 -12 1 10 888.05 62.56
 -12 1 11 334.77 22.03
 -12 1 12 505.69 24.67
 -12 1 13 1380.52 46.69
 -12 1 14 3773.3 91.63
 -12 1 15 721.53 29.95
 -12 1 16 630.79 27.31
 -12 1 17 204.39 22.91
 -12 1 18 1786.66 48.46
 -12 1 19 899.49 33.47
 -12 1 20 1088.03 37.89
 -12 1 21 513.62 34.35
 -12 1 22 59.9 16.74
 -12 1 23 1688.87 48.46
 -12 1 24 33.47 15.86
 -12 1 25 1659.8 48.46
 -12 1 26 130.38 15.86
 -12 1 27 969.09 29.95
 -12 1 28 934.74 29.95
 -12 1 29 307.46 22.03
 -12 1 30 148.89 19.38
 -12 1 31 32.59 26.43
 -12 1 32 1422.8 56.38
 -12 1 33 985.84 37.01
 -12 1 35 236.11 27.31
 -12 1 36 19.38 22.91
 -12 1 37 10.58 23.79
 -12 1 38 10.58 33.47
 -12 1 39 17.62 35.25
 -12 1 40 725.06 53.74
 -12 1 41 519.79 49.34
 -12 1 42 644.89 77.53
 -12 1 43 85.45 41.41
 -12 1 44 13.22 56.38
 -12 2 1 29.07 17.62
 -12 2 2 4899.21 174.44
 -12 2 3 77.53 22.03
 -12 2 4 2446.53 141.84
 -12 2 5 2244.77 98.67
 -12 2 6 1924.98 66.08
 -12 2 7 2175.18 65.2
 -12 2 8 208.79 29.95
 -12 2 9 2351.38 57.26
 -12 2 10 20.26 16.74
 -12 2 11 133.03 17.62
 -12 2 12 1833.35 84.57
 -12 2 13 335.66 22.03
 -12 2 14 1216.65 44.93
 -12 2 16 1454.53 53.74
 -12 2 17 43.17 15.86
 -12 2 18 24.67 14.98
 -12 2 19 64.32 20.26
 -12 2 20 39.65 17.62
 -12 2 21 1970.78 51.1
 -12 2 22 2364.59 60.78
 -12 2 23 7.05 15.86
 -12 2 24 1144.41 38.77
 -12 2 25 356.8 27.31
 -12 2 26 16.74 16.74
 -12 2 27 5.28 14.1
 -12 2 28 28.19 16.74
 -12 2 29 318.92 22.91
 -12 2 30 14.98 42.29
 -12 2 31 54.62 18.5
 -12 2 32 2564.57 68.72
 -12 2 33 11.46 22.03
 -12 2 34 577.93 34.35
 -12 2 36 248.44 54.62
 -12 2 38 918 44.05
 -12 2 39 27.31 23.79
 -12 2 40 658.99 52.86
 -12 2 41 126.86 39.65
 -12 2 42 2.64 41.41
 -12 2 43 7.93 38.77
 -12 2 44 1462.45 84.57
 -12 2 45 160.35 45.81
 -12 3 1 1225.46 59.9
 -12 3 2 1316.21 62.56
 -12 3 3 740.92 41.41
 -12 3 4 807 81.05
 -12 3 5 5155.59 205.27
 -12 3 6 3509.88 88.98
 -12 3 7 309.22 24.67
 -12 3 8 207.91 22.91
 -12 3 9 3.52 28.19
 -12 3 10 187.66 19.38
 -12 3 11 76.65 16.74
 -12 3 12 173.56 27.31
 -12 3 13 13.22 15.86
 -12 3 14 574.41 35.25
 -12 3 15 134.79 17.62
 -12 3 17 3708.11 98.67
 -12 3 18 191.18 29.07
 -12 3 19 252.84 20.26
 -12 3 20 181.48 20.26
 -12 3 21 1999.85 88.1
 -12 3 23 104.84 23.79
 -12 3 24 471.33 24.67
 -12 3 25 207.91 18.5
 -12 3 26 24.67 15.86
 -12 3 27 153.29 19.38
 -12 3 28 153.29 18.5
 -12 3 29 2687.03 66.08
 -12 3 30 18.5 17.62
 -12 3 31 870.42 39.65
 -12 3 32 279.27 27.31
 -12 3 33 424.64 31.71
 -12 3 34 328.61 29.95
 -12 3 35 22.03 29.07
 -12 3 36 10.58 22.03
 -12 3 37 572.65 36.13
 -12 3 38 286.33 29.95
 -12 3 39 111.01 27.31
 -12 3 40 201.75 45.81
 -12 3 41 629.91 52.86
 -12 3 42 81.05 56.38
 -12 3 43 205.27 44.93
 -12 3 44 94.27 40.53
 -12 4 1 1543.5 40.53
 -12 4 2 4636.68 123.34
 -12 4 3 152.41 18.5
 -12 4 4 5485.08 253.72
 -12 4 5 1237.8 58.14
 -12 4 6 612.3 32.59
 -12 4 7 155.93 37.89
 -12 4 8 573.53 43.17
 -12 4 9 2387.5 81.93
 -12 4 10 971.74 55.5
 -12 4 11 113.65 29.07
 -12 4 12 182.36 29.07
 -12 4 13 552.38 38.77
 -12 4 14 615.82 35.25
 -12 4 15 3097.58 84.57
 -12 4 16 629.03 41.41
 -12 4 17 342.71 23.79
 -12 4 18 17.62 16.74
 -12 4 20 219.37 26.43
 -12 4 21 4155.65 161.23
 -12 4 22 44.05 17.62
 -12 4 23 459.88 24.67
 -12 4 24 438.74 25.55
 -12 4 25 1172.6 63.44
 -12 4 26 337.43 24.67
 -12 4 27 61.66 14.98
 -12 4 28 57.26 16.74
 -12 4 29 894.21 39.65
 -12 4 30 231.7 26.43
 -12 4 31 121.58 24.67
 -12 4 32 1404.31 54.62
 -12 4 33 1304.76 52.86
 -12 4 34 1584.91 72.24
 -12 4 35 8.81 22.91
 -12 4 36 279.27 29.95
 -12 4 37 553.26 36.13
 -12 4 38 1080.11 89.87
 -12 4 40 72.24 28.19
 -12 4 41 162.99 36.13
 -12 4 42 592.03 52.86
 -12 4 43 33.47 38.77
 -12 4 44 301.3 46.69
 -12 5 1 559.44 38.77
 -12 5 2 555.9 34.35
 -12 5 3 1843.92 62.56
 -12 5 4 38.77 19.38
 -12 5 5 3917.79 104.84
 -12 5 6 3465.84 88.1
 -12 5 8 2321.43 66.08
 -12 5 9 406.14 42.29
 -12 5 10 233.46 30.83
 -12 5 11 2400.72 68.72
 -12 5 12 99.55 21.15
 -12 5 13 3405.05 125.98
 -12 5 14 1006.98 42.29
 -12 5 15 1670.36 55.5
 -12 5 16 68.72 17.62
 -12 5 17 456.35 25.55
 -12 5 18 71.36 23.79
 -12 5 19 2330.23 74
 -12 5 20 297.78 26.43
 -12 5 21 867.78 34.35
 -12 5 22 457.23 27.31
 -12 5 23 301.3 31.71
 -12 5 24 475.74 29.07
 -12 5 25 2524.94 59.02
 -12 5 26 62.56 16.74
 -12 5 27 9.69 16.74
 -12 5 28 194.7 22.91
 -12 5 29 607.88 38.77
 -12 5 30 377.06 29.95
 -12 5 31 64.32 22.91
 -12 5 32 46.69 23.79
 -12 5 33 7.05 22.91
 -12 5 34 52.86 59.9
 -12 5 35 73.12 24.67
 -12 5 37 228.18 29.07
 -12 5 38 138.32 27.31
 -12 5 39 37.01 45.81
 -12 5 41 943.55 46.69
 -12 5 42 74 72.24
 -12 5 43 33.47 36.13
 -12 6 1 3353.95 84.57
 -12 6 2 192.94 22.03
 -12 6 4 249.32 27.31
 -12 6 5 324.21 24.67
 -12 6 6 178.84 22.03
 -12 6 7 248.44 23.79
 -12 6 8 1654.51 53.74
 -12 6 9 1173.48 44.93
 -12 6 10 4004.12 185.9
 -12 6 11 360.33 26.43
 -12 6 12 783.21 52.86
 -12 6 13 2038.62 62.56
 -12 6 14 191.18 23.79
 -12 6 15 399.09 28.19
 -12 6 16 14.1 26.43
 -12 6 17 135.68 29.95
 -12 6 18 170.03 29.95
 -12 6 19 549.74 31.71
 -12 6 20 210.55 21.15
 -12 6 21 1588.44 63.44
 -12 6 22 3981.22 121.58
 -12 6 23 45.81 29.07
 -12 6 24 175.32 43.17
 -12 6 25 570.89 29.07
 -12 6 26 28.19 17.62
 -12 6 27 23.79 19.38
 -12 6 28 1088.91 44.05
 -12 6 29 33.47 22.03
 -12 6 30 579.69 69.6
 -12 6 31 197.34 27.31
 -12 6 32 17.62 22.91
 -12 6 33 954.99 44.05
 -12 6 34 244.04 29.07
 -12 6 35 281.92 33.47
 -12 6 36 941.78 44.93
 -12 6 37 555.9 37.01
 -12 6 38 1450.11 59.02
 -12 6 39 146.25 28.19
 -12 6 40 1074.81 50.22
 -12 6 41 93.39 29.07
 -12 6 42 360.33 32.59
 -12 6 43 14.98 34.35
 -12 6 44 12.34 115.41
 -12 7 1 416.71 22.91
 -12 7 2 166.51 29.95
 -12 7 3 860.74 63.44
 -12 7 4 695.99 27.31
 -12 7 5 555.9 38.77
 -12 7 6 3888.72 97.79
 -12 7 7 190.3 22.91
 -12 7 8 3.52 17.62
 -12 7 9 364.74 37.89
 -12 7 10 327.73 25.55
 -12 7 11 173.56 22.03
 -12 7 12 879.23 38.77
 -12 7 13 1085.39 44.05
 -12 7 14 1864.19 66.08
 -12 7 15 126.86 22.03
 -12 7 16 644.01 33.47
 -12 7 17 1967.26 66.08
 -12 7 18 1781.38 71.36
 -12 7 19 574.41 32.59
 -12 7 20 221.13 31.71
 -12 7 21 1.76 23.79
 -12 7 22 522.43 32.59
 -12 7 23 513.62 33.47
 -12 7 24 1404.31 53.74
 -12 7 25 58.14 27.31
 -12 7 26 1228.1 43.17
 -12 7 27 73.12 23.79
 -12 7 28 446.66 47.57
 -12 7 29 2296.75 98.67
 -12 7 30 160.35 26.43
 -12 7 31 17.62 24.67
 -12 7 32 15.86 23.79
 -12 7 33 54.62 24.67
 -12 7 34 56.38 24.67
 -12 7 35 869.54 43.17
 -12 7 36 1243.96 103.07
 -12 7 37 74.88 28.19
 -12 7 38 248.44 29.07
 -12 7 39 43.17 24.67
 -12 7 40 950.59 53.74
 -12 7 41 67.84 26.43
 -12 7 42 485.43 37.01
 -12 7 43 14.98 27.31
 -12 8 1 684.54 31.71
 -12 8 2 1448.35 48.46
 -12 8 3 140.96 22.03
 -12 8 4 827.25 29.95
 -12 8 5 1218.42 44.93
 -12 8 6 2981.29 113.65
 -12 8 7 5.28 17.62
 -12 8 8 2.64 19.38
 -12 8 9 240.51 24.67
 -12 8 10 348.87 26.43
 -12 8 11 44.05 31.71
 -12 8 12 2540.79 119.82
 -12 8 14 1658.04 56.38
 -12 8 15 1182.3 56.38
 -12 8 16 1910.88 62.56
 -12 8 17 441.38 29.07
 -12 8 18 29.95 20.26
 -12 8 19 478.38 30.83
 -12 8 20 736.52 37.89
 -12 8 21 1162.04 58.14
 -12 8 22 1225.46 49.34
 -12 8 23 476.62 37.01
 -12 8 24 649.29 48.46
 -12 8 25 296.9 28.19
 -12 8 26 45.81 24.67
 -12 8 27 302.18 27.31
 -12 8 28 504.81 42.29
 -12 8 29 570.89 40.53
 -12 8 30 535.65 38.77
 -12 8 31 323.33 37.01
 -12 8 32 3747.76 118.94
 -12 8 33 281.03 29.07
 -12 8 34 1532.05 57.26
 -12 8 35 667.8 37.89
 -12 8 36 48.46 29.07
 -12 8 37 198.22 44.93
 -12 8 38 73.12 25.55
 -12 8 39 192.94 28.19
 -12 8 40 71.36 31.71
 -12 8 41 7.05 26.43
 -12 8 42 202.63 30.83
 -12 8 43 87.22 96.03
 -12 9 1 11.46 17.62
 -12 9 2 725.06 36.13
 -12 9 3 599.08 29.07
 -12 9 4 658.11 27.31
 -12 9 5 476.62 28.19
 -12 9 6 58.14 20.26
 -12 9 7 1416.64 49.34
 -12 9 8 125.1 21.15
 -12 9 9 760.3 36.13
 -12 9 10 172.68 37.01
 -12 9 11 288.97 25.55
 -12 9 13 769.11 37.01
 -12 9 14 376.18 29.07
 -12 9 15 1028.12 44.05
 -12 9 16 990.24 42.29
 -12 9 17 117.18 26.43
 -12 9 18 416.71 29.95
 -12 9 19 1520.6 55.5
 -12 9 20 14.1 35.25
 -12 9 21 1582.27 115.41
 -12 9 22 64.32 25.55
 -12 9 24 407.02 71.36
 -12 9 25 402.61 71.36
 -12 9 26 1228.1 66.96
 -12 9 27 982.31 41.41
 -12 9 28 755.01 50.22
 -12 9 29 527.71 44.05
 -12 9 30 1152.34 50.22
 -12 9 31 692.46 37.01
 -12 9 32 20.26 22.91
 -12 9 33 57.26 29.07
 -12 9 34 125.1 26.43
 -12 9 37 910.07 47.57
 -12 9 38 44.05 26.43
 -12 9 40 121.58 28.19
 -12 9 41 330.37 34.35
 -12 9 42 1.76 33.47
 -12 10 1 662.51 30.83
 -12 10 2 1088.03 39.65
 -12 10 3 636.08 30.83
 -12 10 4 1035.17 63.44
 -12 10 5 273.99 36.13
 -12 10 6 42.29 22.91
 -12 10 7 232.58 23.79
 -12 10 8 1131.2 44.93
 -12 10 9 847.52 37.89
 -12 10 10 2931.07 80.17
 -12 10 11 295.13 26.43
 -12 10 12 122.46 22.03
 -12 10 13 549.74 32.59
 -12 10 14 496.88 31.71
 -12 10 15 34.35 32.59
 -12 10 16 856.32 60.78
 -12 10 17 29.95 22.03
 -12 10 18 531.24 37.89
 -12 10 19 1163.8 118.06
 -12 10 20 454.59 51.98
 -12 10 21 1265.11 59.9
 -12 10 22 230.82 30.83
 -12 10 23 344.47 33.47
 -12 10 24 1197.27 104.84
 -12 10 25 829.01 45.81
 -12 10 26 162.99 44.05
 -12 10 27 321.56 29.07
 -12 10 28 14.1 22.91
 -12 10 29 313.64 29.07
 -12 10 30 703.91 42.29
 -12 10 31 66.08 23.79
 -12 10 32 178.84 27.31
 -12 10 33 410.55 34.35
 -12 10 35 148.01 36.13
 -12 10 36 257.25 29.95
 -12 10 37 29.95 25.55
 -12 10 38 236.99 38.77
 -12 10 39 458.11 36.13
 -12 10 40 182.36 30.83
 -12 10 41 100.43 30.83
 -12 10 42 593.79 134.79
 -12 11 1 369.14 44.05
 -12 11 2 61.66 23.79
 -12 11 3 36.13 27.31
 -12 11 4 93.39 19.38
 -12 11 5 505.69 28.19
 -12 11 6 68.72 24.67
 -12 11 7 34.35 24.67
 -12 11 8 886.28 46.69
 -12 11 9 155.93 27.31
 -12 11 10 224.65 42.29
 -12 11 11 183.24 23.79
 -12 11 12 38.77 21.15
 -12 11 13 3601.51 97.79
 -12 11 14 346.23 28.19
 -12 11 15 3464.07 112.77
 -12 11 16 7.05 24.67
 -12 11 17 2969.84 102.19
 -12 11 18 302.18 32.59
 -12 11 19 760.3 44.93
 -12 11 20 646.65 42.29
 -12 11 21 654.58 43.17
 -12 11 23 1472.14 130.38
 -12 11 25 1488.88 65.2
 -12 11 26 636.08 43.17
 -12 11 27 408.79 36.13
 -12 11 28 139.2 24.67
 -12 11 30 185 26.43
 -12 11 32 31.71 27.31
 -12 11 33 886.28 74
 -12 11 34 31.71 23.79
 -12 11 35 485.43 35.25
 -12 11 36 191.18 29.07
 -12 11 37 464.29 34.35
 -12 11 38 55.5 26.43
 -12 11 39 38.77 27.31
 -12 11 40 2.64 28.19
 -12 11 41 62.56 62.56
 -12 12 1 1551.44 84.57
 -12 12 2 132.15 27.31
 -12 12 3 22.03 22.03
 -12 12 4 1023.71 48.46
 -12 12 5 262.54 42.29
 -12 12 6 4042.89 125.1
 -12 12 7 124.22 27.31
 -12 12 8 1356.74 58.14
 -12 12 9 368.26 35.25
 -12 12 10 1781.38 69.6
 -12 12 11 715.37 43.17
 -12 12 12 273.99 70.48
 -12 12 13 330.37 73.12
 -12 12 14 32.59 57.26
 -12 12 16 254.61 32.59
 -12 12 18 16.74 24.67
 -12 12 19 38.77 25.55
 -12 12 20 101.31 54.62
 -12 12 21 158.58 38.77
 -12 12 22 67.84 66.96
 -12 12 24 74 26.43
 -12 12 25 35.25 26.43
 -12 12 26 1434.26 66.08
 -12 12 27 87.22 41.41
 -12 12 28 1148.82 49.34
 -12 12 29 67.84 28.19
 -12 12 30 309.22 32.59
 -12 12 33 674.84 38.77
 -12 12 35 5.28 28.19
 -12 12 36 96.91 34.35
 -12 12 37 335.66 44.05
 -12 12 38 471.33 74
 -12 12 39 22.91 27.31
 -12 12 40 1472.14 75.77
 -12 13 1 129.5 27.31
 -12 13 2 69.6 29.95
 -12 13 3 10.58 39.65
 -12 13 4 7.05 30.83
 -12 13 5 916.24 47.57
 -12 13 6 92.51 25.55
 -12 13 7 26.43 23.79
 -12 13 8 359.44 32.59
 -12 13 9 819.33 96.03
 -12 13 10 1015.79 98.67
 -12 13 11 259.9 67.84
 -12 13 12 229.94 64.32
 -12 13 13 531.24 87.22
 -12 13 14 565.6 88.98
 -12 13 15 22.91 62.56
 -12 13 16 165.63 68.72
 -12 13 17 895.97 109.24
 -12 13 18 12.34 63.44
 -12 13 19 312.76 81.93
 -12 13 20 361.21 36.13
 -12 13 21 428.16 89.87
 -12 13 23 1267.75 120.7
 -12 13 24 1740.85 140.08
 -12 13 25 393.81 61.66
 -12 13 26 41.41 27.31
 -12 13 27 385.88 35.25
 -12 13 28 252.84 27.31
 -12 13 29 830.77 40.53
 -12 13 30 756.78 39.65
 -12 13 32 32.59 24.67
 -12 13 33 50.22 24.67
 -12 13 34 192.06 40.53
 -12 13 35 587.63 38.77
 -12 13 37 257.25 31.71
 -12 13 38 118.94 29.07
 -12 13 39 12.34 31.71
 -12 14 1 651.93 59.02
 -12 14 2 1423.69 63.44
 -12 14 3 943.55 49.34
 -12 14 4 1724.1 69.6
 -12 14 5 218.49 64.32
 -12 14 6 80.17 58.14
 -12 14 10 137.44 65.2
 -12 14 11 279.27 74
 -12 14 12 264.3 74.88
 -12 14 13 51.98 59.02
 -12 14 14 2228.04 140.96
 -12 14 15 262.54 73.12
 -12 14 16 1865.95 132.15
 -12 14 18 91.63 70.48
 -12 14 19 221.13 78.41
 -12 14 20 162.11 72.24
 -12 14 21 302.18 82.81
 -12 14 22 27.31 66.96
 -12 14 23 44.05 66.96
 -12 14 24 289.85 85.45
 -12 14 25 8.81 46.69
 -12 14 26 20.26 27.31
 -12 14 27 632.56 43.17
 -12 14 28 26.43 27.31
 -12 14 29 5.28 22.91
 -12 14 30 497.76 35.25
 -12 14 31 7.05 24.67
 -12 14 32 1536.46 61.66
 -12 14 33 51.98 26.43
 -12 14 34 514.5 37.01
 -12 14 35 14.98 29.07
 -12 14 37 89.87 33.47
 -12 14 38 0.88 31.71
 -12 15 1 27.31 59.9
 -12 15 2 76.65 57.26
 -12 15 3 160.35 61.66
 -12 15 4 102.19 62.56
 -12 15 5 95.15 61.66
 -12 15 6 69.6 60.78
 -12 15 12 167.39 71.36
 -12 15 13 214.09 75.77
 -12 15 14 183.24 74
 -12 15 15 604.36 95.15
 -12 15 16 858.97 103.96
 -12 15 17 430.8 89.87
 -12 15 18 42.29 68.72
 -12 15 19 2509.07 156.81
 -12 15 20 45.81 69.6
 -12 15 21 2031.58 145.37
 -12 15 22 0.88 61.66
 -12 15 23 201.75 74.88
 -12 15 24 81.05 68.72
 -12 15 25 688.94 89.87
 -12 15 27 213.21 33.47
 -12 15 28 21.15 31.71
 -12 15 29 135.68 31.71
 -12 15 30 155.93 27.31
 -12 15 31 1141.77 65.2
 -12 15 32 42.29 24.67
 -12 15 33 230.82 52.86
 -12 15 35 107.48 28.19
 -12 15 36 497.76 37.89
 -12 16 1 10.58 58.14
 -12 16 2 375.3 80.17
 -12 16 3 3761.86 172.68
 -12 16 4 1863.3 132.15
 -12 16 6 182.36 67.84
 -12 16 14 694.22 100.43
 -12 16 15 1102.12 117.18
 -12 16 16 312.76 82.81
 -12 16 18 81.05 73.12
 -12 16 19 458.11 94.27
 -12 16 20 7.05 63.44
 -12 16 22 86.33 69.6
 -12 16 23 57.26 66.08
 -12 16 26 93.39 29.07
 -12 16 27 651.93 45.81
 -12 16 28 278.39 35.25
 -12 16 30 37.01 28.19
 -12 16 31 1045.74 49.34
 -12 16 34 83.69 38.77
 -12 16 35 118.94 29.07
 -12 17 1 27.31 62.56
 -12 17 2 213.21 76.65
 -12 17 3 31.71 65.2
 -12 17 4 633.44 94.27
 -12 17 5 234.34 74
 -12 17 6 398.21 85.45
 -12 17 7 779.68 98.67
 -12 17 15 417.59 90.75
 -12 17 17 128.62 74.88
 -12 17 18 530.36 96.91
 -12 17 19 25.55 72.24
 -12 17 20 229.94 82.81
 -12 17 21 923.28 110.12
 -12 17 22 144.49 77.53
 -12 17 23 2237.73 157.69
 -12 17 26 656.35 45.81
 -12 17 27 147.13 31.71
 -12 17 28 37.01 29.95
 -12 17 29 110.12 32.59
 -12 17 31 175.32 34.35
 -12 17 32 44.93 30.83
 -12 17 34 73.12 32.59
 -12 18 1 193.82 75.77
 -12 18 2 113.65 69.6
 -12 18 3 1153.22 118.94
 -12 18 4 126.86 68.72
 -12 18 6 1481.84 126.86
 -12 18 7 66.08 65.2
 -12 18 18 429.92 91.63
 -12 18 20 330.37 91.63
 -12 18 21 21.15 77.53
 -12 18 22 82.81 70.48
 -12 18 25 8.81 74.88
 -12 18 26 288.09 88.98
 -12 18 27 118.06 53.74
 -12 18 28 863.38 53.74
 -12 18 31 116.29 32.59
 -12 18 32 85.45 65.2
 -12 19 2 107.48 68.72
 -12 19 3 140.96 73.12
 -12 19 4 237.87 79.29
 -12 19 5 48.46 65.2
 -12 19 6 29.95 71.36
 -12 19 7 834.31 107.48
 -12 19 21 827.25 118.06
 -12 19 22 1029.89 127.74
 -12 19 23 44.05 81.05
 -12 19 24 850.16 115.41
 -12 19 25 208.79 92.51
 -12 19 26 254.61 89.87
 -12 19 27 371.78 95.15
 -12 19 28 44.05 84.57
 -12 19 29 555.9 47.57
 -12 19 30 74.88 33.47
 -12 19 31 644.01 143.6
 -12 20 1 119.82 69.6
 -12 20 2 1420.16 129.5
 -12 20 3 922.4 114.53
 -12 20 4 1953.17 146.25
 -12 20 5 590.27 98.67
 -12 20 6 148.01 74.88
 -12 20 7 109.24 74
 -12 20 23 179.72 91.63
 -12 20 24 14.98 84.57
 -12 20 25 140.08 86.33
 -12 20 26 754.13 115.41
 -12 20 28 340.95 103.07
 -12 21 2 91.63 73.12
 -12 21 3 224.65 82.81
 -12 21 4 12.34 71.36
 -12 21 5 89.87 75.77
 -12 21 6 3.52 73.12
 -12 21 7 207.03 80.17
 -12 22 2 381.47 91.63
 -12 22 3 1024.6 121.58
 -12 22 4 6.16 71.36
 -12 22 5 182.36 83.69
 -12 22 6 288.09 93.39
 -12 23 1 155.05 83.69
 -12 23 3 95.15 75.77
 -12 23 4 20.26 72.24
 -12 23 6 102.19 81.05
 -12 24 1 249.32 89.87
 -12 24 2 845.76 115.41
 -12 24 3 1825.43 150.65
 -12 24 4 621.1 104.84
 -12 25 1 214.97 95.15
 -12 25 2 53.74 83.69
 -11 0 2 8957.96 409.67
 -11 0 4 1040.46 111.89
 -11 0 6 3148.68 93.39
 -11 0 8 3913.39 115.41
 -11 0 10 11789.48 559.44
 -11 0 12 7597.7 239.63
 -11 0 14 429.04 31.71
 -11 0 16 5652.47 282.8
 -11 0 18 994.64 47.57
 -11 0 20 3235.89 206.15
 -11 0 22 915.36 34.35
 -11 0 24 2043.03 58.14
 -11 0 26 281.92 22.91
 -11 0 28 1423.69 44.93
 -11 0 30 530.36 29.07
 -11 0 32 1453.65 61.66
 -11 0 34 185.9 30.83
 -11 0 38 769.99 131.27
 -11 0 40 1505.62 158.58
 -11 0 42 285.45 109.24
 -11 0 44 70.48 112.77
 -11 0 46 75.77 119.82
 -11 1 1 74.88 14.98
 -11 1 2 33.47 15.86
 -11 1 3 803.46 29.07
 -11 1 4 1245.73 44.93
 -11 1 5 1149.7 54.62
 -11 1 6 1127.67 43.17
 -11 1 7 3615.61 128.62
 -11 1 8 222.89 26.43
 -11 1 9 2055.36 58.14
 -11 1 10 546.22 26.43
 -11 1 12 4933.58 129.5
 -11 1 13 42.29 14.98
 -11 1 14 233.46 29.95
 -11 1 15 29.95 14.1
 -11 1 16 139.2 17.62
 -11 1 17 313.64 26.43
 -11 1 18 3096.7 92.51
 -11 1 19 191.18 19.38
 -11 1 20 2087.08 64.32
 -11 1 21 468.69 22.91
 -11 1 22 1597.24 32.59
 -11 1 23 1066.01 26.43
 -11 1 24 334.77 20.26
 -11 1 25 1149.7 28.19
 -11 1 26 307.46 15.86
 -11 1 27 2056.25 40.53
 -11 1 28 218.49 21.15
 -11 1 29 55.5 24.67
 -11 1 30 63.44 14.1
 -11 1 31 136.56 25.55
 -11 1 32 1492.41 54.62
 -11 1 33 93.39 27.31
 -11 1 34 445.78 30.83
 -11 1 35 1393.73 69.6
 -11 1 36 899.49 41.41
 -11 1 37 1426.33 81.05
 -11 1 38 44.05 66.08
 -11 1 39 43.17 32.59
 -11 1 41 209.67 44.05
 -11 1 44 1009.62 64.32
 -11 1 46 821.97 60.78
 -11 2 1 46.69 14.98
 -11 2 2 881.88 28.19
 -11 2 3 4135.4 196.46
 -11 2 4 4668.39 109.24
 -11 2 5 988.48 44.05
 -11 2 6 1566.41 51.98
 -11 2 7 199.1 38.77
 -11 2 8 437.86 35.25
 -11 2 9 5069.25 110.12
 -11 2 10 1125.03 49.34
 -11 2 11 2490.57 67.84
 -11 2 12 53.74 14.98
 -11 2 13 368.26 21.15
 -11 2 14 2743.41 61.66
 -11 2 15 2934.59 65.2
 -11 2 16 4249.92 100.43
 -11 2 17 1792.82 65.2
 -11 2 18 377.94 22.91
 -11 2 19 464.29 24.67
 -11 2 20 207.03 25.55
 -11 2 21 13.22 12.34
 -11 2 22 287.21 14.98
 -11 2 23 332.13 22.91
 -11 2 24 140.08 19.38
 -11 2 26 1665.08 37.01
 -11 2 27 2893.18 67.84
 -11 2 28 1057.2 27.31
 -11 2 29 14.1 12.34
 -11 2 30 22.91 14.98
 -11 2 31 51.1 22.03
 -11 2 33 111.89 22.91
 -11 2 34 12.34 22.03
 -11 2 35 481.02 66.96
 -11 2 36 86.33 23.79
 -11 2 37 225.53 27.31
 -11 2 38 79.29 24.67
 -11 2 39 532.13 45.81
 -11 2 40 65.2 33.47
 -11 2 42 2188.39 100.43
 -11 2 43 29.95 36.13
 -11 2 44 1683.58 94.27
 -11 2 45 241.4 43.17
 -11 2 46 257.25 44.93
 -11 3 1 6697.33 109.24
 -11 3 2 1136.49 36.13
 -11 3 3 1739.08 43.17
 -11 3 4 983.19 45.81
 -11 3 5 1017.55 39.65
 -11 3 6 12.34 16.74
 -11 3 7 39.65 18.5
 -11 3 8 255.49 20.26
 -11 3 10 22.91 27.31
 -11 3 11 2400.72 59.02
 -11 3 12 1233.4 39.65
 -11 3 13 34.35 14.98
 -11 3 14 96.91 15.86
 -11 3 15 172.68 17.62
 -11 3 16 436.1 22.91
 -11 3 17 12.34 19.38
 -11 3 18 44.93 15.86
 -11 3 19 2636.82 62.56
 -11 3 20 98.67 15.86
 -11 3 21 148.89 19.38
 -11 3 22 624.62 30.83
 -11 3 23 579.69 23.79
 -11 3 24 138.32 22.91
 -11 3 26 234.34 19.38
 -11 3 27 515.38 28.19
 -11 3 28 338.31 17.62
 -11 3 29 1710.01 42.29
 -11 3 31 1911.76 62.56
 -11 3 32 358.56 29.07
 -11 3 33 133.03 23.79
 -11 3 34 263.42 29.07
 -11 3 35 389.4 60.78
 -11 3 36 83.69 23.79
 -11 3 37 185.9 27.31
 -11 3 38 74 29.95
 -11 3 39 1212.25 62.56
 -11 3 40 190.3 43.17
 -11 3 41 202.63 40.53
 -11 3 42 0 34.35
 -11 3 43 2357.54 147.13
 -11 3 44 133.03 40.53
 -11 3 45 38.77 42.29
 -11 3 46 114.53 41.41
 -11 4 1 1732.92 38.77
 -11 4 2 1811.33 59.02
 -11 4 3 3522.22 73.12
 -11 4 4 179.72 19.38
 -11 4 5 1433.38 65.2
 -11 4 6 935.62 37.89
 -11 4 7 4449.91 270.47
 -11 4 8 2250.95 89.87
 -11 4 9 41.41 17.62
 -11 4 10 174.44 21.15
 -11 4 11 22.03 14.98
 -11 4 12 1251.01 37.89
 -11 4 13 46.69 15.86
 -11 4 14 2820.07 96.03
 -11 4 15 3774.18 81.93
 -11 4 16 1502.09 49.34
 -11 4 17 42.29 16.74
 -11 4 18 1687.99 45.81
 -11 4 19 67.84 16.74
 -11 4 20 608.77 22.03
 -11 4 21 194.7 19.38
 -11 4 22 513.62 18.5
 -11 4 23 185.9 14.1
 -11 4 24 4.4 11.46
 -11 4 25 32.59 12.34
 -11 4 26 8.81 18.5
 -11 4 27 2924.03 59.02
 -11 4 28 425.52 43.17
 -11 4 29 20.26 18.5
 -11 4 30 370.02 36.13
 -11 4 32 144.49 49.34
 -11 4 33 1028.12 56.38
 -11 4 34 214.09 38.77
 -11 4 35 34.35 29.95
 -11 4 36 6.16 22.91
 -11 4 37 26.43 23.79
 -11 4 38 96.03 28.19
 -11 4 39 1166.44 50.22
 -11 4 40 44.05 44.93
 -11 4 41 30.83 25.55
 -11 4 43 754.13 56.38
 -11 4 44 218.49 43.17
 -11 4 45 26.43 49.34
 -11 5 1 1174.36 37.01
 -11 5 2 39.65 17.62
 -11 5 3 130.38 15.86
 -11 5 4 39.65 14.1
 -11 5 5 11.46 27.31
 -11 5 6 115.41 20.26
 -11 5 7 5618.11 203.51
 -11 5 8 667.8 32.59
 -11 5 9 1880.05 55.5
 -11 5 10 50.22 18.5
 -11 5 11 851.92 37.89
 -11 5 12 43.17 25.55
 -11 5 13 17.62 14.98
 -11 5 14 321.56 30.83
 -11 5 15 301.3 22.03
 -11 5 16 52.86 18.5
 -11 5 17 776.15 30.83
 -11 5 18 1212.25 38.77
 -11 5 19 1323.25 41.41
 -11 5 20 543.58 23.79
 -11 5 21 1068.65 29.95
 -11 5 22 135.68 29.95
 -11 5 23 5713.25 108.36
 -11 5 24 73.12 14.98
 -11 5 25 407.91 17.62
 -11 5 26 438.74 22.03
 -11 5 27 15.86 13.22
 -11 5 28 162.11 16.74
 -11 5 29 212.32 22.91
 -11 5 30 86.33 21.15
 -11 5 31 655.46 49.34
 -11 5 32 259.01 29.95
 -11 5 33 485.43 32.59
 -11 5 34 10.58 42.29
 -11 5 35 2652.68 81.93
 -11 5 36 214.97 27.31
 -11 5 37 1226.34 51.98
 -11 5 38 10.58 22.91
 -11 5 39 105.72 25.55
 -11 5 40 16.74 24.67
 -11 5 41 103.96 29.95
 -11 5 42 74 61.66
 -11 5 43 113.65 39.65
 -11 5 44 163.87 41.41
 -11 5 45 38.77 55.5
 -11 6 1 15.86 12.34
 -11 6 2 929.46 31.71
 -11 6 3 786.73 50.22
 -11 6 4 23.79 14.98
 -11 6 5 0 16.74
 -11 6 6 2091.48 79.29
 -11 6 7 695.11 33.47
 -11 6 8 4071.96 151.53
 -11 6 9 233.46 24.67
 -11 6 10 592.91 30.83
 -11 6 11 62.56 18.5
 -11 6 12 2976 77.53
 -11 6 13 110.12 20.26
 -11 6 14 153.29 21.15
 -11 6 15 230.82 22.91
 -11 6 16 172.68 22.03
 -11 6 17 113.65 18.5
 -11 6 18 1257.18 38.77
 -11 6 19 1004.33 71.36
 -11 6 20 4012.06 81.05
 -11 6 21 377.06 19.38
 -11 6 22 2133.77 42.29
 -11 6 23 119.82 14.1
 -11 6 24 921.52 32.59
 -11 6 25 496.88 21.15
 -11 6 26 6.16 15.86
 -11 6 27 2049.2 56.38
 -11 6 28 873.06 29.07
 -11 6 30 68.72 19.38
 -11 6 31 285.45 35.25
 -11 6 33 162.11 41.41
 -11 6 34 241.4 26.43
 -11 6 36 613.18 37.01
 -11 6 37 45.81 51.98
 -11 6 38 328.61 30.83
 -11 6 39 567.36 37.01
 -11 6 40 401.73 33.47
 -11 6 41 362.09 49.34
 -11 6 42 157.69 29.07
 -11 6 43 88.98 28.19
 -11 6 44 141.84 27.31
 -11 6 45 86.33 118.06
 -11 7 1 2250.07 48.46
 -11 7 2 428.16 19.38
 -11 7 4 132.15 16.74
 -11 7 5 552.38 29.95
 -11 7 6 903.02 37.89
 -11 7 7 84.57 19.38
 -11 7 8 1609.58 51.98
 -11 7 9 602.6 30.83
 -11 7 10 964.69 39.65
 -11 7 11 828.13 37.01
 -11 7 12 2629.77 86.33
 -11 7 13 426.4 28.19
 -11 7 14 82.81 20.26
 -11 7 16 302.18 40.53
 -11 7 17 119.82 22.03
 -11 7 18 18.5 33.47
 -11 7 19 388.52 27.31
 -11 7 20 651.93 44.93
 -11 7 21 219.37 17.62
 -11 7 22 649.29 23.79
 -11 7 24 105.72 14.98
 -11 7 25 1778.73 40.53
 -11 7 26 63.44 15.86
 -11 7 27 312.76 27.31
 -11 7 28 403.49 30.83
 -11 7 29 632.56 27.31
 -11 7 30 122.46 24.67
 -11 7 31 402.61 29.95
 -11 7 32 228.18 26.43
 -11 7 33 1750.53 62.56
 -11 7 34 576.17 38.77
 -11 7 35 38.77 32.59
 -11 7 36 1049.26 46.69
 -11 7 37 2166.37 98.67
 -11 7 38 286.33 43.17
 -11 7 39 1384.93 58.14
 -11 7 40 71.36 44.93
 -11 7 41 66.96 29.07
 -11 7 42 76.65 28.19
 -11 7 43 787.61 89.87
 -11 7 44 219.37 65.2
 -11 8 1 3168.06 59.02
 -11 8 2 664.27 23.79
 -11 8 3 368.26 43.17
 -11 8 4 2109.1 58.14
 -11 8 5 2784.83 90.75
 -11 8 6 307.46 23.79
 -11 8 8 120.7 20.26
 -11 8 9 1362.02 59.9
 -11 8 10 709.21 42.29
 -11 8 11 265.18 24.67
 -11 8 12 196.46 22.91
 -11 8 13 37.89 19.38
 -11 8 14 2631.53 73.12
 -11 8 15 35.25 19.38
 -11 8 16 2380.45 68.72
 -11 8 17 42.29 19.38
 -11 8 18 794.66 53.74
 -11 8 19 35.25 28.19
 -11 8 20 105.72 19.38
 -11 8 21 844.87 29.07
 -11 8 22 267.82 22.91
 -11 8 23 50.22 15.86
 -11 8 24 14.98 15.86
 -11 8 25 81.05 15.86
 -11 8 26 1274.8 35.25
 -11 8 28 1491.52 44.05
 -11 8 29 0.88 19.38
 -11 8 30 222.01 40.53
 -11 8 31 199.99 32.59
 -11 8 32 18.5 22.03
 -11 8 33 645.77 30.83
 -11 8 34 88.1 22.03
 -11 8 35 723.3 37.89
 -11 8 36 1039.58 45.81
 -11 8 37 854.56 41.41
 -11 8 38 22.03 22.03
 -11 8 39 18.5 22.91
 -11 8 40 584.99 36.13
 -11 8 41 32.59 25.55
 -11 8 42 479.26 36.13
 -11 8 43 43.17 27.31
 -11 8 44 399.97 42.29
 -11 9 1 3501.08 126.86
 -11 9 2 80.17 14.1
 -11 9 4 1135.61 47.57
 -11 9 5 547.1 24.67
 -11 9 6 229.94 22.91
 -11 9 7 635.2 53.74
 -11 9 8 207.03 22.03
 -11 9 9 125.98 24.67
 -11 9 11 467.81 37.89
 -11 9 12 22.03 18.5
 -11 9 13 312.76 25.55
 -11 9 14 794.66 36.13
 -11 9 15 6.16 18.5
 -11 9 17 1903.83 99.55
 -11 9 18 150.65 39.65
 -11 9 19 3928.36 97.79
 -11 9 20 3178.63 122.46
 -11 9 21 918.88 35.25
 -11 9 22 780.56 40.53
 -11 9 23 59.02 16.74
 -11 9 24 297.78 20.26
 -11 9 25 436.1 23.79
 -11 9 26 4.4 14.98
 -11 9 27 992 66.08
 -11 9 29 1971.66 63.44
 -11 9 30 1.76 20.26
 -11 9 31 613.18 33.47
 -11 9 32 570 32.59
 -11 9 33 349.75 37.01
 -11 9 34 233.46 44.93
 -11 9 35 140.08 24.67
 -11 9 36 378.83 55.5
 -11 9 37 20.26 36.13
 -11 9 38 486.31 34.35
 -11 9 39 230.82 38.77
 -11 9 40 0.88 24.67
 -11 9 41 255.49 30.83
 -11 9 42 91.63 27.31
 -11 9 43 284.57 63.44
 -11 10 2 758.54 33.47
 -11 10 3 22.91 16.74
 -11 10 4 142.72 19.38
 -11 10 5 45.81 16.74
 -11 10 6 1085.39 42.29
 -11 10 7 580.57 29.95
 -11 10 8 14.98 18.5
 -11 10 9 648.41 31.71
 -11 10 10 43.17 19.38
 -11 10 11 982.31 40.53
 -11 10 12 2189.27 63.44
 -11 10 13 371.78 27.31
 -11 10 14 2906.4 79.29
 -11 10 15 81.05 22.03
 -11 10 16 65.2 38.77
 -11 10 17 81.05 21.15
 -11 10 18 10322.63 365.62
 -11 10 19 52.86 20.26
 -11 10 20 609.65 57.26
 -11 10 22 355.92 24.67
 -11 10 23 140.08 20.26
 -11 10 24 882.76 30.83
 -11 10 25 144.49 19.38
 -11 10 26 94.27 20.26
 -11 10 27 323.33 29.95
 -11 10 29 50.22 36.13
 -11 10 30 666.91 38.77
 -11 10 32 2.64 22.03
 -11 10 33 194.7 25.55
 -11 10 34 139.2 24.67
 -11 10 37 110.12 27.31
 -11 10 38 262.54 37.89
 -11 10 39 429.92 33.47
 -11 10 40 195.58 39.65
 -11 10 41 74 27.31
 -11 10 42 86.33 28.19
 -11 10 43 417.59 42.29
 -11 11 1 282.8 24.67
 -11 11 2 1242.2 60.78
 -11 11 3 919.76 135.68
 -11 11 4 195.58 20.26
 -11 11 5 244.04 22.03
 -11 11 6 84.57 18.5
 -11 11 7 1863.3 67.84
 -11 11 8 418.47 32.59
 -11 11 9 184.12 22.91
 -11 11 10 705.67 34.35
 -11 11 11 185.9 22.91
 -11 11 12 407.91 37.01
 -11 11 13 1268.63 56.38
 -11 11 14 62.56 20.26
 -11 11 15 1223.7 53.74
 -11 11 16 473.97 35.25
 -11 11 17 15.86 38.77
 -11 11 18 1425.45 141.84
 -11 11 19 1237.8 109.24
 -11 11 20 1582.27 89.87
 -11 11 21 67.84 19.38
 -11 11 22 158.58 21.15
 -11 11 23 2337.28 100.43
 -11 11 24 96.91 18.5
 -11 11 25 1205.21 42.29
 -11 11 26 362.09 24.67
 -11 11 27 1347.92 59.02
 -11 11 28 666.03 34.35
 -11 11 29 268.71 27.31
 -11 11 30 325.97 66.08
 -11 11 31 55.5 25.55
 -11 11 32 74 23.79
 -11 11 33 265.18 38.77
 -11 11 34 81.93 25.55
 -11 11 35 2019.24 90.75
 -11 11 36 14.1 42.29
 -11 11 37 568.24 58.14
 -11 11 38 0 24.67
 -11 11 39 311.88 31.71
 -11 11 40 414.95 35.25
 -11 11 42 19.38 30.83
 -11 12 1 255.49 24.67
 -11 12 2 692.46 31.71
 -11 12 3 454.59 35.25
 -11 12 4 1413.12 57.26
 -11 12 5 0 17.62
 -11 12 7 1898.54 59.9
 -11 12 8 766.47 42.29
 -11 12 9 96.03 26.43
 -11 12 10 2056.25 100.43
 -11 12 11 1950.53 72.24
 -11 12 12 698.63 85.45
 -11 12 13 231.7 52.86
 -11 12 14 234.34 44.93
 -11 12 15 303.94 56.38
 -11 12 16 588.51 39.65
 -11 12 17 96.91 29.07
 -11 12 18 109.24 39.65
 -11 12 19 392.93 59.02
 -11 12 20 3953.91 174.44
 -11 12 22 1028.12 43.17
 -11 12 24 286.33 27.31
 -11 12 25 66.96 22.03
 -11 12 26 59.9 22.91
 -11 12 27 226.41 30.83
 -11 12 28 256.37 27.31
 -11 12 29 85.45 23.79
 -11 12 30 97.79 24.67
 -11 12 31 351.52 37.01
 -11 12 32 244.04 27.31
 -11 12 33 140.08 24.67
 -11 12 34 7.05 39.65
 -11 12 35 47.57 23.79
 -11 12 36 1081.87 48.46
 -11 12 37 414.07 67.84
 -11 12 38 0 43.17
 -11 12 39 154.17 38.77
 -11 12 40 4.4 25.55
 -11 13 1 1022.83 84.57
 -11 13 2 689.82 42.29
 -11 13 4 36.13 27.31
 -11 13 5 929.46 48.46
 -11 13 6 2608.63 86.33
 -11 13 7 56.38 19.38
 -11 13 9 40.53 52.86
 -11 13 10 270.47 71.36
 -11 13 11 264.3 71.36
 -11 13 13 61.66 62.56
 -11 13 14 292.49 74
 -11 13 15 480.14 83.69
 -11 13 16 645.77 88.1
 -11 13 17 578.81 38.77
 -11 13 18 43.17 22.03
 -11 13 19 257.25 25.55
 -11 13 20 86.33 29.07
 -11 13 21 230.82 39.65
 -11 13 22 188.54 29.07
 -11 13 23 220.25 24.67
 -11 13 24 45.81 22.03
 -11 13 25 920.64 39.65
 -11 13 26 1323.25 51.98
 -11 13 27 26.43 30.83
 -11 13 28 112.77 24.67
 -11 13 29 81.05 29.95
 -11 13 30 208.79 28.19
 -11 13 31 340.07 30.83
 -11 13 32 7.93 26.43
 -11 13 33 307.46 30.83
 -11 13 34 113.65 26.43
 -11 13 36 735.63 58.14
 -11 13 37 267.82 50.22
 -11 13 38 64.32 27.31
 -11 13 39 486.31 37.01
 -11 13 40 229.06 31.71
 -11 14 1 28.19 18.5
 -11 14 2 40.53 37.01
 -11 14 3 92.51 54.62
 -11 14 4 1673.89 66.96
 -11 14 5 69.6 51.1
 -11 14 6 1028.12 98.67
 -11 14 7 353.28 72.24
 -11 14 9 755.89 88.1
 -11 14 10 445.78 80.17
 -11 14 11 494.24 81.93
 -11 14 12 74.88 59.9
 -11 14 13 551.5 85.45
 -11 14 14 2305.57 139.2
 -11 14 15 233.46 70.48
 -11 14 16 42.29 59.9
 -11 14 17 366.5 76.65
 -11 14 18 1342.64 87.22
 -11 14 19 609.65 42.29
 -11 14 20 139.2 29.07
 -11 14 21 133.03 23.79
 -11 14 22 90.75 23.79
 -11 14 23 15.86 21.15
 -11 14 24 874.83 39.65
 -11 14 25 504.81 31.71
 -11 14 26 930.34 41.41
 -11 14 27 429.92 32.59
 -11 14 28 81.93 23.79
 -11 14 29 235.23 28.19
 -11 14 30 3.52 25.55
 -11 14 31 28.19 22.91
 -11 14 32 671.32 39.65
 -11 14 33 215.85 29.07
 -11 14 34 78.41 26.43
 -11 14 36 66.08 29.07
 -11 14 37 347.11 33.47
 -11 14 38 78.41 27.31
 -11 14 39 69.6 40.53
 -11 15 1 4057.86 116.29
 -11 15 2 574.41 34.35
 -11 15 3 111.89 55.5
 -11 15 4 562.96 80.17
 -11 15 5 1.76 51.1
 -11 15 6 794.66 92.51
 -11 15 8 758.54 89.87
 -11 15 10 257.25 72.24
 -11 15 11 759.42 93.39
 -11 15 12 1799.88 127.74
 -11 15 13 1014.03 107.48
 -11 15 14 511.86 86.33
 -11 15 15 533.89 88.1
 -11 15 17 725.06 97.79
 -11 15 18 446.66 81.93
 -11 15 20 1461.57 63.44
 -11 15 21 445.78 29.95
 -11 15 23 1507.39 54.62
 -11 15 24 232.58 27.31
 -11 15 25 26.43 22.91
 -11 15 27 320.68 30.83
 -11 15 28 397.33 32.59
 -11 15 29 3486.1 154.17
 -11 15 30 765.59 48.46
 -11 15 31 396.45 33.47
 -11 15 32 8.81 36.13
 -11 15 33 197.34 29.07
 -11 15 34 22.91 34.35
 -11 15 35 253.72 31.71
 -11 15 36 6.16 43.17
 -11 15 37 710.09 42.29
 -11 15 38 140.96 42.29
 -11 16 1 634.32 37.01
 -11 16 3 258.13 67.84
 -11 16 4 1048.38 108.36
 -11 16 5 154.17 65.2
 -11 16 6 410.55 78.41
 -11 16 7 261.66 68.72
 -11 16 8 3342.5 158.58
 -11 16 12 127.74 68.72
 -11 16 13 1026.36 110.12
 -11 16 14 231.7 76.65
 -11 16 15 626.39 92.51
 -11 16 16 649.29 90.75
 -11 16 17 183.24 73.12
 -11 16 18 1103 53.74
 -11 16 19 71.36 26.43
 -11 16 20 963.81 50.22
 -11 16 21 1445.71 64.32
 -11 16 22 294.25 28.19
 -11 16 23 27.31 22.03
 -11 16 24 451.07 32.59
 -11 16 25 109.24 26.43
 -11 16 26 41.41 23.79
 -11 16 27 14.98 24.67
 -11 16 28 406.14 33.47
 -11 16 29 913.59 44.93
 -11 16 30 95.15 26.43
 -11 16 31 105.72 27.31
 -11 16 32 9.69 40.53
 -11 16 33 581.45 58.14
 -11 16 34 71.36 26.43
 -11 16 35 312.76 32.59
 -11 16 36 1.76 25.55
 -11 16 37 205.27 35.25
 -11 17 1 35.25 21.15
 -11 17 2 358.56 80.17
 -11 17 3 109.24 66.08
 -11 17 4 127.74 66.08
 -11 17 5 706.55 90.75
 -11 17 6 66.96 58.14
 -11 17 7 1882.69 129.5
 -11 17 8 129.5 66.96
 -11 17 14 385 84.57
 -11 17 15 792.02 103.07
 -11 17 16 192.06 70.48
 -11 17 17 453.71 88.98
 -11 17 18 2.64 56.38
 -11 17 19 10.58 26.43
 -11 17 21 28.19 54.62
 -11 17 22 287.21 29.07
 -11 17 24 334.77 33.47
 -11 17 25 1780.49 65.2
 -11 17 26 314.52 61.66
 -11 17 27 908.31 43.17
 -11 17 28 207.03 29.07
 -11 17 30 53.74 26.43
 -11 17 31 364.74 33.47
 -11 17 32 67.84 26.43
 -11 17 33 346.23 38.77
 -11 17 34 222.89 30.83
 -11 17 35 17.62 27.31
 -11 17 36 18.5 29.95
 -11 18 3 53.74 61.66
 -11 18 4 464.29 88.1
 -11 18 5 93.39 67.84
 -11 18 7 42.29 58.14
 -11 18 17 42.29 66.08
 -11 18 19 24.67 29.07
 -11 18 20 1663.32 103.07
 -11 18 21 1976.96 79.29
 -11 18 22 355.92 36.13
 -11 18 23 81.93 24.67
 -11 18 24 33.47 24.67
 -11 18 25 3.52 37.89
 -11 18 26 42.29 34.35
 -11 18 27 44.93 49.34
 -11 18 28 340.07 32.59
 -11 18 29 214.09 35.25
 -11 18 30 30.83 26.43
 -11 18 31 117.18 44.05
 -11 18 32 143.6 29.07
 -11 18 33 189.42 30.83
 -11 18 34 35.25 31.71
 -11 19 1 2753.11 159.47
 -11 19 2 99.55 63.44
 -11 19 3 963.81 112.77
 -11 19 4 281.03 75.77
 -11 19 5 394.69 85.45
 -11 19 6 258.13 74
 -11 19 7 40.53 66.08
 -11 19 8 558.56 92.51
 -11 19 19 296.02 34.35
 -11 19 21 142.72 37.01
 -11 19 22 31.71 29.07
 -11 19 23 152.41 35.25
 -11 19 24 231.7 29.95
 -11 19 25 147.13 51.1
 -11 19 26 886.28 44.93
 -11 19 27 307.46 31.71
 -11 19 28 13.22 26.43
 -11 19 29 385 35.25
 -11 19 30 226.41 37.01
 -11 19 31 699.51 42.29
 -11 19 32 41.41 40.53
 -11 19 33 392.93 129.5
 -11 20 1 45.81 66.08
 -11 20 4 1179.66 121.58
 -11 20 5 51.98 68.72
 -11 20 6 2586.6 157.69
 -11 20 7 9.69 63.44
 -11 20 8 14.1 64.32
 -11 20 19 150.65 111.01
 -11 20 22 149.77 71.36
 -11 20 23 36.13 37.89
 -11 20 24 312.76 37.89
 -11 20 25 699.51 41.41
 -11 20 26 1365.54 59.02
 -11 20 27 133.03 29.07
 -11 20 28 91.63 28.19
 -11 20 30 829.01 46.69
 -11 20 31 141.84 120.7
 -11 21 1 1026.36 118.94
 -11 21 2 1131.2 121.58
 -11 21 3 560.32 98.67
 -11 21 4 7.05 64.32
 -11 21 6 105.72 74
 -11 21 7 50.22 69.6
 -11 21 8 38.77 66.96
 -11 21 20 89.87 105.72
 -11 21 21 213.21 113.65
 -11 21 23 388.52 127.74
 -11 21 24 142.72 114.53
 -11 21 27 376.18 57.26
 -11 21 28 577.93 41.41
 -11 21 29 551.5 140.96
 -11 22 1 22.91 69.6
 -11 22 2 134.79 76.65
 -11 22 3 59.9 73.12
 -11 22 4 201.75 82.81
 -11 22 5 201.75 81.93
 -11 22 7 423.76 94.27
 -11 22 8 1261.59 125.98
 -11 22 22 1149.7 152.41
 -11 22 23 4.4 110.12
 -11 22 24 25.55 118.94
 -11 22 25 548.86 134.79
 -11 23 2 56.38 75.77
 -11 23 3 16.74 70.48
 -11 23 4 106.6 76.65
 -11 23 5 2352.26 157.69
 -11 23 6 202.63 83.69
 -11 23 7 1612.22 144.49
 -11 23 8 171.79 85.45
 -11 24 1 122.46 82.81
 -11 24 3 49.34 74.88
 -11 24 5 68.72 74
 -11 24 6 582.33 104.84
 -11 24 7 13.22 74
 -11 24 8 35.25 82.81
 -11 25 1 1562.89 144.49
 -11 25 2 76.65 76.65
 -11 25 3 458.11 100.43
 -11 25 4 19.38 78.41
 -11 25 5 232.58 88.1
 -11 25 6 411.43 96.91
 -11 26 1 288.97 89.87
 -11 26 2 110.12 82.81
 -11 26 3 192.94 92.51
 -11 26 4 492.48 101.31
 -10 0 2 977.02 50.22
 -10 0 4 110.12 25.55
 -10 0 6 3043.84 80.17
 -10 0 8 6.16 19.38
 -10 0 10 9911.2 258.13
 -10 0 12 749.73 40.53
 -10 0 14 3679.92 83.69
 -10 0 16 448.43 25.55
 -10 0 20 4485.15 90.75
 -10 0 22 2786.59 81.93
 -10 0 24 1316.21 43.17
 -10 0 26 147.13 30.83
 -10 0 28 495.12 36.13
 -10 0 32 2036.86 59.02
 -10 0 34 4974.98 173.56
 -10 0 38 107.48 90.75
 -10 0 40 503.93 119.82
 -10 0 44 461.65 125.98
 -10 0 46 962.93 146.25
 -10 1 1 276.63 25.55
 -10 1 2 5061.32 129.5
 -10 1 3 80.17 17.62
 -10 1 4 14.1 12.34
 -10 1 5 8886.6 162.11
 -10 1 6 255.49 19.38
 -10 1 7 3532.79 138.32
 -10 1 8 50.22 14.98
 -10 1 9 3852.59 176.2
 -10 1 10 682.78 27.31
 -10 1 11 107.48 18.5
 -10 1 13 590.27 23.79
 -10 1 14 3794.45 73.12
 -10 1 15 852.8 34.35
 -10 1 16 117.18 15.86
 -10 1 17 1530.29 29.95
 -10 1 18 3843.79 77.53
 -10 1 19 2400.72 51.98
 -10 1 20 17.62 14.98
 -10 1 21 33.47 17.62
 -10 1 22 8.81 18.5
 -10 1 23 54.62 29.95
 -10 1 24 611.41 26.43
 -10 1 26 1477.42 33.47
 -10 1 27 167.39 15.86
 -10 1 28 46.69 12.34
 -10 1 29 23.79 12.34
 -10 1 30 2595.42 48.46
 -10 1 31 81.93 14.1
 -10 1 33 60.78 22.03
 -10 1 34 14.98 20.26
 -10 1 35 71.36 22.91
 -10 1 36 91.63 23.79
 -10 1 37 703.91 48.46
 -10 1 38 740.04 49.34
 -10 1 39 1053.68 60.78
 -10 1 40 932.98 56.38
 -10 1 41 256.37 38.77
 -10 1 42 581.45 51.1
 -10 1 43 492.48 64.32
 -10 1 45 342.71 44.93
 -10 1 47 1347.04 76.65
 -10 2 1 1169.08 49.34
 -10 2 2 295.13 24.67
 -10 2 3 1223.7 67.84
 -10 2 4 288.97 27.31
 -10 2 5 28.19 17.62
 -10 2 6 45.81 18.5
 -10 2 7 393.81 33.47
 -10 2 8 61.66 15.86
 -10 2 9 227.3 31.71
 -10 2 10 688.06 27.31
 -10 2 11 1.76 13.22
 -10 2 12 166.51 17.62
 -10 2 13 502.17 21.15
 -10 2 14 3892.24 104.84
 -10 2 15 262.54 17.62
 -10 2 16 297.78 20.26
 -10 2 17 229.06 13.22
 -10 2 18 3157.49 74
 -10 2 19 51.98 14.1
 -10 2 20 158.58 24.67
 -10 2 21 2098.54 37.89
 -10 2 22 45.81 13.22
 -10 2 23 818.45 22.91
 -10 2 24 2658.84 46.69
 -10 2 25 999.93 30.83
 -10 2 26 3583.89 60.78
 -10 2 27 211.44 25.55
 -10 2 28 377.06 24.67
 -10 2 30 2384.85 48.46
 -10 2 31 553.26 24.67
 -10 2 32 144.49 16.74
 -10 2 33 1823.66 81.93
 -10 2 34 744.44 37.01
 -10 2 35 46.69 22.03
 -10 2 36 694.22 64.32
 -10 2 37 2329.35 73.12
 -10 2 38 155.05 25.55
 -10 2 39 129.5 33.47
 -10 2 40 505.69 45.81
 -10 2 41 174.44 107.48
 -10 2 42 119.82 37.89
 -10 2 43 180.6 40.53
 -10 2 44 156.81 39.65
 -10 2 45 722.42 56.38
 -10 2 46 811.4 59.02
 -10 2 47 207.91 44.93
 -10 3 1 653.7 32.59
 -10 3 2 2430.67 60.78
 -10 3 3 4575.01 172.68
 -10 3 4 342.71 34.35
 -10 3 5 826.37 39.65
 -10 3 6 296.02 23.79
 -10 3 7 432.56 22.91
 -10 3 8 55.5 14.98
 -10 3 9 2115.27 76.65
 -10 3 10 88.1 28.19
 -10 3 11 10716.42 350.63
 -10 3 12 44.05 14.98
 -10 3 13 11742.79 239.63
 -10 3 14 4043.77 81.05
 -10 3 15 5685.94 128.62
 -10 3 16 233.46 20.26
 -10 3 17 171.79 14.98
 -10 3 18 0 9.69
 -10 3 19 80.17 11.46
 -10 3 20 949.71 24.67
 -10 3 21 214.97 15.86
 -10 3 22 1642.17 32.59
 -10 3 23 187.66 13.22
 -10 3 24 16.74 11.46
 -10 3 25 1542.62 40.53
 -10 3 26 376.18 22.03
 -10 3 27 165.63 17.62
 -10 3 28 32.59 32.59
 -10 3 29 1833.35 43.17
 -10 3 30 86.33 32.59
 -10 3 31 2057.13 57.26
 -10 3 33 141.84 22.91
 -10 3 34 87.22 22.91
 -10 3 35 587.63 42.29
 -10 3 37 579.69 99.55
 -10 3 38 130.38 36.13
 -10 3 39 37.01 32.59
 -10 3 40 87.22 35.25
 -10 3 41 2920.5 118.94
 -10 3 42 593.79 50.22
 -10 3 43 611.41 51.98
 -10 3 45 196.46 50.22
 -10 3 47 56.38 39.65
 -10 4 1 52.86 15.86
 -10 4 2 2268.56 52.86
 -10 4 3 2520.52 64.32
 -10 4 4 1241.32 51.98
 -10 4 5 1341.76 70.48
 -10 4 6 1562.01 128.62
 -10 4 7 13.22 17.62
 -10 4 8 551.5 29.95
 -10 4 9 3876.38 77.53
 -10 4 10 74.88 16.74
 -10 4 11 2154.92 88.98
 -10 4 12 137.44 17.62
 -10 4 13 2437.71 75.77
 -10 4 14 2190.15 72.24
 -10 4 15 50.22 11.46
 -10 4 16 651.93 25.55
 -10 4 17 1355.86 28.19
 -10 4 18 253.72 13.22
 -10 4 19 219.37 13.22
 -10 4 20 105.72 14.98
 -10 4 21 1325.89 28.19
 -10 4 22 1116.22 34.35
 -10 4 23 2524.94 47.57
 -10 4 24 614.06 22.91
 -10 4 25 1036.05 34.35
 -10 4 26 22.03 11.46
 -10 4 27 125.98 18.5
 -10 4 28 1873.87 61.66
 -10 4 29 72.24 20.26
 -10 4 30 31.71 32.59
 -10 4 31 308.34 35.25
 -10 4 32 7.93 19.38
 -10 4 33 1589.32 55.5
 -10 4 34 1055.44 44.05
 -10 4 35 151.53 27.31
 -10 4 36 387.64 29.95
 -10 4 37 1989.29 66.96
 -10 4 38 189.42 26.43
 -10 4 39 104.84 54.62
 -10 4 40 324.21 30.83
 -10 4 41 701.27 38.77
 -10 4 42 32.59 35.25
 -10 4 43 81.93 37.01
 -10 4 44 15.86 34.35
 -10 4 45 318.04 103.07
 -10 4 46 162.99 41.41
 -10 5 1 39.65 11.46
 -10 5 2 64.32 14.1
 -10 5 3 865.14 39.65
 -10 5 4 2072.1 60.78
 -10 5 5 7143.1 155.05
 -10 5 6 1525 47.57
 -10 5 7 1125.03 41.41
 -10 5 8 1086.27 53.74
 -10 5 9 16.74 17.62
 -10 5 11 3576.84 76.65
 -10 5 12 857.21 30.83
 -10 5 13 349.75 18.5
 -10 5 14 43.17 14.1
 -10 5 15 20.26 12.34
 -10 5 16 892.45 27.31
 -10 5 17 3567.15 59.02
 -10 5 18 1447.47 32.59
 -10 5 19 694.22 20.26
 -10 5 20 344.47 14.98
 -10 5 21 20.26 10.58
 -10 5 22 78.41 12.34
 -10 5 24 3751.28 78.41
 -10 5 25 79.29 13.22
 -10 5 26 156.81 14.98
 -10 5 27 363.85 24.67
 -10 5 28 4.4 13.22
 -10 5 29 1739.97 39.65
 -10 5 30 1253.65 37.01
 -10 5 31 68.72 20.26
 -10 5 32 115.41 35.25
 -10 5 33 911.83 40.53
 -10 5 34 37.01 22.03
 -10 5 35 24.67 21.15
 -10 5 36 63.44 23.79
 -10 5 37 1192.87 49.34
 -10 5 38 70.48 23.79
 -10 5 39 198.22 32.59
 -10 5 40 160.35 58.14
 -10 5 41 7.93 23.79
 -10 5 42 272.23 32.59
 -10 5 43 335.66 42.29
 -10 5 45 586.75 52.86
 -10 6 1 878.35 25.55
 -10 6 2 11.46 11.46
 -10 6 3 2154.04 51.98
 -10 6 4 5885.93 176.2
 -10 6 5 1215.77 37.89
 -10 6 6 347.11 25.55
 -10 6 7 8248.76 221.13
 -10 6 8 288.97 24.67
 -10 6 9 476.62 34.35
 -10 6 10 3085.24 76.65
 -10 6 11 51.1 17.62
 -10 6 12 14.98 18.5
 -10 6 13 903.9 30.83
 -10 6 14 64.32 13.22
 -10 6 15 1917.04 58.14
 -10 6 16 464.29 20.26
 -10 6 18 1111.82 43.17
 -10 6 19 307.46 14.98
 -10 6 20 2480 43.17
 -10 6 21 442.26 16.74
 -10 6 22 3200.66 72.24
 -10 6 23 1732.92 37.01
 -10 6 24 5.28 18.5
 -10 6 25 31.71 15.86
 -10 6 26 281.03 17.62
 -10 6 27 664.27 23.79
 -10 6 28 1710.89 44.05
 -10 6 29 88.98 15.86
 -10 6 30 570.89 41.41
 -10 6 31 593.79 48.46
 -10 6 32 1040.46 44.93
 -10 6 33 1.76 21.15
 -10 6 34 2588.36 79.29
 -10 6 35 82.81 27.31
 -10 6 36 140.96 25.55
 -10 6 37 105.72 24.67
 -10 6 39 244.04 29.07
 -10 6 40 284.57 44.93
 -10 6 41 113.65 40.53
 -10 6 42 75.77 27.31
 -10 6 43 29.07 25.55
 -10 6 44 305.7 33.47
 -10 6 45 37.01 37.89
 -10 6 46 190.3 37.01
 -10 7 1 691.58 22.91
 -10 7 2 963.81 35.25
 -10 7 3 5159.11 107.48
 -10 7 4 811.4 30.83
 -10 7 5 1789.3 51.98
 -10 7 6 309.22 19.38
 -10 7 7 1487.12 46.69
 -10 7 8 167.39 32.59
 -10 7 9 2730.21 94.27
 -10 7 10 829.89 51.98
 -10 7 11 132.15 28.19
 -10 7 12 570.89 29.95
 -10 7 13 1033.41 51.1
 -10 7 14 455.47 21.15
 -10 7 15 2946.05 54.62
 -10 7 16 40.53 14.1
 -10 7 17 1194.63 31.71
 -10 7 18 962.05 44.05
 -10 7 19 1817.49 35.25
 -10 7 20 47.57 16.74
 -10 7 21 225.53 15.86
 -10 7 22 248.44 15.86
 -10 7 23 22.03 13.22
 -10 7 24 300.42 17.62
 -10 7 25 1280.97 51.98
 -10 7 26 822.85 37.89
 -10 7 27 184.12 25.55
 -10 7 28 33.47 29.07
 -10 7 29 831.65 29.07
 -10 7 30 2793.63 66.08
 -10 7 31 155.93 29.07
 -10 7 32 377.06 28.19
 -10 7 33 208.79 25.55
 -10 7 34 115.41 23.79
 -10 7 35 1097.72 99.55
 -10 7 36 378.83 30.83
 -10 7 37 320.68 29.07
 -10 7 38 246.68 27.31
 -10 7 39 71.36 23.79
 -10 7 40 33.47 39.65
 -10 7 41 636.08 38.77
 -10 7 42 32.59 42.29
 -10 7 43 114.53 26.43
 -10 7 44 281.03 58.14
 -10 7 45 121.58 30.83
 -10 8 1 6.16 11.46
 -10 8 2 22.91 12.34
 -10 8 3 795.54 31.71
 -10 8 5 5792.54 117.18
 -10 8 7 1505.62 46.69
 -10 8 8 732.99 48.46
 -10 8 9 27.31 16.74
 -10 8 10 3375.09 137.44
 -10 8 11 489.84 36.13
 -10 8 12 596.43 38.77
 -10 8 13 103.07 16.74
 -10 8 14 171.79 27.31
 -10 8 15 53.74 13.22
 -10 8 16 873.95 33.47
 -10 8 17 288.97 15.86
 -10 8 18 1973.44 47.57
 -10 8 19 492.48 22.91
 -10 8 20 53.74 12.34
 -10 8 21 571.77 20.26
 -10 8 22 96.91 14.1
 -10 8 23 539.17 22.03
 -10 8 24 971.74 29.95
 -10 8 25 179.72 17.62
 -10 8 26 311 22.91
 -10 8 27 484.55 29.07
 -10 8 28 256.37 19.38
 -10 8 29 64.32 22.03
 -10 8 30 685.42 31.71
 -10 8 31 7.05 20.26
 -10 8 32 230.82 44.93
 -10 8 33 211.44 26.43
 -10 8 35 0.88 21.15
 -10 8 36 703.03 45.81
 -10 8 37 129.5 26.43
 -10 8 38 414.07 48.46
 -10 8 39 273.11 47.57
 -10 8 42 370.9 31.71
 -10 8 43 362.09 32.59
 -10 8 45 37.89 47.57
 -10 9 1 1642.17 59.9
 -10 9 2 2771.62 56.38
 -10 9 3 2440.35 53.74
 -10 9 4 455.47 37.89
 -10 9 5 1219.3 35.25
 -10 9 6 1988.41 45.81
 -10 9 7 23.79 16.74
 -10 9 8 68.72 19.38
 -10 9 10 101.31 19.38
 -10 9 11 3175.11 80.17
 -10 9 12 88.1 19.38
 -10 9 13 661.63 40.53
 -10 9 14 406.14 30.83
 -10 9 15 1226.34 31.71
 -10 9 16 9.69 12.34
 -10 9 17 645.77 27.31
 -10 9 18 788.49 23.79
 -10 9 19 228.18 15.86
 -10 9 20 1162.92 31.71
 -10 9 21 11.46 14.1
 -10 9 22 59.9 19.38
 -10 9 23 2763.68 67.84
 -10 9 24 5.28 16.74
 -10 9 25 4.4 14.1
 -10 9 26 10.58 21.15
 -10 9 27 42.29 19.38
 -10 9 28 55.5 15.86
 -10 9 29 23.79 23.79
 -10 9 30 120.7 22.03
 -10 9 32 155.93 30.83
 -10 9 33 241.4 27.31
 -10 9 34 52.86 29.07
 -10 9 36 16.74 22.03
 -10 9 38 410.55 54.62
 -10 9 39 563.84 52.86
 -10 9 40 297.78 30.83
 -10 9 41 2116.15 74.88
 -10 9 42 565.6 42.29
 -10 9 43 316.28 32.59
 -10 9 44 78.41 39.65
 -10 10 1 377.06 23.79
 -10 10 2 1606.06 45.81
 -10 10 3 343.59 21.15
 -10 10 4 260.78 19.38
 -10 10 5 12.34 14.98
 -10 10 6 453.71 22.03
 -10 10 7 145.37 16.74
 -10 10 8 59.02 18.5
 -10 10 9 702.15 44.93
 -10 10 10 1330.31 44.93
 -10 10 11 410.55 27.31
 -10 10 12 29.95 21.15
 -10 10 13 16.74 21.15
 -10 10 14 114.53 22.03
 -10 10 15 781.45 37.89
 -10 10 16 1010.5 27.31
 -10 10 17 297.78 17.62
 -10 10 18 31.71 14.1
 -10 10 19 21.15 14.1
 -10 10 20 74.88 17.62
 -10 10 21 9.69 18.5
 -10 10 22 6511.43 122.46
 -10 10 23 328.61 19.38
 -10 10 24 3073.8 66.96
 -10 10 25 22.03 16.74
 -10 10 26 250.2 20.26
 -10 10 27 50.22 22.03
 -10 10 28 2206.89 68.72
 -10 10 29 406.14 29.07
 -10 10 30 48.46 22.91
 -10 10 31 50.22 21.15
 -10 10 32 96.91 29.95
 -10 10 33 75.77 30.83
 -10 10 34 928.57 42.29
 -10 10 35 65.2 22.91
 -10 10 36 193.82 38.77
 -10 10 37 394.69 30.83
 -10 10 38 140.08 26.43
 -10 10 39 408.79 32.59
 -10 10 40 103.96 26.43
 -10 10 41 59.02 33.47
 -10 10 42 295.13 30.83
 -10 10 43 108.36 35.25
 -10 10 44 291.61 40.53
 -10 11 1 29.95 15.86
 -10 11 2 0 36.13
 -10 11 3 481.9 22.03
 -10 11 4 714.49 51.1
 -10 11 5 4009.41 88.98
 -10 11 6 193.82 20.26
 -10 11 7 2749.59 59.9
 -10 11 8 589.39 24.67
 -10 11 9 2849.14 111.01
 -10 11 10 14.98 21.15
 -10 11 11 8.81 22.91
 -10 11 12 606.12 57.26
 -10 11 13 563.84 26.43
 -10 11 14 1292.42 38.77
 -10 11 15 8.81 14.98
 -10 11 16 339.19 29.07
 -10 11 17 2072.99 50.22
 -10 11 18 144.49 15.86
 -10 11 19 1528.53 40.53
 -10 11 20 1456.29 37.89
 -10 11 21 216.73 18.5
 -10 11 22 40.53 15.86
 -10 11 23 399.09 21.15
 -10 11 24 244.92 32.59
 -10 11 26 40.53 15.86
 -10 11 27 11.46 18.5
 -10 11 29 718.89 63.44
 -10 11 31 68.72 22.03
 -10 11 32 285.45 27.31
 -10 11 33 138.32 24.67
 -10 11 34 99.55 25.55
 -10 11 35 695.11 37.89
 -10 11 36 127.74 26.43
 -10 11 37 552.38 35.25
 -10 11 38 391.16 66.08
 -10 11 39 1148.82 57.26
 -10 11 40 104.84 37.89
 -10 11 41 109.24 27.31
 -10 11 42 70.48 27.31
 -10 11 43 400.85 51.1
 -10 12 1 335.66 22.91
 -10 12 2 214.97 22.91
 -10 12 3 221.13 44.05
 -10 12 4 2777.78 86.33
 -10 12 5 158.58 19.38
 -10 12 6 107.48 19.38
 -10 12 7 909.19 36.13
 -10 12 8 118.94 29.95
 -10 12 9 479.26 48.46
 -10 12 10 97.79 24.67
 -10 12 11 50.22 22.03
 -10 12 12 2062.41 70.48
 -10 12 13 510.1 29.07
 -10 12 14 214.09 19.38
 -10 12 15 526.83 25.55
 -10 12 16 1303 36.13
 -10 12 17 117.18 15.86
 -10 12 18 1737.32 70.48
 -10 12 19 885.4 28.19
 -10 12 21 1345.28 37.01
 -10 12 22 4076.36 81.93
 -10 12 23 1127.67 36.13
 -10 12 24 1317.97 37.89
 -10 12 25 42.29 18.5
 -10 12 26 64.32 24.67
 -10 12 28 113.65 22.91
 -10 12 29 330.37 28.19
 -10 12 30 1004.33 44.05
 -10 12 32 1114.46 46.69
 -10 12 33 1314.45 53.74
 -10 12 34 80.17 23.79
 -10 12 35 458.99 33.47
 -10 12 36 755.89 76.65
 -10 12 37 38.77 31.71
 -10 12 39 18.5 23.79
 -10 12 40 153.29 31.71
 -10 12 41 102.19 27.31
 -10 12 42 3.52 25.55
 -10 13 1 2685.27 67.84
 -10 13 2 962.05 37.01
 -10 13 3 2003.39 66.08
 -10 13 4 330.37 29.95
 -10 13 5 177.96 27.31
 -10 13 6 2112.63 72.24
 -10 13 7 153.29 36.13
 -10 13 8 586.75 33.47
 -10 13 9 1569.05 111.01
 -10 13 10 340.07 70.48
 -10 13 11 603.48 82.81
 -10 13 12 878.35 92.51
 -10 13 13 2440.35 98.67
 -10 13 14 594.67 82.81
 -10 13 15 387.64 21.15
 -10 13 16 22.03 15.86
 -10 13 18 798.18 27.31
 -10 13 19 600.84 24.67
 -10 13 20 282.8 19.38
 -10 13 21 349.75 23.79
 -10 13 22 529.48 23.79
 -10 13 23 168.27 25.55
 -10 13 24 1410.48 39.65
 -10 13 25 1388.45 62.56
 -10 13 26 5.28 20.26
 -10 13 27 1.76 24.67
 -10 13 29 574.41 35.25
 -10 13 31 94.27 23.79
 -10 13 32 461.65 32.59
 -10 13 34 403.49 37.89
 -10 13 35 21.15 23.79
 -10 13 36 318.04 30.83
 -10 13 37 246.68 29.95
 -10 13 39 2.64 24.67
 -10 13 40 13.22 39.65
 -10 13 41 1828.07 70.48
 -10 13 42 521.55 99.55
 -10 14 1 267.82 29.95
 -10 14 3 69.6 17.62
 -10 14 4 741.8 41.41
 -10 14 5 243.16 66.08
 -10 14 6 523.31 74
 -10 14 7 1397.26 101.31
 -10 14 8 583.21 60.78
 -10 14 9 605.24 33.47
 -10 14 10 521.55 79.29
 -10 14 11 165.63 63.44
 -10 14 12 19.38 51.98
 -10 14 13 1339.11 54.62
 -10 14 14 147.13 27.31
 -10 14 15 1451.01 83.69
 -10 14 16 4139.8 110.12
 -10 14 17 31.71 19.38
 -10 14 18 256.37 21.15
 -10 14 19 132.15 17.62
 -10 14 20 492.48 40.53
 -10 14 21 1317.09 37.89
 -10 14 22 7.05 15.86
 -10 14 23 296.02 37.01
 -10 14 24 228.18 39.65
 -10 14 25 592.91 40.53
 -10 14 26 1195.51 57.26
 -10 14 27 55.5 25.55
 -10 14 28 2869.41 115.41
 -10 14 29 104.84 22.91
 -10 14 30 703.03 59.02
 -10 14 31 864.26 73.12
 -10 14 34 29.95 24.67
 -10 14 35 129.5 26.43
 -10 14 36 111.89 27.31
 -10 14 38 227.3 37.01
 -10 14 41 33.47 32.59
 -10 15 1 247.56 37.01
 -10 15 2 208.79 47.57
 -10 15 3 1975.2 63.44
 -10 15 4 125.98 56.38
 -10 15 5 1968.14 123.34
 -10 15 7 537.41 79.29
 -10 15 8 348.87 71.36
 -10 15 9 554.14 80.17
 -10 15 10 140.08 65.2
 -10 15 11 5766.11 224.65
 -10 15 12 1575.23 60.78
 -10 15 13 602.6 37.89
 -10 15 14 191.18 28.19
 -10 15 15 53.74 21.15
 -10 15 16 165.63 23.79
 -10 15 17 61.66 22.91
 -10 15 18 1310.92 43.17
 -10 15 19 15.86 19.38
 -10 15 20 93.39 24.67
 -10 15 21 58.14 20.26
 -10 15 22 24.67 24.67
 -10 15 23 2087.96 65.2
 -10 15 25 112.77 36.13
 -10 15 26 304.82 46.69
 -10 15 27 155.93 29.95
 -10 15 28 347.99 50.22
 -10 15 29 21.15 26.43
 -10 15 30 673.96 45.81
 -10 15 31 827.25 40.53
 -10 15 33 607.88 36.13
 -10 15 34 157.69 26.43
 -10 15 35 70.48 26.43
 -10 15 36 155.93 28.19
 -10 15 37 328.61 32.59
 -10 15 39 26.43 26.43
 -10 15 40 178.84 35.25
 -10 16 1 933.86 44.05
 -10 16 2 518.91 33.47
 -10 16 3 2367.23 73.12
 -10 16 4 1115.34 101.31
 -10 16 5 1358.5 111.89
 -10 16 6 328.61 69.6
 -10 16 7 439.62 78.41
 -10 16 8 480.14 80.17
 -10 16 9 354.16 73.12
 -10 16 10 1203.45 105.72
 -10 16 12 155.93 27.31
 -10 16 13 313.64 30.83
 -10 16 15 589.39 32.59
 -10 16 16 33.47 21.15
 -10 16 17 710.09 43.17
 -10 16 18 93.39 22.03
 -10 16 19 438.74 39.65
 -10 16 20 796.42 37.89
 -10 16 21 75.77 28.19
 -10 16 22 1250.13 51.1
 -10 16 23 331.25 36.13
 -10 16 24 876.59 73.12
 -10 16 25 74.88 47.57
 -10 16 26 18.5 23.79
 -10 16 27 312.76 30.83
 -10 16 28 947.07 44.05
 -10 16 29 1040.46 52.86
 -10 16 30 311 29.95
 -10 16 31 50.22 23.79
 -10 16 32 815.8 76.65
 -10 16 33 200.87 37.89
 -10 16 34 1939.95 72.24
 -10 16 35 1.76 29.07
 -10 16 36 39.65 25.55
 -10 16 38 23.79 28.19
 -10 17 1 103.07 22.91
 -10 17 2 74.88 22.03
 -10 17 3 1394.61 52.86
 -10 17 4 327.73 74.88
 -10 17 5 1850.98 124.22
 -10 17 6 889.81 101.31
 -10 17 7 576.17 87.22
 -10 17 9 1787.54 125.98
 -10 17 10 25.55 57.26
 -10 17 12 25.55 79.29
 -10 17 13 93.39 26.43
 -10 17 14 22.91 53.74
 -10 17 15 203.51 32.59
 -10 17 16 12.34 22.03
 -10 17 17 372.66 29.95
 -10 17 18 270.47 30.83
 -10 17 19 842.23 38.77
 -10 17 21 39.65 22.91
 -10 17 23 480.14 32.59
 -10 17 24 102.19 24.67
 -10 17 26 8.81 22.91
 -10 17 27 117.18 25.55
 -10 17 28 159.47 40.53
 -10 17 29 150.65 35.25
 -10 17 31 162.11 38.77
 -10 17 32 239.63 33.47
 -10 17 33 81.05 26.43
 -10 17 34 14.1 37.89
 -10 17 35 1596.36 66.08
 -10 17 37 222.89 39.65
 -10 18 1 157.69 38.77
 -10 18 2 134.79 23.79
 -10 18 3 356.8 34.35
 -10 18 4 1169.96 111.89
 -10 18 5 1200.79 113.65
 -10 18 6 179.72 68.72
 -10 18 8 51.98 63.44
 -10 18 9 419.35 81.93
 -10 18 10 325.09 78.41
 -10 18 11 921.52 114.53
 -10 18 12 865.14 114.53
 -10 18 13 384.12 97.79
 -10 18 14 487.19 104.84
 -10 18 15 593.79 71.36
 -10 18 16 529.48 33.47
 -10 18 17 618.46 44.05
 -10 18 18 671.32 42.29
 -10 18 19 1840.4 62.56
 -10 18 20 16.74 23.79
 -10 18 21 77.53 24.67
 -10 18 22 59.02 23.79
 -10 18 23 519.79 33.47
 -10 18 24 862.5 42.29
 -10 18 26 463.41 33.47
 -10 18 27 243.16 29.07
 -10 18 28 105.72 27.31
 -10 18 29 8.81 39.65
 -10 18 30 390.28 33.47
 -10 18 31 308.34 31.71
 -10 18 32 393.81 44.05
 -10 18 34 111.01 28.19
 -10 18 35 80.17 27.31
 -10 18 36 1390.21 70.48
 -10 19 1 377.06 30.83
 -10 19 2 439.62 51.1
 -10 19 3 844.87 103.96
 -10 19 5 265.18 75.77
 -10 19 7 180.6 66.08
 -10 19 8 586.75 89.87
 -10 19 9 266.94 77.53
 -10 19 10 37.89 64.32
 -10 19 12 598.19 109.24
 -10 19 13 876.59 119.82
 -10 19 14 264.3 96.91
 -10 19 15 622.86 114.53
 -10 19 16 32.59 43.17
 -10 19 17 51.1 41.41
 -10 19 18 36.13 23.79
 -10 19 19 44.05 23.79
 -10 19 20 1761.11 131.27
 -10 19 21 41.41 22.91
 -10 19 22 58.14 24.67
 -10 19 23 384.12 35.25
 -10 19 24 30.83 24.67
 -10 19 25 715.37 40.53
 -10 19 27 194.7 32.59
 -10 19 28 5.28 27.31
 -10 19 29 462.53 35.25
 -10 19 31 1125.91 62.56
 -10 19 33 1489.76 62.56
 -10 19 34 466.05 50.22
 -10 20 1 209.67 66.96
 -10 20 3 38.77 60.78
 -10 20 4 2416.57 150.65
 -10 20 6 1691.51 133.91
 -10 20 8 1422.8 125.1
 -10 20 10 118.94 69.6
 -10 20 12 180.6 96.91
 -10 20 13 531.24 111.01
 -10 20 14 457.23 103.07
 -10 20 15 368.26 109.24
 -10 20 16 3698.42 133.91
 -10 20 17 106.6 34.35
 -10 20 19 145.37 36.13
 -10 20 20 14.1 23.79
 -10 20 21 7.93 24.67
 -10 20 22 45.81 25.55
 -10 20 23 56.38 25.55
 -10 20 24 133.03 27.31
 -10 20 25 111.01 27.31
 -10 20 26 1458.93 59.9
 -10 20 27 56.38 26.43
 -10 20 28 1673.89 66.08
 -10 20 30 900.37 46.69
 -10 20 32 119.82 38.77
 -10 21 1 564.72 36.13
 -10 21 2 176.2 26.43
 -10 21 3 184.12 77.53
 -10 21 4 1153.22 115.41
 -10 21 5 1280.97 124.22
 -10 21 6 122.46 74
 -10 21 8 924.16 111.01
 -10 21 9 173.56 74
 -10 21 10 125.98 74.88
 -10 21 12 1978.72 166.51
 -10 21 13 253.72 105.72
 -10 21 14 61.66 96.03
 -10 21 15 182.36 100.43
 -10 21 16 442.26 115.41
 -10 21 17 314.52 41.41
 -10 21 18 159.47 44.05
 -10 21 20 785.85 62.56
 -10 21 21 209.67 44.05
 -10 21 22 226.41 41.41
 -10 21 23 163.87 33.47
 -10 21 24 1048.38 49.34
 -10 21 25 44.93 32.59
 -10 21 26 37.89 26.43
 -10 21 27 53.74 27.31
 -10 21 28 75.77 28.19
 -10 21 29 24.67 27.31
 -10 21 30 44.93 44.05
 -10 21 31 105.72 117.18
 -10 22 1 313.64 37.89
 -10 22 2 489.84 94.27
 -10 22 3 2.64 66.08
 -10 22 4 96.03 71.36
 -10 22 5 35.25 66.08
 -10 22 6 1.76 66.08
 -10 22 7 138.32 74.88
 -10 22 8 628.15 102.19
 -10 22 9 13.22 64.32
 -10 22 10 3.52 66.08
 -10 22 13 66.96 99.55
 -10 22 15 808.76 135.68
 -10 22 16 273.99 109.24
 -10 22 18 520.67 47.57
 -10 22 19 133.91 37.89
 -10 22 20 310.12 44.05
 -10 22 21 0 34.35
 -10 22 22 854.56 57.26
 -10 22 23 7.05 36.13
 -10 22 24 781.45 56.38
 -10 22 25 27.31 37.01
 -10 22 26 36.13 28.19
 -10 22 27 1350.56 85.45
 -10 22 28 102.19 120.7
 -10 23 1 76.65 24.67
 -10 23 2 104.84 74
 -10 23 4 35.25 67.84
 -10 23 5 832.55 112.77
 -10 23 7 1087.15 120.7
 -10 23 8 884.52 117.18
 -10 23 9 1765.51 142.72
 -10 23 10 211.44 82.81
 -10 23 14 170.91 111.89
 -10 23 15 444.02 120.7
 -10 23 16 0.88 101.31
 -10 23 17 70.48 104.84
 -10 23 18 537.41 126.86
 -10 23 19 694.22 133.91
 -10 23 20 7.93 37.89
 -10 23 21 259.9 44.05
 -10 23 22 69.6 37.89
 -10 23 23 325.97 45.81
 -10 23 24 128.62 42.29
 -10 23 25 221.13 44.93
 -10 24 1 74 74
 -10 24 2 11.46 69.6
 -10 24 3 245.8 84.57
 -10 24 4 307.46 86.33
 -10 24 5 401.73 94.27
 -10 24 6 92.51 75.77
 -10 24 7 870.42 118.06
 -10 24 8 121.58 80.17
 -10 24 9 136.56 80.17
 -10 24 10 144.49 82.81
 -10 24 15 619.34 131.27
 -10 24 16 38.77 109.24
 -10 24 17 214.97 126.86
 -10 24 18 143.6 119.82
 -10 24 19 95.15 113.65
 -10 24 20 135.68 116.29
 -10 24 21 382.35 125.98
 -10 24 22 726.82 147.13
 -10 24 23 349.75 131.27
 -10 25 1 522.43 100.43
 -10 25 2 87.22 76.65
 -10 25 3 138.32 80.17
 -10 25 5 539.17 102.19
 -10 25 6 467.81 98.67
 -10 25 7 15.86 71.36
 -10 25 8 1317.09 134.79
 -10 25 9 192.06 84.57
 -10 25 18 396.45 132.15
 -10 26 3 361.21 95.15
 -10 26 4 76.65 80.17
 -10 26 5 221.13 88.1
 -10 26 6 323.33 94.27
 -10 26 7 285.45 89.87
 -10 26 8 80.17 79.29
 -10 26 9 22.91 84.57
 -9 0 2 1407.83 42.29
 -9 0 4 4408.51 106.6
 -9 0 6 11.46 14.98
 -9 0 8 4049.05 143.6
 -9 0 10 7573.92 162.99
 -9 0 12 148.89 17.62
 -9 0 14 1895.9 51.98
 -9 0 16 3051.77 64.32
 -9 0 20 591.15 24.67
 -9 0 22 3766.26 92.51
 -9 0 24 336.54 24.67
 -9 0 26 394.69 22.91
 -9 0 28 1222.82 39.65
 -9 0 30 330.37 22.91
 -9 0 32 404.37 25.55
 -9 0 34 1431.62 67.84
 -9 0 36 1576.99 143.6
 -9 0 38 144.49 89.87
 -9 0 40 562.08 114.53
 -9 0 42 1070.41 143.6
 -9 0 44 1591.96 171.79
 -9 0 46 1227.22 155.05
 -9 1 1 3126.65 65.2
 -9 1 2 320.68 17.62
 -9 1 3 2434.19 42.29
 -9 1 4 3336.33 56.38
 -9 1 5 1357.62 38.77
 -9 1 6 7409.17 133.03
 -9 1 7 3582.12 79.29
 -9 1 8 9416.08 140.08
 -9 1 9 2509.07 55.5
 -9 1 10 534.77 17.62
 -9 1 11 1488.88 29.07
 -9 1 12 421.12 15.86
 -9 1 13 2772.5 47.57
 -9 1 14 1421.92 30.83
 -9 1 15 2947.81 64.32
 -9 1 16 392.93 26.43
 -9 1 17 4160.07 87.22
 -9 1 18 217.61 14.98
 -9 1 19 5293.9 82.81
 -9 1 20 1482.72 29.07
 -9 1 21 3164.53 51.1
 -9 1 22 287.21 14.98
 -9 1 23 392.05 19.38
 -9 1 24 2578.68 44.05
 -9 1 25 2.64 14.1
 -9 1 26 304.82 28.19
 -9 1 27 366.5 16.74
 -9 1 29 1139.13 52.86
 -9 1 30 279.27 16.74
 -9 1 31 325.09 16.74
 -9 1 32 762.06 22.91
 -9 1 34 258.13 25.55
 -9 1 35 72.24 25.55
 -9 1 36 785.85 51.1
 -9 1 37 490.72 95.15
 -9 1 38 74 30.83
 -9 1 39 134.79 33.47
 -9 1 41 96.91 33.47
 -9 1 42 637.84 51.1
 -9 1 44 724.18 54.62
 -9 1 47 633.44 54.62
 -9 1 48 505.69 105.72
 -9 2 1 138.32 15.86
 -9 2 2 1618.39 36.13
 -9 2 3 0.88 12.34
 -9 2 4 311.88 18.5
 -9 2 5 4.4 11.46
 -9 2 6 371.78 23.79
 -9 2 7 601.72 21.15
 -9 2 8 2702.9 66.08
 -9 2 9 938.26 22.03
 -9 2 10 995.52 27.31
 -9 2 11 1297.7 27.31
 -9 2 12 3301.09 75.77
 -9 2 13 15.86 10.58
 -9 2 14 270.47 16.74
 -9 2 15 2822.71 55.5
 -9 2 16 677.48 18.5
 -9 2 17 78.41 10.58
 -9 2 18 24.67 9.69
 -9 2 19 2270.32 37.89
 -9 2 20 66.96 13.22
 -9 2 21 1505.62 34.35
 -9 2 22 955.89 23.79
 -9 2 23 304.82 14.98
 -9 2 24 508.34 17.62
 -9 2 25 443.14 17.62
 -9 2 26 309.22 17.62
 -9 2 27 1262.47 42.29
 -9 2 28 2437.71 62.56
 -9 2 29 251.08 25.55
 -9 2 31 524.19 22.91
 -9 2 32 168.27 28.19
 -9 2 33 253.72 34.35
 -9 2 34 200.87 22.03
 -9 2 35 39.65 29.07
 -9 2 36 20.26 22.03
 -9 2 38 1117.1 59.02
 -9 2 39 12.34 30.83
 -9 2 40 1739.08 82.81
 -9 2 41 100.43 33.47
 -9 2 42 16.74 52.86
 -9 2 43 102.19 74
 -9 2 44 13.22 64.32
 -9 2 45 170.03 40.53
 -9 2 46 192.94 41.41
 -9 2 47 133.03 40.53
 -9 2 48 259.01 44.05
 -9 3 1 8258.46 171.79
 -9 3 2 1808.69 57.26
 -9 3 3 427.28 20.26
 -9 3 4 2565.46 47.57
 -9 3 5 29.07 13.22
 -9 3 6 825.49 23.79
 -9 3 7 1175.24 34.35
 -9 3 8 710.09 29.07
 -9 3 9 1316.21 40.53
 -9 3 11 4729.18 72.24
 -9 3 12 15.86 9.69
 -9 3 13 1924.98 37.01
 -9 3 14 1843.92 36.13
 -9 3 15 1448.35 37.01
 -9 3 16 490.72 24.67
 -9 3 17 1308.28 26.43
 -9 3 18 46.69 10.58
 -9 3 19 240.51 13.22
 -9 3 20 499.52 22.91
 -9 3 21 190.3 13.22
 -9 3 22 2.64 9.69
 -9 3 23 4439.34 71.36
 -9 3 24 35.25 10.58
 -9 3 25 1849.2 44.93
 -9 3 26 51.98 11.46
 -9 3 27 170.91 14.1
 -9 3 28 1168.2 30.83
 -9 3 29 1775.2 40.53
 -9 3 30 726.82 26.43
 -9 3 31 359.44 22.03
 -9 3 32 1088.91 40.53
 -9 3 33 0.88 24.67
 -9 3 34 199.99 24.67
 -9 3 35 1846.56 62.56
 -9 3 36 155.93 23.79
 -9 3 37 200.87 25.55
 -9 3 39 90.75 23.79
 -9 3 40 97.79 33.47
 -9 3 41 309.22 39.65
 -9 3 42 72.24 33.47
 -9 3 43 893.33 57.26
 -9 3 44 100.43 37.01
 -9 3 45 451.07 47.57
 -9 3 46 136.56 38.77
 -9 3 47 273.99 49.34
 -9 4 1 4001.48 81.93
 -9 4 2 682.78 26.43
 -9 4 3 224.65 16.74
 -9 4 4 1792.82 40.53
 -9 4 5 1780.49 51.98
 -9 4 6 18.5 14.1
 -9 4 7 2957.5 74.88
 -9 4 8 2005.15 51.1
 -9 4 9 1818.37 34.35
 -9 4 10 1623.67 36.13
 -9 4 11 36.13 19.38
 -9 4 12 204.39 14.98
 -9 4 13 5771.4 96.03
 -9 4 14 0 27.31
 -9 4 15 2591 40.53
 -9 4 16 1331.19 26.43
 -9 4 17 1310.92 41.41
 -9 4 18 2101.18 36.13
 -9 4 19 76.65 10.58
 -9 4 20 1322.37 27.31
 -9 4 21 3.52 9.69
 -9 4 22 81.05 11.46
 -9 4 23 379.71 20.26
 -9 4 25 1044.86 25.55
 -9 4 26 1700.33 46.69
 -9 4 27 3213.87 59.9
 -9 4 28 447.55 19.38
 -9 4 29 154.17 17.62
 -9 4 30 33.47 13.22
 -9 4 31 325.97 18.5
 -9 4 32 113.65 36.13
 -9 4 35 487.19 30.83
 -9 4 36 840.47 38.77
 -9 4 37 347.99 29.95
 -9 4 38 1286.26 68.72
 -9 4 39 198.22 27.31
 -9 4 40 674.84 59.9
 -9 4 41 273.99 34.35
 -9 4 42 286.33 94.27
 -9 4 43 138.32 36.13
 -9 4 46 91.63 43.17
 -9 4 47 88.98 51.98
 -9 5 1 4066.68 110.12
 -9 5 2 2220.99 55.5
 -9 5 3 124.22 17.62
 -9 5 4 170.91 17.62
 -9 5 5 284.57 18.5
 -9 5 6 845.76 32.59
 -9 5 7 4124.82 73.12
 -9 5 8 5740.56 111.01
 -9 5 9 4587.35 87.22
 -9 5 10 1611.34 44.93
 -9 5 11 271.35 14.98
 -9 5 12 392.05 16.74
 -9 5 13 184.12 14.98
 -9 5 14 2593.65 58.14
 -9 5 15 2564.57 60.78
 -9 5 16 69.6 11.46
 -9 5 17 118.94 13.22
 -9 5 19 6306.17 96.91
 -9 5 20 516.27 17.62
 -9 5 21 3535.43 62.56
 -9 5 22 90.75 11.46
 -9 5 23 360.33 15.86
 -9 5 24 180.6 23.79
 -9 5 25 456.35 19.38
 -9 5 27 1431.62 34.35
 -9 5 28 70.48 14.1
 -9 5 29 120.7 14.98
 -9 5 30 303.94 19.38
 -9 5 31 1514.43 44.05
 -9 5 32 54.62 15.86
 -9 5 33 841.35 44.93
 -9 5 34 1020.19 80.17
 -9 5 35 437.86 30.83
 -9 5 37 20.26 26.43
 -9 5 38 83.69 24.67
 -9 5 39 150.65 26.43
 -9 5 40 17.62 22.91
 -9 5 41 49.34 29.95
 -9 5 42 136.56 27.31
 -9 5 43 87.22 55.5
 -9 5 44 44.93 35.25
 -9 5 46 299.54 44.05
 -9 5 47 1534.7 84.57
 -9 6 1 94.27 14.1
 -9 6 2 4294.85 121.58
 -9 6 3 2018.36 66.08
 -9 6 4 5130.92 135.68
 -9 6 5 1235.16 88.98
 -9 6 6 2812.13 63.44
 -9 6 7 333.01 19.38
 -9 6 8 0 25.55
 -9 6 9 436.1 24.67
 -9 6 10 739.16 30.83
 -9 6 11 51.98 12.34
 -9 6 12 339.19 17.62
 -9 6 14 1119.74 24.67
 -9 6 15 1479.2 40.53
 -9 6 16 2664.13 48.46
 -9 6 17 968.21 24.67
 -9 6 18 282.8 15.86
 -9 6 19 329.49 20.26
 -9 6 20 679.24 20.26
 -9 6 21 82.81 14.98
 -9 6 22 179.72 14.98
 -9 6 23 82.81 14.1
 -9 6 24 1406.95 36.13
 -9 6 25 817.56 26.43
 -9 6 26 129.5 14.98
 -9 6 27 639.61 31.71
 -9 6 28 0 14.1
 -9 6 29 1526.77 65.2
 -9 6 30 925.04 49.34
 -9 6 31 1576.11 53.74
 -9 6 32 3978.57 88.98
 -9 6 33 186.78 30.83
 -9 6 34 942.67 41.41
 -9 6 35 644.89 52.86
 -9 6 36 564.72 35.25
 -9 6 37 320.68 29.95
 -9 6 38 14.1 22.91
 -9 6 39 596.43 45.81
 -9 6 41 66.96 66.96
 -9 6 42 218.49 29.95
 -9 6 43 107.48 27.31
 -9 6 44 270.47 41.41
 -9 6 45 26.43 38.77
 -9 6 46 451.95 49.34
 -9 6 47 338.31 121.58
 -9 7 2 564.72 20.26
 -9 7 3 288.09 18.5
 -9 7 4 141.84 14.98
 -9 7 5 610.53 24.67
 -9 7 6 2231.56 57.26
 -9 7 7 2553.13 53.74
 -9 7 8 6338.76 105.72
 -9 7 9 992 28.19
 -9 7 10 837.83 26.43
 -9 7 11 925.92 25.55
 -9 7 12 4841.95 78.41
 -9 7 13 886.28 23.79
 -9 7 14 444.9 16.74
 -9 7 15 625.5 20.26
 -9 7 16 38.77 11.46
 -9 7 17 6880.57 100.43
 -9 7 18 538.29 24.67
 -9 7 19 515.38 18.5
 -9 7 20 2845.62 73.12
 -9 7 21 182.36 14.98
 -9 7 22 252.84 15.86
 -9 7 23 775.27 24.67
 -9 7 24 2573.39 49.34
 -9 7 25 1341.76 35.25
 -9 7 27 5.28 15.86
 -9 7 28 127.74 16.74
 -9 7 29 2667.65 68.72
 -9 7 31 2.64 16.74
 -9 7 32 881.88 44.05
 -9 7 33 599.96 33.47
 -9 7 34 32.59 32.59
 -9 7 35 5.28 21.15
 -9 7 36 549.74 33.47
 -9 7 37 75.77 23.79
 -9 7 38 144.49 46.69
 -9 7 40 51.1 24.67
 -9 7 41 275.75 43.17
 -9 7 42 463.41 44.05
 -9 7 43 25.55 25.55
 -9 7 44 144.49 50.22
 -9 7 45 2155.8 80.17
 -9 7 46 361.21 43.17
 -9 8 1 126.86 13.22
 -9 8 2 827.25 27.31
 -9 8 3 15.86 15.86
 -9 8 4 802.58 28.19
 -9 8 5 149.77 15.86
 -9 8 6 188.54 17.62
 -9 8 7 1502.98 33.47
 -9 8 8 6854.14 176.2
 -9 8 9 2127.61 44.05
 -9 8 10 2487.93 61.66
 -9 8 11 24.67 13.22
 -9 8 12 2775.14 49.34
 -9 8 13 339.19 15.86
 -9 8 15 81.05 12.34
 -9 8 16 3812.06 71.36
 -9 8 17 170.91 14.1
 -9 8 18 322.44 22.91
 -9 8 19 16.74 12.34
 -9 8 20 2038.62 51.98
 -9 8 21 1647.46 45.81
 -9 8 22 547.98 33.47
 -9 8 23 703.03 26.43
 -9 8 24 1433.38 45.81
 -9 8 25 872.18 30.83
 -9 8 26 1995.45 45.81
 -9 8 27 78.41 15.86
 -9 8 28 2886.14 61.66
 -9 8 29 442.26 25.55
 -9 8 30 111.01 16.74
 -9 8 31 177.96 21.15
 -9 8 33 624.62 35.25
 -9 8 34 133.91 26.43
 -9 8 36 33.47 25.55
 -9 8 38 1496.81 66.08
 -9 8 39 24.67 29.95
 -9 8 40 1668.6 74.88
 -9 8 41 435.22 32.59
 -9 8 42 214.97 28.19
 -9 8 43 2.64 31.71
 -9 8 45 131.27 28.19
 -9 8 46 68.72 35.25
 -9 9 1 2282.66 59.02
 -9 9 2 92.51 13.22
 -9 9 3 31.71 18.5
 -9 9 4 343.59 17.62
 -9 9 5 24.67 13.22
 -9 9 6 102.19 13.22
 -9 9 7 335.66 16.74
 -9 9 8 4532.73 72.24
 -9 9 9 426.4 19.38
 -9 9 10 4.4 11.46
 -9 9 11 2128.49 40.53
 -9 9 12 1682.7 38.77
 -9 9 13 1640.41 51.98
 -9 9 14 79.29 13.22
 -9 9 15 594.67 20.26
 -9 9 16 29.95 14.1
 -9 9 17 22.03 14.1
 -9 9 18 6.16 15.86
 -9 9 19 112.77 16.74
 -9 9 20 140.96 14.98
 -9 9 21 997.29 29.07
 -9 9 22 81.93 14.1
 -9 9 23 1519.72 41.41
 -9 9 24 1816.61 48.46
 -9 9 25 985.84 28.19
 -9 9 26 140.96 16.74
 -9 9 27 4837.55 103.07
 -9 9 28 50.22 22.03
 -9 9 29 92.51 18.5
 -9 9 30 168.27 20.26
 -9 9 32 799.06 37.89
 -9 9 33 67.84 22.91
 -9 9 34 46.69 18.5
 -9 9 35 316.28 27.31
 -9 9 36 278.39 34.35
 -9 9 37 502.17 40.53
 -9 9 40 15.86 40.53
 -9 9 41 466.05 42.29
 -9 9 42 207.03 33.47
 -9 9 43 127.74 59.02
 -9 9 44 292.49 31.71
 -9 9 45 290.73 52.86
 -9 10 1 199.99 29.07
 -9 10 2 7.05 12.34
 -9 10 3 1175.24 40.53
 -9 10 4 10985.13 186.78
 -9 10 5 791.14 28.19
 -9 10 6 228.18 14.98
 -9 10 7 73.12 13.22
 -9 10 8 283.69 14.98
 -9 10 9 6580.15 116.29
 -9 10 10 3861.4 65.2
 -9 10 11 1731.16 36.13
 -9 10 12 592.03 19.38
 -9 10 13 325.09 17.62
 -9 10 14 1218.42 44.05
 -9 10 15 2383.09 49.34
 -9 10 16 881 30.83
 -9 10 17 512.74 20.26
 -9 10 18 8.81 14.1
 -9 10 19 614.94 23.79
 -9 10 20 1148.82 30.83
 -9 10 21 958.53 29.07
 -9 10 22 49.34 17.62
 -9 10 24 82.81 19.38
 -9 10 25 54.62 14.98
 -9 10 26 1383.17 46.69
 -9 10 27 1787.54 60.78
 -9 10 28 69.6 24.67
 -9 10 29 234.34 19.38
 -9 10 30 20.26 20.26
 -9 10 31 44.93 21.15
 -9 10 32 997.29 43.17
 -9 10 33 886.28 40.53
 -9 10 34 17.62 20.26
 -9 10 35 372.66 30.83
 -9 10 36 937.38 43.17
 -9 10 37 27.31 22.03
 -9 10 38 881.88 42.29
 -9 10 39 762.06 54.62
 -9 10 40 31.71 23.79
 -9 10 41 81.05 26.43
 -9 10 42 607.88 83.69
 -9 10 43 28.19 39.65
 -9 10 44 384.12 34.35
 -9 10 45 577.05 47.57
 -9 11 1 1843.92 63.44
 -9 11 2 683.66 29.07
 -9 11 3 51.98 13.22
 -9 11 4 14.98 12.34
 -9 11 6 871.3 33.47
 -9 11 7 2907.28 54.62
 -9 11 8 208.79 14.98
 -9 11 9 4021.74 66.96
 -9 11 10 22.91 14.1
 -9 11 11 133.91 13.22
 -9 11 12 25.55 11.46
 -9 11 13 0 11.46
 -9 11 14 342.71 18.5
 -9 11 15 281.92 16.74
 -9 11 16 13.22 13.22
 -9 11 17 1832.47 40.53
 -9 11 18 65.2 14.1
 -9 11 19 3419.15 66.08
 -9 11 20 19.38 14.1
 -9 11 21 4739.76 88.98
 -9 11 22 244.92 17.62
 -9 11 23 7.93 14.1
 -9 11 24 46.69 14.98
 -9 11 25 368.26 26.43
 -9 11 26 391.16 21.15
 -9 11 27 1808.69 44.93
 -9 11 28 533.01 23.79
 -9 11 29 725.94 53.74
 -9 11 30 375.3 28.19
 -9 11 31 951.47 42.29
 -9 11 32 64.32 22.03
 -9 11 33 61.66 29.07
 -9 11 34 25.55 22.03
 -9 11 35 451.95 31.71
 -9 11 36 22.91 22.91
 -9 11 37 591.15 66.08
 -9 11 38 1109.18 47.57
 -9 11 39 301.3 30.83
 -9 11 41 1.76 24.67
 -9 11 42 361.21 32.59
 -9 12 2 6684.11 212.32
 -9 12 3 4581.17 100.43
 -9 12 4 3986.51 173.56
 -9 12 5 2788.35 70.48
 -9 12 6 3894 133.91
 -9 12 7 114.53 14.98
 -9 12 8 795.54 25.55
 -9 12 9 1053.68 35.25
 -9 12 10 16.74 13.22
 -9 12 11 776.15 23.79
 -9 12 12 455.47 21.15
 -9 12 13 2865.87 53.74
 -9 12 14 99.55 14.1
 -9 12 15 3977.69 72.24
 -9 12 16 363.85 29.07
 -9 12 17 183.24 16.74
 -9 12 18 624.62 34.35
 -9 12 19 7.93 14.1
 -9 12 21 36.13 29.95
 -9 12 22 798.18 27.31
 -9 12 24 693.34 25.55
 -9 12 25 1242.2 37.01
 -9 12 26 159.47 17.62
 -9 12 27 0.88 20.26
 -9 12 28 31.71 30.83
 -9 12 29 57.26 28.19
 -9 12 30 125.98 23.79
 -9 12 31 374.42 29.07
 -9 12 32 282.8 27.31
 -9 12 33 134.79 24.67
 -9 12 34 1928.5 132.15
 -9 12 35 357.68 44.05
 -9 12 36 123.34 25.55
 -9 12 37 7.05 23.79
 -9 12 38 303.06 29.95
 -9 12 40 440.5 34.35
 -9 12 42 23.79 33.47
 -9 12 43 789.37 44.93
 -9 13 2 349.75 39.65
 -9 13 3 311.88 29.07
 -9 13 4 25.55 15.86
 -9 13 5 268.71 54.62
 -9 13 6 769.99 33.47
 -9 13 7 1443.95 64.32
 -9 13 8 795.54 29.07
 -9 13 10 439.62 29.07
 -9 13 11 655.46 23.79
 -9 13 12 339.19 22.91
 -9 13 13 570 24.67
 -9 13 14 2274.73 66.96
 -9 13 15 1100.36 30.83
 -9 13 17 25.55 15.86
 -9 13 18 545.34 22.03
 -9 13 19 48.46 16.74
 -9 13 20 60.78 14.98
 -9 13 21 1003.45 31.71
 -9 13 23 3601.51 81.05
 -9 13 24 14.98 22.03
 -9 13 25 385.88 36.13
 -9 13 26 1041.34 35.25
 -9 13 27 442.26 29.95
 -9 13 28 82.81 23.79
 -9 13 29 1017.55 43.17
 -9 13 30 970.86 50.22
 -9 13 32 256.37 27.31
 -9 13 33 406.14 31.71
 -9 13 34 126.86 43.17
 -9 13 35 1128.55 49.34
 -9 13 36 101.31 24.67
 -9 13 38 235.23 29.07
 -9 13 39 37.01 28.19
 -9 13 40 123.34 28.19
 -9 13 41 46.69 30.83
 -9 13 42 4.4 29.07
 -9 14 1 74.88 17.62
 -9 14 2 96.91 42.29
 -9 14 4 377.94 27.31
 -9 14 5 944.43 87.22
 -9 14 6 423.76 67.84
 -9 14 7 325.09 22.91
 -9 14 8 4364.45 88.1
 -9 14 9 1412.24 51.98
 -9 14 10 3622.65 64.32
 -9 14 12 117.18 16.74
 -9 14 13 1830.71 43.17
 -9 14 14 109.24 15.86
 -9 14 15 23.79 20.26
 -9 14 16 1143.53 34.35
 -9 14 18 44.05 14.98
 -9 14 19 73.12 19.38
 -9 14 21 452.83 22.03
 -9 14 22 2054.48 52.86
 -9 14 23 444.02 26.43
 -9 14 25 215.85 22.03
 -9 14 26 1877.41 62.56
 -9 14 27 203.51 25.55
 -9 14 28 1009.62 43.17
 -9 14 29 222.89 27.31
 -9 14 30 324.21 29.07
 -9 14 31 1606.06 103.07
 -9 14 32 44.93 23.79
 -9 14 33 970.86 44.93
 -9 14 34 92.51 23.79
 -9 14 36 429.04 33.47
 -9 14 37 7.05 24.67
 -9 14 38 1526.77 89.87
 -9 14 39 53.74 25.55
 -9 14 40 1378.76 59.02
 -9 14 41 98.67 28.19
 -9 15 1 386.76 34.35
 -9 15 2 616.7 34.35
 -9 15 3 1006.98 74
 -9 15 5 842.23 87.22
 -9 15 6 1178.78 100.43
 -9 15 7 276.63 29.07
 -9 15 8 273.11 29.95
 -9 15 9 1962.86 51.1
 -9 15 10 409.67 20.26
 -9 15 11 41.41 13.22
 -9 15 13 1391.97 44.05
 -9 15 14 183.24 17.62
 -9 15 15 3466.72 82.81
 -9 15 16 2.64 25.55
 -9 15 17 96.03 31.71
 -9 15 18 151.53 17.62
 -9 15 19 54.62 16.74
 -9 15 20 903.9 31.71
 -9 15 21 473.09 24.67
 -9 15 22 503.93 23.79
 -9 15 24 360.33 28.19
 -9 15 25 564.72 32.59
 -9 15 26 726.82 37.01
 -9 15 27 1255.42 51.1
 -9 15 28 8.81 21.15
 -9 15 30 186.78 25.55
 -9 15 31 22.91 22.03
 -9 15 32 353.28 32.59
 -9 15 33 714.49 38.77
 -9 15 35 66.08 55.5
 -9 15 36 56.38 24.67
 -9 15 37 17.62 23.79
 -9 15 38 49.34 25.55
 -9 15 40 81.05 27.31
 -9 16 1 982.31 44.05
 -9 16 2 1993.69 125.98
 -9 16 3 58.14 30.83
 -9 16 4 2277.38 69.6
 -9 16 5 175.32 61.66
 -9 16 6 246.68 64.32
 -9 16 7 2054.48 123.34
 -9 16 8 671.32 37.01
 -9 16 9 2873.81 76.65
 -9 16 10 1081.87 37.01
 -9 16 11 2080.91 68.72
 -9 16 12 429.04 22.91
 -9 16 13 362.97 29.95
 -9 16 14 380.59 21.15
 -9 16 15 222.01 19.38
 -9 16 16 1495.05 41.41
 -9 16 17 473.97 23.79
 -9 16 18 4.4 16.74
 -9 16 19 4.4 16.74
 -9 16 20 93.39 50.22
 -9 16 21 429.04 29.07
 -9 16 22 610.53 34.35
 -9 16 23 735.63 36.13
 -9 16 24 45.81 22.91
 -9 16 25 47.57 24.67
 -9 16 26 198.22 34.35
 -9 16 27 586.75 34.35
 -9 16 28 56.38 22.91
 -9 16 29 256.37 28.19
 -9 16 30 471.33 33.47
 -9 16 31 466.93 50.22
 -9 16 32 2088.84 74
 -9 16 33 362.09 32.59
 -9 16 34 266.94 37.01
 -9 16 36 915.36 45.81
 -9 16 37 241.4 30.83
 -9 16 38 244.92 34.35
 -9 16 39 601.72 57.26
 -9 17 1 775.27 38.77
 -9 17 2 187.66 29.07
 -9 17 3 481.9 31.71
 -9 17 4 2.64 19.38
 -9 17 5 291.61 71.36
 -9 17 6 36.13 22.91
 -9 17 7 1242.2 77.53
 -9 17 8 836.95 44.05
 -9 17 9 263.42 25.55
 -9 17 10 429.92 24.67
 -9 17 11 38.77 17.62
 -9 17 12 113.65 24.67
 -9 17 13 862.5 29.95
 -9 17 14 1617.51 44.05
 -9 17 15 355.92 22.03
 -9 17 16 263.42 21.15
 -9 17 17 1846.56 64.32
 -9 17 18 167.39 32.59
 -9 17 19 1384.05 51.1
 -9 17 20 521.55 35.25
 -9 17 23 56.38 22.91
 -9 17 24 358.56 30.83
 -9 17 27 1.76 29.95
 -9 17 28 111.89 32.59
 -9 17 29 3015.64 95.15
 -9 17 30 17.62 22.03
 -9 17 31 1158.51 89.87
 -9 17 32 21.15 22.91
 -9 17 33 16.74 30.83
 -9 17 36 527.71 37.01
 -9 17 37 310.12 32.59
 -9 17 38 59.02 27.31
 -9 18 1 777.92 39.65
 -9 18 2 4074.6 131.27
 -9 18 3 866.9 42.29
 -9 18 4 267.82 26.43
 -9 18 5 153.29 26.43
 -9 18 6 1250.13 55.5
 -9 18 7 152.41 27.31
 -9 18 8 281.03 29.07
 -9 18 9 1061.6 44.05
 -9 18 10 64.32 21.15
 -9 18 11 67.84 18.5
 -9 18 12 754.13 35.25
 -9 18 14 349.75 29.95
 -9 18 15 140.08 30.83
 -9 18 16 103.96 32.59
 -9 18 17 214.09 25.55
 -9 18 18 0.88 20.26
 -9 18 19 251.96 27.31
 -9 18 21 176.2 25.55
 -9 18 22 869.54 41.41
 -9 18 23 222.01 33.47
 -9 18 25 1059.84 45.81
 -9 18 27 375.3 32.59
 -9 18 28 94.27 40.53
 -9 18 30 19.38 24.67
 -9 18 31 158.58 38.77
 -9 18 32 334.77 33.47
 -9 18 33 875.71 45.81
 -9 18 34 1852.74 71.36
 -9 18 35 155.93 45.81
 -9 18 36 228.18 29.07
 -9 18 37 51.1 30.83
 -9 19 1 345.35 29.07
 -9 19 2 1128.55 49.34
 -9 19 3 1313.57 53.74
 -9 19 4 550.62 37.89
 -9 19 5 132.15 26.43
 -9 19 6 589.39 51.1
 -9 19 7 229.06 28.19
 -9 19 9 14.98 21.15
 -9 19 10 2.64 20.26
 -9 19 11 140.96 44.05
 -9 19 12 30.83 20.26
 -9 19 13 3511.64 222.01
 -9 19 14 8.81 29.07
 -9 19 15 1211.37 64.32
 -9 19 16 157.69 34.35
 -9 19 18 1506.51 55.5
 -9 19 19 290.73 27.31
 -9 19 20 111.01 25.55
 -9 19 22 134.79 29.07
 -9 19 23 951.47 48.46
 -9 19 24 243.16 29.07
 -9 19 25 124.22 26.43
 -9 19 26 1031.65 59.9
 -9 19 27 186.78 33.47
 -9 19 28 285.45 35.25
 -9 19 29 148.89 27.31
 -9 19 30 261.66 29.07
 -9 19 31 16.74 25.55
 -9 19 32 33.47 45.81
 -9 19 33 30.83 30.83
 -9 20 1 24.67 55.5
 -9 20 2 7.93 44.93
 -9 20 3 124.22 29.95
 -9 20 4 1066.01 49.34
 -9 20 6 948.83 59.9
 -9 20 7 155.05 29.07
 -9 20 8 273.99 33.47
 -9 20 9 7.93 22.03
 -9 20 10 4930.94 170.91
 -9 20 11 44.93 22.91
 -9 20 12 450.19 38.77
 -9 20 13 408.79 42.29
 -9 20 15 111.89 32.59
 -9 20 16 128.62 32.59
 -9 20 18 54.62 31.71
 -9 20 19 249.32 27.31
 -9 20 20 49.34 28.19
 -9 20 21 72.24 26.43
 -9 20 22 1840.4 79.29
 -9 20 23 1.76 43.17
 -9 20 24 151.53 26.43
 -9 20 25 28.19 38.77
 -9 20 26 167.39 34.35
 -9 20 27 88.98 26.43
 -9 20 28 314.52 30.83
 -9 20 29 39.65 53.74
 -9 20 30 735.63 42.29
 -9 20 31 33.47 38.77
 -9 20 32 457.23 37.01
 -9 20 33 24.67 28.19
 -9 20 34 22.03 104.84
 -9 21 1 37.89 22.03
 -9 21 2 159.47 42.29
 -9 21 3 11.46 20.26
 -9 21 5 69.6 40.53
 -9 21 6 957.65 51.1
 -9 21 7 113.65 47.57
 -9 21 8 300.42 33.47
 -9 21 9 1132.08 57.26
 -9 21 10 1116.22 81.93
 -9 21 11 65.2 22.03
 -9 21 12 197.34 31.71
 -9 21 13 396.45 49.34
 -9 21 14 1480.96 72.24
 -9 21 15 59.02 30.83
 -9 21 16 51.98 68.72
 -9 21 17 757.66 51.1
 -9 21 18 77.53 33.47
 -9 21 19 644.89 48.46
 -9 21 21 862.5 55.5
 -9 21 22 385.88 31.71
 -9 21 23 0 23.79
 -9 21 24 425.52 34.35
 -9 21 25 199.99 28.19
 -9 21 26 681.02 46.69
 -9 21 27 505.69 41.41
 -9 21 28 15.86 26.43
 -9 21 29 92.51 32.59
 -9 21 30 747.08 45.81
 -9 21 31 25.55 35.25
 -9 22 2 746.2 59.9
 -9 22 3 13.22 22.03
 -9 22 4 1285.37 125.1
 -9 22 6 795.54 46.69
 -9 22 7 62.56 27.31
 -9 22 8 125.98 29.95
 -9 22 9 786.73 53.74
 -9 22 10 13.22 22.91
 -9 22 11 15.86 22.03
 -9 22 12 85.45 24.67
 -9 22 13 212.32 41.41
 -9 22 14 651.93 62.56
 -9 22 16 301.3 40.53
 -9 22 18 187.66 37.01
 -9 22 19 435.22 43.17
 -9 22 21 253.72 75.77
 -9 22 22 980.54 60.78
 -9 22 23 444.9 59.9
 -9 22 24 165.63 37.89
 -9 22 25 62.56 27.31
 -9 22 26 29.95 26.43
 -9 22 27 105.72 28.19
 -9 22 28 430.8 36.13
 -9 22 29 111.89 29.07
 -9 23 1 742.68 108.36
 -9 23 2 238.75 29.07
 -9 23 4 104.84 73.12
 -9 23 6 488.07 40.53
 -9 23 7 1177.89 58.14
 -9 23 8 38.77 28.19
 -9 23 9 364.74 37.89
 -9 23 11 177.08 27.31
 -9 23 12 64.32 28.19
 -9 23 13 30.83 34.35
 -9 23 14 554.14 47.57
 -9 23 15 88.98 35.25
 -9 23 16 129.5 46.69
 -9 23 17 1317.97 70.48
 -9 23 18 570.89 48.46
 -9 23 19 802.58 55.5
 -9 23 21 818.45 56.38
 -9 23 22 1.76 73.12
 -9 23 23 44.05 36.13
 -9 23 26 100.43 38.77
 -9 23 28 74.88 112.77
 -9 24 1 1039.58 138.32
 -9 24 2 114.53 25.55
 -9 24 3 398.21 93.39
 -9 24 4 889.81 115.41
 -9 24 6 125.98 71.36
 -9 24 7 301.3 35.25
 -9 24 8 2.64 28.19
 -9 24 9 288.09 35.25
 -9 24 10 1438.67 94.27
 -9 24 11 216.73 50.22
 -9 24 13 466.93 45.81
 -9 24 14 213.21 40.53
 -9 24 16 51.98 37.89
 -9 24 17 21.15 41.41
 -9 24 18 26.43 47.57
 -9 24 19 62.56 43.17
 -9 24 21 333.01 44.05
 -9 24 23 57.26 37.89
 -9 24 24 97.79 51.1
 -9 24 25 38.77 112.77
 -9 25 1 548.86 38.77
 -9 25 3 44.05 74
 -9 25 4 259.9 83.69
 -9 25 5 380.59 90.75
 -9 25 6 59.02 74.88
 -9 25 8 93.39 53.74
 -9 25 9 706.55 47.57
 -9 25 10 73.12 30.83
 -9 25 11 76.65 30.83
 -9 25 12 8.81 101.31
 -9 25 13 846.64 137.44
 -9 25 14 41.41 37.89
 -9 25 15 1265.99 69.6
 -9 25 16 37.89 37.89
 -9 25 17 170.03 41.41
 -9 25 18 414.07 47.57
 -9 25 19 12.34 37.89
 -9 25 20 199.1 42.29
 -9 25 21 293.37 122.46
 -9 25 22 20.26 117.18
 -9 26 1 79.29 26.43
 -9 26 2 87.22 76.65
 -9 26 4 299.54 88.98
 -9 26 5 59.02 74
 -9 26 6 23.79 74.88
 -9 26 8 572.65 104.84
 -9 26 9 734.75 57.26
 -9 26 10 645.77 50.22
 -9 26 11 378.83 40.53
 -9 26 12 132.15 119.82
 -9 26 13 17.62 116.29
 -9 26 14 26.43 117.18
 -9 26 16 181.48 44.05
 -9 27 1 44.93 73.12
 -9 27 2 631.67 106.6
 -9 27 3 188.54 77.53
 -9 27 4 72.24 76.65
 -9 27 5 221.13 89.87
 -9 27 6 378.83 95.15
 -9 27 7 159.47 88.1
 -9 27 9 29.07 86.33
 -9 27 10 48.46 81.05
 -9 27 11 461.65 140.96
 -9 27 12 336.54 137.44
 -8 0 2 1007.86 34.35
 -8 0 4 1021.07 26.43
 -8 0 6 4560.92 98.67
 -8 0 8 9656.59 158.58
 -8 0 10 19608.31 349.75
 -8 0 12 393.81 22.91
 -8 0 14 2105.58 56.38
 -8 0 16 4906.27 123.34
 -8 0 18 4570.6 86.33
 -8 0 20 3891.36 88.1
 -8 0 24 3249.99 71.36
 -8 0 26 1100.36 36.13
 -8 0 28 311 24.67
 -8 0 30 784.97 31.71
 -8 0 32 52.86 18.5
 -8 0 34 62.56 23.79
 -8 0 36 728.58 109.24
 -8 0 38 228.18 92.51
 -8 0 40 2462.38 183.24
 -8 0 42 163.87 98.67
 -8 0 46 1651.87 175.32
 -8 0 48 66.08 102.19
 -8 1 1 9357.93 124.22
 -8 1 2 3127.53 51.98
 -8 1 3 8221.45 116.29
 -8 1 4 80.17 9.69
 -8 1 5 102.19 9.69
 -8 1 6 5785.5 71.36
 -8 1 8 1351.44 24.67
 -8 1 9 1014.03 22.03
 -8 1 10 2.64 8.81
 -8 1 11 3816.48 73.12
 -8 1 12 5959.05 88.1
 -8 1 13 74 12.34
 -8 1 14 673.08 26.43
 -8 1 15 1882.69 39.65
 -8 1 16 328.61 19.38
 -8 1 17 471.33 16.74
 -8 1 18 1180.54 26.43
 -8 1 19 487.19 17.62
 -8 1 21 567.36 18.5
 -8 1 22 82.81 11.46
 -8 1 23 1533.82 38.77
 -8 1 24 1314.45 32.59
 -8 1 25 2583.96 45.81
 -8 1 26 565.6 24.67
 -8 1 27 104.84 14.1
 -8 1 28 142.72 13.22
 -8 1 29 630.79 26.43
 -8 1 30 2313.49 59.02
 -8 1 31 428.16 18.5
 -8 1 32 620.22 29.95
 -8 1 33 562.08 26.43
 -8 1 34 0.88 14.1
 -8 1 35 176.2 26.43
 -8 1 36 52.86 29.07
 -8 1 37 251.08 33.47
 -8 1 38 274.87 62.56
 -8 1 39 385 49.34
 -8 1 41 223.77 37.01
 -8 1 42 1640.41 96.03
 -8 1 43 808.76 73.12
 -8 1 44 109.24 36.13
 -8 1 47 127.74 38.77
 -8 2 1 207.91 14.1
 -8 2 2 88.98 12.34
 -8 2 3 3170.71 51.98
 -8 2 4 2264.16 35.25
 -8 2 5 4937.98 60.78
 -8 2 6 1536.46 25.55
 -8 2 7 1196.39 22.91
 -8 2 8 3450.86 56.38
 -8 2 9 22.03 8.81
 -8 2 10 1613.1 32.59
 -8 2 11 2872.05 44.05
 -8 2 12 193.82 12.34
 -8 2 13 621.1 19.38
 -8 2 14 281.92 14.1
 -8 2 15 832.55 25.55
 -8 2 16 229.94 16.74
 -8 2 17 1921.45 39.65
 -8 2 18 5613.7 78.41
 -8 2 19 7.93 9.69
 -8 2 20 416.71 16.74
 -8 2 21 1150.58 25.55
 -8 2 22 6456.82 95.15
 -8 2 23 1578.75 50.22
 -8 2 24 0 41.41
 -8 2 25 140.08 12.34
 -8 2 26 14.1 10.58
 -8 2 27 17.62 14.98
 -8 2 28 99.55 13.22
 -8 2 29 695.99 29.07
 -8 2 30 306.58 22.03
 -8 2 31 53.74 18.5
 -8 2 32 87.22 14.98
 -8 2 33 24.67 20.26
 -8 2 34 678.36 26.43
 -8 2 35 61.66 19.38
 -8 2 36 74.88 22.03
 -8 2 37 42.29 44.93
 -8 2 38 779.68 49.34
 -8 2 39 189.42 34.35
 -8 2 41 29.07 31.71
 -8 2 42 1202.55 66.96
 -8 2 43 665.15 67.84
 -8 2 45 258.13 42.29
 -8 2 46 36.13 35.25
 -8 2 47 151.53 39.65
 -8 2 48 125.98 56.38
 -8 3 1 1477.42 40.53
 -8 3 2 4678.96 69.6
 -8 3 3 1166.44 23.79
 -8 3 4 2713.46 37.89
 -8 3 5 7699.9 95.15
 -8 3 6 3843.79 51.98
 -8 3 7 823.73 19.38
 -8 3 8 296.02 12.34
 -8 3 9 355.04 14.1
 -8 3 10 266.94 14.98
 -8 3 11 564.72 21.15
 -8 3 12 532.13 17.62
 -8 3 13 1386.69 29.07
 -8 3 14 0 22.91
 -8 3 15 1065.12 27.31
 -8 3 16 23.79 8.81
 -8 3 17 41.41 12.34
 -8 3 18 3153.96 47.57
 -8 3 19 129.5 13.22
 -8 3 20 385 14.98
 -8 3 21 2236.85 45.81
 -8 3 22 274.87 14.1
 -8 3 23 3278.18 51.98
 -8 3 24 37.89 10.58
 -8 3 25 1724.98 36.13
 -8 3 26 5.28 10.58
 -8 3 27 1754.07 47.57
 -8 3 29 1300.35 48.46
 -8 3 30 1073.93 29.07
 -8 3 33 1191.11 49.34
 -8 3 34 53.74 28.19
 -8 3 35 559.44 38.77
 -8 3 36 13.22 20.26
 -8 3 37 1378.76 51.98
 -8 3 38 14.98 29.07
 -8 3 39 359.44 66.08
 -8 3 40 32.59 32.59
 -8 3 42 47.57 34.35
 -8 3 43 25.55 44.93
 -8 3 44 90.75 37.01
 -8 3 45 538.29 93.39
 -8 3 46 29.07 36.13
 -8 3 47 24.67 36.13
 -8 3 48 52.86 36.13
 -8 4 1 1477.42 33.47
 -8 4 2 7395.08 118.94
 -8 4 3 438.74 16.74
 -8 4 4 1074.81 22.03
 -8 4 5 2130.25 37.89
 -8 4 6 317.16 14.1
 -8 4 7 154.17 10.58
 -8 4 8 74.88 9.69
 -8 4 9 420.24 15.86
 -8 4 10 507.45 22.91
 -8 4 11 3530.15 52.86
 -8 4 12 7995.91 127.74
 -8 4 13 2111.75 53.74
 -8 4 14 7298.17 131.27
 -8 4 15 141.84 11.46
 -8 4 16 18.5 8.81
 -8 4 17 0.88 9.69
 -8 4 18 14.1 14.1
 -8 4 19 1347.04 27.31
 -8 4 20 2002.51 35.25
 -8 4 21 803.46 23.79
 -8 4 22 422 21.15
 -8 4 23 1002.57 24.67
 -8 4 24 4376.78 87.22
 -8 4 25 407.91 17.62
 -8 4 26 1120.62 29.07
 -8 4 27 66.08 13.22
 -8 4 28 1325.01 32.59
 -8 4 29 613.18 24.67
 -8 4 30 97.79 18.5
 -8 4 31 130.38 22.03
 -8 4 33 307.46 20.26
 -8 4 34 341.83 57.26
 -8 4 35 286.33 27.31
 -8 4 36 21.15 30.83
 -8 4 37 546.22 33.47
 -8 4 39 306.58 28.19
 -8 4 41 56.38 31.71
 -8 4 42 125.98 36.13
 -8 4 43 95.15 40.53
 -8 4 44 36.13 35.25
 -8 4 45 314.52 56.38
 -8 4 46 67.84 37.89
 -8 4 47 65.2 51.1
 -8 4 48 596.43 62.56
 -8 5 1 613.18 23.79
 -8 5 3 11621.21 160.35
 -8 5 4 451.07 16.74
 -8 5 5 1722.34 29.95
 -8 5 6 268.71 12.34
 -8 5 7 174.44 11.46
 -8 5 8 586.75 20.26
 -8 5 9 4278.99 71.36
 -8 5 10 362.97 15.86
 -8 5 11 131.27 12.34
 -8 5 12 21.15 10.58
 -8 5 13 487.19 18.5
 -8 5 14 56.38 10.58
 -8 5 15 1754.95 32.59
 -8 5 16 876.59 21.15
 -8 5 17 1485.36 28.19
 -8 5 18 253.72 13.22
 -8 5 19 2977.77 51.98
 -8 5 20 984.08 23.79
 -8 5 21 109.24 11.46
 -8 5 22 4.4 10.58
 -8 5 23 165.63 15.86
 -8 5 24 1241.32 30.83
 -8 5 25 29.07 17.62
 -8 5 26 36.13 12.34
 -8 5 27 461.65 19.38
 -8 5 28 19.38 12.34
 -8 5 29 5432.22 103.96
 -8 5 30 237.87 18.5
 -8 5 31 4086.94 81.93
 -8 5 32 32.59 24.67
 -8 5 33 1022.83 32.59
 -8 5 34 118.06 22.03
 -8 5 35 462.53 30.83
 -8 5 36 709.21 46.69
 -8 5 37 69.6 22.91
 -8 5 38 235.23 27.31
 -8 5 39 170.03 24.67
 -8 5 41 451.95 38.77
 -8 5 42 233.46 49.34
 -8 5 43 673.96 51.98
 -8 5 44 49.34 33.47
 -8 5 45 31.71 33.47
 -8 5 46 337.43 44.05
 -8 5 47 49.34 37.89
 -8 5 48 120.7 40.53
 -8 6 1 11513.72 213.21
 -8 6 2 3071.15 71.36
 -8 6 3 103.07 11.46
 -8 6 4 2583.08 42.29
 -8 6 5 2350.5 43.17
 -8 6 6 3829.68 59.02
 -8 6 7 519.79 16.74
 -8 6 8 181.48 14.98
 -8 6 9 513.62 18.5
 -8 6 10 1220.18 32.59
 -8 6 11 61.66 10.58
 -8 6 12 23.79 10.58
 -8 6 13 1391.09 29.07
 -8 6 14 6173.14 102.19
 -8 6 15 542.69 17.62
 -8 6 16 2673.82 47.57
 -8 6 17 9.69 9.69
 -8 6 18 2950.46 45.81
 -8 6 19 1326.77 27.31
 -8 6 20 570 22.03
 -8 6 21 1406.95 45.81
 -8 6 22 1935.55 38.77
 -8 6 23 631.67 20.26
 -8 6 24 702.15 22.91
 -8 6 25 227.3 21.15
 -8 6 26 1702.09 37.01
 -8 6 27 4.4 13.22
 -8 6 28 2628.01 54.62
 -8 6 29 938.26 29.95
 -8 6 30 21.15 16.74
 -8 6 31 264.3 23.79
 -8 6 32 48.46 16.74
 -8 6 33 66.96 22.03
 -8 6 34 30.83 27.31
 -8 6 35 284.57 27.31
 -8 6 36 109.24 29.07
 -8 6 37 785.85 56.38
 -8 6 38 1004.33 44.05
 -8 6 39 232.58 48.46
 -8 6 42 83.69 51.1
 -8 6 43 118.94 54.62
 -8 6 44 1870.35 88.98
 -8 6 45 384.12 44.93
 -8 6 46 1085.39 95.15
 -8 6 47 145.37 40.53
 -8 7 1 334.77 16.74
 -8 7 2 2235.09 44.93
 -8 7 3 3644.68 59.9
 -8 7 4 1313.57 38.77
 -8 7 5 2893.18 45.81
 -8 7 6 5633.09 86.33
 -8 7 7 876.59 23.79
 -8 7 8 511.86 18.5
 -8 7 9 57.26 11.46
 -8 7 10 1421.04 33.47
 -8 7 11 225.53 15.86
 -8 7 12 4399.69 71.36
 -8 7 13 239.63 14.1
 -8 7 14 1593.72 31.71
 -8 7 15 631.67 18.5
 -8 7 16 867.78 22.03
 -8 7 17 206.15 13.22
 -8 7 18 1119.74 29.07
 -8 7 19 1.76 10.58
 -8 7 20 621.98 22.91
 -8 7 21 670.44 21.15
 -8 7 22 374.42 22.03
 -8 7 23 170.03 18.5
 -8 7 25 1155.87 31.71
 -8 7 26 358.56 19.38
 -8 7 27 3927.48 76.65
 -8 7 28 67.84 14.98
 -8 7 30 1436.02 38.77
 -8 7 31 1830.71 44.93
 -8 7 32 334.77 31.71
 -8 7 33 940.9 46.69
 -8 7 34 33.47 22.03
 -8 7 35 26.43 21.15
 -8 7 36 255.49 27.31
 -8 7 37 347.11 29.95
 -8 7 38 1453.65 85.45
 -8 7 39 808.76 41.41
 -8 7 40 38.77 23.79
 -8 7 42 721.53 40.53
 -8 7 43 244.92 29.95
 -8 7 45 383.23 65.2
 -8 7 46 26.43 32.59
 -8 7 47 79.29 42.29
 -8 8 1 3441.17 55.5
 -8 8 2 2360.19 58.14
 -8 8 3 1539.1 37.01
 -8 8 4 87.22 14.1
 -8 8 5 2202.49 39.65
 -8 8 6 185 14.98
 -8 8 7 58.14 12.34
 -8 8 8 3116.97 56.38
 -8 8 10 8430.24 152.41
 -8 8 11 7.93 10.58
 -8 8 12 4108.08 61.66
 -8 8 14 1043.1 25.55
 -8 8 15 393.81 15.86
 -8 8 16 1482.72 38.77
 -8 8 17 1766.39 34.35
 -8 8 18 5.28 10.58
 -8 8 20 1384.93 30.83
 -8 8 21 5.28 13.22
 -8 8 22 7973.01 141.84
 -8 8 23 133.91 16.74
 -8 8 24 355.92 19.38
 -8 8 25 649.29 23.79
 -8 8 26 22.91 15.86
 -8 8 27 194.7 25.55
 -8 8 28 390.28 21.15
 -8 8 29 260.78 20.26
 -8 8 30 414.95 25.55
 -8 8 31 696.87 26.43
 -8 8 32 175.32 22.03
 -8 8 34 1206.97 49.34
 -8 8 35 1327.67 51.98
 -8 8 36 41.41 22.03
 -8 8 37 28.19 29.07
 -8 8 38 1184.94 49.34
 -8 8 39 355.04 31.71
 -8 8 40 111.01 36.13
 -8 8 41 10.58 29.07
 -8 8 42 466.93 33.47
 -8 8 43 560.32 35.25
 -8 8 44 153.29 50.22
 -8 8 45 7.05 35.25
 -8 8 46 200.87 37.89
 -8 9 1 12.34 10.58
 -8 9 2 452.83 14.98
 -8 9 3 7.93 8.81
 -8 9 4 1597.24 30.83
 -8 9 5 1806.92 37.01
 -8 9 6 2983.93 62.56
 -8 9 7 4663.99 72.24
 -8 9 8 1326.77 27.31
 -8 9 9 5665.68 81.05
 -8 9 10 0.88 10.58
 -8 9 11 103.07 12.34
 -8 9 12 607 19.38
 -8 9 13 1174.36 27.31
 -8 9 14 1398.14 29.07
 -8 9 15 78.41 11.46
 -8 9 16 211.44 14.1
 -8 9 17 7.05 10.58
 -8 9 18 4356.52 96.03
 -8 9 19 940.02 27.31
 -8 9 20 250.2 15.86
 -8 9 21 252.84 16.74
 -8 9 22 51.1 13.22
 -8 9 23 3256.16 92.51
 -8 9 24 251.96 17.62
 -8 9 25 3664.05 76.65
 -8 9 26 2916.09 59.9
 -8 9 27 443.14 22.03
 -8 9 28 241.4 22.91
 -8 9 30 1104.76 36.13
 -8 9 31 191.18 18.5
 -8 9 32 38.77 20.26
 -8 9 33 479.26 31.71
 -8 9 34 43.17 36.13
 -8 9 35 1240.44 61.66
 -8 9 36 405.25 30.83
 -8 9 37 2443.88 76.65
 -8 9 38 1414.88 53.74
 -8 9 39 76.65 51.98
 -8 9 40 155.93 25.55
 -8 9 41 19.38 22.03
 -8 9 42 486.31 33.47
 -8 9 44 8.81 25.55
 -8 9 45 37.01 24.67
 -8 9 46 171.79 29.95
 -8 10 1 321.56 17.62
 -8 10 2 3236.77 84.57
 -8 10 3 94.27 10.58
 -8 10 4 217.61 14.1
 -8 10 5 2008.67 44.05
 -8 10 6 5566.13 107.48
 -8 10 7 368.26 17.62
 -8 10 8 4389.12 61.66
 -8 10 9 3502.84 51.1
 -8 10 10 668.68 21.15
 -8 10 11 2383.97 41.41
 -8 10 12 1477.42 37.89
 -8 10 13 380.59 16.74
 -8 10 14 1630.73 33.47
 -8 10 15 736.52 22.03
 -8 10 16 210.55 17.62
 -8 10 17 284.57 16.74
 -8 10 18 126.86 14.98
 -8 10 19 1301.23 32.59
 -8 10 20 265.18 25.55
 -8 10 21 3612.08 74.88
 -8 10 22 524.19 21.15
 -8 10 23 59.02 15.86
 -8 10 24 2181.35 55.5
 -8 10 25 163.87 15.86
 -8 10 26 1228.98 34.35
 -8 10 27 789.37 44.05
 -8 10 28 152.41 16.74
 -8 10 29 946.19 51.1
 -8 10 30 229.06 22.91
 -8 10 32 71.36 21.15
 -8 10 33 347.99 28.19
 -8 10 34 1056.32 44.93
 -8 10 35 1241.32 79.29
 -8 10 36 40.53 21.15
 -8 10 37 207.91 35.25
 -8 10 38 128.62 24.67
 -8 10 39 694.22 37.89
 -8 10 40 264.3 29.07
 -8 10 41 553.26 37.89
 -8 10 42 59.02 25.55
 -8 10 43 116.29 27.31
 -8 10 44 385 33.47
 -8 10 45 246.68 59.9
 -8 11 1 2872.05 88.1
 -8 11 2 95.15 12.34
 -8 11 3 2012.19 52.86
 -8 11 4 615.82 18.5
 -8 11 5 1306.52 30.83
 -8 11 6 599.96 18.5
 -8 11 7 313.64 14.1
 -8 11 8 3942.46 59.02
 -8 11 10 11.46 9.69
 -8 11 11 19.38 11.46
 -8 11 12 2421.86 42.29
 -8 11 13 3094.94 54.62
 -8 11 14 621.1 26.43
 -8 11 15 855.44 34.35
 -8 11 16 1217.54 38.77
 -8 11 17 1243.08 31.71
 -8 11 18 564.72 21.15
 -8 11 19 1184.94 40.53
 -8 11 20 1136.49 33.47
 -8 11 21 1695.03 64.32
 -8 11 22 103.07 19.38
 -8 11 23 200.87 16.74
 -8 11 24 872.18 28.19
 -8 11 25 9.69 13.22
 -8 11 26 351.52 19.38
 -8 11 27 578.81 25.55
 -8 11 28 244.92 37.01
 -8 11 29 891.57 29.95
 -8 11 30 44.05 20.26
 -8 11 31 3740.71 103.96
 -8 11 32 43.17 21.15
 -8 11 33 525.95 32.59
 -8 11 35 40.53 21.15
 -8 11 36 323.33 75.77
 -8 11 38 0.88 31.71
 -8 11 39 257.25 29.07
 -8 11 40 56.38 38.77
 -8 11 41 664.27 38.77
 -8 11 42 86.33 25.55
 -8 11 43 1273.92 64.32
 -8 11 44 102.19 38.77
 -8 11 45 35.25 27.31
 -8 12 1 1918.81 61.66
 -8 12 3 18.5 11.46
 -8 12 4 6325.55 133.03
 -8 12 5 452.83 21.15
 -8 12 6 134.79 13.22
 -8 12 7 655.46 22.03
 -8 12 8 42.29 10.58
 -8 12 9 325.09 14.1
 -8 12 10 2034.22 39.65
 -8 12 11 1575.23 31.71
 -8 12 12 1132.96 29.07
 -8 12 13 1241.32 30.83
 -8 12 14 1947.88 45.81
 -8 12 15 1964.62 45.81
 -8 12 16 4981.15 87.22
 -8 12 17 29.95 13.22
 -8 12 18 2879.97 55.5
 -8 12 19 93.39 17.62
 -8 12 20 691.58 51.1
 -8 12 21 1076.57 31.71
 -8 12 22 74 14.98
 -8 12 23 901.26 29.07
 -8 12 25 502.17 23.79
 -8 12 26 2272.08 51.98
 -8 12 27 1045.74 44.93
 -8 12 28 2258.87 53.74
 -8 12 29 58.14 21.15
 -8 12 30 307.46 31.71
 -8 12 31 229.06 28.19
 -8 12 32 235.23 25.55
 -8 12 33 1137.37 47.57
 -8 12 34 25.55 37.89
 -8 12 35 471.33 32.59
 -8 12 36 398.21 30.83
 -8 12 37 223.77 28.19
 -8 12 38 8.81 22.91
 -8 12 40 38.77 23.79
 -8 12 41 308.34 40.53
 -8 12 42 666.91 39.65
 -8 12 43 20.26 36.13
 -8 12 44 503.93 37.01
 -8 13 1 148.89 18.5
 -8 13 2 1022.83 28.19
 -8 13 3 269.59 14.98
 -8 13 4 45.81 11.46
 -8 13 5 3962.72 71.36
 -8 13 6 863.38 21.15
 -8 13 7 2758.4 49.34
 -8 13 8 59.02 17.62
 -8 13 9 1903.83 37.89
 -8 13 10 444.02 17.62
 -8 13 11 273.11 14.1
 -8 13 12 1850.98 39.65
 -8 13 13 119.82 14.1
 -8 13 14 1439.55 34.35
 -8 13 15 1403.43 34.35
 -8 13 16 1221.06 31.71
 -8 13 17 969.09 29.07
 -8 13 18 101.31 23.79
 -8 13 19 77.53 14.1
 -8 13 20 1440.43 36.13
 -8 13 21 214.97 16.74
 -8 13 22 177.96 16.74
 -8 13 23 1.76 14.1
 -8 13 24 1485.36 40.53
 -8 13 25 293.37 26.43
 -8 13 26 6.16 26.43
 -8 13 27 1547.91 82.81
 -8 13 28 60.78 22.03
 -8 13 29 141.84 22.91
 -8 13 30 445.78 30.83
 -8 13 31 748.84 51.1
 -8 13 32 772.63 44.05
 -8 13 33 930.34 79.29
 -8 13 35 74 24.67
 -8 13 36 1031.65 64.32
 -8 13 37 1195.51 51.98
 -8 13 38 38.77 23.79
 -8 13 39 503.93 34.35
 -8 13 40 44.05 25.55
 -8 13 42 862.5 44.93
 -8 13 43 16.74 26.43
 -8 14 1 880.11 29.95
 -8 14 3 1079.21 27.31
 -8 14 4 872.18 27.31
 -8 14 5 1242.2 29.07
 -8 14 6 1000.81 26.43
 -8 14 7 58.14 12.34
 -8 14 8 3331.92 58.14
 -8 14 9 19.38 12.34
 -8 14 10 1716.18 55.5
 -8 14 11 21.15 15.86
 -8 14 12 4428.76 76.65
 -8 14 13 151.53 16.74
 -8 14 14 875.71 40.53
 -8 14 15 259.9 20.26
 -8 14 16 11.46 18.5
 -8 14 17 215.85 16.74
 -8 14 18 134.79 15.86
 -8 14 19 853.68 27.31
 -8 14 20 2652.68 55.5
 -8 14 22 426.4 22.03
 -8 14 23 1049.26 40.53
 -8 14 24 24.67 22.03
 -8 14 25 72.24 16.74
 -8 14 26 9.69 35.25
 -8 14 27 204.39 24.67
 -8 14 28 754.13 66.96
 -8 14 29 267.82 37.01
 -8 14 30 1.76 21.15
 -8 14 31 199.99 26.43
 -8 14 32 920.64 41.41
 -8 14 34 481.02 33.47
 -8 14 35 63.44 23.79
 -8 14 36 16.74 23.79
 -8 14 37 499.52 35.25
 -8 14 38 356.8 31.71
 -8 14 39 95.15 26.43
 -8 14 40 1069.53 55.5
 -8 14 41 59.02 25.55
 -8 14 42 629.91 40.53
 -8 15 1 14.98 24.67
 -8 15 2 1510.03 82.81
 -8 15 3 2414.81 77.53
 -8 15 4 34.35 13.22
 -8 15 5 558.56 19.38
 -8 15 6 1472.14 33.47
 -8 15 7 768.23 29.95
 -8 15 8 1433.38 37.01
 -8 15 9 701.27 22.91
 -8 15 10 287.21 20.26
 -8 15 11 81.05 14.1
 -8 15 12 306.58 20.26
 -8 15 13 1009.62 42.29
 -8 15 14 533.01 33.47
 -8 15 15 571.77 24.67
 -8 15 16 639.61 46.69
 -8 15 17 776.15 27.31
 -8 15 18 843.99 29.95
 -8 15 19 11.46 14.1
 -8 15 20 681.02 28.19
 -8 15 21 201.75 17.62
 -8 15 23 2078.27 51.1
 -8 15 24 882.76 36.13
 -8 15 25 1922.33 56.38
 -8 15 26 495.12 38.77
 -8 15 27 110.12 22.03
 -8 15 28 36.13 22.03
 -8 15 29 449.31 31.71
 -8 15 30 425.52 31.71
 -8 15 32 39.65 37.01
 -8 15 33 75.77 22.91
 -8 15 34 65.2 40.53
 -8 15 35 1875.64 67.84
 -8 15 36 83.69 25.55
 -8 15 37 949.71 46.69
 -8 15 38 94.27 26.43
 -8 15 40 26.43 41.41
 -8 15 41 183.24 36.13
 -8 16 1 304.82 55.5
 -8 16 2 1751.42 64.32
 -8 16 3 379.71 21.15
 -8 16 4 1939.95 65.2
 -8 16 5 1517.07 39.65
 -8 16 6 4020.86 70.48
 -8 16 7 977.02 30.83
 -8 16 8 1096.84 32.59
 -8 16 9 356.8 20.26
 -8 16 10 248.44 18.5
 -8 16 11 135.68 22.03
 -8 16 12 1289.78 32.59
 -8 16 13 932.1 28.19
 -8 16 14 2296.75 52.86
 -8 16 15 1852.74 65.2
 -8 16 16 81.05 26.43
 -8 16 17 1347.92 49.34
 -8 16 18 642.25 26.43
 -8 16 19 373.54 30.83
 -8 16 20 264.3 23.79
 -8 16 21 91.63 19.38
 -8 16 23 50.22 20.26
 -8 16 24 205.27 27.31
 -8 16 25 1469.5 67.84
 -8 16 26 115.41 30.83
 -8 16 27 550.62 33.47
 -8 16 28 515.38 32.59
 -8 16 29 219.37 25.55
 -8 16 31 339.19 41.41
 -8 16 32 20.26 33.47
 -8 16 33 55.5 24.67
 -8 16 34 72.24 37.01
 -8 16 36 230.82 32.59
 -8 16 37 1.76 28.19
 -8 16 38 42.29 25.55
 -8 16 39 463.41 35.25
 -8 17 1 1615.74 48.46
 -8 17 2 98.67 29.95
 -8 17 3 1294.18 49.34
 -8 17 4 257.25 19.38
 -8 17 5 621.98 22.03
 -8 17 6 183.24 16.74
 -8 17 8 1491.52 39.65
 -8 17 9 465.17 22.03
 -8 17 10 249.32 18.5
 -8 17 11 1366.42 44.93
 -8 17 12 1658.92 43.17
 -8 17 13 1947 60.78
 -8 17 14 159.47 17.62
 -8 17 15 145.37 17.62
 -8 17 16 44.93 22.03
 -8 17 17 15.86 16.74
 -8 17 18 981.43 33.47
 -8 17 19 1247.49 38.77
 -8 17 21 760.3 37.01
 -8 17 23 4.4 29.95
 -8 17 25 135.68 24.67
 -8 17 26 98.67 23.79
 -8 17 27 701.27 37.01
 -8 17 28 774.39 38.77
 -8 17 30 0 37.89
 -8 17 31 3023.58 95.15
 -8 17 33 1664.2 62.56
 -8 17 35 421.12 44.05
 -8 17 36 74 26.43
 -8 17 37 0 43.17
 -8 17 39 301.3 32.59
 -8 18 1 19.38 15.86
 -8 18 2 240.51 22.03
 -8 18 3 360.33 20.26
 -8 18 4 704.79 25.55
 -8 18 5 829.01 27.31
 -8 18 6 633.44 29.07
 -8 18 8 431.68 28.19
 -8 18 9 57.26 15.86
 -8 18 10 496.88 27.31
 -8 18 12 126.86 17.62
 -8 18 13 36.13 18.5
 -8 18 14 1522.36 42.29
 -8 18 15 1146.17 37.01
 -8 18 16 1742.61 47.57
 -8 18 17 1599 48.46
 -8 18 18 544.46 31.71
 -8 18 19 236.11 41.41
 -8 18 21 150.65 23.79
 -8 18 22 973.5 44.05
 -8 18 23 85.45 22.03
 -8 18 25 302.18 28.19
 -8 18 26 1.76 20.26
 -8 18 27 906.55 42.29
 -8 18 28 2229.8 72.24
 -8 18 29 328.61 34.35
 -8 18 30 251.08 29.07
 -8 18 31 238.75 29.07
 -8 18 32 288.09 32.59
 -8 18 35 267.82 30.83
 -8 18 36 237.87 29.95
 -8 18 37 181.48 40.53
 -8 18 38 1.76 31.71
 -8 19 1 692.46 32.59
 -8 19 2 1221.06 65.2
 -8 19 3 632.56 31.71
 -8 19 4 73.12 16.74
 -8 19 5 1.76 19.38
 -8 19 6 101.31 15.86
 -8 19 7 1304.76 60.78
 -8 19 8 955.89 41.41
 -8 19 9 1286.26 38.77
 -8 19 10 333.01 22.03
 -8 19 11 1272.16 38.77
 -8 19 12 237.87 19.38
 -8 19 13 1537.34 59.9
 -8 19 15 458.99 37.89
 -8 19 18 458.99 33.47
 -8 19 19 9.69 21.15
 -8 19 20 555.9 33.47
 -8 19 21 79.29 22.03
 -8 19 22 167.39 37.89
 -8 19 23 373.54 72.24
 -8 19 24 2125.85 102.19
 -8 19 25 938.26 56.38
 -8 19 26 140.08 25.55
 -8 19 27 62.56 43.17
 -8 19 28 340.07 70.48
 -8 19 30 0 40.53
 -8 19 32 676.6 38.77
 -8 19 33 287.21 30.83
 -8 19 34 109.24 26.43
 -8 19 35 151.53 33.47
 -8 19 36 265.18 34.35
 -8 20 1 22.03 17.62
 -8 20 2 2578.68 72.24
 -8 20 3 11.46 16.74
 -8 20 4 947.07 35.25
 -8 20 5 521.55 30.83
 -8 20 6 111.01 17.62
 -8 20 7 138.32 20.26
 -8 20 8 2589.24 66.96
 -8 20 10 155.05 24.67
 -8 20 11 331.25 39.65
 -8 20 12 1460.69 71.36
 -8 20 13 441.38 32.59
 -8 20 14 1606.06 56.38
 -8 20 15 109.24 49.34
 -8 20 16 6.16 29.07
 -8 20 18 484.55 42.29
 -8 20 20 1634.25 59.9
 -8 20 21 134.79 25.55
 -8 20 22 12.34 22.03
 -8 20 23 380.59 43.17
 -8 20 24 164.75 26.43
 -8 20 28 526.83 36.13
 -8 20 29 110.12 37.01
 -8 20 30 22.03 25.55
 -8 20 31 332.13 31.71
 -8 20 32 50.22 25.55
 -8 20 33 42.29 26.43
 -8 20 34 203.51 42.29
 -8 20 35 74.88 109.24
 -8 21 1 434.34 28.19
 -8 21 2 17.62 18.5
 -8 21 3 164.75 20.26
 -8 21 4 132.15 19.38
 -8 21 5 399.09 24.67
 -8 21 7 105.72 23.79
 -8 21 8 703.03 36.13
 -8 21 9 3827.92 106.6
 -8 21 10 29.95 21.15
 -8 21 11 229.94 26.43
 -8 21 12 591.15 34.35
 -8 21 13 49.34 22.03
 -8 21 14 397.33 29.95
 -8 21 15 84.57 44.93
 -8 21 16 13.22 28.19
 -8 21 17 167.39 32.59
 -8 21 18 1.76 29.07
 -8 21 20 608.77 44.93
 -8 21 21 143.6 25.55
 -8 21 22 91.63 25.55
 -8 21 23 213.21 35.25
 -8 21 24 1996.33 71.36
 -8 21 25 593.79 37.01
 -8 21 26 44.05 47.57
 -8 21 27 140.08 27.31
 -8 21 28 1.76 24.67
 -8 21 29 348.87 32.59
 -8 21 31 446.66 37.01
 -8 21 32 13.22 25.55
 -8 21 33 710.09 43.17
 -8 22 1 183.24 22.91
 -8 22 2 19.38 22.91
 -8 22 3 17.62 25.55
 -8 22 4 3105.51 84.57
 -8 22 5 70.48 18.5
 -8 22 6 373.54 29.95
 -8 22 7 1080.99 44.93
 -8 22 8 295.13 28.19
 -8 22 9 296.02 38.77
 -8 22 10 159.47 24.67
 -8 22 11 139.2 23.79
 -8 22 12 145.37 24.67
 -8 22 13 359.44 51.1
 -8 22 14 891.57 62.56
 -8 22 16 1558.48 74
 -8 22 17 59.9 40.53
 -8 22 18 912.71 54.62
 -8 22 19 364.74 41.41
 -8 22 20 122.46 32.59
 -8 22 22 562.08 111.01
 -8 22 23 290.73 34.35
 -8 22 24 139.2 27.31
 -8 22 26 778.8 42.29
 -8 22 28 947.07 47.57
 -8 22 29 115.41 29.07
 -8 22 30 40.53 37.89
 -8 22 31 503.05 49.34
 -8 23 1 1013.15 41.41
 -8 23 2 63.44 29.07
 -8 23 3 10.58 23.79
 -8 23 4 341.83 24.67
 -8 23 5 36.13 22.91
 -8 23 6 378.83 30.83
 -8 23 7 144.49 25.55
 -8 23 8 142.72 25.55
 -8 23 9 53.74 37.89
 -8 23 10 189.42 27.31
 -8 23 11 568.24 36.13
 -8 23 12 16.74 22.91
 -8 23 13 442.26 58.14
 -8 23 14 94.27 24.67
 -8 23 15 94.27 35.25
 -8 23 16 207.03 37.01
 -8 23 17 66.08 34.35
 -8 23 18 55.5 33.47
 -8 23 19 308.34 40.53
 -8 23 20 614.94 47.57
 -8 23 21 1384.05 74
 -8 23 22 195.58 38.77
 -8 23 23 33.47 34.35
 -8 23 24 24.67 34.35
 -8 23 25 10.58 33.47
 -8 23 26 69.6 62.56
 -8 23 27 193.82 34.35
 -8 23 28 2.64 42.29
 -8 24 1 499.52 36.13
 -8 24 2 209.67 48.46
 -8 24 3 339.19 28.19
 -8 24 4 181.48 25.55
 -8 24 5 604.36 36.13
 -8 24 6 1531.17 59.9
 -8 24 8 397.33 32.59
 -8 24 10 32.59 23.79
 -8 24 11 0.88 23.79
 -8 24 12 665.15 50.22
 -8 24 13 77.53 25.55
 -8 24 14 441.38 44.05
 -8 24 15 217.61 38.77
 -8 24 16 123.34 36.13
 -8 24 17 1698.56 83.69
 -8 24 18 324.21 42.29
 -8 24 19 216.73 81.93
 -8 24 20 704.79 52.86
 -8 24 22 59.02 36.13
 -8 24 23 329.49 63.44
 -8 24 24 432.56 46.69
 -8 24 26 63.44 37.89
 -8 24 27 738.28 136.56
 -8 25 1 246.68 26.43
 -8 25 2 88.98 28.19
 -8 25 3 1494.17 64.32
 -8 25 4 93.39 29.07
 -8 25 5 568.24 43.17
 -8 25 6 36.13 34.35
 -8 25 7 1243.96 66.96
 -8 25 8 25.55 24.67
 -8 25 9 436.98 39.65
 -8 25 11 357.68 33.47
 -8 25 12 117.18 29.07
 -8 25 13 115.41 27.31
 -8 25 14 32.59 34.35
 -8 25 15 400.85 44.93
 -8 25 16 40.53 35.25
 -8 25 17 53.74 56.38
 -8 25 19 111.89 37.89
 -8 25 20 58.14 64.32
 -8 25 22 194.7 41.41
 -8 25 23 1557.6 84.57
 -8 26 1 333.01 33.47
 -8 26 2 135.68 24.67
 -8 26 3 38.77 24.67
 -8 26 4 36.13 29.07
 -8 26 7 613.18 38.77
 -8 26 8 460.77 37.89
 -8 26 9 86.33 27.31
 -8 26 10 523.31 37.89
 -8 26 11 66.08 27.31
 -8 26 12 692.46 46.69
 -8 26 13 125.98 41.41
 -8 26 14 296.02 43.17
 -8 26 15 232.58 45.81
 -8 26 16 44.93 39.65
 -8 26 17 30.83 58.14
 -8 26 18 125.98 39.65
 -8 26 19 132.15 76.65
 -8 26 20 1581.39 177.08
 -8 27 1 465.17 37.89
 -8 27 2 60.78 26.43
 -8 27 3 157.69 37.01
 -8 27 4 69.6 30.83
 -8 27 5 464.29 66.96
 -8 27 6 219.37 36.13
 -8 27 7 99.55 32.59
 -8 27 8 464.29 43.17
 -8 27 9 7.05 27.31
 -8 27 11 66.08 51.1
 -8 27 12 204.39 35.25
 -8 27 13 36.13 38.77
 -8 27 15 62.56 113.65
 -8 27 16 59.9 111.01
 -8 28 1 29.95 29.07
 -8 28 2 207.91 87.22
 -8 28 3 290.73 91.63
 -8 28 4 1399.9 136.56
 -8 28 6 424.64 43.17
 -8 28 7 225.53 135.68
 -8 28 8 253.72 128.62
 -7 0 2 1285.37 26.43
 -7 0 4 1615.74 31.71
 -7 0 6 5694.75 101.31
 -7 0 8 572.65 19.38
 -7 0 10 8133.34 139.2
 -7 0 12 155.93 17.62
 -7 0 14 742.68 33.47
 -7 0 16 30221.67 751.49
 -7 0 18 3907.21 74
 -7 0 20 51.1 15.86
 -7 0 22 2795.4 59.9
 -7 0 24 766.47 40.53
 -7 0 26 1607.82 66.08
 -7 0 28 6250.67 184.12
 -7 0 30 1304.76 45.81
 -7 0 38 73.12 82.81
 -7 0 40 1604.3 154.17
 -7 0 42 43.17 97.79
 -7 0 44 231.7 108.36
 -7 0 46 4.4 103.96
 -7 1 1 7096.42 100.43
 -7 1 2 819.33 15.86
 -7 1 3 7474.37 88.98
 -7 1 4 1693.27 26.43
 -7 1 5 6026.01 86.33
 -7 1 7 5270.11 70.48
 -7 1 8 1345.28 25.55
 -7 1 9 41.41 7.93
 -7 1 10 1008.74 18.5
 -7 1 11 1665.96 23.79
 -7 1 12 4145.96 60.78
 -7 1 13 13989.32 216.73
 -7 1 14 735.63 22.91
 -7 1 15 78.41 13.22
 -7 1 16 629.91 20.26
 -7 1 17 22.91 9.69
 -7 1 18 62.56 9.69
 -7 1 19 0 8.81
 -7 1 20 980.54 22.91
 -7 1 21 493.36 16.74
 -7 1 22 545.34 22.03
 -7 1 23 197.34 12.34
 -7 1 24 3430.59 55.5
 -7 1 26 2590.12 43.17
 -7 1 27 3.52 9.69
 -7 1 28 332.13 15.86
 -7 1 29 37.01 11.46
 -7 1 30 39.65 18.5
 -7 1 31 163.87 27.31
 -7 1 32 2753.11 74
 -7 1 33 360.33 23.79
 -7 1 35 73.12 29.95
 -7 1 36 684.54 48.46
 -7 1 37 1720.58 73.12
 -7 1 40 460.77 42.29
 -7 1 41 401.73 39.65
 -7 1 43 501.28 44.93
 -7 1 44 594.67 47.57
 -7 1 45 1123.27 82.81
 -7 1 48 81.93 38.77
 -7 1 49 94.27 44.05
 -7 2 1 46.69 7.05
 -7 2 2 244.92 10.58
 -7 2 3 16088.74 199.99
 -7 2 4 10667.98 133.91
 -7 2 5 692.46 15.86
 -7 2 6 898.61 18.5
 -7 2 8 1071.29 21.15
 -7 2 9 5469.22 68.72
 -7 2 10 7388.02 86.33
 -7 2 11 37.89 8.81
 -7 2 12 775.27 25.55
 -7 2 13 1539.98 30.83
 -7 2 14 1702.09 40.53
 -7 2 15 591.15 22.03
 -7 2 16 4485.15 73.12
 -7 2 17 4765.31 76.65
 -7 2 18 467.81 15.86
 -7 2 19 222.01 12.34
 -7 2 20 1777.85 31.71
 -7 2 21 26.43 9.69
 -7 2 22 1593.72 33.47
 -7 2 23 119.82 14.1
 -7 2 24 2783.06 45.81
 -7 2 25 629.91 21.15
 -7 2 26 1361.14 28.19
 -7 2 27 1822.78 44.93
 -7 2 28 142.72 14.98
 -7 2 29 1658.92 58.14
 -7 2 30 1249.25 30.83
 -7 2 31 647.53 35.25
 -7 2 32 2591 67.84
 -7 2 33 1667.72 39.65
 -7 2 34 132.15 36.13
 -7 2 35 10.58 16.74
 -7 2 36 167.39 29.95
 -7 2 37 95.15 29.07
 -7 2 38 821.09 50.22
 -7 2 39 1221.94 64.32
 -7 2 40 682.78 47.57
 -7 2 41 116.29 36.13
 -7 2 42 225.53 52.86
 -7 2 43 105.72 34.35
 -7 2 44 398.21 42.29
 -7 2 45 33.47 34.35
 -7 2 46 441.38 45.81
 -7 2 47 31.71 37.01
 -7 2 49 119.82 46.69
 -7 3 1 103.07 7.93
 -7 3 3 1765.51 26.43
 -7 3 4 103.96 8.81
 -7 3 5 5760.83 83.69
 -7 3 7 18130.88 220.25
 -7 3 8 2346.1 36.13
 -7 3 9 6171.37 91.63
 -7 3 10 170.03 10.58
 -7 3 11 2387.5 37.89
 -7 3 12 2707.3 48.46
 -7 3 13 4054.34 61.66
 -7 3 14 45.81 11.46
 -7 3 15 599.96 24.67
 -7 3 16 943.55 23.79
 -7 3 17 1103 23.79
 -7 3 18 155.05 12.34
 -7 3 19 3884.3 60.78
 -7 3 20 117.18 10.58
 -7 3 21 2094.12 40.53
 -7 3 22 90.75 10.58
 -7 3 23 318.92 16.74
 -7 3 24 2349.62 55.5
 -7 3 25 872.18 22.91
 -7 3 26 506.57 18.5
 -7 3 27 5.28 11.46
 -7 3 29 767.35 23.79
 -7 3 30 21.15 18.5
 -7 3 31 323.33 17.62
 -7 3 32 65.2 19.38
 -7 3 33 2681.75 100.43
 -7 3 34 42.29 35.25
 -7 3 35 3206.82 94.27
 -7 3 36 573.53 32.59
 -7 3 37 222.89 25.55
 -7 3 38 165.63 27.31
 -7 3 39 652.81 44.93
 -7 3 40 279.27 37.01
 -7 3 41 826.37 51.98
 -7 3 42 7.93 37.89
 -7 3 43 1.76 31.71
 -7 3 44 127.74 60.78
 -7 3 45 103.07 34.35
 -7 3 46 14.1 36.13
 -7 3 47 1382.29 79.29
 -7 3 48 32.59 37.01
 -7 3 49 718.01 56.38
 -7 4 1 1547.02 29.95
 -7 4 2 4434.92 69.6
 -7 4 3 8300.74 99.55
 -7 4 4 70.48 8.81
 -7 4 5 3555.7 57.26
 -7 4 6 3694.02 47.57
 -7 4 7 1100.36 21.15
 -7 4 8 1569.05 25.55
 -7 4 9 2607.75 46.69
 -7 4 10 1162.04 24.67
 -7 4 11 9.69 9.69
 -7 4 12 1754.07 44.05
 -7 4 13 3401.52 58.14
 -7 4 14 526.83 20.26
 -7 4 15 869.54 31.71
 -7 4 16 511.86 17.62
 -7 4 17 8728.02 118.06
 -7 4 18 1424.57 27.31
 -7 4 19 1519.72 29.07
 -7 4 20 933.86 26.43
 -7 4 21 384.12 14.98
 -7 4 22 5779.33 114.53
 -7 4 23 0 38.77
 -7 4 24 3253.52 61.66
 -7 4 25 1664.2 35.25
 -7 4 26 1332.95 36.13
 -7 4 27 1564.65 37.89
 -7 4 28 1325.89 31.71
 -7 4 29 198.22 14.98
 -7 4 30 681.02 33.47
 -7 4 32 962.05 29.95
 -7 4 33 817.56 33.47
 -7 4 34 725.06 37.89
 -7 4 35 330.37 26.43
 -7 4 36 697.75 58.14
 -7 4 37 296.9 28.19
 -7 4 38 656.35 55.5
 -7 4 39 790.25 38.77
 -7 4 40 68.72 27.31
 -7 4 41 506.57 44.93
 -7 4 42 118.94 35.25
 -7 4 43 388.52 43.17
 -7 4 44 34.35 32.59
 -7 4 45 42.29 41.41
 -7 4 46 96.03 37.89
 -7 4 47 89.87 38.77
 -7 5 1 15895.8 197.34
 -7 5 3 311.88 12.34
 -7 5 4 29.07 8.81
 -7 5 5 2421.86 38.77
 -7 5 6 295.13 12.34
 -7 5 7 67.84 9.69
 -7 5 8 700.39 17.62
 -7 5 9 407.02 14.1
 -7 5 10 40.53 9.69
 -7 5 11 8300.74 111.89
 -7 5 13 5330.91 83.69
 -7 5 14 289.85 15.86
 -7 5 15 19.38 10.58
 -7 5 17 971.74 23.79
 -7 5 18 198.22 12.34
 -7 5 19 1081.87 23.79
 -7 5 20 2430.67 62.56
 -7 5 21 5099.2 114.53
 -7 5 22 2457.1 53.74
 -7 5 23 4704.51 111.89
 -7 5 24 8.81 11.46
 -7 5 25 900.37 25.55
 -7 5 26 2474.72 46.69
 -7 5 27 873.95 26.43
 -7 5 28 6.16 11.46
 -7 5 29 1199.03 36.13
 -7 5 30 115.41 19.38
 -7 5 31 23.79 14.1
 -7 5 32 1074.81 40.53
 -7 5 33 1076.57 32.59
 -7 5 34 68.72 15.86
 -7 5 35 225.53 24.67
 -7 5 37 10.58 22.03
 -7 5 38 44.93 28.19
 -7 5 39 923.28 42.29
 -7 5 40 199.99 27.31
 -7 5 41 692.46 37.89
 -7 5 43 678.36 51.1
 -7 5 44 33.47 33.47
 -7 5 45 381.47 44.93
 -7 5 47 114.53 38.77
 -7 5 48 47.57 37.01
 -7 6 1 4957.36 63.44
 -7 6 2 4962.65 61.66
 -7 6 3 128.62 9.69
 -7 6 4 729.46 17.62
 -7 6 5 75.77 9.69
 -7 6 6 2435.95 36.13
 -7 6 7 270.47 13.22
 -7 6 8 494.24 15.86
 -7 6 9 549.74 17.62
 -7 6 10 137.44 11.46
 -7 6 11 2390.14 40.53
 -7 6 12 9.69 12.34
 -7 6 13 1168.2 37.89
 -7 6 14 647.53 19.38
 -7 6 15 471.33 16.74
 -7 6 16 4782.05 69.6
 -7 6 17 182.36 13.22
 -7 6 18 1859.78 35.25
 -7 6 19 2548.72 49.34
 -7 6 20 39.65 10.58
 -7 6 21 672.2 22.03
 -7 6 22 30.83 13.22
 -7 6 23 428.16 18.5
 -7 6 24 43.17 11.46
 -7 6 25 76.65 13.22
 -7 6 26 1439.55 54.62
 -7 6 27 857.21 30.83
 -7 6 28 2516.12 52.86
 -7 6 29 22.03 13.22
 -7 6 30 1372.59 36.13
 -7 6 31 407.02 20.26
 -7 6 32 998.17 31.71
 -7 6 33 162.11 22.03
 -7 6 34 255.49 22.03
 -7 6 35 505.69 31.71
 -7 6 36 115.41 23.79
 -7 6 37 963.81 62.56
 -7 6 38 37.01 22.91
 -7 6 39 249.32 51.1
 -7 6 40 2740.77 146.25
 -7 6 41 446.66 33.47
 -7 6 42 409.67 31.71
 -7 6 43 68.72 45.81
 -7 6 44 192.06 38.77
 -7 6 45 8.81 55.5
 -7 6 46 743.56 59.9
 -7 6 47 59.9 37.01
 -7 6 48 499.52 50.22
 -7 7 1 43.17 11.46
 -7 7 2 178.84 11.46
 -7 7 3 7838.22 98.67
 -7 7 4 3221.8 44.93
 -7 7 5 903.02 23.79
 -7 7 6 1.76 9.69
 -7 7 7 0.88 9.69
 -7 7 8 6241.85 79.29
 -7 7 9 2990.09 43.17
 -7 7 10 40.53 10.58
 -7 7 11 99.55 13.22
 -7 7 12 780.56 23.79
 -7 7 13 3233.25 59.9
 -7 7 14 1273.92 27.31
 -7 7 15 3035.03 47.57
 -7 7 16 349.75 17.62
 -7 7 17 18.5 10.58
 -7 7 18 732.1 22.03
 -7 7 19 1.76 10.58
 -7 7 20 280.15 14.98
 -7 7 21 531.24 18.5
 -7 7 22 151.53 13.22
 -7 7 23 487.19 25.55
 -7 7 24 2862.35 60.78
 -7 7 25 333.01 18.5
 -7 7 26 927.68 28.19
 -7 7 27 185.9 15.86
 -7 7 28 540.05 22.03
 -7 7 29 12.34 14.98
 -7 7 30 83.69 14.98
 -7 7 31 342.71 22.91
 -7 7 32 2268.56 74
 -7 7 33 99.55 15.86
 -7 7 34 486.31 47.57
 -7 7 35 824.61 47.57
 -7 7 36 553.26 49.34
 -7 7 37 167.39 29.07
 -7 7 38 27.31 22.91
 -7 7 39 299.54 28.19
 -7 7 40 377.06 31.71
 -7 7 41 582.33 35.25
 -7 7 42 7.05 23.79
 -7 7 43 170.03 28.19
 -7 7 44 120.7 55.5
 -7 7 45 56.38 35.25
 -7 7 46 68.72 32.59
 -7 7 47 1028.12 79.29
 -7 8 1 123.34 12.34
 -7 8 2 695.99 19.38
 -7 8 3 883.64 32.59
 -7 8 4 480.14 17.62
 -7 8 5 1343.52 28.19
 -7 8 6 241.4 14.98
 -7 8 7 4059.62 68.72
 -7 8 8 284.57 13.22
 -7 8 9 34.35 10.58
 -7 8 10 17.62 10.58
 -7 8 11 1202.55 23.79
 -7 8 12 235.23 13.22
 -7 8 13 37.89 10.58
 -7 8 14 1432.5 29.95
 -7 8 15 9.69 10.58
 -7 8 16 85.45 11.46
 -7 8 17 466.05 17.62
 -7 8 18 1367.3 29.07
 -7 8 19 385.88 16.74
 -7 8 20 2760.16 66.96
 -7 8 21 177.08 14.98
 -7 8 22 723.3 27.31
 -7 8 23 155.05 14.98
 -7 8 24 716.25 23.79
 -7 8 25 487.19 21.15
 -7 8 26 1267.75 47.57
 -7 8 27 236.11 16.74
 -7 8 28 50.22 14.1
 -7 8 29 163.87 17.62
 -7 8 30 3698.42 83.69
 -7 8 31 51.98 21.15
 -7 8 32 2153.16 64.32
 -7 8 33 324.21 33.47
 -7 8 34 918 41.41
 -7 8 35 243.16 25.55
 -7 8 36 638.72 56.38
 -7 8 37 343.59 28.19
 -7 8 38 33.47 22.91
 -7 8 39 0.88 22.91
 -7 8 40 1354.98 55.5
 -7 8 42 613.18 37.89
 -7 8 43 7.05 22.03
 -7 8 44 68.72 44.93
 -7 8 45 106.6 29.95
 -7 8 46 69.6 35.25
 -7 8 47 324.21 42.29
 -7 9 1 397.33 15.86
 -7 9 2 789.37 20.26
 -7 9 3 329.49 14.98
 -7 9 4 1488 37.01
 -7 9 5 417.59 16.74
 -7 9 6 848.4 23.79
 -7 9 7 3405.05 69.6
 -7 9 8 2512.6 47.57
 -7 9 9 2790.11 60.78
 -7 9 10 1227.22 27.31
 -7 9 11 1958.45 34.35
 -7 9 12 2784.83 44.93
 -7 9 13 3154.84 50.22
 -7 9 14 11.46 9.69
 -7 9 15 359.44 14.98
 -7 9 16 894.21 31.71
 -7 9 17 2285.3 40.53
 -7 9 18 656.35 22.03
 -7 9 19 2047.43 41.41
 -7 9 20 1944.35 72.24
 -7 9 21 361.21 17.62
 -7 9 22 6.16 14.1
 -7 9 23 170.03 24.67
 -7 9 24 418.47 19.38
 -7 9 25 466.05 24.67
 -7 9 26 34.35 14.1
 -7 9 27 11.46 16.74
 -7 9 30 619.34 25.55
 -7 9 31 146.25 16.74
 -7 9 32 315.4 22.03
 -7 9 33 169.15 24.67
 -7 9 34 110.12 22.03
 -7 9 35 2539.03 93.39
 -7 9 36 920.64 57.26
 -7 9 37 1841.28 91.63
 -7 9 38 15.86 22.91
 -7 9 39 1031.65 55.5
 -7 9 41 4.4 37.89
 -7 9 43 22.91 24.67
 -7 9 44 1173.48 51.98
 -7 9 45 169.15 54.62
 -7 9 46 167.39 29.07
 -7 9 47 404.37 115.41
 -7 10 1 7.05 7.93
 -7 10 2 7.93 8.81
 -7 10 3 707.43 22.91
 -7 10 4 107.48 12.34
 -7 10 5 43.17 11.46
 -7 10 6 1159.39 24.67
 -7 10 7 154.17 10.58
 -7 10 8 666.91 18.5
 -7 10 9 6527.3 102.19
 -7 10 10 2781.3 54.62
 -7 10 11 3115.2 59.02
 -7 10 12 692.46 20.26
 -7 10 13 226.41 13.22
 -7 10 14 61.66 11.46
 -7 10 15 154.17 13.22
 -7 10 16 5641.89 106.6
 -7 10 17 962.93 27.31
 -7 10 18 850.16 27.31
 -7 10 19 24.67 12.34
 -7 10 20 340.95 18.5
 -7 10 21 621.1 22.03
 -7 10 22 1860.66 41.41
 -7 10 23 418.47 19.38
 -7 10 24 3.52 12.34
 -7 10 25 2.64 13.22
 -7 10 26 635.2 29.07
 -7 10 27 580.57 35.25
 -7 10 28 2804.21 74.88
 -7 10 29 590.27 23.79
 -7 10 30 732.1 26.43
 -7 10 31 83.69 18.5
 -7 10 32 122.46 23.79
 -7 10 33 281.92 25.55
 -7 10 34 53.74 21.15
 -7 10 35 688.94 34.35
 -7 10 36 502.17 30.83
 -7 10 39 561.2 43.17
 -7 10 40 553.26 34.35
 -7 10 41 27.31 22.91
 -7 10 42 157.69 27.31
 -7 10 43 244.04 29.07
 -7 10 44 14.1 36.13
 -7 10 45 192.06 29.07
 -7 10 46 59.9 27.31
 -7 11 1 4048.17 62.56
 -7 11 2 140.96 12.34
 -7 11 3 2325.83 39.65
 -7 11 5 70.48 8.81
 -7 11 6 3.52 9.69
 -7 11 7 264.3 16.74
 -7 11 8 43.17 9.69
 -7 11 9 59.02 9.69
 -7 11 10 1318.85 25.55
 -7 11 11 3395.36 66.96
 -7 11 12 1764.63 44.93
 -7 11 13 6943.13 115.41
 -7 11 14 160.35 14.1
 -7 11 15 1066.01 31.71
 -7 11 16 24.67 11.46
 -7 11 17 412.31 21.15
 -7 11 18 3284.35 72.24
 -7 11 19 24.67 12.34
 -7 11 20 31.71 13.22
 -7 11 21 30.83 14.98
 -7 11 22 6.16 13.22
 -7 11 23 598.19 22.91
 -7 11 24 14.98 20.26
 -7 11 25 1599 39.65
 -7 11 26 1217.54 34.35
 -7 11 27 47.57 14.98
 -7 11 28 25.55 19.38
 -7 11 29 286.33 19.38
 -7 11 30 858.09 39.65
 -7 11 31 989.36 57.26
 -7 11 33 1027.24 43.17
 -7 11 35 55.5 22.03
 -7 11 37 16.74 22.03
 -7 11 38 337.43 29.07
 -7 11 39 326.85 62.56
 -7 11 40 71.36 23.79
 -7 11 41 1059.84 55.5
 -7 11 42 217.61 41.41
 -7 11 43 1817.49 68.72
 -7 11 44 244.04 30.83
 -7 11 45 493.36 37.01
 -7 12 1 1429.86 41.41
 -7 12 2 4.4 9.69
 -7 12 3 182.36 12.34
 -7 12 4 622.86 17.62
 -7 12 5 1640.41 28.19
 -7 12 6 1197.27 33.47
 -7 12 7 371.78 13.22
 -7 12 8 450.19 14.98
 -7 12 9 122.46 11.46
 -7 12 10 395.57 23.79
 -7 12 11 274.87 14.1
 -7 12 12 158.58 14.1
 -7 12 13 608.77 22.03
 -7 12 14 1196.39 37.89
 -7 12 15 448.43 18.5
 -7 12 16 598.19 28.19
 -7 12 17 2183.11 52.86
 -7 12 18 2702.01 59.02
 -7 12 19 264.3 16.74
 -7 12 20 2602.46 52.86
 -7 12 22 198.22 15.86
 -7 12 23 197.34 18.5
 -7 12 24 166.51 28.19
 -7 12 25 23.79 14.1
 -7 12 26 1326.77 37.01
 -7 12 27 755.01 35.25
 -7 12 28 177.96 20.26
 -7 12 29 552.38 24.67
 -7 12 30 646.65 33.47
 -7 12 32 95.15 24.67
 -7 12 33 347.11 29.07
 -7 12 34 120.7 42.29
 -7 12 35 116.29 23.79
 -7 12 36 570 40.53
 -7 12 37 419.35 65.2
 -7 12 38 1189.34 70.48
 -7 12 39 8.81 22.91
 -7 12 40 51.98 30.83
 -7 12 41 22.03 44.93
 -7 12 42 188.54 37.89
 -7 12 43 288.09 32.59
 -7 12 45 190.3 34.35
 -7 13 1 0 9.69
 -7 13 2 9801.08 146.25
 -7 13 3 1454.53 29.07
 -7 13 4 133.03 16.74
 -7 13 5 243.16 13.22
 -7 13 6 1158.51 24.67
 -7 13 7 1671.25 31.71
 -7 13 8 731.22 22.91
 -7 13 9 8118.37 130.38
 -7 13 10 35.25 11.46
 -7 13 11 297.78 14.98
 -7 13 12 567.36 18.5
 -7 13 13 1228.98 41.41
 -7 13 14 3284.35 59.9
 -7 13 15 3249.11 59.9
 -7 13 16 14.98 13.22
 -7 13 17 643.13 22.91
 -7 13 18 2181.35 45.81
 -7 13 19 1778.73 41.41
 -7 13 20 204.39 23.79
 -7 13 21 1972.54 44.05
 -7 13 22 4.4 22.91
 -7 13 23 266.94 18.5
 -7 13 24 1157.63 50.22
 -7 13 25 534.77 22.91
 -7 13 26 1004.33 31.71
 -7 13 27 296.9 20.26
 -7 13 28 21.15 16.74
 -7 13 29 16.74 21.15
 -7 13 30 515.38 35.25
 -7 13 31 126.86 24.67
 -7 13 32 223.77 25.55
 -7 13 33 103.96 23.79
 -7 13 34 126.86 23.79
 -7 13 35 1110.06 47.57
 -7 13 36 21.15 22.03
 -7 13 37 2300.28 76.65
 -7 13 38 111.01 42.29
 -7 13 39 223.77 31.71
 -7 13 40 38.77 23.79
 -7 13 41 876.59 79.29
 -7 13 42 2041.26 75.77
 -7 13 44 197.34 37.89
 -7 14 1 3223.56 58.14
 -7 14 2 3761.86 66.96
 -7 14 3 320.68 15.86
 -7 14 4 1078.33 26.43
 -7 14 5 1052.79 27.31
 -7 14 6 34.35 11.46
 -7 14 7 883.64 29.95
 -7 14 8 466.93 22.91
 -7 14 9 1378.76 37.01
 -7 14 10 1569.93 35.25
 -7 14 11 607.88 20.26
 -7 14 12 1991.05 58.14
 -7 14 13 412.31 16.74
 -7 14 14 387.64 17.62
 -7 14 15 6.16 14.1
 -7 14 16 298.66 18.5
 -7 14 17 222.01 17.62
 -7 14 18 14.98 13.22
 -7 14 19 1414.88 36.13
 -7 14 20 2095.88 46.69
 -7 14 21 33.47 14.1
 -7 14 22 3106.39 76.65
 -7 14 24 1326.77 37.01
 -7 14 25 1173.48 37.89
 -7 14 27 143.6 21.15
 -7 14 28 313.64 71.36
 -7 14 30 83.69 22.91
 -7 14 31 319.8 43.17
 -7 14 32 1609.58 89.87
 -7 14 33 35.25 24.67
 -7 14 34 1726.76 61.66
 -7 14 35 404.37 37.01
 -7 14 36 275.75 29.07
 -7 14 37 778.8 51.1
 -7 14 39 24.67 25.55
 -7 14 40 133.03 27.31
 -7 14 43 58.14 45.81
 -7 15 1 8.81 16.74
 -7 15 2 1643.94 35.25
 -7 15 3 224.65 17.62
 -7 15 4 1098.6 28.19
 -7 15 5 3472.89 60.78
 -7 15 6 1258.06 29.95
 -7 15 7 3076.44 74.88
 -7 15 8 3442.05 67.84
 -7 15 9 1.76 13.22
 -7 15 10 844.87 25.55
 -7 15 11 813.16 24.67
 -7 15 12 190.3 14.98
 -7 15 13 1.76 15.86
 -7 15 14 707.43 27.31
 -7 15 15 941.78 30.83
 -7 15 16 1276.56 36.13
 -7 15 17 4200.58 80.17
 -7 15 18 179.72 16.74
 -7 15 19 1791.94 43.17
 -7 15 20 76.65 25.55
 -7 15 21 119.82 17.62
 -7 15 22 0 17.62
 -7 15 23 715.37 26.43
 -7 15 24 636.08 25.55
 -7 15 25 35.25 28.19
 -7 15 26 55.5 29.95
 -7 15 27 155.05 24.67
 -7 15 28 198.22 24.67
 -7 15 29 9.69 28.19
 -7 15 30 325.09 34.35
 -7 15 31 337.43 28.19
 -7 15 32 312.76 28.19
 -7 15 33 10.58 31.71
 -7 15 35 470.45 37.01
 -7 15 36 621.1 54.62
 -7 15 37 111.89 24.67
 -7 15 38 57.26 25.55
 -7 15 39 1522.36 60.78
 -7 15 40 65.2 28.19
 -7 15 41 21.15 25.55
 -7 15 42 191.18 29.07
 -7 16 2 877.47 28.19
 -7 16 3 134.79 18.5
 -7 16 4 349.75 17.62
 -7 16 5 153.29 14.1
 -7 16 7 1696.79 58.14
 -7 16 8 404.37 20.26
 -7 16 9 23.79 13.22
 -7 16 10 72.24 14.1
 -7 16 11 196.46 14.98
 -7 16 12 51.98 13.22
 -7 16 13 503.93 30.83
 -7 16 14 399.97 18.5
 -7 16 15 266.06 19.38
 -7 16 16 2682.63 59.02
 -7 16 17 1860.66 51.98
 -7 16 18 5369.66 115.41
 -7 16 19 144.49 17.62
 -7 16 20 212.32 19.38
 -7 16 21 2075.63 52.86
 -7 16 22 240.51 18.5
 -7 16 23 182.36 20.26
 -7 16 24 0.88 18.5
 -7 16 25 62.56 29.07
 -7 16 26 181.48 44.93
 -7 16 27 248.44 29.95
 -7 16 28 1418.4 84.57
 -7 16 29 55.5 35.25
 -7 16 30 179.72 26.43
 -7 16 32 155.93 24.67
 -7 16 33 407.02 37.89
 -7 16 34 28.19 22.91
 -7 16 36 4.4 23.79
 -7 16 37 377.06 32.59
 -7 16 38 29.07 41.41
 -7 16 39 71.36 29.07
 -7 16 40 695.11 41.41
 -7 16 41 129.5 50.22
 -7 17 1 3955.67 71.36
 -7 17 2 77.53 14.1
 -7 17 3 2361.07 64.32
 -7 17 4 93.39 14.98
 -7 17 5 157.69 14.98
 -7 17 7 19.38 21.15
 -7 17 9 428.16 26.43
 -7 17 10 571.77 23.79
 -7 17 11 5180.26 103.07
 -7 17 12 1868.59 41.41
 -7 17 13 3953.02 89.87
 -7 17 15 2644.74 56.38
 -7 17 16 44.05 37.89
 -7 17 18 350.63 22.03
 -7 17 19 152.41 22.03
 -7 17 20 396.45 22.91
 -7 17 22 10.58 20.26
 -7 17 24 324.21 27.31
 -7 17 25 864.26 39.65
 -7 17 27 137.44 32.59
 -7 17 28 78.41 22.91
 -7 17 29 1197.27 49.34
 -7 17 30 25.55 22.03
 -7 17 31 1096.84 59.02
 -7 17 32 160.35 29.95
 -7 17 35 219.37 28.19
 -7 17 36 3.52 33.47
 -7 17 37 33.47 24.67
 -7 17 38 102.19 30.83
 -7 17 39 54.62 26.43
 -7 18 1 8.81 12.34
 -7 18 2 554.14 35.25
 -7 18 3 37.01 14.1
 -7 18 4 445.78 20.26
 -7 18 5 426.4 29.95
 -7 18 6 11.46 13.22
 -7 18 7 244.92 17.62
 -7 18 9 361.21 21.15
 -7 18 10 417.59 30.83
 -7 18 11 834.31 36.13
 -7 18 12 123.34 22.91
 -7 18 13 780.56 25.55
 -7 18 14 636.08 37.01
 -7 18 15 1276.56 36.13
 -7 18 16 328.61 30.83
 -7 18 17 83.69 17.62
 -7 18 18 760.3 39.65
 -7 18 19 104.84 22.03
 -7 18 20 31.71 19.38
 -7 18 21 1323.25 71.36
 -7 18 22 312.76 55.5
 -7 18 23 88.1 25.55
 -7 18 24 564.72 33.47
 -7 18 25 14.1 31.71
 -7 18 26 641.37 37.89
 -7 18 27 1412.24 55.5
 -7 18 28 339.19 29.95
 -7 18 29 230.82 28.19
 -7 18 30 1354.98 56.38
 -7 18 31 938.26 44.05
 -7 18 32 979.66 49.34
 -7 18 33 156.81 26.43
 -7 18 34 34.35 25.55
 -7 18 35 666.91 51.98
 -7 18 36 194.7 29.07
 -7 18 37 51.98 25.55
 -7 18 38 362.97 44.05
 -7 19 1 4.4 13.22
 -7 19 2 2275.61 49.34
 -7 19 3 19.38 14.1
 -7 19 4 121.58 22.03
 -7 19 5 270.47 17.62
 -7 19 6 435.22 32.59
 -7 19 7 1848.32 41.41
 -7 19 9 693.34 41.41
 -7 19 10 871.3 42.29
 -7 19 11 861.62 35.25
 -7 19 12 37.89 15.86
 -7 19 13 532.13 24.67
 -7 19 14 2202.49 81.93
 -7 19 15 74 16.74
 -7 19 16 33.47 20.26
 -7 19 17 16.74 20.26
 -7 19 18 251.96 24.67
 -7 19 19 1765.51 58.14
 -7 19 20 9.69 24.67
 -7 19 21 108.36 22.03
 -7 19 22 43.17 22.03
 -7 19 23 615.82 79.29
 -7 19 25 127.74 24.67
 -7 19 26 177.08 24.67
 -7 19 27 31.71 22.91
 -7 19 29 5.28 22.91
 -7 19 30 1545.26 81.05
 -7 19 31 22.03 40.53
 -7 19 33 47.57 27.31
 -7 19 34 179.72 29.07
 -7 19 35 302.18 30.83
 -7 19 36 55.5 26.43
 -7 19 37 300.42 32.59
 -7 20 1 123.34 14.98
 -7 20 2 352.4 19.38
 -7 20 3 325.09 19.38
 -7 20 4 479.26 21.15
 -7 20 5 385 21.15
 -7 20 6 412.31 31.71
 -7 20 7 4.4 14.1
 -7 20 8 64.32 16.74
 -7 20 9 121.58 26.43
 -7 20 10 4841.95 105.72
 -7 20 11 340.95 23.79
 -7 20 12 701.27 53.74
 -7 20 14 1500.33 81.93
 -7 20 15 146.25 23.79
 -7 20 16 917.12 97.79
 -7 20 17 203.51 24.67
 -7 20 18 81.93 22.03
 -7 20 20 427.28 55.5
 -7 20 21 116.29 24.67
 -7 20 22 2332 73.12
 -7 20 23 362.97 29.95
 -7 20 24 504.81 64.32
 -7 20 25 30.83 22.03
 -7 20 27 29.95 22.91
 -7 20 28 320.68 45.81
 -7 20 29 123.34 26.43
 -7 20 30 44.93 24.67
 -7 20 31 45.81 24.67
 -7 20 32 5.28 24.67
 -7 20 33 14.1 25.55
 -7 20 34 587.63 38.77
 -7 20 35 414.07 35.25
 -7 20 36 75.77 45.81
 -7 21 1 247.56 22.03
 -7 21 2 2045.67 49.34
 -7 21 3 112.77 31.71
 -7 21 4 21.15 29.07
 -7 21 5 1509.15 55.5
 -7 21 6 2531.1 105.72
 -7 21 7 1784.02 49.34
 -7 21 8 206.15 42.29
 -7 21 9 348.87 32.59
 -7 21 10 25.55 20.26
 -7 21 11 895.09 39.65
 -7 21 12 34.35 21.15
 -7 21 13 1620.15 97.79
 -7 21 14 891.57 39.65
 -7 21 15 99.55 23.79
 -7 21 17 1505.62 141.84
 -7 21 18 1646.58 88.98
 -7 21 19 709.21 60.78
 -7 21 20 0 44.05
 -7 21 21 221.13 27.31
 -7 21 23 15.86 23.79
 -7 21 25 120.7 26.43
 -7 21 26 987.6 45.81
 -7 21 28 13.22 28.19
 -7 21 29 10.58 23.79
 -7 21 30 129.5 28.19
 -7 21 32 351.52 35.25
 -7 21 33 104.84 28.19
 -7 21 34 137.44 51.1
 -7 22 1 1297.7 52.86
 -7 22 2 390.28 24.67
 -7 22 3 357.68 26.43
 -7 22 5 250.2 22.03
 -7 22 6 2.64 19.38
 -7 22 8 20.26 21.15
 -7 22 9 499.52 31.71
 -7 22 10 116.29 24.67
 -7 22 11 775.27 38.77
 -7 22 13 164.75 61.66
 -7 22 14 60.78 22.03
 -7 22 15 156.81 24.67
 -7 22 16 325.09 37.01
 -7 22 17 93.39 30.83
 -7 22 18 1553.2 80.17
 -7 22 19 54.62 31.71
 -7 22 20 479.26 51.1
 -7 22 21 1384.05 76.65
 -7 22 23 1142.65 49.34
 -7 22 24 194.7 28.19
 -7 22 25 4.4 24.67
 -7 22 26 939.14 45.81
 -7 22 27 281.92 30.83
 -7 22 28 515.38 36.13
 -7 22 29 34.35 35.25
 -7 22 30 607 37.89
 -7 22 31 94.27 28.19
 -7 23 1 376.18 29.95
 -7 23 2 533.01 37.01
 -7 23 3 4438.46 107.48
 -7 23 4 427.28 26.43
 -7 23 5 176.2 21.15
 -7 23 6 38.77 27.31
 -7 23 7 296.02 27.31
 -7 23 8 87.22 24.67
 -7 23 9 292.49 44.05
 -7 23 10 12.34 22.03
 -7 23 11 476.62 33.47
 -7 23 12 88.98 24.67
 -7 23 13 1004.33 56.38
 -7 23 14 22.03 22.03
 -7 23 15 414.07 54.62
 -7 23 16 42.29 30.83
 -7 23 17 44.93 32.59
 -7 23 18 280.15 38.77
 -7 23 19 62.56 41.41
 -7 23 20 14.1 29.95
 -7 23 21 199.99 36.13
 -7 23 22 275.75 38.77
 -7 23 23 62.56 37.01
 -7 23 24 48.46 42.29
 -7 23 25 544.46 36.13
 -7 23 27 66.96 45.81
 -7 23 29 480.14 36.13
 -7 24 1 5.28 17.62
 -7 24 2 196.46 29.07
 -7 24 3 173.56 28.19
 -7 24 5 37.89 17.62
 -7 24 6 477.5 27.31
 -7 24 7 135.68 34.35
 -7 24 8 18.5 22.91
 -7 24 9 992 44.93
 -7 24 10 65.2 25.55
 -7 24 11 1011.39 45.81
 -7 24 12 72.24 23.79
 -7 24 13 51.1 24.67
 -7 24 14 62.56 49.34
 -7 24 15 241.4 33.47
 -7 24 16 182.36 34.35
 -7 24 17 31.71 82.81
 -7 24 18 180.6 37.01
 -7 24 19 880.11 55.5
 -7 24 20 32.59 32.59
 -7 24 21 247.56 81.93
 -7 24 22 267.82 39.65
 -7 24 23 291.61 42.29
 -7 24 24 398.21 49.34
 -7 24 25 487.19 50.22
 -7 24 26 398.21 44.93
 -7 24 27 632.56 51.98
 -7 24 28 71.36 107.48
 -7 25 1 103.96 20.26
 -7 25 2 510.98 28.19
 -7 25 4 243.16 37.01
 -7 25 5 1302.11 44.93
 -7 25 6 374.42 30.83
 -7 25 7 873.06 41.41
 -7 25 8 61.66 64.32
 -7 25 9 254.61 29.95
 -7 25 10 8.81 23.79
 -7 25 11 258.13 63.44
 -7 25 12 133.03 27.31
 -7 25 13 369.14 31.71
 -7 25 14 730.34 55.5
 -7 25 15 96.03 26.43
 -7 25 17 377.06 43.17
 -7 25 19 1691.51 84.57
 -7 25 20 349.75 43.17
 -7 25 23 214.97 40.53
 -7 25 24 84.57 37.01
 -7 25 25 118.06 38.77
 -7 26 1 65.2 21.15
 -7 26 2 1419.28 49.34
 -7 26 3 814.04 46.69
 -7 26 4 33.47 23.79
 -7 26 5 83.69 21.15
 -7 26 6 0.88 28.19
 -7 26 7 302.18 50.22
 -7 26 9 40.53 24.67
 -7 26 10 652.81 53.74
 -7 26 11 821.09 43.17
 -7 26 12 58.14 24.67
 -7 26 14 29.07 29.95
 -7 26 15 111.89 27.31
 -7 26 18 122.46 38.77
 -7 26 19 7.93 35.25
 -7 26 20 765.59 78.41
 -7 26 21 647.53 53.74
 -7 26 22 1275.68 155.05
 -7 27 1 967.33 51.98
 -7 27 2 367.38 27.31
 -7 27 3 608.77 32.59
 -7 27 4 22.91 22.03
 -7 27 6 792.02 43.17
 -7 27 7 200.87 29.95
 -7 27 8 783.21 51.98
 -7 27 9 682.78 49.34
 -7 27 10 92.51 26.43
 -7 27 11 235.23 30.83
 -7 27 13 82.81 27.31
 -7 27 14 773.51 43.17
 -7 27 15 710.09 88.1
 -7 27 17 29.07 40.53
 -7 27 18 209.67 114.53
 -7 28 1 37.01 22.91
 -7 28 3 37.01 22.03
 -7 28 4 118.94 44.05
 -7 28 5 28.19 26.43
 -7 28 6 33.47 26.43
 -7 28 7 52.86 28.19
 -7 28 8 94.27 28.19
 -7 28 10 535.65 102.19
 -7 28 11 79.29 29.07
 -6 0 2 20.26 7.93
 -6 0 4 7462.03 125.98
 -6 0 6 1858.9 33.47
 -6 0 8 1755.83 34.35
 -6 0 10 30847.17 477.5
 -6 0 12 9999.29 164.75
 -6 0 14 15719.6 269.59
 -6 0 16 8864.58 252.84
 -6 0 18 740.92 32.59
 -6 0 20 24.67 13.22
 -6 0 22 1244.85 50.22
 -6 0 24 273.99 19.38
 -6 0 26 7741.31 154.17
 -6 0 28 5802.24 162.11
 -6 0 30 3454.38 107.48
 -6 0 32 92.51 22.03
 -6 0 36 327.73 37.89
 -6 0 38 3231.49 184.12
 -6 0 40 3018.28 186.78
 -6 0 42 1887.97 162.99
 -6 0 44 140.96 107.48
 -6 0 46 366.5 111.89
 -6 0 48 44.05 99.55
 -6 1 1 3661.41 45.81
 -6 1 2 13927.66 162.11
 -6 1 3 1598.12 22.91
 -6 1 4 7212.7 91.63
 -6 1 5 334.77 10.58
 -6 1 6 8976.46 100.43
 -6 1 7 2781.3 37.01
 -6 1 8 10720.84 116.29
 -6 1 9 1954.05 26.43
 -6 1 11 3260.56 45.81
 -6 1 13 2004.27 35.25
 -6 1 14 10294.43 135.68
 -6 1 15 8461.08 120.7
 -6 1 16 3494.03 66.08
 -6 1 17 333.01 16.74
 -6 1 18 6973.96 99.55
 -6 1 19 3280.83 57.26
 -6 1 20 1555.84 29.07
 -6 1 21 1303.88 26.43
 -6 1 22 621.1 20.26
 -6 1 23 1414 27.31
 -6 1 24 207.03 13.22
 -6 1 25 1301.23 40.53
 -6 1 26 2878.21 65.2
 -6 1 27 3073.8 51.98
 -6 1 28 1601.64 31.71
 -6 1 29 239.63 24.67
 -6 1 30 2318.78 68.72
 -6 1 31 227.3 16.74
 -6 1 32 118.06 15.86
 -6 1 33 347.11 26.43
 -6 1 34 34.35 16.74
 -6 1 35 0 14.98
 -6 1 36 22.03 20.26
 -6 1 37 624.62 42.29
 -6 1 38 1204.33 61.66
 -6 1 39 17.62 29.07
 -6 1 40 155.93 32.59
 -6 1 41 51.1 29.95
 -6 1 42 161.23 35.25
 -6 1 43 23.79 31.71
 -6 1 44 303.06 71.36
 -6 1 45 542.69 47.57
 -6 1 47 118.94 61.66
 -6 2 1 1940.83 34.35
 -6 2 2 1055.44 18.5
 -6 2 3 7893.72 96.91
 -6 2 4 7606.51 105.72
 -6 2 5 2491.45 37.01
 -6 2 6 6368.71 71.36
 -6 2 7 941.78 17.62
 -6 2 8 10712.02 118.94
 -6 2 9 3885.19 64.32
 -6 2 10 26.43 7.05
 -6 2 11 2272.08 32.59
 -6 2 12 3.52 7.05
 -6 2 13 1135.61 22.91
 -6 2 14 2031.58 37.01
 -6 2 15 9350 177.08
 -6 2 16 4.4 13.22
 -6 2 17 3101.11 60.78
 -6 2 18 4497.48 84.57
 -6 2 19 519.79 18.5
 -6 2 20 118.06 10.58
 -6 2 21 3457.9 51.1
 -6 2 22 1048.38 23.79
 -6 2 23 1001.69 26.43
 -6 2 24 285.45 17.62
 -6 2 25 84.57 14.1
 -6 2 26 833.43 22.03
 -6 2 27 131.27 14.98
 -6 2 28 429.04 17.62
 -6 2 29 1303 30.83
 -6 2 30 81.93 22.03
 -6 2 31 7.93 14.1
 -6 2 32 1190.23 39.65
 -6 2 33 44.05 14.1
 -6 2 34 6124.67 119.82
 -6 2 35 3017.4 97.79
 -6 2 36 2288.82 85.45
 -6 2 37 214.09 32.59
 -6 2 38 391.16 74.88
 -6 2 39 110.12 30.83
 -6 2 40 476.62 60.78
 -6 2 41 218.49 34.35
 -6 2 42 190.3 35.25
 -6 2 43 143.6 36.13
 -6 2 44 176.2 37.01
 -6 2 45 103.07 36.13
 -6 2 46 1370.83 73.12
 -6 2 47 388.52 62.56
 -6 2 48 196.46 41.41
 -6 2 49 48.46 37.89
 -6 3 1 1250.13 23.79
 -6 3 2 272.23 10.58
 -6 3 3 5025.19 81.93
 -6 3 4 10108.54 136.56
 -6 3 5 5150.3 66.96
 -6 3 6 367.38 11.46
 -6 3 7 11341.06 149.77
 -6 3 8 62.56 7.93
 -6 3 9 611.41 14.98
 -6 3 10 1197.27 24.67
 -6 3 11 3358.35 40.53
 -6 3 12 510.1 14.98
 -6 3 13 962.05 20.26
 -6 3 14 1086.27 24.67
 -6 3 15 425.52 16.74
 -6 3 16 414.07 17.62
 -6 3 17 6189.87 91.63
 -6 3 18 182.36 12.34
 -6 3 19 4669.28 87.22
 -6 3 20 65.2 15.86
 -6 3 21 1302.11 38.77
 -6 3 22 391.16 14.98
 -6 3 23 1403.43 27.31
 -6 3 24 1070.41 31.71
 -6 3 25 203.51 14.1
 -6 3 26 106.6 12.34
 -6 3 27 17.62 14.98
 -6 3 28 20.26 17.62
 -6 3 29 872.18 25.55
 -6 3 30 135.68 14.98
 -6 3 31 4752.97 84.57
 -6 3 32 357.68 27.31
 -6 3 33 88.98 27.31
 -6 3 34 217.61 29.07
 -6 3 35 327.73 28.19
 -6 3 36 3.52 28.19
 -6 3 37 0.88 20.26
 -6 3 38 399.09 38.77
 -6 3 39 638.72 81.93
 -6 3 40 31.71 29.07
 -6 3 41 98.67 30.83
 -6 3 42 577.93 44.93
 -6 3 43 501.28 43.17
 -6 3 44 47.57 34.35
 -6 3 45 134.79 36.13
 -6 3 46 296.02 42.29
 -6 3 47 421.12 45.81
 -6 3 48 38.77 47.57
 -6 3 49 512.74 50.22
 -6 4 1 770.87 15.86
 -6 4 2 15687.01 185.9
 -6 4 3 3967.12 51.98
 -6 4 4 8820.52 106.6
 -6 4 5 39.65 7.93
 -6 4 6 8110.45 92.51
 -6 4 7 4670.16 55.5
 -6 4 8 865.14 17.62
 -6 4 9 110.12 8.81
 -6 4 10 1506.51 24.67
 -6 4 11 7047.08 86.33
 -6 4 12 1527.65 24.67
 -6 4 13 131.27 11.46
 -6 4 14 502.17 18.5
 -6 4 15 134.79 12.34
 -6 4 16 273.99 16.74
 -6 4 17 27.31 9.69
 -6 4 18 233.46 13.22
 -6 4 19 407.91 17.62
 -6 4 20 324.21 14.98
 -6 4 21 910.07 22.03
 -6 4 22 1450.11 36.13
 -6 4 23 3597.11 76.65
 -6 4 24 257.25 19.38
 -6 4 25 3420.03 83.69
 -6 4 26 2383.97 51.98
 -6 4 27 1134.73 28.19
 -6 4 29 261.66 22.91
 -6 4 30 2149.63 44.05
 -6 4 31 47.57 14.1
 -6 4 32 1677.42 41.41
 -6 4 33 309.22 24.67
 -6 4 34 1117.98 33.47
 -6 4 35 351.52 28.19
 -6 4 36 958.53 64.32
 -6 4 37 965.57 66.96
 -6 4 38 294.25 27.31
 -6 4 39 6.16 21.15
 -6 4 42 1.76 30.83
 -6 4 43 113.65 33.47
 -6 4 44 817.56 97.79
 -6 4 45 648.41 81.93
 -6 4 46 422 44.93
 -6 4 47 566.48 51.1
 -6 4 48 347.11 44.05
 -6 4 49 167.39 41.41
 -6 5 1 1785.78 26.43
 -6 5 2 473.97 13.22
 -6 5 3 10635.37 130.38
 -6 5 4 3305.49 49.34
 -6 5 5 319.8 12.34
 -6 5 6 1267.75 22.03
 -6 5 7 5857.74 69.6
 -6 5 8 897.73 18.5
 -6 5 9 5155.59 64.32
 -6 5 11 1504.74 24.67
 -6 5 12 12.34 8.81
 -6 5 13 2941.64 44.93
 -6 5 14 903.9 29.95
 -6 5 15 9228.42 144.49
 -6 5 16 120.7 13.22
 -6 5 17 728.58 23.79
 -6 5 18 878.35 22.03
 -6 5 19 494.24 18.5
 -6 5 20 326.85 20.26
 -6 5 21 1063.36 25.55
 -6 5 22 977.02 31.71
 -6 5 23 619.34 20.26
 -6 5 24 62.56 11.46
 -6 5 25 2005.15 38.77
 -6 5 26 35.25 12.34
 -6 5 27 4034.95 69.6
 -6 5 28 1012.27 42.29
 -6 5 29 287.21 17.62
 -6 5 30 300.42 17.62
 -6 5 31 369.14 25.55
 -6 5 32 42.29 14.98
 -6 5 33 365.62 20.26
 -6 5 34 119.82 16.74
 -6 5 35 0 36.13
 -6 5 36 1096.84 44.93
 -6 5 37 1412.24 51.98
 -6 5 38 618.46 34.35
 -6 5 39 203.51 27.31
 -6 5 40 107.48 23.79
 -6 5 41 942.67 52.86
 -6 5 43 791.14 51.98
 -6 5 44 125.1 37.89
 -6 5 45 51.1 34.35
 -6 5 47 133.03 60.78
 -6 5 48 45.81 37.89
 -6 5 49 73.12 113.65
 -6 6 1 118.06 9.69
 -6 6 2 130.38 9.69
 -6 6 3 1376.99 23.79
 -6 6 4 1104.76 22.03
 -6 6 5 530.36 14.98
 -6 6 6 282.8 11.46
 -6 6 7 6040.98 73.12
 -6 6 8 1304.76 22.91
 -6 6 9 151.53 10.58
 -6 6 10 11094.38 136.56
 -6 6 11 3571.56 50.22
 -6 6 12 2629.77 38.77
 -6 6 13 918 21.15
 -6 6 14 101.31 12.34
 -6 6 15 42.29 9.69
 -6 6 16 53.74 10.58
 -6 6 17 750.61 26.43
 -6 6 19 1101.24 25.55
 -6 6 20 18.5 10.58
 -6 6 21 761.18 28.19
 -6 6 22 3033.27 66.96
 -6 6 23 2347.86 43.17
 -6 6 24 35.25 16.74
 -6 6 25 343.59 17.62
 -6 6 26 2239.49 50.22
 -6 6 27 113.65 14.1
 -6 6 28 644.01 27.31
 -6 6 29 456.35 20.26
 -6 6 30 2850.02 58.14
 -6 6 31 233.46 17.62
 -6 6 32 376.18 20.26
 -6 6 33 174.44 16.74
 -6 6 34 80.17 16.74
 -6 6 35 66.96 39.65
 -6 6 36 58.14 22.03
 -6 6 37 200.87 24.67
 -6 6 38 857.21 40.53
 -6 6 39 189.42 26.43
 -6 6 40 702.15 38.77
 -6 6 41 63.44 23.79
 -6 6 42 386.76 31.71
 -6 6 43 75.77 38.77
 -6 6 44 134.79 37.01
 -6 6 45 30.83 37.01
 -6 6 46 98.67 81.05
 -6 6 47 242.28 42.29
 -6 7 1 111.01 9.69
 -6 7 4 4869.26 62.56
 -6 7 5 417.59 14.1
 -6 7 6 1203.45 23.79
 -6 7 7 89.87 9.69
 -6 7 8 1701.21 28.19
 -6 7 9 541.81 15.86
 -6 7 10 1162.04 27.31
 -6 7 11 185.9 12.34
 -6 7 12 2288.82 37.01
 -6 7 13 7554.53 118.06
 -6 7 14 2918.73 49.34
 -6 7 15 174.44 11.46
 -6 7 16 198.22 13.22
 -6 7 17 4501 68.72
 -6 7 18 1188.46 27.31
 -6 7 19 687.18 21.15
 -6 7 20 165.63 18.5
 -6 7 21 67.84 11.46
 -6 7 22 41.41 11.46
 -6 7 23 525.07 20.26
 -6 7 24 330.37 18.5
 -6 7 25 918 28.19
 -6 7 26 214.09 21.15
 -6 7 27 2021 44.05
 -6 7 28 8.81 13.22
 -6 7 29 2799.81 58.14
 -6 7 30 2175.18 48.46
 -6 7 31 860.74 37.89
 -6 7 32 170.91 22.03
 -6 7 33 765.59 27.31
 -6 7 34 0.88 20.26
 -6 7 35 242.28 43.17
 -6 7 36 80.17 29.95
 -6 7 37 30.83 22.03
 -6 7 38 976.14 78.41
 -6 7 39 257.25 28.19
 -6 7 40 92.51 24.67
 -6 7 41 2.64 23.79
 -6 7 42 335.66 30.83
 -6 7 43 167.39 27.31
 -6 7 44 181.48 29.07
 -6 7 45 304.82 42.29
 -6 7 46 60.78 30.83
 -6 7 47 31.71 30.83
 -6 7 48 216.73 38.77
 -6 8 1 919.76 20.26
 -6 8 2 13005.26 158.58
 -6 8 3 3789.17 49.34
 -6 8 4 18260.39 226.41
 -6 8 6 5219.02 64.32
 -6 8 7 15.86 8.81
 -6 8 8 3298.45 46.69
 -6 8 9 183.24 13.22
 -6 8 10 4838.43 74
 -6 8 11 629.03 23.79
 -6 8 12 62.56 9.69
 -6 8 14 2292.35 46.69
 -6 8 15 0.88 11.46
 -6 8 16 401.73 17.62
 -6 8 17 1839.52 38.77
 -6 8 18 2161.08 52.86
 -6 8 19 1969.02 48.46
 -6 8 20 72.24 12.34
 -6 8 21 681.02 37.01
 -6 8 22 2935.47 54.62
 -6 8 23 268.71 16.74
 -6 8 24 2622.73 58.14
 -6 8 25 22.03 12.34
 -6 8 26 0.88 14.98
 -6 8 28 162.99 20.26
 -6 8 29 811.4 27.31
 -6 8 30 375.3 30.83
 -6 8 31 538.29 23.79
 -6 8 32 154.17 18.5
 -6 8 33 66.08 15.86
 -6 8 34 1422.8 51.98
 -6 8 36 1042.22 44.05
 -6 8 37 308.34 43.17
 -6 8 38 14.1 22.03
 -6 8 39 247.56 33.47
 -6 8 40 748.84 38.77
 -6 8 42 706.55 42.29
 -6 8 43 92.51 21.15
 -6 8 44 313.64 34.35
 -6 8 45 55.5 24.67
 -6 8 46 1840.4 88.98
 -6 8 47 35.25 33.47
 -6 9 1 5174.08 71.36
 -6 9 2 3138.1 45.81
 -6 9 4 94.27 10.58
 -6 9 5 3442.93 47.57
 -6 9 6 481.02 16.74
 -6 9 7 5323.85 73.12
 -6 9 8 106.6 10.58
 -6 9 9 3227.09 45.81
 -6 9 10 2025.41 30.83
 -6 9 11 144.49 10.58
 -6 9 12 2908.16 62.56
 -6 9 13 151.53 12.34
 -6 9 14 1006.1 37.01
 -6 9 15 2224.52 38.77
 -6 9 16 72.24 11.46
 -6 9 17 1663.32 35.25
 -6 9 18 7456.74 137.44
 -6 9 19 5678.02 94.27
 -6 9 20 4.4 11.46
 -6 9 21 3553.05 63.44
 -6 9 22 76.65 19.38
 -6 9 23 3053.53 58.14
 -6 9 25 37.01 13.22
 -6 9 26 252.84 17.62
 -6 9 27 174.44 16.74
 -6 9 28 83.69 18.5
 -6 9 29 196.46 17.62
 -6 9 30 2257.11 51.1
 -6 9 31 310.12 31.71
 -6 9 33 901.26 40.53
 -6 9 34 413.19 29.95
 -6 9 35 236.99 35.25
 -6 9 37 822.85 39.65
 -6 9 38 663.39 89.87
 -6 9 39 46.69 19.38
 -6 9 40 138.32 30.83
 -6 9 41 29.95 22.03
 -6 9 42 9.69 22.91
 -6 9 44 44.05 35.25
 -6 9 45 87.22 26.43
 -6 9 46 42.29 29.95
 -6 9 47 186.78 39.65
 -6 10 1 177.96 12.34
 -6 10 2 10.58 8.81
 -6 10 3 613.18 18.5
 -6 10 4 3206.82 59.9
 -6 10 5 1213.13 24.67
 -6 10 6 2065.05 35.25
 -6 10 7 487.19 15.86
 -6 10 8 735.63 20.26
 -6 10 9 49.34 9.69
 -6 10 10 2383.97 38.77
 -6 10 11 7077.04 101.31
 -6 10 12 3080.84 59.9
 -6 10 14 755.89 23.79
 -6 10 15 76.65 11.46
 -6 10 16 514.5 23.79
 -6 10 17 2569.87 54.62
 -6 10 18 1340.88 32.59
 -6 10 19 145.37 14.98
 -6 10 20 4.4 14.98
 -6 10 21 33.47 18.5
 -6 10 22 330.37 17.62
 -6 10 23 451.07 19.38
 -6 10 24 120.7 14.1
 -6 10 25 44.93 13.22
 -6 10 26 1212.25 32.59
 -6 10 27 75.77 13.22
 -6 10 28 257.25 16.74
 -6 10 29 619.34 22.03
 -6 10 30 15.86 14.98
 -6 10 31 96.91 26.43
 -6 10 32 2258.87 85.45
 -6 10 33 684.54 34.35
 -6 10 34 230.82 24.67
 -6 10 35 758.54 52.86
 -6 10 36 2057.13 66.08
 -6 10 37 688.06 36.13
 -6 10 38 1080.11 109.24
 -6 10 39 523.31 33.47
 -6 10 40 74.88 23.79
 -6 10 41 122.46 24.67
 -6 10 42 334.77 29.95
 -6 10 43 171.79 27.31
 -6 10 44 175.32 28.19
 -6 10 45 294.25 59.9
 -6 11 1 98.67 11.46
 -6 11 2 791.14 22.03
 -6 11 3 5024.31 71.36
 -6 11 4 967.33 27.31
 -6 11 5 32.59 13.22
 -6 11 6 70.48 9.69
 -6 11 7 1147.93 27.31
 -6 11 8 1271.27 26.43
 -6 11 10 6724.64 91.63
 -6 11 11 7.93 9.69
 -6 11 12 2125.85 41.41
 -6 11 13 371.78 14.98
 -6 11 14 732.99 35.25
 -6 11 15 2536.38 46.69
 -6 11 16 671.32 22.03
 -6 11 17 1144.41 29.07
 -6 11 18 21.15 11.46
 -6 11 19 504.81 20.26
 -6 11 20 1029 37.01
 -6 11 21 1516.19 36.13
 -6 11 22 688.06 23.79
 -6 11 23 513.62 21.15
 -6 11 24 616.7 24.67
 -6 11 25 3005.96 60.78
 -6 11 26 27.31 13.22
 -6 11 27 782.33 26.43
 -6 11 28 734.75 26.43
 -6 11 29 133.03 16.74
 -6 11 30 370.9 34.35
 -6 11 31 1083.63 37.89
 -6 11 32 33.47 20.26
 -6 11 33 349.75 29.07
 -6 11 34 638.72 55.5
 -6 11 35 220.25 28.19
 -6 11 36 186.78 24.67
 -6 11 37 394.69 30.83
 -6 11 39 34.35 22.91
 -6 11 40 36.13 22.91
 -6 11 41 164.75 27.31
 -6 11 42 295.13 46.69
 -6 11 43 518.91 37.01
 -6 11 44 434.34 46.69
 -6 11 45 132.15 28.19
 -6 11 46 49.34 26.43
 -6 12 1 24.67 9.69
 -6 12 2 1536.46 29.07
 -6 12 3 22.03 9.69
 -6 12 4 333.89 15.86
 -6 12 5 513.62 16.74
 -6 12 6 14.1 9.69
 -6 12 7 26.43 8.81
 -6 12 8 1969.9 31.71
 -6 12 9 64.32 10.58
 -6 12 10 451.07 16.74
 -6 12 11 2360.19 44.93
 -6 12 12 941.78 22.91
 -6 12 13 44.05 10.58
 -6 12 14 575.29 22.91
 -6 12 15 261.66 19.38
 -6 12 17 192.06 14.98
 -6 12 18 5.28 11.46
 -6 12 19 411.43 18.5
 -6 12 20 298.66 17.62
 -6 12 21 298.66 17.62
 -6 12 22 382.35 19.38
 -6 12 23 797.3 26.43
 -6 12 24 6.16 14.98
 -6 12 25 280.15 27.31
 -6 12 26 74 14.98
 -6 12 27 20.26 15.86
 -6 12 28 1029 31.71
 -6 12 29 29.07 17.62
 -6 12 30 602.6 26.43
 -6 12 31 376.18 34.35
 -6 12 32 80.17 29.07
 -6 12 33 1203.45 87.22
 -6 12 34 805.24 38.77
 -6 12 35 347.99 29.07
 -6 12 36 16.74 21.15
 -6 12 37 13.22 22.03
 -6 12 38 638.72 36.13
 -6 12 39 175.32 27.31
 -6 12 40 2951.34 94.27
 -6 12 41 24.67 28.19
 -6 12 42 660.75 51.1
 -6 12 45 178.84 29.07
 -6 13 1 170.03 12.34
 -6 13 2 178.84 12.34
 -6 13 3 275.75 14.1
 -6 13 4 36.13 9.69
 -6 13 5 362.09 15.86
 -6 13 6 54.62 10.58
 -6 13 7 3314.3 51.1
 -6 13 8 256.37 15.86
 -6 13 9 8.81 9.69
 -6 13 10 1984.88 37.01
 -6 13 11 1981.36 36.13
 -6 13 12 335.66 20.26
 -6 13 13 803.46 22.03
 -6 13 14 714.49 20.26
 -6 13 15 584.99 21.15
 -6 13 16 2178.7 66.96
 -6 13 17 6669.13 116.29
 -6 13 18 1128.55 36.13
 -6 13 19 3450.86 76.65
 -6 13 20 174.44 16.74
 -6 13 21 271.35 17.62
 -6 13 23 1871.23 47.57
 -6 13 24 2894.06 74.88
 -6 13 25 155.93 15.86
 -6 13 26 210.55 17.62
 -6 13 27 133.03 17.62
 -6 13 28 7.05 21.15
 -6 13 29 895.09 36.13
 -6 13 30 11.46 22.91
 -6 13 31 146.25 23.79
 -6 13 32 229.94 26.43
 -6 13 33 367.38 34.35
 -6 13 34 20.26 23.79
 -6 13 35 121.58 25.55
 -6 13 36 496 32.59
 -6 13 37 9.69 22.03
 -6 13 39 942.67 51.1
 -6 13 40 223.77 28.19
 -6 13 41 43.17 39.65
 -6 13 43 29.07 25.55
 -6 13 44 833.43 70.48
 -6 14 1 1010.5 24.67
 -6 14 2 1075.69 30.83
 -6 14 3 835.19 23.79
 -6 14 4 3845.55 63.44
 -6 14 5 1851.86 38.77
 -6 14 6 2320.54 61.66
 -6 14 7 987.6 30.83
 -6 14 8 88.98 10.58
 -6 14 9 336.54 17.62
 -6 14 10 150.65 13.22
 -6 14 11 36.13 14.98
 -6 14 12 103.96 12.34
 -6 14 13 611.41 19.38
 -6 14 15 600.84 20.26
 -6 14 16 2207.78 48.46
 -6 14 17 1117.98 35.25
 -6 14 18 1012.27 48.46
 -6 14 19 143.6 14.98
 -6 14 20 409.67 19.38
 -6 14 21 16.74 14.1
 -6 14 22 1027.24 30.83
 -6 14 23 239.63 18.5
 -6 14 24 949.71 29.95
 -6 14 25 166.51 23.79
 -6 14 26 94.27 28.19
 -6 14 27 17.62 17.62
 -6 14 28 156.81 39.65
 -6 14 29 74 21.15
 -6 14 30 668.68 35.25
 -6 14 31 289.85 33.47
 -6 14 32 1086.27 44.93
 -6 14 33 65.2 29.95
 -6 14 34 717.13 37.89
 -6 14 35 737.4 38.77
 -6 14 36 666.03 38.77
 -6 14 37 80.17 25.55
 -6 14 38 161.23 26.43
 -6 14 41 492.48 37.89
 -6 14 42 47.57 25.55
 -6 15 1 592.03 26.43
 -6 15 2 23.79 11.46
 -6 15 3 199.99 14.1
 -6 15 4 279.27 14.98
 -6 15 5 166.51 14.98
 -6 15 6 429.04 17.62
 -6 15 7 394.69 16.74
 -6 15 8 49.34 14.1
 -6 15 9 1471.26 29.95
 -6 15 10 162.11 15.86
 -6 15 11 35.25 14.1
 -6 15 12 587.63 21.15
 -6 15 13 39.65 12.34
 -6 15 14 267.82 16.74
 -6 15 15 2994.51 56.38
 -6 15 16 944.43 39.65
 -6 15 17 2273.85 47.57
 -6 15 18 429.04 30.83
 -6 15 20 755.89 26.43
 -6 15 21 2295.87 60.78
 -6 15 22 747.08 37.01
 -6 15 23 164.75 20.26
 -6 15 24 87.22 14.98
 -6 15 26 131.27 22.03
 -6 15 27 1232.52 48.46
 -6 15 28 14.1 25.55
 -6 15 29 906.55 41.41
 -6 15 30 1379.64 51.98
 -6 15 31 448.43 31.71
 -6 15 32 315.4 28.19
 -6 15 33 510.98 55.5
 -6 15 35 109.24 37.89
 -6 15 36 116.29 24.67
 -6 15 38 266.94 29.95
 -6 15 39 178.84 27.31
 -6 15 40 179.72 28.19
 -6 15 41 40.53 26.43
 -6 15 42 501.28 37.01
 -6 15 43 1.76 77.53
 -6 16 1 172.68 14.1
 -6 16 2 102.19 13.22
 -6 16 3 814.92 24.67
 -6 16 4 1982.24 44.05
 -6 16 5 3371.57 66.96
 -6 16 6 275.75 18.5
 -6 16 7 92.51 13.22
 -6 16 8 305.7 16.74
 -6 16 9 5.28 16.74
 -6 16 10 980.54 49.34
 -6 16 11 82.81 13.22
 -6 16 12 986.72 28.19
 -6 16 13 73.12 13.22
 -6 16 14 458.11 19.38
 -6 16 15 129.5 14.98
 -6 16 16 709.21 23.79
 -6 16 17 6172.25 138.32
 -6 16 18 27.31 14.1
 -6 16 19 255.49 42.29
 -6 16 20 51.98 14.98
 -6 16 21 733.87 28.19
 -6 16 22 637.84 26.43
 -6 16 23 5.28 22.91
 -6 16 24 0 57.26
 -6 16 25 283.69 25.55
 -6 16 26 1574.33 74.88
 -6 16 27 103.07 24.67
 -6 16 28 194.7 24.67
 -6 16 29 1126.79 45.81
 -6 16 30 270.47 28.19
 -6 16 31 210.55 44.05
 -6 16 32 280.15 27.31
 -6 16 33 100.43 28.19
 -6 16 34 212.32 58.14
 -6 16 35 54.62 22.91
 -6 16 36 147.13 39.65
 -6 16 37 183.24 27.31
 -6 16 38 54.62 24.67
 -6 16 39 497.76 36.13
 -6 16 40 238.75 40.53
 -6 16 42 241.4 95.15
 -6 17 1 1756.71 44.05
 -6 17 2 611.41 21.15
 -6 17 3 111.89 14.1
 -6 17 4 140.96 14.1
 -6 17 5 338.31 19.38
 -6 17 6 22.91 12.34
 -6 17 7 142.72 14.1
 -6 17 8 5.28 12.34
 -6 17 9 157.69 19.38
 -6 17 10 1532.05 39.65
 -6 17 11 2389.26 47.57
 -6 17 12 407.91 19.38
 -6 17 13 2900.24 65.2
 -6 17 14 171.79 14.98
 -6 17 15 1228.98 35.25
 -6 17 16 520.67 21.15
 -6 17 17 540.93 23.79
 -6 17 19 346.23 21.15
 -6 17 20 7.05 14.98
 -6 17 21 466.05 23.79
 -6 17 23 4982.03 133.03
 -6 17 24 289.85 32.59
 -6 17 25 1793.7 60.78
 -6 17 26 8.81 32.59
 -6 17 27 554.14 33.47
 -6 17 28 489.84 32.59
 -6 17 29 277.51 40.53
 -6 17 30 211.44 26.43
 -6 17 32 2.64 28.19
 -6 17 33 663.39 58.14
 -6 17 34 35.25 23.79
 -6 17 35 599.96 51.98
 -6 17 36 101.31 25.55
 -6 17 37 1993.69 84.57
 -6 17 38 409.67 82.81
 -6 17 39 32.59 25.55
 -6 17 40 123.34 28.19
 -6 18 2 1081.87 29.07
 -6 18 3 767.35 30.83
 -6 18 4 268.71 16.74
 -6 18 5 2198.97 47.57
 -6 18 6 519.79 26.43
 -6 18 8 1795.47 60.78
 -6 18 9 2331.12 51.98
 -6 18 10 777.04 27.31
 -6 18 11 1044.86 33.47
 -6 18 12 46.69 21.15
 -6 18 13 66.08 14.1
 -6 18 15 60.78 17.62
 -6 18 16 178.84 17.62
 -6 18 17 91.63 22.03
 -6 18 18 31.71 22.03
 -6 18 19 0.88 15.86
 -6 18 20 355.04 24.67
 -6 18 21 66.96 21.15
 -6 18 22 230.82 25.55
 -6 18 23 1048.38 44.05
 -6 18 24 39.65 24.67
 -6 18 25 107.48 34.35
 -6 18 26 49.34 21.15
 -6 18 27 293.37 56.38
 -6 18 28 925.92 41.41
 -6 18 29 1368.18 54.62
 -6 18 30 864.26 41.41
 -6 18 31 10.58 30.83
 -6 18 32 329.49 29.95
 -6 18 33 200.87 37.01
 -6 18 34 482.78 35.25
 -6 18 35 156.81 27.31
 -6 18 36 32.59 24.67
 -6 18 37 3.52 25.55
 -6 18 38 55.5 25.55
 -6 18 39 721.53 42.29
 -6 19 1 62.56 25.55
 -6 19 2 15.86 16.74
 -6 19 3 407.91 21.15
 -6 19 4 20.26 13.22
 -6 19 5 366.5 18.5
 -6 19 6 101.31 14.1
 -6 19 7 1371.71 34.35
 -6 19 8 80.17 14.1
 -6 19 9 1085.39 44.93
 -6 19 10 29.95 14.98
 -6 19 11 387.64 23.79
 -6 19 12 4817.28 113.65
 -6 19 13 88.98 30.83
 -6 19 14 211.44 18.5
 -6 19 15 393.81 20.26
 -6 19 16 88.1 15.86
 -6 19 17 1531.17 73.12
 -6 19 18 29.07 32.59
 -6 19 19 186.78 28.19
 -6 19 20 286.33 28.19
 -6 19 21 1572.57 80.17
 -6 19 22 14.1 24.67
 -6 19 24 318.04 27.31
 -6 19 25 3.52 21.15
 -6 19 26 257.25 30.83
 -6 19 27 938.26 69.6
 -6 19 28 63.44 22.91
 -6 19 29 774.39 38.77
 -6 19 31 195.58 44.05
 -6 19 32 195.58 41.41
 -6 19 33 633.44 38.77
 -6 19 34 13.22 23.79
 -6 19 35 32.59 22.91
 -6 19 36 1591.96 64.32
 -6 19 37 35.25 25.55
 -6 19 38 26.43 26.43
 -6 20 1 48.46 13.22
 -6 20 2 190.3 24.67
 -6 20 3 40.53 18.5
 -6 20 4 1119.74 34.35
 -6 20 5 120.7 16.74
 -6 20 6 1654.51 63.44
 -6 20 7 159.47 15.86
 -6 20 8 67.84 14.1
 -6 20 9 495.12 21.15
 -6 20 10 283.69 20.26
 -6 20 11 282.8 24.67
 -6 20 12 33.47 25.55
 -6 20 13 75.77 18.5
 -6 20 14 148.01 22.91
 -6 20 15 857.21 58.14
 -6 20 16 4533.61 170.91
 -6 20 18 657.23 35.25
 -6 20 19 79.29 22.03
 -6 20 20 1415.76 52.86
 -6 20 21 94.27 23.79
 -6 20 22 207.91 44.05
 -6 20 23 244.92 28.19
 -6 20 25 12.34 22.03
 -6 20 26 14.1 22.03
 -6 20 27 132.15 33.47
 -6 20 28 93.39 25.55
 -6 20 30 1.76 24.67
 -6 20 31 24.67 37.01
 -6 20 32 1357.62 56.38
 -6 20 33 65.2 55.5
 -6 20 34 193.82 41.41
 -6 20 35 343.59 38.77
 -6 20 36 578.81 60.78
 -6 21 2 510.1 27.31
 -6 21 3 503.05 30.83
 -6 21 4 27.31 16.74
 -6 21 5 509.22 27.31
 -6 21 6 590.27 36.13
 -6 21 7 908.31 39.65
 -6 21 8 399.97 22.03
 -6 21 9 221.13 20.26
 -6 21 10 222.01 25.55
 -6 21 11 669.56 46.69
 -6 21 12 1170.84 51.1
 -6 21 13 422 42.29
 -6 21 15 2520.52 74
 -6 21 16 401.73 29.07
 -6 21 17 928.57 49.34
 -6 21 18 78.41 29.07
 -6 21 19 55.5 22.03
 -6 21 20 508.34 32.59
 -6 21 21 560.32 33.47
 -6 21 22 331.25 28.19
 -6 21 23 33.47 22.03
 -6 21 24 1163.8 49.34
 -6 21 25 86.33 37.01
 -6 21 26 44.93 23.79
 -6 21 27 861.62 43.17
 -6 21 29 191.18 28.19
 -6 21 30 37.01 24.67
 -6 21 32 1310.92 57.26
 -6 22 2 127.74 18.5
 -6 22 4 14.98 23.79
 -6 22 5 1378.76 43.17
 -6 22 6 288.97 22.03
 -6 22 8 3551.29 85.45
 -6 22 9 15.86 22.03
 -6 22 10 802.58 41.41
 -6 22 11 3.52 21.15
 -6 22 12 1208.73 64.32
 -6 22 13 200.87 24.67
 -6 22 14 14.1 21.15
 -6 22 15 22.91 37.89
 -6 22 16 1110.94 47.57
 -6 22 17 289.85 68.72
 -6 22 18 394.69 38.77
 -6 22 19 67.84 31.71
 -6 22 21 111.01 24.67
 -6 22 22 113.65 29.07
 -6 22 23 258.13 63.44
 -6 22 24 5.28 22.91
 -6 22 25 240.51 28.19
 -6 22 26 151.53 38.77
 -6 22 27 133.91 27.31
 -6 22 28 1329.43 57.26
 -6 22 29 24.67 31.71
 -6 22 30 504.81 36.13
 -6 22 31 550.62 37.89
 -6 22 32 46.69 27.31
 -6 22 33 589.39 51.98
 -6 23 1 773.51 33.47
 -6 23 2 589.39 28.19
 -6 23 3 5.28 17.62
 -6 23 4 4.4 24.67
 -6 23 5 482.78 51.1
 -6 23 6 2.64 16.74
 -6 23 7 71.36 18.5
 -6 23 8 105.72 20.26
 -6 23 9 371.78 45.81
 -6 23 10 527.71 32.59
 -6 23 11 355.92 44.05
 -6 23 12 1116.22 46.69
 -6 23 13 743.56 44.05
 -6 23 14 20.26 22.03
 -6 23 15 1772.56 62.56
 -6 23 16 525.07 33.47
 -6 23 17 423.76 31.71
 -6 23 18 5.28 29.95
 -6 23 19 70.48 32.59
 -6 23 20 29.07 29.95
 -6 23 21 3.52 29.07
 -6 23 22 22.91 29.95
 -6 23 23 1919.69 87.22
 -6 23 24 246.68 30.83
 -6 23 25 2721.4 89.87
 -6 23 26 130.38 36.13
 -6 23 27 11.46 32.59
 -6 23 28 2.64 26.43
 -6 23 29 88.98 29.07
 -6 23 30 58.14 26.43
 -6 24 1 259.9 27.31
 -6 24 2 501.28 27.31
 -6 24 3 22.03 26.43
 -6 24 4 496.88 37.01
 -6 24 5 662.51 30.83
 -6 24 6 1036.05 52.86
 -6 24 7 970.86 37.01
 -6 24 8 39.65 18.5
 -6 24 9 796.42 40.53
 -6 24 10 283.69 28.19
 -6 24 11 51.98 28.19
 -6 24 12 308.34 29.95
 -6 24 13 176.2 25.55
 -6 24 14 113.65 25.55
 -6 24 15 244.04 28.19
 -6 24 16 191.18 26.43
 -6 24 17 865.14 41.41
 -6 24 18 46.69 32.59
 -6 24 20 22.03 29.95
 -6 24 21 92.51 32.59
 -6 24 23 4.4 32.59
 -6 24 25 29.95 34.35
 -6 24 26 7.93 34.35
 -6 24 27 86.33 72.24
 -6 24 28 62.56 28.19
 -6 24 29 428.16 51.98
 -6 25 1 1221.94 43.17
 -6 25 2 129.5 20.26
 -6 25 3 262.54 29.95
 -6 25 4 36.13 18.5
 -6 25 5 98.67 20.26
 -6 25 7 946.19 37.01
 -6 25 8 87.22 30.83
 -6 25 9 4261.38 125.98
 -6 25 11 122.46 32.59
 -6 25 12 23.79 23.79
 -6 25 13 227.3 34.35
 -6 25 15 44.05 32.59
 -6 25 16 17.62 33.47
 -6 25 17 356.8 31.71
 -6 25 18 81.05 33.47
 -6 25 19 707.43 51.98
 -6 25 20 51.98 33.47
 -6 25 21 2220.99 100.43
 -6 25 22 117.18 37.01
 -6 25 23 115.41 37.01
 -6 25 24 641.37 69.6
 -6 25 25 557.68 50.22
 -6 25 26 148.01 47.57
 -6 26 1 137.44 37.01
 -6 26 2 518.03 32.59
 -6 26 3 294.25 33.47
 -6 26 4 2277.38 103.07
 -6 26 5 1320.61 45.81
 -6 26 6 1437.79 57.26
 -6 26 7 0 40.53
 -6 26 8 25.55 22.91
 -6 26 9 16.74 22.03
 -6 26 10 95.15 25.55
 -6 26 11 76.65 27.31
 -6 26 12 0 31.71
 -6 26 13 181.48 43.17
 -6 26 14 28.19 24.67
 -6 26 15 95.15 26.43
 -6 26 16 1192.87 65.2
 -6 26 17 822.85 56.38
 -6 26 18 559.44 59.02
 -6 26 19 202.63 64.32
 -6 26 20 238.75 40.53
 -6 26 21 84.57 36.13
 -6 26 22 403.49 58.14
 -6 26 23 202.63 40.53
 -6 27 1 124.22 24.67
 -6 27 2 47.57 20.26
 -6 27 5 7.05 19.38
 -6 27 6 22.91 25.55
 -6 27 7 74 29.07
 -6 27 8 335.66 32.59
 -6 27 9 24.67 24.67
 -6 27 10 316.28 47.57
 -6 27 11 177.08 29.07
 -6 27 12 170.03 27.31
 -6 27 13 563.84 37.01
 -6 27 14 179.72 29.07
 -6 27 15 42.29 25.55
 -6 27 17 506.57 58.14
 -6 27 18 198.22 71.36
 -6 27 19 103.07 50.22
 -6 27 20 295.13 119.82
 -6 28 1 7.05 24.67
 -6 28 2 575.29 31.71
 -6 28 3 629.03 33.47
 -6 28 5 125.98 23.79
 -6 28 7 179.72 45.81
 -6 28 8 312.76 32.59
 -6 28 9 81.05 27.31
 -6 28 10 343.59 33.47
 -6 28 11 23.79 25.55
 -6 28 12 272.23 60.78
 -6 28 13 166.51 29.07
 -6 28 14 526.83 49.34
 -6 28 15 29.07 102.19
 -6 29 1 28.19 23.79
 -6 29 2 140.08 96.91
 -6 29 3 541.81 35.25
 -6 29 4 134.79 26.43
 -6 29 5 204.39 35.25
 -6 29 6 66.08 44.93
 -6 29 7 202.63 120.7
 -6 29 8 464.29 129.5
 -5 0 2 18744.94 269.59
 -5 0 4 753.25 19.38
 -5 0 6 1358.5 26.43
 -5 0 8 17316.84 238.75
 -5 0 10 9068.08 138.32
 -5 0 12 17515.07 298.66
 -5 0 14 9492.72 159.47
 -5 0 16 644.01 29.95
 -5 0 18 8039.97 154.17
 -5 0 20 3026.22 109.24
 -5 0 22 2975.12 65.2
 -5 0 24 101.31 20.26
 -5 0 26 2611.27 57.26
 -5 0 28 1442.19 46.69
 -5 0 30 416.71 34.35
 -5 0 32 742.68 48.46
 -5 0 34 414.07 29.95
 -5 0 36 396.45 30.83
 -5 0 38 62.56 79.29
 -5 0 40 2040.38 160.35
 -5 0 42 70.48 87.22
 -5 0 44 38.77 89.87
 -5 0 46 117.18 108.36
 -5 1 2 9413.44 125.1
 -5 1 3 6803.93 89.87
 -5 1 4 1355.86 20.26
 -5 1 5 224.65 9.69
 -5 1 7 380.59 10.58
 -5 1 8 24206.22 288.09
 -5 1 9 4712.45 70.48
 -5 1 10 30.83 7.05
 -5 1 12 1981.36 32.59
 -5 1 14 1018.43 22.03
 -5 1 15 1058.08 22.91
 -5 1 16 781.45 22.03
 -5 1 17 340.95 17.62
 -5 1 18 1035.17 24.67
 -5 1 19 902.14 25.55
 -5 1 20 47.57 9.69
 -5 1 21 175.32 11.46
 -5 1 23 72.24 9.69
 -5 1 24 2082.67 48.46
 -5 1 25 1585.79 48.46
 -5 1 26 1127.67 34.35
 -5 1 27 245.8 13.22
 -5 1 30 7.05 13.22
 -5 1 31 441.38 23.79
 -5 1 32 2221.88 51.98
 -5 1 33 1426.33 73.12
 -5 1 34 710.09 47.57
 -5 1 35 1436.9 45.81
 -5 1 36 2943.41 100.43
 -5 1 37 2033.34 114.53
 -5 1 38 240.51 64.32
 -5 1 39 667.8 51.98
 -5 1 40 499.52 45.81
 -5 1 41 592.91 98.67
 -5 1 42 640.49 45.81
 -5 1 44 1020.19 86.33
 -5 1 46 340.95 42.29
 -5 1 47 189.42 39.65
 -5 1 48 1203.45 70.48
 -5 1 49 39.65 38.77
 -5 2 1 13778.77 148.89
 -5 2 4 3021.82 37.89
 -5 2 5 9195.83 104.84
 -5 2 6 10479.44 131.27
 -5 2 7 234.34 8.81
 -5 2 8 3908.97 55.5
 -5 2 9 1300.35 19.38
 -5 2 10 5271.87 76.65
 -5 2 11 117.18 9.69
 -5 2 12 2263.28 32.59
 -5 2 13 1280.97 21.15
 -5 2 14 8951.79 124.22
 -5 2 15 6335.24 83.69
 -5 2 16 14084.47 210.55
 -5 2 17 529.48 21.15
 -5 2 18 5388.17 92.51
 -5 2 19 1480.96 27.31
 -5 2 20 2963.67 51.1
 -5 2 21 1197.27 41.41
 -5 2 22 614.06 27.31
 -5 2 24 237.87 13.22
 -5 2 25 2096.76 47.57
 -5 2 26 51.98 11.46
 -5 2 27 25.55 10.58
 -5 2 28 1553.2 37.89
 -5 2 29 1331.19 30.83
 -5 2 30 286.33 16.74
 -5 2 31 3.52 11.46
 -5 2 32 376.18 19.38
 -5 2 33 551.5 37.01
 -5 2 34 568.24 31.71
 -5 2 36 498.64 59.9
 -5 2 37 3.52 26.43
 -5 2 38 1234.28 62.56
 -5 2 39 31.71 28.19
 -5 2 40 61.66 29.07
 -5 2 41 2104.7 87.22
 -5 2 42 51.98 30.83
 -5 2 44 776.15 56.38
 -5 2 45 321.56 39.65
 -5 2 46 11.46 40.53
 -5 2 47 66.08 58.14
 -5 2 48 34.35 38.77
 -5 3 1 25626.39 285.45
 -5 3 3 6959.86 87.22
 -5 3 4 3238.53 37.89
 -5 3 5 200.87 8.81
 -5 3 6 1931.14 26.43
 -5 3 7 2880.85 38.77
 -5 3 8 620.22 14.1
 -5 3 9 6979.25 75.77
 -5 3 10 597.31 13.22
 -5 3 11 437.86 14.1
 -5 3 12 126.86 8.81
 -5 3 13 2034.22 34.35
 -5 3 14 240.51 11.46
 -5 3 15 5689.47 75.77
 -5 3 16 2660.6 47.57
 -5 3 17 156.81 14.1
 -5 3 18 31.71 10.58
 -5 3 19 3712.51 68.72
 -5 3 20 732.1 22.03
 -5 3 21 4213.8 76.65
 -5 3 22 143.6 12.34
 -5 3 23 762.06 29.95
 -5 3 24 907.43 23.79
 -5 3 25 1750.53 35.25
 -5 3 26 765.59 22.91
 -5 3 27 892.45 28.19
 -5 3 28 760.3 22.91
 -5 3 29 2205.13 64.32
 -5 3 30 890.69 25.55
 -5 3 31 6534.34 157.69
 -5 3 32 199.99 15.86
 -5 3 33 3294.93 66.08
 -5 3 35 133.03 25.55
 -5 3 36 25.55 22.03
 -5 3 37 182.36 29.95
 -5 3 38 29.95 34.35
 -5 3 39 579.69 44.05
 -5 3 40 71.36 39.65
 -5 3 41 658.99 46.69
 -5 3 42 47.57 34.35
 -5 3 43 367.38 38.77
 -5 3 44 27.31 32.59
 -5 3 45 1261.59 95.15
 -5 3 46 347.99 44.05
 -5 3 47 112.77 42.29
 -5 3 48 144.49 71.36
 -5 3 49 881.88 61.66
 -5 4 1 567.36 13.22
 -5 4 2 1825.43 25.55
 -5 4 3 712.73 14.98
 -5 4 5 18741.41 215.85
 -5 4 6 503.93 13.22
 -5 4 7 137.44 8.81
 -5 4 8 18718.5 211.44
 -5 4 9 3602.39 47.57
 -5 4 10 3470.24 46.69
 -5 4 11 1797.23 26.43
 -5 4 12 2809.49 34.35
 -5 4 13 6613.63 86.33
 -5 4 14 1313.57 29.07
 -5 4 15 3412.97 59.02
 -5 4 16 3894 73.12
 -5 4 17 214.97 12.34
 -5 4 18 995.52 22.91
 -5 4 19 153.29 11.46
 -5 4 20 1156.75 24.67
 -5 4 21 4155.65 64.32
 -5 4 22 33.47 10.58
 -5 4 23 226.41 14.1
 -5 4 24 12.34 9.69
 -5 4 26 1314.45 29.95
 -5 4 27 1115.34 28.19
 -5 4 28 17.62 11.46
 -5 4 29 4829.61 82.81
 -5 4 30 504.81 37.89
 -5 4 33 38.77 14.1
 -5 4 34 28.19 14.1
 -5 4 35 1199.91 40.53
 -5 4 36 2.64 32.59
 -5 4 38 842.23 63.44
 -5 4 39 163.87 33.47
 -5 4 40 513.62 55.5
 -5 4 41 2524.94 99.55
 -5 4 42 162.99 35.25
 -5 4 43 493.36 43.17
 -5 4 44 540.05 46.69
 -5 4 45 365.62 43.17
 -5 4 46 487.19 78.41
 -5 4 47 36.13 36.13
 -5 4 48 577.93 52.86
 -5 4 49 216.73 44.05
 -5 5 1 177.08 8.81
 -5 5 2 3097.58 42.29
 -5 5 3 8396.77 95.15
 -5 5 4 3129.3 40.53
 -5 5 5 2422.74 32.59
 -5 5 6 11574.52 128.62
 -5 5 8 2796.28 47.57
 -5 5 9 14558.45 165.63
 -5 5 10 2246.53 35.25
 -5 5 11 1273.92 21.15
 -5 5 12 3509 42.29
 -5 5 13 9802.84 111.01
 -5 5 14 2753.99 38.77
 -5 5 15 1269.51 27.31
 -5 5 16 691.58 19.38
 -5 5 17 261.66 13.22
 -5 5 18 3173.35 58.14
 -5 5 20 764.71 23.79
 -5 5 21 93.39 13.22
 -5 5 22 2100.3 59.9
 -5 5 23 91.63 14.1
 -5 5 24 1347.92 36.13
 -5 5 25 7576.56 175.32
 -5 5 26 43.17 11.46
 -5 5 27 313.64 15.86
 -5 5 28 163.87 14.98
 -5 5 29 501.28 27.31
 -5 5 30 248.44 22.91
 -5 5 31 593.79 22.91
 -5 5 32 658.11 29.95
 -5 5 33 235.23 17.62
 -5 5 34 16.74 14.1
 -5 5 35 917.12 36.13
 -5 5 36 702.15 39.65
 -5 5 37 1004.33 55.5
 -5 5 38 288.97 27.31
 -5 5 39 619.34 81.93
 -5 5 40 77.53 23.79
 -5 5 41 321.56 37.01
 -5 5 42 471.33 49.34
 -5 5 43 11.46 29.95
 -5 5 44 310.12 50.22
 -5 5 45 288.97 40.53
 -5 5 46 376.18 44.93
 -5 5 47 420.24 46.69
 -5 5 48 360.33 46.69
 -5 5 49 521.55 52.86
 -5 6 1 1673.89 29.07
 -5 6 2 2741.65 36.13
 -5 6 3 190.3 9.69
 -5 6 4 1601.64 29.07
 -5 6 5 10668.85 133.91
 -5 6 6 712.73 15.86
 -5 6 8 9650.42 121.58
 -5 6 9 973.5 19.38
 -5 6 10 7210.94 83.69
 -5 6 11 7.93 7.93
 -5 6 12 5658.63 67.84
 -5 6 13 2964.55 43.17
 -5 6 14 3196.25 49.34
 -5 6 16 94.27 11.46
 -5 6 17 2943.41 65.2
 -5 6 18 27.31 10.58
 -5 6 19 2293.23 43.17
 -5 6 20 456.35 18.5
 -5 6 21 1614.86 58.14
 -5 6 22 13960.25 303.06
 -5 6 23 153.29 14.1
 -5 6 24 1210.49 30.83
 -5 6 25 664.27 26.43
 -5 6 26 155.05 16.74
 -5 6 27 14.1 13.22
 -5 6 28 582.33 22.03
 -5 6 29 547.98 22.03
 -5 6 30 157.69 18.5
 -5 6 31 2106.46 65.2
 -5 6 32 695.11 29.07
 -5 6 33 12.34 14.1
 -5 6 34 1247.49 51.98
 -5 6 35 14.98 21.15
 -5 6 37 5.28 48.46
 -5 6 38 680.12 94.27
 -5 6 39 171.79 24.67
 -5 6 40 1784.02 61.66
 -5 6 41 1466.86 55.5
 -5 6 42 692.46 38.77
 -5 6 43 39.65 31.71
 -5 6 44 123.34 35.25
 -5 6 45 51.98 35.25
 -5 6 46 563.84 104.84
 -5 6 49 59.02 89.87
 -5 7 1 3414.73 46.69
 -5 7 2 2327.59 32.59
 -5 7 3 2294.11 31.71
 -5 7 4 99.55 8.81
 -5 7 5 1132.96 26.43
 -5 7 6 584.1 14.98
 -5 7 7 233.46 10.58
 -5 7 8 16530.11 192.06
 -5 7 9 28.19 7.93
 -5 7 10 2882.62 37.89
 -5 7 11 2827.12 38.77
 -5 7 12 2801.57 39.65
 -5 7 13 1234.28 27.31
 -5 7 14 4175.92 59.02
 -5 7 15 863.38 21.15
 -5 7 16 836.07 26.43
 -5 7 17 2354.02 46.69
 -5 7 18 133.91 13.22
 -5 7 20 3405.05 65.2
 -5 7 21 3981.22 85.45
 -5 7 22 31.71 14.1
 -5 7 23 533.89 23.79
 -5 7 24 1342.64 37.01
 -5 7 25 422.88 27.31
 -5 7 26 1276.56 37.01
 -5 7 27 3451.74 72.24
 -5 7 28 51.1 14.98
 -5 7 29 46.69 13.22
 -5 7 30 296.9 18.5
 -5 7 31 56.38 14.1
 -5 7 32 28.19 19.38
 -5 7 33 2454.45 54.62
 -5 7 34 559.44 24.67
 -5 7 35 621.1 81.93
 -5 7 36 594.67 33.47
 -5 7 37 62.56 22.03
 -5 7 38 100.43 44.05
 -5 7 39 1480.08 54.62
 -5 7 40 74 23.79
 -5 7 41 320.68 29.95
 -5 7 42 302.18 29.95
 -5 7 44 47.57 35.25
 -5 7 45 77.53 88.1
 -5 7 46 140.08 34.35
 -5 7 47 132.15 36.13
 -5 7 48 968.21 60.78
 -5 8 1 300.42 12.34
 -5 8 2 843.11 24.67
 -5 8 3 1537.34 24.67
 -5 8 4 9601.97 111.01
 -5 8 5 401.73 13.22
 -5 8 6 9115.66 112.77
 -5 8 8 2065.93 30.83
 -5 8 9 5469.22 67.84
 -5 8 10 392.93 14.1
 -5 8 11 1150.58 22.91
 -5 8 12 888.93 22.03
 -5 8 13 4.4 8.81
 -5 8 14 1603.42 35.25
 -5 8 15 1226.34 27.31
 -5 8 16 6594.26 106.6
 -5 8 17 1392.85 45.81
 -5 8 18 2574.27 46.69
 -5 8 19 1184.94 32.59
 -5 8 20 211.44 15.86
 -5 8 21 270.47 23.79
 -5 8 22 384.12 21.15
 -5 8 23 994.64 30.83
 -5 8 24 54.62 14.1
 -5 8 25 18.5 29.07
 -5 8 26 142.72 20.26
 -5 8 27 24.67 14.1
 -5 8 28 3331.92 90.75
 -5 8 29 400.85 34.35
 -5 8 30 59.02 21.15
 -5 8 31 873.95 29.95
 -5 8 32 1264.23 36.13
 -5 8 33 514.5 22.91
 -5 8 34 471.33 22.91
 -5 8 35 1019.31 44.05
 -5 8 36 755.01 37.01
 -5 8 37 64.32 22.91
 -5 8 38 19.38 22.91
 -5 8 40 447.55 31.71
 -5 8 42 8.81 23.79
 -5 8 43 13.22 19.38
 -5 8 44 1549.67 148.89
 -5 8 45 81.93 63.44
 -5 8 46 649.29 50.22
 -5 8 47 0 33.47
 -5 8 48 381.47 44.93
 -5 9 1 2728.44 38.77
 -5 9 2 564.72 15.86
 -5 9 3 9576.41 113.65
 -5 9 4 826.37 18.5
 -5 9 5 2702.01 37.01
 -5 9 6 1308.28 28.19
 -5 9 7 786.73 20.26
 -5 9 8 2951.34 42.29
 -5 9 9 7.93 9.69
 -5 9 10 2465.9 37.89
 -5 9 11 82.81 9.69
 -5 9 12 278.39 13.22
 -5 9 13 214.97 13.22
 -5 9 14 1440.43 29.07
 -5 9 15 37.89 12.34
 -5 9 16 351.52 17.62
 -5 9 17 229.94 17.62
 -5 9 18 874.83 28.19
 -5 9 19 2456.22 76.65
 -5 9 20 2739.89 56.38
 -5 9 21 1541.74 39.65
 -5 9 22 280.15 18.5
 -5 9 23 11.46 13.22
 -5 9 24 559.44 23.79
 -5 9 25 788.49 31.71
 -5 9 26 212.32 17.62
 -5 9 27 26.43 14.98
 -5 9 28 26.43 14.98
 -5 9 29 3472.89 77.53
 -5 9 30 184.12 23.79
 -5 9 31 2687.03 62.56
 -5 9 32 788.49 30.83
 -5 9 33 775.27 38.77
 -5 9 34 1198.15 47.57
 -5 9 35 20.26 21.15
 -5 9 36 587.63 37.01
 -5 9 38 388.52 38.77
 -5 9 41 1111.82 46.69
 -5 9 42 160.35 27.31
 -5 9 43 275.75 28.19
 -5 9 44 140.08 46.69
 -5 9 45 667.8 39.65
 -5 9 46 78.41 27.31
 -5 9 47 42.29 35.25
 -5 10 1 210.55 11.46
 -5 10 2 28903.69 409.67
 -5 10 3 2980.41 43.17
 -5 10 4 2794.51 44.05
 -5 10 5 3478.17 48.46
 -5 10 6 153.29 11.46
 -5 10 7 1440.43 29.07
 -5 10 8 4671.92 67.84
 -5 10 9 849.28 18.5
 -5 10 10 19.38 9.69
 -5 10 11 2680.87 49.34
 -5 10 12 3089.65 66.96
 -5 10 13 444.02 29.07
 -5 10 14 1775.2 38.77
 -5 10 15 3646.44 66.96
 -5 10 16 0 29.95
 -5 10 17 1209.61 33.47
 -5 10 18 889.81 29.07
 -5 10 19 394.69 19.38
 -5 10 20 5781.97 106.6
 -5 10 21 1097.72 32.59
 -5 10 22 259.01 17.62
 -5 10 23 406.14 21.15
 -5 10 24 363.85 28.19
 -5 10 25 1147.05 47.57
 -5 10 26 311 22.91
 -5 10 27 685.42 27.31
 -5 10 28 9.69 14.98
 -5 10 29 300.42 40.53
 -5 10 30 53.74 17.62
 -5 10 31 693.34 27.31
 -5 10 32 1406.07 38.77
 -5 10 33 93.39 20.26
 -5 10 34 50.22 20.26
 -5 10 35 29.95 22.91
 -5 10 36 20.26 21.15
 -5 10 37 116.29 39.65
 -5 10 38 3.52 26.43
 -5 10 39 15.86 22.03
 -5 10 40 539.17 43.17
 -5 10 41 180.6 29.95
 -5 10 42 1190.23 91.63
 -5 10 43 0.88 22.91
 -5 10 44 51.1 24.67
 -5 10 45 168.27 29.07
 -5 10 46 102.19 29.07
 -5 10 47 301.3 74.88
 -5 11 1 207.91 12.34
 -5 11 2 1278.33 24.67
 -5 11 3 4294.85 64.32
 -5 11 4 6214.54 81.05
 -5 11 5 448.43 14.1
 -5 11 6 2319.66 34.35
 -5 11 7 6788.07 108.36
 -5 11 8 1198.15 22.91
 -5 11 9 562.96 15.86
 -5 11 10 382.35 15.86
 -5 11 11 74 11.46
 -5 11 12 688.94 22.03
 -5 11 13 10.58 10.58
 -5 11 14 140.96 13.22
 -5 11 15 316.28 18.5
 -5 11 16 792.9 27.31
 -5 11 17 21.15 12.34
 -5 11 18 766.47 27.31
 -5 11 19 783.21 37.89
 -5 11 20 784.09 28.19
 -5 11 21 5.28 13.22
 -5 11 22 18.5 14.1
 -5 11 23 1166.44 35.25
 -5 11 24 602.6 25.55
 -5 11 25 1252.77 53.74
 -5 11 27 2521.41 59.9
 -5 11 28 4.4 15.86
 -5 11 29 94.27 20.26
 -5 11 30 42.29 16.74
 -5 11 31 703.03 31.71
 -5 11 32 22.91 24.67
 -5 11 33 313.64 26.43
 -5 11 34 37.01 27.31
 -5 11 35 1070.41 44.05
 -5 11 36 471.33 30.83
 -5 11 37 1997.21 79.29
 -5 11 38 762.94 38.77
 -5 11 39 607.88 36.13
 -5 11 40 1.76 22.03
 -5 11 41 42.29 27.31
 -5 11 42 119.82 26.43
 -5 11 43 30.83 51.1
 -5 11 45 36.13 27.31
 -5 11 46 51.98 27.31
 -5 12 1 20.26 9.69
 -5 12 2 331.25 13.22
 -5 12 3 451.95 18.5
 -5 12 4 144.49 10.58
 -5 12 5 1643.05 28.19
 -5 12 6 3570.68 47.57
 -5 12 7 414.95 14.98
 -5 12 8 1989.29 31.71
 -5 12 9 273.99 17.62
 -5 12 10 4779.4 92.51
 -5 12 11 225.53 14.1
 -5 12 12 2377.81 43.17
 -5 12 13 449.31 17.62
 -5 12 14 81.05 19.38
 -5 12 15 845.76 24.67
 -5 12 16 124.22 14.98
 -5 12 17 980.54 45.81
 -5 12 18 134.79 15.86
 -5 12 19 30.83 14.1
 -5 12 21 2588.36 57.26
 -5 12 22 5930.86 118.94
 -5 12 23 22.91 14.1
 -5 12 24 970.86 43.17
 -5 12 25 1080.99 39.65
 -5 12 26 396.45 36.13
 -5 12 27 3.52 25.55
 -5 12 29 82.81 43.17
 -5 12 30 11.46 18.5
 -5 12 31 396.45 35.25
 -5 12 32 197.34 33.47
 -5 12 33 725.94 50.22
 -5 12 34 1691.51 59.02
 -5 12 36 279.27 47.57
 -5 12 37 31.71 22.03
 -5 12 38 1.76 21.15
 -5 12 39 52.86 23.79
 -5 12 40 729.46 40.53
 -5 12 41 292.49 29.07
 -5 12 42 259.9 67.84
 -5 12 44 400.85 40.53
 -5 12 45 19.38 27.31
 -5 13 1 589.39 18.5
 -5 13 2 312.76 14.1
 -5 13 3 1649.22 30.83
 -5 13 4 248.44 14.1
 -5 13 5 30.83 9.69
 -5 13 6 2192.79 44.93
 -5 13 7 145.37 11.46
 -5 13 8 196.46 11.46
 -5 13 9 175.32 14.1
 -5 13 10 676.6 23.79
 -5 13 11 1.76 12.34
 -5 13 12 842.23 23.79
 -5 13 13 1650.1 35.25
 -5 13 14 3217.4 57.26
 -5 13 15 597.31 21.15
 -5 13 16 3.52 11.46
 -5 13 17 9.69 13.22
 -5 13 18 20.26 14.1
 -5 13 19 164.75 17.62
 -5 13 21 2703.78 70.48
 -5 13 22 510.98 23.79
 -5 13 23 663.39 27.31
 -5 13 25 387.64 29.95
 -5 13 26 1422.8 53.74
 -5 13 27 2209.54 62.56
 -5 13 28 186.78 30.83
 -5 13 29 37.89 19.38
 -5 13 30 419.35 38.77
 -5 13 31 115.41 21.15
 -5 13 32 146.25 22.91
 -5 13 33 1179.66 55.5
 -5 13 34 27.31 28.19
 -5 13 35 72.24 22.03
 -5 13 36 16.74 51.98
 -5 13 37 157.69 25.55
 -5 13 38 69.6 22.91
 -5 13 39 748.84 73.12
 -5 13 40 296.02 29.95
 -5 13 41 34.35 24.67
 -5 13 42 206.15 28.19
 -5 13 43 7.93 25.55
 -5 13 44 417.59 35.25
 -5 13 45 403.49 42.29
 -5 14 1 3.52 10.58
 -5 14 2 1624.55 33.47
 -5 14 3 681.9 22.03
 -5 14 4 2859.71 49.34
 -5 14 5 438.74 29.95
 -5 14 6 644.89 20.26
 -5 14 7 483.66 16.74
 -5 14 8 2109.1 44.93
 -5 14 9 1199.03 33.47
 -5 14 10 18.5 10.58
 -5 14 11 3061.46 54.62
 -5 14 12 37.89 11.46
 -5 14 13 0.88 11.46
 -5 14 14 802.58 24.67
 -5 14 15 649.29 22.03
 -5 14 16 3651.73 66.08
 -5 14 18 1321.49 72.24
 -5 14 19 860.74 29.95
 -5 14 20 1493.29 41.41
 -5 14 21 328.61 22.03
 -5 14 22 150.65 26.43
 -5 14 23 1723.22 45.81
 -5 14 24 47.57 29.95
 -5 14 25 236.11 41.41
 -5 14 26 547.1 29.07
 -5 14 27 116.29 24.67
 -5 14 28 358.56 26.43
 -5 14 29 69.6 27.31
 -5 14 30 54.62 56.38
 -5 14 31 1370.83 89.87
 -5 14 32 109.24 33.47
 -5 14 33 154.17 25.55
 -5 14 34 735.63 37.89
 -5 14 36 171.79 26.43
 -5 14 37 33.47 33.47
 -5 14 38 308.34 29.07
 -5 14 39 22.03 26.43
 -5 14 41 55.5 23.79
 -5 14 42 42.29 29.07
 -5 14 43 362.97 33.47
 -5 14 44 259.01 31.71
 -5 15 1 1380.52 30.83
 -5 15 2 355.92 17.62
 -5 15 3 6638.3 107.48
 -5 15 4 223.77 14.98
 -5 15 5 535.65 19.38
 -5 15 6 262.54 18.5
 -5 15 7 1756.71 45.81
 -5 15 8 191.18 15.86
 -5 15 9 2909.05 47.57
 -5 15 10 829.89 22.91
 -5 15 11 14.1 12.34
 -5 15 12 107.48 14.1
 -5 15 13 38.77 13.22
 -5 15 14 21.15 12.34
 -5 15 15 3059.69 57.26
 -5 15 16 63.44 17.62
 -5 15 17 173.56 19.38
 -5 15 18 417.59 30.83
 -5 15 19 1775.2 50.22
 -5 15 20 1002.57 44.93
 -5 15 21 2443.88 63.44
 -5 15 22 1096.84 45.81
 -5 15 23 601.72 29.07
 -5 15 25 2440.35 70.48
 -5 15 26 192.94 22.03
 -5 15 27 563.84 39.65
 -5 15 28 55.5 26.43
 -5 15 29 1445.71 100.43
 -5 15 30 644.01 34.35
 -5 15 31 1382.29 52.86
 -5 15 33 322.44 29.07
 -5 15 34 36.13 37.89
 -5 15 35 29.07 22.03
 -5 15 37 101.31 35.25
 -5 15 40 131.27 27.31
 -5 15 41 392.93 33.47
 -5 15 42 123.34 56.38
 -5 15 43 370.9 52.86
 -5 16 1 273.99 14.98
 -5 16 2 1114.46 55.5
 -5 16 3 612.3 27.31
 -5 16 4 129.5 14.98
 -5 16 5 0.88 10.58
 -5 16 6 262.54 15.86
 -5 16 7 1228.1 29.95
 -5 16 8 9.69 11.46
 -5 16 9 3.52 10.58
 -5 16 10 169.15 19.38
 -5 16 11 1784.9 37.89
 -5 16 12 350.63 23.79
 -5 16 13 512.74 24.67
 -5 16 14 1963.74 49.34
 -5 16 15 285.45 24.67
 -5 16 16 236.11 24.67
 -5 16 17 11.46 19.38
 -5 16 18 494.24 26.43
 -5 16 19 138.32 24.67
 -5 16 20 1092.43 59.02
 -5 16 21 160.35 21.15
 -5 16 22 600.84 37.89
 -5 16 23 942.67 37.89
 -5 16 24 5.28 19.38
 -5 16 25 1131.2 52.86
 -5 16 26 1014.03 53.74
 -5 16 27 904.78 50.22
 -5 16 28 31.71 26.43
 -5 16 30 49.34 22.03
 -5 16 31 162.99 24.67
 -5 16 32 388.52 29.07
 -5 16 33 481.02 31.71
 -5 16 34 31.71 37.01
 -5 16 35 286.33 29.07
 -5 16 36 220.25 28.19
 -5 16 37 410.55 32.59
 -5 16 38 306.58 30.83
 -5 16 39 355.92 40.53
 -5 16 40 214.97 29.07
 -5 16 41 70.48 50.22
 -5 16 42 621.98 39.65
 -5 17 1 1950.53 42.29
 -5 17 2 15.86 11.46
 -5 17 3 338.31 19.38
 -5 17 4 539.17 20.26
 -5 17 5 25.55 11.46
 -5 17 6 22.03 11.46
 -5 17 7 1471.26 33.47
 -5 17 9 72.24 14.98
 -5 17 10 143.6 15.86
 -5 17 11 115.41 14.1
 -5 17 12 790.25 24.67
 -5 17 13 1185.82 32.59
 -5 17 14 250.2 24.67
 -5 17 15 4023.51 121.58
 -5 17 16 9.69 14.1
 -5 17 17 18.5 14.1
 -5 17 18 498.64 38.77
 -5 17 19 55.5 21.15
 -5 17 20 82.81 19.38
 -5 17 21 103.96 19.38
 -5 17 22 134.79 21.15
 -5 17 23 56.38 34.35
 -5 17 24 1243.08 61.66
 -5 17 25 158.58 30.83
 -5 17 26 28.19 27.31
 -5 17 27 4112.49 114.53
 -5 17 28 53.74 22.03
 -5 17 29 32.59 20.26
 -5 17 30 279.27 27.31
 -5 17 31 586.75 53.74
 -5 17 32 80.17 29.95
 -5 17 33 335.66 49.34
 -5 17 34 247.56 28.19
 -5 17 35 17.62 22.91
 -5 17 38 12.34 24.67
 -5 17 39 564.72 37.89
 -5 17 40 78.41 28.19
 -5 17 41 84.57 32.59
 -5 18 1 635.2 30.83
 -5 18 2 94.27 14.1
 -5 18 3 1126.79 29.95
 -5 18 4 13.22 14.98
 -5 18 5 134.79 23.79
 -5 18 6 63.44 16.74
 -5 18 7 799.94 24.67
 -5 18 8 59.02 13.22
 -5 18 9 553.26 21.15
 -5 18 10 3272.9 68.72
 -5 18 11 1778.73 48.46
 -5 18 12 3427.95 65.2
 -5 18 13 20.26 12.34
 -5 18 14 834.31 29.95
 -5 18 15 934.74 28.19
 -5 18 16 984.08 29.07
 -5 18 17 84.57 19.38
 -5 18 18 46.69 21.15
 -5 18 19 108.36 34.35
 -5 18 20 4.4 23.79
 -5 18 21 407.91 37.01
 -5 18 22 2603.34 104.84
 -5 18 23 1017.55 75.77
 -5 18 24 200.87 29.07
 -5 18 25 199.1 34.35
 -5 18 27 301.3 39.65
 -5 18 28 25.55 22.03
 -5 18 29 767.35 37.89
 -5 18 30 57.26 23.79
 -5 18 31 98.67 37.89
 -5 18 32 41.41 31.71
 -5 18 33 37.89 22.91
 -5 18 34 500.4 34.35
 -5 18 35 626.39 44.05
 -5 18 36 28.19 35.25
 -5 18 37 174.44 47.57
 -5 18 38 576.17 37.89
 -5 18 39 1312.68 58.14
 -5 18 40 48.46 68.72
 -5 19 2 494.24 20.26
 -5 19 3 2892.3 65.2
 -5 19 4 2874.69 89.87
 -5 19 5 13.22 16.74
 -5 19 6 2.64 11.46
 -5 19 7 248.44 16.74
 -5 19 8 50.22 20.26
 -5 19 10 149.77 18.5
 -5 19 11 1305.64 41.41
 -5 19 12 256.37 18.5
 -5 19 13 1062.48 34.35
 -5 19 15 372.66 19.38
 -5 19 16 2.64 13.22
 -5 19 17 379.71 29.95
 -5 19 18 1658.04 43.17
 -5 19 19 1539.1 52.86
 -5 19 20 124.22 22.91
 -5 19 21 1252.77 48.46
 -5 19 22 399.97 29.07
 -5 19 23 122.46 22.91
 -5 19 24 107.48 22.91
 -5 19 25 299.54 28.19
 -5 19 26 1293.3 51.98
 -5 19 27 155.93 24.67
 -5 19 28 169.15 24.67
 -5 19 29 1095.08 47.57
 -5 19 30 178.84 38.77
 -5 19 31 1328.55 55.5
 -5 19 32 14.98 22.91
 -5 19 33 1173.48 51.1
 -5 19 34 390.28 33.47
 -5 19 35 200.87 40.53
 -5 19 36 18.5 25.55
 -5 19 37 325.09 31.71
 -5 19 38 414.95 34.35
 -5 20 2 626.39 29.07
 -5 20 3 0.88 13.22
 -5 20 4 219.37 18.5
 -5 20 5 631.67 23.79
 -5 20 6 297.78 23.79
 -5 20 7 190.3 15.86
 -5 20 8 1855.38 66.08
 -5 20 9 350.63 18.5
 -5 20 10 125.98 18.5
 -5 20 11 14.98 17.62
 -5 20 12 17.62 14.98
 -5 20 13 237.87 19.38
 -5 20 14 2250.07 63.44
 -5 20 15 188.54 23.79
 -5 20 16 1638.65 46.69
 -5 20 17 711.85 34.35
 -5 20 18 0.88 16.74
 -5 20 20 2363.71 82.81
 -5 20 21 24.67 20.26
 -5 20 23 111.89 29.07
 -5 20 24 6.16 21.15
 -5 20 25 222.89 37.01
 -5 20 26 1562.89 78.41
 -5 20 27 51.98 23.79
 -5 20 28 673.08 37.89
 -5 20 29 14.98 22.91
 -5 20 30 57.26 24.67
 -5 20 31 10.58 22.91
 -5 20 32 6.16 48.46
 -5 20 33 7.05 24.67
 -5 20 34 1571.69 63.44
 -5 20 36 16.74 24.67
 -5 21 1 20.26 14.1
 -5 21 2 1944.35 66.96
 -5 21 3 120.7 15.86
 -5 21 4 1907.36 44.05
 -5 21 5 909.19 28.19
 -5 21 6 1756.71 54.62
 -5 21 7 76.65 22.03
 -5 21 8 1007.86 29.95
 -5 21 9 113.65 18.5
 -5 21 10 4.4 14.98
 -5 21 11 412.31 28.19
 -5 21 12 29.07 19.38
 -5 21 13 309.22 27.31
 -5 21 14 903.9 38.77
 -5 21 15 10.58 20.26
 -5 21 16 368.26 29.07
 -5 21 17 52.86 22.03
 -5 21 18 486.31 26.43
 -5 21 19 1845.68 62.56
 -5 21 20 1408.71 53.74
 -5 21 22 69.6 22.91
 -5 21 23 35.25 47.57
 -5 21 24 48.46 22.91
 -5 21 25 355.04 33.47
 -5 21 26 866.9 51.1
 -5 21 27 213.21 28.19
 -5 21 28 129.5 25.55
 -5 21 29 511.86 35.25
 -5 21 30 1710.01 72.24
 -5 21 31 28.19 24.67
 -5 21 32 432.56 54.62
 -5 21 33 99.55 27.31
 -5 21 34 1.76 28.19
 -5 21 35 118.94 44.05
 -5 22 1 26.43 16.74
 -5 22 2 339.19 28.19
 -5 22 3 1409.6 47.57
 -5 22 6 92.51 26.43
 -5 22 7 273.99 37.89
 -5 22 8 55.5 16.74
 -5 22 9 111.89 25.55
 -5 22 10 3597.99 100.43
 -5 22 11 377.94 29.07
 -5 22 12 2643.86 78.41
 -5 22 13 28.19 20.26
 -5 22 15 144.49 23.79
 -5 22 16 14.98 20.26
 -5 22 17 151.53 27.31
 -5 22 18 1.76 21.15
 -5 22 19 707.43 57.26
 -5 22 20 481.02 63.44
 -5 22 21 219.37 26.43
 -5 22 22 1878.29 66.08
 -5 22 23 755.89 40.53
 -5 22 24 208.79 27.31
 -5 22 25 36.13 23.79
 -5 22 26 34.35 24.67
 -5 22 28 92.51 31.71
 -5 22 29 54.62 36.13
 -5 22 30 36.13 25.55
 -5 22 31 105.72 28.19
 -5 22 32 171.79 28.19
 -5 22 34 667.8 133.03
 -5 23 1 829.89 33.47
 -5 23 2 117.18 24.67
 -5 23 4 9.69 29.07
 -5 23 5 84.57 35.25
 -5 23 6 237.87 29.07
 -5 23 7 2633.29 79.29
 -5 23 8 30.83 17.62
 -5 23 9 63.44 18.5
 -5 23 10 319.8 22.91
 -5 23 11 18.5 20.26
 -5 23 12 27.31 21.15
 -5 23 13 40.53 25.55
 -5 23 14 402.61 29.07
 -5 23 15 627.27 35.25
 -5 23 16 17.62 31.71
 -5 23 17 39.65 22.03
 -5 23 18 192.06 26.43
 -5 23 19 76.65 23.79
 -5 23 20 103.07 44.93
 -5 23 21 12.34 37.01
 -5 23 22 406.14 41.41
 -5 23 23 278.39 29.95
 -5 23 24 42.29 24.67
 -5 23 25 681.02 52.86
 -5 23 26 812.28 50.22
 -5 23 27 1053.68 49.34
 -5 23 28 395.57 33.47
 -5 23 29 51.98 24.67
 -5 23 30 504.81 37.89
 -5 23 31 137.44 28.19
 -5 24 1 392.05 33.47
 -5 24 2 525.95 28.19
 -5 24 3 216.73 32.59
 -5 24 4 168.27 21.15
 -5 24 6 872.18 38.77
 -5 24 7 359.44 24.67
 -5 24 8 5.28 30.83
 -5 24 11 3032.39 92.51
 -5 24 12 266.06 27.31
 -5 24 13 40.53 24.67
 -5 24 14 1083.63 69.6
 -5 24 16 642.25 45.81
 -5 24 17 35.25 22.91
 -5 24 18 1041.34 76.65
 -5 24 19 560.32 45.81
 -5 24 20 774.39 51.98
 -5 24 21 699.51 50.22
 -5 24 22 244.92 38.77
 -5 24 23 1725.88 100.43
 -5 24 24 24.67 33.47
 -5 24 25 12.34 31.71
 -5 24 26 6.16 35.25
 -5 24 27 122.46 35.25
 -5 24 28 173.56 29.07
 -5 25 1 1909.12 68.72
 -5 25 2 88.1 19.38
 -5 25 3 3930.12 98.67
 -5 25 4 639.61 37.89
 -5 25 5 0.88 17.62
 -5 25 7 1138.25 41.41
 -5 25 8 876.59 49.34
 -5 25 9 20.26 29.07
 -5 25 12 6.16 25.55
 -5 25 13 88.1 26.43
 -5 25 14 31.71 22.91
 -5 25 15 477.5 34.35
 -5 25 16 143.6 35.25
 -5 25 17 211.44 28.19
 -5 25 18 72.24 29.95
 -5 25 19 2204.25 117.18
 -5 25 20 98.67 41.41
 -5 25 21 303.06 40.53
 -5 25 22 1.76 33.47
 -5 25 23 8.81 43.17
 -5 25 24 7.93 33.47
 -5 25 25 184.12 38.77
 -5 25 26 73.12 35.25
 -5 25 27 599.96 66.08
 -5 26 1 1386.69 49.34
 -5 26 2 31.71 20.26
 -5 26 3 912.71 41.41
 -5 26 4 372.66 39.65
 -5 26 5 47.57 19.38
 -5 26 6 655.46 39.65
 -5 26 7 406.14 35.25
 -5 26 8 1242.2 44.93
 -5 26 9 27.31 22.91
 -5 26 10 43.17 38.77
 -5 26 11 318.04 30.83
 -5 26 13 13.22 22.03
 -5 26 14 702.15 39.65
 -5 26 15 263.42 31.71
 -5 26 16 294.25 30.83
 -5 26 17 244.92 71.36
 -5 26 18 173.56 27.31
 -5 26 19 160.35 37.01
 -5 26 20 139.2 37.89
 -5 26 21 175.32 46.69
 -5 26 22 27.31 63.44
 -5 26 23 110.12 40.53
 -5 27 1 473.97 36.13
 -5 27 2 1444.83 49.34
 -5 27 3 45.81 19.38
 -5 27 4 85.45 21.15
 -5 27 5 285.45 24.67
 -5 27 6 259.01 32.59
 -5 27 7 177.96 28.19
 -5 27 8 23.79 19.38
 -5 27 11 248.44 29.07
 -5 27 12 212.32 29.07
 -5 27 13 140.96 51.1
 -5 27 14 523.31 64.32
 -5 27 15 98.67 27.31
 -5 27 16 116.29 36.13
 -5 27 18 1424.57 110.12
 -5 27 19 2.64 34.35
 -5 27 20 508.34 47.57
 -5 27 21 562.96 50.22
 -5 28 1 18.5 20.26
 -5 28 3 67.84 21.15
 -5 28 4 160.35 22.91
 -5 28 5 52.86 20.26
 -5 28 6 80.17 22.03
 -5 28 7 324.21 26.43
 -5 28 8 765.59 57.26
 -5 28 9 28.19 25.55
 -5 28 10 1419.28 59.9
 -5 28 11 61.66 26.43
 -5 28 12 1463.33 61.66
 -5 28 13 37.01 36.13
 -5 28 16 157.69 39.65
 -5 28 17 199.1 114.53
 -5 29 1 11.46 21.15
 -5 29 2 0.88 20.26
 -5 29 3 170.91 23.79
 -5 29 4 170.91 26.43
 -5 29 5 493.36 31.71
 -5 29 6 993.76 59.02
 -5 29 7 378.83 34.35
 -5 29 8 355.92 34.35
 -5 29 9 259.01 31.71
 -5 29 11 246.68 118.06
 -4 0 2 6588.08 97.79
 -4 0 4 17.62 7.05
 -4 0 8 3120.49 45.81
 -4 0 10 3947.74 90.75
 -4 0 12 3921.31 69.6
 -4 0 14 179.72 15.86
 -4 0 16 70.48 14.1
 -4 0 18 74 17.62
 -4 0 20 2264.16 99.55
 -4 0 22 6595.14 164.75
 -4 0 24 5219.02 179.72
 -4 0 26 549.74 23.79
 -4 0 28 824.61 30.83
 -4 0 32 14.98 23.79
 -4 0 34 3619.13 179.72
 -4 0 36 1773.44 74
 -4 0 38 298.66 90.75
 -4 0 40 9.69 81.05
 -4 0 42 56.38 95.15
 -4 0 44 779.68 125.1
 -4 0 46 2522.29 192.94
 -4 0 48 143.6 114.53
 -4 0 50 349.75 133.03
 -4 1 1 2206.89 28.19
 -4 1 2 10237.16 137.44
 -4 1 3 12457.27 133.91
 -4 1 4 18448.04 211.44
 -4 1 5 12714.53 137.44
 -4 1 6 22888.25 241.4
 -4 1 7 7522.82 87.22
 -4 1 8 302.18 8.81
 -4 1 9 7568.63 82.81
 -4 1 11 2277.38 39.65
 -4 1 12 10859.15 148.89
 -4 1 13 250.2 12.34
 -4 1 14 385 14.1
 -4 1 15 1177.01 23.79
 -4 1 16 1934.67 31.71
 -4 1 17 1297.7 29.95
 -4 1 18 3424.43 105.72
 -4 1 19 12749.76 180.6
 -4 1 20 1607.82 49.34
 -4 1 21 190.3 12.34
 -4 1 22 568.24 17.62
 -4 1 23 836.07 29.07
 -4 1 24 453.71 22.91
 -4 1 25 59.9 9.69
 -4 1 26 3198.9 61.66
 -4 1 27 121.58 12.34
 -4 1 28 1246.61 39.65
 -4 1 29 299.54 15.86
 -4 1 30 926.8 33.47
 -4 1 31 192.94 17.62
 -4 1 32 632.56 29.95
 -4 1 33 530.36 37.89
 -4 1 34 66.96 29.07
 -4 1 35 1240.44 64.32
 -4 1 36 27.31 18.5
 -4 1 37 2509.07 70.48
 -4 1 38 389.4 43.17
 -4 1 39 2107.34 90.75
 -4 1 40 330.37 37.01
 -4 1 41 147.13 33.47
 -4 1 42 904.78 53.74
 -4 1 43 61.66 32.59
 -4 1 44 59.02 33.47
 -4 1 45 107.48 36.13
 -4 1 47 26.43 36.13
 -4 1 48 42.29 37.89
 -4 1 49 1199.03 71.36
 -4 2 1 495.12 11.46
 -4 2 2 7425.03 74.88
 -4 2 3 15796.25 184.12
 -4 2 4 826.37 14.98
 -4 2 5 3449.1 39.65
 -4 2 6 8327.17 106.6
 -4 2 7 1118.86 16.74
 -4 2 8 14.98 5.28
 -4 2 9 6475.32 75.77
 -4 2 10 3792.69 58.14
 -4 2 11 29987.32 366.5
 -4 2 12 1325.89 21.15
 -4 2 13 1410.48 22.03
 -4 2 14 5957.29 87.22
 -4 2 15 439.62 12.34
 -4 2 16 6015.43 74
 -4 2 17 917.12 20.26
 -4 2 18 3153.96 56.38
 -4 2 19 1208.73 26.43
 -4 2 20 7671.71 141.84
 -4 2 21 1078.33 25.55
 -4 2 22 12.34 11.46
 -4 2 23 1103 36.13
 -4 2 24 779.68 26.43
 -4 2 25 683.66 31.71
 -4 2 26 4053.46 65.2
 -4 2 27 168.27 18.5
 -4 2 28 385.88 16.74
 -4 2 29 379.71 25.55
 -4 2 30 650.17 23.79
 -4 2 31 1029.89 28.19
 -4 2 32 1995.45 57.26
 -4 2 33 991.12 49.34
 -4 2 34 330.37 39.65
 -4 2 35 214.97 46.69
 -4 2 36 29.95 27.31
 -4 2 37 45.81 27.31
 -4 2 38 1036.05 111.89
 -4 2 39 418.47 39.65
 -4 2 40 182.36 33.47
 -4 2 41 60.78 32.59
 -4 2 43 155.05 36.13
 -4 2 44 66.08 31.71
 -4 2 45 329.49 89.87
 -4 2 46 192.94 40.53
 -4 2 47 315.4 74.88
 -4 2 48 497.76 58.14
 -4 2 49 204.39 57.26
 -4 3 1 16582.1 179.72
 -4 3 2 4231.42 54.62
 -4 3 3 11567.47 126.86
 -4 3 4 564.72 12.34
 -4 3 5 9366.74 124.22
 -4 3 6 4027.03 48.46
 -4 3 7 3471.12 49.34
 -4 3 8 111.89 7.05
 -4 3 9 19.38 5.28
 -4 3 10 216.73 7.93
 -4 3 11 687.18 14.98
 -4 3 12 103.07 8.81
 -4 3 13 7054.13 93.39
 -4 3 15 8459.31 126.86
 -4 3 16 1724.98 29.07
 -4 3 17 1211.37 26.43
 -4 3 18 2030.7 37.89
 -4 3 19 4520.39 81.05
 -4 3 20 550.62 18.5
 -4 3 21 2505.55 48.46
 -4 3 22 47.57 11.46
 -4 3 23 0.88 10.58
 -4 3 24 32.59 12.34
 -4 3 25 590.27 21.15
 -4 3 26 477.5 19.38
 -4 3 27 3679.92 102.19
 -4 3 28 1338.23 35.25
 -4 3 29 1019.31 27.31
 -4 3 30 33.47 11.46
 -4 3 31 1349.68 36.13
 -4 3 32 130.38 14.98
 -4 3 33 0 17.62
 -4 3 34 139.2 29.95
 -4 3 35 688.94 37.89
 -4 3 37 115.41 47.57
 -4 3 38 24.67 27.31
 -4 3 39 29.07 29.07
 -4 3 40 15.86 30.83
 -4 3 41 529.48 44.05
 -4 3 42 188.54 34.35
 -4 3 43 5574.05 361.21
 -4 3 44 71.36 34.35
 -4 3 45 1264.23 68.72
 -4 3 46 44.93 35.25
 -4 3 47 274.87 43.17
 -4 3 48 192.94 43.17
 -4 4 1 1562.89 22.03
 -4 4 2 3973.29 51.98
 -4 4 3 100.43 7.05
 -4 4 4 3678.15 50.22
 -4 4 5 12918.03 143.6
 -4 4 7 5130.92 66.08
 -4 4 8 270.47 9.69
 -4 4 9 142.72 7.93
 -4 4 10 2467.66 30.83
 -4 4 11 24801.78 281.92
 -4 4 12 0.88 6.16
 -4 4 13 467.81 11.46
 -4 4 14 8.81 6.16
 -4 4 15 2450.93 43.17
 -4 4 16 4170.63 64.32
 -4 4 17 1381.4 29.95
 -4 4 18 16158.33 253.72
 -4 4 19 2827.12 45.81
 -4 4 20 246.68 14.1
 -4 4 21 1414 32.59
 -4 4 22 1.76 11.46
 -4 4 23 6092.96 103.96
 -4 4 24 21.15 10.58
 -4 4 25 78.41 13.22
 -4 4 26 1182.3 32.59
 -4 4 27 2885.26 93.39
 -4 4 28 405.25 22.91
 -4 4 29 267.82 24.67
 -4 4 30 2294.11 60.78
 -4 4 31 1892.38 42.29
 -4 4 32 200.87 15.86
 -4 4 33 155.93 22.03
 -4 4 34 157.69 26.43
 -4 4 35 1333.83 66.08
 -4 4 36 133.03 34.35
 -4 4 37 38.77 20.26
 -4 4 38 171.79 24.67
 -4 4 39 502.17 41.41
 -4 4 41 211.44 34.35
 -4 4 42 22.03 32.59
 -4 4 43 209.67 37.89
 -4 4 44 20.26 33.47
 -4 4 45 869.54 55.5
 -4 4 46 102.19 58.14
 -4 4 47 653.7 53.74
 -4 4 48 17.62 37.01
 -4 5 1 2966.31 42.29
 -4 5 3 14607.78 171.79
 -4 5 4 44.93 7.05
 -4 5 7 20251.44 222.89
 -4 5 8 2782.18 35.25
 -4 5 9 4479.86 66.96
 -4 5 10 86.33 7.93
 -4 5 11 2495.85 35.25
 -4 5 12 1347.92 23.79
 -4 5 13 6522 85.45
 -4 5 14 302.18 10.58
 -4 5 15 388.52 13.22
 -4 5 16 301.3 14.1
 -4 5 17 387.64 14.1
 -4 5 18 1298.58 27.31
 -4 5 19 8535.97 132.15
 -4 5 20 1583.15 33.47
 -4 5 21 658.11 29.07
 -4 5 22 190.3 14.1
 -4 5 23 28.19 11.46
 -4 5 24 53.74 12.34
 -4 5 27 1273.04 54.62
 -4 5 28 50.22 14.1
 -4 5 29 41.41 14.98
 -4 5 30 446.66 22.03
 -4 5 31 535.65 24.67
 -4 5 32 1370.83 36.13
 -4 5 33 506.57 22.03
 -4 5 34 12.34 13.22
 -4 5 35 610.53 26.43
 -4 5 36 456.35 24.67
 -4 5 37 910.07 38.77
 -4 5 38 808.76 37.89
 -4 5 39 2272.08 72.24
 -4 5 40 9.69 21.15
 -4 5 41 202.63 35.25
 -4 5 42 4.4 51.1
 -4 5 43 90.75 34.35
 -4 5 44 23.79 34.35
 -4 5 45 1236.92 82.81
 -4 5 46 169.15 40.53
 -4 5 47 174.44 80.17
 -4 5 48 42.29 37.89
 -4 5 49 681.02 57.26
 -4 6 1 5175.84 68.72
 -4 6 2 1353.2 22.91
 -4 6 3 125.98 7.93
 -4 6 4 1375.23 21.15
 -4 6 5 13006.14 160.35
 -4 6 6 10231.88 115.41
 -4 6 8 1331.19 24.67
 -4 6 9 402.61 12.34
 -4 6 10 8276.07 91.63
 -4 6 11 3143.4 40.53
 -4 6 12 19439.16 224.65
 -4 6 13 1943.47 29.07
 -4 6 14 66.96 8.81
 -4 6 15 101.31 10.58
 -4 6 16 1364.66 30.83
 -4 6 17 340.95 15.86
 -4 6 18 135.68 13.22
 -4 6 19 30.83 11.46
 -4 6 20 2133.77 41.41
 -4 6 21 199.99 14.1
 -4 6 22 2751.35 59.9
 -4 6 23 2187.51 43.17
 -4 6 24 9243.4 190.3
 -4 6 25 1520.6 55.5
 -4 6 26 719.77 26.43
 -4 6 27 244.92 25.55
 -4 6 28 333.01 21.15
 -4 6 29 5.28 15.86
 -4 6 30 415.83 22.03
 -4 6 31 26.43 14.98
 -4 6 32 147.13 17.62
 -4 6 33 30.83 24.67
 -4 6 34 271.35 20.26
 -4 6 35 1850.98 49.34
 -4 6 36 1759.35 82.81
 -4 6 37 420.24 29.07
 -4 6 39 396.45 29.07
 -4 6 40 56.38 23.79
 -4 6 41 208.79 48.46
 -4 6 42 241.4 36.13
 -4 6 43 370.02 66.08
 -4 6 44 115.41 44.05
 -4 6 45 79.29 37.01
 -4 6 46 476.62 49.34
 -4 6 47 386.76 52.86
 -4 6 48 29.07 110.12
 -4 6 49 46.69 92.51
 -4 7 1 6.16 7.05
 -4 7 2 305.7 11.46
 -4 7 3 3568.92 42.29
 -4 7 4 871.3 16.74
 -4 7 5 4504.53 58.14
 -4 7 6 3967.12 47.57
 -4 7 7 9311.24 113.65
 -4 7 8 16.74 7.93
 -4 7 9 10359.62 115.41
 -4 7 11 1908.24 29.95
 -4 7 13 1496.81 26.43
 -4 7 14 1528.53 28.19
 -4 7 15 1214.89 23.79
 -4 7 16 3473.77 66.96
 -4 7 17 2560.17 66.96
 -4 7 18 2939 51.1
 -4 7 19 45.81 11.46
 -4 7 20 1969.9 40.53
 -4 7 21 1261.59 33.47
 -4 7 22 118.06 14.98
 -4 7 24 2102.06 47.57
 -4 7 25 1125.91 38.77
 -4 7 26 2494.09 54.62
 -4 7 27 768.23 30.83
 -4 7 28 66.08 16.74
 -4 7 29 104.84 23.79
 -4 7 30 2389.26 56.38
 -4 7 31 101.31 16.74
 -4 7 32 1983.12 74.88
 -4 7 33 255.49 32.59
 -4 7 34 38.77 18.5
 -4 7 35 592.91 26.43
 -4 7 36 397.33 34.35
 -4 7 37 564.72 32.59
 -4 7 38 1580.51 59.02
 -4 7 39 126.86 24.67
 -4 7 40 44.93 36.13
 -4 7 41 784.09 44.05
 -4 7 42 392.93 32.59
 -4 7 43 1810.45 91.63
 -4 7 44 256.37 41.41
 -4 7 45 180.6 57.26
 -4 7 47 835.19 63.44
 -4 8 1 65.2 8.81
 -4 8 2 1369.07 22.91
 -4 8 3 1055.44 20.26
 -4 8 4 1272.16 22.03
 -4 8 5 2400.72 32.59
 -4 8 6 2906.4 44.05
 -4 8 7 1589.32 24.67
 -4 8 9 411.43 13.22
 -4 8 10 2555.77 34.35
 -4 8 11 1949.65 30.83
 -4 8 13 122.46 9.69
 -4 8 14 2430.67 41.41
 -4 8 15 1105.65 39.65
 -4 8 16 1889.73 47.57
 -4 8 17 151.53 14.98
 -4 8 18 232.58 16.74
 -4 8 19 399.97 19.38
 -4 8 20 1323.25 34.35
 -4 8 21 639.61 23.79
 -4 8 22 695.11 25.55
 -4 8 23 1383.17 36.13
 -4 8 25 608.77 23.79
 -4 8 26 5408.43 106.6
 -4 8 27 125.98 16.74
 -4 8 28 1284.49 52.86
 -4 8 29 14.1 14.98
 -4 8 30 2171.65 81.93
 -4 8 31 1279.21 63.44
 -4 8 32 983.19 44.93
 -4 8 33 2234.2 62.56
 -4 8 34 186.78 36.13
 -4 8 35 1165.56 46.69
 -4 8 36 104.84 22.91
 -4 8 37 42.29 29.07
 -4 8 38 1846.56 64.32
 -4 8 39 94.27 24.67
 -4 8 40 116.29 35.25
 -4 8 41 792.02 87.22
 -4 8 42 84.57 25.55
 -4 8 43 157.69 40.53
 -4 8 44 138.32 26.43
 -4 8 45 7.05 31.71
 -4 8 46 1147.93 66.08
 -4 8 48 410.55 45.81
 -4 9 1 19705.22 235.23
 -4 9 3 104.84 9.69
 -4 9 4 10523.49 125.98
 -4 9 5 2401.6 33.47
 -4 9 6 302.18 12.34
 -4 9 7 2331.12 32.59
 -4 9 8 19.38 8.81
 -4 9 9 3519.58 45.81
 -4 9 10 2414.81 36.13
 -4 9 11 10277.69 126.86
 -4 9 12 1039.58 22.03
 -4 9 13 5763.47 92.51
 -4 9 14 988.48 26.43
 -4 9 15 417.59 17.62
 -4 9 16 5136.2 84.57
 -4 9 17 22.91 11.46
 -4 9 18 978.78 29.95
 -4 9 19 396.45 19.38
 -4 9 20 1042.22 30.83
 -4 9 21 236.11 16.74
 -4 9 22 399.09 20.26
 -4 9 23 35.25 14.1
 -4 9 24 5170.56 108.36
 -4 9 25 236.99 18.5
 -4 9 26 241.4 18.5
 -4 9 27 612.3 25.55
 -4 9 28 13.22 14.98
 -4 9 29 845.76 30.83
 -4 9 30 595.55 48.46
 -4 9 31 1572.57 49.34
 -4 9 32 16.74 18.5
 -4 9 33 66.08 23.79
 -4 9 34 340.95 45.81
 -4 9 35 1003.45 61.66
 -4 9 36 81.93 22.03
 -4 9 37 351.52 29.95
 -4 9 38 818.45 46.69
 -4 9 39 207.03 25.55
 -4 9 40 959.41 43.17
 -4 9 41 991.12 62.56
 -4 9 42 418.47 31.71
 -4 9 43 803.46 51.1
 -4 9 44 42.29 37.89
 -4 9 45 979.66 46.69
 -4 9 46 13.22 34.35
 -4 9 47 120.7 38.77
 -4 10 1 2677.35 39.65
 -4 10 2 16153.93 200.87
 -4 10 3 1380.52 24.67
 -4 10 4 711.85 19.38
 -4 10 5 48.46 9.69
 -4 10 6 4974.1 62.56
 -4 10 7 133.03 11.46
 -4 10 8 3557.46 50.22
 -4 10 9 1121.51 22.03
 -4 10 10 78.41 10.58
 -4 10 11 652.81 24.67
 -4 10 12 1643.94 38.77
 -4 10 13 0.88 11.46
 -4 10 14 1185.82 47.57
 -4 10 15 482.78 20.26
 -4 10 16 71.36 20.26
 -4 10 17 1049.26 32.59
 -4 10 18 3449.98 71.36
 -4 10 19 123.34 14.98
 -4 10 20 851.92 27.31
 -4 10 21 311 23.79
 -4 10 22 1843.92 75.77
 -4 10 23 742.68 34.35
 -4 10 24 2405.12 53.74
 -4 10 25 117.18 14.1
 -4 10 26 1085.39 30.83
 -4 10 27 1581.39 43.17
 -4 10 28 1258.06 38.77
 -4 10 29 1300.35 53.74
 -4 10 30 1.76 17.62
 -4 10 32 394.69 33.47
 -4 10 33 746.2 53.74
 -4 10 34 1358.5 63.44
 -4 10 35 447.55 71.36
 -4 10 36 695.11 40.53
 -4 10 37 187.66 23.79
 -4 10 39 130.38 24.67
 -4 10 40 488.96 43.17
 -4 10 41 36.13 23.79
 -4 10 42 66.96 23.79
 -4 10 44 132.15 29.95
 -4 10 45 199.1 35.25
 -4 10 46 19.38 35.25
 -4 10 47 208.79 112.77
 -4 11 1 85.45 11.46
 -4 11 2 199.99 11.46
 -4 11 3 2946.05 40.53
 -4 11 4 7964.2 99.55
 -4 11 5 3191.84 40.53
 -4 11 6 2033.34 32.59
 -4 11 7 33582.66 464.29
 -4 11 8 75.77 10.58
 -4 11 9 6289.42 99.55
 -4 11 10 1017.55 31.71
 -4 11 11 1770.8 39.65
 -4 11 12 1769.04 35.25
 -4 11 14 14.98 13.22
 -4 11 15 99.55 12.34
 -4 11 16 1089.79 27.31
 -4 11 17 2650.04 53.74
 -4 11 18 256.37 17.62
 -4 11 19 5358.22 102.19
 -4 11 20 1163.8 33.47
 -4 11 21 1465.98 37.89
 -4 11 22 152.41 15.86
 -4 11 23 10.58 13.22
 -4 11 24 3035.03 65.2
 -4 11 25 994.64 36.13
 -4 11 26 116.29 16.74
 -4 11 27 1277.44 37.89
 -4 11 28 285.45 22.91
 -4 11 29 887.17 65.2
 -4 11 30 98.67 22.03
 -4 11 31 227.3 22.03
 -4 11 32 3.52 18.5
 -4 11 33 12.34 27.31
 -4 11 34 677.48 76.65
 -4 11 35 1078.33 124.22
 -4 11 36 279.27 27.31
 -4 11 37 488.96 30.83
 -4 11 39 908.31 44.05
 -4 11 40 474.86 32.59
 -4 11 42 71.36 24.67
 -4 11 43 192.94 34.35
 -4 11 44 31.71 24.67
 -4 11 45 180.6 33.47
 -4 11 46 84.57 27.31
 -4 12 1 1208.73 31.71
 -4 12 2 283.69 12.34
 -4 12 3 206.15 11.46
 -4 12 4 2822.71 45.81
 -4 12 5 9.69 8.81
 -4 12 6 49.34 9.69
 -4 12 7 1332.95 29.07
 -4 12 8 131.27 12.34
 -4 12 9 154.17 14.1
 -4 12 10 537.41 20.26
 -4 12 11 681.9 23.79
 -4 12 12 10.58 10.58
 -4 12 13 22.03 10.58
 -4 12 14 140.96 17.62
 -4 12 15 46.69 13.22
 -4 12 16 628.15 21.15
 -4 12 17 44.93 16.74
 -4 12 18 78.41 14.98
 -4 12 19 72.24 14.1
 -4 12 20 7444.41 142.72
 -4 12 21 74 14.98
 -4 12 22 559.44 23.79
 -4 12 23 1959.33 71.36
 -4 12 24 607.88 31.71
 -4 12 26 1906.48 101.31
 -4 12 27 488.96 33.47
 -4 12 28 207.03 29.95
 -4 12 30 171.79 22.03
 -4 12 31 14.98 23.79
 -4 12 32 1951.41 77.53
 -4 12 33 454.59 48.46
 -4 12 34 280.15 34.35
 -4 12 35 895.97 50.22
 -4 12 36 695.99 62.56
 -4 12 37 11.46 32.59
 -4 12 39 53.74 23.79
 -4 12 40 1.76 22.91
 -4 12 41 84.57 24.67
 -4 12 42 149.77 31.71
 -4 12 43 13.22 24.67
 -4 12 44 343.59 60.78
 -4 12 45 54.62 27.31
 -4 13 1 3390.08 52.86
 -4 13 2 1082.75 29.95
 -4 13 3 5661.28 86.33
 -4 13 5 507.45 18.5
 -4 13 6 173.56 13.22
 -4 13 7 208.79 14.1
 -4 13 8 2932.83 65.2
 -4 13 9 1577.87 38.77
 -4 13 10 1750.53 31.71
 -4 13 11 63.44 10.58
 -4 13 12 1731.16 36.13
 -4 13 13 21.15 13.22
 -4 13 14 5098.32 84.57
 -4 13 15 2287.06 49.34
 -4 13 16 276.63 15.86
 -4 13 17 307.46 21.15
 -4 13 19 629.03 24.67
 -4 13 20 1191.11 40.53
 -4 13 21 7.05 14.1
 -4 13 22 407.02 30.83
 -4 13 23 43.17 33.47
 -4 13 24 118.94 18.5
 -4 13 25 317.16 23.79
 -4 13 26 157.69 32.59
 -4 13 27 1583.15 56.38
 -4 13 28 51.98 18.5
 -4 13 29 18.5 22.03
 -4 13 30 13.22 22.03
 -4 13 31 686.3 44.05
 -4 13 32 336.54 35.25
 -4 13 33 114.53 31.71
 -4 13 34 1.76 26.43
 -4 13 35 57.26 29.07
 -4 13 36 150.65 29.07
 -4 13 37 1371.71 83.69
 -4 13 38 192.06 46.69
 -4 13 40 49.34 24.67
 -4 13 41 212.32 29.07
 -4 13 43 251.08 30.83
 -4 13 44 14.98 25.55
 -4 14 1 180.6 13.22
 -4 14 2 718.01 22.03
 -4 14 3 1568.17 32.59
 -4 14 4 4756.5 83.69
 -4 14 5 2038.62 38.77
 -4 14 6 568.24 19.38
 -4 14 7 52.86 10.58
 -4 14 8 37.89 10.58
 -4 14 9 125.1 11.46
 -4 14 10 35.25 16.74
 -4 14 11 1416.64 29.07
 -4 14 12 452.83 20.26
 -4 14 13 1753.18 56.38
 -4 14 14 81.93 12.34
 -4 14 15 987.6 28.19
 -4 14 16 3569.8 78.41
 -4 14 17 69.6 16.74
 -4 14 18 1411.36 33.47
 -4 14 19 194.7 20.26
 -4 14 21 16.74 17.62
 -4 14 22 0.88 16.74
 -4 14 23 692.46 41.41
 -4 14 24 199.99 32.59
 -4 14 25 1445.71 47.57
 -4 14 26 3210.34 81.05
 -4 14 27 140.08 21.15
 -4 14 28 1410.48 48.46
 -4 14 29 802.58 46.69
 -4 14 30 2121.43 83.69
 -4 14 31 145.37 29.95
 -4 14 33 2.64 26.43
 -4 14 34 25.55 29.07
 -4 14 35 568.24 72.24
 -4 14 36 120.7 24.67
 -4 14 37 166.51 25.55
 -4 14 38 291.61 29.95
 -4 14 39 137.44 26.43
 -4 14 40 207.03 28.19
 -4 14 41 89.87 36.13
 -4 14 42 508.34 37.01
 -4 14 44 171.79 29.07
 -4 15 1 5692.11 91.63
 -4 15 2 3008.6 71.36
 -4 15 3 1066.89 27.31
 -4 15 4 647.53 27.31
 -4 15 5 2141.7 40.53
 -4 15 6 389.4 16.74
 -4 15 7 2997.15 69.6
 -4 15 8 1919.69 38.77
 -4 15 9 308.34 15.86
 -4 15 10 557.68 19.38
 -4 15 11 132.15 16.74
 -4 15 12 24.67 14.98
 -4 15 13 6633.89 121.58
 -4 15 14 603.48 31.71
 -4 15 15 538.29 22.91
 -4 15 16 808.76 27.31
 -4 15 17 1345.28 36.13
 -4 15 18 602.6 24.67
 -4 15 19 251.96 18.5
 -4 15 20 22.03 15.86
 -4 15 21 273.11 21.15
 -4 15 22 34.35 20.26
 -4 15 23 40.53 17.62
 -4 15 25 192.94 22.03
 -4 15 26 441.38 29.95
 -4 15 27 354.16 25.55
 -4 15 28 23.79 34.35
 -4 15 29 1.76 44.05
 -4 15 30 65.2 29.07
 -4 15 31 404.37 37.01
 -4 15 32 280.15 46.69
 -4 15 33 1212.25 64.32
 -4 15 34 38.77 29.07
 -4 15 35 866.9 41.41
 -4 15 36 107.48 23.79
 -4 15 37 263.42 40.53
 -4 15 38 133.91 26.43
 -4 15 39 97.79 25.55
 -4 15 42 175.32 29.07
 -4 15 43 631.67 39.65
 -4 16 1 989.36 26.43
 -4 16 2 2702.9 49.34
 -4 16 3 76.65 12.34
 -4 16 4 290.73 16.74
 -4 16 5 513.62 19.38
 -4 16 6 24.67 11.46
 -4 16 7 104.84 12.34
 -4 16 8 309.22 19.38
 -4 16 9 291.61 15.86
 -4 16 10 1193.75 43.17
 -4 16 11 39.65 23.79
 -4 16 12 1851.86 40.53
 -4 16 13 29.95 15.86
 -4 16 14 193.82 16.74
 -4 16 15 123.34 22.03
 -4 16 16 547.98 22.91
 -4 16 17 2767.2 86.33
 -4 16 18 187.66 16.74
 -4 16 19 83.69 14.98
 -4 16 20 479.26 26.43
 -4 16 21 199.1 21.15
 -4 16 22 1273.04 43.17
 -4 16 23 45.81 19.38
 -4 16 24 2662.37 71.36
 -4 16 25 133.91 22.03
 -4 16 26 366.5 35.25
 -4 16 27 152.41 28.19
 -4 16 28 111.89 56.38
 -4 16 29 2232.44 88.1
 -4 16 30 1069.53 56.38
 -4 16 31 11.46 36.13
 -4 16 32 308.34 56.38
 -4 16 33 140.08 60.78
 -4 16 34 199.1 34.35
 -4 16 35 26.43 44.05
 -4 16 36 247.56 29.95
 -4 16 38 158.58 27.31
 -4 16 39 157.69 39.65
 -4 16 40 101.31 26.43
 -4 16 41 565.6 66.08
 -4 16 42 101.31 54.62
 -4 17 1 226.41 14.98
 -4 17 2 101.31 13.22
 -4 17 3 22.91 11.46
 -4 17 4 44.05 15.86
 -4 17 5 104.84 13.22
 -4 17 6 1002.57 29.95
 -4 17 7 436.1 21.15
 -4 17 8 86.33 13.22
 -4 17 9 2784.83 52.86
 -4 17 10 40.53 12.34
 -4 17 11 437.86 26.43
 -4 17 13 177.96 16.74
 -4 17 14 22.91 14.1
 -4 17 15 56.38 14.1
 -4 17 16 73.12 14.98
 -4 17 17 144.49 18.5
 -4 17 18 1154.11 34.35
 -4 17 19 1480.08 44.05
 -4 17 20 22.91 15.86
 -4 17 21 1440.43 46.69
 -4 17 22 303.06 40.53
 -4 17 23 17.62 18.5
 -4 17 24 36.13 40.53
 -4 17 25 2495.85 91.63
 -4 17 26 102.19 29.07
 -4 17 28 49.34 29.07
 -4 17 29 845.76 50.22
 -4 17 30 96.03 31.71
 -4 17 31 798.18 48.46
 -4 17 32 40.53 33.47
 -4 17 33 46.69 29.95
 -4 17 34 351.52 29.95
 -4 17 35 77.53 44.05
 -4 17 36 89.87 23.79
 -4 17 37 1449.23 59.9
 -4 17 38 172.68 29.07
 -4 17 39 50.22 48.46
 -4 17 40 13.22 25.55
 -4 17 41 54.62 27.31
 -4 18 1 1198.15 30.83
 -4 18 2 286.33 19.38
 -4 18 3 542.69 20.26
 -4 18 4 174.44 21.15
 -4 18 5 3819.12 74
 -4 18 6 251.96 19.38
 -4 18 9 952.35 27.31
 -4 18 11 673.08 24.67
 -4 18 12 86.33 15.86
 -4 18 13 18.5 14.1
 -4 18 14 523.31 30.83
 -4 18 15 32.59 31.71
 -4 18 16 204.39 17.62
 -4 18 17 1643.94 56.38
 -4 18 18 98.67 24.67
 -4 18 19 2.64 22.03
 -4 18 20 1721.46 45.81
 -4 18 21 927.68 37.01
 -4 18 22 43.17 26.43
 -4 18 23 66.08 27.31
 -4 18 24 1641.29 74
 -4 18 25 1117.1 59.02
 -4 18 26 2397.19 100.43
 -4 18 27 66.08 29.95
 -4 18 29 120.7 32.59
 -4 18 30 177.08 40.53
 -4 18 31 533.01 43.17
 -4 18 32 848.4 50.22
 -4 18 33 15.86 21.15
 -4 18 34 16.74 27.31
 -4 18 35 357.68 38.77
 -4 18 36 421.12 46.69
 -4 18 37 314.52 45.81
 -4 18 38 302.18 31.71
 -4 18 40 140.96 28.19
 -4 19 1 1214.01 57.26
 -4 19 2 615.82 29.95
 -4 19 3 2220.99 63.44
 -4 19 4 367.38 32.59
 -4 19 5 1212.25 41.41
 -4 19 6 214.97 15.86
 -4 19 7 462.53 19.38
 -4 19 8 2117.91 44.93
 -4 19 9 259.01 21.15
 -4 19 10 1882.69 41.41
 -4 19 11 606.12 36.13
 -4 19 12 62.56 17.62
 -4 19 13 893.33 30.83
 -4 19 14 338.31 21.15
 -4 19 15 71.36 16.74
 -4 19 16 319.8 21.15
 -4 19 17 485.43 26.43
 -4 19 18 370.9 22.03
 -4 19 19 419.35 34.35
 -4 19 20 568.24 31.71
 -4 19 21 258.13 32.59
 -4 19 22 1257.18 62.56
 -4 19 23 319.8 84.57
 -4 19 24 32.59 28.19
 -4 19 25 2077.39 123.34
 -4 19 26 200.87 33.47
 -4 19 27 125.98 31.71
 -4 19 28 414.07 40.53
 -4 19 29 81.05 30.83
 -4 19 30 83.69 32.59
 -4 19 31 441.38 31.71
 -4 19 32 194.7 27.31
 -4 19 33 156.81 30.83
 -4 19 34 68.72 37.89
 -4 19 35 2.64 23.79
 -4 19 36 323.33 51.1
 -4 19 38 233.46 31.71
 -4 19 39 101.31 109.24
 -4 20 1 10.58 12.34
 -4 20 2 4196.18 79.29
 -4 20 4 950.59 28.19
 -4 20 5 947.07 28.19
 -4 20 6 1002.57 37.01
 -4 20 7 6.16 13.22
 -4 20 8 82.81 14.1
 -4 20 9 233.46 16.74
 -4 20 10 28.19 13.22
 -4 20 11 302.18 17.62
 -4 20 12 559.44 23.79
 -4 20 14 14.98 16.74
 -4 20 15 51.1 25.55
 -4 20 16 1043.1 75.77
 -4 20 17 196.46 29.95
 -4 20 18 2990.09 84.57
 -4 20 19 25.55 22.03
 -4 20 21 46.69 27.31
 -4 20 22 311 35.25
 -4 20 24 32.59 29.07
 -4 20 25 34.35 29.95
 -4 20 26 331.25 37.01
 -4 20 27 462.53 42.29
 -4 20 28 1510.91 88.98
 -4 20 29 200.87 44.93
 -4 20 30 2176.94 73.12
 -4 20 31 784.09 40.53
 -4 20 32 42.29 23.79
 -4 20 33 52.86 24.67
 -4 20 36 162.11 28.19
 -4 21 1 881 28.19
 -4 21 2 674.84 23.79
 -4 21 3 141.84 14.98
 -4 21 4 67.84 14.1
 -4 21 5 1261.59 37.01
 -4 21 6 434.34 22.03
 -4 21 7 751.49 25.55
 -4 21 8 1488.88 37.89
 -4 21 10 626.39 43.17
 -4 21 11 62.56 18.5
 -4 21 12 1562.89 44.93
 -4 21 13 669.56 34.35
 -4 21 14 2634.18 77.53
 -4 21 15 158.58 23.79
 -4 21 16 88.98 22.03
 -4 21 17 962.93 41.41
 -4 21 18 464.29 30.83
 -4 21 19 109.24 22.03
 -4 21 20 63.44 22.03
 -4 21 21 256.37 34.35
 -4 21 22 622.86 44.93
 -4 21 23 180.6 58.14
 -4 21 24 126.86 31.71
 -4 21 25 365.62 29.95
 -4 21 26 261.66 43.17
 -4 21 27 72.24 32.59
 -4 21 28 120.7 28.19
 -4 21 29 122.46 25.55
 -4 21 32 425.52 33.47
 -4 21 33 184.12 37.89
 -4 21 34 576.17 82.81
 -4 21 35 961.17 47.57
 -4 21 36 103.96 113.65
 -4 22 1 1848.32 47.57
 -4 22 2 123.34 16.74
 -4 22 3 395.57 21.15
 -4 22 4 1551.44 42.29
 -4 22 5 2828 95.15
 -4 22 6 353.28 27.31
 -4 22 7 111.01 22.03
 -4 22 8 24.67 16.74
 -4 22 9 20.26 17.62
 -4 22 10 62.56 16.74
 -4 22 11 520.67 26.43
 -4 22 12 219.37 20.26
 -4 22 13 246.68 25.55
 -4 22 14 1140.01 46.69
 -4 22 15 5.28 36.13
 -4 22 16 81.05 24.67
 -4 22 17 911.83 40.53
 -4 22 18 37.01 20.26
 -4 22 19 35.25 18.5
 -4 22 20 767.35 31.71
 -4 22 21 59.02 22.03
 -4 22 22 316.28 50.22
 -4 22 23 70.48 32.59
 -4 22 24 2508.19 97.79
 -4 22 25 26.43 22.91
 -4 22 26 527.71 42.29
 -4 22 28 68.72 24.67
 -4 22 29 178.84 35.25
 -4 22 30 36.13 24.67
 -4 22 31 101.31 27.31
 -4 22 32 1073.05 50.22
 -4 22 33 4.4 25.55
 -4 22 34 918.88 46.69
 -4 23 2 14.1 15.86
 -4 23 3 483.66 26.43
 -4 23 4 440.5 24.67
 -4 23 5 767.35 31.71
 -4 23 7 1733.8 50.22
 -4 23 8 503.05 26.43
 -4 23 9 2445.65 96.91
 -4 23 10 212.32 21.15
 -4 23 11 982.31 35.25
 -4 23 12 122.46 22.91
 -4 23 13 570 33.47
 -4 23 14 373.54 29.07
 -4 23 15 302.18 28.19
 -4 23 16 893.33 42.29
 -4 23 17 94.27 55.5
 -4 23 18 327.73 29.07
 -4 23 19 598.19 34.35
 -4 23 20 347.99 29.07
 -4 23 21 1286.26 67.84
 -4 23 22 31.71 22.91
 -4 23 23 16.74 23.79
 -4 23 24 523.31 38.77
 -4 23 25 1136.49 50.22
 -4 23 26 96.91 26.43
 -4 23 27 70.48 27.31
 -4 23 28 60.78 33.47
 -4 23 29 109.24 59.02
 -4 23 31 22.03 30.83
 -4 23 32 40.53 27.31
 -4 24 1 135.68 20.26
 -4 24 2 450.19 36.13
 -4 24 3 2.64 16.74
 -4 24 4 26.43 21.15
 -4 24 5 119.82 19.38
 -4 24 6 261.66 22.91
 -4 24 7 88.98 19.38
 -4 24 8 60.78 18.5
 -4 24 9 346.23 30.83
 -4 24 10 29.95 17.62
 -4 24 11 12.34 23.79
 -4 24 12 310.12 33.47
 -4 24 13 123.34 22.91
 -4 24 14 75.77 22.91
 -4 24 15 12.34 22.03
 -4 24 16 299.54 44.05
 -4 24 17 1179.66 87.22
 -4 24 18 1035.17 45.81
 -4 24 19 258.13 29.07
 -4 24 20 157.69 26.43
 -4 24 21 1650.1 84.57
 -4 24 22 371.78 41.41
 -4 24 23 250.2 66.96
 -4 24 24 646.65 50.22
 -4 24 25 485.43 35.25
 -4 24 26 142.72 27.31
 -4 24 27 80.17 29.95
 -4 24 28 620.22 40.53
 -4 24 29 768.23 101.31
 -4 24 30 307.46 43.17
 -4 25 1 3023.58 102.19
 -4 25 2 458.11 38.77
 -4 25 3 148.89 28.19
 -4 25 4 266.06 31.71
 -4 25 5 14.98 16.74
 -4 25 6 1191.11 45.81
 -4 25 7 555.9 47.57
 -4 25 8 405.25 31.71
 -4 25 9 89.87 36.13
 -4 25 10 251.08 42.29
 -4 25 11 201.75 26.43
 -4 25 12 431.68 31.71
 -4 25 13 1241.32 51.98
 -4 25 14 13.22 22.03
 -4 25 15 179.72 33.47
 -4 25 16 19.38 38.77
 -4 25 17 15.86 22.91
 -4 25 18 109.24 30.83
 -4 25 19 21.15 40.53
 -4 25 20 12.34 30.83
 -4 25 21 48.46 30.83
 -4 25 22 18.5 33.47
 -4 25 23 80.17 35.25
 -4 25 24 87.22 53.74
 -4 25 25 735.63 118.06
 -4 25 26 28.19 33.47
 -4 25 27 22.91 36.13
 -4 25 28 252.84 115.41
 -4 26 1 199.1 27.31
 -4 26 2 55.5 27.31
 -4 26 3 37.01 18.5
 -4 26 4 390.28 26.43
 -4 26 5 1110.94 40.53
 -4 26 6 259.01 23.79
 -4 26 7 57.26 25.55
 -4 26 8 115.41 28.19
 -4 26 9 177.08 40.53
 -4 26 12 13.22 22.91
 -4 26 13 379.71 38.77
 -4 26 14 131.27 26.43
 -4 26 15 189.42 38.77
 -4 26 16 829.89 43.17
 -4 26 17 1162.04 86.33
 -4 26 18 1282.73 54.62
 -4 26 19 164.75 27.31
 -4 26 20 38.77 81.05
 -4 26 21 97.79 37.01
 -4 26 22 2.64 32.59
 -4 26 23 108.36 36.13
 -4 26 24 99.55 37.01
 -4 26 25 17.62 56.38
 -4 27 1 2.64 22.03
 -4 27 2 328.61 29.95
 -4 27 3 249.32 46.69
 -4 27 4 32.59 29.95
 -4 27 5 559.44 33.47
 -4 27 6 207.91 40.53
 -4 27 7 248.44 24.67
 -4 27 8 102.19 32.59
 -4 27 9 1038.7 40.53
 -4 27 10 7.93 35.25
 -4 27 11 162.11 27.31
 -4 27 12 1432.5 92.51
 -4 27 13 218.49 29.07
 -4 27 14 455.47 35.25
 -4 27 15 96.03 36.13
 -4 27 17 722.42 41.41
 -4 27 18 103.07 27.31
 -4 27 19 14.98 25.55
 -4 27 21 534.77 48.46
 -4 28 1 123.34 41.41
 -4 28 2 142.72 22.91
 -4 28 3 64.32 20.26
 -4 28 4 1522.36 64.32
 -4 28 5 37.01 31.71
 -4 28 6 629.91 32.59
 -4 28 7 10.58 21.15
 -4 28 8 201.75 22.91
 -4 28 9 20.26 24.67
 -4 28 10 126.86 40.53
 -4 28 11 14.98 24.67
 -4 28 12 743.56 41.41
 -4 28 13 318.04 32.59
 -4 28 14 110.12 43.17
 -4 28 15 233.46 30.83
 -4 28 16 4.4 25.55
 -4 28 17 17.62 34.35
 -4 28 18 34.35 36.13
 -4 29 2 166.51 23.79
 -4 29 3 59.9 21.15
 -4 29 4 87.22 22.03
 -4 29 5 470.45 30.83
 -4 29 6 54.62 22.03
 -4 29 7 1471.26 51.98
 -4 29 8 821.09 44.05
 -4 29 9 119.82 42.29
 -4 29 10 491.6 60.78
 -4 29 11 128.62 28.19
 -4 29 12 74 26.43
 -4 29 13 236.11 117.18
 -3 0 2 1044.86 24.67
 -3 0 4 69027.74 835.19
 -3 0 6 67499.21 904.78
 -3 0 8 1472.14 43.17
 -3 0 10 2873.81 88.98
 -3 0 12 9691.83 146.25
 -3 0 14 3296.69 66.96
 -3 0 16 12271.38 194.7
 -3 0 18 2563.69 51.98
 -3 0 20 1120.62 33.47
 -3 0 22 4053.46 155.05
 -3 0 24 130.38 18.5
 -3 0 26 3307.25 134.79
 -3 0 28 2080.03 49.34
 -3 0 30 1336.47 47.57
 -3 0 32 1236.04 59.02
 -3 0 34 6894.67 229.94
 -3 0 36 695.11 82.81
 -3 0 38 370.02 97.79
 -3 0 40 140.96 88.1
 -3 0 42 41.41 93.39
 -3 0 44 390.28 117.18
 -3 0 46 174.44 112.77
 -3 0 48 448.43 130.38
 -3 1 1 4227.01 58.14
 -3 1 2 36249.43 378.83
 -3 1 3 22135.89 265.18
 -3 1 5 8727.14 103.96
 -3 1 6 12105.75 124.22
 -3 1 7 1142.65 19.38
 -3 1 8 6608.35 80.17
 -3 1 9 4524.79 57.26
 -3 1 10 15785.67 172.68
 -3 1 11 3127.53 44.93
 -3 1 12 225.53 8.81
 -3 1 13 338.31 10.58
 -3 1 14 3859.64 50.22
 -3 1 15 53.74 7.05
 -3 1 16 75.77 7.93
 -3 1 17 3538.07 43.17
 -3 1 18 148.89 10.58
 -3 1 19 2939.88 44.93
 -3 1 20 1821.89 34.35
 -3 1 21 7805.62 118.06
 -3 1 22 1465.1 30.83
 -3 1 23 4591.75 105.72
 -3 1 24 5359.98 88.1
 -3 1 25 653.7 20.26
 -3 1 26 204.39 16.74
 -3 1 27 414.95 18.5
 -3 1 28 747.96 26.43
 -3 1 29 1348.8 37.89
 -3 1 30 107.48 13.22
 -3 1 31 1105.65 31.71
 -3 1 32 105.72 15.86
 -3 1 33 310.12 19.38
 -3 1 34 253.72 38.77
 -3 1 35 140.96 20.26
 -3 1 36 436.1 31.71
 -3 1 37 41.41 19.38
 -3 1 38 180.6 32.59
 -3 1 39 187.66 47.57
 -3 1 40 128.62 31.71
 -3 1 41 89.87 32.59
 -3 1 42 0.88 29.95
 -3 1 43 171.79 36.13
 -3 1 44 316.28 48.46
 -3 1 46 752.37 55.5
 -3 1 47 1213.13 74
 -3 1 48 287.21 53.74
 -3 1 49 1061.6 68.72
 -3 2 1 658.11 13.22
 -3 2 2 69085.01 754.13
 -3 2 3 1847.44 29.95
 -3 2 4 1190.23 21.15
 -3 2 5 15013.04 165.63
 -3 2 6 4147.73 52.86
 -3 2 7 4501 58.14
 -3 2 8 14282.7 155.93
 -3 2 9 22565.81 251.08
 -3 2 10 9258.38 121.58
 -3 2 11 1097.72 18.5
 -3 2 12 184.12 8.81
 -3 2 13 1710.89 24.67
 -3 2 14 9333.27 103.96
 -3 2 15 1673.01 28.19
 -3 2 16 4097.51 50.22
 -3 2 17 5890.33 71.36
 -3 2 18 925.92 27.31
 -3 2 19 48.46 9.69
 -3 2 20 724.18 24.67
 -3 2 21 2139.94 44.05
 -3 2 22 364.74 15.86
 -3 2 23 653.7 28.19
 -3 2 25 52.86 11.46
 -3 2 26 1.76 11.46
 -3 2 27 71.36 13.22
 -3 2 28 3521.34 78.41
 -3 2 29 1957.57 42.29
 -3 2 30 1673.01 39.65
 -3 2 31 46.69 13.22
 -3 2 33 111.01 17.62
 -3 2 35 49.34 52.86
 -3 2 36 604.36 67.84
 -3 2 37 713.61 51.1
 -3 2 38 29.95 27.31
 -3 2 39 111.89 30.83
 -3 2 40 2472.96 119.82
 -3 2 41 1299.46 67.84
 -3 2 42 1536.46 75.77
 -3 2 43 32.59 29.95
 -3 2 44 103.07 36.13
 -3 2 45 444.02 45.81
 -3 2 46 66.08 37.01
 -3 2 47 214.09 45.81
 -3 2 48 331.25 63.44
 -3 3 1 9631.04 132.15
 -3 3 2 2823.59 41.41
 -3 3 3 6818.02 74
 -3 3 4 1617.51 22.03
 -3 3 5 129.5 7.05
 -3 3 6 653.7 12.34
 -3 3 7 95.15 6.16
 -3 3 8 346.23 9.69
 -3 3 9 823.73 14.1
 -3 3 10 37.89 5.28
 -3 3 11 7421.51 79.29
 -3 3 13 22411.64 251.08
 -3 3 15 14021.92 151.53
 -3 3 16 244.92 8.81
 -3 3 17 689.82 15.86
 -3 3 18 3172.47 61.66
 -3 3 19 7375.69 144.49
 -3 3 20 2154.92 54.62
 -3 3 21 1296.82 29.95
 -3 3 22 455.47 17.62
 -3 3 23 2676.47 53.74
 -3 3 24 1598.12 36.13
 -3 3 25 3135.46 56.38
 -3 3 26 23.79 12.34
 -3 3 27 1621.91 36.13
 -3 3 28 540.05 25.55
 -3 3 29 99.55 13.22
 -3 3 30 181.48 15.86
 -3 3 31 282.8 26.43
 -3 3 32 147.13 21.15
 -3 3 33 1416.64 47.57
 -3 3 34 385 27.31
 -3 3 35 364.74 38.77
 -3 3 36 1240.44 98.67
 -3 3 37 212.32 53.74
 -3 3 38 69.6 29.07
 -3 3 39 71.36 32.59
 -3 3 40 290.73 36.13
 -3 3 41 306.58 37.89
 -3 3 42 5.28 30.83
 -3 3 43 139.2 32.59
 -3 3 44 356.8 43.17
 -3 3 45 533.01 46.69
 -3 3 47 20.26 37.01
 -3 3 49 105.72 41.41
 -3 4 1 266.94 9.69
 -3 4 2 2435.07 34.35
 -3 4 3 173.56 7.93
 -3 4 4 348.87 9.69
 -3 4 5 539.17 12.34
 -3 4 6 365.62 9.69
 -3 4 7 5017.27 52.86
 -3 4 8 6178.42 67.84
 -3 4 9 3760.96 49.34
 -3 4 10 1431.62 22.03
 -3 4 12 4279.87 59.02
 -3 4 13 1791.94 24.67
 -3 4 14 927.68 16.74
 -3 4 16 550.62 14.1
 -3 4 17 7361.59 87.22
 -3 4 18 2411.28 43.17
 -3 4 19 2709.94 62.56
 -3 4 20 11.46 10.58
 -3 4 21 1551.44 32.59
 -3 4 22 36.13 11.46
 -3 4 23 1913.52 38.77
 -3 4 24 372.66 17.62
 -3 4 25 236.11 18.5
 -3 4 26 867.78 26.43
 -3 4 27 8.81 11.46
 -3 4 28 1208.73 40.53
 -3 4 29 1569.05 55.5
 -3 4 30 533.01 27.31
 -3 4 31 57.26 16.74
 -3 4 32 15.86 14.98
 -3 4 33 1772.56 51.1
 -3 4 34 161.23 20.26
 -3 4 35 1359.38 39.65
 -3 4 38 1390.21 65.2
 -3 4 39 994.64 55.5
 -3 4 40 1327.67 67.84
 -3 4 41 2889.66 137.44
 -3 4 42 1094.2 66.96
 -3 4 43 141.84 34.35
 -3 4 44 422.88 66.08
 -3 4 45 347.11 41.41
 -3 4 46 150.65 63.44
 -3 4 47 297.78 44.05
 -3 4 48 11.46 37.89
 -3 4 49 566.48 96.91
 -3 5 1 4086.05 51.98
 -3 5 2 12.34 5.28
 -3 5 3 696.87 14.1
 -3 5 4 130.38 7.93
 -3 5 6 1295.06 20.26
 -3 5 7 3408.57 48.46
 -3 5 8 5668.32 62.56
 -3 5 9 6097.36 82.81
 -3 5 10 4131.86 56.38
 -3 5 11 3088.77 40.53
 -3 5 12 84.57 7.93
 -3 5 13 2617.43 38.77
 -3 5 14 5762.59 81.93
 -3 5 15 1906.48 27.31
 -3 5 17 3605.03 73.12
 -3 5 18 33.47 9.69
 -3 5 19 34.35 10.58
 -3 5 20 1763.75 54.62
 -3 5 21 14280.05 255.49
 -3 5 22 36.13 13.22
 -3 5 23 607 22.91
 -3 5 24 793.78 26.43
 -3 5 25 360.33 17.62
 -3 5 26 221.13 19.38
 -3 5 27 677.48 26.43
 -3 5 28 320.68 20.26
 -3 5 29 596.43 24.67
 -3 5 30 56.38 14.98
 -3 5 31 63.44 17.62
 -3 5 32 357.68 34.35
 -3 5 33 3622.65 88.1
 -3 5 34 74 22.91
 -3 5 35 917.12 37.01
 -3 5 36 185.9 18.5
 -3 5 37 1544.38 54.62
 -3 5 38 279.27 34.35
 -3 5 39 844.87 40.53
 -3 5 40 848.4 53.74
 -3 5 42 48.46 30.83
 -3 5 43 216.73 38.77
 -3 5 44 30.83 33.47
 -3 5 45 20.26 36.13
 -3 5 47 913.59 61.66
 -3 5 48 184.12 43.17
 -3 5 49 1208.73 74
 -3 6 1 1532.05 22.91
 -3 6 2 697.75 14.1
 -3 6 3 1343.52 20.26
 -3 6 4 20593.26 223.77
 -3 6 5 2385.73 31.71
 -3 6 6 26241.32 288.97
 -3 6 7 3879.9 44.05
 -3 6 8 831.65 15.86
 -3 6 9 423.76 11.46
 -3 6 10 527.71 13.22
 -3 6 11 4372.38 54.62
 -3 6 12 4411.15 57.26
 -3 6 13 16.74 7.05
 -3 6 14 1533.82 25.55
 -3 6 15 10238.04 125.1
 -3 6 16 1576.99 35.25
 -3 6 17 3689.61 65.2
 -3 6 18 0 24.67
 -3 6 19 81.93 11.46
 -3 6 20 515.38 25.55
 -3 6 21 81.05 12.34
 -3 6 22 698.63 22.91
 -3 6 24 1187.58 33.47
 -3 6 25 947.95 29.95
 -3 6 26 715.37 26.43
 -3 6 27 150.65 19.38
 -3 6 29 9.69 14.1
 -3 6 30 377.06 22.03
 -3 6 32 778.8 48.46
 -3 6 33 40.53 18.5
 -3 6 34 2879.09 74.88
 -3 6 35 666.91 30.83
 -3 6 36 856.32 102.19
 -3 6 37 316.28 27.31
 -3 6 38 370.9 29.07
 -3 6 40 133.91 33.47
 -3 6 41 6.16 22.91
 -3 6 42 322.44 38.77
 -3 6 44 734.75 53.74
 -3 6 45 10.58 34.35
 -3 6 46 1549.67 83.69
 -3 6 47 127.74 40.53
 -3 6 48 374.42 43.17
 -3 6 49 35.25 96.91
 -3 7 1 950.59 16.74
 -3 7 2 6740.49 81.05
 -3 7 3 82.81 7.93
 -3 7 4 603.48 14.1
 -3 7 5 511.86 13.22
 -3 7 6 968.21 17.62
 -3 7 7 2744.31 35.25
 -3 7 8 2510.84 37.01
 -3 7 9 645.77 14.1
 -3 7 10 2559.29 33.47
 -3 7 11 3505.48 44.93
 -3 7 12 1210.49 22.91
 -3 7 13 10754.31 121.58
 -3 7 14 2246.53 36.13
 -3 7 15 3303.73 45.81
 -3 7 16 260.78 13.22
 -3 7 17 5660.4 132.15
 -3 7 18 164.75 12.34
 -3 7 19 942.67 36.13
 -3 7 20 2520.52 51.98
 -3 7 21 1504.74 38.77
 -3 7 22 1008.74 29.95
 -3 7 23 2095 45.81
 -3 7 24 1592.84 44.93
 -3 7 25 2901.12 60.78
 -3 7 26 50.22 14.1
 -3 7 27 21.15 14.98
 -3 7 28 568.24 24.67
 -3 7 29 44.05 22.03
 -3 7 30 88.1 30.83
 -3 7 31 1031.65 38.77
 -3 7 32 997.29 37.89
 -3 7 33 162.99 21.15
 -3 7 34 457.23 27.31
 -3 7 35 211.44 25.55
 -3 7 36 11.46 29.07
 -3 7 37 133.91 39.65
 -3 7 38 473.09 53.74
 -3 7 39 71.36 42.29
 -3 7 40 168.27 38.77
 -3 7 41 11.46 22.03
 -3 7 43 52.86 33.47
 -3 7 44 17.62 33.47
 -3 7 45 1334.71 68.72
 -3 7 46 84.57 33.47
 -3 7 47 60.78 36.13
 -3 7 48 380.59 45.81
 -3 7 49 157.69 108.36
 -3 8 1 475.74 13.22
 -3 8 2 4358.28 53.74
 -3 8 3 83.69 7.93
 -3 8 4 3.52 7.05
 -3 8 5 485.43 13.22
 -3 8 6 665.15 17.62
 -3 8 7 826.37 16.74
 -3 8 9 143.6 8.81
 -3 8 10 4738 66.96
 -3 8 11 2402.48 31.71
 -3 8 12 2261.51 31.71
 -3 8 14 2434.19 43.17
 -3 8 15 7044.44 110.12
 -3 8 16 267.82 14.98
 -3 8 17 1283.61 44.93
 -3 8 18 311 17.62
 -3 8 19 61.66 13.22
 -3 8 20 455.47 21.15
 -3 8 21 21.15 12.34
 -3 8 22 83.69 14.1
 -3 8 23 5124.75 106.6
 -3 8 24 29.07 13.22
 -3 8 25 204.39 20.26
 -3 8 26 1048.38 32.59
 -3 8 27 396.45 25.55
 -3 8 28 1785.78 45.81
 -3 8 29 17.62 33.47
 -3 8 30 4016.46 133.03
 -3 8 31 726.82 31.71
 -3 8 32 239.63 22.03
 -3 8 33 355.92 25.55
 -3 8 34 455.47 40.53
 -3 8 35 259.01 34.35
 -3 8 36 77.53 30.83
 -3 8 37 15.86 48.46
 -3 8 38 107.48 31.71
 -3 8 39 4.4 21.15
 -3 8 40 3220.04 123.34
 -3 8 41 55.5 24.67
 -3 8 42 806.12 88.98
 -3 8 43 16.74 27.31
 -3 8 44 88.1 31.71
 -3 8 47 595.55 51.1
 -3 9 1 1091.55 20.26
 -3 9 2 516.27 14.1
 -3 9 3 6344.92 74
 -3 9 4 2327.59 35.25
 -3 9 5 450.19 14.1
 -3 9 6 38.77 7.93
 -3 9 7 8082.25 92.51
 -3 9 8 217.61 10.58
 -3 9 9 1131.2 20.26
 -3 9 10 1752.3 27.31
 -3 9 11 14890.58 188.54
 -3 9 12 3702.82 64.32
 -3 9 13 1844.8 40.53
 -3 9 14 614.94 20.26
 -3 9 15 5056.92 99.55
 -3 9 16 5.28 10.58
 -3 9 17 725.06 22.91
 -3 9 18 181.48 15.86
 -3 9 19 278.39 20.26
 -3 9 20 92.51 14.98
 -3 9 21 5.28 13.22
 -3 9 22 5171.44 104.84
 -3 9 23 919.76 29.95
 -3 9 24 144.49 15.86
 -3 9 25 2943.41 84.57
 -3 9 26 635.2 25.55
 -3 9 27 1791.94 51.1
 -3 9 28 454.59 35.25
 -3 9 29 96.91 28.19
 -3 9 30 74 22.91
 -3 9 31 0.88 20.26
 -3 9 32 6.16 26.43
 -3 9 33 58.14 31.71
 -3 9 36 273.99 51.1
 -3 9 37 571.77 44.05
 -3 9 38 675.72 94.27
 -3 9 39 185 44.05
 -3 9 40 222.89 44.93
 -3 9 41 450.19 40.53
 -3 9 42 724.18 37.89
 -3 9 43 746.2 39.65
 -3 9 44 523.31 66.96
 -3 9 46 16.74 35.25
 -3 9 48 133.91 109.24
 -3 10 1 4399.69 59.9
 -3 10 2 3784.75 52.86
 -3 10 3 19.38 7.93
 -3 10 4 1902.95 29.07
 -3 10 5 1800.76 27.31
 -3 10 6 9054.86 103.96
 -3 10 7 2222.76 31.71
 -3 10 8 313.64 12.34
 -3 10 9 800.82 20.26
 -3 10 10 880.11 21.15
 -3 10 11 1057.2 30.83
 -3 10 12 3401.52 69.6
 -3 10 13 2694.08 51.98
 -3 10 14 422 17.62
 -3 10 16 571.77 22.91
 -3 10 17 1001.69 25.55
 -3 10 18 148.89 15.86
 -3 10 19 1236.04 59.02
 -3 10 20 730.34 28.19
 -3 10 21 38.77 14.1
 -3 10 22 26.43 22.03
 -3 10 23 1838.64 44.05
 -3 10 24 29.95 14.1
 -3 10 26 2869.41 89.87
 -3 10 27 28.19 15.86
 -3 10 28 259.01 22.91
 -3 10 29 1523.24 46.69
 -3 10 30 808.76 33.47
 -3 10 32 970.86 37.01
 -3 10 34 599.96 40.53
 -3 10 35 328.61 56.38
 -3 10 37 9.69 26.43
 -3 10 38 1995.45 105.72
 -3 10 39 251.96 26.43
 -3 10 40 475.74 52.86
 -3 10 41 71.36 23.79
 -3 10 42 57.26 24.67
 -3 10 44 803.46 67.84
 -3 10 45 41.41 29.95
 -3 10 46 36.13 70.48
 -3 10 47 185.9 41.41
 -3 11 1 870.42 19.38
 -3 11 2 867.78 19.38
 -3 11 3 2606.87 37.89
 -3 11 4 1509.15 27.31
 -3 11 5 2705.54 39.65
 -3 11 6 685.42 17.62
 -3 11 7 66.08 9.69
 -3 11 8 1661.56 31.71
 -3 11 9 16409.41 244.92
 -3 11 10 59.9 10.58
 -3 11 11 4911.55 74
 -3 11 12 1335.59 27.31
 -3 11 13 457.23 18.5
 -3 11 15 21.15 12.34
 -3 11 16 2905.52 74.88
 -3 11 17 3225.33 54.62
 -3 11 18 50.22 12.34
 -3 11 19 1998.09 44.93
 -3 11 20 513.62 22.03
 -3 11 21 2112.63 52.86
 -3 11 22 956.77 30.83
 -3 11 23 392.05 21.15
 -3 11 25 21.15 17.62
 -3 11 26 44.05 15.86
 -3 11 27 37.89 16.74
 -3 11 28 366.5 23.79
 -3 11 29 367.38 24.67
 -3 11 30 348.87 26.43
 -3 11 31 5084.23 175.32
 -3 11 32 16.74 17.62
 -3 11 33 688.06 44.05
 -3 11 34 1033.41 125.1
 -3 11 35 224.65 33.47
 -3 11 37 343.59 37.01
 -3 11 38 59.02 29.95
 -3 11 39 540.05 43.17
 -3 11 40 134.79 24.67
 -3 11 41 96.91 24.67
 -3 11 42 1019.31 47.57
 -3 11 43 157.69 44.05
 -3 11 44 182.36 29.95
 -3 11 45 493.36 63.44
 -3 12 1 1564.65 29.07
 -3 12 2 724.18 16.74
 -3 12 3 1843.92 30.83
 -3 12 4 5007.58 73.12
 -3 12 5 8658.43 110.12
 -3 12 6 10190.47 137.44
 -3 12 7 1080.99 29.07
 -3 12 8 10.58 12.34
 -3 12 9 2939 48.46
 -3 12 10 170.03 13.22
 -3 12 11 593.79 19.38
 -3 12 12 6.16 9.69
 -3 12 13 379.71 16.74
 -3 12 14 377.94 16.74
 -3 12 15 272.23 17.62
 -3 12 16 2148.75 66.08
 -3 12 17 3123.13 73.12
 -3 12 18 7.05 14.1
 -3 12 19 81.93 12.34
 -3 12 20 626.39 24.67
 -3 12 21 367.38 26.43
 -3 12 22 638.72 28.19
 -3 12 23 1350.56 46.69
 -3 12 24 590.27 27.31
 -3 12 25 601.72 30.83
 -3 12 26 679.24 33.47
 -3 12 27 478.38 26.43
 -3 12 28 400.85 25.55
 -3 12 29 1338.23 45.81
 -3 12 30 851.04 37.89
 -3 12 31 25.55 24.67
 -3 12 32 31.71 31.71
 -3 12 33 494.24 39.65
 -3 12 34 3597.11 242.28
 -3 12 35 1160.27 59.9
 -3 12 36 4430.52 213.21
 -3 12 37 56.38 49.34
 -3 12 38 34.35 46.69
 -3 12 40 258.13 29.07
 -3 12 41 229.94 29.95
 -3 12 42 33.47 24.67
 -3 12 43 73.12 26.43
 -3 12 45 201.75 31.71
 -3 12 46 918 59.02
 -3 13 1 1712.66 39.65
 -3 13 2 2524.06 60.78
 -3 13 3 1241.32 26.43
 -3 13 4 1530.29 32.59
 -3 13 5 1043.98 28.19
 -3 13 6 29.07 10.58
 -3 13 8 530.36 21.15
 -3 13 9 385 17.62
 -3 13 10 470.45 16.74
 -3 13 11 92.51 10.58
 -3 13 12 80.17 10.58
 -3 13 13 607 26.43
 -3 13 14 750.61 23.79
 -3 13 15 1107.42 30.83
 -3 13 16 2040.38 43.17
 -3 13 17 1809.57 40.53
 -3 13 18 3332.8 91.63
 -3 13 19 1568.17 37.89
 -3 13 20 2410.4 93.39
 -3 13 22 544.46 27.31
 -3 13 23 2731.09 66.96
 -3 13 24 1125.03 38.77
 -3 13 25 2065.93 56.38
 -3 13 26 1250.13 60.78
 -3 13 27 11.46 17.62
 -3 13 28 48.46 21.15
 -3 13 29 177.96 22.91
 -3 13 30 685.42 32.59
 -3 13 31 248.44 31.71
 -3 13 32 730.34 46.69
 -3 13 33 454.59 68.72
 -3 13 34 568.24 43.17
 -3 13 35 190.3 39.65
 -3 13 37 751.49 50.22
 -3 13 38 251.08 46.69
 -3 13 39 338.31 40.53
 -3 13 40 248.44 28.19
 -3 13 42 1112.7 93.39
 -3 13 43 12.34 29.95
 -3 13 44 426.4 37.01
 -3 13 45 520.67 60.78
 -3 14 1 1079.21 31.71
 -3 14 2 1738.2 63.44
 -3 14 3 146.25 13.22
 -3 14 4 930.34 28.19
 -3 14 5 486.31 22.03
 -3 14 6 438.74 31.71
 -3 14 7 65.2 12.34
 -3 14 8 172.68 13.22
 -3 14 9 2425.38 44.05
 -3 14 10 1389.33 30.83
 -3 14 12 9902.39 170.03
 -3 14 13 537.41 19.38
 -3 14 14 166.51 17.62
 -3 14 15 96.91 14.1
 -3 14 16 2484.41 66.08
 -3 14 17 4494.84 83.69
 -3 14 18 106.6 14.98
 -3 14 19 197.34 16.74
 -3 14 20 555.9 27.31
 -3 14 21 249.32 23.79
 -3 14 22 469.57 25.55
 -3 14 24 177.96 20.26
 -3 14 25 959.41 51.98
 -3 14 26 71.36 19.38
 -3 14 27 325.09 47.57
 -3 14 28 1919.69 88.1
 -3 14 29 832.55 37.01
 -3 14 30 2560.17 93.39
 -3 14 31 23.79 27.31
 -3 14 32 478.38 40.53
 -3 14 33 3.52 46.69
 -3 14 34 348.87 38.77
 -3 14 35 310.12 36.13
 -3 14 36 146.25 60.78
 -3 14 37 134.79 33.47
 -3 14 38 353.28 64.32
 -3 14 40 857.21 43.17
 -3 14 41 286.33 29.95
 -3 14 42 806.12 44.05
 -3 14 44 50.22 35.25
 -3 15 1 610.53 20.26
 -3 15 2 3887.84 64.32
 -3 15 3 2965.43 51.1
 -3 15 5 204.39 14.1
 -3 15 6 163.87 16.74
 -3 15 7 68.72 14.98
 -3 15 8 4933.58 104.84
 -3 15 9 851.04 23.79
 -3 15 10 465.17 22.91
 -3 15 11 3443.81 65.2
 -3 15 12 1723.22 51.1
 -3 15 13 664.27 22.03
 -3 15 14 3185.68 56.38
 -3 15 15 4883.36 91.63
 -3 15 16 290.73 19.38
 -3 15 17 600.84 23.79
 -3 15 18 1073.05 31.71
 -3 15 19 578.81 26.43
 -3 15 20 1090.67 32.59
 -3 15 21 2201.61 75.77
 -3 15 23 118.06 19.38
 -3 15 24 994.64 38.77
 -3 15 25 831.65 35.25
 -3 15 26 1384.93 47.57
 -3 15 27 587.63 44.93
 -3 15 28 895.09 48.46
 -3 15 29 1487.12 86.33
 -3 15 30 186.78 31.71
 -3 15 31 348.87 37.01
 -3 15 32 1136.49 59.9
 -3 15 33 104.84 30.83
 -3 15 34 502.17 41.41
 -3 15 35 214.97 36.13
 -3 15 36 366.5 39.65
 -3 15 37 165.63 40.53
 -3 15 38 594.67 48.46
 -3 15 39 264.3 56.38
 -3 15 40 34.35 24.67
 -3 15 41 26.43 39.65
 -3 15 42 316.28 32.59
 -3 15 43 271.35 41.41
 -3 16 1 903.02 29.07
 -3 16 2 3330.16 76.65
 -3 16 3 218.49 21.15
 -3 16 4 1289.78 29.95
 -3 16 6 2896.72 63.44
 -3 16 7 93.39 12.34
 -3 16 8 644.89 21.15
 -3 16 9 292.49 15.86
 -3 16 10 488.96 22.03
 -3 16 11 1088.91 37.01
 -3 16 12 30.83 14.98
 -3 16 13 1666.84 36.13
 -3 16 15 1468.62 39.65
 -3 16 16 1828.95 54.62
 -3 16 18 4131.86 97.79
 -3 16 19 829.89 32.59
 -3 16 20 190.3 26.43
 -3 16 21 19.38 14.1
 -3 16 22 2207.78 66.08
 -3 16 23 1407.83 47.57
 -3 16 24 718.01 31.71
 -3 16 25 147.13 34.35
 -3 16 26 23.79 19.38
 -3 16 27 1163.8 59.02
 -3 16 29 414.95 50.22
 -3 16 30 487.19 54.62
 -3 16 31 406.14 50.22
 -3 16 32 1316.21 65.2
 -3 16 33 338.31 37.01
 -3 16 34 353.28 40.53
 -3 16 35 821.09 50.22
 -3 16 36 358.56 39.65
 -3 16 38 415.83 43.17
 -3 16 39 289.85 29.07
 -3 16 40 27.31 29.07
 -3 16 41 212.32 37.89
 -3 16 42 314.52 33.47
 -3 17 1 2153.16 53.74
 -3 17 3 3164.53 88.1
 -3 17 4 236.99 15.86
 -3 17 5 6.16 11.46
 -3 17 6 216.73 21.15
 -3 17 7 3574.2 63.44
 -3 17 8 365.62 18.5
 -3 17 9 2387.5 50.22
 -3 17 10 170.03 22.03
 -3 17 11 163.87 14.1
 -3 17 12 31.71 16.74
 -3 17 13 178.84 14.98
 -3 17 14 453.71 18.5
 -3 17 15 355.92 29.07
 -3 17 16 335.66 20.26
 -3 17 17 227.3 17.62
 -3 17 18 125.1 14.98
 -3 17 19 3360.99 71.36
 -3 17 20 220.25 18.5
 -3 17 21 1319.73 50.22
 -3 17 22 588.51 29.07
 -3 17 23 337.43 28.19
 -3 17 24 97.79 20.26
 -3 17 25 277.51 34.35
 -3 17 26 55.5 29.07
 -3 17 27 218.49 34.35
 -3 17 28 643.13 56.38
 -3 17 29 109.24 61.66
 -3 17 30 2.64 27.31
 -3 17 31 2937.24 113.65
 -3 17 32 70.48 30.83
 -3 17 33 251.96 49.34
 -3 17 34 609.65 61.66
 -3 17 35 44.93 33.47
 -3 17 36 136.56 44.05
 -3 17 37 175.32 36.13
 -3 17 38 42.29 23.79
 -3 17 39 1658.92 80.17
 -3 17 40 91.63 29.07
 -3 17 41 21.15 26.43
 -3 18 1 142.72 14.1
 -3 18 2 1752.3 38.77
 -3 18 3 1562.89 36.13
 -3 18 4 1433.38 44.93
 -3 18 5 1829.83 48.46
 -3 18 6 111.89 14.1
 -3 18 7 3242.95 60.78
 -3 18 8 2031.58 51.1
 -3 18 9 68.72 18.5
 -3 18 10 40.53 12.34
 -3 18 11 397.33 27.31
 -3 18 12 30.83 12.34
 -3 18 13 216.73 26.43
 -3 18 14 185 16.74
 -3 18 15 715.37 26.43
 -3 18 16 254.61 22.91
 -3 18 17 31.71 17.62
 -3 18 18 24.67 14.1
 -3 18 19 44.05 15.86
 -3 18 20 959.41 31.71
 -3 18 21 362.97 25.55
 -3 18 22 2.64 14.98
 -3 18 23 954.11 68.72
 -3 18 24 451.95 37.01
 -3 18 25 141.84 30.83
 -3 18 26 401.73 66.96
 -3 18 27 23.79 27.31
 -3 18 28 727.7 47.57
 -3 18 29 42.29 31.71
 -3 18 30 249.32 57.26
 -3 18 31 84.57 30.83
 -3 18 32 39.65 29.95
 -3 18 33 16.74 30.83
 -3 18 34 545.34 46.69
 -3 18 35 1104.76 60.78
 -3 18 36 670.44 76.65
 -3 18 37 39.65 24.67
 -3 18 38 120.7 29.07
 -3 18 39 443.14 36.13
 -3 18 40 960.29 48.46
 -3 19 1 430.8 19.38
 -3 19 2 389.4 19.38
 -3 19 3 119.82 16.74
 -3 19 4 369.14 22.03
 -3 19 5 305.7 22.03
 -3 19 6 1130.32 29.95
 -3 19 7 110.12 17.62
 -3 19 8 2580.44 71.36
 -3 19 9 285.45 24.67
 -3 19 10 18.5 13.22
 -3 19 11 1665.08 37.89
 -3 19 12 10.58 20.26
 -3 19 13 1527.65 49.34
 -3 19 14 164.75 22.91
 -3 19 15 1347.92 44.05
 -3 19 16 206.15 24.67
 -3 19 17 734.75 27.31
 -3 19 18 320.68 32.59
 -3 19 19 17.62 14.98
 -3 19 20 374.42 28.19
 -3 19 21 51.98 36.13
 -3 19 22 15.86 39.65
 -3 19 23 979.66 51.98
 -3 19 24 381.47 37.01
 -3 19 25 1671.25 73.12
 -3 19 26 185 32.59
 -3 19 27 371.78 39.65
 -3 19 28 1014.03 54.62
 -3 19 29 55.5 37.89
 -3 19 30 657.23 47.57
 -3 19 31 84.57 54.62
 -3 19 32 500.4 44.05
 -3 19 33 59.02 33.47
 -3 19 34 14.1 31.71
 -3 19 35 108.36 25.55
 -3 19 36 8.81 35.25
 -3 19 37 90.75 36.13
 -3 19 38 318.04 40.53
 -3 19 39 56.38 37.89
 -3 20 1 772.63 34.35
 -3 20 2 275.75 19.38
 -3 20 3 131.27 14.1
 -3 20 4 822.85 29.95
 -3 20 5 313.64 25.55
 -3 20 6 2238.61 59.02
 -3 20 8 778.8 25.55
 -3 20 9 370.9 22.03
 -3 20 10 3746.87 95.15
 -3 20 11 15.86 15.86
 -3 20 12 2197.21 54.62
 -3 20 15 22.03 14.1
 -3 20 16 381.47 45.81
 -3 20 17 618.46 32.59
 -3 20 18 226.41 24.67
 -3 20 19 46.69 20.26
 -3 20 20 2714.34 79.29
 -3 20 21 15.86 19.38
 -3 20 22 666.91 34.35
 -3 20 23 8.81 28.19
 -3 20 24 662.51 100.43
 -3 20 25 260.78 34.35
 -3 20 26 1135.61 60.78
 -3 20 27 78.41 29.95
 -3 20 28 2011.31 87.22
 -3 20 29 323.33 40.53
 -3 20 30 445.78 72.24
 -3 20 31 14.1 29.95
 -3 20 32 1122.39 62.56
 -3 20 33 43.17 33.47
 -3 20 34 54.62 24.67
 -3 20 36 83.69 30.83
 -3 20 37 59.9 26.43
 -3 21 1 193.82 23.79
 -3 21 2 952.35 43.17
 -3 21 3 1369.07 35.25
 -3 21 4 1991.93 44.93
 -3 21 5 51.1 14.1
 -3 21 6 261.66 19.38
 -3 21 7 74.88 14.1
 -3 21 8 575.29 22.91
 -3 21 10 599.08 31.71
 -3 21 11 185.9 16.74
 -3 21 12 53.74 14.1
 -3 21 13 105.72 20.26
 -3 21 14 64.32 19.38
 -3 21 15 140.96 28.19
 -3 21 16 144.49 22.03
 -3 21 17 92.51 22.03
 -3 21 18 434.34 29.95
 -3 21 19 152.41 32.59
 -3 21 20 26.43 22.91
 -3 21 21 79.29 41.41
 -3 21 23 1807.8 80.17
 -3 21 25 86.33 37.01
 -3 21 26 720.65 49.34
 -3 21 27 361.21 41.41
 -3 21 28 732.99 50.22
 -3 21 29 185.9 36.13
 -3 21 30 11.46 88.98
 -3 21 31 23.79 31.71
 -3 21 33 22.03 39.65
 -3 21 34 32.59 25.55
 -3 21 35 162.11 37.89
 -3 21 36 53.74 33.47
 -3 22 1 362.97 22.91
 -3 22 2 3743.35 75.77
 -3 22 3 118.06 14.98
 -3 22 4 1436.9 37.89
 -3 22 5 21.15 14.98
 -3 22 6 883.64 30.83
 -3 22 7 184.12 26.43
 -3 22 8 725.94 29.95
 -3 22 10 187.66 23.79
 -3 22 11 466.93 25.55
 -3 22 12 80.17 21.15
 -3 22 13 796.42 37.01
 -3 22 14 1230.75 49.34
 -3 22 15 378.83 29.07
 -3 22 16 587.63 54.62
 -3 22 18 33.47 22.03
 -3 22 19 374.42 29.07
 -3 22 20 111.01 23.79
 -3 22 22 1384.93 56.38
 -3 22 23 350.63 47.57
 -3 22 24 335.66 81.93
 -3 22 27 56.38 33.47
 -3 22 28 70.48 50.22
 -3 22 29 31.71 33.47
 -3 22 31 253.72 29.95
 -3 22 32 120.7 31.71
 -3 22 33 153.29 32.59
 -3 22 34 796.42 45.81
 -3 23 1 215.85 20.26
 -3 23 2 509.22 26.43
 -3 23 3 533.89 27.31
 -3 23 4 18.5 19.38
 -3 23 5 53.74 17.62
 -3 23 7 189.42 28.19
 -3 23 8 139.2 19.38
 -3 23 9 1088.91 55.5
 -3 23 10 5.28 16.74
 -3 23 11 352.4 26.43
 -3 23 12 348.87 22.91
 -3 23 13 1139.13 39.65
 -3 23 14 355.04 47.57
 -3 23 15 294.25 27.31
 -3 23 16 53.74 22.03
 -3 23 17 178.84 25.55
 -3 23 18 318.04 28.19
 -3 23 19 1775.2 65.2
 -3 23 20 157.69 24.67
 -3 23 21 1118.86 88.1
 -3 23 22 19.38 21.15
 -3 23 23 56.38 32.59
 -3 23 24 85.45 50.22
 -3 23 25 44.05 31.71
 -3 23 26 43.17 23.79
 -3 23 27 93.39 24.67
 -3 23 28 111.01 25.55
 -3 23 29 249.32 47.57
 -3 23 30 92.51 26.43
 -3 23 31 1365.54 84.57
 -3 23 32 44.05 26.43
 -3 24 1 7.93 20.26
 -3 24 2 633.44 33.47
 -3 24 3 955.89 46.69
 -3 24 4 1014.91 44.05
 -3 24 5 626.39 31.71
 -3 24 6 1727.64 51.1
 -3 24 7 315.4 23.79
 -3 24 8 53.74 17.62
 -3 24 9 698.63 50.22
 -3 24 10 157.69 24.67
 -3 24 11 414.95 32.59
 -3 24 12 756.78 31.71
 -3 24 13 83.69 22.03
 -3 24 14 34.35 21.15
 -3 24 15 414.95 31.71
 -3 24 16 37.01 22.91
 -3 24 17 6.16 21.15
 -3 24 19 353.28 29.95
 -3 24 21 0.88 43.17
 -3 24 22 770.87 50.22
 -3 24 23 555.9 46.69
 -3 24 24 231.7 28.19
 -3 24 25 45.81 23.79
 -3 24 26 133.91 47.57
 -3 24 27 364.74 33.47
 -3 24 28 76.65 56.38
 -3 24 29 20.26 29.95
 -3 24 30 373.54 62.56
 -3 25 1 30.83 19.38
 -3 25 2 1.76 16.74
 -3 25 3 606.12 29.07
 -3 25 4 84.57 21.15
 -3 25 5 264.3 22.03
 -3 25 6 14.98 17.62
 -3 25 8 152.41 20.26
 -3 25 9 219.37 22.03
 -3 25 10 979.66 37.01
 -3 25 11 149.77 20.26
 -3 25 12 7.93 17.62
 -3 25 13 31.71 22.03
 -3 25 14 37.01 27.31
 -3 25 15 2809.49 130.38
 -3 25 16 218.49 27.31
 -3 25 17 823.73 42.29
 -3 25 18 251.08 49.34
 -3 25 19 91.63 24.67
 -3 25 20 1063.36 47.57
 -3 25 21 415.83 35.25
 -3 25 22 328.61 40.53
 -3 25 23 843.11 56.38
 -3 25 24 222.89 38.77
 -3 25 25 77.53 47.57
 -3 25 26 41.41 37.89
 -3 25 27 482.78 60.78
 -3 25 28 68.72 37.01
 -3 26 1 5.28 26.43
 -3 26 2 38.77 18.5
 -3 26 3 390.28 26.43
 -3 26 4 86.33 33.47
 -3 26 5 593.79 29.95
 -3 26 6 333.89 37.89
 -3 26 8 43.17 22.03
 -3 26 9 615.82 30.83
 -3 26 10 1316.21 45.81
 -3 26 11 656.35 49.34
 -3 26 12 1654.51 51.98
 -3 26 13 24.67 22.03
 -3 26 14 4.4 22.03
 -3 26 15 350.63 44.05
 -3 26 16 266.06 45.81
 -3 26 17 22.03 23.79
 -3 26 19 14.98 23.79
 -3 26 20 231.7 46.69
 -3 26 22 26.43 33.47
 -3 26 23 568.24 85.45
 -3 26 24 46.69 35.25
 -3 26 25 37.89 34.35
 -3 27 1 103.07 20.26
 -3 27 2 131.27 21.15
 -3 27 3 7.93 18.5
 -3 27 4 599.96 58.14
 -3 27 5 18.5 19.38
 -3 27 6 291.61 43.17
 -3 27 7 199.99 27.31
 -3 27 8 525.07 29.07
 -3 27 9 59.02 19.38
 -3 27 10 604.36 30.83
 -3 27 11 352.4 26.43
 -3 27 12 37.89 37.89
 -3 27 13 408.79 33.47
 -3 27 14 263.42 28.19
 -3 27 15 4.4 27.31
 -3 27 16 592.03 42.29
 -3 27 17 891.57 86.33
 -3 27 18 21.15 48.46
 -3 27 19 619.34 45.81
 -3 27 20 198.22 29.95
 -3 27 21 5.28 34.35
 -3 27 22 14.98 46.69
 -3 28 1 299.54 25.55
 -3 28 2 5.28 20.26
 -3 28 3 27.31 19.38
 -3 28 4 616.7 32.59
 -3 28 5 89.87 20.26
 -3 28 6 241.4 29.95
 -3 28 7 52.86 22.91
 -3 28 8 951.47 38.77
 -3 28 9 207.91 25.55
 -3 28 10 23.79 21.15
 -3 28 11 37.89 24.67
 -3 28 14 118.06 27.31
 -3 28 15 38.77 60.78
 -3 28 16 198.22 29.95
 -3 28 18 55.5 36.13
 -3 28 19 13.22 100.43
 -3 29 1 134.79 23.79
 -3 29 2 179.72 27.31
 -3 29 3 101.31 22.03
 -3 29 4 148.01 37.89
 -3 29 5 18.5 34.35
 -3 29 6 542.69 30.83
 -3 29 7 2.64 32.59
 -3 29 8 441.38 29.07
 -3 29 9 667.8 54.62
 -3 29 10 8.81 24.67
 -3 29 11 757.66 42.29
 -3 29 12 214.97 29.07
 -3 29 13 146.25 29.07
 -3 30 1 29.07 21.15
 -3 30 2 153.29 23.79
 -3 30 3 83.69 24.67
 -3 30 4 96.91 38.77
 -3 30 5 412.31 32.59
 -3 30 6 64.32 107.48
 -2 0 4 11493.47 170.91
 -2 0 6 11408.01 155.93
 -2 0 8 8013.54 119.82
 -2 0 10 8317.48 102.19
 -2 0 12 13.22 7.05
 -2 0 14 13578.77 242.28
 -2 0 16 1191.99 23.79
 -2 0 18 14546.11 214.97
 -2 0 20 3520.46 82.81
 -2 0 22 2124.07 80.17
 -2 0 24 3299.33 77.53
 -2 0 26 1982.24 55.5
 -2 0 28 1621.91 74
 -2 0 32 280.15 29.95
 -2 0 34 224.65 29.95
 -2 0 36 1231.64 61.66
 -2 0 38 1730.28 144.49
 -2 0 40 3.52 81.05
 -2 0 42 194.7 102.19
 -2 0 44 67.84 102.19
 -2 0 46 1497.69 171.79
 -2 0 48 2188.39 192.06
 -2 1 1 32811.79 329.49
 -2 1 3 4063.15 54.62
 -2 1 4 1619.27 21.15
 -2 1 5 700.39 10.58
 -2 1 6 5679.78 60.78
 -2 1 7 3331.92 46.69
 -2 1 8 21914.76 242.28
 -2 1 10 2252.71 28.19
 -2 1 11 1376.11 26.43
 -2 1 12 3264.96 41.41
 -2 1 14 272.23 8.81
 -2 1 15 422 10.58
 -2 1 16 4752.97 60.78
 -2 1 17 13.22 7.05
 -2 1 18 178.84 8.81
 -2 1 19 2169.89 29.95
 -2 1 20 1060.72 25.55
 -2 1 21 2634.18 44.05
 -2 1 22 2028.94 47.57
 -2 1 23 1642.17 32.59
 -2 1 24 59.02 12.34
 -2 1 25 1676.54 39.65
 -2 1 26 101.31 13.22
 -2 1 27 179.72 16.74
 -2 1 28 5598.72 130.38
 -2 1 29 777.92 29.07
 -2 1 30 184.12 15.86
 -2 1 31 4114.25 91.63
 -2 1 32 456.35 32.59
 -2 1 33 519.79 28.19
 -2 1 34 88.98 21.15
 -2 1 35 306.58 26.43
 -2 1 36 29.95 20.26
 -2 1 37 106.6 22.03
 -2 1 38 14.1 27.31
 -2 1 39 531.24 41.41
 -2 1 40 21.15 28.19
 -2 1 41 54.62 30.83
 -2 1 42 526.83 44.93
 -2 1 43 240.51 38.77
 -2 1 44 1662.44 82.81
 -2 1 45 54.62 36.13
 -2 1 46 76.65 37.01
 -2 1 47 37.89 46.69
 -2 2 1 967.33 14.98
 -2 2 2 19832.08 201.75
 -2 2 3 5825.15 61.66
 -2 2 5 29941.5 302.18
 -2 2 6 23968.36 238.75
 -2 2 8 4264.02 45.81
 -2 2 9 1623.67 22.91
 -2 2 10 2708.18 39.65
 -2 2 11 10889.1 111.89
 -2 2 12 8471.65 96.03
 -2 2 13 1376.11 21.15
 -2 2 14 99.55 7.05
 -2 2 15 5854.22 78.41
 -2 2 16 5026.96 66.96
 -2 2 17 49.34 7.93
 -2 2 18 506.57 13.22
 -2 2 19 167.39 9.69
 -2 2 21 822.85 24.67
 -2 2 22 309.22 19.38
 -2 2 23 881 27.31
 -2 2 24 2804.21 50.22
 -2 2 25 467.81 18.5
 -2 2 26 241.4 15.86
 -2 2 27 1304.76 35.25
 -2 2 28 149.77 14.1
 -2 2 29 79.29 13.22
 -2 2 30 20.26 13.22
 -2 2 31 281.03 31.71
 -2 2 32 12.34 18.5
 -2 2 34 457.23 56.38
 -2 2 35 1346.16 66.08
 -2 2 36 746.2 39.65
 -2 2 37 309.22 41.41
 -2 2 38 2115.27 82.81
 -2 2 39 319.8 36.13
 -2 2 42 500.4 45.81
 -2 2 43 87.22 33.47
 -2 2 44 1002.57 59.9
 -2 2 45 140.08 37.01
 -2 2 46 510.1 49.34
 -2 2 47 306.58 88.98
 -2 2 48 74.88 40.53
 -2 3 1 1190.23 17.62
 -2 3 2 17123.02 173.56
 -2 3 3 8388.84 89.87
 -2 3 4 1541.74 20.26
 -2 3 5 4056.98 51.98
 -2 3 7 3109.91 36.13
 -2 3 8 6361.67 74
 -2 3 11 10374.6 119.82
 -2 3 12 1397.26 19.38
 -2 3 13 11.46 6.16
 -2 3 14 3362.76 42.29
 -2 3 15 3956.55 51.1
 -2 3 16 458.99 12.34
 -2 3 17 899.49 18.5
 -2 3 18 382.35 12.34
 -2 3 19 771.75 21.15
 -2 3 20 289.85 14.1
 -2 3 21 6.16 9.69
 -2 3 22 576.17 20.26
 -2 3 23 306.58 16.74
 -2 3 24 74 14.1
 -2 3 25 6539.63 107.48
 -2 3 26 1336.47 55.5
 -2 3 27 7311.38 127.74
 -2 3 28 764.71 24.67
 -2 3 29 2214.82 54.62
 -2 3 30 14.98 14.98
 -2 3 31 551.5 30.83
 -2 3 32 654.58 31.71
 -2 3 33 699.51 29.95
 -2 3 34 10.58 32.59
 -2 3 35 1389.33 50.22
 -2 3 36 342.71 41.41
 -2 3 37 441.38 66.08
 -2 3 39 1738.2 75.77
 -2 3 40 1172.6 64.32
 -2 3 41 532.13 44.05
 -2 3 42 3.52 30.83
 -2 3 43 1310.04 70.48
 -2 3 44 93.39 35.25
 -2 3 46 13.22 37.89
 -2 3 47 105.72 39.65
 -2 3 48 477.5 51.1
 -2 3 49 114.53 43.17
 -2 4 1 762.06 14.1
 -2 4 2 10069.77 118.94
 -2 4 3 7084.96 74
 -2 4 4 1847.44 30.83
 -2 4 5 681.02 12.34
 -2 4 6 3925.71 46.69
 -2 4 7 3309.9 44.93
 -2 4 8 21798.47 223.77
 -2 4 9 5011.1 64.32
 -2 4 10 16507.21 175.32
 -2 4 11 7600.35 84.57
 -2 4 12 2474.72 33.47
 -2 4 13 436.1 11.46
 -2 4 14 4278.99 63.44
 -2 4 15 6205.73 72.24
 -2 4 16 1515.31 23.79
 -2 4 17 3.52 7.05
 -2 4 18 386.76 16.74
 -2 4 19 277.51 12.34
 -2 4 20 5566.13 102.19
 -2 4 21 776.15 23.79
 -2 4 22 4101.91 69.6
 -2 4 23 3124.01 59.9
 -2 4 24 981.43 30.83
 -2 4 25 1221.94 54.62
 -2 4 26 149.77 16.74
 -2 4 27 3917.79 75.77
 -2 4 28 18.5 13.22
 -2 4 29 855.44 29.95
 -2 4 30 19.38 22.91
 -2 4 31 958.53 36.13
 -2 4 32 43.17 17.62
 -2 4 33 1569.05 47.57
 -2 4 34 30.83 18.5
 -2 4 35 2671.18 70.48
 -2 4 36 207.03 47.57
 -2 4 37 278.39 32.59
 -2 4 38 219.37 33.47
 -2 4 39 212.32 33.47
 -2 4 40 59.02 31.71
 -2 4 41 11.46 29.07
 -2 4 42 145.37 50.22
 -2 4 43 481.9 45.81
 -2 4 44 378.83 43.17
 -2 4 45 144.49 70.48
 -2 4 46 293.37 86.33
 -2 4 47 92.51 38.77
 -2 4 48 567.36 53.74
 -2 5 1 96.03 7.05
 -2 5 2 5204.03 64.32
 -2 5 3 14460.66 166.51
 -2 5 4 5433.98 58.14
 -2 5 5 21027.59 219.37
 -2 5 6 4999.65 64.32
 -2 5 7 5703.57 82.81
 -2 5 8 14124.11 145.37
 -2 5 9 212.32 7.93
 -2 5 10 9127.99 95.15
 -2 5 11 3.52 6.16
 -2 5 12 1199.91 18.5
 -2 5 13 1.76 6.16
 -2 5 14 10393.98 117.18
 -2 5 16 518.91 13.22
 -2 5 17 703.03 16.74
 -2 5 18 148.01 10.58
 -2 5 19 10867.95 155.05
 -2 5 20 1545.26 32.59
 -2 5 21 484.55 18.5
 -2 5 22 66.08 14.98
 -2 5 23 35.25 12.34
 -2 5 24 74 14.1
 -2 5 25 1058.08 37.01
 -2 5 26 135.68 15.86
 -2 5 27 1576.99 55.5
 -2 5 28 187.66 20.26
 -2 5 29 415.83 27.31
 -2 5 30 23.79 15.86
 -2 5 31 777.92 30.83
 -2 5 32 961.17 37.01
 -2 5 33 92.51 19.38
 -2 5 34 12.34 17.62
 -2 5 35 330.37 24.67
 -2 5 36 512.74 29.07
 -2 5 37 216.73 33.47
 -2 5 38 512.74 55.5
 -2 5 39 88.98 29.95
 -2 5 40 572.65 44.93
 -2 5 41 411.43 44.05
 -2 5 42 9.69 32.59
 -2 5 43 1280.09 70.48
 -2 5 44 188.54 57.26
 -2 5 45 229.94 48.46
 -2 5 46 0 51.98
 -2 5 47 74 38.77
 -2 5 48 99.55 41.41
 -2 5 49 68.72 44.93
 -2 6 1 524.19 11.46
 -2 6 2 4729.18 59.02
 -2 6 3 10197.52 104.84
 -2 6 4 12867.82 151.53
 -2 6 5 370.9 10.58
 -2 6 6 3981.22 43.17
 -2 6 7 62.56 7.05
 -2 6 8 656.35 15.86
 -2 6 10 7998.56 101.31
 -2 6 11 7728.97 93.39
 -2 6 12 29.07 7.05
 -2 6 13 5191.71 62.56
 -2 6 14 1220.18 22.03
 -2 6 15 2877.33 36.13
 -2 6 16 13170.88 163.87
 -2 6 17 1177.01 27.31
 -2 6 18 6977.48 118.06
 -2 6 19 8079.61 152.41
 -2 6 20 1369.95 38.77
 -2 6 21 175.32 15.86
 -2 6 22 23.79 13.22
 -2 6 23 236.11 20.26
 -2 6 24 1000.81 30.83
 -2 6 25 778.8 27.31
 -2 6 26 338.31 19.38
 -2 6 27 510.1 22.91
 -2 6 28 668.68 28.19
 -2 6 29 72.24 18.5
 -2 6 30 1186.7 40.53
 -2 6 31 250.2 25.55
 -2 6 32 7.05 16.74
 -2 6 33 208.79 22.91
 -2 6 34 1311.8 49.34
 -2 6 35 1167.32 43.17
 -2 6 36 652.81 44.05
 -2 6 37 23.79 28.19
 -2 6 38 66.08 59.9
 -2 6 40 273.99 27.31
 -2 6 41 44.05 33.47
 -2 6 42 186.78 55.5
 -2 6 43 47.57 52.86
 -2 6 44 791.14 56.38
 -2 6 45 174.44 40.53
 -2 6 46 1356.74 76.65
 -2 6 47 370.02 43.17
 -2 6 48 479.26 48.46
 -2 6 49 35.25 108.36
 -2 7 1 4456.95 59.02
 -2 7 2 6157.28 81.05
 -2 7 4 14543.48 167.39
 -2 7 5 127.74 7.93
 -2 7 6 169.15 8.81
 -2 7 7 836.07 15.86
 -2 7 8 15569.83 176.2
 -2 7 10 59.9 7.05
 -2 7 11 925.04 18.5
 -2 7 12 1577.87 22.91
 -2 7 13 399.09 11.46
 -2 7 14 2503.79 44.93
 -2 7 15 4756.5 68.72
 -2 7 16 2129.37 46.69
 -2 7 17 22.03 9.69
 -2 7 18 9.69 10.58
 -2 7 19 11.46 11.46
 -2 7 20 7698.14 132.15
 -2 7 21 3849.95 71.36
 -2 7 22 31.71 13.22
 -2 7 23 2684.39 55.5
 -2 7 24 614.06 24.67
 -2 7 25 187.66 17.62
 -2 7 26 620.22 31.71
 -2 7 27 1258.95 39.65
 -2 7 29 3439.4 96.03
 -2 7 30 649.29 29.07
 -2 7 31 106.6 18.5
 -2 7 32 97.79 19.38
 -2 7 33 2435.95 66.08
 -2 7 34 29.95 29.95
 -2 7 35 544.46 38.77
 -2 7 36 29.95 27.31
 -2 7 37 18.5 27.31
 -2 7 38 491.6 42.29
 -2 7 39 1443.07 69.6
 -2 7 40 234.34 97.79
 -2 7 41 106.6 24.67
 -2 7 42 542.69 34.35
 -2 7 43 104.84 47.57
 -2 7 44 679.24 65.2
 -2 7 45 101.31 32.59
 -2 7 46 9.69 51.1
 -2 7 47 193.82 54.62
 -2 7 48 74.88 75.77
 -2 8 1 490.72 12.34
 -2 8 2 543.58 13.22
 -2 8 3 783.21 15.86
 -2 8 4 34.35 7.05
 -2 8 5 1398.14 23.79
 -2 8 6 3311.66 39.65
 -2 8 7 4749.44 53.74
 -2 8 9 847.52 16.74
 -2 8 10 12660.79 161.23
 -2 8 12 16005.92 179.72
 -2 8 13 2093.24 40.53
 -2 8 14 131.27 14.1
 -2 8 15 347.11 14.98
 -2 8 16 2400.72 67.84
 -2 8 17 1492.41 43.17
 -2 8 18 645.77 22.03
 -2 8 19 567.36 28.19
 -2 8 20 1514.43 37.01
 -2 8 21 74.88 14.1
 -2 8 22 4182.96 80.17
 -2 8 23 379.71 30.83
 -2 8 24 4055.22 78.41
 -2 8 25 440.5 22.03
 -2 8 26 16.74 16.74
 -2 8 27 281.03 26.43
 -2 8 28 403.49 24.67
 -2 8 29 2762.8 81.05
 -2 8 30 882.76 34.35
 -2 8 31 9.69 17.62
 -2 8 32 1093.32 43.17
 -2 8 33 547.98 29.07
 -2 8 34 16.74 18.5
 -2 8 35 3.52 29.95
 -2 8 36 1341.76 66.08
 -2 8 37 835.19 50.22
 -2 8 38 920.64 64.32
 -2 8 39 31.71 32.59
 -2 8 40 1032.53 57.26
 -2 8 42 200.87 26.43
 -2 8 43 6.16 22.91
 -2 8 44 1273.92 67.84
 -2 8 45 674.84 51.1
 -2 8 47 13.22 77.53
 -2 8 48 81.93 39.65
 -2 9 1 1561.13 26.43
 -2 9 2 2124.07 32.59
 -2 9 3 637.84 14.98
 -2 9 4 239.63 10.58
 -2 9 5 81.05 7.93
 -2 9 6 454.59 13.22
 -2 9 7 799.06 16.74
 -2 9 8 3242.07 41.41
 -2 9 9 7370.41 89.87
 -2 9 10 1817.49 29.07
 -2 9 11 11303.17 157.69
 -2 9 12 6625.09 140.96
 -2 9 13 6344.04 104.84
 -2 9 15 37.89 11.46
 -2 9 16 87.22 12.34
 -2 9 17 1865.95 40.53
 -2 9 18 494.24 20.26
 -2 9 20 607 29.07
 -2 9 21 177.08 15.86
 -2 9 22 573.53 30.83
 -2 9 23 122.46 16.74
 -2 9 24 231.7 19.38
 -2 9 25 3619.13 80.17
 -2 9 26 310.12 22.91
 -2 9 27 3068.51 73.12
 -2 9 28 2314.37 59.9
 -2 9 29 787.61 32.59
 -2 9 30 1090.67 57.26
 -2 9 31 60.78 19.38
 -2 9 32 1239.56 61.66
 -2 9 33 31.71 19.38
 -2 9 34 608.77 49.34
 -2 9 35 1083.63 58.14
 -2 9 36 46.69 29.95
 -2 9 37 1176.13 62.56
 -2 9 38 55.5 26.43
 -2 9 39 649.29 43.17
 -2 9 40 238.75 53.74
 -2 9 41 135.68 33.47
 -2 9 42 116.29 49.34
 -2 9 43 133.03 34.35
 -2 9 44 3.52 23.79
 -2 9 45 8.81 34.35
 -2 9 46 429.04 62.56
 -2 9 47 2.64 37.89
 -2 9 48 76.65 110.12
 -2 10 1 4257.85 60.78
 -2 10 2 1765.51 25.55
 -2 10 3 2124.97 35.25
 -2 10 4 9246.92 106.6
 -2 10 5 4268.42 57.26
 -2 10 6 2056.25 31.71
 -2 10 7 2724.04 40.53
 -2 10 8 6371.35 84.57
 -2 10 9 237.87 13.22
 -2 10 11 5248.09 79.29
 -2 10 12 7630.3 111.89
 -2 10 13 475.74 26.43
 -2 10 14 13468.65 209.67
 -2 10 15 390.28 17.62
 -2 10 16 4030.55 64.32
 -2 10 17 951.47 24.67
 -2 10 18 76.65 11.46
 -2 10 19 2843.86 56.38
 -2 10 20 2159.32 48.46
 -2 10 21 7.05 14.1
 -2 10 22 329.49 21.15
 -2 10 23 156.81 17.62
 -2 10 24 243.16 20.26
 -2 10 25 1118.86 67.84
 -2 10 26 936.5 34.35
 -2 10 27 764.71 39.65
 -2 10 28 670.44 36.13
 -2 10 29 868.66 51.1
 -2 10 30 8.81 17.62
 -2 10 32 273.11 29.07
 -2 10 33 114.53 35.25
 -2 10 34 752.37 44.93
 -2 10 35 1600.76 71.36
 -2 10 36 290.73 33.47
 -2 10 37 503.05 41.41
 -2 10 38 984.96 53.74
 -2 10 39 351.52 37.89
 -2 10 40 255.49 51.98
 -2 10 41 108.36 32.59
 -2 10 42 139.2 37.89
 -2 10 43 91.63 28.19
 -2 10 45 7.05 26.43
 -2 10 46 305.7 44.05
 -2 10 47 208.79 54.62
 -2 11 1 12902.17 159.47
 -2 11 2 903.9 20.26
 -2 11 3 13403.47 162.99
 -2 11 5 1507.39 32.59
 -2 11 6 60.78 11.46
 -2 11 7 5263.07 76.65
 -2 11 8 22.91 9.69
 -2 11 9 206.15 13.22
 -2 11 10 7921.91 106.6
 -2 11 11 348.87 14.98
 -2 11 12 894.21 22.03
 -2 11 13 81.05 11.46
 -2 11 15 30.83 10.58
 -2 11 16 385.88 16.74
 -2 11 17 400.85 17.62
 -2 11 18 985.84 28.19
 -2 11 19 9009.94 156.81
 -2 11 20 35.25 13.22
 -2 11 21 3855.23 81.93
 -2 11 22 290.73 23.79
 -2 11 23 936.5 34.35
 -2 11 24 61.66 18.5
 -2 11 25 133.03 18.5
 -2 11 26 289.85 37.01
 -2 11 27 634.32 29.07
 -2 11 28 59.02 18.5
 -2 11 29 26.43 17.62
 -2 11 30 435.22 38.77
 -2 11 31 2951.34 75.77
 -2 11 32 33.47 21.15
 -2 11 33 1542.62 69.6
 -2 11 34 611.41 68.72
 -2 11 35 1429.86 67.84
 -2 11 36 145.37 29.95
 -2 11 38 252.84 37.01
 -2 11 39 107.48 32.59
 -2 11 40 13.22 31.71
 -2 11 41 41.41 51.98
 -2 11 42 166.51 26.43
 -2 11 43 1144.41 50.22
 -2 11 45 554.14 38.77
 -2 11 46 25.55 27.31
 -2 12 1 489.84 14.1
 -2 12 2 214.09 11.46
 -2 12 3 342.71 17.62
 -2 12 4 311.88 14.98
 -2 12 5 6426.86 93.39
 -2 12 6 18157.31 284.57
 -2 12 8 1277.44 36.13
 -2 12 9 537.41 20.26
 -2 12 10 1778.73 37.89
 -2 12 11 1102.12 29.95
 -2 12 12 1689.75 39.65
 -2 12 13 3932.76 88.1
 -2 12 15 1848.32 35.25
 -2 12 16 4516.86 80.17
 -2 12 17 1600.76 51.1
 -2 12 18 7312.26 189.42
 -2 12 19 3238.53 67.84
 -2 12 20 231.7 16.74
 -2 12 21 188.54 15.86
 -2 12 22 7.05 14.98
 -2 12 23 607 42.29
 -2 12 24 30.83 16.74
 -2 12 25 103.96 21.15
 -2 12 26 50.22 17.62
 -2 12 27 245.8 29.07
 -2 12 28 1061.6 44.93
 -2 12 29 6.16 17.62
 -2 12 30 1278.33 44.93
 -2 12 31 0 38.77
 -2 12 32 90.75 37.01
 -2 12 33 882.76 81.93
 -2 12 34 765.59 67.84
 -2 12 35 2953.98 106.6
 -2 12 36 269.59 35.25
 -2 12 38 1306.52 65.2
 -2 12 40 165.63 50.22
 -2 12 41 81.93 33.47
 -2 12 42 457.23 66.08
 -2 12 43 48.46 26.43
 -2 12 44 333.89 56.38
 -2 12 45 106.6 29.07
 -2 12 46 721.53 84.57
 -2 13 1 7454.98 101.31
 -2 13 2 2476.48 48.46
 -2 13 3 393.81 16.74
 -2 13 4 28.19 9.69
 -2 13 5 4236.71 74
 -2 13 6 1185.82 27.31
 -2 13 7 6129.09 91.63
 -2 13 8 204.39 13.22
 -2 13 9 681.02 21.15
 -2 13 10 2535.5 48.46
 -2 13 11 35.25 10.58
 -2 13 12 518.03 19.38
 -2 13 14 2399.84 43.17
 -2 13 15 1306.52 36.13
 -2 13 16 120.7 14.1
 -2 13 17 20.26 12.34
 -2 13 19 722.42 27.31
 -2 13 20 350.63 18.5
 -2 13 21 94.27 14.98
 -2 13 22 570.89 27.31
 -2 13 23 145.37 19.38
 -2 13 24 630.79 28.19
 -2 13 25 311.88 22.91
 -2 13 26 843.99 34.35
 -2 13 27 2330.23 99.55
 -2 13 28 430.8 37.01
 -2 13 29 3604.15 91.63
 -2 13 30 22.91 20.26
 -2 13 31 317.16 35.25
 -2 13 32 2449.17 103.07
 -2 13 33 1576.99 71.36
 -2 13 34 1231.64 61.66
 -2 13 35 723.3 47.57
 -2 13 36 332.13 37.01
 -2 13 37 293.37 35.25
 -2 13 38 84.57 33.47
 -2 13 39 885.4 58.14
 -2 13 40 142.72 35.25
 -2 13 41 56.38 35.25
 -2 13 42 54.62 27.31
 -2 13 43 241.4 30.83
 -2 13 44 782.33 44.93
 -2 13 45 16.74 31.71
 -2 14 1 695.99 24.67
 -2 14 2 1034.29 25.55
 -2 14 3 420.24 24.67
 -2 14 4 1728.52 35.25
 -2 14 5 3412.97 72.24
 -2 14 6 2638.58 46.69
 -2 14 7 448.43 17.62
 -2 14 8 1517.95 37.01
 -2 14 9 857.21 32.59
 -2 14 10 2448.29 44.05
 -2 14 11 376.18 16.74
 -2 14 12 5684.18 90.75
 -2 14 13 112.77 12.34
 -2 14 14 1336.47 30.83
 -2 14 15 124.22 13.22
 -2 14 16 16.74 14.1
 -2 14 17 2298.52 48.46
 -2 14 18 974.38 29.95
 -2 14 19 7.93 13.22
 -2 14 20 1466.86 37.89
 -2 14 21 783.21 27.31
 -2 14 22 2081.79 59.9
 -2 14 23 171.79 20.26
 -2 14 24 1488 71.36
 -2 14 25 828.13 34.35
 -2 14 26 1082.75 78.41
 -2 14 28 514.5 40.53
 -2 14 29 90.75 21.15
 -2 14 30 190.3 30.83
 -2 14 31 78.41 28.19
 -2 14 32 37.89 35.25
 -2 14 34 0.88 29.07
 -2 14 35 364.74 38.77
 -2 14 37 348.87 40.53
 -2 14 38 79.29 32.59
 -2 14 39 118.06 35.25
 -2 14 40 1517.07 134.79
 -2 14 41 185.9 40.53
 -2 14 42 1712.66 66.96
 -2 14 43 15.86 45.81
 -2 14 44 308.34 34.35
 -2 15 1 662.51 23.79
 -2 15 2 564.72 19.38
 -2 15 3 1181.42 28.19
 -2 15 4 648.41 27.31
 -2 15 5 523.31 18.5
 -2 15 7 101.31 14.1
 -2 15 8 46.69 10.58
 -2 15 9 113.65 15.86
 -2 15 10 1095.08 27.31
 -2 15 11 1310.04 37.89
 -2 15 12 157.69 14.1
 -2 15 13 5326.49 111.01
 -2 15 14 703.03 22.03
 -2 15 15 386.76 23.79
 -2 15 16 85.45 17.62
 -2 15 18 179.72 32.59
 -2 15 19 1516.19 38.77
 -2 15 20 866.02 32.59
 -2 15 21 395.57 25.55
 -2 15 22 109.24 16.74
 -2 15 24 988.48 37.01
 -2 15 25 1939.07 103.07
 -2 15 26 1283.61 65.2
 -2 15 27 556.78 29.95
 -2 15 28 19.38 22.91
 -2 15 30 431.68 37.89
 -2 15 31 458.11 40.53
 -2 15 32 157.69 31.71
 -2 15 33 15.86 39.65
 -2 15 34 196.46 35.25
 -2 15 35 1180.54 62.56
 -2 15 36 149.77 32.59
 -2 15 37 1218.42 65.2
 -2 15 38 1105.65 112.77
 -2 15 39 327.73 42.29
 -2 15 40 450.19 72.24
 -2 15 41 282.8 40.53
 -2 15 42 105.72 27.31
 -2 15 43 2.64 26.43
 -2 16 1 212.32 18.5
 -2 16 2 844.87 23.79
 -2 16 4 607 21.15
 -2 16 5 2862.35 54.62
 -2 16 6 1248.37 29.95
 -2 16 7 7.93 10.58
 -2 16 8 4012.94 102.19
 -2 16 9 2879.97 51.98
 -2 16 10 2289.71 54.62
 -2 16 11 1001.69 29.07
 -2 16 12 592.91 21.15
 -2 16 13 2298.52 58.14
 -2 16 14 1211.37 29.95
 -2 16 15 155.93 22.03
 -2 16 16 1443.07 66.08
 -2 16 17 2077.39 61.66
 -2 16 18 616.7 25.55
 -2 16 19 5.28 13.22
 -2 16 20 1413.12 38.77
 -2 16 21 2050.08 59.9
 -2 16 23 38.77 17.62
 -2 16 25 303.06 24.67
 -2 16 26 38.77 20.26
 -2 16 27 50.22 27.31
 -2 16 28 254.61 33.47
 -2 16 29 2366.35 133.91
 -2 16 30 447.55 46.69
 -2 16 31 592.03 44.93
 -2 16 32 122.46 32.59
 -2 16 33 380.59 40.53
 -2 16 34 396.45 51.98
 -2 16 35 51.98 30.83
 -2 16 36 1553.2 74.88
 -2 16 39 137.44 37.01
 -2 16 40 88.98 37.01
 -2 16 41 579.69 51.1
 -2 16 42 276.63 31.71
 -2 17 1 5702.69 116.29
 -2 17 2 802.58 29.07
 -2 17 3 1810.45 48.46
 -2 17 4 1177.01 29.07
 -2 17 5 299.54 15.86
 -2 17 6 305.7 16.74
 -2 17 7 139.2 13.22
 -2 17 8 168.27 14.1
 -2 17 9 249.32 15.86
 -2 17 10 23.79 11.46
 -2 17 11 33.47 14.98
 -2 17 12 372.66 19.38
 -2 17 13 3808.54 89.87
 -2 17 14 183.24 14.1
 -2 17 15 103.96 14.1
 -2 17 16 123.34 15.86
 -2 17 17 118.94 15.86
 -2 17 19 671.32 29.07
 -2 17 20 179.72 17.62
 -2 17 21 1306.52 37.89
 -2 17 22 21.15 14.1
 -2 17 23 14.98 17.62
 -2 17 27 164.75 30.83
 -2 17 28 48.46 28.19
 -2 17 29 1782.26 78.41
 -2 17 30 419.35 39.65
 -2 17 31 296.02 36.13
 -2 17 32 81.05 51.1
 -2 17 33 1821.89 151.53
 -2 17 34 143.6 35.25
 -2 17 35 45.81 31.71
 -2 17 36 192.94 50.22
 -2 17 37 399.97 42.29
 -2 17 38 73.12 36.13
 -2 17 39 111.01 37.01
 -2 17 40 193.82 29.95
 -2 17 41 544.46 52.86
 -2 18 1 5.28 11.46
 -2 18 2 484.55 19.38
 -2 18 3 65.2 14.1
 -2 18 4 900.37 26.43
 -2 18 5 4043.77 77.53
 -2 18 6 5544.1 110.12
 -2 18 7 995.52 28.19
 -2 18 8 250.2 15.86
 -2 18 9 1030.77 28.19
 -2 18 10 1892.38 59.02
 -2 18 11 4.4 11.46
 -2 18 12 1820.13 39.65
 -2 18 13 541.81 21.15
 -2 18 14 24.67 12.34
 -2 18 15 13.22 11.46
 -2 18 16 1210.49 36.13
 -2 18 17 889.81 29.95
 -2 18 18 1862.42 48.46
 -2 18 19 117.18 16.74
 -2 18 20 45.81 17.62
 -2 18 21 36.13 14.98
 -2 18 22 122.46 16.74
 -2 18 23 777.92 35.25
 -2 18 24 251.96 49.34
 -2 18 25 34.35 41.41
 -2 18 26 390.28 37.01
 -2 18 27 155.93 32.59
 -2 18 28 1019.31 55.5
 -2 18 29 1830.71 185
 -2 18 30 416.71 40.53
 -2 18 31 134.79 33.47
 -2 18 32 740.92 94.27
 -2 18 33 119.82 34.35
 -2 18 35 25.55 31.71
 -2 18 37 29.95 34.35
 -2 18 38 362.09 44.93
 -2 18 39 177.96 40.53
 -2 18 40 123.34 28.19
 -2 19 1 75.77 14.1
 -2 19 2 386.76 18.5
 -2 19 3 494.24 26.43
 -2 19 5 16.74 12.34
 -2 19 6 13.22 11.46
 -2 19 7 1861.54 48.46
 -2 19 8 259.9 16.74
 -2 19 9 47.57 14.1
 -2 19 10 1516.19 36.13
 -2 19 11 318.92 22.91
 -2 19 12 5128.27 132.15
 -2 19 13 522.43 25.55
 -2 19 14 377.06 18.5
 -2 19 15 610.53 32.59
 -2 19 16 518.03 24.67
 -2 19 17 9.69 14.1
 -2 19 18 45.81 14.98
 -2 19 19 76.65 23.79
 -2 19 20 47.57 18.5
 -2 19 21 208.79 30.83
 -2 19 22 239.63 25.55
 -2 19 23 209.67 24.67
 -2 19 24 481.02 40.53
 -2 19 25 881.88 50.22
 -2 19 26 118.94 30.83
 -2 19 27 2017.48 85.45
 -2 19 28 1441.31 88.1
 -2 19 29 361.21 53.74
 -2 19 30 301.3 37.89
 -2 19 31 194.7 41.41
 -2 19 32 444.9 42.29
 -2 19 34 394.69 43.17
 -2 19 35 709.21 61.66
 -2 19 36 33.47 33.47
 -2 19 37 1373.47 125.1
 -2 19 38 250.2 42.29
 -2 19 39 885.4 54.62
 -2 20 2 459.88 25.55
 -2 20 3 64.32 19.38
 -2 20 4 182.36 15.86
 -2 20 5 29.95 12.34
 -2 20 6 1010.5 32.59
 -2 20 7 745.32 24.67
 -2 20 8 3175.99 62.56
 -2 20 9 850.16 37.01
 -2 20 10 3134.58 77.53
 -2 20 11 985.84 39.65
 -2 20 12 212.32 15.86
 -2 20 13 317.16 17.62
 -2 20 14 918.88 32.59
 -2 20 15 10.58 13.22
 -2 20 16 97.79 29.07
 -2 20 17 4.4 17.62
 -2 20 18 2.64 18.5
 -2 20 19 232.58 56.38
 -2 20 20 724.18 34.35
 -2 20 21 88.98 23.79
 -2 20 22 1129.43 46.69
 -2 20 23 399.09 29.07
 -2 20 24 148.01 33.47
 -2 20 25 65.2 29.95
 -2 20 26 279.27 35.25
 -2 20 27 55.5 51.98
 -2 20 28 339.19 38.77
 -2 20 29 29.95 49.34
 -2 20 30 853.68 54.62
 -2 20 32 185 36.13
 -2 20 33 87.22 34.35
 -2 20 34 17.62 34.35
 -2 21 1 151.53 14.98
 -2 21 2 106.6 21.15
 -2 21 3 1284.49 34.35
 -2 21 4 51.98 16.74
 -2 21 5 3032.39 69.6
 -2 21 6 634.32 24.67
 -2 21 7 148.01 18.5
 -2 21 9 422 20.26
 -2 21 10 1975.2 44.93
 -2 21 11 69.6 21.15
 -2 21 12 1073.93 37.89
 -2 21 13 28.19 33.47
 -2 21 14 2003.39 60.78
 -2 21 15 292.49 22.03
 -2 21 16 44.93 30.83
 -2 21 17 0 33.47
 -2 21 18 23.79 20.26
 -2 21 19 91.63 22.03
 -2 21 20 21.15 20.26
 -2 21 22 1266.87 50.22
 -2 21 23 164.75 25.55
 -2 21 24 1895.02 96.03
 -2 21 25 1798.99 82.81
 -2 21 26 1823.66 90.75
 -2 21 27 222.89 37.01
 -2 21 28 97.79 59.02
 -2 21 29 405.25 42.29
 -2 21 30 81.05 33.47
 -2 21 31 311.88 84.57
 -2 21 32 192.06 37.89
 -2 21 33 153.29 37.01
 -2 21 34 195.58 39.65
 -2 21 35 101.31 37.89
 -2 21 36 162.11 75.77
 -2 22 1 140.08 14.98
 -2 22 2 46.69 18.5
 -2 22 3 369.14 29.07
 -2 22 4 351.52 23.79
 -2 22 5 1185.82 33.47
 -2 22 6 4734.47 94.27
 -2 22 7 24.67 22.03
 -2 22 8 273.99 22.03
 -2 22 9 1050.14 37.01
 -2 22 10 325.97 37.89
 -2 22 11 218.49 32.59
 -2 22 12 416.71 24.67
 -2 22 13 104.84 17.62
 -2 22 14 218.49 22.03
 -2 22 15 395.57 24.67
 -2 22 16 954.99 41.41
 -2 22 17 369.14 29.07
 -2 22 18 771.75 37.89
 -2 22 20 41.41 26.43
 -2 22 21 185 24.67
 -2 22 22 3.52 21.15
 -2 22 23 46.69 36.13
 -2 22 24 67.84 29.95
 -2 22 25 125.1 32.59
 -2 22 27 19.38 29.95
 -2 22 28 141.84 34.35
 -2 22 29 68.72 41.41
 -2 22 30 25.55 39.65
 -2 22 31 39.65 52.86
 -2 22 32 390.28 44.93
 -2 23 1 2241.25 59.9
 -2 23 2 740.04 45.81
 -2 23 3 473.97 25.55
 -2 23 4 17.62 23.79
 -2 23 5 24.67 20.26
 -2 23 6 251.08 21.15
 -2 23 7 148.89 21.15
 -2 23 8 0 16.74
 -2 23 9 55.5 22.91
 -2 23 10 345.35 22.91
 -2 23 11 84.57 18.5
 -2 23 13 1098.6 44.93
 -2 23 15 3.52 16.74
 -2 23 16 88.1 22.91
 -2 23 17 162.99 29.07
 -2 23 18 30.83 44.05
 -2 23 19 140.08 55.5
 -2 23 20 285.45 27.31
 -2 23 21 1877.41 66.08
 -2 23 22 241.4 36.13
 -2 23 23 185.9 31.71
 -2 23 24 34.35 40.53
 -2 23 26 118.06 48.46
 -2 23 27 406.14 43.17
 -2 23 28 3.52 33.47
 -2 23 29 64.32 34.35
 -2 23 30 30.83 35.25
 -2 23 31 663.39 51.98
 -2 23 32 48.46 30.83
 -2 23 33 1462.45 170.91
 -2 24 1 44.05 17.62
 -2 24 2 1033.41 37.01
 -2 24 3 245.8 22.03
 -2 24 4 462.53 41.41
 -2 24 5 1943.47 67.84
 -2 24 6 412.31 28.19
 -2 24 7 9.69 20.26
 -2 24 8 591.15 29.07
 -2 24 9 159.47 20.26
 -2 24 10 438.74 26.43
 -2 24 11 0.88 18.5
 -2 24 12 359.44 24.67
 -2 24 13 528.59 28.19
 -2 24 14 422.88 26.43
 -2 24 16 197.34 37.89
 -2 24 17 2580.44 81.93
 -2 24 18 464.29 40.53
 -2 24 19 325.09 29.07
 -2 24 20 419.35 31.71
 -2 24 21 125.1 27.31
 -2 24 22 110.12 24.67
 -2 24 23 86.33 25.55
 -2 24 24 184.12 56.38
 -2 24 25 47.57 32.59
 -2 24 26 17.62 33.47
 -2 24 27 8.81 51.98
 -2 24 28 205.27 40.53
 -2 24 29 300.42 52.86
 -2 24 30 3.52 46.69
 -2 24 31 20.26 106.6
 -2 25 1 207.91 21.15
 -2 25 2 884.52 34.35
 -2 25 3 66.96 18.5
 -2 25 4 40.53 17.62
 -2 25 5 0 33.47
 -2 25 6 271.35 35.25
 -2 25 7 66.08 29.07
 -2 25 8 229.94 28.19
 -2 25 9 1099.48 39.65
 -2 25 11 1094.2 40.53
 -2 25 12 37.01 23.79
 -2 25 13 966.45 42.29
 -2 25 14 82.81 20.26
 -2 25 16 113.65 30.83
 -2 25 17 38.77 48.46
 -2 25 18 127.74 25.55
 -2 25 19 199.99 27.31
 -2 25 20 193.82 32.59
 -2 25 21 87.22 29.07
 -2 25 22 314.52 30.83
 -2 25 23 66.08 25.55
 -2 25 24 54.62 37.01
 -2 25 25 450.19 46.69
 -2 25 26 74 26.43
 -2 25 27 848.4 55.5
 -2 25 28 84.57 88.98
 -2 26 1 9.69 20.26
 -2 26 2 404.37 30.83
 -2 26 3 13.22 27.31
 -2 26 4 161.23 29.07
 -2 26 5 226.41 22.91
 -2 26 6 192.94 22.03
 -2 26 7 31.71 18.5
 -2 26 8 88.1 28.19
 -2 26 9 179.72 21.15
 -2 26 10 893.33 42.29
 -2 26 11 107.48 24.67
 -2 26 12 362.09 39.65
 -2 26 13 120.7 21.15
 -2 26 14 469.57 32.59
 -2 26 15 860.74 43.17
 -2 26 16 888.93 90.75
 -2 26 17 224.65 46.69
 -2 26 18 66.96 29.07
 -2 26 19 128.62 26.43
 -2 26 20 998.17 46.69
 -2 26 21 622.86 39.65
 -2 26 22 362.09 32.59
 -2 26 23 58.14 35.25
 -2 26 24 26.43 35.25
 -2 26 25 35.25 37.01
 -2 26 26 214.09 118.06
 -2 27 1 489.84 37.89
 -2 27 2 97.79 22.03
 -2 27 3 46.69 19.38
 -2 27 4 23.79 18.5
 -2 27 5 7.05 18.5
 -2 27 6 64.32 19.38
 -2 27 10 896.85 43.17
 -2 27 11 123.34 25.55
 -2 27 12 11.46 23.79
 -2 27 13 664.27 39.65
 -2 27 14 1562.01 60.78
 -2 27 15 23.79 24.67
 -2 27 16 57.26 40.53
 -2 27 17 40.53 24.67
 -2 27 18 414.95 39.65
 -2 27 19 206.15 29.95
 -2 27 20 115.41 27.31
 -2 27 21 266.94 39.65
 -2 27 22 525.07 48.46
 -2 27 23 199.1 112.77
 -2 28 1 127.74 22.03
 -2 28 2 14.98 19.38
 -2 28 3 193.82 23.79
 -2 28 4 854.56 40.53
 -2 28 5 32.59 19.38
 -2 28 6 2291.47 66.96
 -2 28 7 16.74 18.5
 -2 28 8 39.65 20.26
 -2 28 10 137.44 26.43
 -2 28 11 187.66 23.79
 -2 28 12 44.93 21.15
 -2 28 13 259.9 39.65
 -2 28 14 147.13 28.19
 -2 28 15 18.5 34.35
 -2 28 16 2183.99 77.53
 -2 28 17 66.08 25.55
 -2 28 18 772.63 80.17
 -2 28 19 31.71 35.25
 -2 29 1 363.85 46.69
 -2 29 2 133.91 22.91
 -2 29 3 697.75 34.35
 -2 29 4 190.3 25.55
 -2 29 5 232.58 24.67
 -2 29 7 343.59 27.31
 -2 29 9 52.86 21.15
 -2 29 10 283.69 26.43
 -2 29 11 88.98 39.65
 -2 29 13 44.93 26.43
 -2 29 14 91.63 27.31
 -2 30 1 37.01 21.15
 -2 30 2 71.36 21.15
 -2 30 3 40.53 22.03
 -2 30 4 22.91 27.31
 -2 30 5 505.69 30.83
 -2 30 6 181.48 26.43
 -1 0 2 33327.16 576.17
 -1 0 4 5826.91 74.88
 -1 0 6 4333.61 54.62
 -1 0 8 7615.33 91.63
 -1 0 10 5685.94 67.84
 -1 0 12 4775.87 67.84
 -1 0 14 838.71 19.38
 -1 0 16 4838.43 72.24
 -1 0 18 17671.88 236.11
 -1 0 20 2652.68 52.86
 -1 0 22 179.72 14.1
 -1 0 24 1497.69 53.74
 -1 0 28 1066.89 50.22
 -1 0 30 13670.4 424.64
 -1 0 32 24.67 22.03
 -1 0 34 1520.6 65.2
 -1 0 36 760.3 98.67
 -1 0 38 114.53 32.59
 -1 0 40 181.48 90.75
 -1 0 42 274.87 102.19
 -1 0 44 31.71 101.31
 -1 0 46 14.98 108.36
 -1 0 48 310.12 136.56
 -1 1 1 35911.13 425.52
 -1 1 2 26680.06 310.12
 -1 1 3 40735.46 472.21
 -1 1 4 9118.3 88.98
 -1 1 5 1658.04 24.67
 -1 1 6 5443.67 60.78
 -1 1 7 11.46 4.4
 -1 1 8 5359.98 59.9
 -1 1 9 444.02 9.69
 -1 1 10 4287.81 53.74
 -1 1 11 496 10.58
 -1 1 12 1280.97 22.03
 -1 1 13 7080.56 81.05
 -1 1 14 3634.98 49.34
 -1 1 15 3520.46 46.69
 -1 1 16 66.08 7.05
 -1 1 17 1945.23 26.43
 -1 1 19 15.86 7.05
 -1 1 20 26.43 7.05
 -1 1 21 118.06 9.69
 -1 1 22 133.03 13.22
 -1 1 23 244.92 14.1
 -1 1 24 124.22 15.86
 -1 1 25 358.56 27.31
 -1 1 26 2909.93 52.86
 -1 1 27 33.47 15.86
 -1 1 28 520.67 24.67
 -1 1 29 1078.33 72.24
 -1 1 30 176.2 44.05
 -1 1 31 926.8 34.35
 -1 1 32 851.92 56.38
 -1 1 33 2354.02 105.72
 -1 1 34 435.22 29.95
 -1 1 35 568.24 29.07
 -1 1 36 825.49 35.25
 -1 1 37 39.65 51.1
 -1 1 38 87.22 55.5
 -1 1 39 80.17 70.48
 -1 1 41 142.72 33.47
 -1 1 42 9.69 31.71
 -1 1 43 471.33 44.93
 -1 1 44 50.22 35.25
 -1 1 45 850.16 57.26
 -1 1 46 1645.7 86.33
 -1 1 47 176.2 43.17
 -1 1 48 977.02 66.96
 -1 1 49 15.86 42.29
 -1 2 1 2428.03 33.47
 -1 2 3 488.07 8.81
 -1 2 4 4417.31 50.22
 -1 2 6 14222.78 147.13
 -1 2 7 22407.23 231.7
 -1 2 8 15459.7 157.69
 -1 2 9 2091.48 30.83
 -1 2 10 2638.58 39.65
 -1 2 11 973.5 16.74
 -1 2 12 1527.65 25.55
 -1 2 13 2746.07 38.77
 -1 2 14 5308.88 61.66
 -1 2 15 6115.87 73.12
 -1 2 16 81.93 7.93
 -1 2 17 2402.48 37.89
 -1 2 18 22.03 7.05
 -1 2 19 1357.62 21.15
 -1 2 20 5726.46 79.29
 -1 2 21 45.81 10.58
 -1 2 22 4175.04 69.6
 -1 2 23 44.93 14.1
 -1 2 24 1745.25 38.77
 -1 2 25 1124.15 28.19
 -1 2 26 2935.47 61.66
 -1 2 27 1073.93 34.35
 -1 2 28 646.65 33.47
 -1 2 29 1138.25 50.22
 -1 2 30 133.91 17.62
 -1 2 31 200.87 19.38
 -1 2 32 1669.48 111.89
 -1 2 33 156.81 21.15
 -1 2 34 339.19 45.81
 -1 2 35 219.37 71.36
 -1 2 36 74.88 23.79
 -1 2 37 58.14 21.15
 -1 2 38 632.56 44.05
 -1 2 39 24.67 30.83
 -1 2 40 160.35 34.35
 -1 2 41 750.61 51.1
 -1 2 42 524.19 44.93
 -1 2 43 57.26 34.35
 -1 2 44 190.3 39.65
 -1 2 45 12.34 36.13
 -1 2 46 53.74 37.89
 -1 2 47 74.88 39.65
 -1 2 48 281.92 51.98
 -1 2 49 78.41 43.17
 -1 3 1 27679.99 273.11
 -1 3 2 20052.33 227.3
 -1 3 3 17065.76 170.03
 -1 3 4 5463.93 70.48
 -1 3 5 10458.3 133.91
 -1 3 9 24140.15 242.28
 -1 3 11 6646.23 79.29
 -1 3 12 239.63 7.93
 -1 3 13 4102.79 53.74
 -1 3 14 1432.5 20.26
 -1 3 15 728.58 15.86
 -1 3 16 265.18 9.69
 -1 3 17 2427.14 31.71
 -1 3 18 823.73 16.74
 -1 3 19 59.9 8.81
 -1 3 20 737.4 16.74
 -1 3 21 3127.53 48.46
 -1 3 22 2421.86 44.05
 -1 3 23 489.84 22.03
 -1 3 24 239.63 27.31
 -1 3 25 4130.98 89.87
 -1 3 26 1101.24 59.02
 -1 3 27 155.05 30.83
 -1 3 28 969.98 37.89
 -1 3 29 87.22 20.26
 -1 3 30 119.82 17.62
 -1 3 31 264.3 21.15
 -1 3 32 404.37 24.67
 -1 3 33 562.96 27.31
 -1 3 35 191.18 51.1
 -1 3 36 151.53 72.24
 -1 3 37 1963.74 105.72
 -1 3 38 265.18 35.25
 -1 3 39 2021 84.57
 -1 3 40 147.13 78.41
 -1 3 41 80.17 31.71
 -1 3 42 118.06 36.13
 -1 3 43 266.06 62.56
 -1 3 44 59.9 51.1
 -1 3 46 18.5 37.01
 -1 3 47 41.41 39.65
 -1 3 48 67.84 41.41
 -1 3 49 1745.25 192.94
 -1 4 1 3758.32 49.34
 -1 4 2 2539.03 31.71
 -1 4 3 24592.1 253.72
 -1 4 4 825.49 13.22
 -1 4 5 41270.22 418.47
 -1 4 6 3225.33 38.77
 -1 4 7 19437.39 197.34
 -1 4 8 14102.98 145.37
 -1 4 9 4779.4 64.32
 -1 4 10 1220.18 19.38
 -1 4 12 2850.9 35.25
 -1 4 13 5471.86 59.02
 -1 4 14 17029.64 187.66
 -1 4 16 1080.11 18.5
 -1 4 17 1037.81 21.15
 -1 4 18 1451.01 31.71
 -1 4 19 1428.98 23.79
 -1 4 20 474.86 15.86
 -1 4 21 1110.94 25.55
 -1 4 22 1168.2 33.47
 -1 4 23 382.35 21.15
 -1 4 24 3501.08 72.24
 -1 4 25 279.27 26.43
 -1 4 26 2690.56 113.65
 -1 4 27 570 25.55
 -1 4 28 1181.42 44.93
 -1 4 29 1946.12 53.74
 -1 4 30 440.5 24.67
 -1 4 31 496.88 26.43
 -1 4 32 250.2 22.03
 -1 4 33 33.47 17.62
 -1 4 34 910.95 35.25
 -1 4 35 103.96 21.15
 -1 4 36 3.52 44.93
 -1 4 37 53.74 51.98
 -1 4 38 185 32.59
 -1 4 39 81.05 33.47
 -1 4 40 55.5 31.71
 -1 4 41 2394.54 229.94
 -1 4 42 256.37 39.65
 -1 4 43 100.43 37.01
 -1 4 44 170.03 39.65
 -1 4 45 230.82 41.41
 -1 4 46 74 51.1
 -1 4 47 86.33 42.29
 -1 4 49 21.15 130.38
 -1 5 1 10514.68 117.18
 -1 5 3 10416.88 122.46
 -1 5 4 6602.18 70.48
 -1 5 7 35094.45 371.78
 -1 5 8 1763.75 22.91
 -1 5 9 5818.09 73.12
 -1 5 10 374.42 9.69
 -1 5 11 1553.2 21.15
 -1 5 12 1186.7 21.15
 -1 5 13 19387.18 207.03
 -1 5 15 24020.34 274.87
 -1 5 16 2450.05 32.59
 -1 5 17 106.6 8.81
 -1 5 18 1854.5 40.53
 -1 5 19 282.8 12.34
 -1 5 20 3753.92 80.17
 -1 5 21 409.67 22.91
 -1 5 22 2992.75 80.17
 -1 5 23 1650.98 39.65
 -1 5 24 40.53 21.15
 -1 5 25 4923 162.99
 -1 5 26 810.52 59.02
 -1 5 27 85.45 16.74
 -1 5 28 249.32 22.91
 -1 5 29 955.89 34.35
 -1 5 30 29.07 17.62
 -1 5 31 499.52 25.55
 -1 5 32 428.16 28.19
 -1 5 33 2317.9 78.41
 -1 5 34 337.43 24.67
 -1 5 35 577.05 38.77
 -1 5 36 67.84 27.31
 -1 5 37 44.93 24.67
 -1 5 38 415.83 40.53
 -1 5 39 205.27 59.02
 -1 5 40 282.8 38.77
 -1 5 41 511.86 44.05
 -1 5 43 582.33 47.57
 -1 5 44 24.67 33.47
 -1 5 45 683.66 75.77
 -1 5 47 281.03 46.69
 -1 5 48 423.76 66.96
 -1 5 49 63.44 103.96
 -1 6 1 3287.87 36.13
 -1 6 2 22292.7 231.7
 -1 6 3 4837.55 57.26
 -1 6 4 3957.43 42.29
 -1 6 5 8288.41 82.81
 -1 6 6 17256.94 184.12
 -1 6 7 149.77 7.05
 -1 6 8 8110.45 84.57
 -1 6 9 17366.18 192.94
 -1 6 10 569.12 11.46
 -1 6 11 93.39 7.05
 -1 6 12 776.15 14.1
 -1 6 14 1402.54 22.03
 -1 6 15 39.65 7.05
 -1 6 16 2282.66 36.13
 -1 6 17 782.33 20.26
 -1 6 18 4269.3 92.51
 -1 6 19 408.79 14.98
 -1 6 20 3137.22 62.56
 -1 6 21 8171.23 140.08
 -1 6 22 478.38 21.15
 -1 6 23 87.22 27.31
 -1 6 24 3399.76 70.48
 -1 6 25 446.66 24.67
 -1 6 26 189.42 18.5
 -1 6 27 71.36 16.74
 -1 6 28 1105.65 37.01
 -1 6 29 3304.61 76.65
 -1 6 30 3323.12 100.43
 -1 6 31 44.05 17.62
 -1 6 32 1538.22 46.69
 -1 6 33 201.75 22.03
 -1 6 34 169.15 22.03
 -1 6 35 303.94 24.67
 -1 6 37 54.62 29.07
 -1 6 38 24.67 29.07
 -1 6 39 33.47 31.71
 -1 6 40 424.64 43.17
 -1 6 41 1962.86 88.1
 -1 6 42 241.4 37.89
 -1 6 43 22.03 34.35
 -1 6 44 304.82 44.05
 -1 6 45 169.15 49.34
 -1 6 46 281.92 102.19
 -1 6 47 95.15 37.89
 -1 6 48 1278.33 86.33
 -1 6 49 122.46 111.89
 -1 7 2 23833.56 259.9
 -1 7 3 8161.54 92.51
 -1 7 5 20920.99 230.82
 -1 7 7 611.41 12.34
 -1 7 8 455.47 10.58
 -1 7 9 5777.57 77.53
 -1 7 10 414.07 12.34
 -1 7 11 786.73 16.74
 -1 7 12 4471.93 73.12
 -1 7 13 190.3 9.69
 -1 7 14 3338.97 59.02
 -1 7 15 616.7 17.62
 -1 7 16 239.63 20.26
 -1 7 17 733.87 22.91
 -1 7 18 1101.24 28.19
 -1 7 19 1620.15 35.25
 -1 7 20 2517.88 73.12
 -1 7 21 971.74 37.01
 -1 7 22 10221.3 219.37
 -1 7 24 359.44 33.47
 -1 7 25 96.03 16.74
 -1 7 26 3470.24 75.77
 -1 7 28 47.57 24.67
 -1 7 29 46.69 16.74
 -1 7 30 235.23 32.59
 -1 7 31 2083.56 56.38
 -1 7 32 1343.52 44.05
 -1 7 33 53.74 18.5
 -1 7 34 740.92 33.47
 -1 7 35 385 56.38
 -1 7 36 1710.89 62.56
 -1 7 37 1947.88 80.17
 -1 7 38 1292.42 65.2
 -1 7 39 78.41 44.93
 -1 7 40 203.51 37.89
 -1 7 41 592.91 56.38
 -1 7 42 465.17 43.17
 -1 7 43 2108.22 90.75
 -1 7 44 42.29 45.81
 -1 7 45 570 47.57
 -1 7 46 1040.46 62.56
 -1 7 47 61.66 37.89
 -1 8 1 59.9 7.05
 -1 8 2 394.69 11.46
 -1 8 3 1310.92 21.15
 -1 8 4 7648.8 84.57
 -1 8 5 3681.68 51.1
 -1 8 6 13037.85 141.84
 -1 8 7 1534.7 26.43
 -1 8 8 3266.74 44.05
 -1 8 9 1186.7 20.26
 -1 8 10 15383.06 186.78
 -1 8 11 3731.89 51.1
 -1 8 12 7068.23 109.24
 -1 8 13 14.98 9.69
 -1 8 14 8372.1 138.32
 -1 8 15 996.4 22.03
 -1 8 16 1502.09 42.29
 -1 8 17 63.44 11.46
 -1 8 18 521.55 19.38
 -1 8 19 2688.8 76.65
 -1 8 20 4568.84 88.98
 -1 8 21 1636.89 42.29
 -1 8 22 7927.19 154.17
 -1 8 23 452.83 40.53
 -1 8 24 3111.67 68.72
 -1 8 25 74 16.74
 -1 8 26 2866.75 91.63
 -1 8 27 377.94 36.13
 -1 8 28 502.17 25.55
 -1 8 30 921.52 45.81
 -1 8 32 1924.09 55.5
 -1 8 33 278.39 33.47
 -1 8 34 1830.71 69.6
 -1 8 35 1291.54 46.69
 -1 8 36 602.6 43.17
 -1 8 37 1406.95 66.96
 -1 8 38 531.24 42.29
 -1 8 39 46.69 33.47
 -1 8 40 274.87 35.25
 -1 8 42 1266.87 67.84
 -1 8 44 394.69 43.17
 -1 8 45 331.25 43.17
 -1 8 46 392.93 45.81
 -1 8 47 170.03 44.05
 -1 8 48 209.67 118.94
 -1 9 1 4952.95 57.26
 -1 9 2 5866.55 73.12
 -1 9 3 15.86 7.05
 -1 9 4 1998.09 28.19
 -1 9 5 3708.99 47.57
 -1 9 6 232.58 9.69
 -1 9 7 12812.32 140.96
 -1 9 8 1790.18 30.83
 -1 9 9 24903.98 320.68
 -1 9 10 3540.72 49.34
 -1 9 11 3448.22 52.86
 -1 9 12 671.32 22.03
 -1 9 13 391.16 15.86
 -1 9 14 1562.01 30.83
 -1 9 15 33.47 12.34
 -1 9 16 422.88 19.38
 -1 9 17 270.47 23.79
 -1 9 19 418.47 32.59
 -1 9 20 494.24 18.5
 -1 9 21 3166.29 96.03
 -1 9 22 1827.19 67.84
 -1 9 23 276.63 43.17
 -1 9 24 0.88 14.98
 -1 9 25 414.07 23.79
 -1 9 26 254.61 21.15
 -1 9 27 553.26 36.13
 -1 9 28 274.87 36.13
 -1 9 29 52.86 17.62
 -1 9 30 22.91 29.95
 -1 9 31 173.56 22.03
 -1 9 32 8.81 30.83
 -1 9 34 1353.2 62.56
 -1 9 35 37.89 23.79
 -1 9 36 1194.63 78.41
 -1 9 37 654.58 43.17
 -1 9 38 183.24 33.47
 -1 9 39 2606.87 98.67
 -1 9 40 148.01 38.77
 -1 9 41 310.12 36.13
 -1 9 42 22.91 31.71
 -1 9 43 190.3 36.13
 -1 9 44 199.99 28.19
 -1 9 46 116.29 41.41
 -1 9 47 66.08 39.65
 -1 10 1 1045.74 19.38
 -1 10 2 2272.97 35.25
 -1 10 3 1865.07 31.71
 -1 10 5 379.71 14.1
 -1 10 6 1933.79 30.83
 -1 10 7 25.55 9.69
 -1 10 8 786.73 18.5
 -1 10 9 788.49 27.31
 -1 10 10 45.81 13.22
 -1 10 11 1389.33 30.83
 -1 10 12 4808.48 119.82
 -1 10 13 1643.05 37.89
 -1 10 14 745.32 22.03
 -1 10 15 498.64 18.5
 -1 10 16 384.12 16.74
 -1 10 17 3566.27 74.88
 -1 10 18 3249.11 59.02
 -1 10 19 354.16 20.26
 -1 10 20 232.58 21.15
 -1 10 21 136.56 14.98
 -1 10 22 823.73 30.83
 -1 10 23 3484.33 84.57
 -1 10 24 1401.66 41.41
 -1 10 25 3061.46 80.17
 -1 10 26 1577.87 44.93
 -1 10 27 54.62 22.91
 -1 10 28 2517 63.44
 -1 10 29 1739.08 86.33
 -1 10 30 2022.76 56.38
 -1 10 31 52.86 18.5
 -1 10 32 107.48 27.31
 -1 10 33 1038.7 40.53
 -1 10 34 311 29.07
 -1 10 35 766.47 93.39
 -1 10 36 242.28 34.35
 -1 10 37 177.08 31.71
 -1 10 38 163.87 31.71
 -1 10 39 413.19 39.65
 -1 10 40 229.94 37.01
 -1 10 41 989.36 56.38
 -1 10 42 66.96 33.47
 -1 10 44 499.52 36.13
 -1 10 45 21.15 29.07
 -1 10 46 347.99 45.81
 -1 10 47 414.95 128.62
 -1 11 1 5393.45 69.6
 -1 11 2 1712.66 33.47
 -1 11 3 20829.37 272.23
 -1 11 4 377.06 14.98
 -1 11 5 6268.28 82.81
 -1 11 6 4104.55 63.44
 -1 11 7 850.16 25.55
 -1 11 8 417.59 18.5
 -1 11 9 152.41 13.22
 -1 11 10 2283.54 45.81
 -1 11 11 148.89 14.1
 -1 11 12 399.09 17.62
 -1 11 13 1958.45 44.93
 -1 11 14 2406.88 50.22
 -1 11 15 7606.51 125.98
 -1 11 16 19.38 11.46
 -1 11 17 83.69 12.34
 -1 11 18 409.67 19.38
 -1 11 19 32.59 16.74
 -1 11 20 626.39 29.95
 -1 11 21 629.91 26.43
 -1 11 22 399.09 19.38
 -1 11 23 136.56 27.31
 -1 11 24 241.4 20.26
 -1 11 25 710.09 29.07
 -1 11 26 12.34 16.74
 -1 11 27 170.91 19.38
 -1 11 28 2007.79 70.48
 -1 11 30 227.3 22.03
 -1 11 31 259.9 32.59
 -1 11 32 336.54 35.25
 -1 11 33 2703.78 88.1
 -1 11 34 112.77 28.19
 -1 11 35 185.9 56.38
 -1 11 37 29.95 28.19
 -1 11 38 196.46 34.35
 -1 11 39 432.56 41.41
 -1 11 42 33.47 57.26
 -1 11 43 1769.92 85.45
 -1 11 44 91.63 27.31
 -1 11 45 1154.99 55.5
 -1 11 46 1.76 41.41
 -1 12 1 270.47 11.46
 -1 12 2 451.95 14.1
 -1 12 3 70.48 9.69
 -1 12 4 490.72 14.98
 -1 12 5 3904.57 53.74
 -1 12 6 1869.47 30.83
 -1 12 7 9.69 8.81
 -1 12 8 1587.55 30.83
 -1 12 9 158.58 12.34
 -1 12 10 2818.3 46.69
 -1 12 11 0 23.79
 -1 12 12 820.21 23.79
 -1 12 13 19.38 10.58
 -1 12 14 1108.3 26.43
 -1 12 15 333.89 15.86
 -1 12 16 4669.28 74
 -1 12 17 4240.23 113.65
 -1 12 18 3122.25 59.02
 -1 12 19 227.3 25.55
 -1 12 20 3509 66.08
 -1 12 21 984.08 29.07
 -1 12 22 5.28 12.34
 -1 12 23 230.82 17.62
 -1 12 25 1189.34 42.29
 -1 12 26 1497.69 59.9
 -1 12 27 244.92 22.03
 -1 12 28 1147.93 41.41
 -1 12 29 655.46 33.47
 -1 12 30 287.21 24.67
 -1 12 31 1011.39 76.65
 -1 12 32 2365.47 86.33
 -1 12 33 1788.42 73.12
 -1 12 34 412.31 38.77
 -1 12 35 49.34 37.89
 -1 12 36 162.11 30.83
 -1 12 38 82.81 32.59
 -1 12 39 202.63 37.01
 -1 12 40 560.32 47.57
 -1 12 41 491.6 45.81
 -1 12 43 166.51 39.65
 -1 12 44 37.89 26.43
 -1 13 1 206.15 12.34
 -1 13 2 1648.34 31.71
 -1 13 3 3889.6 56.38
 -1 13 4 4117.77 59.9
 -1 13 5 11572.76 183.24
 -1 13 6 453.71 16.74
 -1 13 7 342.71 14.98
 -1 13 8 1137.37 29.07
 -1 13 9 2917.85 54.62
 -1 13 11 1217.54 28.19
 -1 13 12 335.66 15.86
 -1 13 13 1811.33 36.13
 -1 13 14 2287.94 44.05
 -1 13 15 2217.46 65.2
 -1 13 16 2154.04 40.53
 -1 13 17 1.76 10.58
 -1 13 19 14.98 12.34
 -1 13 20 25.55 13.22
 -1 13 22 4.4 14.98
 -1 13 23 1388.45 37.01
 -1 13 24 57.26 17.62
 -1 13 25 337.43 36.13
 -1 13 27 26.43 17.62
 -1 13 28 1257.18 44.05
 -1 13 29 60.78 19.38
 -1 13 30 257.25 31.71
 -1 13 31 66.96 24.67
 -1 13 32 825.49 48.46
 -1 13 33 107.48 61.66
 -1 13 34 530.36 76.65
 -1 13 35 45.81 36.13
 -1 13 36 45.81 31.71
 -1 13 37 1806.92 184.12
 -1 13 38 15.86 30.83
 -1 13 39 74 46.69
 -1 13 40 246.68 39.65
 -1 13 41 30.83 34.35
 -1 13 42 432.56 46.69
 -1 13 43 843.99 87.22
 -1 13 44 1058.96 52.86
 -1 13 45 91.63 34.35
 -1 14 1 446.66 17.62
 -1 14 2 30.83 10.58
 -1 14 3 2605.99 64.32
 -1 14 4 1859.78 43.17
 -1 14 5 967.33 29.07
 -1 14 6 56.38 12.34
 -1 14 7 14.1 10.58
 -1 14 8 505.69 18.5
 -1 14 9 1095.08 35.25
 -1 14 10 1614.86 33.47
 -1 14 11 65.2 11.46
 -1 14 12 1843.92 37.01
 -1 14 13 7.93 10.58
 -1 14 14 1941.71 37.89
 -1 14 15 747.96 26.43
 -1 14 16 62.56 14.1
 -1 14 17 240.51 14.98
 -1 14 18 81.93 14.1
 -1 14 19 342.71 19.38
 -1 14 20 1732.92 41.41
 -1 14 21 3602.39 111.01
 -1 14 22 1264.23 35.25
 -1 14 23 1061.6 41.41
 -1 14 24 2219.22 59.02
 -1 14 25 5.28 17.62
 -1 14 27 115.41 20.26
 -1 14 28 205.27 22.91
 -1 14 29 34.35 44.05
 -1 14 30 28.19 26.43
 -1 14 31 124.22 29.07
 -1 14 32 257.25 35.25
 -1 14 33 18.5 28.19
 -1 14 34 3509.88 128.62
 -1 14 35 153.29 34.35
 -1 14 36 524.19 105.72
 -1 14 37 555.02 44.93
 -1 14 38 29.07 33.47
 -1 14 39 1142.65 66.08
 -1 14 40 672.2 73.12
 -1 14 42 422 46.69
 -1 15 1 6367.83 101.31
 -1 15 2 854.56 23.79
 -1 15 4 148.01 13.22
 -1 15 5 59.9 14.1
 -1 15 6 87.22 12.34
 -1 15 7 8349.19 145.37
 -1 15 8 701.27 22.03
 -1 15 9 1949.65 47.57
 -1 15 10 4853.4 101.31
 -1 15 11 654.58 21.15
 -1 15 12 439.62 22.91
 -1 15 13 1427.22 45.81
 -1 15 14 925.92 24.67
 -1 15 15 126.86 21.15
 -1 15 16 22.03 11.46
 -1 15 17 784.97 23.79
 -1 15 18 453.71 22.91
 -1 15 19 433.46 30.83
 -1 15 20 773.51 27.31
 -1 15 21 1177.01 39.65
 -1 15 22 1803.4 44.05
 -1 15 23 2299.4 52.86
 -1 15 24 49.34 24.67
 -1 15 25 512.74 28.19
 -1 15 27 275.75 30.83
 -1 15 28 250.2 42.29
 -1 15 29 103.07 29.07
 -1 15 30 152.41 36.13
 -1 15 32 16.74 34.35
 -1 15 33 81.93 31.71
 -1 15 34 34.35 29.95
 -1 15 35 319.8 39.65
 -1 15 36 52.86 33.47
 -1 15 37 177.96 61.66
 -1 15 38 636.96 48.46
 -1 15 39 1834.23 88.1
 -1 15 40 607.88 51.1
 -1 15 41 1405.19 78.41
 -1 16 1 2243.01 56.38
 -1 16 2 93.39 12.34
 -1 16 3 4022.63 67.84
 -1 16 4 10.58 10.58
 -1 16 5 130.38 13.22
 -1 16 6 911.83 25.55
 -1 16 7 67.84 12.34
 -1 16 8 537.41 19.38
 -1 16 10 44.05 11.46
 -1 16 11 4209.39 111.01
 -1 16 12 811.4 23.79
 -1 16 13 572.65 29.95
 -1 16 14 502.17 19.38
 -1 16 15 68.72 16.74
 -1 16 16 143.6 20.26
 -1 16 17 817.56 24.67
 -1 16 18 812.28 27.31
 -1 16 20 68.72 14.98
 -1 16 22 599.96 24.67
 -1 16 23 1406.07 39.65
 -1 16 24 670.44 43.17
 -1 16 25 103.07 27.31
 -1 16 27 679.24 44.05
 -1 16 28 1067.77 58.14
 -1 16 29 606.12 42.29
 -1 16 30 727.7 45.81
 -1 16 31 180.6 31.71
 -1 16 32 755.01 46.69
 -1 16 33 29.95 29.07
 -1 16 35 1495.05 74
 -1 16 36 59.9 30.83
 -1 16 37 69.6 32.59
 -1 16 38 21.15 33.47
 -1 16 39 432.56 45.81
 -1 16 40 303.06 44.05
 -1 16 41 198.22 41.41
 -1 16 42 125.98 59.02
 -1 17 1 488.07 21.15
 -1 17 3 2121.43 54.62
 -1 17 5 600.84 26.43
 -1 17 6 1191.99 35.25
 -1 17 7 712.73 24.67
 -1 17 8 542.69 25.55
 -1 17 9 889.81 32.59
 -1 17 10 177.08 14.1
 -1 17 11 5381.12 93.39
 -1 17 12 814.04 24.67
 -1 17 13 730.34 34.35
 -1 17 15 8284.87 234.34
 -1 17 16 134.79 24.67
 -1 17 17 681.9 22.91
 -1 17 18 65.2 14.98
 -1 17 19 540.05 23.79
 -1 17 20 45.81 15.86
 -1 17 21 202.63 17.62
 -1 17 23 82.81 15.86
 -1 17 25 74.88 20.26
 -1 17 26 64.32 28.19
 -1 17 27 2983.93 109.24
 -1 17 28 1987.53 81.93
 -1 17 30 133.91 32.59
 -1 17 31 2013.07 85.45
 -1 17 32 22.03 29.95
 -1 17 33 736.52 49.34
 -1 17 34 303.94 51.98
 -1 17 35 56.38 32.59
 -1 17 36 14.1 32.59
 -1 17 37 274.87 40.53
 -1 17 38 80.17 36.13
 -1 17 39 144.49 38.77
 -1 17 40 0 77.53
 -1 17 41 472.21 51.98
 -1 18 1 4787.33 84.57
 -1 18 3 412.31 18.5
 -1 18 4 63.44 12.34
 -1 18 5 155.93 14.1
 -1 18 6 88.98 13.22
 -1 18 7 355.04 20.26
 -1 18 8 48.46 13.22
 -1 18 9 1026.36 28.19
 -1 18 10 5.28 14.1
 -1 18 11 1703.85 44.05
 -1 18 12 4.4 11.46
 -1 18 13 17.62 15.86
 -1 18 14 4034.07 109.24
 -1 18 15 272.23 16.74
 -1 18 16 1014.03 39.65
 -1 18 17 226.41 15.86
 -1 18 18 206.15 18.5
 -1 18 19 116.29 19.38
 -1 18 20 381.47 21.15
 -1 18 21 34.35 14.98
 -1 18 22 14.1 14.98
 -1 18 23 448.43 29.07
 -1 18 24 258.13 24.67
 -1 18 26 1581.39 73.12
 -1 18 27 696.87 47.57
 -1 18 28 1228.98 64.32
 -1 18 30 62.56 54.62
 -1 18 31 505.69 43.17
 -1 18 32 68.72 36.13
 -1 18 33 132.15 35.25
 -1 18 34 70.48 40.53
 -1 18 35 111.89 59.9
 -1 18 38 162.11 44.05
 -1 18 39 96.91 40.53
 -1 18 40 227.3 119.82
 -1 19 1 642.25 31.71
 -1 19 2 658.99 22.91
 -1 19 3 56.38 12.34
 -1 19 4 1808.69 39.65
 -1 19 5 829.89 26.43
 -1 19 7 3153.08 60.78
 -1 19 8 1014.91 31.71
 -1 19 9 1706.49 45.81
 -1 19 10 39.65 12.34
 -1 19 11 176.2 14.98
 -1 19 13 405.25 26.43
 -1 19 14 4.4 14.98
 -1 19 16 2250.07 48.46
 -1 19 18 127.74 16.74
 -1 19 19 349.75 22.03
 -1 19 20 406.14 22.91
 -1 19 21 1308.28 56.38
 -1 19 22 230.82 51.1
 -1 19 23 477.5 30.83
 -1 19 24 120.7 44.05
 -1 19 25 23.79 20.26
 -1 19 26 12.34 28.19
 -1 19 27 1173.48 63.44
 -1 19 28 752.37 49.34
 -1 19 29 406.14 40.53
 -1 19 30 352.4 39.65
 -1 19 32 70.48 34.35
 -1 19 33 263.42 39.65
 -1 19 34 314.52 39.65
 -1 19 35 431.68 45.81
 -1 19 37 573.53 51.98
 -1 19 38 4.4 37.01
 -1 19 39 466.05 132.15
 -1 20 1 429.04 20.26
 -1 20 2 201.75 16.74
 -1 20 3 29.95 13.22
 -1 20 4 458.11 23.79
 -1 20 6 180.6 15.86
 -1 20 7 434.34 19.38
 -1 20 8 409.67 29.07
 -1 20 9 339.19 20.26
 -1 20 10 1508.27 37.01
 -1 20 11 118.94 14.1
 -1 20 12 3333.68 70.48
 -1 20 13 319.8 25.55
 -1 20 14 81.05 23.79
 -1 20 15 656.35 23.79
 -1 20 16 20.26 14.1
 -1 20 17 32.59 14.1
 -1 20 18 11.46 20.26
 -1 20 19 187.66 23.79
 -1 20 20 60.78 23.79
 -1 20 21 22.03 21.15
 -1 20 22 169.15 23.79
 -1 20 23 166.51 23.79
 -1 20 24 3612.08 103.07
 -1 20 25 369.14 29.07
 -1 20 26 59.9 31.71
 -1 20 27 7.05 29.95
 -1 20 28 584.1 46.69
 -1 20 29 94.27 33.47
 -1 20 30 434.34 42.29
 -1 20 32 6.16 33.47
 -1 20 33 178.84 37.89
 -1 20 34 1628.96 83.69
 -1 20 36 1052.79 134.79
 -1 20 37 56.38 38.77
 -1 21 1 2603.34 78.41
 -1 21 2 20.26 12.34
 -1 21 3 688.94 29.07
 -1 21 4 3564.5 79.29
 -1 21 5 721.53 24.67
 -1 21 6 629.91 30.83
 -1 21 7 903.02 27.31
 -1 21 8 2309.97 62.56
 -1 21 9 627.27 28.19
 -1 21 10 642.25 24.67
 -1 21 11 1146.17 45.81
 -1 21 12 2.64 13.22
 -1 21 13 1021.95 30.83
 -1 21 15 618.46 27.31
 -1 21 16 727.7 29.95
 -1 21 17 512.74 26.43
 -1 21 19 169.15 25.55
 -1 21 20 703.03 36.13
 -1 21 21 16.74 43.17
 -1 21 22 88.98 32.59
 -1 21 23 23.79 21.15
 -1 21 24 588.51 33.47
 -1 21 25 25.55 22.03
 -1 21 26 39.65 29.95
 -1 21 27 82.81 31.71
 -1 21 29 474.86 44.93
 -1 21 30 58.14 48.46
 -1 21 31 87.22 34.35
 -1 21 32 81.93 35.25
 -1 21 33 246.68 41.41
 -1 21 34 121.58 38.77
 -1 21 35 487.19 56.38
 -1 21 36 113.65 123.34
 -1 22 1 20.26 14.98
 -1 22 2 282.8 20.26
 -1 22 3 11.46 13.22
 -1 22 4 284.57 17.62
 -1 22 5 1.76 13.22
 -1 22 6 141.84 23.79
 -1 22 7 5.28 17.62
 -1 22 8 569.12 27.31
 -1 22 9 212.32 29.07
 -1 22 10 388.52 28.19
 -1 22 11 605.24 33.47
 -1 22 12 172.68 20.26
 -1 22 13 1.76 18.5
 -1 22 14 330.37 22.91
 -1 22 15 694.22 43.17
 -1 22 16 338.31 23.79
 -1 22 17 31.71 34.35
 -1 22 18 987.6 42.29
 -1 22 19 236.11 26.43
 -1 22 20 2280.9 73.12
 -1 22 22 459.88 31.71
 -1 22 23 819.33 40.53
 -1 22 24 590.27 34.35
 -1 22 26 676.6 49.34
 -1 22 27 81.05 57.26
 -1 22 28 784.97 63.44
 -1 22 29 307.46 46.69
 -1 22 30 379.71 59.9
 -1 22 31 89.87 37.01
 -1 22 32 1071.29 65.2
 -1 22 33 74.88 41.41
 -1 22 34 22.03 37.89
 -1 23 1 1280.97 41.41
 -1 23 2 59.02 17.62
 -1 23 3 2786.59 77.53
 -1 23 4 1280.97 41.41
 -1 23 5 1125.91 38.77
 -1 23 6 7.05 15.86
 -1 23 7 1391.09 43.17
 -1 23 8 107.48 21.15
 -1 23 10 84.57 29.95
 -1 23 11 155.05 33.47
 -1 23 12 387.64 37.89
 -1 23 13 125.98 19.38
 -1 23 14 832.55 39.65
 -1 23 15 2198.09 60.78
 -1 23 16 283.69 30.83
 -1 23 17 999.93 66.96
 -1 23 18 429.04 34.35
 -1 23 19 715.37 53.74
 -1 23 20 412.31 29.95
 -1 23 21 102.19 39.65
 -1 23 22 170.91 58.14
 -1 23 23 105.72 25.55
 -1 23 24 12.34 46.69
 -1 23 25 15.86 23.79
 -1 23 26 347.11 39.65
 -1 23 27 428.16 43.17
 -1 23 28 277.51 41.41
 -1 23 29 1.76 32.59
 -1 23 30 88.1 37.89
 -1 23 31 592.91 51.1
 -1 23 32 462.53 49.34
 -1 24 1 1666.84 49.34
 -1 24 2 135.68 26.43
 -1 24 3 625.5 28.19
 -1 24 4 52.86 25.55
 -1 24 5 353.28 23.79
 -1 24 6 327.73 24.67
 -1 24 9 588.51 29.07
 -1 24 10 141.84 19.38
 -1 24 11 920.64 44.05
 -1 24 12 179.72 22.03
 -1 24 13 145.37 33.47
 -1 24 14 562.08 29.95
 -1 24 15 728.58 33.47
 -1 24 16 49.34 18.5
 -1 24 17 1578.75 59.02
 -1 24 18 18.5 21.15
 -1 24 19 376.18 30.83
 -1 24 20 690.7 37.89
 -1 24 21 27.31 51.98
 -1 24 22 570.89 36.13
 -1 24 23 938.26 45.81
 -1 24 24 410.55 32.59
 -1 24 25 29.95 31.71
 -1 24 26 201.75 38.77
 -1 24 27 144.49 100.43
 -1 24 28 66.08 59.9
 -1 24 29 111.01 60.78
 -1 24 30 118.94 38.77
 -1 25 1 375.3 24.67
 -1 25 2 87.22 19.38
 -1 25 3 10.58 22.91
 -1 25 4 123.34 19.38
 -1 25 5 184.12 28.19
 -1 25 7 3163.65 81.93
 -1 25 8 286.33 32.59
 -1 25 9 1144.41 51.98
 -1 25 10 20.26 17.62
 -1 25 11 148.01 21.15
 -1 25 12 125.98 20.26
 -1 25 13 173.56 21.15
 -1 25 14 540.93 29.07
 -1 25 15 58.14 18.5
 -1 25 18 57.26 23.79
 -1 25 19 2001.63 90.75
 -1 25 21 129.5 25.55
 -1 25 22 61.66 24.67
 -1 25 23 103.96 37.01
 -1 25 24 116.29 27.31
 -1 25 25 4.4 55.5
 -1 25 27 795.54 59.9
 -1 25 28 44.05 37.01
 -1 26 1 380.59 24.67
 -1 26 2 14.98 17.62
 -1 26 3 943.55 36.13
 -1 26 4 84.57 18.5
 -1 26 5 96.91 22.91
 -1 26 6 37.89 18.5
 -1 26 7 415.83 25.55
 -1 26 8 85.45 24.67
 -1 26 9 170.91 22.03
 -1 26 10 392.93 26.43
 -1 26 11 1129.43 61.66
 -1 26 12 222.01 33.47
 -1 26 13 653.7 45.81
 -1 26 14 463.41 28.19
 -1 26 15 190.3 28.19
 -1 26 16 144.49 26.43
 -1 26 17 112.77 26.43
 -1 26 19 111.89 25.55
 -1 26 20 23.79 24.67
 -1 26 21 77.53 26.43
 -1 26 22 306.58 31.71
 -1 26 23 466.05 35.25
 -1 26 24 1001.69 47.57
 -1 26 25 350.63 44.93
 -1 26 26 403.49 123.34
 -1 27 1 74.88 21.15
 -1 27 2 451.95 34.35
 -1 27 3 282.8 23.79
 -1 27 5 694.22 32.59
 -1 27 6 236.99 23.79
 -1 27 7 50.22 32.59
 -1 27 8 1449.23 60.78
 -1 27 9 51.1 18.5
 -1 27 10 237.87 22.91
 -1 27 11 96.03 20.26
 -1 27 12 73.12 21.15
 -1 27 13 119.82 30.83
 -1 27 14 24.67 27.31
 -1 27 15 970.86 46.69
 -1 27 16 320.68 45.81
 -1 27 17 338.31 66.08
 -1 27 18 395.57 36.13
 -1 27 19 12.34 29.07
 -1 27 20 873.95 45.81
 -1 27 21 311.88 32.59
 -1 27 22 33.47 25.55
 -1 27 23 47.57 106.6
 -1 28 1 16.74 27.31
 -1 28 3 38.77 23.79
 -1 28 4 454.59 38.77
 -1 28 6 242.28 23.79
 -1 28 7 23.79 37.01
 -1 28 8 427.28 44.93
 -1 28 9 3.52 20.26
 -1 28 10 8.81 27.31
 -1 28 11 75.77 21.15
 -1 28 12 67.84 25.55
 -1 28 13 213.21 24.67
 -1 28 15 101.31 41.41
 -1 28 16 143.6 38.77
 -1 28 17 28.19 24.67
 -1 28 18 152.41 51.1
 -1 29 1 510.98 29.95
 -1 29 2 480.14 29.95
 -1 29 3 882.76 66.96
 -1 29 4 822.85 50.22
 -1 29 5 105.72 36.13
 -1 29 7 209.67 24.67
 -1 29 8 164.75 23.79
 -1 29 9 91.63 22.03
 -1 29 10 290.73 38.77
 -1 29 11 41.41 20.26
 -1 29 13 489.84 36.13
 -1 29 15 1257.18 154.17
 -1 30 1 878.35 38.77
 -1 30 2 120.7 22.91
 -1 30 4 295.13 33.47
 -1 30 5 81.05 22.03
 -1 30 6 83.69 22.03
 -1 30 7 283.69 27.31
 -1 30 8 197.34 83.69
 0 0 4 1514.43 22.03
 0 0 6 13287.17 218.49
 0 0 8 8296.33 122.46
 0 0 10 603.48 18.5
 0 0 12 21387.92 315.4
 0 0 14 1599.88 29.95
 0 0 16 5270.99 125.1
 0 0 18 4469.29 76.65
 0 0 20 4842.83 86.33
 0 0 22 40.53 23.79
 0 0 24 17.62 19.38
 0 0 26 2136.41 70.48
 0 0 28 2591.88 86.33
 0 0 30 2595.42 136.56
 0 0 32 1239.56 55.5
 0 0 36 180.6 33.47
 0 0 38 1149.7 62.56
 0 0 40 2841.21 177.96
 0 0 42 664.27 124.22
 0 0 44 1770.8 177.96
 0 1 3 4062.26 54.62
 0 1 4 10017.79 113.65
 0 1 5 14240.41 142.72
 0 1 6 5365.26 59.9
 0 1 7 6784.54 84.57
 0 1 8 15277.34 148.89
 0 1 9 6400.43 74.88
 0 1 10 3684.32 46.69
 0 1 11 135.68 6.16
 0 1 13 2946.93 34.35
 0 1 14 2045.67 27.31
 0 1 15 2690.56 45.81
 0 1 16 14334.67 167.39
 0 1 17 15077.35 170.91
 0 1 18 1153.22 36.13
 0 1 19 2265.92 35.25
 0 1 20 8217.93 117.18
 0 1 21 847.52 29.07
 0 1 22 1268.63 32.59
 0 1 23 192.94 17.62
 0 1 24 1258.06 43.17
 0 1 25 948.83 31.71
 0 1 26 5556.44 212.32
 0 1 27 2335.52 53.74
 0 1 28 1083.63 35.25
 0 1 29 2638.58 61.66
 0 1 30 487.19 39.65
 0 1 31 573.53 27.31
 0 1 32 2731.09 77.53
 0 1 33 173.56 43.17
 0 1 34 107.48 19.38
 0 1 36 157.69 22.03
 0 1 37 123.34 51.98
 0 1 38 31.71 32.59
 0 1 39 78.41 33.47
 0 1 40 279.27 38.77
 0 1 41 36.13 31.71
 0 1 42 81.93 35.25
 0 1 43 68.72 36.13
 0 1 44 1101.24 65.2
 0 1 45 80.17 40.53
 0 2 0 10550.8 279.27
 0 2 1 9832.79 93.39
 0 2 2 19882.3 192.94
 0 2 3 8029.39 90.75
 0 2 6 39739.93 406.14
 0 2 7 45633.79 504.81
 0 2 9 33.47 4.4
 0 2 10 278.39 8.81
 0 2 11 9541.18 97.79
 0 2 12 3432.36 46.69
 0 2 13 19231.24 223.77
 0 2 14 2597.18 42.29
 0 2 15 920.64 14.98
 0 2 16 2611.27 43.17
 0 2 17 2009.55 28.19
 0 2 18 411.43 12.34
 0 2 19 984.08 19.38
 0 2 20 2350.5 44.93
 0 2 21 81.05 10.58
 0 2 22 451.95 21.15
 0 2 23 4123.06 133.91
 0 2 24 5436.62 183.24
 0 2 25 1745.25 43.17
 0 2 26 122.46 17.62
 0 2 27 383.23 21.15
 0 2 28 94.27 22.03
 0 2 29 1430.74 66.96
 0 2 30 2258.87 56.38
 0 2 31 546.22 35.25
 0 2 32 792.9 32.59
 0 2 33 360.33 56.38
 0 2 34 4475.45 104.84
 0 2 35 558.56 36.13
 0 2 36 1950.53 80.17
 0 2 37 250.2 39.65
 0 2 38 342.71 36.13
 0 2 39 109.24 34.35
 0 2 40 181.48 35.25
 0 2 41 87.22 34.35
 0 2 42 166.51 38.77
 0 2 43 688.06 51.98
 0 2 45 159.47 41.41
 0 3 1 20510.45 204.39
 0 3 2 132.15 5.28
 0 3 3 1658.92 23.79
 0 3 4 1978.72 33.47
 0 3 5 2561.05 34.35
 0 3 6 30246.32 315.4
 0 3 7 36401.84 402.61
 0 3 8 24137.51 238.75
 0 3 9 8280.47 102.19
 0 3 10 1068.65 18.5
 0 3 11 47.57 5.28
 0 3 12 37.01 5.28
 0 3 13 141.84 7.05
 0 3 14 148.89 7.93
 0 3 15 424.64 11.46
 0 3 16 7.05 7.05
 0 3 17 100.43 7.93
 0 3 18 367.38 14.98
 0 3 19 17422.56 231.7
 0 3 20 25.55 12.34
 0 3 21 5684.18 81.05
 0 3 22 500.4 20.26
 0 3 23 2232.44 76.65
 0 3 24 563.84 40.53
 0 3 25 2294.99 51.98
 0 3 26 754.13 29.07
 0 3 27 777.04 37.01
 0 3 28 1860.66 59.9
 0 3 29 51.1 14.98
 0 3 30 46.69 20.26
 0 3 31 1358.5 52.86
 0 3 32 586.75 27.31
 0 3 33 982.31 40.53
 0 3 34 14.1 29.95
 0 3 35 0 118.06
 0 3 36 10.58 23.79
 0 3 37 281.03 38.77
 0 3 38 149.77 33.47
 0 3 39 733.87 49.34
 0 3 40 65.2 31.71
 0 3 41 93.39 35.25
 0 3 42 175.32 37.01
 0 3 43 749.73 62.56
 0 3 44 307.46 44.05
 0 4 0 132.15 9.69
 0 4 1 7301.69 78.41
 0 4 2 12374.46 146.25
 0 4 3 1063.36 17.62
 0 4 4 24679.32 254.61
 0 4 5 296.02 9.69
 0 4 6 31056.84 336.54
 0 4 7 3458.79 45.81
 0 4 8 5735.28 77.53
 0 4 9 213.21 7.05
 0 4 10 2461.5 29.07
 0 4 11 13946.15 142.72
 0 4 12 1249.25 20.26
 0 4 13 5562.6 61.66
 0 4 14 783.21 14.1
 0 4 15 1245.73 22.91
 0 4 16 144.49 7.93
 0 4 17 6625.09 93.39
 0 4 18 9.69 8.81
 0 4 19 3520.46 48.46
 0 4 20 407.02 16.74
 0 4 21 1662.44 44.05
 0 4 22 15.86 14.1
 0 4 23 7135.18 132.15
 0 4 24 90.75 17.62
 0 4 25 272.23 20.26
 0 4 26 6544.91 133.91
 0 4 27 2145.22 75.77
 0 4 28 2376.05 56.38
 0 4 29 234.34 19.38
 0 4 30 422 38.77
 0 4 31 351.52 22.91
 0 4 32 29.07 30.83
 0 4 33 55.5 22.03
 0 4 34 1452.77 54.62
 0 4 35 1263.35 66.08
 0 4 36 2722.28 113.65
 0 4 37 1464.21 59.02
 0 4 38 1953.17 81.93
 0 4 39 1458.05 71.36
 0 4 40 987.6 92.51
 0 4 41 69.6 34.35
 0 4 42 30.83 34.35
 0 4 43 119.82 37.01
 0 4 44 682.78 54.62
 0 4 45 84.57 46.69
 0 5 1 1969.02 32.59
 0 5 2 2684.39 39.65
 0 5 3 124.22 7.05
 0 5 4 543.58 11.46
 0 5 5 45173.91 509.22
 0 5 7 4363.57 63.44
 0 5 8 81.05 6.16
 0 5 9 4523.91 47.57
 0 5 10 2702.01 33.47
 0 5 11 7693.73 94.27
 0 5 12 12734.79 132.15
 0 5 13 4101.91 59.02
 0 5 14 2412.16 29.95
 0 5 15 3168.06 44.93
 0 5 16 1364.66 23.79
 0 5 17 2080.91 37.89
 0 5 18 2808.61 49.34
 0 5 19 102.19 11.46
 0 5 20 8.81 10.58
 0 5 21 13.22 13.22
 0 5 22 918.88 36.13
 0 5 23 3521.34 103.07
 0 5 24 136.56 16.74
 0 5 25 934.74 36.13
 0 5 26 739.16 36.13
 0 5 27 2629.77 60.78
 0 5 29 1141.77 37.89
 0 5 30 31.71 20.26
 0 5 31 387.64 24.67
 0 5 32 843.11 33.47
 0 5 33 69.6 18.5
 0 5 34 273.11 23.79
 0 5 35 82.81 21.15
 0 5 36 83.69 21.15
 0 5 37 152.41 28.19
 0 5 38 43.17 32.59
 0 5 39 1004.33 54.62
 0 5 40 337.43 39.65
 0 5 42 709.21 51.98
 0 5 43 2805.97 133.03
 0 5 44 863.38 59.02
 0 5 45 316.28 89.87
 0 6 0 25489.84 351.52
 0 6 1 817.56 14.98
 0 6 2 295.13 8.81
 0 6 3 5200.51 69.6
 0 6 4 1907.36 29.95
 0 6 6 1021.07 20.26
 0 6 7 1034.29 20.26
 0 6 8 14.1 7.93
 0 6 9 3541.61 57.26
 0 6 10 5145.01 60.78
 0 6 11 6992.45 92.51
 0 6 12 8404.69 118.06
 0 6 13 167.39 9.69
 0 6 14 479.26 14.98
 0 6 15 17.62 9.69
 0 6 16 78.41 11.46
 0 6 17 0 31.71
 0 6 18 607 22.91
 0 6 19 3999.72 96.03
 0 6 21 1056.32 33.47
 0 6 22 13.22 13.22
 0 6 23 1172.6 53.74
 0 6 24 545.34 46.69
 0 6 25 36.13 19.38
 0 6 26 401.73 50.22
 0 6 27 618.46 27.31
 0 6 28 3825.28 96.91
 0 6 29 37.01 21.15
 0 6 30 2997.15 91.63
 0 6 31 265.18 42.29
 0 6 32 982.31 43.17
 0 6 34 2.64 19.38
 0 6 35 142.72 22.91
 0 6 36 133.03 22.91
 0 6 37 390.28 39.65
 0 6 38 306.58 133.91
 0 6 39 1564.65 130.38
 0 6 40 1987.53 127.74
 0 6 41 457.23 64.32
 0 6 42 2052.72 91.63
 0 6 43 36.13 66.08
 0 6 44 610.53 64.32
 0 6 45 28.19 33.47
 0 6 46 9.69 93.39
 0 7 1 505.69 13.22
 0 7 2 6228.64 80.17
 0 7 4 14483.56 162.11
 0 7 5 2336.4 32.59
 0 7 6 1436.02 23.79
 0 7 7 299.54 12.34
 0 7 8 2534.62 37.01
 0 7 9 4520.39 59.02
 0 7 10 22.03 8.81
 0 7 11 13226.38 158.58
 0 7 12 1098.6 22.91
 0 7 13 4217.33 57.26
 0 7 14 271.35 14.1
 0 7 15 65.2 13.22
 0 7 16 5310.64 104.84
 0 7 17 11.46 10.58
 0 7 18 7.93 14.1
 0 7 19 6024.25 175.32
 0 7 20 910.07 30.83
 0 7 21 96.91 13.22
 0 7 22 39.65 12.34
 0 7 23 436.1 31.71
 0 7 24 17.62 14.98
 0 7 25 3098.46 77.53
 0 7 26 298.66 21.15
 0 7 27 222.89 20.26
 0 7 28 2378.69 69.6
 0 7 29 919.76 35.25
 0 7 30 47.57 17.62
 0 7 31 1040.46 38.77
 0 7 32 892.45 39.65
 0 7 33 6.16 18.5
 0 7 34 302.18 24.67
 0 7 35 547.98 30.83
 0 7 36 148.01 28.19
 0 7 37 83.69 41.41
 0 7 38 569.12 45.81
 0 7 39 30.83 52.86
 0 7 40 8.81 30.83
 0 7 41 355.92 57.26
 0 7 42 165.63 34.35
 0 7 43 45.81 50.22
 0 7 44 1304.76 70.48
 0 7 45 97.79 103.96
 0 8 0 15.86 11.46
 0 8 2 14132.05 158.58
 0 8 3 3183.92 37.01
 0 8 4 729.46 14.1
 0 8 5 2841.21 44.05
 0 8 6 636.96 14.1
 0 8 7 10008.99 124.22
 0 8 8 8032.03 111.89
 0 8 10 1953.17 32.59
 0 8 11 399.97 14.98
 0 8 12 42.29 9.69
 0 8 13 2735.49 45.81
 0 8 14 2497.63 50.22
 0 8 15 1642.17 58.14
 0 8 16 983.19 35.25
 0 8 17 144.49 14.1
 0 8 18 329.49 18.5
 0 8 19 7201.26 162.11
 0 8 20 1230.75 44.05
 0 8 21 252.84 16.74
 0 8 22 1369.95 37.01
 0 8 23 32.59 19.38
 0 8 24 5135.32 103.96
 0 8 25 757.66 30.83
 0 8 26 64.32 17.62
 0 8 27 370.02 24.67
 0 8 28 713.61 29.95
 0 8 29 117.18 18.5
 0 8 30 538.29 28.19
 0 8 32 499.52 28.19
 0 8 33 239.63 27.31
 0 8 34 329.49 39.65
 0 8 35 58.14 21.15
 0 8 36 4340.67 320.68
 0 8 38 1016.67 63.44
 0 8 39 418.47 52.86
 0 8 40 20.26 29.07
 0 8 41 19.38 30.83
 0 8 42 587.63 47.57
 0 8 43 46.69 34.35
 0 8 44 20.26 34.35
 0 8 46 429.92 122.46
 0 9 1 3871.98 53.74
 0 9 2 4312.48 50.22
 0 9 3 293.37 10.58
 0 9 4 2141.7 34.35
 0 9 5 242.28 11.46
 0 9 6 3125.77 40.53
 0 9 7 6658.56 98.67
 0 9 8 4206.75 59.9
 0 9 9 11262.64 143.6
 0 9 10 1185.82 25.55
 0 9 11 484.55 18.5
 0 9 12 862.5 29.07
 0 9 13 48.46 14.98
 0 9 14 1979.6 61.66
 0 9 15 994.64 37.01
 0 9 16 1939.07 62.56
 0 9 17 2860.59 53.74
 0 9 18 11.46 11.46
 0 9 19 3793.57 66.08
 0 9 20 799.06 30.83
 0 9 21 2751.35 51.98
 0 9 22 16.74 15.86
 0 9 23 4764.42 118.94
 0 9 24 288.09 25.55
 0 9 25 111.01 17.62
 0 9 26 175.32 19.38
 0 9 27 200.87 20.26
 0 9 28 163.87 20.26
 0 9 29 249.32 19.38
 0 9 30 739.16 30.83
 0 9 31 980.54 41.41
 0 9 32 1098.6 40.53
 0 9 33 631.67 30.83
 0 9 34 303.94 24.67
 0 9 35 658.99 42.29
 0 9 36 65.2 29.07
 0 9 37 345.35 39.65
 0 9 38 332.13 37.01
 0 9 39 154.17 32.59
 0 9 40 413.19 51.98
 0 9 42 237.87 38.77
 0 9 43 134.79 37.89
 0 9 44 514.5 68.72
 0 9 45 170.91 118.06
 0 10 0 4194.42 75.77
 0 10 1 2034.22 34.35
 0 10 2 240.51 9.69
 0 10 3 778.8 16.74
 0 10 4 1816.61 29.07
 0 10 5 497.76 14.98
 0 10 6 8332.45 120.7
 0 10 7 1386.69 23.79
 0 10 8 5916.76 83.69
 0 10 9 77.53 13.22
 0 10 10 21.15 14.1
 0 10 11 30.83 15.86
 0 10 12 2593.65 67.84
 0 10 13 12.34 10.58
 0 10 14 125.98 13.22
 0 10 15 94.27 12.34
 0 10 16 4960.01 101.31
 0 10 17 29.07 12.34
 0 10 18 1391.09 29.95
 0 10 19 815.8 30.83
 0 10 20 926.8 27.31
 0 10 21 3.52 12.34
 0 10 22 618.46 26.43
 0 10 24 772.63 30.83
 0 10 25 338.31 36.13
 0 10 26 869.54 33.47
 0 10 27 101.31 18.5
 0 10 28 368.26 24.67
 0 10 29 66.08 26.43
 0 10 30 79.29 25.55
 0 10 31 17.62 18.5
 0 10 32 1099.48 45.81
 0 10 33 980.54 41.41
 0 10 34 216.73 29.07
 0 10 35 45.81 26.43
 0 10 36 43.17 28.19
 0 10 37 285.45 35.25
 0 10 38 1627.2 110.12
 0 10 39 546.22 44.05
 0 10 40 44.93 33.47
 0 10 41 15.86 31.71
 0 10 44 670.44 53.74
 0 10 45 747.08 135.68
 0 11 1 7.05 7.93
 0 11 2 2927.55 43.17
 0 11 3 340.07 14.1
 0 11 4 2290.59 36.13
 0 11 5 2044.79 40.53
 0 11 6 189.42 16.74
 0 11 7 1117.1 35.25
 0 11 8 379.71 16.74
 0 11 9 490.72 18.5
 0 11 10 932.1 39.65
 0 11 11 37.01 11.46
 0 11 12 449.31 18.5
 0 11 13 968.21 24.67
 0 11 14 1500.33 29.95
 0 11 15 5699.15 86.33
 0 11 16 397.33 20.26
 0 11 17 4736.23 74
 0 11 18 370.02 19.38
 0 11 19 40.53 10.58
 0 11 21 99.55 14.1
 0 11 22 409.67 26.43
 0 11 23 845.76 27.31
 0 11 24 9.69 13.22
 0 11 25 2674.7 64.32
 0 11 26 890.69 61.66
 0 11 27 1003.45 37.89
 0 11 28 1433.38 45.81
 0 11 29 544.46 29.07
 0 11 31 7.05 18.5
 0 11 32 21.15 23.79
 0 11 33 242.28 29.07
 0 11 34 530.36 40.53
 0 11 36 123.34 30.83
 0 11 37 47.57 37.01
 0 11 38 761.18 50.22
 0 11 39 587.63 68.72
 0 11 40 363.85 40.53
 0 11 41 9.69 35.25
 0 11 42 211.44 39.65
 0 11 43 230.82 65.2
 0 11 44 72.24 111.89
 0 11 45 1778.73 177.96
 0 12 0 5054.28 78.41
 0 12 1 3779.47 49.34
 0 12 2 4671.92 66.08
 0 12 3 1978.72 38.77
 0 12 4 453.71 14.98
 0 12 5 151.53 11.46
 0 12 6 88.98 10.58
 0 12 8 1086.27 25.55
 0 12 9 338.31 14.98
 0 12 10 2782.18 57.26
 0 12 12 1052.79 32.59
 0 12 13 0.88 9.69
 0 12 14 527.71 18.5
 0 12 15 1191.99 27.31
 0 12 16 339.19 16.74
 0 12 18 1720.58 49.34
 0 12 19 344.47 20.26
 0 12 20 2063.29 44.93
 0 12 21 27.31 13.22
 0 12 22 26.43 13.22
 0 12 23 534.77 22.03
 0 12 24 778.8 28.19
 0 12 25 175.32 16.74
 0 12 26 0 16.74
 0 12 27 148.89 21.15
 0 12 28 458.99 33.47
 0 12 29 113.65 21.15
 0 12 30 3454.38 87.22
 0 12 31 177.08 24.67
 0 12 33 417.59 38.77
 0 12 35 131.27 33.47
 0 12 36 604.36 53.74
 0 12 37 580.57 111.89
 0 12 38 501.28 44.05
 0 12 39 629.03 48.46
 0 12 40 289.85 76.65
 0 12 42 2093.24 95.15
 0 12 43 256.37 86.33
 0 12 44 15.86 108.36
 0 12 45 31.71 116.29
 0 13 1 620.22 17.62
 0 13 2 88.1 10.58
 0 13 3 6.16 8.81
 0 13 4 332.13 14.1
 0 13 5 118.06 11.46
 0 13 6 19.38 12.34
 0 13 7 5847.16 87.22
 0 13 8 862.5 23.79
 0 13 9 613.18 20.26
 0 13 10 149.77 13.22
 0 13 11 5677.14 109.24
 0 13 12 110.12 13.22
 0 13 13 5138.85 86.33
 0 13 14 7499.91 118.06
 0 13 15 69.6 11.46
 0 13 16 119.82 17.62
 0 13 17 1883.57 40.53
 0 13 19 3844.67 81.93
 0 13 20 98.67 14.98
 0 13 21 609.65 35.25
 0 13 22 369.14 33.47
 0 13 23 30.83 14.1
 0 13 24 268.71 18.5
 0 13 25 2095.88 69.6
 0 13 26 3177.75 78.41
 0 13 27 394.69 27.31
 0 13 28 385.88 26.43
 0 13 29 93.39 21.15
 0 13 31 1932.91 69.6
 0 13 32 1235.16 61.66
 0 13 33 585.87 44.05
 0 13 34 226.41 36.13
 0 13 35 260.78 50.22
 0 13 36 6.16 33.47
 0 13 37 684.54 51.1
 0 13 38 499.52 44.05
 0 13 40 17.62 59.02
 0 13 41 653.7 51.98
 0 13 42 23.79 37.01
 0 13 44 409.67 130.38
 0 14 0 867.78 33.47
 0 14 1 742.68 22.03
 0 14 3 218.49 14.1
 0 14 4 986.72 30.83
 0 14 6 3634.1 65.2
 0 14 7 131.27 12.34
 0 14 8 769.99 26.43
 0 14 9 2857.07 53.74
 0 14 10 110.12 12.34
 0 14 11 196.46 14.1
 0 14 12 169.15 14.1
 0 14 13 266.06 19.38
 0 14 14 665.15 21.15
 0 14 15 442.26 25.55
 0 14 16 925.92 25.55
 0 14 17 14.1 12.34
 0 14 18 1427.22 32.59
 0 14 19 179.72 18.5
 0 14 20 5.28 13.22
 0 14 21 2381.33 56.38
 0 14 22 1043.98 37.89
 0 14 23 21.15 14.1
 0 14 24 984.08 31.71
 0 14 26 129.5 20.26
 0 14 27 71.36 32.59
 0 14 28 1144.41 48.46
 0 14 29 964.69 41.41
 0 14 30 70.48 31.71
 0 14 31 106.6 31.71
 0 14 32 292.49 42.29
 0 14 34 683.66 45.81
 0 14 35 130.38 31.71
 0 14 36 1181.42 62.56
 0 14 37 571.77 45.81
 0 14 38 491.6 64.32
 0 14 39 1.76 33.47
 0 14 40 14.98 35.25
 0 14 41 642.25 52.86
 0 14 42 3.52 37.01
 0 14 43 16.74 118.94
 0 14 44 436.1 134.79
 0 15 1 1317.97 29.95
 0 15 2 4145.08 67.84
 0 15 3 1192.87 28.19
 0 15 4 36.13 11.46
 0 15 5 1597.24 33.47
 0 15 6 238.75 18.5
 0 15 7 240.51 14.98
 0 15 8 4515.1 90.75
 0 15 9 1885.33 37.89
 0 15 10 1398.14 31.71
 0 15 11 4227.89 70.48
 0 15 12 582.33 21.15
 0 15 13 111.89 18.5
 0 15 14 528.59 20.26
 0 15 15 92.51 12.34
 0 15 16 129.5 13.22
 0 15 17 1894.14 38.77
 0 15 18 37.01 12.34
 0 15 19 2026.29 41.41
 0 15 20 1955.81 65.2
 0 15 21 459.88 22.03
 0 15 22 8.81 17.62
 0 15 23 2614.79 81.93
 0 15 24 18.5 14.1
 0 15 25 447.55 22.91
 0 15 26 1.76 16.74
 0 15 27 604.36 30.83
 0 15 28 1104.76 42.29
 0 15 29 600.84 41.41
 0 15 30 7.05 29.07
 0 15 31 159.47 32.59
 0 15 32 118.06 30.83
 0 15 33 222.01 33.47
 0 15 34 86.33 31.71
 0 15 35 17.62 31.71
 0 15 36 349.75 51.1
 0 15 37 1351.44 96.03
 0 15 38 493.36 77.53
 0 15 40 32.59 36.13
 0 15 41 31.71 38.77
 0 15 42 216.73 74.88
 0 15 43 226.41 131.27
 0 16 0 1452.77 44.05
 0 16 1 524.19 22.91
 0 16 2 741.8 22.91
 0 16 3 297.78 15.86
 0 16 4 372.66 16.74
 0 16 5 1471.26 44.93
 0 16 6 51.1 11.46
 0 16 7 721.53 27.31
 0 16 8 9.69 10.58
 0 16 9 817.56 26.43
 0 16 10 2233.32 59.9
 0 16 11 591.15 20.26
 0 16 12 4339.79 107.48
 0 16 13 145.37 14.1
 0 16 14 261.66 14.98
 0 16 15 481.9 19.38
 0 16 16 358.56 22.91
 0 16 17 137.44 14.1
 0 16 18 675.72 24.67
 0 16 19 325.97 17.62
 0 16 20 630.79 24.67
 0 16 21 1208.73 46.69
 0 16 22 20.26 15.86
 0 16 24 253.72 19.38
 0 16 25 51.1 18.5
 0 16 26 25.55 17.62
 0 16 27 3.52 30.83
 0 16 28 620.22 106.6
 0 16 29 1605.18 155.05
 0 16 30 5.28 28.19
 0 16 31 1164.68 109.24
 0 16 32 326.85 75.77
 0 16 33 477.5 43.17
 0 16 34 333.01 39.65
 0 16 36 44.93 55.5
 0 16 37 116.29 59.02
 0 16 38 464.29 76.65
 0 16 39 370.9 44.93
 0 16 40 743.56 56.38
 0 16 41 127.74 43.17
 0 16 42 207.91 130.38
 0 17 1 3430.59 60.78
 0 17 2 1209.61 29.07
 0 17 3 4905.39 82.81
 0 17 4 244.92 14.98
 0 17 5 3611.2 95.15
 0 17 6 74.88 12.34
 0 17 7 1437.79 34.35
 0 17 8 1128.55 37.89
 0 17 9 59.02 12.34
 0 17 10 154.17 15.86
 0 17 11 63.44 13.22
 0 17 12 121.58 16.74
 0 17 13 1924.98 44.05
 0 17 14 14.1 14.1
 0 17 15 4878.95 87.22
 0 17 16 194.7 20.26
 0 17 17 351.52 17.62
 0 17 18 361.21 18.5
 0 17 19 3472.89 66.08
 0 17 20 241.4 18.5
 0 17 21 6.16 14.1
 0 17 22 287.21 20.26
 0 17 23 210.55 18.5
 0 17 24 373.54 22.03
 0 17 25 1147.93 74
 0 17 26 340.07 33.47
 0 17 27 603.48 43.17
 0 17 28 210.55 35.25
 0 17 29 463.41 53.74
 0 17 30 182.36 35.25
 0 17 31 8.81 44.93
 0 17 32 51.1 30.83
 0 17 33 2.64 56.38
 0 17 35 53.74 55.5
 0 17 36 80.17 65.2
 0 17 37 1400.78 80.17
 0 17 38 67.84 37.01
 0 17 39 120.7 39.65
 0 17 41 86.33 125.98
 0 18 0 791.14 45.81
 0 18 1 878.35 26.43
 0 18 2 794.66 30.83
 0 18 3 48.46 12.34
 0 18 4 1.76 11.46
 0 18 5 57.26 14.1
 0 18 6 190.3 15.86
 0 18 7 11.46 11.46
 0 18 8 477.5 19.38
 0 18 9 387.64 23.79
 0 18 10 2095.88 79.29
 0 18 11 969.98 29.95
 0 18 12 138.32 14.98
 0 18 13 663.39 32.59
 0 18 14 494.24 33.47
 0 18 15 169.15 14.98
 0 18 16 1859.78 41.41
 0 18 17 1169.96 31.71
 0 18 18 2384.85 50.22
 0 18 19 1948.77 44.05
 0 18 20 636.08 40.53
 0 18 21 1543.5 41.41
 0 18 22 12.34 14.98
 0 18 23 25.55 19.38
 0 18 24 399.97 27.31
 0 18 25 87.22 22.03
 0 18 26 5.28 27.31
 0 18 27 51.98 28.19
 0 18 28 251.08 49.34
 0 18 29 1920.57 84.57
 0 18 30 1170.84 63.44
 0 18 31 619.34 47.57
 0 18 32 45.81 31.71
 0 18 33 46.69 35.25
 0 18 34 215.85 37.89
 0 18 36 1123.27 64.32
 0 18 37 79.29 38.77
 0 18 38 310.12 44.05
 0 18 40 831.65 146.25
 0 19 1 518.03 20.26
 0 19 2 1842.16 40.53
 0 19 3 630.79 22.03
 0 19 4 218.49 15.86
 0 19 6 137.44 16.74
 0 19 7 195.58 14.98
 0 19 8 803.46 24.67
 0 19 9 1331.19 33.47
 0 19 10 9.69 12.34
 0 19 11 593.79 27.31
 0 19 12 160.35 14.98
 0 19 13 837.83 32.59
 0 19 14 3608.55 69.6
 0 19 16 83.69 14.1
 0 19 17 1022.83 34.35
 0 19 18 601.72 22.91
 0 19 19 512.74 23.79
 0 19 20 29.95 15.86
 0 19 21 2046.55 108.36
 0 19 22 683.66 34.35
 0 19 23 960.29 39.65
 0 19 24 95.15 22.91
 0 19 25 1.76 20.26
 0 19 26 1514.43 53.74
 0 19 27 141.84 33.47
 0 19 28 43.17 31.71
 0 19 29 172.68 34.35
 0 19 31 420.24 48.46
 0 19 32 22.03 31.71
 0 19 33 57.26 55.5
 0 19 34 670.44 51.98
 0 19 35 21.15 66.96
 0 19 36 59.9 36.13
 0 19 37 518.91 50.22
 0 19 38 555.02 55.5
 0 20 0 4161.83 107.48
 0 20 1 32.59 12.34
 0 20 2 137.44 16.74
 0 20 3 84.57 13.22
 0 20 4 232.58 15.86
 0 20 5 876.59 28.19
 0 20 6 6021.6 133.91
 0 20 7 117.18 14.1
 0 20 8 29.07 24.67
 0 20 9 43.17 13.22
 0 20 10 214.97 16.74
 0 20 11 164.75 14.98
 0 20 12 45.81 13.22
 0 20 13 226.41 19.38
 0 20 14 17.62 13.22
 0 20 15 132.15 14.98
 0 20 16 11.46 13.22
 0 20 17 290.73 22.91
 0 20 18 1388.45 43.17
 0 20 19 24.67 15.86
 0 20 20 155.05 22.03
 0 20 21 53.74 20.26
 0 20 22 317.16 28.19
 0 20 23 728.58 36.13
 0 20 24 1575.23 56.38
 0 20 25 176.2 33.47
 0 20 26 342.71 28.19
 0 20 27 54.62 30.83
 0 20 28 16.74 29.95
 0 20 29 377.94 41.41
 0 20 30 316.28 83.69
 0 20 31 313.64 40.53
 0 20 32 208.79 48.46
 0 20 33 107.48 37.01
 0 20 34 847.52 58.14
 0 20 35 98.67 51.1
 0 20 36 205.27 42.29
 0 20 37 165.63 118.06
 0 21 1 1449.23 64.32
 0 21 2 1102.12 30.83
 0 21 3 41.41 13.22
 0 21 4 0 12.34
 0 21 6 144.49 16.74
 0 21 7 712.73 24.67
 0 21 8 1188.46 49.34
 0 21 9 573.53 29.95
 0 21 10 333.89 21.15
 0 21 11 858.09 27.31
 0 21 13 24.67 15.86
 0 21 14 1617.51 46.69
 0 21 15 831.65 38.77
 0 21 16 277.51 22.03
 0 21 17 1263.35 41.41
 0 21 18 98.67 24.67
 0 21 19 1140.01 81.05
 0 21 20 415.83 29.07
 0 21 21 815.8 72.24
 0 21 22 1288.02 50.22
 0 21 23 828.13 56.38
 0 21 24 94.27 22.91
 0 21 25 564.72 42.29
 0 21 26 1104.76 46.69
 0 21 28 181.48 55.5
 0 21 29 407.91 43.17
 0 21 30 31.71 34.35
 0 21 31 61.66 38.77
 0 21 32 192.94 83.69
 0 21 33 276.63 43.17
 0 21 34 538.29 60.78
 0 21 35 109.24 40.53
 0 21 36 85.45 115.41
 0 22 0 4258.73 116.29
 0 22 1 46.69 14.1
 0 22 2 2620.09 55.5
 0 22 3 15.86 24.67
 0 22 4 398.21 19.38
 0 22 5 451.95 23.79
 0 22 6 280.15 17.62
 0 22 7 769.11 26.43
 0 22 8 350.63 21.15
 0 22 9 50.22 16.74
 0 22 10 518.91 26.43
 0 22 11 189.42 20.26
 0 22 12 132.15 29.07
 0 22 13 131.27 29.95
 0 22 14 515.38 26.43
 0 22 15 9.69 19.38
 0 22 16 348.87 22.91
 0 22 17 262.54 22.03
 0 22 18 1710.01 50.22
 0 22 19 140.08 43.17
 0 22 20 15.86 21.15
 0 22 21 1748.77 60.78
 0 22 22 635.2 37.89
 0 22 23 93.39 22.91
 0 22 24 10.58 37.01
 0 22 26 113.65 25.55
 0 22 28 360.33 42.29
 0 22 30 1542.62 81.93
 0 22 31 55.5 36.13
 0 22 32 99.55 38.77
 0 22 33 639.61 54.62
 0 22 34 69.6 114.53
 0 23 1 51.1 16.74
 0 23 2 550.62 31.71
 0 23 3 432.56 27.31
 0 23 4 116.29 22.91
 0 23 5 605.24 29.07
 0 23 7 17.62 23.79
 0 23 8 43.17 17.62
 0 23 9 13.22 15.86
 0 23 10 170.91 23.79
 0 23 11 266.94 22.03
 0 23 12 49.34 17.62
 0 23 13 2311.73 61.66
 0 23 14 638.72 29.95
 0 23 15 1330.31 44.93
 0 23 16 155.93 33.47
 0 23 17 71.36 27.31
 0 23 18 435.22 26.43
 0 23 19 856.32 40.53
 0 23 20 16.74 22.03
 0 23 21 44.93 23.79
 0 23 22 124.22 39.65
 0 23 23 72.24 29.07
 0 23 24 96.91 25.55
 0 23 25 2590.12 84.57
 0 23 26 189.42 28.19
 0 23 27 304.82 40.53
 0 23 28 114.53 37.89
 0 23 29 22.91 35.25
 0 23 30 112.77 38.77
 0 23 31 68.72 37.89
 0 23 32 59.02 117.18
 0 24 0 1064.24 58.14
 0 24 1 1337.35 43.17
 0 24 2 13.22 27.31
 0 24 3 126.86 19.38
 0 24 4 124.22 22.03
 0 24 5 925.04 44.05
 0 24 6 460.77 29.95
 0 24 7 2594.54 67.84
 0 24 8 414.07 25.55
 0 24 9 1003.45 58.14
 0 24 10 362.97 23.79
 0 24 11 674.84 30.83
 0 24 12 31.71 19.38
 0 24 13 1382.29 57.26
 0 24 14 132.15 19.38
 0 24 15 6.16 18.5
 0 24 16 4.4 17.62
 0 24 17 181.48 22.03
 0 24 18 89.87 22.91
 0 24 19 570.89 35.25
 0 24 20 66.96 23.79
 0 24 21 448.43 41.41
 0 24 22 15.86 22.91
 0 24 23 1.76 23.79
 0 24 24 66.96 24.67
 0 24 25 124.22 27.31
 0 24 26 25.55 25.55
 0 24 27 210.55 39.65
 0 24 28 273.11 44.05
 0 24 29 2055.36 101.31
 0 24 30 405.25 129.5
 0 25 1 821.97 33.47
 0 25 2 34.35 17.62
 0 25 3 102.19 19.38
 0 25 4 404.37 26.43
 0 25 5 718.01 31.71
 0 25 6 104.84 22.91
 0 25 7 86.33 18.5
 0 25 8 34.35 22.91
 0 25 9 1112.7 40.53
 0 25 10 68.72 20.26
 0 25 11 1937.31 57.26
 0 25 12 108.36 20.26
 0 25 13 90.75 20.26
 0 25 14 129.5 29.07
 0 25 15 292.49 24.67
 0 25 16 386.76 33.47
 0 25 17 1100.36 58.14
 0 25 18 692.46 55.5
 0 25 19 2656.2 87.22
 0 25 20 207.03 63.44
 0 25 21 1116.22 62.56
 0 25 22 198.22 37.01
 0 25 23 678.36 39.65
 0 25 24 37.89 25.55
 0 25 25 109.24 28.19
 0 25 26 38.77 44.05
 0 25 28 237.87 118.06
 0 26 0 426.4 37.89
 0 26 1 11.46 17.62
 0 26 2 646.65 30.83
 0 26 4 597.31 29.95
 0 26 5 1467.74 49.34
 0 26 6 1675.66 69.6
 0 26 7 853.68 41.41
 0 26 8 39.65 19.38
 0 26 9 227.3 22.91
 0 26 10 140.96 21.15
 0 26 12 30.83 18.5
 0 26 13 29.07 27.31
 0 26 15 4.4 18.5
 0 26 16 124.22 24.67
 0 26 17 174.44 26.43
 0 26 18 550.62 36.13
 0 26 19 398.21 46.69
 0 26 20 12.34 36.13
 0 26 21 398.21 33.47
 0 26 22 755.01 42.29
 0 26 23 18.5 25.55
 0 26 24 412.31 34.35
 0 26 25 61.66 59.02
 0 27 1 64.32 20.26
 0 27 2 1203.45 43.17
 0 27 3 169.15 21.15
 0 27 4 208.79 34.35
 0 27 5 113.65 25.55
 0 27 6 54.62 21.15
 0 27 7 533.01 29.07
 0 27 8 228.18 22.91
 0 27 10 814.92 36.13
 0 27 11 325.97 25.55
 0 27 13 939.14 41.41
 0 27 14 340.07 26.43
 0 27 15 755.01 59.9
 0 27 16 39.65 25.55
 0 27 18 95.15 33.47
 0 27 19 450.19 70.48
 0 27 20 28.19 51.1
 0 27 21 21.15 25.55
 0 27 22 710.97 59.9
 0 27 23 25.55 106.6
 0 28 0 176.2 30.83
 0 28 1 19.38 19.38
 0 28 2 1109.18 47.57
 0 28 3 562.08 29.95
 0 28 5 3.52 18.5
 0 28 6 325.09 25.55
 0 28 7 158.58 22.03
 0 28 8 80.17 28.19
 0 28 9 160.35 22.91
 0 28 10 485.43 37.89
 0 28 12 807 36.13
 0 28 13 51.1 31.71
 0 28 14 949.71 39.65
 0 28 15 35.25 21.15
 0 28 16 106.6 26.43
 0 28 17 65.2 26.43
 0 28 18 1088.03 67.84
 0 28 19 84.57 106.6
 0 29 1 46.69 26.43
 0 29 2 1119.74 58.14
 0 29 3 216.73 26.43
 0 29 4 51.98 27.31
 0 29 5 315.4 36.13
 0 29 6 66.08 26.43
 0 29 7 133.03 22.91
 0 29 8 36.13 20.26
 0 29 9 808.76 37.89
 0 29 10 0.88 24.67
 0 29 12 25.55 21.15
 0 29 13 129.5 22.91
 0 29 14 377.94 29.07
 0 29 15 386.76 123.34
 0 30 0 525.95 43.17
 0 30 1 562.08 31.71
 0 30 2 39.65 21.15
 0 30 3 14.98 20.26
 0 30 4 602.6 32.59
 0 30 5 16.74 20.26
 0 30 6 1088.91 54.62
 0 30 7 0.88 21.15
 0 30 8 379.71 31.71
 1 0 2 17441.06 953.23
 1 0 4 13628.12 173.56
 1 0 6 132.15 11.46
 1 0 8 5604.02 92.51
 1 0 10 26360.26 438.74
 1 0 12 10055.68 250.2
 1 0 14 5222.54 144.49
 1 0 18 7324.6 137.44
 1 0 20 1288.9 43.17
 1 0 22 10206.33 198.22
 1 0 24 1932.02 63.44
 1 0 26 5896.5 214.97
 1 0 28 3449.98 144.49
 1 0 30 5927.34 169.15
 1 0 32 451.95 35.25
 1 0 34 2608.63 198.22
 1 0 36 63.44 78.41
 1 0 38 74 94.27
 1 0 40 1162.04 137.44
 1 1 0 2280.02 32.59
 1 1 2 40611.23 444.9
 1 1 4 11193.05 119.82
 1 1 5 59039.9 649.29
 1 1 6 199.99 8.81
 1 1 7 219.37 8.81
 1 1 8 96.91 7.05
 1 1 9 6336.12 85.45
 1 1 10 15600.66 188.54
 1 1 11 30.83 7.05
 1 1 12 2474.72 43.17
 1 1 13 525.95 15.86
 1 1 14 16003.28 221.13
 1 1 15 1174.36 39.65
 1 1 16 5000.53 70.48
 1 1 17 141.84 11.46
 1 1 18 99.55 12.34
 1 1 19 62.56 11.46
 1 1 20 163.87 13.22
 1 1 21 32.59 10.58
 1 1 22 10656.52 148.01
 1 1 23 1464.21 37.89
 1 1 24 162.99 18.5
 1 1 25 1038.7 32.59
 1 1 26 959.41 31.71
 1 1 27 4259.62 159.47
 1 1 28 1673.01 58.14
 1 1 29 3025.34 92.51
 1 1 30 1211.37 44.93
 1 1 31 43.17 21.15
 1 1 32 243.16 22.03
 1 1 33 1359.38 60.78
 1 1 34 562.08 29.07
 1 1 35 8.81 22.03
 1 1 36 727.7 34.35
 1 1 37 1962.86 60.78
 1 1 38 2691.44 102.19
 1 1 39 729.46 142.72
 1 1 40 46.69 33.47
 1 1 41 17.62 65.2
 1 2 1 7957.15 81.05
 1 2 3 10336.72 105.72
 1 2 4 51521.49 565.6
 1 2 5 21135.96 222.01
 1 2 6 14429.82 147.13
 1 2 7 600.84 10.58
 1 2 8 7056.77 99.55
 1 2 9 1137.37 15.86
 1 2 10 912.71 15.86
 1 2 11 8484.87 107.48
 1 2 12 621.98 17.62
 1 2 13 101.31 7.93
 1 2 14 212.32 9.69
 1 2 16 2334.64 32.59
 1 2 17 3338.09 62.56
 1 2 18 13425.48 198.22
 1 2 19 1919.69 35.25
 1 2 20 2373.41 60.78
 1 2 21 7825 111.89
 1 2 22 1413.12 31.71
 1 2 23 3742.47 98.67
 1 2 24 132.15 15.86
 1 2 25 1010.5 35.25
 1 2 26 263.42 20.26
 1 2 27 25.55 19.38
 1 2 28 1565.53 43.17
 1 2 29 3154.84 74
 1 2 30 3010.36 144.49
 1 2 31 1435.14 55.5
 1 2 32 16.74 41.41
 1 2 33 196.46 50.22
 1 2 34 1867.71 61.66
 1 2 35 1009.62 47.57
 1 2 36 63.44 22.03
 1 2 37 347.11 29.07
 1 2 38 1472.14 72.24
 1 2 39 266.94 46.69
 1 2 40 56.38 44.93
 1 2 41 1295.94 72.24
 1 3 1 5906.19 62.56
 1 3 2 682.78 11.46
 1 3 3 32221.52 350.63
 1 3 4 10578.11 124.22
 1 3 5 30903.55 326.85
 1 3 8 2075.63 29.07
 1 3 9 1390.21 17.62
 1 3 10 8926.24 93.39
 1 3 11 81.93 6.16
 1 3 12 8495.44 89.87
 1 3 13 2034.22 33.47
 1 3 14 2599.82 37.89
 1 3 15 4819.04 71.36
 1 3 16 57.26 8.81
 1 3 17 737.4 17.62
 1 3 18 3553.05 54.62
 1 3 19 74.88 10.58
 1 3 20 246.68 15.86
 1 3 21 9621.35 204.39
 1 3 22 42.29 14.98
 1 3 23 7770.38 171.79
 1 3 24 345.35 25.55
 1 3 25 239.63 18.5
 1 3 26 696.87 27.31
 1 3 27 676.6 27.31
 1 3 29 792.9 30.83
 1 3 30 29.95 16.74
 1 3 31 1150.58 38.77
 1 3 32 69.6 21.15
 1 3 33 3997.96 124.22
 1 3 34 1350.56 90.75
 1 3 35 4873.66 119.82
 1 3 36 78.41 33.47
 1 3 37 928.57 38.77
 1 3 38 14.98 35.25
 1 3 41 198.22 38.77
 1 4 0 113.65 6.16
 1 4 1 4707.15 69.6
 1 4 2 47876.8 523.31
 1 4 3 39648.31 420.24
 1 4 5 16919.51 186.78
 1 4 6 16112.53 178.84
 1 4 7 10464.46 127.74
 1 4 8 2081.79 27.31
 1 4 9 684.54 12.34
 1 4 10 3565.39 44.05
 1 4 11 6974.84 75.77
 1 4 12 1672.13 22.91
 1 4 13 237.87 8.81
 1 4 14 4443.74 50.22
 1 4 15 339.19 10.58
 1 4 16 7802.09 118.94
 1 4 17 6008.39 77.53
 1 4 18 1206.97 29.07
 1 4 19 1106.53 29.95
 1 4 20 577.05 22.91
 1 4 21 473.97 19.38
 1 4 22 1.76 13.22
 1 4 23 1721.46 43.17
 1 4 24 1585.79 41.41
 1 4 25 133.03 16.74
 1 4 26 101.31 16.74
 1 4 27 769.99 30.83
 1 4 28 199.1 19.38
 1 4 29 1658.04 45.81
 1 4 30 741.8 29.95
 1 4 31 1781.38 87.22
 1 4 32 597.31 30.83
 1 4 33 422.88 29.07
 1 4 34 273.99 36.13
 1 4 35 447.55 70.48
 1 4 36 843.11 79.29
 1 4 37 74.88 38.77
 1 4 38 135.68 33.47
 1 4 39 137.44 51.1
 1 4 40 496.88 44.05
 1 4 41 1362.9 73.12
 1 5 0 9110.37 90.75
 1 5 1 653.7 12.34
 1 5 2 16244.67 189.42
 1 5 3 1739.08 23.79
 1 5 4 8565.92 96.91
 1 5 5 817.56 16.74
 1 5 6 12549.78 154.17
 1 5 7 3690.49 52.86
 1 5 8 1132.08 21.15
 1 5 10 11228.28 130.38
 1 5 11 19964.24 230.82
 1 5 12 759.42 14.98
 1 5 13 5149.41 57.26
 1 5 14 2893.18 34.35
 1 5 15 1391.97 21.15
 1 5 16 1783.14 25.55
 1 5 18 947.07 26.43
 1 5 20 276.63 15.86
 1 5 21 889.81 34.35
 1 5 22 1639.53 35.25
 1 5 23 1177.89 29.95
 1 5 24 12.34 14.1
 1 5 25 3236.77 82.81
 1 5 26 830.77 31.71
 1 5 27 4278.99 88.98
 1 5 28 235.23 19.38
 1 5 29 33.47 21.15
 1 5 30 18.5 16.74
 1 5 31 2497.63 65.2
 1 5 32 177.96 20.26
 1 5 33 232.58 22.03
 1 5 34 369.14 33.47
 1 5 35 56.38 29.95
 1 5 36 16.74 47.57
 1 5 37 3107.27 116.29
 1 5 38 155.93 34.35
 1 5 39 1285.37 67.84
 1 5 40 435.22 43.17
 1 5 41 22.03 33.47
 1 6 1 4.4 5.28
 1 6 2 23.79 6.16
 1 6 3 391.16 11.46
 1 6 7 3447.34 44.05
 1 6 8 3419.15 54.62
 1 6 10 17313.32 205.27
 1 6 11 2399.84 43.17
 1 6 12 12974.41 171.79
 1 6 14 7311.38 92.51
 1 6 15 10208.09 142.72
 1 6 16 2946.93 57.26
 1 6 17 106.6 13.22
 1 6 18 105.72 13.22
 1 6 19 119.82 12.34
 1 6 20 96.91 13.22
 1 6 21 466.93 35.25
 1 6 22 1314.45 31.71
 1 6 23 368.26 18.5
 1 6 24 2785.71 60.78
 1 6 25 35.25 14.98
 1 6 26 5.28 14.98
 1 6 27 2456.22 62.56
 1 6 28 299.54 22.03
 1 6 29 195.58 21.15
 1 6 30 1560.24 67.84
 1 6 31 628.15 37.89
 1 6 32 60.78 19.38
 1 6 33 140.08 21.15
 1 6 34 10.58 19.38
 1 6 35 76.65 22.03
 1 6 36 111.89 22.91
 1 6 38 56.38 33.47
 1 6 39 7.93 34.35
 1 6 40 1436.9 74.88
 1 6 41 473.09 44.93
 1 7 0 97.79 7.05
 1 7 1 11010.68 118.94
 1 7 2 48.46 7.05
 1 7 3 4276.35 58.14
 1 7 4 11406.24 140.08
 1 7 5 2230.68 28.19
 1 7 6 146.25 10.58
 1 7 7 10802.77 126.86
 1 7 8 587.63 15.86
 1 7 9 3278.18 44.05
 1 7 10 726.82 19.38
 1 7 11 1670.36 29.95
 1 7 12 4876.31 71.36
 1 7 13 2890.54 52.86
 1 7 14 11186.87 168.27
 1 7 15 225.53 15.86
 1 7 16 69.6 17.62
 1 7 17 2026.29 51.1
 1 7 18 1174.36 37.01
 1 7 19 207.03 22.03
 1 7 20 490.72 22.03
 1 7 21 452.83 19.38
 1 7 22 1439.55 37.89
 1 7 23 2652.68 51.1
 1 7 24 253.72 17.62
 1 7 25 499.52 24.67
 1 7 26 167.39 18.5
 1 7 27 1016.67 59.9
 1 7 28 214.97 30.83
 1 7 29 2277.38 57.26
 1 7 30 288.97 22.91
 1 7 31 7.93 17.62
 1 7 33 1016.67 39.65
 1 7 34 1243.96 44.05
 1 7 35 841.35 37.01
 1 7 36 53.74 28.19
 1 7 37 97.79 31.71
 1 7 38 984.08 56.38
 1 7 39 10.58 28.19
 1 7 40 109.24 30.83
 1 7 41 732.99 114.53
 1 7 42 74.88 93.39
 1 8 0 1898.54 26.43
 1 8 1 1338.23 21.15
 1 8 2 1155.87 20.26
 1 8 3 1929.38 28.19
 1 8 4 4264.9 64.32
 1 8 6 11839.7 148.01
 1 8 7 403.49 14.98
 1 8 8 9024.91 112.77
 1 8 10 4150.37 61.66
 1 8 11 262.54 13.22
 1 8 12 1434.26 37.89
 1 8 13 513.62 22.03
 1 8 14 117.18 16.74
 1 8 15 7417.98 153.29
 1 8 16 406.14 24.67
 1 8 17 167.39 13.22
 1 8 18 6198.69 96.03
 1 8 19 57.26 14.98
 1 8 20 554.14 29.07
 1 8 21 4.4 11.46
 1 8 22 12.34 13.22
 1 8 23 6312.33 155.93
 1 8 24 1861.54 47.57
 1 8 25 816.68 27.31
 1 8 26 44.93 16.74
 1 8 27 33.47 16.74
 1 8 28 77.53 22.03
 1 8 30 777.92 41.41
 1 8 32 223.77 22.91
 1 8 33 13.22 25.55
 1 8 34 207.03 34.35
 1 8 35 580.57 31.71
 1 8 36 150.65 30.83
 1 8 37 497.76 40.53
 1 8 38 461.65 84.57
 1 8 39 118.94 38.77
 1 8 40 718.89 75.77
 1 8 41 277.51 101.31
 1 8 42 156.81 100.43
 1 9 0 1828.95 26.43
 1 9 1 353.28 11.46
 1 9 2 3854.35 62.56
 1 9 3 2126.73 30.83
 1 9 4 14.98 7.93
 1 9 5 6337 80.17
 1 9 7 447.55 15.86
 1 9 8 443.14 15.86
 1 9 9 3396.24 49.34
 1 9 10 13.22 10.58
 1 9 11 444.9 20.26
 1 9 12 584.1 29.07
 1 9 13 2887.02 117.18
 1 9 14 83.69 12.34
 1 9 15 790.25 25.55
 1 9 16 3027.1 59.9
 1 9 17 2766.32 65.2
 1 9 18 1119.74 25.55
 1 9 19 606.12 28.19
 1 9 20 366.5 21.15
 1 9 21 4960.89 87.22
 1 9 22 3568.92 82.81
 1 9 23 173.56 14.98
 1 9 24 9.69 13.22
 1 9 25 128.62 17.62
 1 9 26 784.09 51.98
 1 9 27 37.89 19.38
 1 9 28 133.03 19.38
 1 9 29 1687.99 48.46
 1 9 30 395.57 24.67
 1 9 31 873.95 34.35
 1 9 32 84.57 19.38
 1 9 33 628.15 50.22
 1 9 34 1089.79 53.74
 1 9 35 1715.3 78.41
 1 9 36 125.1 45.81
 1 9 37 384.12 37.89
 1 9 38 2623.61 101.31
 1 9 39 61.66 31.71
 1 9 40 18.5 31.71
 1 9 41 623.74 126.86
 1 9 42 133.91 100.43
 1 10 0 1297.7 23.79
 1 10 1 6363.43 77.53
 1 10 2 2716.99 33.47
 1 10 3 1137.37 22.03
 1 10 4 1518.83 25.55
 1 10 5 2955.74 40.53
 1 10 6 3399.76 43.17
 1 10 7 875.71 22.91
 1 10 8 996.4 25.55
 1 10 9 0 14.1
 1 10 10 2827.12 103.96
 1 10 11 281.92 19.38
 1 10 12 1836 39.65
 1 10 14 6196.04 117.18
 1 10 15 1506.51 31.71
 1 10 16 7215.35 145.37
 1 10 17 453.71 17.62
 1 10 18 185.9 13.22
 1 10 19 2038.62 48.46
 1 10 20 2779.54 48.46
 1 10 21 50.22 16.74
 1 10 22 1127.67 35.25
 1 10 23 245.8 23.79
 1 10 24 71.36 14.1
 1 10 25 41.41 14.1
 1 10 26 162.99 19.38
 1 10 27 35.25 17.62
 1 10 28 596.43 28.19
 1 10 29 1130.32 41.41
 1 10 30 198.22 35.25
 1 10 31 148.89 22.03
 1 10 32 1218.42 44.05
 1 10 35 1267.75 64.32
 1 10 36 1348.8 68.72
 1 10 37 370.9 39.65
 1 10 38 125.1 34.35
 1 10 39 219.37 78.41
 1 10 40 132.15 45.81
 1 10 41 216.73 106.6
 1 10 42 1024.6 138.32
 1 11 0 13.22 8.81
 1 11 1 155.93 11.46
 1 11 2 445.78 14.98
 1 11 3 431.68 14.98
 1 11 4 1443.95 28.19
 1 11 5 2051.84 41.41
 1 11 6 60.78 14.98
 1 11 7 1891.5 65.2
 1 11 8 4496.6 79.29
 1 11 9 1223.7 32.59
 1 11 10 1526.77 34.35
 1 11 11 3929.24 68.72
 1 11 12 109.24 14.98
 1 11 13 675.72 22.03
 1 11 14 3.52 9.69
 1 11 15 4197.06 66.08
 1 11 16 425.52 18.5
 1 11 17 247.56 22.03
 1 11 18 6.16 10.58
 1 11 19 879.23 25.55
 1 11 20 201.75 14.1
 1 11 21 97.79 12.34
 1 11 22 747.08 38.77
 1 11 23 11.46 14.98
 1 11 24 207.03 17.62
 1 11 25 750.61 26.43
 1 11 26 170.91 20.26
 1 11 27 3833.21 88.98
 1 11 28 315.4 38.77
 1 11 29 58.14 19.38
 1 11 31 19.38 19.38
 1 11 32 655.46 63.44
 1 11 33 81.93 32.59
 1 11 35 1071.29 55.5
 1 11 37 644.89 47.57
 1 11 38 18.5 31.71
 1 11 39 78.41 32.59
 1 11 40 525.95 116.29
 1 12 0 3079.08 42.29
 1 12 1 138.32 9.69
 1 12 2 1437.79 24.67
 1 12 3 841.35 18.5
 1 12 4 820.21 20.26
 1 12 5 1127.67 25.55
 1 12 6 218.49 13.22
 1 12 7 1517.07 36.13
 1 12 8 840.47 29.07
 1 12 9 454.59 23.79
 1 12 10 807 22.03
 1 12 11 54.62 11.46
 1 12 12 11696.98 182.36
 1 12 13 1483.6 37.89
 1 12 14 6358.14 97.79
 1 12 15 1175.24 30.83
 1 12 16 1770.8 47.57
 1 12 17 1288.02 29.07
 1 12 18 1321.49 33.47
 1 12 19 853.68 32.59
 1 12 20 136.56 14.1
 1 12 21 49.34 15.86
 1 12 22 1430.74 36.13
 1 12 23 15.86 14.98
 1 12 24 1865.07 44.05
 1 12 25 293.37 19.38
 1 12 26 106.6 15.86
 1 12 27 876.59 29.95
 1 12 28 12.34 17.62
 1 12 29 86.33 20.26
 1 12 31 0.88 20.26
 1 12 32 304.82 30.83
 1 12 33 35.25 29.95
 1 12 34 29.07 29.95
 1 12 35 102.19 43.17
 1 12 36 270.47 36.13
 1 12 37 70.48 30.83
 1 12 38 218.49 37.89
 1 12 39 784.09 52.86
 1 12 40 268.71 109.24
 1 12 41 96.91 106.6
 1 13 0 572.65 16.74
 1 13 1 7369.53 98.67
 1 13 2 653.7 19.38
 1 13 3 1856.26 50.22
 1 13 4 3606.79 51.1
 1 13 5 236.99 14.1
 1 13 6 76.65 11.46
 1 13 7 140.08 13.22
 1 13 8 1823.66 37.01
 1 13 9 11.46 11.46
 1 13 10 77.53 11.46
 1 13 11 1961.1 37.89
 1 13 12 47.57 10.58
 1 13 13 518.91 32.59
 1 13 14 524.19 18.5
 1 13 15 55.5 14.1
 1 13 16 1671.25 45.81
 1 13 17 2829.76 52.86
 1 13 18 7.05 15.86
 1 13 19 167.39 14.1
 1 13 20 1192.87 29.95
 1 13 21 1316.21 34.35
 1 13 23 891.57 31.71
 1 13 24 8.81 16.74
 1 13 25 85.45 15.86
 1 13 26 70.48 15.86
 1 13 27 101.31 20.26
 1 13 28 1211.37 44.05
 1 13 29 1369.07 47.57
 1 13 30 98.67 22.91
 1 13 31 81.05 25.55
 1 13 32 396.45 47.57
 1 13 33 2649.16 100.43
 1 13 34 34.35 29.95
 1 13 35 591.15 66.08
 1 13 36 230.82 36.13
 1 13 37 4.4 32.59
 1 13 38 274.87 51.98
 1 13 39 38.77 35.25
 1 13 40 569.12 125.98
 1 13 41 133.91 111.89
 1 14 0 94.27 11.46
 1 14 1 1172.6 40.53
 1 14 2 366.5 16.74
 1 14 3 3421.79 56.38
 1 14 4 1715.3 47.57
 1 14 5 1613.1 37.01
 1 14 6 1835.11 36.13
 1 14 7 206.15 15.86
 1 14 8 2414.81 44.05
 1 14 9 317.16 15.86
 1 14 10 1324.13 29.95
 1 14 11 732.99 25.55
 1 14 12 759.42 28.19
 1 14 13 2104.7 48.46
 1 14 14 925.04 25.55
 1 14 15 946.19 25.55
 1 14 16 6369.59 104.84
 1 14 17 1662.44 35.25
 1 14 18 1720.58 39.65
 1 14 19 493.36 19.38
 1 14 20 1236.92 40.53
 1 14 21 262.54 15.86
 1 14 22 7.05 13.22
 1 14 23 59.02 30.83
 1 14 24 67.84 14.98
 1 14 25 96.03 28.19
 1 14 27 425.52 25.55
 1 14 28 226.41 35.25
 1 14 29 728.58 35.25
 1 14 30 955.89 51.98
 1 14 31 233.46 42.29
 1 14 33 949.71 54.62
 1 14 34 64.32 30.83
 1 14 35 294.25 82.81
 1 14 36 618.46 47.57
 1 14 40 239.63 114.53
 1 14 41 43.17 111.01
 1 15 0 82.81 11.46
 1 15 1 7.05 10.58
 1 15 2 291.61 15.86
 1 15 3 0 10.58
 1 15 4 1768.16 37.89
 1 15 5 1077.45 36.13
 1 15 6 1927.62 51.1
 1 15 7 59.02 12.34
 1 15 8 86.33 12.34
 1 15 9 14.98 10.58
 1 15 10 23.79 10.58
 1 15 11 1146.17 28.19
 1 15 12 14.1 10.58
 1 15 13 450.19 22.91
 1 15 14 31.71 11.46
 1 15 15 355.92 17.62
 1 15 16 359.44 19.38
 1 15 17 657.23 22.03
 1 15 18 259.9 15.86
 1 15 19 2865.87 54.62
 1 15 20 1466.86 50.22
 1 15 21 1007.86 29.07
 1 15 22 91.63 15.86
 1 15 23 734.75 27.31
 1 15 24 53.74 23.79
 1 15 25 152.41 17.62
 1 15 26 486.31 31.71
 1 15 29 135.68 31.71
 1 15 30 510.98 83.69
 1 15 31 3143.4 111.89
 1 15 32 203.51 36.13
 1 15 33 1206.97 66.08
 1 15 34 1176.13 61.66
 1 15 35 15.86 32.59
 1 15 36 63.44 58.14
 1 15 37 221.13 39.65
 1 15 39 11.46 104.84
 1 15 40 64.32 118.94
 1 16 0 34.35 10.58
 1 16 1 4084.29 68.72
 1 16 2 1460.69 35.25
 1 16 3 506.57 22.03
 1 16 4 998.17 26.43
 1 16 5 609.65 20.26
 1 16 6 225.53 14.1
 1 16 7 6.16 10.58
 1 16 8 558.56 23.79
 1 16 9 4133.63 70.48
 1 16 10 7588.9 144.49
 1 16 11 1051.9 27.31
 1 16 12 843.11 24.67
 1 16 13 2124.97 54.62
 1 16 14 1221.94 33.47
 1 16 15 231.7 15.86
 1 16 16 1466.86 35.25
 1 16 18 501.28 30.83
 1 16 19 460.77 19.38
 1 16 20 392.05 19.38
 1 16 21 1236.04 32.59
 1 16 22 581.45 24.67
 1 16 23 124.22 16.74
 1 16 24 839.59 37.01
 1 16 26 22.91 36.13
 1 16 27 69.6 21.15
 1 16 28 49.34 21.15
 1 16 30 633.44 44.05
 1 16 31 118.94 31.71
 1 16 32 290.73 37.01
 1 16 33 359.44 41.41
 1 16 36 357.68 43.17
 1 16 37 28.19 35.25
 1 16 38 140.08 39.65
 1 16 39 688.94 136.56
 1 16 40 801.7 140.96
 1 17 0 9.69 14.98
 1 17 1 88.98 16.74
 1 17 2 198.22 18.5
 1 17 3 882.76 36.13
 1 17 4 1368.18 31.71
 1 17 5 222.01 14.98
 1 17 6 115.41 14.98
 1 17 7 2365.47 62.56
 1 17 8 352.4 16.74
 1 17 9 652.81 22.03
 1 17 10 718.89 22.91
 1 17 11 56.38 12.34
 1 17 12 33.47 11.46
 1 17 13 623.74 38.77
 1 17 14 552.38 20.26
 1 17 15 613.18 22.03
 1 17 16 5.28 11.46
 1 17 17 1384.93 33.47
 1 17 18 7.93 12.34
 1 17 19 1975.2 51.98
 1 17 20 2.64 22.91
 1 17 21 145.37 17.62
 1 17 22 121.58 16.74
 1 17 23 3176.87 71.36
 1 17 24 465.17 33.47
 1 17 25 1039.58 37.89
 1 17 26 314.52 27.31
 1 17 27 2767.2 80.17
 1 17 28 13.22 21.15
 1 17 29 1705.61 91.63
 1 17 30 140.08 56.38
 1 17 31 333.01 39.65
 1 17 32 93.39 34.35
 1 17 33 3.52 31.71
 1 17 34 185 37.89
 1 17 35 267.82 40.53
 1 17 36 13.22 34.35
 1 17 37 656.35 53.74
 1 17 38 296.9 124.22
 1 17 39 1075.69 151.53
 1 18 0 902.14 26.43
 1 18 1 370.9 17.62
 1 18 2 199.99 15.86
 1 18 3 370.9 17.62
 1 18 4 414.07 18.5
 1 18 5 0.88 13.22
 1 18 6 4087.82 74
 1 18 7 142.72 14.1
 1 18 8 47.57 13.22
 1 18 10 749.73 23.79
 1 18 11 1189.34 44.93
 1 18 12 1186.7 41.41
 1 18 13 1793.7 43.17
 1 18 14 535.65 24.67
 1 18 15 148.89 14.98
 1 18 16 38.77 13.22
 1 18 17 330.37 17.62
 1 18 18 2021 66.08
 1 18 19 51.98 13.22
 1 18 20 257.25 16.74
 1 18 21 918 31.71
 1 18 22 133.91 17.62
 1 18 23 867.78 37.01
 1 18 24 2583.08 74.88
 1 18 25 817.56 39.65
 1 18 26 88.1 31.71
 1 18 27 14.1 21.15
 1 18 28 74 22.91
 1 18 29 566.48 127.74
 1 18 30 11.46 31.71
 1 18 31 192.94 36.13
 1 18 32 29.95 32.59
 1 18 33 1.76 33.47
 1 18 34 43.17 35.25
 1 18 35 411.43 58.14
 1 18 36 348.87 69.6
 1 18 38 96.91 117.18
 1 19 1 15.86 15.86
 1 19 2 335.66 17.62
 1 19 3 1947.88 61.66
 1 19 4 1131.2 29.95
 1 19 5 2899.36 64.32
 1 19 6 21.15 14.98
 1 19 7 43.17 14.1
 1 19 8 1576.99 37.01
 1 19 9 777.04 24.67
 1 19 10 298.66 17.62
 1 19 13 172.68 14.98
 1 19 14 89.87 14.1
 1 19 15 3.52 20.26
 1 19 16 1221.06 47.57
 1 19 17 16.74 13.22
 1 19 18 145.37 15.86
 1 19 19 233.46 22.03
 1 19 20 1119.74 38.77
 1 19 21 579.69 32.59
 1 19 22 1969.02 61.66
 1 19 23 3199.78 88.98
 1 19 24 631.67 33.47
 1 19 26 381.47 75.77
 1 19 27 138.32 24.67
 1 19 28 858.09 40.53
 1 19 29 10.58 31.71
 1 19 30 204.39 37.89
 1 19 31 62.56 34.35
 1 19 32 216.73 39.65
 1 19 33 631.67 51.1
 1 19 35 729.46 55.5
 1 19 36 14.1 44.93
 1 19 37 52.86 112.77
 1 19 38 57.26 126.86
 1 20 0 3025.34 66.96
 1 20 1 241.4 21.15
 1 20 2 592.03 23.79
 1 20 3 194.7 23.79
 1 20 4 6357.26 162.99
 1 20 5 838.71 40.53
 1 20 6 465.17 34.35
 1 20 7 7.05 12.34
 1 20 8 1308.28 33.47
 1 20 9 314.52 17.62
 1 20 10 139.2 20.26
 1 20 12 64.32 14.98
 1 20 13 155.05 20.26
 1 20 14 318.92 19.38
 1 20 16 2093.24 75.77
 1 20 17 120.7 16.74
 1 20 18 303.06 22.91
 1 20 19 422 24.67
 1 20 20 3242.07 78.41
 1 20 21 161.23 23.79
 1 20 23 22.91 21.15
 1 20 24 422 36.13
 1 20 25 7.05 25.55
 1 20 26 309.22 29.07
 1 20 27 392.93 30.83
 1 20 28 133.91 25.55
 1 20 29 509.22 56.38
 1 20 30 321.56 42.29
 1 20 32 256.37 112.77
 1 20 33 4.4 35.25
 1 20 34 19.38 36.13
 1 20 35 0 38.77
 1 20 36 2092.36 196.46
 1 21 0 155.93 14.98
 1 21 1 14.1 14.1
 1 21 2 114.53 14.98
 1 21 3 146.25 16.74
 1 21 4 951.47 38.77
 1 21 5 2657.08 55.5
 1 21 6 662.51 30.83
 1 21 7 227.3 15.86
 1 21 8 1213.13 42.29
 1 21 9 435.22 24.67
 1 21 10 150.65 15.86
 1 21 11 23.79 16.74
 1 21 12 230.82 27.31
 1 21 13 338.31 19.38
 1 21 14 26.43 15.86
 1 21 15 3.52 18.5
 1 21 16 1806.04 58.14
 1 21 17 100.43 17.62
 1 21 18 27.31 16.74
 1 21 19 142.72 19.38
 1 21 20 2119.67 58.14
 1 21 21 907.43 41.41
 1 21 22 1011.39 56.38
 1 21 23 353.28 29.07
 1 21 25 547.1 48.46
 1 21 26 462.53 33.47
 1 21 27 80.17 24.67
 1 21 28 420.24 35.25
 1 21 29 689.82 51.1
 1 21 30 43.17 36.13
 1 21 31 205.27 46.69
 1 21 32 530.36 49.34
 1 21 33 900.37 124.22
 1 21 34 168.27 44.93
 1 21 35 193.82 125.1
 1 22 0 1196.39 33.47
 1 22 1 60.78 23.79
 1 22 2 862.5 43.17
 1 22 3 834.31 26.43
 1 22 4 385.88 20.26
 1 22 5 406.14 29.95
 1 22 6 366.5 23.79
 1 22 7 125.1 25.55
 1 22 8 50.22 15.86
 1 22 9 925.92 46.69
 1 22 10 574.41 27.31
 1 22 11 280.15 27.31
 1 22 12 3217.4 78.41
 1 22 13 193.82 20.26
 1 22 14 211.44 36.13
 1 22 15 797.3 31.71
 1 22 16 1.76 16.74
 1 22 17 1330.31 44.05
 1 22 18 642.25 29.95
 1 22 19 96.91 29.95
 1 22 20 88.1 33.47
 1 22 21 407.91 53.74
 1 22 22 869.54 40.53
 1 22 23 478.38 31.71
 1 22 24 1938.19 67.84
 1 22 25 281.03 44.05
 1 22 26 139.2 26.43
 1 22 28 169.15 38.77
 1 22 29 37.01 49.34
 1 22 30 81.93 37.89
 1 22 31 17.62 36.13
 1 22 32 469.57 48.46
 1 23 0 529.48 27.31
 1 23 1 1228.1 41.41
 1 23 2 550.62 27.31
 1 23 3 117.18 19.38
 1 23 4 59.9 16.74
 1 23 5 18.5 16.74
 1 23 7 533.01 26.43
 1 23 8 614.06 28.19
 1 23 9 2410.4 76.65
 1 23 11 19.38 15.86
 1 23 12 39.65 18.5
 1 23 14 169.15 20.26
 1 23 15 1687.11 50.22
 1 23 16 666.03 37.01
 1 23 17 637.84 29.95
 1 23 18 258.13 22.03
 1 23 19 71.36 18.5
 1 23 20 80.17 23.79
 1 23 21 5.28 24.67
 1 23 22 22.03 36.13
 1 23 23 672.2 44.93
 1 23 24 38.77 29.07
 1 23 25 90.75 25.55
 1 23 27 727.7 76.65
 1 23 28 624.62 52.86
 1 23 29 1526.77 82.81
 1 23 30 40.53 37.89
 1 23 31 11.46 105.72
 1 24 0 31.71 23.79
 1 24 1 739.16 39.65
 1 24 2 1723.22 51.1
 1 24 4 304.82 22.91
 1 24 6 43.17 19.38
 1 24 9 376.18 27.31
 1 24 10 586.75 36.13
 1 24 11 1365.54 56.38
 1 24 12 26.43 17.62
 1 24 13 1693.27 58.14
 1 24 14 742.68 32.59
 1 24 15 94.27 18.5
 1 24 16 972.62 43.17
 1 24 17 184.12 22.03
 1 24 18 524.19 36.13
 1 24 19 402.61 32.59
 1 24 20 52.86 22.91
 1 24 21 18.5 26.43
 1 24 23 739.16 41.41
 1 24 24 513.62 36.13
 1 24 25 582.33 37.89
 1 24 26 20.26 25.55
 1 24 27 418.47 34.35
 1 24 28 468.69 49.34
 1 24 29 284.57 46.69
 1 24 30 28.19 116.29
 1 25 0 1.76 17.62
 1 25 1 45.81 17.62
 1 25 2 581.45 34.35
 1 25 3 848.4 46.69
 1 25 5 1516.19 48.46
 1 25 6 35.25 25.55
 1 25 7 25.55 27.31
 1 25 8 68.72 19.38
 1 25 9 1339.99 44.05
 1 25 10 16.74 17.62
 1 25 11 25.55 19.38
 1 25 12 140.08 22.91
 1 25 13 419.35 26.43
 1 25 14 257.25 27.31
 1 25 15 313.64 24.67
 1 25 16 81.93 19.38
 1 25 17 197.34 22.91
 1 25 18 262.54 23.79
 1 25 19 785.85 45.81
 1 25 20 113.65 25.55
 1 25 21 291.61 30.83
 1 25 22 299.54 53.74
 1 25 23 80.17 28.19
 1 25 24 103.96 32.59
 1 25 25 322.44 35.25
 1 25 26 385.88 36.13
 1 25 27 26.43 39.65
 1 26 0 330.37 35.25
 1 26 1 285.45 23.79
 1 26 3 18.5 17.62
 1 26 4 1938.19 72.24
 1 26 5 214.09 41.41
 1 26 6 922.4 37.01
 1 26 7 276.63 22.91
 1 26 8 2238.61 64.32
 1 26 9 506.57 28.19
 1 26 10 303.06 24.67
 1 26 11 25.55 34.35
 1 26 12 53.74 19.38
 1 26 13 143.6 24.67
 1 26 14 487.19 28.19
 1 26 15 1548.79 51.1
 1 26 16 951.47 38.77
 1 26 17 303.94 25.55
 1 26 18 339.19 31.71
 1 26 19 269.59 34.35
 1 26 20 118.94 26.43
 1 26 21 100.43 30.83
 1 26 22 58.14 25.55
 1 26 23 148.01 28.19
 1 26 24 23.79 37.01
 1 26 25 1188.46 155.05
 1 27 0 67.84 18.5
 1 27 1 513.62 34.35
 1 27 2 14.98 18.5
 1 27 4 1236.92 50.22
 1 27 5 150.65 22.03
 1 27 6 41.41 19.38
 1 27 7 565.6 29.95
 1 27 8 152.41 24.67
 1 27 9 392.93 33.47
 1 27 11 126.86 24.67
 1 27 12 33.47 22.91
 1 27 14 229.06 31.71
 1 27 15 88.98 21.15
 1 27 16 1435.14 51.1
 1 27 17 311 27.31
 1 27 18 39.65 32.59
 1 27 19 172.68 53.74
 1 27 20 1037.81 50.22
 1 27 21 35.25 25.55
 1 27 22 179.72 115.41
 1 28 0 1776.09 56.38
 1 28 2 249.32 35.25
 1 28 3 189.42 22.91
 1 28 4 66.96 19.38
 1 28 5 236.99 23.79
 1 28 6 69.6 20.26
 1 28 7 99.55 22.03
 1 28 8 19.38 20.26
 1 28 10 466.93 29.07
 1 28 12 2267.68 68.72
 1 28 13 144.49 40.53
 1 28 14 751.49 36.13
 1 28 15 53.74 21.15
 1 28 17 383.23 34.35
 1 28 18 7.05 24.67
 1 28 19 13.22 106.6
 1 29 0 8.81 34.35
 1 29 1 9.69 23.79
 1 29 2 150.65 22.03
 1 29 3 28.19 19.38
 1 29 4 515.38 52.86
 1 29 5 111.01 22.03
 1 29 6 177.96 27.31
 1 29 7 213.21 27.31
 1 29 8 442.26 29.07
 1 29 9 140.96 27.31
 1 29 10 156.81 25.55
 1 29 11 170.03 27.31
 1 29 13 26.43 23.79
 1 29 14 243.16 37.89
 1 30 0 162.99 23.79
 1 30 1 259.9 25.55
 1 30 2 174.44 23.79
 1 30 3 0.88 37.89
 1 30 4 838.71 37.89
 1 30 5 36.13 33.47
 1 30 6 782.33 36.13
 1 30 7 16.74 22.91
 1 30 8 455.47 96.91
 2 0 0 3871.09 84.57
 2 0 2 21506.86 267.82
 2 0 4 25191.18 313.64
 2 0 6 44600.38 703.03
 2 0 10 115.41 15.86
 2 0 12 20498.12 415.83
 2 0 14 1234.28 34.35
 2 0 16 3.52 11.46
 2 0 18 77.53 15.86
 2 0 20 750.61 49.34
 2 0 22 185.9 21.15
 2 0 24 7540.44 312.76
 2 0 26 984.96 92.51
 2 0 28 801.7 44.05
 2 0 30 2574.27 85.45
 2 0 32 203.51 30.83
 2 0 34 957.65 53.74
 2 0 36 690.7 110.12
 2 1 1 4087.82 47.57
 2 1 2 4742.4 67.84
 2 1 3 9873.31 102.19
 2 1 4 32264.69 357.68
 2 1 5 10986.89 111.89
 2 1 6 14.1 4.4
 2 1 7 6824.19 77.53
 2 1 8 10770.17 121.58
 2 1 9 55702.69 705.67
 2 1 10 2058.01 37.01
 2 1 11 3052.65 43.17
 2 1 12 362.97 14.1
 2 1 13 2306.45 51.1
 2 1 14 304.82 14.1
 2 1 15 1124.15 31.71
 2 1 16 3669.35 54.62
 2 1 17 205.27 13.22
 2 1 18 1366.42 29.07
 2 1 19 2398.95 42.29
 2 1 20 4900.97 75.77
 2 1 21 118.06 16.74
 2 1 22 92.51 18.5
 2 1 23 50.22 10.58
 2 1 24 150.65 14.1
 2 1 25 184.12 22.91
 2 1 26 1567.29 42.29
 2 1 27 1191.99 63.44
 2 1 28 6384.57 128.62
 2 1 29 102.19 48.46
 2 1 30 200.87 23.79
 2 1 31 67.84 17.62
 2 1 32 4009.41 90.75
 2 1 33 302.18 23.79
 2 1 34 130.38 22.03
 2 1 35 246.68 37.89
 2 1 36 163.87 32.59
 2 2 0 9623.11 95.15
 2 2 1 1041.34 14.1
 2 2 2 24267.9 262.54
 2 2 3 29630.52 308.34
 2 2 5 15790.96 164.75
 2 2 6 1464.21 23.79
 2 2 7 5420.76 64.32
 2 2 8 13606.09 177.96
 2 2 9 771.75 14.1
 2 2 10 4928.28 59.9
 2 2 11 1394.61 28.19
 2 2 12 32.59 6.16
 2 2 13 393.81 13.22
 2 2 14 718.01 16.74
 2 2 15 311 14.1
 2 2 16 5255.14 76.65
 2 2 17 24.67 9.69
 2 2 18 1132.08 29.95
 2 2 19 2544.31 56.38
 2 2 20 3983.86 73.12
 2 2 21 327.73 26.43
 2 2 22 4032.31 71.36
 2 2 23 442.26 19.38
 2 2 24 1981.36 39.65
 2 2 25 3772.42 84.57
 2 2 26 49.34 14.98
 2 2 27 2657.96 59.02
 2 2 28 2923.15 88.1
 2 2 29 11.46 36.13
 2 2 31 1193.75 54.62
 2 2 32 1880.05 60.78
 2 2 33 577.93 46.69
 2 2 34 809.64 64.32
 2 2 35 1403.43 66.08
 2 2 36 711.85 45.81
 2 3 0 4375.02 47.57
 2 3 2 35184.31 372.66
 2 3 3 35929.63 385.88
 2 3 5 70078.77 687.18
 2 3 6 4630.51 58.14
 2 3 7 1803.4 26.43
 2 3 8 4034.95 45.81
 2 3 9 0.88 5.28
 2 3 10 1245.73 19.38
 2 3 11 8885.72 96.91
 2 3 12 347.99 9.69
 2 3 13 1581.39 27.31
 2 3 14 6713.18 90.75
 2 3 15 12407.05 148.01
 2 3 16 556.78 20.26
 2 3 17 5571.41 69.6
 2 3 18 2035.1 31.71
 2 3 19 1255.42 29.07
 2 3 20 970.86 35.25
 2 3 21 4.4 12.34
 2 3 23 1085.39 25.55
 2 3 24 54.62 15.86
 2 3 25 12.34 18.5
 2 3 26 188.54 18.5
 2 3 27 625.5 26.43
 2 3 29 220.25 28.19
 2 3 30 149.77 19.38
 2 3 31 2406.88 159.47
 2 3 32 182.36 51.98
 2 3 33 3927.48 127.74
 2 3 34 44.93 24.67
 2 3 35 52.86 29.95
 2 3 36 75.77 30.83
 2 4 0 13325.93 152.41
 2 4 1 28863.17 318.04
 2 4 2 4556.5 53.74
 2 4 4 10645.06 116.29
 2 4 6 2035.98 25.55
 2 4 9 2985.69 39.65
 2 4 10 419.35 11.46
 2 4 11 533.89 12.34
 2 4 13 8454.91 93.39
 2 4 14 6516.72 69.6
 2 4 15 6290.3 76.65
 2 4 16 2304.69 33.47
 2 4 17 670.44 18.5
 2 4 18 3310.78 59.02
 2 4 19 370.9 22.91
 2 4 20 1199.03 37.01
 2 4 21 41.41 11.46
 2 4 22 1644.82 41.41
 2 4 23 326.85 18.5
 2 4 24 112.77 14.1
 2 4 25 3757.44 75.77
 2 4 26 2391.02 58.14
 2 4 27 1926.74 49.34
 2 4 28 2774.26 88.98
 2 4 29 44.93 16.74
 2 4 30 739.16 32.59
 2 4 31 1329.43 42.29
 2 4 32 651.93 29.95
 2 4 33 733.87 85.45
 2 4 35 784.97 48.46
 2 4 36 599.08 44.93
 2 5 0 737.4 14.1
 2 5 1 12023.82 140.96
[truncated: 25,999,183 more chars]
