# Supplementary material for: Enhancing hydrogen positions in X-ray structures of transition metal hydride complexes with dynamic quantum crystallography
Source: IUCrJ. 2023 Nov 22;11(Pt 1):45–56. doi: 10.1107/S205225252300951X (PMC10833390; doi:10.1107/S205225252300951X)
Supplement: Supplementary file 4 [file m-11-00045-sup3.cif]

data_QOSZON_HAR_0_HADPs
_database_code_depnum_ccdc_archive      'CCDC 2263360'
_audit_creation_date               2022-06-05
_audit_creation_method
;
Olex2 1.3
(compiled 2020.11.12 svn.r5f609507 for OlexSys, GUI svn.r6226)
;
_audit_contact_author_address      ?
_audit_contact_author_email        ?
_audit_contact_author_name         ''
_audit_contact_author_phone        ?
_publ_contact_author_id_orcid      ?
_publ_section_references
;
Bourhis, L.J., Dolomanov, O.V., Gildea, R.J., Howard, J.A.K., Puschmann, H.
 (2015). Acta Cryst. A71, 59-75.

Dolomanov, O.V., Bourhis, L.J., Gildea, R.J, Howard, J.A.K. & Puschmann, H.
 (2009), J. Appl. Cryst. 42, 339-341.
;
_chemical_name_systematic
;
Dicarbonyl-cis-dihydrido-trans-bis(triphenylphosphite)iron(II)
;
_chemical_formula_moiety           'C38 H32 Fe O8 P2'
_chemical_formula_sum              'C38 H32 Fe O8 P2'
_chemical_formula_weight           734.465
loop_
  _atom_type_symbol
  _atom_type_scat_dispersion_real
  _atom_type_scat_dispersion_imag
  _atom_type_scat_Cromer_Mann_a1
  _atom_type_scat_Cromer_Mann_a2
  _atom_type_scat_Cromer_Mann_a3
  _atom_type_scat_Cromer_Mann_a4
  _atom_type_scat_Cromer_Mann_b1
  _atom_type_scat_Cromer_Mann_b2
  _atom_type_scat_Cromer_Mann_b3
  _atom_type_scat_Cromer_Mann_b4
  _atom_type_scat_Cromer_Mann_c
  _atom_type_scat_source
  _atom_type_scat_dispersion_source
 H 0.00000 0.00000 0.49300 0.32291 0.14019 0.04081 10.51090 26.12570 3.14236
 57.79970 0.0030380000826
 'International Tables Volume C Table 6.1.1.4 (pp. 500-502)' custom
 C 0.00330 0.00160 2.31000 1.02000 1.58860 0.86500 20.84390 10.20750 0.56870
 51.65120 0.215599998832
 'International Tables Volume C Table 6.1.1.4 (pp. 500-502)' custom
 Fe 0.34630 0.84440 11.76950 7.35730 3.52220 2.30450 4.76110 0.30720 15.35350
 76.88050 1.03690004349
 'International Tables Volume C Table 6.1.1.4 (pp. 500-502)' custom
 O 0.01060 0.00600 3.04850 2.28680 1.54630 0.86700 13.27710 5.70110 0.32390
 32.90890 0.250800013542
 'International Tables Volume C Table 6.1.1.4 (pp. 500-502)' custom
 P 0.10230 0.09420 6.43450 4.17910 1.78000 1.49080 1.90670 27.15700 0.52600
 68.16450 1.11489999294
 'International Tables Volume C Table 6.1.1.4 (pp. 500-502)' custom

_space_group_crystal_system        'triclinic'
_space_group_IT_number             2
_space_group_name_H-M_alt          'P -1'
_space_group_name_Hall             '-P 1'
loop_
  _space_group_symop_id
  _space_group_symop_operation_xyz
 1 x,y,z
 2 -x,-y,-z

_symmetry_Int_Tables_number        2
_cell_length_a                     9.6397(12)
_cell_length_b                     10.4410(13)
_cell_length_c                     18.381(2)
_cell_angle_alpha                  102.148(15)
_cell_angle_beta                   94.667(15)
_cell_angle_gamma                  107.402(14)
_cell_volume                       1705.0(4)
_cell_formula_units_Z              2
_cell_measurement_reflns_used      5000
_cell_measurement_temperature      293(2)
_cell_measurement_theta_max        52.1
_cell_measurement_theta_min        3.3
_exptl_absorpt_coefficient_mu      0.590
_exptl_absorpt_correction_type     none
_exptl_crystal_colour              colourless
_exptl_crystal_colour_primary      colourless
_exptl_crystal_density_diffrn      1.431
_exptl_crystal_density_meas        none
_exptl_crystal_density_method      'not measured'
_exptl_crystal_description         parallelepiped
_exptl_crystal_F_000               761.455
_exptl_crystal_size_max            0.5
_exptl_crystal_size_mid            0.25
_exptl_crystal_size_min            0.1
_exptl_special_details
;
The crystal was pasted on a glass fiber, by using an oil-coated
shock-cooled crystal.
;
_diffrn_reflns_av_R_equivalents    0.0344
_diffrn_reflns_av_unetI/netI       0.0325
_diffrn_reflns_Laue_measured_fraction_full  0.9358
_diffrn_reflns_Laue_measured_fraction_max  0.9192
_diffrn_reflns_limit_h_max         11
_diffrn_reflns_limit_h_min         -11
_diffrn_reflns_limit_k_max         12
_diffrn_reflns_limit_k_min         -12
_diffrn_reflns_limit_l_max         22
_diffrn_reflns_limit_l_min         -22
_diffrn_reflns_number              16806
_diffrn_reflns_point_group_measured_fraction_full  0.9358
_diffrn_reflns_point_group_measured_fraction_max  0.9192
_diffrn_reflns_theta_full          25.2417
_diffrn_reflns_theta_max           26.09
_diffrn_reflns_theta_min           2.11
_diffrn_ambient_temperature        293(2)
_diffrn_detector_area_resol_mean   1.60
_diffrn_measured_fraction_theta_full  0.9358
_diffrn_measured_fraction_theta_max  0.9192
_diffrn_measurement_device_type    STOE
_diffrn_measurement_method         'rotation en phi'
_diffrn_radiation_type             'Mo K\a'
_diffrn_radiation_wavelength       0.71073
_reflns_Friedel_coverage           0.0
_reflns_limit_h_max                11
_reflns_limit_h_min                -11
_reflns_limit_k_max                12
_reflns_limit_k_min                -12
_reflns_limit_l_max                22
_reflns_limit_l_min                0
_reflns_number_gt                  5084
_reflns_number_total               6202
_reflns_threshold_expression       I>=2u(I)
_computing_cell_refinement         'STOE IPDS software'
_computing_data_collection         'STOE IPDS software'
_computing_data_reduction          'STOE IPDS software'
_computing_molecular_graphics      'Olex2 1.3 (Dolomanov et al., 2009)'
_computing_publication_material    'Olex2 1.3 (Dolomanov et al., 2009)'
_computing_structure_refinement    'olex2.refine 1.3 (Bourhis et al., 2015)'
_computing_structure_solution      'SHELXS-86 (Sheldrick, 1986)'
_refine_diff_density_max           0.3041
_refine_diff_density_min           -0.6243
_refine_diff_density_rms           0.0658
_refine_ls_d_res_high              0.8081
_refine_ls_d_res_low               9.6548
_refine_ls_goodness_of_fit_ref     0.8014
_refine_ls_hydrogen_treatment      refxyz
_refine_ls_matrix_type             full
_refine_ls_number_constraints      0
_refine_ls_number_parameters       538
_refine_ls_number_reflns           6202
_refine_ls_number_restraints       0
_refine_ls_R_factor_all            0.0422
_refine_ls_R_factor_gt             0.0319
_refine_ls_restrained_S_all        0.8014
_refine_ls_shift/su_max            0.0008
_refine_ls_shift/su_mean           0.0000
_refine_ls_structure_factor_coef   Fsqd
_refine_ls_weighting_details      
 'w=1/[\s^2^(Fo^2^)+(0.1P)^2^] where P=(Fo^2^+2Fc^2^)/3'
_refine_ls_weighting_scheme        calc
_refine_ls_wR_factor_gt            0.0936
_refine_ls_wR_factor_ref           0.1019
_olex2_refinement_description
;
1. Others
 Fixed U11: H1(0) H2(0) H3(0) H4(0) H5(0) H6(0) H7(0) H8(0) H9(0) H10(0)
 H11(0) H12(0) H13(0) H14(0) H15(0) H16(0) H17(0) H18(0) H19(0) H20(0) H21(0)
 H22(0) H23(0) H24(0) H25(0) H26(0) H27(0) H28(0) H29(0) H30(0) H31(0) H32(0)
 Fixed U12: H1(0) H2(0) H3(0) H4(0) H5(0) H6(0) H7(0) H8(0) H9(0) H10(0)
 H11(0) H12(0) H13(0) H14(0) H15(0) H16(0) H17(0) H18(0) H19(0) H20(0) H21(0)
 H22(0) H23(0) H24(0) H25(0) H26(0) H27(0) H28(0) H29(0) H30(0) H31(0) H32(0)
 Fixed U13: H1(0) H2(0) H3(0) H4(0) H5(0) H6(0) H7(0) H8(0) H9(0) H10(0)
 H11(0) H12(0) H13(0) H14(0) H15(0) H16(0) H17(0) H18(0) H19(0) H20(0) H21(0)
 H22(0) H23(0) H24(0) H25(0) H26(0) H27(0) H28(0) H29(0) H30(0) H31(0) H32(0)
 Fixed U22: H1(0) H2(0) H3(0) H4(0) H5(0) H6(0) H7(0) H8(0) H9(0) H10(0)
 H11(0) H12(0) H13(0) H14(0) H15(0) H16(0) H17(0) H18(0) H19(0) H20(0) H21(0)
 H22(0) H23(0) H24(0) H25(0) H26(0) H27(0) H28(0) H29(0) H30(0) H31(0) H32(0)
 Fixed U23: H1(0) H2(0) H3(0) H4(0) H5(0) H6(0) H7(0) H8(0) H9(0) H10(0)
 H11(0) H12(0) H13(0) H14(0) H15(0) H16(0) H17(0) H18(0) H19(0) H20(0) H21(0)
 H22(0) H23(0) H24(0) H25(0) H26(0) H27(0) H28(0) H29(0) H30(0) H31(0) H32(0)
 Fixed U33: H1(0) H2(0) H3(0) H4(0) H5(0) H6(0) H7(0) H8(0) H9(0) H10(0)
 H11(0) H12(0) H13(0) H14(0) H15(0) H16(0) H17(0) H18(0) H19(0) H20(0) H21(0)
 H22(0) H23(0) H24(0) H25(0) H26(0) H27(0) H28(0) H29(0) H30(0) H31(0) H32(0)
;
loop_
  _atom_site_label
  _atom_site_type_symbol
  _atom_site_fract_x
  _atom_site_fract_y
  _atom_site_fract_z
  _atom_site_U_iso_or_equiv
  _atom_site_adp_type
  _atom_site_occupancy
  _atom_site_refinement_flags_posn
 Fe1 Fe 0.53170(3) 0.83647(3) 0.270663(14) 0.01826(10) Uani 1.000000 .
 P1 P 0.35098(5) 0.72591(5) 0.18540(3) 0.01817(13) Uani 1.000000 .
 P2 P 0.72504(5) 1.00381(5) 0.32211(3) 0.01814(13) Uani 1.000000 .
 O1 O 0.30699(16) 0.79741(15) 0.12202(8) 0.0248(3) Uani 1.000000 .
 O2 O 0.37066(15) 0.59229(15) 0.13044(8) 0.0225(3) Uani 1.000000 .
 O3 O 0.18552(14) 0.66713(15) 0.20476(8) 0.0238(3) Uani 1.000000 .
 O4 O 0.71945(16) 1.12338(16) 0.39188(7) 0.0246(3) Uani 1.000000 .
 O5 O 0.84519(14) 0.95236(15) 0.36186(8) 0.0234(3) Uani 1.000000 .
 O6 O 0.82093(15) 1.10476(15) 0.27657(7) 0.0249(3) Uani 1.000000 .
 O7 O 0.4086(2) 0.8190(2) 0.41020(10) 0.0550(6) Uani 1.000000 .
 O8 O 0.67935(19) 0.6270(2) 0.25563(11) 0.0418(4) Uani 1.000000 .
 C1 C 0.3279(2) 0.9370(2) 0.13019(10) 0.0193(4) Uani 1.000000 .
 C2 C 0.2243(2) 0.9926(2) 0.15933(11) 0.0266(4) Uani 1.000000 .
 C3 C 0.2382(3) 1.1293(3) 0.16007(13) 0.0352(5) Uani 1.000000 .
 C4 C 0.3544(3) 1.2087(2) 0.13205(14) 0.0355(5) Uani 1.000000 .
 C5 C 0.4581(2) 1.1518(2) 0.10370(14) 0.0331(5) Uani 1.000000 .
 C6 C 0.4457(2) 1.0149(2) 0.10267(12) 0.0259(4) Uani 1.000000 .
 C7 C 0.2935(2) 0.5320(2) 0.05758(11) 0.0212(4) Uani 1.000000 .
 C8 C 0.3631(2) 0.5679(2) -0.00192(12) 0.0305(5) Uani 1.000000 .
 C9 C 0.2894(3) 0.5057(3) -0.07511(13) 0.0366(5) Uani 1.000000 .
 C10 C 0.1483(3) 0.4095(3) -0.08806(13) 0.0358(5) Uani 1.000000 .
 C11 C 0.0815(2) 0.3756(3) -0.02752(13) 0.0350(5) Uani 1.000000 .
 C12 C 0.1547(2) 0.4360(2) 0.04595(12) 0.0286(5) Uani 1.000000 .
 C13 C 0.1487(2) 0.5890(2) 0.25694(11) 0.0215(4) Uani 1.000000 .
 C14 C 0.0356(2) 0.6071(3) 0.29576(13) 0.0305(5) Uani 1.000000 .
 C15 C -0.0109(3) 0.5284(3) 0.34682(14) 0.0373(6) Uani 1.000000 .
 C16 C 0.0556(3) 0.4317(3) 0.35967(13) 0.0350(5) Uani 1.000000 .
 C17 C 0.1685(2) 0.4153(2) 0.32059(13) 0.0324(5) Uani 1.000000 .
 C18 C 0.2154(2) 0.4926(2) 0.26883(12) 0.0266(5) Uani 1.000000 .
 C19 C 0.6711(2) 1.2346(2) 0.38990(11) 0.0215(4) Uani 1.000000 .
 C20 C 0.7001(2) 1.3327(2) 0.45794(11) 0.0263(5) Uani 1.000000 .
 C21 C 0.6533(3) 1.4475(3) 0.46202(13) 0.0327(5) Uani 1.000000 .
 C22 C 0.5791(3) 1.4643(3) 0.39836(14) 0.0328(5) Uani 1.000000 .
 C23 C 0.5525(2) 1.3660(2) 0.33054(13) 0.0299(5) Uani 1.000000 .
 C24 C 0.5985(2) 1.2505(2) 0.32548(11) 0.0255(4) Uani 1.000000 .
 C25 C 0.9896(2) 1.0352(2) 0.39223(11) 0.0234(4) Uani 1.000000 .
 C26 C 1.0997(2) 1.0143(3) 0.35234(14) 0.0343(5) Uani 1.000000 .
 C27 C 1.2459(3) 1.0862(3) 0.38411(18) 0.0462(7) Uani 1.000000 .
 C28 C 1.2801(3) 1.1769(3) 0.45547(17) 0.0440(7) Uani 1.000000 .
 C29 C 1.1671(3) 1.1960(3) 0.49418(14) 0.0383(6) Uani 1.000000 .
 C30 C 1.0205(2) 1.1257(2) 0.46302(12) 0.0285(5) Uani 1.000000 .
 C31 C 0.8280(2) 1.0854(2) 0.20076(11) 0.0202(4) Uani 1.000000 .
 C32 C 0.8358(2) 0.9624(2) 0.15663(11) 0.0244(4) Uani 1.000000 .
 C33 C 0.8455(2) 0.9526(3) 0.08083(12) 0.0307(5) Uani 1.000000 .
 C34 C 0.8500(2) 1.0633(3) 0.04955(12) 0.0324(5) Uani 1.000000 .
 C35 C 0.8441(2) 1.1862(3) 0.09481(12) 0.0297(5) Uani 1.000000 .
 C36 C 0.8334(2) 1.1978(2) 0.17086(12) 0.0246(4) Uani 1.000000 .
 C37 C 0.4561(2) 0.8229(3) 0.35579(12) 0.0312(5) Uani 1.000000 .
 C38 C 0.6196(2) 0.7076(2) 0.26262(11) 0.0259(5) Uani 1.000000 .
 H1 H 0.468(2) 0.952(2) 0.2700(11) 0.000000 Uani 1.000000 .
 H2 H 0.587(2) 0.872(2) 0.2013(10) 0.000000 Uani 1.000000 .
 H3 H 0.1347(19) 0.9311(19) 0.1791(10) 0.000000 Uani 1.000000 .
 H4 H 0.1504(19) 1.171(2) 0.1796(10) 0.000000 Uani 1.000000 .
 H5 H 0.3641(18) 1.309(2) 0.1308(10) 0.000000 Uani 1.000000 .
 H6 H 0.5495(19) 1.2121(19) 0.0796(10) 0.000000 Uani 1.000000 .
 H7 H 0.5250(19) 0.969(2) 0.0788(10) 0.000000 Uani 1.000000 .
 H8 H 0.4752(19) 0.647(2) 0.0107(10) 0.000000 Uani 1.000000 .
 H9 H 0.3474(19) 0.5273(19) -0.1218(10) 0.000000 Uani 1.000000 .
 H10 H 0.0889(19) 0.359(2) -0.1464(10) 0.000000 Uani 1.000000 .
 H11 H -0.0332(19) 0.298(2) -0.0357(10) 0.000000 Uani 1.000000 .
 H12 H 0.1045(19) 0.4113(19) 0.0924(10) 0.000000 Uani 1.000000 .
 H13 H -0.0139(19) 0.681(2) 0.2836(10) 0.000000 Uani 1.000000 .
 H14 H -0.1020(19) 0.5346(19) 0.3745(10) 0.000000 Uani 1.000000 .
 H15 H 0.0095(19) 0.367(2) 0.3993(10) 0.000000 Uani 1.000000 .
 H16 H 0.2172(19) 0.339(2) 0.3301(10) 0.000000 Uani 1.000000 .
 H17 H 0.3027(19) 0.478(2) 0.2381(10) 0.000000 Uani 1.000000 .
 H18 H 0.7598(19) 1.3167(19) 0.5057(10) 0.000000 Uani 1.000000 .
 H19 H 0.6836(18) 1.5182(19) 0.5148(10) 0.000000 Uani 1.000000 .
 H20 H 0.5483(18) 1.552(2) 0.4036(9) 0.000000 Uani 1.000000 .
 H21 H 0.4947(19) 1.380(2) 0.2793(10) 0.000000 Uani 1.000000 .
 H22 H 0.5747(19) 1.173(2) 0.2690(10) 0.000000 Uani 1.000000 .
 H23 H 1.0631(19) 0.942(2) 0.2930(10) 0.000000 Uani 1.000000 .
 H24 H 1.3347(19) 1.069(2) 0.3524(10) 0.000000 Uani 1.000000 .
 H25 H 1.3979(19) 1.234(2) 0.4796(10) 0.000000 Uani 1.000000 .
 H26 H 1.1951(19) 1.2666(19) 0.5486(10) 0.000000 Uani 1.000000 .
 H27 H 0.9308(19) 1.141(2) 0.4928(10) 0.000000 Uani 1.000000 .
 H28 H 0.8373(19) 0.876(2) 0.1821(10) 0.000000 Uani 1.000000 .
 H29 H 0.8505(19) 0.859(2) 0.0472(10) 0.000000 Uani 1.000000 .
 H30 H 0.8446(19) 1.0461(19) -0.0112(10) 0.000000 Uani 1.000000 .
 H31 H 0.8416(19) 1.2661(19) 0.0686(10) 0.000000 Uani 1.000000 .
 H32 H 0.8322(19) 1.297(2) 0.2077(10) 0.000000 Uani 1.000000 .

loop_
  _atom_site_aniso_label
  _atom_site_aniso_U_11
  _atom_site_aniso_U_22
  _atom_site_aniso_U_33
  _atom_site_aniso_U_12
  _atom_site_aniso_U_13
  _atom_site_aniso_U_23
 Fe1 0.01675(15) 0.01909(17) 0.01688(15) 0.00247(11) 0.00080(10) 0.00563(11)
 P1 0.0170(2) 0.0169(3) 0.0190(2) 0.00277(19) 0.00010(17) 0.00616(19)
 P2 0.0184(2) 0.0181(3) 0.0157(2) 0.00301(19) 0.00127(17) 0.00428(19)
 O1 0.0297(7) 0.0187(7) 0.0222(7) 0.0038(6) -0.0044(6) 0.0065(6)
 O2 0.0222(7) 0.0202(8) 0.0233(7) 0.0062(6) -0.0006(5) 0.0039(6)
 O3 0.0168(6) 0.0259(8) 0.0297(7) 0.0050(6) 0.0026(5) 0.0122(6)
 O4 0.0302(7) 0.0253(8) 0.0180(6) 0.0108(6) 0.0015(5) 0.0032(6)
 O5 0.0197(6) 0.0214(8) 0.0260(7) 0.0037(6) -0.0027(5) 0.0059(6)
 O6 0.0277(7) 0.0221(8) 0.0189(6) -0.0001(6) 0.0034(5) 0.0047(6)
 O7 0.0520(11) 0.0763(15) 0.0282(9) 0.0024(10) 0.0165(8) 0.0176(9)
 O8 0.0426(10) 0.0340(11) 0.0527(10) 0.0212(8) 0.0029(8) 0.0078(8)
 C1 0.0199(9) 0.0195(10) 0.0192(8) 0.0065(8) 0.0026(7) 0.0063(8)
 C2 0.0258(10) 0.0300(12) 0.0264(10) 0.0117(9) 0.0084(8) 0.0066(9)
 C3 0.0390(13) 0.0325(14) 0.0360(12) 0.0191(11) 0.0039(9) 0.0024(10)
 C4 0.0406(13) 0.0205(13) 0.0447(13) 0.0116(10) -0.0046(10) 0.0084(10)
 C5 0.0290(11) 0.0247(12) 0.0470(13) 0.0051(9) 0.0032(9) 0.0179(10)
 C6 0.0220(10) 0.0259(12) 0.0338(10) 0.0078(8) 0.0079(8) 0.0143(9)
 C7 0.0215(9) 0.0182(10) 0.0225(9) 0.0063(8) 0.0010(7) 0.0030(8)
 C8 0.0333(11) 0.0285(12) 0.0260(11) 0.0047(10) 0.0044(9) 0.0070(9)
 C9 0.0497(14) 0.0320(14) 0.0237(11) 0.0097(11) 0.0032(10) 0.0037(10)
 C10 0.0459(14) 0.0300(13) 0.0263(11) 0.0130(11) -0.0062(10) -0.0008(10)
 C11 0.0295(11) 0.0305(13) 0.0340(12) 0.0046(10) -0.0071(9) -0.0031(10)
 C12 0.0240(10) 0.0244(12) 0.0293(11) 0.0010(9) -0.0001(8) 0.0010(9)
 C13 0.0162(9) 0.0211(11) 0.0262(9) 0.0031(7) 0.0028(7) 0.0081(8)
 C14 0.0271(10) 0.0320(13) 0.0355(11) 0.0106(9) 0.0111(9) 0.0110(10)
 C15 0.0309(12) 0.0472(16) 0.0368(12) 0.0100(11) 0.0164(10) 0.0162(11)
 C16 0.0332(11) 0.0369(14) 0.0317(11) 0.0023(10) 0.0069(9) 0.0139(10)
 C17 0.0344(12) 0.0292(13) 0.0355(12) 0.0077(10) 0.0044(9) 0.0160(10)
 C18 0.0247(10) 0.0259(12) 0.0336(11) 0.0088(8) 0.0078(8) 0.0143(9)
 C19 0.0228(9) 0.0195(11) 0.0198(9) 0.0050(8) 0.0031(7) 0.0029(8)
 C20 0.0314(10) 0.0211(11) 0.0209(9) 0.0040(9) 0.0050(8) -0.0000(8)
 C21 0.0380(12) 0.0260(13) 0.0284(11) 0.0065(10) 0.0089(9) -0.0011(9)
 C22 0.0389(12) 0.0225(13) 0.0388(12) 0.0143(10) 0.0091(10) 0.0038(10)
 C23 0.0313(11) 0.0226(12) 0.0338(12) 0.0093(9) -0.0005(9) 0.0038(9)
 C24 0.0259(10) 0.0252(12) 0.0226(10) 0.0071(8) -0.0007(8) 0.0038(9)
 C25 0.0205(9) 0.0211(11) 0.0251(10) 0.0029(8) -0.0005(7) 0.0056(8)
 C26 0.0235(11) 0.0373(14) 0.0401(13) 0.0071(10) 0.0070(9) 0.0088(11)
 C27 0.0216(11) 0.0467(17) 0.0681(18) 0.0055(11) 0.0088(11) 0.0169(14)
 C28 0.0223(11) 0.0373(15) 0.0651(17) -0.0015(10) -0.0051(11) 0.0174(13)
 C29 0.0339(12) 0.0268(13) 0.0413(13) -0.0025(10) -0.0127(10) 0.0060(11)
 C30 0.0257(11) 0.0262(12) 0.0279(10) 0.0034(9) -0.0027(8) 0.0047(9)
 C31 0.0182(8) 0.0215(11) 0.0195(9) 0.0046(7) 0.0020(7) 0.0054(8)
 C32 0.0264(10) 0.0250(12) 0.0237(10) 0.0098(8) 0.0077(8) 0.0064(9)
 C33 0.0338(11) 0.0334(14) 0.0249(10) 0.0135(10) 0.0074(8) 0.0024(10)
 C34 0.0299(11) 0.0469(15) 0.0204(10) 0.0105(10) 0.0046(8) 0.0110(10)
 C35 0.0288(10) 0.0375(14) 0.0287(11) 0.0105(9) 0.0075(8) 0.0195(10)
 C36 0.0254(10) 0.0232(12) 0.0264(10) 0.0062(8) 0.0055(8) 0.0107(9)
 C37 0.0287(10) 0.0384(13) 0.0232(11) 0.0036(9) 0.0041(8) 0.0112(9)
 C38 0.0239(10) 0.0235(12) 0.0290(10) 0.0067(9) 0.0002(8) 0.0066(9)
 H1 0.000000 0.000000 0.000000 0.000000 0.000000 0.000000
 H2 0.000000 0.000000 0.000000 0.000000 0.000000 0.000000
 H3 0.000000 0.000000 0.000000 0.000000 0.000000 0.000000
 H4 0.000000 0.000000 0.000000 0.000000 0.000000 0.000000
 H5 0.000000 0.000000 0.000000 0.000000 0.000000 0.000000
 H6 0.000000 0.000000 0.000000 0.000000 0.000000 0.000000
 H7 0.000000 0.000000 0.000000 0.000000 0.000000 0.000000
 H8 0.000000 0.000000 0.000000 0.000000 0.000000 0.000000
 H9 0.000000 0.000000 0.000000 0.000000 0.000000 0.000000
 H10 0.000000 0.000000 0.000000 0.000000 0.000000 0.000000
 H11 0.000000 0.000000 0.000000 0.000000 0.000000 0.000000
 H12 0.000000 0.000000 0.000000 0.000000 0.000000 0.000000
 H13 0.000000 0.000000 0.000000 0.000000 0.000000 0.000000
 H14 0.000000 0.000000 0.000000 0.000000 0.000000 0.000000
 H15 0.000000 0.000000 0.000000 0.000000 0.000000 0.000000
 H16 0.000000 0.000000 0.000000 0.000000 0.000000 0.000000
 H17 0.000000 0.000000 0.000000 0.000000 0.000000 0.000000
 H18 0.000000 0.000000 0.000000 0.000000 0.000000 0.000000
 H19 0.000000 0.000000 0.000000 0.000000 0.000000 0.000000
 H20 0.000000 0.000000 0.000000 0.000000 0.000000 0.000000
 H21 0.000000 0.000000 0.000000 0.000000 0.000000 0.000000
 H22 0.000000 0.000000 0.000000 0.000000 0.000000 0.000000
 H23 0.000000 0.000000 0.000000 0.000000 0.000000 0.000000
 H24 0.000000 0.000000 0.000000 0.000000 0.000000 0.000000
 H25 0.000000 0.000000 0.000000 0.000000 0.000000 0.000000
 H26 0.000000 0.000000 0.000000 0.000000 0.000000 0.000000
 H27 0.000000 0.000000 0.000000 0.000000 0.000000 0.000000
 H28 0.000000 0.000000 0.000000 0.000000 0.000000 0.000000
 H29 0.000000 0.000000 0.000000 0.000000 0.000000 0.000000
 H30 0.000000 0.000000 0.000000 0.000000 0.000000 0.000000
 H31 0.000000 0.000000 0.000000 0.000000 0.000000 0.000000
 H32 0.000000 0.000000 0.000000 0.000000 0.000000 0.000000

loop_
  _geom_bond_atom_site_label_1
  _geom_bond_atom_site_label_2
  _geom_bond_distance
  _geom_bond_site_symmetry_2
  _geom_bond_publ_flag
 Fe1 P1 2.1012(7) . ?
 Fe1 P2 2.1191(7) . ?
 Fe1 C37 1.793(2) . ?
 Fe1 C38 1.781(2) . ?
 Fe1 H1 1.514(19) . ?
 Fe1 H2 1.499(18) . ?
 P1 O1 1.6030(14) . ?
 P1 O2 1.6122(16) . ?
 P1 O3 1.6266(14) . ?
 P2 O4 1.6073(15) . ?
 P2 O5 1.6011(14) . ?
 P2 O6 1.6064(14) . ?
 O1 C1 1.384(2) . ?
 O2 C7 1.395(2) . ?
 O3 C13 1.387(2) . ?
 O4 C19 1.380(3) . ?
 O5 C25 1.395(2) . ?
 O6 C31 1.376(2) . ?
 O7 C37 1.137(3) . ?
 O8 C38 1.145(3) . ?
 C1 C2 1.387(3) . ?
 C1 C6 1.386(3) . ?
 C2 C3 1.390(3) . ?
 C2 H3 1.052(18) . ?
 C3 C4 1.388(4) . ?
 C3 H4 1.114(19) . ?
 C4 C5 1.390(4) . ?
 C4 H5 1.024(19) . ?
 C5 C6 1.394(3) . ?
 C5 H6 1.105(18) . ?
 C6 H7 1.091(19) . ?
 C7 C8 1.388(3) . ?
 C7 C12 1.379(3) . ?
 C8 C9 1.392(3) . ?
 C8 H8 1.119(18) . ?
 C9 C10 1.394(4) . ?
 C9 H9 1.088(18) . ?
 C10 C11 1.387(4) . ?
 C10 H10 1.112(17) . ?
 C11 C12 1.393(3) . ?
 C11 H11 1.134(18) . ?
 C12 H12 1.057(18) . ?
 C13 C14 1.388(3) . ?
 C13 C18 1.389(3) . ?
 C14 C15 1.389(3) . ?
 C14 H13 1.071(19) . ?
 C15 C16 1.396(4) . ?
 C15 H14 1.062(18) . ?
 C16 C17 1.385(4) . ?
 C16 H15 1.123(18) . ?
 C17 C18 1.391(3) . ?
 C17 H16 1.075(19) . ?
 C18 H17 1.081(18) . ?
 C19 C20 1.387(3) . ?
 C19 C24 1.392(3) . ?
 C20 C21 1.392(3) . ?
 C20 H18 1.080(17) . ?
 C21 C22 1.392(3) . ?
 C21 H19 1.046(18) . ?
 C22 C23 1.388(3) . ?
 C22 H20 1.035(19) . ?
 C23 C24 1.393(3) . ?
 C23 H21 1.112(17) . ?
 C24 H22 1.132(19) . ?
 C25 C26 1.382(3) . ?
 C25 C30 1.388(3) . ?
 C26 C27 1.392(3) . ?
 C26 H23 1.146(18) . ?
 C27 C28 1.395(4) . ?
 C27 H24 1.110(18) . ?
 C28 C29 1.389(4) . ?
 C28 H25 1.115(17) . ?
 C29 C30 1.391(3) . ?
 C29 H26 1.069(18) . ?
 C30 H27 1.093(18) . ?
 C31 C32 1.393(3) . ?
 C31 C36 1.386(3) . ?
 C32 C33 1.388(3) . ?
 C32 H28 1.105(19) . ?
 C33 C34 1.387(3) . ?
 C33 H29 1.06(2) . ?
 C34 C35 1.394(4) . ?
 C34 H30 1.088(17) . ?
 C35 C36 1.393(3) . ?
 C35 H31 1.052(18) . ?
 C36 H32 1.11(2) . ?

loop_
  _geom_angle_atom_site_label_1
  _geom_angle_atom_site_label_2
  _geom_angle_atom_site_label_3
  _geom_angle
  _geom_angle_site_symmetry_1
  _geom_angle_site_symmetry_3
  _geom_angle_publ_flag
 P2 Fe1 P1 154.36(2) . . ?
 C37 Fe1 P1 103.54(7) . . ?
 C37 Fe1 P2 95.95(7) . . ?
 C38 Fe1 P1 97.56(7) . . ?
 C38 Fe1 P2 94.95(7) . . ?
 C38 Fe1 C37 100.73(11) . . ?
 H1 Fe1 P1 82.3(7) . . ?
 H1 Fe1 P2 82.5(7) . . ?
 H1 Fe1 C37 86.3(7) . . ?
 H1 Fe1 C38 172.7(7) . . ?
 H2 Fe1 P1 76.9(7) . . ?
 H2 Fe1 P2 80.8(7) . . ?
 H2 Fe1 C37 169.2(8) . . ?
 H2 Fe1 C38 89.9(8) . . ?
 H2 Fe1 H1 83.0(11) . . ?
 O1 P1 Fe1 120.10(6) . . ?
 O2 P1 Fe1 113.99(5) . . ?
 O2 P1 O1 98.11(8) . . ?
 O3 P1 Fe1 121.58(6) . . ?
 O3 P1 O1 95.79(7) . . ?
 O3 P1 O2 103.21(8) . . ?
 O4 P2 Fe1 120.25(6) . . ?
 O5 P2 Fe1 111.50(6) . . ?
 O5 P2 O4 98.98(8) . . ?
 O6 P2 Fe1 123.04(5) . . ?
 O6 P2 O4 96.68(8) . . ?
 O6 P2 O5 102.49(8) . . ?
 C1 O1 P1 126.70(12) . . ?
 C7 O2 P1 123.71(13) . . ?
 C13 O3 P1 124.36(12) . . ?
 C19 O4 P2 127.98(12) . . ?
 C25 O5 P2 124.78(13) . . ?
 C31 O6 P2 130.45(13) . . ?
 C2 C1 O1 119.53(18) . . ?
 C6 C1 O1 118.60(18) . . ?
 C6 C1 C2 121.61(19) . . ?
 C3 C2 C1 119.1(2) . . ?
 H3 C2 C1 120.4(10) . . ?
 H3 C2 C3 120.5(10) . . ?
 C4 C3 C2 120.3(2) . . ?
 H4 C3 C2 118.9(10) . . ?
 H4 C3 C4 120.7(10) . . ?
 C5 C4 C3 119.9(2) . . ?
 H5 C4 C3 121.0(10) . . ?
 H5 C4 C5 119.1(10) . . ?
 C6 C5 C4 120.5(2) . . ?
 H6 C5 C4 121.1(10) . . ?
 H6 C5 C6 118.4(10) . . ?
 C5 C6 C1 118.6(2) . . ?
 H7 C6 C1 120.8(10) . . ?
 H7 C6 C5 120.6(10) . . ?
 C8 C7 O2 117.94(17) . . ?
 C12 C7 O2 120.20(18) . . ?
 C12 C7 C8 121.81(19) . . ?
 C9 C8 C7 118.7(2) . . ?
 H8 C8 C7 118.9(9) . . ?
 H8 C8 C9 122.4(9) . . ?
 C10 C9 C8 120.4(2) . . ?
 H9 C9 C8 118.6(9) . . ?
 H9 C9 C10 120.8(9) . . ?
 C11 C10 C9 119.7(2) . . ?
 H10 C10 C9 120.7(9) . . ?
 H10 C10 C11 119.6(9) . . ?
 C12 C11 C10 120.5(2) . . ?
 H11 C11 C10 121.8(9) . . ?
 H11 C11 C12 117.7(9) . . ?
 C11 C12 C7 118.9(2) . . ?
 H12 C12 C7 120.0(9) . . ?
 H12 C12 C11 121.0(9) . . ?
 C14 C13 O3 116.57(19) . . ?
 C18 C13 O3 123.01(18) . . ?
 C18 C13 C14 120.37(19) . . ?
 C15 C14 C13 119.7(2) . . ?
 H13 C14 C13 117.5(10) . . ?
 H13 C14 C15 122.8(10) . . ?
 C16 C15 C14 120.6(2) . . ?
 H14 C15 C14 121.6(10) . . ?
 H14 C15 C16 117.7(10) . . ?
 C17 C16 C15 118.9(2) . . ?
 H15 C16 C15 117.4(10) . . ?
 H15 C16 C17 123.6(10) . . ?
 C18 C17 C16 121.1(2) . . ?
 H16 C17 C16 118.2(10) . . ?
 H16 C17 C18 120.7(10) . . ?
 C17 C18 C13 119.3(2) . . ?
 H17 C18 C13 120.1(10) . . ?
 H17 C18 C17 120.6(10) . . ?
 C20 C19 O4 115.05(17) . . ?
 C24 C19 O4 123.92(18) . . ?
 C24 C19 C20 121.0(2) . . ?
 C21 C20 C19 119.4(2) . . ?
 H18 C20 C19 117.9(10) . . ?
 H18 C20 C21 122.8(10) . . ?
 C22 C21 C20 120.4(2) . . ?
 H19 C21 C20 114.2(10) . . ?
 H19 C21 C22 125.4(10) . . ?
 C23 C22 C21 119.5(2) . . ?
 H20 C22 C21 117.8(9) . . ?
 H20 C22 C23 122.6(9) . . ?
 C24 C23 C22 120.8(2) . . ?
 H21 C23 C22 119.8(10) . . ?
 H21 C23 C24 119.4(10) . . ?
 C23 C24 C19 118.86(19) . . ?
 H22 C24 C19 122.8(10) . . ?
 H22 C24 C23 118.4(10) . . ?
 C26 C25 O5 117.50(19) . . ?
 C30 C25 O5 120.36(19) . . ?
 C30 C25 C26 121.90(19) . . ?
 C27 C26 C25 119.0(2) . . ?
 H23 C26 C25 116.7(9) . . ?
 H23 C26 C27 124.2(9) . . ?
 C28 C27 C26 120.2(2) . . ?
 H24 C27 C26 119.2(10) . . ?
 H24 C27 C28 120.5(9) . . ?
 C29 C28 C27 119.4(2) . . ?
 H25 C28 C27 118.9(10) . . ?
 H25 C28 C29 121.6(10) . . ?
 C30 C29 C28 121.0(2) . . ?
 H26 C29 C28 118.5(10) . . ?
 H26 C29 C30 120.5(10) . . ?
 C29 C30 C25 118.3(2) . . ?
 H27 C30 C25 120.1(9) . . ?
 H27 C30 C29 121.5(9) . . ?
 C32 C31 O6 122.42(18) . . ?
 C36 C31 O6 116.18(19) . . ?
 C36 C31 C32 121.35(19) . . ?
 C33 C32 C31 118.7(2) . . ?
 H28 C32 C31 120.3(10) . . ?
 H28 C32 C33 121.0(10) . . ?
 C34 C33 C32 121.0(2) . . ?
 H29 C33 C32 118.7(10) . . ?
 H29 C33 C34 120.3(9) . . ?
 C35 C34 C33 119.6(2) . . ?
 H30 C34 C33 117.8(10) . . ?
 H30 C34 C35 122.2(10) . . ?
 C36 C35 C34 120.3(2) . . ?
 H31 C35 C34 117.6(10) . . ?
 H31 C35 C36 122.0(10) . . ?
 C35 C36 C31 119.1(2) . . ?
 H32 C36 C31 120.1(9) . . ?
 H32 C36 C35 120.7(9) . . ?
 O7 C37 Fe1 177.7(2) . . ?
 O8 C38 Fe1 177.38(19) . . ?

loop_
  _geom_torsion_atom_site_label_1
  _geom_torsion_atom_site_label_2
  _geom_torsion_atom_site_label_3
  _geom_torsion_atom_site_label_4
  _geom_torsion
  _geom_torsion_site_symmetry_1
  _geom_torsion_site_symmetry_2
  _geom_torsion_site_symmetry_3
  _geom_torsion_site_symmetry_4
  _geom_torsion_publ_flag
 Fe1 P1 O1 C1 -29.95(11) . . . . ?
 Fe1 P1 O2 C7 -157.44(12) . . . . ?
 Fe1 P1 O3 C13 -50.70(12) . . . . ?
 Fe1 P2 O4 C19 -79.55(11) . . . . ?
 Fe1 P2 O5 C25 171.72(12) . . . . ?
 Fe1 P2 O6 C31 -20.70(12) . . . . ?
 P1 O1 C1 C2 -84.68(17) . . . . ?
 P1 O1 C1 C6 100.97(17) . . . . ?
 P1 O2 C7 C8 97.52(17) . . . . ?
 P1 O2 C7 C12 -84.84(17) . . . . ?
 P1 O3 C13 C14 147.05(17) . . . . ?
 P1 O3 C13 C18 -35.52(18) . . . . ?
 P2 O4 C19 C20 -170.49(17) . . . . ?
 P2 O4 C19 C24 9.41(19) . . . . ?
 P2 O5 C25 C26 -105.51(18) . . . . ?
 P2 O5 C25 C30 80.10(17) . . . . ?
 P2 O6 C31 C32 -44.15(19) . . . . ?
 P2 O6 C31 C36 138.57(18) . . . . ?
 O1 C1 C2 C3 -173.39(17) . . . . ?
 O1 C1 C6 C5 173.35(18) . . . . ?
 O2 C7 C8 C9 178.1(2) . . . . ?
 O2 C7 C12 C11 -178.8(2) . . . . ?
 O3 C13 C14 C15 177.55(19) . . . . ?
 O3 C13 C18 C17 -177.91(19) . . . . ?
 O4 C19 C20 C21 -178.86(17) . . . . ?
 O4 C19 C24 C23 178.9(2) . . . . ?
 O5 C25 C26 C27 -174.3(2) . . . . ?
 O5 C25 C30 C29 173.7(2) . . . . ?
 O6 C31 C32 C33 -178.77(19) . . . . ?
 O6 C31 C36 C35 178.52(17) . . . . ?
 C1 C2 C3 C4 -0.1(2) . . . . ?
 C1 C6 C5 C4 0.2(2) . . . . ?
 C2 C3 C4 C5 -0.5(3) . . . . ?
 C3 C4 C5 C6 0.5(3) . . . . ?
 C7 C8 C9 C10 0.2(3) . . . . ?
 C7 C12 C11 C10 1.2(3) . . . . ?
 C8 C9 C10 C11 -0.2(3) . . . . ?
 C9 C10 C11 C12 -0.6(3) . . . . ?
 C13 C14 C15 C16 0.3(3) . . . . ?
 C13 C18 C17 C16 0.8(2) . . . . ?
 C14 C15 C16 C17 -0.1(3) . . . . ?
 C15 C16 C17 C18 -0.4(3) . . . . ?
 C19 C20 C21 C22 -0.5(2) . . . . ?
 C19 C24 C23 C22 0.4(2) . . . . ?
 C20 C21 C22 C23 -0.3(3) . . . . ?
 C21 C22 C23 C24 0.3(3) . . . . ?
 C25 C26 C27 C28 0.6(3) . . . . ?
 C25 C30 C29 C28 0.3(3) . . . . ?
 C26 C27 C28 C29 -0.7(3) . . . . ?
 C27 C28 C29 C30 0.3(3) . . . . ?
 C31 C32 C33 C34 1.1(2) . . . . ?
 C31 C36 C35 C34 -0.3(2) . . . . ?
 C32 C33 C34 C35 -0.2(2) . . . . ?
 C33 C34 C35 C36 -0.2(2) . . . . ?

loop_
  _diffrn_refln_index_h
  _diffrn_refln_index_k
  _diffrn_refln_index_l
  _diffrn_refln_intensity_net
  _diffrn_refln_intensity_u
  _diffrn_refln_scale_group_code
 1 -1 7 21.35 6.03 2
 2 5 -20 61.22 6.44 2
 -2 7 -5 796.63 12.98 3
 -1 3 -6 2223.38 20 3
 -1 6 -12 169.4 7.51 3
 -1 8 -13 12.3 7.42 3
 -1 10 -13 35.27 7.46 3
 -1 11 -13 126.52 9.39 3
 0 1 -7 1275.86 16.09 3
 0 2 -10 524.75 10.42 3
 0 3 -12 167.72 7.63 3
 0 5 -15 -1.66 7.69 3
 0 8 -17 94.02 7.75 3
 0 9 -17 9.87 8.53 3
 0 10 -17 18.5 8.44 3
 1 -1 -6 11.62 8.98 3
 1 1 -12 246.26 8.33 3
 1 1 11 4.27 6.4 3
 1 2 -14 348.13 8.37 3
 1 2 12 150.89 7.43 3
 1 4 -17 96.07 8.05 3
 1 4 13 201.74 8.82 3
 1 5 -18 200.98 8.55 3
 1 5 13 207.43 9.05 3
 1 6 13 212.46 10.34 3
 1 7 -19 13.48 8.39 3
 2 -3 4 2907.67 24.58 3
 2 -2 -8 2269.61 21.05 3
 2 -2 9 308.25 8.97 3
 2 -1 -11 79.61 7.32 3
 2 -1 11 91.46 7.29 3
 2 2 -17 608.34 10.69 3
 2 3 15 88.46 7.98 3
 2 4 15 173.06 9.29 3
 2 5 15 -0.55 8.33 3
 2 6 -21 0.38 8.35 3
 3 -4 6 242.3 9.08 3
 3 -3 10 207.67 8.01 3
 3 -2 -12 14.36 6.45 3
 3 -1 14 99.71 8.26 3
 3 0 15 355.59 9.39 3
 3 1 -18 294.86 9.14 3
 3 2 16 392.52 9.98 3
 4 -5 7 136.62 7.64 3
 4 -4 11 543.86 9.56 3
 4 -3 13 34.82 7.85 3
 4 -2 -15 81.2 8.16 3
 4 -2 15 365.04 9.48 3
 4 -1 -17 308.27 9.44 3
 4 -1 16 160.97 8.24 3
 4 1 -20 143.73 9.53 3
 4 1 17 322.32 10.34 3
 5 -6 7 322.94 8.97 3
 5 -5 11 97.13 8.48 3
 5 -3 -15 463.47 11.02 3
 5 -3 15 -8.07 7.48 3
 5 -1 -19 234.01 10.05 3
 6 -7 6 153.44 9.06 3
 6 -6 11 330.31 9.44 3
 6 -4 -15 6.78 7.23 3
 6 -3 17 7.3 8.25 3
 6 -2 -19 5.01 8.6 3
 7 -7 10 -1.46 7.17 3
 7 -6 13 30.34 7.22 3
 7 -5 15 321.45 10.77 3
 7 -4 -17 -2.65 8.39 3
 7 -4 17 76.36 8.55 3
 8 -7 12 33.73 8.85 3
 8 -6 15 48.59 8.41 3
 9 -9 5 200.08 10.46 3
 9 -8 11 244.23 9.89 3
 0 6 -16 370.21 7.7 3
 -2 6 -3 1078.43 17.47 3
 -2 6 -2 954.12 18.09 3
 -2 7 -6 14.9 8.02 3
 -2 8 -7 37.32 8.19 3
 -2 9 -7 828.07 14.66 3
 -2 10 -6 210.62 10.95 3
 -1 3 4 2225.43 30.73 3
 0 4 10 17.59 7.87 3
 0 8 10 266.07 12.95 3
 3 -3 -9 194.56 10.04 3
 8 -8 8 118 9.83 3
 9 -9 4 114.71 11.64 3
 -2 6 -4 19.51 7.09 4
 -2 7 -7 38.03 6.7 4
 -2 8 -8 324.99 8.98 4
 -2 9 -8 2.8 7.54 4
 -2 10 -7 132.2 8.84 4
 -1 4 -9 545.7 10.44 4
 -1 5 -11 0.5 6.46 4
 -1 7 -13 68.06 8.07 4
 -1 8 -14 212.25 8.35 4
 -1 9 -14 29.12 7.65 4
 -1 10 -14 90.08 9.25 4
 -1 11 -14 70.45 9.26 4
 0 1 6 84.47 9.51 4
 0 2 8 3.43 7.12 4
 0 4 -14 1046.02 11.82 4
 0 7 -17 -4.78 7.29 4
 0 9 -18 70.89 8.89 4
 1 -1 6 427.15 12.19 4
 1 0 -10 114 7.81 4
 1 0 9 141.99 8.29 4
 1 3 -16 44.51 8.02 4
 1 6 -19 166.26 8.91 4
 1 7 -20 32.52 8.45 4
 2 0 -14 158.59 7.29 4
 2 0 12 78.59 6.89 4
 2 1 -16 424.42 10.03 4
 2 1 13 391.34 10.05 4
 2 2 14 277.29 9.22 4
 2 3 -19 603.12 10.78 4
 2 4 -20 621.84 11.53 4
 2 5 -21 59.58 9.09 4
 3 -2 12 14.42 6.22 4
 3 -1 -15 121.91 8.52 4
 3 0 -17 931.78 12.72 4
 3 1 15 57.33 7.83 4
 3 2 -20 37.21 8.05 4
 3 3 -21 143.65 9.88 4
 3 3 16 6.1 8.67 4
 3 4 16 82.23 9.08 4
 4 -5 6 12.36 6.77 4
 4 -4 10 387.51 9.09 4
 4 -2 14 27.75 7.74 4
 4 0 -19 202.64 8.94 4
 4 0 16 100.34 7.92 4
 4 2 17 120.09 9.05 4
 5 -6 6 267.18 8.92 4
 5 -4 13 -0.16 7.5 4
 5 -2 16 42.61 7.3 4
 5 -1 17 14.51 8.67 4
 5 0 -21 278.19 10.16 4
 6 -7 5 102.1 7.11 4
 6 -6 10 48.35 7.89 4
 6 -5 13 146.36 8.43 4
 6 -4 15 69.45 7.55 4
 6 -3 16 159.19 9.56 4
 6 -2 17 79.22 8.97 4
 7 -7 9 15.98 7.42 4
 7 -4 16 54.68 8.63 4
 8 -6 14 301.23 10.25 4
 9 -8 10 10.4 8.56 4
 2 -2 8 0.02 5.13 4
 -2 6 -1 45.32 10.45 4
 -1 6 7 220.71 11.65 4
 -1 7 7 141.49 12.37 4
 0 9 9 197.48 13.91 4
 8 -6 -14 1.84 11.49 4
 9 -9 -1 6.31 11.94 4
 -2 6 -5 633.32 13.07 4
 -2 10 -8 73.55 9.64 4
 -2 11 -6 53.22 9.31 4
 -2 11 -5 205.16 11.28 4
 -2 11 -4 35.96 9.28 4
 0 3 9 1916.36 18.56 4
 0 5 10 18.6 9.37 4
 0 6 10 21.57 9.31 4
 0 7 10 41.29 9.35 4
 1 3 12 237.94 10.79 4
 2 -3 3 239.5 14.38 4
 4 -3 -13 -1.94 9.75 4
 5 -4 -13 131.5 10.57 4
 6 -7 4 1.66 7.68 4
 7 -6 -12 -0.88 8.74 4
 7 -5 -15 39.78 10.76 4
 8 -8 7 8.11 8.82 4
 9 -9 0 13.66 10.63 4
 9 -9 1 3.25 10.55 4
 9 -9 2 341.11 13.95 4
 9 -9 3 34.04 10.85 4
 -2 6 -6 609.03 11.53 5
 -2 7 -8 688.36 11.32 5
 -2 8 -9 299.88 9.93 5
 -2 9 -9 10.29 7.72 5
 -2 10 -9 112.81 8.37 5
 -2 11 -7 3.71 7.17 5
 -1 3 -7 59.39 8.21 5
 -1 4 -10 75.22 7.19 5
 -1 5 -12 14.48 6.45 5
 -1 6 -13 889.81 11.84 5
 -1 7 -14 70.23 7.92 5
 -1 8 -15 -4.68 7.3 5
 -1 9 -15 37.21 7.43 5
 -1 10 -15 0.38 8.51 5
 -1 11 -15 78.76 8.89 5
 0 1 -8 593.41 11.85 5
 0 2 -11 7.1 6.88 5
 0 3 -13 630.86 10.09 5
 0 4 -15 -13.54 7.82 5
 0 5 -16 138.33 8.25 5
 0 6 -17 197.7 8.28 5
 0 7 -18 192.04 8.5 5
 0 8 -18 14.08 8.65 5
 1 -1 -7 17.2 8.32 5
 1 1 -13 200.88 7.87 5
 1 1 10 2185.43 17.01 5
 1 2 -15 571.08 9.56 5
 1 2 11 83.08 7.01 5
 1 4 -18 735.35 10.95 5
 1 4 12 112.92 8.37 5
 1 5 -19 343.38 9.28 5
 1 6 -20 25.82 8.59 5
 1 7 12 156.38 10.05 5
 2 -1 -12 6.56 6.61 5
 2 -1 10 482.75 9.73 5
 2 2 -18 671.07 11.05 5
 2 3 14 103.16 8.14 5
 2 4 14 52.12 7.84 5
 2 5 14 359.26 10.89 5
 2 6 14 15.9 8.6 5
 3 -4 5 228.89 9.4 5
 3 -3 9 1198.05 13.06 5
 3 -2 -13 3.95 6.27 5
 3 -2 11 43.24 6.77 5
 3 -1 13 424.23 8.9 5
 3 0 14 606.36 10.88 5
 3 1 -19 29.91 7.3 5
 3 2 15 10.44 7.2 5
 4 -4 -10 583.29 12.29 5
 4 -3 12 -7.51 6.22 5
 4 -1 -18 89.1 8.23 5
 4 -1 15 81.79 7.86 5
 4 1 -21 5.42 8.49 5
 4 1 16 5.88 7.78 5
 5 -6 5 1131.73 14.09 5
 5 -5 10 1187.01 12.71 5
 5 -4 12 188.91 8.81 5
 5 -3 -16 1.91 7.19 5
 5 -3 14 518.2 10.08 5
 5 -2 -18 340.29 11.2 5
 5 -1 -20 16.4 8.88 5
 5 -1 16 41.72 7.4 5
 5 0 17 102.16 9.01 5
 6 -6 9 37.95 8.04 5
 6 -5 12 11.44 7.48 5
 6 -4 14 179.21 8.31 5
 6 -3 -18 7.21 8.65 5
 7 -6 12 168.15 8.41 5
 7 -5 14 318.01 9.3 5
 8 -7 11 2.83 7.22 5
 8 -6 13 201.04 9.92 5
 8 -5 15 65.72 8.82 5
 9 -8 9 46.93 8.81 5
 9 -7 12 10.05 8.8 5
 0 9 -19 26.98 5.71 5
 1 3 -17 150.6 6.41 5
 2 5 -22 49.32 5.91 5
 5 -2 15 44.05 5.53 5
 -2 10 -1 118.2 13.65 4
 -1 9 6 3.53 11.38 4
 6 -6 -9 164.93 13.94 4
 -2 11 -3 58.66 10.65 5
 -2 11 -8 209.95 10.57 5
 1 6 12 6.11 8.83 5
 2 -2 -9 9.1 8.42 5
 4 -5 5 106.05 9.23 5
 4 -2 -16 50.17 9.51 5
 5 -5 -10 93.11 10.55 5
 6 -7 2 188.6 9.8 5
 6 -7 3 98.71 8.78 5
 6 -5 -13 -0.56 8.85 5
 6 -4 -16 81.62 11.37 5
 7 -7 8 286.35 11.05 5
 8 -8 6 287.47 11.23 5
 10 -9 6 5.79 10.5 5
 -2 6 -7 169.46 8.16 6
 -2 7 -9 1727.75 15.37 6
 -2 8 -10 6.62 7.62 6
 -2 9 -10 127.67 8.32 6
 -2 10 -10 258.67 9.5 6
 -2 11 -9 154.05 8.59 6
 -1 3 -8 0.35 7.33 6
 -1 4 -11 100.28 7.33 6
 -1 6 -14 -2.34 7.57 6
 -1 7 -15 -7.35 7.4 6
 -1 9 -16 16.45 8.78 6
 -1 10 -16 32.16 8.44 6
 0 0 -3 674.78 20.93 6
 0 1 -9 496.07 10.68 6
 0 3 -14 575.18 9.85 6
 0 5 -17 282.93 9.08 6
 0 6 -18 116.13 7.99 6
 0 8 -19 28.45 8.59 6
 1 -1 5 391.58 13.31 6
 1 0 -11 -0.65 6.68 6
 1 0 8 774.77 12.43 6
 1 5 -20 31.15 8.91 6
 1 5 12 193.97 8.89 6
 2 -2 7 210.69 9.09 6
 2 0 -15 35.08 7.79 6
 2 0 11 934.19 11.75 6
 2 1 -17 29.22 7.78 6
 2 2 13 189.83 8.6 6
 2 3 -20 319.08 8.97 6
 2 4 -21 24.55 8.66 6
 3 -4 4 177.37 9.34 6
 3 -3 -10 371.99 10.31 6
 3 -1 -16 96 8.54 6
 3 0 -18 -3.64 7.57 6
 3 1 14 268.53 9.06 6
 3 2 -21 393.77 10.66 6
 3 3 -22 130.21 9.33 6
 3 3 15 214.01 8.48 6
 3 4 15 118.76 9.38 6
 4 -4 9 54.77 6.9 6
 4 -2 13 965.28 11.98 6
 4 -1 14 10.9 7.43 6
 4 0 -20 92.58 9.3 6
 4 0 15 6.58 7.13 6
 4 2 16 366.31 10.78 6
 5 -6 4 55.88 7.28 6
 5 -5 9 10.24 6.34 6
 5 1 17 51.18 8.66 6
 6 -3 15 12.32 7.16 6
 6 -2 16 -0.91 8.44 6
 6 -1 17 15.32 8.47 6
 7 -6 11 183.99 8.66 6
 7 -5 13 111.17 8.27 6
 7 -4 15 338.02 10.48 6
 7 -3 16 23.46 8.73 6
 8 -7 10 26.77 7.35 6
 9 -8 8 13.8 8.77 6
 10 -9 5 1.28 8.28 6
 -1 5 -13 815.26 9.81 6
 0 2 -12 11.63 4.7 6
 1 1 -14 409.61 7.74 6
 1 2 -16 33.8 5.47 6
 2 1 12 25.82 4.68 6
 3 -1 12 46.27 4.88 6
 6 -7 -2 -1.82 11.05 5
 8 -7 -11 83.47 14.9 5
 -2 11 -2 0.98 10.11 6
 -1 5 6 625.35 15.96 6
 6 -7 -1 726.05 18.25 6
 -2 9 -11 2.44 9.06 6
 -2 10 -11 66.66 9.31 6
 -2 11 -10 228.11 11.59 6
 -2 12 -8 25.56 10.59 6
 -2 12 -7 7.05 10.33 6
 -2 12 -6 4.68 10.12 6
 -1 4 5 327.04 13.15 6
 0 1 5 259.48 13.97 6
 0 2 7 267.8 11.26 6
 0 4 9 18.49 7.87 6
 0 8 9 31.46 9.13 6
 1 8 11 23.88 10.51 6
 2 -3 1 486.43 18.15 6
 4 -5 4 795.28 14.03 6
 4 -3 -14 159.26 10.65 6
 6 -7 0 141.93 9.97 6
 6 -7 1 81.73 8.74 6
 7 -7 7 -11.45 9.53 6
 8 -8 5 173.28 10.41 6
 -2 5 -4 81.54 8.31 7
 -2 6 -8 2039.54 17 7
 -2 7 -10 86.23 7.14 7
 -2 8 -11 111.73 8.31 7
 -2 9 -12 8.49 7.21 7
 -2 10 -12 62.06 7.72 7
 -2 11 -11 69.9 9.02 7
 -2 12 -9 172.16 9.89 7
 -1 2 -4 42.94 11.32 7
 -1 2 -3 85.62 13.12 7
 -1 2 -2 2560.41 31.76 7
 -1 3 -9 14.7 6.95 7
 -1 6 -15 354.32 9.35 7
 -1 7 -16 381.69 9.53 7
 -1 8 -16 81.86 7.82 7
 -1 9 -17 13.41 8.54 7
 -1 10 -17 7.68 8.32 7
 0 0 -4 1665.73 24.22 7
 0 3 8 779.79 12.88 7
 0 4 -16 647.06 10.91 7
 0 7 -19 -0.61 8.51 7
 0 8 -20 -2.99 8.72 7
 1 -1 -8 418.96 10.91 7
 1 0 -12 7.49 6.44 7
 1 1 9 291.69 9.03 7
 1 2 10 317.92 8.91 7
 1 3 -18 159.24 8.07 7
 1 3 11 96.65 7.05 7
 1 4 -19 41.56 7.53 7
 1 6 -21 390.93 11.26 7
 2 -1 -13 36.78 6.65 7
 2 -1 9 36.6 7.13 7
 2 2 -19 705.34 11.27 7
 2 3 13 13.83 7.4 7
 2 4 -22 260.52 10.09 7
 3 -4 3 2004.98 21 7
 3 -3 8 389.38 9.45 7
 3 -2 -14 113.27 8.68 7
 3 -2 10 236.82 8.18 7
 3 0 13 237.48 8.84 7
 3 1 -20 113.2 9.3 7
 4 -3 11 253.69 7.9 7
 4 -1 -19 225.3 9.49 7
 4 1 15 280.96 9.23 7
 4 3 16 39.47 8.35 7
 5 -6 3 578.85 11.77 7
 5 -5 8 8.51 6.33 7
 5 -4 -14 168.99 9.05 7
 5 -4 11 30.95 7.2 7
 5 -3 -17 40.9 7.49 7
 5 -3 13 -4.85 7.87 7
 5 -2 -19 1.32 8.54 7
 5 -2 14 55.05 7.65 7
 5 -1 15 2.19 7.18 7
 5 0 16 116.49 9.3 7
 6 -6 8 21.59 7.9 7
 6 -5 11 173.04 8.44 7
 6 -4 13 114.83 8.05 7
 6 -3 -19 91.31 9.19 7
 7 -6 10 -8.14 7.5 7
 7 -5 -16 25.05 8.61 7
 7 -4 14 13.58 8.12 7
 8 -8 4 170.35 9.23 7
 8 -7 9 50.71 7.8 7
 8 -6 12 30.01 8.97 7
 8 -5 14 273.59 10.53 7
 8 -4 15 20.17 8.58 7
 9 -7 11 280.26 10.42 7
 10 -9 4 3.21 8.39 7
 -1 4 -12 449.44 7.98 7
 4 -4 8 37.12 5.07 7
 6 -1 16 115.33 6.82 7
 -2 6 0 97.24 13.79 6
 3 -4 -5 456.09 18.24 6
 -2 12 -5 9.36 11.88 7
 -1 8 6 88.59 12.05 7
 -2 5 -5 83.15 9.44 7
 -2 5 -3 2053.19 23.39 7
 -2 5 -2 72.2 10.06 7
 -2 12 -10 39.51 10.41 7
 0 5 9 78.76 8.46 7
 0 7 9 0.32 8.96 7
 2 -2 -10 109.28 9.06 7
 2 6 13 64.83 10.8 7
 4 -4 -11 344.83 11.16 7
 4 -2 -17 136.28 9.93 7
 9 -8 7 15.86 10.81 7
 10 -9 3 22.41 10.41 7
 -2 5 -7 1477.55 15.46 8
 -2 5 -6 1942.16 17.86 8
 -2 6 -10 57.25 6.75 8
 -2 6 -9 20.79 6.63 8
 -2 7 -11 1243.78 13.11 8
 -2 8 -12 66.3 7.96 8
 -2 9 -13 53.26 7.69 8
 -2 10 -13 37.2 7.26 8
 -2 11 -12 131.37 9.4 8
 -2 12 -11 210.29 10.12 8
 -1 2 -5 907.58 15.86 8
 -1 2 -1 727.03 22.81 8
 -1 3 -10 1125.94 12.88 8
 -1 5 -14 322.36 9 8
 -1 8 -17 -3.72 7.23 8
 -1 9 -18 45.8 8.61 8
 0 0 -5 1453.67 20.65 8
 0 1 -10 287.61 9.12 8
 0 2 -13 1037.87 11.81 8
 0 3 -15 732.84 10.34 8
 0 4 -17 34.43 7.54 8
 0 5 -18 144.09 8.26 8
 0 6 -19 401.73 9.94 8
 0 6 9 107.15 8.71 8
 0 7 -20 217.75 9.42 8
 1 -1 4 2009.44 23.65 8
 1 0 7 2421.75 19.87 8
 1 1 -15 635.78 9.96 8
 1 2 -17 771.18 11.35 8
 1 4 -20 311.98 8.92 8
 1 4 11 53.44 8 8
 1 5 -21 390.16 10.42 8
 1 7 11 84.41 8.06 8
 2 -2 6 460.95 11.42 8
 2 0 -16 -2.2 7.6 8
 2 0 10 11.96 6.78 8
 2 1 -18 153.82 8.29 8
 2 2 -20 0.35 7.31 8
 2 2 12 66.44 7.92 8
 2 3 -21 193.47 9.77 8
 2 4 13 13.92 7.52 8
 2 5 13 23.21 7.24 8
 3 -3 -11 490.81 10.78 8
 3 -3 7 12.92 7.21 8
 3 -1 -17 50.36 7.88 8
 3 0 -19 966.58 12.39 8
 3 2 -22 8.22 8.61 8
 3 2 14 319.69 9.6 8
 3 3 14 11.38 7.4 8
 4 -5 3 249.77 9.69 8
 4 -3 10 438.18 9.4 8
 4 -2 12 8.91 6.07 8
 4 -1 13 1019.44 12.5 8
 4 0 -21 217.37 10.13 8
 4 0 14 130.53 8.23 8
 4 2 15 6.46 7.82 8
 5 -6 2 1.77 6.71 8
 5 1 16 0.15 8.66 8
 5 2 16 -3.52 8.36 8
 6 -6 7 50.63 6.66 8
 6 -5 -14 37.15 7.76 8
 6 -5 10 189.53 8.71 8
 6 -4 -17 143.89 9.83 8
 6 -3 14 448.56 9.98 8
 6 -2 15 24.72 7.44 8
 7 -7 6 741.65 12.46 8
 7 -5 12 276.71 9.13 8
 7 -3 15 -1.81 8.66 8
 7 -2 16 7.89 8.04 8
 8 -8 3 726.43 13.24 8
 8 -6 11 41.25 7.62 8
 8 -5 13 17.98 8.55 8
 9 -7 10 16.82 8.54 8
 10 -8 8 61.05 9.58 8
 3 -1 11 621.25 9.01 8
 3 1 13 118.99 6.33 8
 5 -3 12 575.88 8.98 8
 6 -4 12 19.85 5.33 8
 4 -5 -5 143.24 16.65 6
 7 -7 -8 22.65 15.11 6
 2 -3 -3 301.33 22.53 7
 -2 12 -4 5.09 11.92 8
 -1 3 3 178.22 15.84 8
 -1 6 6 729.53 16.83 8
 -1 7 6 433.18 15.69 8
 0 9 8 8.3 11.92 8
 6 -6 -10 8.54 10.54 8
 7 -6 -13 23.35 12.06 8
 -2 11 -13 42.23 10.73 8
 1 5 11 129.45 9.92 8
 1 6 11 531.43 12.87 8
 3 -4 2 107.67 10.93 8
 5 -6 1 697.99 15.02 8
 5 -5 -11 300.72 12.4 8
 8 -8 2 186.66 10.8 8
 8 -7 8 19.92 9.03 8
 9 -8 6 103.6 10.45 8
 10 -9 2 41.65 10.72 8
 -2 5 -8 1119.8 13.19 9
 -2 6 -11 99.26 7.1 9
 -2 7 -12 718.23 11.82 9
 -2 8 -13 8.36 7.44 9
 -2 9 -14 6.35 7.2 9
 -2 10 -14 1.92 8.45 9
 -2 11 -14 -0.97 8.35 9
 -1 2 -7 339.53 10.49 9
 -1 2 -6 142.5 10.04 9
 -1 3 -11 131.13 7.53 9
 -1 4 -13 154.25 7.41 9
 -1 5 -15 1954.3 15.55 9
 -1 6 -16 321.41 9.35 9
 -1 7 -17 28.92 7.24 9
 -1 8 -18 17.14 8.59 9
 0 0 -6 2.75 9.5 9
 0 1 -11 132.24 7.68 9
 0 2 -14 316.69 8.23 9
 0 3 -16 196.56 8.62 9
 0 5 -19 244.61 8.9 9
 0 6 -20 252.83 9.88 9
 0 7 -21 24.38 8.7 9
 1 -1 -9 -1.38 7.07 9
 1 0 -13 9.18 6.44 9
 1 3 -19 87.23 7.88 9
 1 3 10 48.15 6.66 9
 1 5 -22 -3.38 8.58 9
 2 -1 -14 65.82 6.73 9
 2 -1 8 1337.8 14.4 9
 2 1 -19 297.97 9.08 9
 2 1 11 718.81 10.8 9
 2 3 -22 236.33 10.12 9
 2 3 12 9.1 7.66 9
 2 7 12 14.43 8.55 9
 3 -2 -15 271.28 9.49 9
 3 -2 9 411.33 9.5 9
 3 0 12 15.54 6.34 9
 3 1 -21 30.65 8.53 9
 3 4 14 237.92 10.18 9
 3 5 14 212.7 9.95 9
 4 -5 2 1176.62 17.05 9
 4 -4 7 -0.93 6.7 9
 4 -3 -15 3.81 7.58 9
 4 -1 -20 36.79 8.83 9
 4 3 15 230.48 10.09 9
 4 4 15 15.51 8.22 9
 5 -5 7 78.61 7.12 9
 5 -4 -15 -2.21 7.38 9
 5 -4 10 393.85 8.55 9
 5 -2 -20 12.5 8.5 9
 5 -2 13 188.87 8.49 9
 5 -1 14 307.31 9.16 9
 5 0 15 302.96 9.11 9
 6 -3 13 4.28 7.48 9
 6 -1 15 22.98 8.52 9
 6 0 16 96.79 9.03 9
 7 -7 5 12.5 7.74 9
 7 -6 9 279.26 9.36 9
 7 -4 13 253.18 8.76 9
 8 -4 14 52.42 8.55 9
 9 -7 9 159.81 9.92 9
 9 -6 12 101.66 9.08 9
 10 -9 1 17.19 8.74 9
 4 1 14 262.89 7.39 9
 7 -5 11 111.22 6.19 9
 7 -3 14 2.38 5.98 9
 7 -2 15 133.55 7.42 9
 -2 10 0 223.08 17.99 7
 -2 12 -3 18.81 12.16 9
 0 10 7 1.65 11.74 9
 2 -3 -4 1708.06 31.45 9
 2 -3 0 15.09 14.32 9
 0 2 6 43.37 9.86 9
 0 4 8 1320.96 16.76 9
 0 8 8 16.91 8.94 9
 1 8 10 333.87 13.5 9
 2 -2 -11 160.81 9.28 9
 2 0 -17 51.06 9.49 9
 3 -4 -6 22.22 8.88 9
 4 -4 -12 161.69 11.1 9
 4 -2 -18 -0.33 8.99 9
 5 -3 -18 19.28 10.54 9
 6 -6 6 842.89 12.96 9
 8 -8 1 165.07 10.81 9
 9 -8 5 142.93 10.06 9
 10 -9 -1 70.21 11.06 9
 10 -9 0 97.45 11.24 9
 10 -8 7 202 12.09 9
 -2 5 -9 255.21 8.41 10
 -2 6 -12 233.01 7.82 10
 -2 7 -13 72.8 8.3 10
 -2 8 -14 290.98 8.98 10
 -2 9 -15 2.07 7.18 10
 -2 10 -15 9.56 8.33 10
 -2 11 -15 27.56 8.32 10
 -1 2 -8 2.2 7.57 10
 -1 3 -12 333.56 8.72 10
 -1 4 -14 1038.33 11.61 10
 -1 5 -16 184.37 8.74 10
 -1 6 -17 199.07 8.57 10
 -1 7 -18 297.39 9.12 10
 -1 8 -19 374.96 10.54 10
 0 0 -7 154.15 9.58 10
 0 1 4 1817.04 24.66 10
 0 3 7 1237.29 15.88 10
 0 4 -18 9.62 7.51 10
 1 -1 -10 -1.54 6.8 10
 1 1 -16 79.9 8.02 10
 1 1 8 1018.52 13.44 10
 1 2 -18 44.54 7.72 10
 1 2 9 1791.44 16.15 10
 1 3 -20 43.71 7.51 10
 1 4 -21 172.72 9.46 10
 2 -2 5 1821.5 19.08 10
 2 -1 -15 270.62 9.58 10
 2 2 -21 61.07 8.82 10
 2 4 12 124.18 8.32 10
 2 5 12 406.9 10.35 10
 2 6 12 137.9 9.66 10
 3 -3 -12 16.95 6.72 10
 3 -3 6 649.51 11.77 10
 3 -1 -18 68.85 7.73 10
 3 0 -20 16.15 8.6 10
 3 1 -22 1.18 8.33 10
 3 2 13 10.45 7.56 10
 4 -3 9 888.76 11.52 10
 4 -2 11 68.68 6.67 10
 4 -1 12 102.87 7.59 10
 4 0 13 539.11 10.36 10
 4 2 14 811.91 11.96 10
 5 -4 9 996.89 12 10
 5 -3 11 62.76 7.5 10
 5 1 15 310.98 10.63 10
 5 2 15 115.43 9.37 10
 6 -5 9 515.84 10.45 10
 6 -4 11 90.37 8.17 10
 6 -2 14 20.73 7.31 10
 7 -7 4 49.58 8 10
 7 -6 8 29.33 7.75 10
 8 -7 7 85.12 7.99 10
 8 -6 10 94.21 7.98 10
 8 -5 12 366.75 10.18 10
 9 -6 11 212.83 9.8 10
 9 -5 13 83.82 9.32 10
 -2 5 -10 2.84 4.58 10
 0 1 -12 1208.41 12.03 10
 0 6 -21 115.87 7.13 10
 1 0 6 1284.98 15.38 10
 3 -1 10 331.21 7.47 10
 6 0 15 42.51 6.49 10
 -2 11 -1 64.9 14.54 8
 8 -7 -12 35.6 13.62 9
 10 -9 -4 2.42 13.1 9
 -2 5 -1 445.42 17.01 10
 5 -6 0 2011.32 25.37 10
 10 -9 -3 14.96 11.84 10
 10 -9 -2 39.41 12.27 10
 -1 5 5 733.92 16.93 10
 0 5 8 20.39 7.79 10
 1 7 10 87.81 9.45 10
 2 -3 -5 94.26 11.12 10
 3 -4 1 421.39 14.72 10
 4 -5 1 1.12 8.77 10
 5 -5 -12 231.47 11.59 10
 6 -5 -15 65.62 10.98 10
 6 -4 -18 40.45 10.48 10
 7 -6 -14 3.22 10.14 10
 8 -8 0 23.88 9.18 10
 9 -8 4 140.07 10.2 10
 -2 4 -6 133.32 8.55 11
 -2 4 -5 805.16 13.68 11
 -2 5 -11 1635.73 14.45 11
 -2 6 -13 226.09 8.99 11
 -2 7 -14 1327.75 13.81 11
 -2 8 -15 118.54 7.95 11
 -2 9 -16 11.21 8.65 11
 -2 10 -16 -3.86 8.31 11
 -1 2 -9 762.52 11.74 11
 -1 4 -15 222.03 8.95 11
 -1 6 -18 56.94 7.67 11
 -1 7 -19 58.03 8.66 11
 -1 8 -20 0.28 8.69 11
 0 0 -8 302.13 10.09 11
 0 2 -15 193.97 7.44 11
 0 3 -17 185.71 8.6 11
 0 4 -19 25.81 7.25 11
 0 5 -20 1.03 8.53 11
 1 -1 3 4510.17 36.85 11
 1 0 -14 9.16 6.47 11
 1 1 -17 196.95 8.69 11
 1 2 -19 3.18 7.11 11
 1 4 -22 116.7 8.96 11
 1 4 10 3.03 6.23 11
 1 5 10 120.05 8.73 11
 2 -2 -12 149.98 7.74 11
 2 0 -18 205.44 8.73 11
 2 0 9 171.23 7.99 11
 2 1 -20 27.4 7.45 11
 2 1 10 1437.26 13.93 11
 2 2 11 24.4 6.35 11
 3 -2 -16 -1.49 7.49 11
 3 -2 8 3217.52 20.06 11
 3 0 11 875.32 11.1 11
 3 1 12 240.2 9.14 11
 3 3 13 680.83 11.43 11
 3 4 13 616.32 11.06 11
 3 5 13 67.22 8.98 11
 3 6 13 3.59 8.49 11
 4 -4 6 1040.13 13.14 11
 4 -3 -16 139.47 8.47 11
 4 -2 -19 112.7 9.42 11
 4 -1 -21 30.21 8.77 11
 4 3 14 294.7 10.16 11
 4 4 14 4.37 8.48 11
 5 -5 6 82.44 7.21 11
 5 -2 12 275.83 9.14 11
 5 -1 13 11.51 7.46 11
 5 0 14 431.62 9.74 11
 5 3 15 65.72 9.14 11
 6 -6 5 661.6 11.26 11
 6 -3 12 365.81 9.4 11
 6 -1 14 216.63 8.67 11
 6 1 15 24.82 8.55 11
 7 -5 10 7.33 7.32 11
 7 -4 12 -12.25 7.38 11
 7 -3 13 5.06 7.23 11
 7 -2 14 34.92 8.76 11
 7 -1 15 22.68 8.48 11
 8 -7 6 553.41 11.4 11
 8 -6 9 34.92 7.44 11
 8 -5 11 49.83 7.47 11
 8 -4 13 30.71 8.72 11
 8 -3 14 -8.14 8.4 11
 9 -7 8 17.24 8.04 11
 9 -5 12 0.04 8.33 11
 10 -8 6 72.51 9.42 11
 10 -7 9 251.51 10.42 11
 -1 3 -13 380.86 7.46 11
 -1 5 -17 65.93 5.84 11
 6 -2 13 314.42 7.55 11
 -1 9 5 46.22 13.16 10
 4 -5 -6 25.84 11.85 10
 -1 4 4 663.54 18.89 11
 5 -6 -1 30.04 10.25 11
 6 -6 -11 29.31 10.79 11
 8 -8 -2 447.12 16 11
 8 -8 -1 3.26 10.43 11
 0 6 8 29.91 9.56 11
 0 7 8 2.72 9.08 11
 1 -1 -11 8 7.93 11
 1 6 10 5.44 9.16 11
 1 9 9 247.87 12.4 11
 2 -3 -6 45.31 9.67 11
 3 -4 -7 57.51 9.14 11
 5 -4 -16 74.98 9.45 11
 5 -3 -19 122.11 11.31 11
 7 -7 3 128.95 10.46 11
 9 -6 10 97.66 10.96 11
 -2 4 -8 499.54 10.3 12
 -2 4 -7 7.1 7.02 12
 -2 4 -4 1926.52 20.46 12
 -2 5 -12 18.39 6.58 12
 -2 6 -14 910.4 11.82 12
 -2 7 -15 23.12 7.32 12
 -2 8 -16 4.66 7.24 12
 -2 9 -17 8.67 8.32 12
 -2 10 -17 9.95 8.32 12
 -1 2 -10 1060 12.72 12
 -1 4 -16 15.03 7.69 12
 -1 6 -19 184.2 8.39 12
 -1 7 -20 33.85 8.57 12
 0 0 -9 1221.69 14.34 12
 0 1 -13 45.04 6.81 12
 0 2 -16 20.98 7.59 12
 0 3 -18 102.08 8.02 12
 0 4 -20 6.69 7.23 12
 0 5 -21 89.72 9.01 12
 1 0 -15 982.95 12.11 12
 1 1 7 400.26 10.62 12
 1 3 -21 35.66 8.55 12
 1 3 9 255.74 8.52 12
 2 -1 -16 284.96 9.29 12
 2 -1 7 177.01 8.97 12
 2 2 -22 9.69 8.67 12
 2 3 11 25.82 7.73 12
 2 7 11 84.92 9.39 12
 3 -3 -13 1102.94 14.8 12
 3 -3 5 802.05 13.15 12
 3 -1 -19 10.44 7.02 12
 3 0 -21 7.62 8.44 12
 3 2 12 -2.45 7.57 12
 4 -4 -13 43.43 8.09 12
 4 -3 8 4.35 6.62 12
 4 -2 10 483.54 9.39 12
 4 -1 11 46.75 6.48 12
 4 0 12 437.37 10.27 12
 4 1 13 20.35 7.71 12
 5 -5 5 1184.2 13.99 12
 5 -4 8 355.9 8.81 12
 5 -3 10 16.29 6.24 12
 5 1 14 133.46 8.16 12
 6 -5 8 773.53 10.94 12
 6 -4 10 61.48 7.96 12
 7 -6 7 -2.53 7.58 12
 7 -4 11 147.09 8.2 12
 8 -4 12 98.93 8.35 12
 9 -8 3 9.44 7.37 12
 9 -7 7 42.63 7.55 12
 9 -4 13 37.67 8.98 12
 10 -8 5 -1.39 8.62 12
 10 -7 8 35.31 8.95 12
 -2 7 -16 210.93 7.02 12
 -2 8 -17 209.14 7.02 12
 -1 3 -14 62.52 5.01 12
 6 0 14 99.55 6.77 12
 8 -2 14 -0.08 5.86 12
 8 -8 -5 131.83 20.37 8
 -2 12 -2 48.04 15.22 11
 8 -8 -4 400.24 19.24 11
 5 -6 -2 1702.63 30.18 11
 8 -8 -3 108.78 13.74 11
 0 9 7 25.66 10.37 12
 -3 9 -9 54.57 9.57 12
 -3 9 -8 362.23 11.98 12
 -3 9 -7 40.97 9.62 12
 -3 10 -9 6.92 9.05 12
 -3 10 -8 53.61 9.28 12
 -3 10 -7 -2.28 9.07 12
 -2 4 -3 3117.86 27.95 12
 0 4 7 0.49 8.32 12
 1 8 9 36.93 10.85 12
 2 -3 -7 60.82 9.5 12
 4 -5 0 504.09 15.19 12
 6 -6 4 201.26 9.61 12
 6 -5 -16 5.67 10.18 12
 7 -7 2 27.96 9.65 12
 8 -7 5 258.26 10.9 12
 -3 8 -10 67.93 8.23 13
 -3 8 -9 4.29 7.71 13
 -3 8 -8 217.83 8.05 13
 -3 8 -7 520.21 10.49 13
 -3 8 -6 115.64 7.52 13
 -3 9 -11 362.46 9.64 13
 -3 9 -10 62.14 7.97 13
 -3 9 -6 31.61 8.04 13
 -3 10 -12 19.14 7.13 13
 -3 10 -11 16.2 7.41 13
 -3 10 -10 52.47 7.66 13
 -3 10 -6 286.99 10.4 13
 -3 11 -11 8.27 8.32 13
 -3 11 -10 43.17 8.2 13
 -3 11 -9 127.23 8.62 13
 -3 11 -8 128.97 8.43 13
 -2 4 -10 1133.57 12.64 13
 -2 4 -9 -4.25 6.79 13
 -2 5 -13 478.93 9.2 13
 -2 6 -15 50.23 7.95 13
 -2 9 -18 364.87 10.87 13
 -1 2 -11 1631.05 14.41 13
 -1 4 -17 148.64 8.41 13
 -1 5 -18 74.85 7.97 13
 -1 6 -20 27.32 8.63 13
 -1 7 -21 53.79 8.99 13
 0 0 -10 11.49 7.13 13
 0 1 -14 553.69 9.65 13
 0 2 -17 4.09 7.43 13
 0 2 5 318.62 11.84 13
 0 3 -19 9.41 7.04 13
 0 5 -22 3.25 8.38 13
 1 -1 -12 115.91 7.4 13
 1 0 -16 624.04 11.24 13
 1 1 -18 144.51 8.26 13
 1 2 -20 5.99 7.3 13
 1 2 8 669.86 11.56 13
 1 3 -22 -5.55 8.33 13
 2 -2 -13 228.81 8.45 13
 2 -2 4 -1.59 9.65 13
 2 0 -19 42.6 7.53 13
 2 0 8 480.44 10.3 13
 2 1 -21 0.43 8.47 13
 2 2 10 134.35 7.46 13
 2 4 11 176.56 8.85 13
 2 5 11 60.19 7.87 13
 2 6 11 323.26 9.86 13
 3 -2 -17 21.2 7.59 13
 3 -1 9 1417.22 13.74 13
 3 0 10 125.75 7.39 13
 3 1 11 1415.39 13.27 13
 3 3 12 69.36 8.01 13
 3 6 12 34.59 8.57 13
 4 -4 5 605.77 11.29 13
 4 -3 -17 54.63 7.92 13
 4 -2 -20 -1.97 8.48 13
 4 2 13 0.17 7.58 13
 4 3 13 477.26 10.43 13
 4 5 13 18.34 8.73 13
 5 -2 11 606.09 10.66 13
 5 -1 12 0.48 7.52 13
 5 0 13 65.99 7.85 13
 5 2 14 313.49 10.47 13
 5 3 14 43.23 8.72 13
 6 -5 7 118.46 7.26 13
 6 -3 11 56.13 8 13
 6 -1 13 -9.49 7.34 13
 7 -6 6 53.7 8.11 13
 7 -5 9 217.39 8.82 13
 7 -3 12 344.93 9.14 13
 7 -2 13 99.61 8.05 13
 7 -1 14 95.17 9.2 13
 8 -6 8 0.8 7.38 13
 8 -5 10 360.27 9.39 13
 8 -3 13 95.67 9.09 13
 9 -8 2 6.82 7.32 13
 9 -6 9 -0.47 8.18 13
 9 -5 11 55.01 8.74 13
 10 -8 4 204.54 9.91 13
 10 -6 10 8.45 8.37 13
 -2 7 -17 226.64 6.98 13
 -2 8 -18 70.66 6.93 13
 6 -2 12 15.47 5.42 13
 6 1 14 44.05 6.5 13
 9 -4 12 104.47 7.03 13
 7 -7 -9 207.79 17.39 11
 -1 10 4 30.14 12.76 12
 -1 8 5 48.78 12.57 12
 4 -5 -7 219.2 13.67 12
 -1 6 5 1484.75 23.1 13
 -1 7 5 71.84 10.08 13
 0 10 6 31.78 12.16 13
 3 -4 -8 59.69 9.94 13
 3 -4 0 1628.08 27.04 13
 8 -7 -13 -1.73 11.65 13
 -3 9 -5 646.49 14.64 13
 -3 10 -5 28.65 9.65 13
 -3 11 -7 105.73 9.94 13
 3 -3 -14 743.57 14.1 13
 3 -1 -20 202.28 11.71 13
 4 -4 -14 134.14 10.26 13
 5 -5 -13 278.94 11.81 13
 5 -4 -17 61.49 11 13
 7 -6 -15 13.49 9.94 13
 -3 7 -9 70.84 7.08 14
 -3 7 -8 7.92 6.59 14
 -3 7 -7 261.53 8.71 14
 -3 8 -12 474.36 10.58 14
 -3 8 -11 41.79 7.76 14
 -3 8 -5 5.96 6.38 14
 -3 9 -13 -0.78 7.36 14
 -3 9 -12 143.34 8.37 14
 -3 10 -14 -0.28 8.53 14
 -3 10 -13 -0.94 7.12 14
 -3 11 -13 -6.74 8.5 14
 -3 11 -12 52.79 8.9 14
 -3 12 -11 106.56 9.48 14
 -3 12 -10 3.24 8.38 14
 -2 4 -11 161.42 7.55 14
 -2 5 -14 238.13 9.07 14
 -2 6 -16 314.05 9.29 14
 -2 7 -18 34.94 7.29 14
 -2 8 -19 338.1 10.67 14
 -1 2 -12 111.91 7.31 14
 -1 3 -15 216.91 8.96 14
 -1 5 -19 37.13 7.27 14
 0 0 -11 1059.48 12.77 14
 0 1 -15 40.09 6.36 14
 0 3 6 476.19 11.78 14
 0 4 -21 4.56 8.4 14
 1 -1 -13 560.75 10.19 14
 1 0 5 2604.91 23.67 14
 1 1 -19 223.82 8.81 14
 1 2 -21 6.91 8.44 14
 1 4 9 16.5 6.37 14
 1 7 9 148.87 8.85 14
 2 -3 -8 168.79 8.83 14
 2 -2 -14 243.55 9.6 14
 2 -1 -17 7.61 7.32 14
 2 -1 6 10.87 8.25 14
 2 0 -20 127.89 9.45 14
 2 1 -22 6.12 8.24 14
 2 1 9 21.81 6.82 14
 2 8 10 60.48 8.86 14
 3 -2 7 38.44 7.35 14
 3 4 12 127.96 8.11 14
 3 5 12 2.6 7.15 14
 4 -3 7 839.86 11.69 14
 4 -2 9 67.55 7.15 14
 4 1 12 145.21 8.42 14
 4 4 13 124.31 9.41 14
 5 -5 4 170.75 8.1 14
 5 -4 7 101.73 7.37 14
 5 -3 9 400.32 8.81 14
 5 1 13 378.03 9.28 14
 6 -6 3 501.57 10.76 14
 6 -4 9 2.94 6.06 14
 6 2 14 6.72 8.48 14
 7 -7 1 202.6 9.88 14
 7 -4 10 3.72 7.4 14
 7 0 14 110.95 9.09 14
 8 -7 4 49.79 7.92 14
 8 -6 7 -0.41 7.3 14
 8 -4 11 74.01 7.8 14
 8 -2 13 162.18 9.72 14
 9 -8 1 47.38 7.87 14
 9 -7 6 21.04 7.43 14
 9 -5 10 421.23 11.27 14
 10 -8 3 -0.07 8.78 14
 10 -7 7 248.52 10.29 14
 10 -6 9 1.48 8.67 14
 7 -5 8 66.11 6 14
 8 -3 12 34.28 6.26 14
 5 -6 -3 14.65 13.59 12
 0 8 7 37.22 10.6 14
 4 -5 -8 297.34 13.1 14
 6 -6 -12 4.43 10.01 14
 -3 7 -10 581.77 11.19 14
 -3 7 -6 222.24 9.7 14
 -3 8 -4 384.58 11.8 14
 -3 9 -4 285.64 12.49 14
 -3 11 -14 9.64 10.28 14
 -3 11 -6 247.75 11.44 14
 -3 12 -12 6.96 9.9 14
 -3 12 -9 165.74 12.21 14
 -3 12 -8 3.92 10.31 14
 -2 4 -2 83.83 11.17 14
 0 5 7 766.15 14.19 14
 1 -2 -5 95.42 11.82 14
 1 5 9 168.13 10.61 14
 1 6 9 218.21 10.65 14
 1 9 8 43.26 11.21 14
 3 -4 -9 26.1 8.32 14
 3 -2 -18 11.54 9.08 14
 4 -3 -18 123.76 11.57 14
 -3 7 -12 335.78 9.77 15
 -3 7 -11 2.28 7.89 15
 -3 7 -5 612.73 11.83 15
 -3 8 -14 146.99 8.44 15
 -3 8 -13 162.8 8.53 15
 -3 9 -15 27.42 7.42 15
 -3 9 -14 29.81 7.5 15
 -3 10 -15 28.79 8.59 15
 -3 11 -15 32.66 8.47 15
 -2 4 -13 95.65 6.92 15
 -2 4 -12 570.8 9.92 15
 -2 5 -15 636.82 11.16 15
 -2 6 -17 334.54 9.3 15
 -2 7 -19 3.99 8.53 15
 -1 1 -7 24.97 8.29 15
 -1 1 -6 411.31 12.11 15
 -1 2 -13 59.75 6.68 15
 -1 3 -16 18.19 7.85 15
 -1 4 -18 42.16 7.48 15
 -1 5 -20 16.65 8.35 15
 -1 6 -21 5.13 8.39 15
 0 0 -12 -0.04 6.56 15
 0 1 -16 146.85 8.4 15
 0 2 -18 1.28 7.43 15
 0 3 -20 19.72 7.2 15
 0 4 -22 -7.31 8.44 15
 1 -2 -7 659.21 13.52 15
 1 -2 -6 1347.45 18.98 15
 1 -1 -14 1799.64 15.47 15
 1 0 -17 300.57 9.39 15
 1 3 8 307.49 9.18 15
 2 -3 -9 1.41 6.62 15
 2 -1 -18 85.62 7.93 15
 2 3 10 23.32 6.42 15
 2 7 10 35.7 8.69 15
 3 -3 -15 13.1 7.78 15
 3 -3 4 156.87 9.34 15
 3 -1 -21 -1.29 8.43 15
 3 -1 8 447.95 9.73 15
 3 2 11 6.16 7.61 15
 3 7 11 8.61 8.58 15
 4 -4 4 3488.48 23.51 15
 4 -1 10 155.65 7.33 15
 4 0 11 20.56 6.45 15
 4 2 12 1418.61 13.94 15
 5 -4 -18 133.64 9.58 15
 5 -2 10 125.47 7.05 15
 5 -1 11 860.15 11.76 15
 5 0 12 27.23 7.56 15
 5 2 13 285.21 9.23 15
 5 3 13 13.39 8.99 15
 5 4 13 -5.99 8.43 15
 6 -5 -17 3.8 8.35 15
 6 -5 6 413.12 9.29 15
 6 -3 10 276.12 9.21 15
 6 -1 12 157.39 8.28 15
 6 0 13 231.5 8.7 15
 7 -6 5 203.02 9.27 15
 7 -3 11 105.53 7.82 15
 7 -2 12 30.95 7.52 15
 7 -1 13 16.41 7.87 15
 7 1 14 60.28 8.46 15
 8 -5 9 133.05 8.28 15
 9 -7 5 141.21 8.44 15
 9 -6 8 333.25 9.78 15
 9 -4 11 7.69 8.48 15
 9 -3 12 61.49 8.65 15
 10 -7 6 171.25 9.95 15
 10 -5 10 2.77 8.32 15
 -2 8 -20 3.54 5.99 15
 -1 1 -5 401.95 11.03 15
 1 1 -20 81.79 5.52 15
 1 2 -22 -7.77 5.95 15
 6 -2 11 196.49 6.7 15
 -1 11 3 3.67 17.69 12
 4 -5 -1 1093.46 23.92 14
 -3 10 -4 1320.53 21.56 15
 -3 11 -5 3.66 10.49 15
 -3 12 -7 85.11 11.27 15
 0 6 7 20.86 7.89 15
 0 7 7 -1.8 9.28 15
 1 -2 -4 18.95 12.32 15
 2 -2 -15 363.07 11.51 15
 2 4 10 133.3 10.11 15
 3 -4 -10 5.63 8.02 15
 4 -5 -9 2.29 7.89 15
 4 -4 -15 25.38 9.15 15
 5 -5 -14 54.75 9.41 15
 7 -7 0 32.43 9.71 15
 8 -7 3 11.49 9.07 15
 9 -8 0 -2.11 8.93 15
 10 -8 2 439.1 14.07 15
 -3 6 -10 1195.17 13.13 16
 -3 6 -9 470.59 9.66 16
 -3 6 -8 52.93 7.04 16
 -3 6 -7 216.73 8.28 16
 -3 7 -14 59.19 7.93 16
 -3 7 -13 411.81 9.75 16
 -3 8 -15 442.1 10.06 16
 -3 9 -16 282.06 10.16 16
 -3 10 -17 22.98 8.78 16
 -3 10 -16 28.25 8.47 16
 -2 3 -9 619.61 10.76 16
 -2 3 -8 529.77 10.61 16
 -2 3 -7 306.89 9.7 16
 -2 3 -6 44.08 8.17 16
 -2 3 -5 35.47 8.49 16
 -2 4 -14 211.51 7.59 16
 -2 5 -16 6.29 7.5 16
 -2 6 -18 -1.43 7.29 16
 -1 1 -9 109.11 8.3 16
 -1 1 -8 1737.21 16.61 16
 -1 1 -4 2157.3 24.32 16
 -1 2 -14 103.17 7.02 16
 -1 3 -17 35.65 7.62 16
 -1 4 -19 19.26 7.29 16
 -1 5 -21 -6.99 8.44 16
 0 0 -13 551.34 9.98 16
 0 2 -19 -4 7.35 16
 0 3 -21 51.62 8.65 16
 1 -2 -8 6.28 7.2 16
 1 -1 2 849.31 21.79 16
 1 0 -18 -2.24 7.29 16
 1 1 6 1778.64 18.42 16
 1 2 7 389.97 10.18 16
 2 -3 -10 173.74 8.37 16
 2 -2 3 287.32 13.15 16
 2 0 -21 9.87 8.43 16
 2 0 7 98.3 8.36 16
 2 2 9 377.03 9.16 16
 2 5 10 593.61 11.35 16
 2 6 10 105.77 8.37 16
 3 -2 -19 13.75 8.89 16
 3 -2 6 43.39 7.89 16
 3 0 9 1607.92 14.21 16
 3 1 10 34.98 6.63 16
 3 3 11 167.35 8.66 16
 3 4 11 122.01 8.39 16
 3 5 11 2.52 7.23 16
 3 6 11 53.06 8.82 16
 4 -3 -19 119.57 9.81 16
 4 -2 8 2842.92 18.27 16
 4 1 11 25.36 7.9 16
 4 3 12 400.51 9.9 16
 4 4 12 3.64 7.26 16
 4 5 12 201.2 9.77 16
 5 -5 3 255.23 9.24 16
 5 -4 6 57.17 7.02 16
 5 -3 8 314.57 8.53 16
 5 1 12 28.26 7.62 16
 6 -6 2 103.45 7.49 16
 6 -4 8 352.7 8.66 16
 6 1 13 357.43 9.69 16
 6 2 13 94.89 9.05 16
 7 -5 7 346.33 9.81 16
 7 -4 9 241.31 8.83 16
 7 0 13 72.39 9.04 16
 8 -6 6 6.74 7.56 16
 8 -4 10 6.96 7.25 16
 8 -3 11 94.14 7.85 16
 8 -2 12 133.65 9.34 16
 8 -1 13 70.06 9.11 16
 9 -6 7 38.43 7.57 16
 9 -5 9 -3.63 7.29 16
 10 -6 8 234.96 10.17 16
 -3 6 -11 583.41 8.9 16
 -2 3 -10 663.39 9.52 16
 -2 5 -17 76.84 5.95 16
 -2 7 -20 84.05 6.76 16
 0 1 -17 782.84 10.05 16
 -3 12 -6 42.32 12.43 16
 6 -6 -13 84.3 10.97 16
 -3 6 -6 552.9 11.96 16
 -3 7 -4 93.97 9.27 16
 -1 5 4 129.85 10.77 16
 0 9 6 331.21 12.87 16
 1 -2 -9 52.7 8.88 16
 1 8 8 12.17 8.94 16
 3 -3 -16 33.56 9.34 16
 9 -8 -1 160.92 10.53 16
 9 -7 4 192.19 10.65 16
 10 -8 1 156.59 11.95 16
 10 -7 5 -0.99 10.82 16
 -3 6 -13 15.16 7.73 17
 -3 6 -12 583.57 9.71 17
 -3 7 -15 376.85 9.52 17
 -3 8 -17 716.17 11.83 17
 -3 8 -16 61.04 7.68 17
 -3 9 -18 204.58 9.94 17
 -3 9 -17 16.05 8.41 17
 -2 3 -11 530.04 9.72 17
 -2 3 -4 2924.83 24.57 17
 -2 4 -15 179.84 8.55 17
 -2 6 -19 7.82 8.47 17
 -1 1 -11 164.64 7.93 17
 -1 1 -10 2708.15 18.56 17
 -1 2 -15 286.11 9.26 17
 -1 3 -18 97.17 7.74 17
 -1 4 -20 24.87 8.77 17
 -1 5 -22 5.13 8.4 17
 0 0 -14 325.59 8.64 17
 0 2 -20 47.13 7.48 17
 0 3 -22 4.6 8.3 17
 0 4 6 1414.05 17.5 17
 1 -2 -10 95.02 7.51 17
 1 -1 -15 0.43 7.62 17
 1 0 -19 67.64 7.58 17
 1 1 -21 5.98 8.46 17
 1 4 8 37.3 6.68 17
 2 -3 -11 182.61 8.39 17
 2 -2 -16 80.78 8.21 17
 2 -1 -19 2.14 7.15 17
 2 0 -22 -7.7 8.52 17
 2 1 8 1710.28 15.7 17
 2 8 9 42.1 9.03 17
 3 -4 -11 9.53 6.43 17
 3 2 10 11.48 6.34 17
 4 -4 -16 124.43 8.49 17
 4 -3 6 279.15 8.98 17
 4 -1 9 72.01 6.95 17
 4 0 10 285.96 8.13 17
 5 -5 -15 7.93 7.35 17
 5 -2 9 281.13 8.29 17
 5 0 11 4.94 7.72 17
 5 2 12 978.64 12.27 17
 6 -5 5 13.15 6.27 17
 6 -3 9 157.51 7.41 17
 6 0 12 111.95 8.18 17
 6 3 13 8.93 8.47 17
 7 -6 4 198.64 9.23 17
 7 -3 10 411.68 9.75 17
 7 -2 11 77.75 7.83 17
 7 -1 12 292.72 9.35 17
 7 1 13 3.65 8.58 17
 8 -7 2 18.94 7.79 17
 8 -5 8 73.2 8.05 17
 9 -4 10 81.58 8.9 17
 9 -3 11 74.81 9.17 17
 9 -2 12 15.08 8.47 17
 10 -6 7 42.63 8.78 17
 10 -5 9 20.93 8.59 17
 11 -8 2 20.21 8.47 17
 -2 3 -12 49.91 5.12 17
 -2 5 -18 16.61 5.13 17
 2 -1 5 3.67 6.42 17
 6 -1 11 3.66 5.31 17
 10 -4 10 103.53 7.14 17
 7 -7 -10 65.73 14.73 15
 -1 9 4 418.14 17.5 16
 3 -4 -1 106.12 14.71 16
 -3 8 -3 98.11 10.35 17
 -3 9 -3 986.62 19.9 17
 -3 11 -4 99.89 11.69 17
 1 -2 -3 50.77 16.22 17
 4 -5 -10 133.46 12.11 17
 7 -7 -1 14.23 10.95 17
 -3 6 -5 42.82 8.58 17
 1 7 8 406.82 12.2 17
 9 -8 -2 -3.54 8.79 17
 -3 5 -10 154.44 7.49 18
 -3 5 -9 618.88 10.6 18
 -3 5 -8 12.19 6.69 18
 -3 6 -14 310.46 9.24 18
 -3 7 -16 552.5 10.59 18
 -3 8 -18 8.64 8.65 18
 -2 3 -13 842.62 10.96 18
 -2 4 -16 2.76 7.5 18
 -2 5 -19 0.12 7.24 18
 -2 6 -20 -2.53 8.57 18
 -1 1 -12 898.13 11.43 18
 -1 1 -3 4654.75 37.17 18
 -1 2 -16 295.04 9.32 18
 -1 3 -19 74.91 7.52 18
 -1 4 -21 10.1 8.66 18
 0 0 -15 1549 14.53 18
 0 1 -18 127.68 8.12 18
 0 2 -21 191.17 9.57 18
 0 2 4 60.21 10.07 18
 1 -2 -11 278.78 8.82 18
 1 -1 -16 131.53 8.34 18
 1 0 4 1674.89 21.79 18
 1 1 -22 61.73 9.11 18
 1 5 8 59.56 6.81 18
 1 6 8 2.65 7.59 18
 2 -3 -12 110.16 7.49 18
 2 -2 -17 183.19 8.79 18
 2 -1 -20 -12.84 8.6 18
 2 3 9 230.89 8.33 18
 2 7 9 107.39 8.44 18
 3 -3 -17 383.85 10.01 18
 3 -3 3 2545.88 22.72 18
 3 -2 -20 25.89 8.78 18
 3 -1 7 258.05 8.96 18
 3 1 9 365.17 9.04 18
 3 3 10 484.94 10.45 18
 3 7 10 78.69 9.29 18
 4 -4 3 3.06 7.53 18
 4 -3 -20 17.4 8.63 18
 4 2 11 215.62 9.09 18
 4 3 11 632.8 11.01 18
 4 6 11 34.39 8.96 18
 5 -1 10 3.1 6.28 18
 5 3 12 34.43 7.58 18
 5 4 12 100.92 9.27 18
 5 5 12 29.61 8.52 18
 6 -6 1 167.9 8.38 18
 6 -4 7 62.25 6.92 18
 6 -2 10 270.08 9.19 18
 6 1 12 64.54 7.6 18
 7 -5 6 951.66 12.89 18
 7 -4 8 208.69 8.96 18
 7 0 12 228.37 9.09 18
 8 -6 5 304.41 9.68 18
 8 -5 7 341.45 9.64 18
 8 -4 9 138.45 8.32 18
 8 -3 10 403.71 9.75 18
 8 -2 11 292.62 9.33 18
 8 -1 12 118.28 9.37 18
 9 -7 3 521.34 11.24 18
 9 -6 6 23.68 7.46 18
 9 -5 8 131.58 8.4 18
 10 -8 0 14.88 8.82 18
 10 -7 4 149.84 9.97 18
 11 -8 1 12.09 8.58 18
 -3 7 -17 -1.1 5.18 18
 6 2 12 91.89 6.93 18
 4 -5 -2 856.61 24.6 17
 -3 10 -3 196.46 13.41 18
 -3 12 -5 17.92 12.47 18
 -2 4 -1 1209.28 24.19 18
 6 -6 -14 8.92 12.08 18
 -3 6 -4 339.91 11.5 18
 -3 7 -3 1463.58 19.93 18
 0 -1 -8 1084.21 15.65 18
 0 -1 -7 219.35 11.3 18
 0 3 5 84.44 10.3 18
 0 5 6 39.92 8.56 18
 0 8 6 3.29 9.01 18
 0 10 5 116.01 12.17 18
 1 9 7 62.59 11.13 18
 2 9 8 149.51 11.78 18
 3 -4 -12 822.21 15.28 18
 4 -5 -11 51.98 10.19 18
 4 -4 -17 10.4 10.38 18
 5 -5 -16 0.41 10.52 18
 5 -5 2 382.03 11.56 18
 7 -7 -2 261.04 12.66 18
 8 -7 1 50.02 9.58 18
 9 -8 -3 24.36 9.21 18
 -3 5 -13 321.55 8.35 19
 -3 5 -12 461.82 9.02 19
 -3 5 -11 817.08 11.15 19
 -3 5 -7 104.98 7.48 19
 -3 5 -6 93.93 7.73 19
 -3 6 -16 62.74 7.71 19
 -3 6 -15 8.35 7.56 19
 -3 7 -18 11.52 8.56 19
 -3 8 -19 201.61 9.42 19
 -2 3 -14 170.6 7.44 19
 -2 3 -3 245.94 11.9 19
 -2 4 -17 0.01 7.35 19
 -2 5 -20 22.64 8.75 19
 -2 6 -21 6.87 8.45 19
 -1 1 -14 706.01 10.53 19
 -1 1 -13 370.39 8.62 19
 -1 2 -17 1.03 7.43 19
 -1 3 -20 10.83 7.8 19
 -1 4 -22 2.03 8.47 19
 0 -1 -10 11.55 6.79 19
 0 -1 -9 152.68 8.46 19
 0 -1 -6 96.23 9.53 19
 0 0 -16 -1.03 7.6 19
 0 1 -19 84.47 7.75 19
 1 -2 -12 189.81 8.01 19
 1 -1 -17 4.56 7.24 19
 1 0 -20 105.62 9.22 19
 1 3 7 2252.35 18.94 19
 2 -3 -13 714.56 12.6 19
 2 -1 -21 10.42 8.65 19
 2 0 6 296.77 10.1 19
 2 2 8 391.05 9.51 19
 2 4 9 -2.9 6.29 19
 2 5 9 216.48 9.09 19
 2 6 9 395.69 10.31 19
 3 -2 -21 7.72 8.54 19
 3 -2 5 857.84 13.43 19
 3 0 8 542.88 10.23 19
 3 4 10 97.99 8.25 19
 3 5 10 31.04 7.55 19
 3 6 10 134.03 8.18 19
 4 -3 5 575.41 10.99 19
 4 -2 7 189.14 8.14 19
 4 1 10 514.61 9.36 19
 4 4 11 197.85 8.75 19
 4 5 11 -2.64 8.54 19
 5 -4 5 30.48 6.9 19
 5 -3 7 1655.51 14.58 19
 5 1 11 198.7 8.86 19
 6 -5 4 -5.67 6.53 19
 6 -3 8 35.17 6.64 19
 6 0 11 385.53 9.45 19
 6 3 12 2.63 8.45 19
 7 -6 3 425.78 9.88 19
 7 -3 9 395.92 9.86 19
 7 -2 10 8.85 7.43 19
 7 -1 11 48.37 7.4 19
 7 1 12 40.68 8.92 19
 7 2 12 15.54 8.61 19
 8 0 12 -7.99 8.43 19
 9 -4 9 282.44 9.29 19
 9 -3 10 127.51 9.32 19
 9 -2 11 54.65 8.74 19
 10 -6 6 124.09 9.34 19
 10 -5 8 76.97 8.99 19
 10 -4 9 5.22 8.54 19
 11 -7 4 4.23 8.69 19
 -2 3 -15 101.01 6.06 19
 -2 4 -18 45.32 5.51 19
 -1 3 2 1.91 16.27 18
 7 -7 -11 28.88 13.14 18
 -1 4 3 46.85 11.74 19
 -1 6 4 202.76 12.5 19
 0 -1 -5 268.96 14.09 19
 0 6 6 332.63 11.09 19
 0 7 6 63.63 9.95 19
 3 -4 -13 0.44 9.58 19
 3 -3 -18 39.03 9.81 19
 4 -5 -12 98.34 10.53 19
 9 -7 2 269.11 11.3 19
 10 -8 -1 123.22 11.63 19
 10 -7 3 261.05 12.48 19
 11 -8 0 42.22 10.64 19
 -4 9 -14 138.66 8.26 20
 -4 9 -13 100.88 8.07 20
 -4 9 -12 55.22 7.79 20
 -4 9 -11 109.89 8.13 20
 -4 9 -10 19.36 7.43 20
 -4 10 -15 55.97 8.98 20
 -4 10 -14 4.01 8.28 20
 -4 10 -13 -2.41 8.46 20
 -4 10 -12 43.07 7.51 20
 -4 10 -11 64.83 7.97 20
 -4 10 -10 26.79 7.4 20
 -4 10 -9 12.61 7.48 20
 -4 11 -14 10.92 8.32 20
 -4 11 -13 5.52 8.36 20
 -4 11 -12 2.63 8.39 20
 -4 11 -11 15.4 8.64 20
 -4 11 -10 113.98 9.66 20
 -3 5 -15 24 7.91 20
 -3 5 -14 1924.49 15.49 20
 -3 5 -5 12.53 7.12 20
 -3 6 -17 -5.43 7.28 20
 -3 7 -19 28.97 8.6 20
 -2 2 -10 1341.35 13.65 20
 -2 2 -9 312.47 9.12 20
 -2 2 -8 7.21 7.14 20
 -2 3 -16 -5.16 7.56 20
 -2 4 -19 130.22 7.81 20
 -2 5 -21 26.5 8.69 20
 -1 1 -15 246.27 9.24 20
 -1 2 -18 2.18 7.22 20
 -1 3 -21 236.95 9.53 20
 0 -1 -12 1278.36 13.55 20
 0 -1 -11 -1.96 6.53 20
 0 0 -17 267.19 9.13 20
 0 1 -20 151.66 8.75 20
 0 2 -22 2.84 8.27 20
 1 -2 -13 279.8 8.54 20
 1 -1 -18 162.8 8.5 20
 1 0 -21 24.99 9.01 20
 1 1 5 1046.81 16.07 20
 1 2 6 -3.73 7.51 20
 2 -3 -14 60.09 8.25 20
 2 -2 -18 109.93 7.99 20
 2 1 7 11.57 7.23 20
 3 2 9 1.41 6.46 20
 3 8 9 40.07 8.8 20
 4 -1 8 216.39 8.07 20
 4 0 9 133.4 7.34 20
 4 2 10 31.98 7.66 20
 5 -2 8 76.73 6.95 20
 5 -1 9 281.38 8.04 20
 5 0 10 481.42 10.37 20
 5 2 11 12.08 7.62 20
 5 3 11 119.04 8.26 20
 5 4 11 381.56 10.76 20
 5 5 11 34.88 8.63 20
 6 -4 6 309.64 8.62 20
 6 -2 9 -6.75 7.81 20
 6 -1 10 9.53 7.51 20
 6 1 11 481.69 9.99 20
 7 -5 5 -1.9 6.43 20
 7 -4 7 2.23 7.86 20
 7 0 11 353.21 9.5 20
 8 -6 4 7.59 7.63 20
 8 -5 6 210.29 9.18 20
 8 -4 8 28.16 7.59 20
 8 -3 9 74.26 8.22 20
 8 -2 10 5.87 7.35 20
 8 -1 11 27.37 8.84 20
 9 -6 5 1.01 7.45 20
 9 -5 7 540.8 10.84 20
 9 -1 11 10.9 8.46 20
 10 -5 7 -2.77 8.7 20
 -1 8 4 2.37 11.93 19
 -3 8 -2 418.48 14.91 20
 -1 7 4 1233.33 22.01 20
 0 11 4 29.24 12.22 20
 1 10 6 58.76 12.52 20
 6 -6 -15 8.12 12 20
 7 -7 -3 673.65 18.35 20
 9 -8 -4 78.2 11.51 20
 -4 9 -9 39.56 9.18 20
 -4 11 -9 63.9 9.19 20
 -4 12 -11 111.52 11.34 20
 -3 6 -3 374.94 12.35 20
 1 8 7 224.7 11.15 20
 2 -2 2 904.08 20.56 20
 2 8 8 370.61 13 20
 3 -4 -14 353.76 12 20
 4 -4 -18 263.03 12.53 20
 4 -4 2 783.55 15.17 20
 5 -5 -17 280.42 13.09 20
 6 -6 0 293.42 11.07 20
 7 -6 2 75.81 8.35 20
 8 -7 0 62.57 9.69 20
 10 -8 -2 31.68 10.81 20
 11 -7 3 126.24 11.66 20
 -4 8 -14 0.7 7.42 21
 -4 8 -13 869.49 12.04 21
 -4 8 -12 1.23 7.47 21
 -4 8 -11 394.44 10.15 21
 -4 8 -10 57.68 8.07 21
 -4 8 -9 145.9 8.73 21
 -4 9 -16 374.62 10.78 21
 -4 9 -15 79.31 9.5 21
 -4 9 -8 63.25 7.91 21
 -4 10 -16 266.35 10.79 21
 -4 10 -8 54.04 7.81 21
 -4 12 -10 10.74 8.51 21
 -3 4 -12 354.92 8.59 21
 -3 4 -11 72.36 6.82 21
 -3 4 -10 691.87 10.6 21
 -3 4 -9 22.22 6.63 21
 -3 4 -8 548.11 10.33 21
 -3 5 -16 6.42 7.25 21
 -3 6 -19 6.3 8.49 21
 -3 6 -18 29.99 7.39 21
 -3 7 -20 6.6 8.49 21
 -2 2 -13 44.14 6.76 21
 -2 2 -12 624.79 9.99 21
 -2 2 -11 6.18 6.64 21
 -2 2 -7 211.73 9.37 21
 -2 2 -6 475.88 11.56 21
 -2 3 -17 162.41 8.55 21
 -2 4 -20 65.71 8.81 21
 -1 1 -16 94.12 8.05 21
 -1 1 -2 857.26 22 21
 -1 2 -19 21.21 7.5 21
 -1 3 -22 91.99 8.92 21
 0 -1 -13 65.08 6.82 21
 0 -1 -4 1834.85 24.89 21
 0 0 -18 81.79 7.74 21
 0 1 -21 76.58 9.12 21
 1 -2 -14 562.61 11.12 21
 1 -1 -19 59.32 7.35 21
 1 0 -22 199.06 10.04 21
 1 4 7 20.42 6.73 21
 2 -2 -19 59.6 9.27 21
 2 -1 4 9.02 9.99 21
 2 3 8 73.97 7.09 21
 3 -3 -19 143.77 9.62 21
 3 -1 6 748.38 12.09 21
 3 1 8 168.51 7.69 21
 3 3 9 205.07 7.81 21
 3 7 9 23.69 8.86 21
 4 3 10 17.36 7.76 21
 4 4 10 15.24 7.51 21
 4 5 10 361.61 10.02 21
 4 6 10 -3.47 8.61 21
 5 -4 4 104.93 7.72 21
 5 -3 6 59.42 7.13 21
 5 1 10 4.54 7.73 21
 6 0 10 209.7 8.81 21
 6 2 11 164.67 8.55 21
 6 3 11 21.1 8.44 21
 6 4 11 -13.01 8.62 21
 7 -3 8 6.17 7.67 21
 7 -2 9 132.34 8.28 21
 7 -1 10 415.37 9.6 21
 7 1 11 39.05 8.29 21
 8 0 11 7.08 8.63 21
 9 -4 8 7.18 7.23 21
 9 -3 9 306.94 9.78 21
 9 -2 10 11.69 8.63 21
 10 -7 2 97.49 9.74 21
 10 -6 5 71.65 9.09 21
 10 -4 8 66.86 9.11 21
 10 -3 9 14.28 8.79 21
 11 -6 5 26.63 8.75 21
 5 -6 -8 41.54 15.28 19
 -1 10 3 63.48 13.56 20
 5 -6 -9 39.53 13.89 20
 -3 9 -2 448.47 18.08 20
 -3 11 -3 298.05 16.09 20
 -3 12 -4 146.43 15.39 20
 9 -8 -5 -0.36 13.46 20
 -4 8 -15 278.03 10.51 21
 -4 8 -8 2.64 9.22 21
 -4 9 -7 55 9.58 21
 -4 10 -7 92.64 10.07 21
 -4 11 -8 185.01 10.68 21
 -4 12 -9 269.88 12.72 21
 0 9 5 59.89 9.65 21
 1 5 7 3.08 7.7 21
 1 7 7 32.72 9.5 21
 2 -3 -15 276.9 11.18 21
 2 7 8 11.09 8.98 21
 3 -3 2 412.77 14.19 21
 4 -5 -13 351.24 12.26 21
 5 -5 1 32.26 8.62 21
 6 -5 3 15.01 7.99 21
 8 -6 3 395.5 11.99 21
 9 -7 1 181.87 10.74 21
 9 -6 4 4.16 9.02 21
 10 -8 -3 72.16 11.08 21
 -4 7 -14 111.35 8.21 22
 -4 7 -13 274.45 9.11 22
 -4 7 -12 687.69 11.36 22
 -4 7 -11 154.54 8.86 22
 -4 7 -10 1922.07 16.51 22
 -4 7 -9 53.55 6.88 22
 -4 8 -17 212.48 9.8 22
 -4 8 -16 46.76 7.64 22
 -4 9 -18 218.28 10.26 22
 -4 9 -17 16.44 8.67 22
 -3 4 -14 148.58 8.73 22
 -3 4 -13 181.34 7.39 22
 -3 4 -7 187.12 8.32 22
 -3 5 -18 8.52 7.11 22
 -3 5 -17 45.52 7.6 22
 -3 5 -4 793.27 13.67 22
 -3 6 -20 11.06 8.39 22
 -2 2 -14 415.85 8.55 22
 -2 2 -5 1897.03 19.18 22
 -2 3 -18 0.04 7.43 22
 -2 4 -21 10.14 8.45 22
 -1 0 -12 152.24 7.56 22
 -1 0 -11 293.84 8.65 22
 -1 0 -10 514.33 10.08 22
 -1 0 -9 146.41 8.2 22
 -1 0 -8 760.23 12.5 22
 -1 0 -7 2434.25 19.99 22
 -1 1 -17 -2.25 7.53 22
 -1 2 -20 -7.97 8.58 22
 0 -1 -14 854.02 11.42 22
 0 0 -19 51.5 7.47 22
 0 1 -22 126.47 9.42 22
 0 4 5 182.29 9.31 22
 1 -2 -15 13.95 7.69 22
 1 6 7 298.16 10.13 22
 2 -2 -20 232.9 10.13 22
 2 4 8 7.92 6.47 22
 2 6 8 2.14 7.48 22
 2 9 7 418.79 12.14 22
 3 -4 -15 119.65 8.42 22
 3 0 7 101.76 7.85 22
 3 4 9 13.99 7.82 22
 3 5 9 21.52 7.63 22
 3 6 9 354.88 9.74 22
 4 -4 -19 -1.05 8.39 22
 4 -3 4 90.83 8.1 22
 4 -2 6 96.4 7.79 22
 4 0 8 142.45 7.47 22
 4 1 9 595.44 10.02 22
 5 -2 7 770.55 11.1 22
 5 0 9 32.62 6.53 22
 5 2 10 782.11 11.66 22
 5 6 10 28.84 8.25 22
 6 -4 5 1131.21 13.16 22
 6 -3 7 424.01 9.18 22
 6 -2 8 -1.78 6.12 22
 6 -1 9 -8.02 7.66 22
 7 -4 6 785.54 11.13 22
 7 0 10 562.03 10.55 22
 7 2 11 79.19 9.23 22
 7 3 11 147.91 9.47 22
 8 -5 5 325.04 9.84 22
 8 -4 7 473.95 10.12 22
 8 -3 8 290.59 9.18 22
 8 -2 9 625.66 10.86 22
 8 -1 10 232.06 8.72 22
 8 1 11 32.11 8.36 22
 9 -5 6 165.32 8.58 22
 9 -1 10 -9.13 8.59 22
 10 -6 4 7.5 8.06 22
 10 -5 6 75.67 9.08 22
 11 -7 2 35.23 8.71 22
 11 -5 6 27.55 8.77 22
 4 -1 7 192.73 6.62 22
 6 1 10 16.19 5.39 22
 5 -6 -7 70.92 15.75 19
 7 -7 -12 0.63 14.44 21
 5 -6 -10 91.13 13.27 21
 9 -8 -6 101.44 15.08 21
 -3 7 -2 127.91 11.21 22
 6 -6 -16 224.6 14.03 22
 -4 8 -7 196.88 10.43 22
 -4 11 -7 140.76 10.22 22
 -4 12 -8 1.82 10.4 22
 0 1 2 19.46 16.28 22
 1 9 6 57.46 11.03 22
 2 -3 -16 10.3 9.24 22
 2 5 8 173.76 10.5 22
 3 -3 -20 51.54 10.6 22
 4 -5 -14 17.11 9.06 22
 6 -6 -1 447.5 12.95 22
 7 -5 4 759.68 12.31 22
 8 -7 -1 22.87 9.41 22
 -4 7 -16 157.48 8.2 23
 -4 7 -15 275.08 9.25 23
 -4 7 -8 565 10.54 23
 -4 8 -18 0.53 8.4 23
 -3 4 -16 211.64 8.59 23
 -3 4 -15 226.54 8.96 23
 -3 4 -6 247.93 9.06 23
 -3 5 -19 2.31 8.58 23
 -2 2 -16 3.88 7.55 23
 -2 2 -15 164.06 8.35 23
 -2 3 -19 139.36 8.06 23
 -1 0 -13 1451.64 13.61 23
 -1 0 -6 1383.06 16.94 23
 -1 1 -18 289 9.18 23
 -1 2 -21 332.55 10.68 23
 0 -1 -15 15.01 7.87 23
 0 0 -20 67.8 9.12 23
 1 -2 -16 227.68 9.05 23
 1 -1 -20 -2.72 8.71 23
 1 0 3 77.18 13.16 23
 1 3 6 1832.91 17.84 23
 2 0 5 2099.82 19.45 23
 2 2 7 975.28 12.71 23
 3 -4 -16 272.09 9.53 23
 3 -2 4 36.73 8.67 23
 3 2 8 104.59 7.2 23
 3 8 8 190.41 10.04 23
 4 2 9 34.61 6.64 23
 4 7 9 -1.22 8.34 23
 5 -1 8 9.15 6.24 23
 5 3 10 689.48 11.28 23
 5 4 10 198.87 8.56 23
 5 5 10 -7.08 8.9 23
 6 2 10 598.95 10.55 23
 7 -6 1 1.14 6.26 23
 7 -3 7 3.74 7.6 23
 7 -1 9 28.08 7.81 23
 7 1 10 14.19 7.06 23
 8 0 10 11.6 8.45 23
 9 -7 0 184.4 9 23
 9 -6 3 247.43 9.54 23
 9 -4 7 49.37 7.55 23
 9 -3 8 553.3 10.2 23
 9 -2 9 160.44 9.46 23
 9 0 10 22.97 8.3 23
 10 -7 1 159.13 9.49 23
 10 -4 7 3.62 8.59 23
 10 -3 8 366.46 10.96 23
 10 -2 9 5 8.55 23
 11 -6 4 7.87 8.48 23
 -1 0 -14 494.41 8.29 23
 2 1 6 5998.08 28.47 23
 9 -5 5 165.84 6.81 23
 -3 10 -2 57.19 13.18 22
 5 -6 -11 454.99 16.91 22
 7 -7 -13 1.18 13.13 22
 7 -7 -4 70.09 13.43 22
 10 -8 -4 16.06 11.95 23
 -4 6 -11 246.54 9.04 23
 -4 7 -7 24.71 7.93 23
 -4 8 -6 59.7 8.29 23
 -4 9 -6 354.49 12.16 23
 -4 10 -6 3.3 9 23
 0 -1 -16 24.89 9.25 23
 0 8 5 46.27 9.71 23
 4 -5 -15 82.5 9.74 23
 5 -6 -12 58.69 9.84 23
 8 -6 2 69.63 9.93 23
 11 -7 1 7.6 10.75 23
 -4 6 -15 682.48 10.9 24
 -4 6 -14 174.27 8.7 24
 -4 6 -13 306.3 9.31 24
 -4 6 -12 38.93 7.71 24
 -4 6 -10 11.01 6.38 24
 -4 6 -9 323.33 8.58 24
 -4 7 -18 11.7 8.57 24
 -4 7 -17 5.98 7.86 24
 -3 3 -12 271.38 8.08 24
 -3 3 -11 542.08 9.62 24
 -3 3 -10 206.87 8.03 24
 -3 4 -17 75.18 8 24
 -3 4 -5 225.54 9.31 24
 -3 5 -20 10.03 8.37 24
 -2 2 -17 314.12 9.15 24
 -2 2 -4 0.88 9.64 24
 -2 3 -20 26.5 8.65 24
 -1 0 -15 576.59 10.58 24
 -1 0 -5 2705.05 23.96 24
 -1 1 -19 171.33 8.18 24
 -1 2 -22 65.91 8.89 24
 0 -1 -17 3.51 7.27 24
 0 5 5 3172.25 26.02 24
 1 -2 -17 -4.31 7.42 24
 1 -1 -21 163.24 9.5 24
 2 -3 -17 74.83 7.69 24
 2 8 7 13.89 7.25 24
 3 7 8 65.98 8.03 24
 4 -4 1 3907.56 29.63 24
 4 1 8 144.3 7.29 24
 4 3 9 160.76 8.49 24
 4 4 9 133.25 8.23 24
 4 5 9 11.38 7.36 24
 4 6 9 115.11 9.36 24
 5 -4 3 16.69 6.99 24
 5 -3 5 37.69 7.05 24
 5 1 9 49.45 7.89 24
 6 -5 2 114.96 7.64 24
 6 -3 6 50.63 7.15 24
 6 0 9 68.7 8.01 24
 6 3 10 170.55 8.37 24
 6 4 10 2.55 8.58 24
 7 -2 8 620.75 10.85 24
 7 2 10 101.93 9.11 24
 7 3 10 24.23 8.49 24
 8 -5 4 326.1 9.87 24
 8 -4 6 69.62 7.98 24
 8 -1 9 49.6 7.61 24
 8 1 10 5.45 8.5 24
 8 2 10 10.65 8.38 24
 9 -1 9 1.93 8.52 24
 10 -6 3 68.4 7.85 24
 10 -5 5 5.78 7.59 24
 11 -6 3 79.34 9.03 24
 11 -5 5 116.2 9.1 24
 -4 6 -16 34.98 5.39 24
 -3 3 -13 96.72 5.21 24
 -3 3 -9 1157.12 11.93 24
 -3 4 -18 58.71 5.59 24
 -2 3 -21 9.4 5.83 24
 0 0 -21 43.34 6.09 24
 3 1 7 7.42 4.58 24
 6 -1 8 28.15 4.51 24
 8 -3 7 125.6 6.5 24
 8 -2 8 26.8 5.43 24
 9 -8 -7 46.2 16.65 22
 -1 11 2 114.31 16.58 23
 0 10 4 36.24 12.61 24
 -4 11 -6 108.2 10.32 24
 -4 12 -7 328.75 13.94 24
 -3 5 -3 663.18 14.67 24
 -3 6 -2 1278.72 20.54 24
 0 3 4 81.14 10.79 24
 0 6 5 299.47 11.07 24
 0 7 5 26.04 9.77 24
 1 8 6 7.22 9.23 24
 1 10 5 6 10.21 24
 2 3 7 22.99 8.01 24
 3 -4 -17 3.32 9.41 24
 4 -5 -16 29.88 10.33 24
 5 -6 -13 1.24 8.85 24
 5 -5 0 611.21 14.19 24
 8 -7 -2 9.39 9.23 24
 10 -8 -5 4.6 9.95 24
 10 -7 0 426.88 12.87 24
 -4 6 -17 16.15 7.24 25
 -4 6 -8 1329.21 14.22 25
 -4 7 -19 9.75 8.27 25
 -4 7 -6 35.16 6.8 25
 -4 9 -5 3.01 7.6 25
 -3 3 -15 119.53 8.29 25
 -3 3 -14 46.17 7.8 25
 -3 3 -8 376.8 9.31 25
 -3 4 -19 78.03 8.19 25
 -3 5 -21 46.87 8.94 25
 -2 1 -13 94.96 6.88 25
 -2 1 -12 45.4 6.68 25
 -2 1 -11 89.52 7.23 25
 -2 1 -10 485.6 9.78 25
 -2 1 -9 32.08 7.21 25
 -2 1 -8 1352.42 14.57 25
 -2 2 -19 366.18 9.49 25
 -2 2 -18 104.05 7.85 25
 -1 0 -16 203.1 8.81 25
 -1 1 -20 120.43 9.22 25
 0 -1 -18 146 8.22 25
 1 -2 -18 7.51 7.23 25
 1 1 4 382.41 13.06 25
 1 2 5 1808.62 19.17 25
 1 4 6 99.89 7.7 25
 2 -3 -18 10.38 8.14 25
 2 7 7 71.49 8.28 25
 3 -1 5 350.93 10.28 25
 3 0 6 258.56 9.05 25
 3 3 8 407.97 9.18 25
 3 4 8 54.23 8.17 25
 3 5 8 390.17 10.14 25
 3 6 8 1.14 7.39 25
 4 -2 5 20.31 7.41 25
 4 0 7 166.15 7.79 25
 5 -2 6 2754.08 18.04 25
 5 -1 7 -6.7 6.55 25
 5 0 8 139.69 7.33 25
 5 2 9 2.73 7.81 25
 5 3 9 710.98 11.46 25
 5 5 9 18.64 8.7 25
 5 6 9 58.07 8.84 25
 6 -4 4 280.67 8.76 25
 6 -2 7 155.67 7.32 25
 6 1 9 617.14 10.44 25
 7 -5 3 65.5 6.9 25
 7 -4 5 284.06 8.52 25
 7 0 9 235.86 8.86 25
 8 0 9 217.78 8.81 25
 9 -7 -1 57.62 7.94 25
 9 -6 2 159.81 9.06 25
 9 -5 4 245.09 9.12 25
 9 -4 6 1.5 7.39 25
 9 -3 7 8.62 7.39 25
 9 -2 8 118.43 8.26 25
 9 0 9 -2.58 8.41 25
 10 -4 6 1.75 8.87 25
 10 -3 7 552.17 11.67 25
 10 -2 8 16.64 8.56 25
 11 -7 0 207.77 10.25 25
 11 -4 6 144.14 9.7 25
 -4 5 -13 22.46 5.52 25
 -4 5 -12 225.65 6.18 25
 -4 5 -11 90.35 5.31 25
 -4 6 -18 44.66 6.25 25
 -2 1 -14 7.12 4.43 25
 -1 0 -17 34.59 5.38 25
 4 -1 6 703.79 9.86 25
 4 -5 -3 1656.41 39.05 23
 9 -8 -8 114.39 19.12 23
 -1 9 3 0.4 11.71 24
 1 -2 -2 43.39 20.17 24
 7 -7 -14 3.33 12.83 24
 7 -7 -5 509.08 19.47 24
 -4 6 -7 304.64 10.1 25
 -4 8 -5 297.04 10.74 25
 -4 10 -5 14.13 9.39 25
 0 2 3 2430.11 30.57 25
 1 -3 -11 787.38 13.31 25
 1 -3 -10 483.39 11.9 25
 1 -3 -9 2384.99 21.38 25
 1 7 6 66.3 9.93 25
 3 -4 -18 72.36 10.83 25
 5 -6 -14 18.02 8.67 25
 6 -6 -2 198.08 10.98 25
 7 -6 0 152.25 9.21 25
 8 -6 1 60.79 9.89 25
 -5 9 -16 99.64 9.06 26
 -5 9 -15 2.69 8.58 26
 -5 9 -14 266.35 10.25 26
 -5 9 -13 130.48 8.07 26
 -5 9 -12 376.18 10.04 26
 -5 10 -15 68.08 9.17 26
 -5 10 -14 360.05 11.37 26
 -5 10 -13 20.9 8.65 26
 -5 10 -12 214.69 10.06 26
 -5 10 -11 -1.17 6.98 26
 -5 11 -13 78.85 9.15 26
 -5 11 -12 7.26 8.55 26
 -4 5 -16 6.77 7.34 26
 -4 5 -15 0.21 7.45 26
 -4 5 -14 207.38 8.77 26
 -4 5 -10 52.82 6.61 26
 -4 5 -9 298 8.65 26
 -4 6 -19 -5.24 8.4 26
 -3 3 -17 7.28 7.45 26
 -3 3 -16 204.4 8.95 26
 -3 3 -7 15.17 7.31 26
 -3 4 -20 5.51 8.38 26
 -3 4 -4 181.76 9.37 26
 -2 1 -15 7.53 7.6 26
 -2 1 -7 179.25 9.04 26
 -2 2 -20 267.4 9.95 26
 -1 0 -18 457.63 9.94 26
 -1 0 -4 1725.94 22.1 26
 -1 1 -21 283.8 10.33 26
 0 -2 -12 180.93 7.84 26
 0 -2 -11 988.45 12.53 26
 0 -2 -10 178.93 8.17 26
 0 -2 -9 235.61 8.75 26
 0 -1 -19 103.2 7.78 26
 1 -3 -13 27.17 7.91 26
 1 -3 -12 570.85 10.73 26
 1 -3 -8 51.17 7.32 26
 1 -2 -19 9.39 8.62 26
 1 5 6 -0.48 6.45 26
 1 6 6 103.73 7.41 26
 2 -4 -11 381.82 10.27 26
 2 -4 -10 462.64 11.05 26
 2 -4 -9 30.65 7 26
 2 -3 -19 85.82 9.11 26
 2 -1 3 226.69 12.99 26
 2 2 6 191.94 8.67 26
 2 4 7 45.08 6.68 26
 2 5 7 7.4 6.4 26
 2 6 7 213.58 9.49 26
 2 9 6 184.91 10.11 26
 3 -3 1 1372.48 20.16 26
 3 8 7 -1.53 8.51 26
 4 -5 -17 267.67 11.05 26
 4 -3 3 33.27 7.87 26
 4 2 8 291.98 8.1 26
 4 7 8 25.76 8.72 26
 5 1 8 12.94 6.29 26
 5 4 9 344.25 9.49 26
 6 0 8 89.42 8.28 26
 6 2 9 18.14 7.5 26
 6 3 9 168.29 8.42 26
 6 4 9 5.86 8.45 26
 6 5 9 8.7 8.25 26
 7 -3 6 43.88 6.59 26
 7 -2 7 76.56 8.11 26
 7 -1 8 673.21 11.03 26
 7 1 9 327.29 9.29 26
 7 2 9 20.19 7.04 26
 8 -4 5 149.05 8.62 26
 8 -1 8 447.41 10.02 26
 8 1 9 154.23 9.38 26
 8 2 9 46.99 8.75 26
 9 -1 8 552.46 11.56 26
 9 1 9 3.82 8.33 26
 10 -7 -1 47.91 8.48 26
 10 -6 2 27.11 7.37 26
 10 -5 4 16.11 7.29 26
 10 -1 8 43.12 8.58 26
 11 -6 2 15.85 8.66 26
 11 -5 4 5 8.55 26
 11 -4 5 7.89 8.4 26
 -2 1 -16 32.34 5.68 26
 7 4 9 1.02 5.91 26
 -1 12 1 14.56 16.37 24
 3 -4 -2 541.78 25.97 24
 -1 5 3 73.74 12.4 25
 0 11 3 89.36 14.41 25
 10 -8 -6 -4.95 11.77 26
 -5 9 -11 81.93 9.45 26
 -5 11 -11 3.74 10.53 26
 -4 7 -5 161.98 9.37 26
 -4 12 -6 2.27 10.43 26
 1 9 5 210.41 10.88 26
 2 -4 -12 289.73 11.83 26
 2 -4 -8 1.56 8.11 26
 5 -6 -15 129.87 11.79 26
 8 -7 -3 41.06 9.79 26
 8 -5 3 178.48 10.61 26
 9 -7 -2 14.35 8.89 26
 11 -7 -1 113.87 11.61 26
 -5 8 -17 25.94 8.54 27
 -5 8 -16 50.21 8.85 27
 -5 8 -15 70.86 7.68 27
 -5 8 -14 25.35 7.26 27
 -5 8 -13 176.69 8.49 27
 -5 8 -12 3.29 7.35 27
 -5 8 -11 286.59 9.38 27
 -5 9 -17 0.85 8.26 27
 -5 9 -10 214.43 8.95 27
 -5 10 -10 46.19 7.68 27
 -5 11 -10 0.16 8.47 27
 -5 12 -11 6.35 7.96 27
 -4 5 -18 19.71 7.97 27
 -4 5 -17 -7.81 7.39 27
 -4 5 -8 0.19 6.46 27
 -4 6 -20 28.39 8.61 27
 -4 6 -6 112.2 7.41 27
 -3 3 -19 71.05 8.42 27
 -3 3 -18 303.99 9.07 27
 -3 3 -6 656.7 11.89 27
 -3 4 -21 267.41 10.54 27
 -2 1 -17 520.73 9.99 27
 -2 1 -6 6.09 8.31 27
 -2 2 -21 7.68 8.57 27
 -2 2 -3 317.4 13.41 27
 -1 -1 -12 1027.04 12.28 27
 -1 -1 -11 2.54 6.55 27
 -1 -1 -10 2225.42 17.22 27
 -1 0 -19 -8.51 7.24 27
 0 -2 -14 19.52 7.85 27
 0 -2 -13 228.03 8.11 27
 0 -2 -8 8.33 7.22 27
 0 -1 -20 13 8.58 27
 1 -3 -15 66.66 8.18 27
 1 -3 -14 56.96 8.16 27
 1 -3 -7 141.96 8.83 27
 1 -2 -20 13.82 8.59 27
 2 -4 -13 3.59 7.67 27
 2 -3 -20 53.23 8.88 27
 3 -4 -19 22.53 8.39 27
 3 -2 3 496.81 12.58 27
 3 2 7 186.55 8.03 27
 4 -5 -18 209.97 10.51 27
 4 3 8 12.29 7.88 27
 4 4 8 70.76 8.04 27
 4 5 8 595.67 10.94 27
 4 6 8 43.28 7.48 27
 5 -4 2 19.73 7.11 27
 5 -3 4 8.13 6.74 27
 6 -5 1 87.42 7.36 27
 6 -3 5 5012.51 23.95 27
 6 -2 6 369.88 8.67 27
 6 -1 7 228.74 7.75 27
 7 -5 2 97 7.12 27
 7 -4 4 1214.87 13.15 27
 7 0 8 117.93 8.26 27
 7 3 9 22.36 8.73 27
 8 -3 6 -1.94 7.44 27
 8 -2 7 328.37 9.22 27
 8 0 8 192.12 8.72 27
 9 -6 1 1125.12 14.42 27
 9 -4 5 194.96 8.45 27
 9 -3 6 52.74 7.52 27
 9 -2 7 1252.12 13.24 27
 9 0 8 113.88 9.33 27
 10 -4 5 106.51 8.1 27
 10 -3 6 261.54 10.33 27
 10 -2 7 170.76 9.9 27
 11 -3 6 48.89 8.97 27
 -3 2 -12 17.24 4.55 27
 9 -8 -9 113.45 22.36 23
 -4 11 -5 91.93 11.39 27
 0 9 4 104.87 11.7 27
 10 -8 -7 5.88 11.48 27
 -5 10 -9 -3.57 8.9 27
 -4 9 -4 242.86 12.16 27
 0 -2 -7 277.87 11.41 27
 2 -4 -14 113.18 10.19 27
 2 -4 -7 39.44 8.88 27
 3 -5 -11 517.06 14.08 27
 3 7 7 354.74 11.63 27
 4 8 7 29.89 10.55 27
 7 -6 -1 20.12 7.89 27
 9 -5 3 135.27 10.26 27
 -5 7 -17 10.45 8.61 28
 -5 7 -16 4.16 7.11 28
 -5 7 -15 239.38 8.5 28
 -5 7 -14 331.83 9.24 28
 -5 7 -13 20.14 7.34 28
 -5 7 -12 5.68 7.2 28
 -5 7 -11 86.94 8.16 28
 -5 8 -18 1.91 8.35 28
 -5 8 -10 128.86 8.43 28
 -5 9 -9 54.19 7.94 28
 -5 11 -9 22.59 8.77 28
 -5 12 -10 21.39 8.6 28
 -4 4 -16 311.87 9.15 28
 -4 4 -15 257.01 8.86 28
 -4 4 -14 23.81 7.57 28
 -4 4 -13 29.19 7.78 28
 -4 4 -12 113.71 7 28
 -4 4 -11 535.27 9.42 28
 -4 4 -10 373.48 9.01 28
 -4 5 -20 97.29 8.92 28
 -4 5 -19 157.04 9.59 28
 -4 5 -7 141.56 7.79 28
 -3 2 -15 369.06 9.63 28
 -3 2 -14 11.26 7.58 28
 -3 2 -13 45.12 6.48 28
 -3 2 -11 48.78 6.82 28
 -3 2 -10 243.11 8.25 28
 -3 2 -9 422.14 9.5 28
 -3 3 -20 192.37 9.52 28
 -3 3 -5 826.94 13.32 28
 -2 1 -19 476.13 10.09 28
 -2 1 -18 7.34 7.21 28
 -1 -1 -15 1.34 7.53 28
 -1 -1 -14 3.77 7.71 28
 -1 -1 -13 115.68 7.17 28
 -1 -1 -9 296.71 9.14 28
 -1 -1 -8 1033.88 13.62 28
 -1 0 -20 244.53 9.72 28
 0 -2 -16 -5 7.52 28
 0 -2 -15 26.74 7.72 28
 0 -1 -21 103.06 9.21 28
 1 -3 -16 206.93 8.8 28
 1 3 5 7.63 7.41 28
 2 -4 -15 123.68 8.56 28
 2 0 4 17.8 9.62 28
 2 1 5 2.63 7.91 28
 2 8 6 297.92 9.87 28
 3 1 6 202.98 8.32 28
 3 3 7 555.46 10.03 28
 3 9 6 3.86 8.8 28
 4 -2 4 253.12 9.28 28
 4 1 7 547.11 9.84 28
 5 -2 5 364.65 9.26 28
 5 -1 6 1995.03 15.62 28
 5 0 7 35.18 6.65 28
 5 2 8 162.41 8.61 28
 5 3 8 1045.52 12.93 28
 5 4 8 271.72 9.23 28
 5 5 8 160.68 8.34 28
 5 6 8 16.26 8.56 28
 6 -4 3 335.74 9.17 28
 6 1 8 43.62 7.66 28
 6 2 8 349.56 9.51 28
 7 -3 5 598.59 9.95 28
 7 -2 6 -3.82 7.73 28
 7 -1 7 425.1 9.75 28
 7 1 8 38.29 7.56 28
 8 -6 0 116.63 8.66 28
 8 -4 4 271.21 9.39 28
 8 -1 7 99.61 8.13 28
 8 1 8 8.59 7.14 28
 9 -1 7 -4.83 7.3 28
 9 1 8 30.86 8.77 28
 10 -7 -2 70.9 9.33 28
 10 -6 1 165.98 8.91 28
 10 -5 3 19.39 7.5 28
 10 -1 7 12.69 8.53 28
 11 -6 1 86.53 9.19 28
 11 -5 3 79.38 9.36 28
 11 -4 4 7.65 8.43 28
 11 -3 5 4.64 8.54 28
 -3 2 -16 21.15 5.45 28
 -3 12 -3 1.5 15.79 26
 -3 8 -1 49.75 12.17 27
 -1 8 3 86.1 13.43 27
 -4 8 -4 215.91 11.26 28
 -1 6 3 489.32 16.24 28
 3 -5 -10 13.26 9.06 28
 5 -6 -16 244.78 14.38 28
 -5 8 -9 200.74 10.88 28
 -4 6 -5 278.37 10.37 28
 -3 5 -2 24.45 9.35 28
 -2 3 -1 513.15 18.19 28
 0 4 4 3440.4 29.03 28
 1 -3 -6 29.06 9.37 28
 1 10 4 334.87 13.46 28
 2 3 6 10.93 8.35 28
 3 -5 -13 1.27 9.32 28
 3 -5 -12 12.08 9.25 28
 3 -5 -9 304.22 11.9 28
 3 6 7 482.39 12.12 28
 4 -4 0 36.33 9.54 28
 5 -5 -1 -0.28 8.39 28
 8 -7 -4 13.1 9.34 28
 9 -7 -3 88.24 9.84 28
 11 -7 -2 227.7 12.3 28
 -5 6 -15 71.69 7.75 29
 -5 6 -14 86.95 7.9 29
 -5 6 -13 16.02 7.67 29
 -5 7 -18 -4.17 8.41 29
 -5 7 -10 430.49 10.25 29
 -5 9 -8 39.54 7.66 29
 -5 10 -8 -0.57 7.43 29
 -4 4 -18 8.61 7.18 29
 -4 4 -17 607.55 10.8 29
 -4 4 -9 49.39 6.84 29
 -4 5 -6 16.7 6.73 29
 -3 2 -18 510.67 10.31 29
 -3 2 -17 135.6 8.31 29
 -3 2 -8 3263.28 19.89 29
 -3 3 -21 17.73 8.56 29
 -3 4 -3 2037.7 21.05 29
 -2 0 -14 186.71 8.82 29
 -2 0 -13 1039.96 11.88 29
 -2 0 -12 70.73 6.88 29
 -2 0 -11 941.78 11.84 29
 -2 0 -10 13.76 6.75 29
 -2 1 -20 2.19 8.62 29
 -2 1 -5 10.94 8.96 29
 -1 -1 -16 179.33 8.71 29
 -1 -1 -7 406.71 10.81 29
 -1 0 -21 24.26 8.61 29
 0 -2 -17 42.97 7.65 29
 0 -2 -6 47.17 8.44 29
 1 -3 -17 27.59 7.5 29
 1 8 5 4.73 7.45 29
 2 -4 -16 21.65 7.63 29
 2 7 6 564.96 11.67 29
 3 -1 4 141.94 9.26 29
 3 0 5 1755.14 16.45 29
 3 4 7 451.8 9.47 29
 3 5 7 626.87 11.6 29
 4 -1 5 365.25 9.57 29
 4 0 6 16.93 7.1 29
 4 2 7 2.98 6.57 29
 4 7 7 120.49 9.48 29
 5 1 7 354.29 8.63 29
 5 7 7 102.87 9.42 29
 6 -3 4 12.51 6.94 29
 6 0 7 55.09 6.38 29
 6 3 8 647.34 11 29
 6 4 8 -5.65 7.25 29
 6 5 8 6.31 8.63 29
 7 2 8 278.98 9.03 29
 7 3 8 357.69 9.79 29
 7 4 8 -6.54 8.57 29
 8 -5 2 163 8.94 29
 8 -3 5 14.52 7.64 29
 8 -2 6 -2.94 7.51 29
 8 2 8 28.27 9.08 29
 8 3 8 5.75 8.27 29
 9 -6 0 4.17 7.69 29
 9 -4 4 3.34 7.39 29
 9 -3 5 20.75 7.27 29
 9 -2 6 1.03 7.45 29
 10 -4 4 7.37 7.37 29
 10 -3 5 174.8 9.06 29
 10 -2 6 118.15 9.69 29
 10 0 7 9.08 8.32 29
 11 -5 2 10.1 8.44 29
 9 0 7 33.39 6.25 29
 7 -7 -6 2.88 14.21 27
 -2 4 0 2616.83 42.98 28
 -3 7 -1 238.03 14.66 28
 -1 7 3 259.54 13.93 28
 -1 10 2 0.79 11.47 28
 -4 10 -4 472.38 15.72 29
 6 -6 -3 1144.7 20.67 29
 -5 8 -8 23.34 9.55 29
 -5 11 -8 54.82 9.98 29
 -5 12 -9 56.14 10.93 29
 -4 7 -4 146.97 9.49 29
 -1 -1 -17 224.55 10.22 29
 0 8 4 53.66 10.03 29
 0 10 3 2.35 8.71 29
 2 -4 -17 20.07 9 29
 3 -5 -15 188.23 10.59 29
 3 -5 -14 163.13 10.49 29
 11 -6 0 25.26 10.71 29
 -5 6 -18 49.57 9.06 30
 -5 6 -17 -11.32 8.62 30
 -5 6 -16 116.94 7.94 30
 -5 6 -12 -1.96 7.57 30
 -5 6 -11 175.19 8.38 30
 -5 7 -9 -2.94 7.84 30
 -4 3 -13 40.73 7.61 30
 -4 4 -20 4.69 8.35 30
 -4 4 -19 600.61 11.96 30
 -4 4 -8 35.1 6.85 30
 -3 2 -19 -0.88 8.61 30
 -3 2 -7 37.35 7.51 30
 -2 0 -16 1247.43 13.2 30
 -2 0 -15 1.95 7.46 30
 -2 0 -9 170.53 8 30
 -2 1 -21 48.85 8.8 30
 -1 -1 -18 111.08 7.92 30
 -1 0 -3 78.38 13.32 30
 0 -2 -19 244.13 10.09 30
 0 -2 -18 10.7 7.23 30
 1 -3 -18 96.55 9.52 30
 1 2 4 1009.36 16.06 30
 1 4 5 369.01 10.29 30
 2 4 6 0.24 6.5 30
 2 5 6 395.02 9.4 30
 2 6 6 110.5 8.56 30
 2 9 5 81.22 9.29 30
 3 2 6 770.55 11.32 30
 3 8 6 204.5 10.24 30
 4 -3 2 228.91 9.87 30
 4 3 7 182.52 7.52 30
 4 4 7 63.59 8.03 30
 4 5 7 181.09 8.65 30
 4 6 7 421.01 10.19 30
 5 -3 3 81.25 7.56 30
 5 6 7 9.21 8.69 30
 6 -5 0 53.16 7.11 30
 6 -2 5 828.7 11.09 30
 6 -1 6 29.91 6.38 30
 6 1 7 4.41 7.7 30
 7 -5 1 7.56 6.38 30
 7 -4 3 784.86 11.54 30
 7 0 7 864.69 11.71 30
 8 0 7 212.32 8.76 30
 9 -5 2 30.07 7.64 30
 9 1 7 13.79 8.39 30
 10 -7 -3 13.68 8.65 30
 10 -6 0 10.37 7.46 30
 10 -5 2 2.65 7.23 30
 10 -1 6 240.42 9.88 30
 11 -7 -3 50.2 9.32 30
 11 -4 3 -12.84 8.96 30
 11 -3 4 49.36 8.68 30
 11 -2 5 342.47 10.55 30
 -4 3 -14 141.5 6.44 30
 -4 3 -12 0.92 4.28 30
 -2 0 -17 220.3 7.15 30
 1 0 2 390.7 14.6 30
 5 2 7 -5.01 4.31 30
 6 6 7 5.92 6.06 30
 7 -1 6 105.8 6.27 30
 8 1 7 419.5 8.38 30
 9 -1 6 456.74 8.61 30
 9 2 7 10.8 5.81 30
 -4 12 -5 425.03 17.7 30
 2 -4 -6 -0.41 10.06 30
 3 -5 -8 50.94 10 30
 -5 9 -7 8.94 9.32 30
 -5 10 -7 230.68 11.13 30
 0 5 4 1171.43 17.94 30
 0 7 4 247.09 10.61 30
 1 -3 -19 -7.97 10.67 30
 1 7 5 93.91 10.21 30
 2 -4 -18 10.16 10.66 30
 3 -5 -16 47.73 9.74 30
 4 8 6 7.37 10.56 30
 6 -4 2 5.01 8.09 30
 7 -6 -2 34.62 8.64 30
 8 -6 -1 208.65 11.04 30
 9 -7 -4 8.11 8.92 30
 -6 9 -16 11.82 8.38 31
 -6 9 -15 33.16 8.93 31
 -6 10 -14 311.48 10.62 31
 -6 10 -13 59.25 9.17 31
 -5 5 -16 809.39 11.74 31
 -5 5 -15 397.11 9.57 31
 -5 5 -14 243.38 8.88 31
 -5 5 -13 78.29 7.8 31
 -5 6 -19 59.17 8.67 31
 -5 6 -10 7.29 7.83 31
 -5 6 -9 2.1 6.13 31
 -5 7 -8 1122.04 13.97 31
 -5 8 -7 1018.48 14.19 31
 -4 3 -17 50.44 7.69 31
 -4 3 -16 881.74 11.74 31
 -4 3 -15 42.23 7.73 31
 -4 3 -11 259.63 8.05 31
 -4 3 -10 463.87 9.31 31
 -4 4 -7 -4.07 6.69 31
 -4 5 -5 106.4 7.7 31
 -4 6 -4 894.67 13.99 31
 -3 1 -15 661.85 10.87 31
 -3 1 -14 97.43 8.29 31
 -3 1 -13 424.66 8.75 31
 -3 1 -12 50.66 6.48 31
 -3 2 -21 -9.36 8.52 31
 -3 2 -20 120.24 9.2 31
 -3 2 -6 47.82 7.91 31
 -3 3 -4 149.22 9.55 31
 -2 0 -18 212.9 8.65 31
 -2 0 -8 495.4 10.37 31
 -2 1 -4 13.69 9.98 31
 -1 -1 -19 111.32 9.31 31
 -1 -1 -6 1838.74 18.64 31
 0 -2 -20 205.25 9.9 31
 0 -1 -2 16.07 14.11 31
 1 1 3 1492.77 21.65 31
 1 5 5 262.59 9.1 31
 1 6 5 35.85 6.69 31
 2 2 5 908.19 13.32 31
 3 -2 2 2534.01 23.49 31
 3 7 6 226.4 9.1 31
 4 1 6 72.09 7.21 31
 5 -4 1 92.87 8.09 31
 5 -2 4 597.28 10.73 31
 5 -1 5 859.33 11.62 31
 5 0 6 8.51 6.51 31
 5 3 7 228.27 9.04 31
 5 4 7 1002.01 12.89 31
 5 5 7 7.31 7.24 31
 6 2 7 17.17 7.87 31
 6 5 7 -1.57 8.59 31
 7 -3 4 3.29 6.59 31
 7 -2 5 14.33 6.29 31
 7 1 7 441.01 9.79 31
 7 2 7 36.38 7.47 31
 7 4 7 15.68 8.67 31
 7 5 7 11.49 8.34 31
 8 -5 1 119.56 8.43 31
 8 -4 3 82.31 8.38 31
 8 -3 4 205.41 8.83 31
 8 -2 5 30.97 7.75 31
 8 -1 6 689.28 11.12 31
 8 2 7 13.01 8.53 31
 8 3 7 -8.59 8.77 31
 9 -4 3 1.13 7.5 31
 9 -3 4 201.5 8.89 31
 9 -2 5 445.1 10.05 31
 10 -4 3 664.78 11.3 31
 10 -3 4 40.92 7.65 31
 10 -2 5 424.59 11.23 31
 10 0 6 47.19 8.88 31
 11 -6 -1 197.34 10.49 31
 11 -5 1 5.34 8.66 31
 -4 3 -18 158.09 6.61 31
 -3 1 -11 639.26 8.87 31
 7 3 7 148.98 6.47 31
 8 -7 -5 490.39 15.66 31
 -6 9 -14 6.82 10.5 31
 -5 11 -7 2.89 8.69 31
 -5 12 -8 7.16 10.27 31
 -2 2 -2 931.56 20.73 31
 0 -2 -5 327.02 13.4 31
 0 6 4 130.08 9.61 31
 0 11 2 13.51 10.64 31
 1 -3 -20 169.5 11.9 31
 1 -3 -5 63.23 10.64 31
 1 9 4 35.4 9.43 31
 2 -4 -19 107.74 11.08 31
 2 8 5 129.2 10.18 31
 2 10 4 52.29 10.83 31
 3 -5 -17 40.53 10.61 31
 3 9 5 128.65 11.23 31
 9 -6 -1 418.21 12.3 31
 10 -7 -4 7.51 10.5 31
 10 -6 -1 261.9 10.95 31
 11 -7 -4 21.42 10.27 31
 -6 8 -17 -5.32 8.48 32
 -6 8 -16 29.07 8.48 32
 -6 8 -15 2.35 8.55 32
 -6 8 -14 16.89 7.98 32
 -6 9 -13 3.11 8.56 32
 -6 9 -12 46.3 7.46 32
 -6 10 -12 233.04 10.49 32
 -6 11 -12 12.77 8.53 32
 -5 5 -19 87.58 9 32
 -5 5 -18 193.96 9.71 32
 -5 5 -17 356.46 10.41 32
 -5 5 -12 342.68 9.61 32
 -5 5 -11 68.4 8.35 32
 -5 6 -8 206.06 7.98 32
 -5 7 -7 9.22 6.25 32
 -4 3 -19 41.27 8.51 32
 -4 3 -9 896.22 11.54 32
 -4 4 -6 1024.87 13.22 32
 -3 1 -18 4.23 7.15 32
 -3 1 -17 507 10.15 32
 -3 1 -16 212.81 8.7 32
 -3 1 -10 349.76 8.72 32
 -3 1 -9 1371.05 13.53 32
 -2 0 -20 116.71 9.12 32
 -2 0 -19 29.52 8.74 32
 -2 0 -7 114.97 8.3 32
 -1 -1 -20 0.29 8.35 32
 3 1 5 28.44 7.46 32
 3 3 6 7.59 6.42 32
 3 4 6 107.05 7.25 32
 3 5 6 64.6 8.04 32
 3 6 6 593.45 11.32 32
 4 -2 3 46.91 8.23 32
 4 0 5 106.81 7.88 32
 4 2 6 722.34 10.79 32
 4 7 6 84.84 8.01 32
 5 1 6 28.44 6.74 32
 5 7 6 91.48 9.2 32
 6 -3 3 1191.99 13.48 32
 6 0 6 8.56 6.3 32
 6 3 7 1277.86 13.85 32
 6 4 7 375.28 9.59 32
 7 -4 2 442.38 9.67 32
 7 0 6 217.48 8.88 32
 8 0 6 287.59 9.07 32
 9 -5 1 135.74 8.56 32
 9 0 6 79.84 7.99 32
 9 1 6 9.31 8.44 32
 10 -5 1 9.34 7.27 32
 10 -1 5 335.07 10.23 32
 11 -4 2 -6.21 8.61 32
 11 -3 3 10.92 8.66 32
 11 -2 4 -5.72 8.79 32
 -3 11 -2 31.44 17.11 29
 -3 9 -1 123.28 18.97 29
 -4 11 -4 155.84 13.98 31
 -3 6 -1 490.15 17.77 31
 -1 11 1 31.22 13.91 31
 -4 8 -3 531.92 14.75 32
 -4 9 -3 35.83 11.5 32
 -6 8 -13 7.8 8.69 32
 -6 10 -11 68.81 11.01 32
 -5 5 -10 1167.48 13.37 32
 -5 9 -6 5.08 9.27 32
 -5 10 -6 91.63 10.09 32
 0 3 3 39.28 10.69 32
 0 9 3 16.82 9.35 32
 3 -5 -18 66.41 10.63 32
 3 -3 0 498.47 16.05 32
 4 -6 -14 275.81 12.04 32
 4 -6 -13 54.79 9.68 32
 4 -6 -12 196.75 11.74 32
 5 -5 -2 1692.74 23.03 32
 7 -5 0 9.05 7.94 32
 8 -6 -2 41.51 9.82 32
 9 -7 -5 6.97 8.94 32
 -6 7 -17 121.77 9.21 33
 -6 7 -16 9.91 8.47 33
 -6 7 -15 34.87 8.14 33
 -6 7 -14 17.82 7.34 33
 -6 8 -12 2.79 7.14 33
 -6 9 -11 27.27 7.4 33
 -6 11 -11 265.56 10.88 33
 -5 4 -16 22.72 7.44 33
 -5 4 -15 170.05 8.45 33
 -5 4 -14 5.45 7.46 33
 -5 5 -9 6.36 6.46 33
 -5 8 -6 75.04 8.5 33
 -4 2 -15 365.38 9.3 33
 -4 2 -14 35.15 7.7 33
 -4 2 -13 921.19 12.1 33
 -4 3 -20 116.08 9.21 33
 -4 3 -8 4.24 6.61 33
 -3 1 -19 -1.7 8.45 33
 -3 1 -8 428.69 9.54 33
 -3 2 -5 859.02 13.34 33
 -2 0 -6 296.23 10.15 33
 -1 -2 -16 120.11 8.45 33
 -1 -2 -15 88.01 7.82 33
 -1 -2 -14 34.65 7.78 33
 -1 -2 -13 219.29 9.01 33
 -1 -2 -12 148.29 7.36 33
 -1 -2 -11 81.84 7 33
 -1 -1 -5 1089.32 16.32 33
 0 -3 -16 169.09 8.54 33
 0 -3 -15 -2.48 7.46 33
 0 -3 -14 15.26 7.67 33
 0 -3 -13 141.11 8.78 33
 0 -3 -12 6.95 6.29 33
 0 -3 -11 999.49 13 33
 2 1 4 7578.77 34.89 33
 2 3 5 615.77 11.23 33
 2 7 5 3.99 7.72 33
 3 -1 3 23.18 9.12 33
 3 0 4 751.69 12.77 33
 3 8 5 6.55 7.45 33
 4 -1 4 625.78 11.41 33
 4 3 6 5.06 6.46 33
 4 6 6 32.56 7.69 33
 5 6 6 17.2 7.2 33
 6 -2 4 1449.16 13.75 33
 6 -1 5 10.9 6.49 33
 6 1 6 189.18 8.76 33
 6 6 6 93.32 9.14 33
 7 -3 3 1951.92 15.67 33
 7 -1 5 19.84 7.19 33
 7 1 6 474.15 9.91 33
 7 5 6 147.87 9.4 33
 8 -4 2 1776.14 15.99 33
 8 -1 5 6.6 7.54 33
 8 1 6 45.81 7.56 33
 8 2 6 27.02 7.37 33
 8 4 6 5.5 8.31 33
 9 -4 2 4.62 7.55 33
 9 -2 4 47.55 7.57 33
 9 -1 5 36.38 7.58 33
 9 2 6 5.45 8.18 33
 10 -4 2 104.71 8.2 33
 10 -3 3 131.93 8 33
 10 -2 4 8.5 7.07 33
 10 0 5 -8.26 8.61 33
 11 -7 -5 26.68 8.81 33
 11 -6 -2 -4.7 8.75 33
 11 -5 0 -0.69 8.75 33
 -5 4 -13 -4.53 5.26 33
 -3 1 -20 8.21 5.8 33
 5 2 6 397.72 7.61 33
 8 3 6 269.67 8.05 33
 10 1 5 -4.67 5.9 33
 7 -7 -7 604.73 23.71 31
 3 -5 -7 140.18 12.81 32
 -4 7 -3 384.82 13 33
 -1 9 2 150.99 12.61 33
 4 -6 -11 68.37 11.48 33
 6 -6 -4 892.97 19.51 33
 -6 8 -11 7.53 8.87 33
 -6 10 -10 145.48 9.81 33
 -5 12 -7 29.03 10.83 33
 -3 4 -2 110.03 11.26 33
 0 -3 -10 163.05 9.27 33
 1 -4 -14 14.21 9.32 33
 1 -4 -13 49.56 9.74 33
 1 -4 -12 1498.4 17.85 33
 1 -4 -11 60.13 8.39 33
 1 3 4 1561.2 19.02 33
 1 8 4 462.89 13.02 33
 1 10 3 24.26 10.76 33
 2 9 4 30.93 10.3 33
 4 -6 -16 7.73 10.5 33
 4 -6 -15 141.48 11.95 33
 6 -5 -1 334.9 11.36 33
 7 -6 -3 26.99 9.88 33
 9 -6 -2 11.03 9.22 33
 10 -7 -5 19.17 10.73 33
 10 -6 -2 -2.93 9.07 33
 -6 7 -13 44.57 7.48 34
 -6 7 -12 37.36 7.54 34
 -6 8 -10 106.36 8.24 34
 -6 9 -10 222.27 9.28 34
 -6 11 -10 13.23 8.6 34
 -5 4 -19 325.67 10.75 34
 -5 4 -18 90.55 9.26 34
 -5 4 -17 164.76 9.01 34
 -5 4 -12 186.93 8.73 34
 -5 4 -11 37.87 6.27 34
 -5 5 -8 10.44 6.44 34
 -5 6 -7 311.65 8.93 34
 -5 7 -6 88.47 7.19 34
 -4 2 -18 -3.68 8.61 34
 -4 2 -17 24.36 7.15 34
 -4 2 -16 84.91 7.63 34
 -4 2 -12 14.24 6.15 34
 -4 2 -11 69.13 6.68 34
 -4 3 -7 849.63 11.7 34
 -4 4 -5 597.99 11.31 34
 -4 5 -4 801.21 13.23 34
 -3 3 -3 2580.03 23.07 34
 -2 -1 -17 320.34 9.28 34
 -2 -1 -16 14.38 7.63 34
 -2 -1 -15 256.83 9.15 34
 -2 -1 -14 43.75 7.71 34
 -2 -1 -13 399.51 9.84 34
 -2 -1 -12 21.72 6.58 34
 -2 -1 -11 756.7 10.91 34
 -1 -2 -18 39.8 8.15 34
 -1 -2 -17 260.16 9.06 34
 -1 -2 -10 340.51 9.07 34
 -1 -2 -9 1860.74 16.63 34
 0 -3 -18 176.11 9.77 34
 0 -3 -17 -0.93 7.29 34
 0 -3 -9 1990.29 18.18 34
 1 -4 -16 87.2 8.07 34
 1 -4 -15 117.19 8.25 34
 2 4 5 563.15 10.72 34
 2 5 5 7 6.19 34
 2 6 5 252.97 9.82 34
 3 2 5 14.7 7.06 34
 4 -3 1 654.22 13.3 34
 4 4 6 19.57 7.73 34
 4 5 6 548.58 10.75 34
 4 8 5 -2.89 8.59 34
 5 -3 2 7.6 7.02 34
 5 0 5 275.52 8.45 34
 5 3 6 41.31 7.78 34
 5 4 6 255.17 9.31 34
 5 5 6 754.66 11.39 34
 6 -4 1 0.63 6.51 34
 6 2 6 330.35 9.48 34
 6 3 6 359.51 9.85 34
 6 4 6 154.35 8.62 34
 6 5 6 205.38 8.47 34
 7 -2 4 38.04 6.62 34
 7 2 6 432.8 9.75 34
 7 3 6 220.84 8.71 34
 7 4 6 10.96 8.69 34
 8 -5 0 574.44 11.76 34
 8 -3 3 9.53 7.54 34
 8 -2 4 57.57 7.94 34
 9 -5 0 402.11 10.41 34
 9 -3 3 6.11 7.46 34
 9 0 5 228.19 8.54 34
 10 -5 0 31.7 7.57 34
 10 -1 4 142.77 9.5 34
 11 -4 1 78.24 9.13 34
 11 -3 2 -3.95 8.56 34
 11 -2 3 603.15 12.49 34
 -4 2 -19 -6.11 6 34
 -4 2 -10 470.03 8.01 34
 4 1 5 975.22 11.2 34
 8 0 5 852.77 10.37 34
 9 1 5 200.86 7.52 34
 6 -7 -14 75.79 15.49 33
 6 -7 -13 29.01 15.01 33
 -1 4 2 31.34 13.38 33
 -1 12 0 173.54 16.09 33
 4 -6 -10 564.01 18.72 33
 6 -7 -15 4.97 13.21 33
 8 -7 -6 23.18 10.83 34
 -5 11 -6 55.89 9.59 34
 -4 6 -3 639.23 13.99 34
 1 -4 -10 1618.92 18.07 34
 1 11 2 4.9 10.36 34
 3 7 5 904.01 14.42 34
 4 -6 -17 137.19 11.88 34
 4 -4 -1 71.44 10.18 34
 -6 6 -18 396.21 11.44 35
 -6 6 -17 17.94 8.72 35
 -6 6 -16 470.23 11.31 35
 -6 6 -15 36.36 7.53 35
 -6 6 -14 171.78 8.58 35
 -6 6 -13 62.04 7.83 35
 -6 6 -12 24.84 7.62 35
 -6 7 -11 18.94 7.28 35
 -6 7 -10 7.73 7.59 35
 -6 8 -9 30.18 7.66 35
 -6 9 -9 99.21 8.12 35
 -6 10 -9 -0.83 7.24 35
 -5 4 -10 387.9 8.72 35
 -4 2 -20 19.03 8.23 35
 -4 2 -9 72.14 7.1 35
 -3 0 -17 71.47 7.73 35
 -3 0 -16 858.18 11.78 35
 -3 0 -15 341.18 9.54 35
 -3 0 -14 614.5 10.58 35
 -3 0 -13 242.18 8.93 35
 -3 0 -12 14.77 6.46 35
 -3 1 -7 251.54 9 35
 -2 -1 -19 136.73 9.54 35
 -2 -1 -18 1.09 8.06 35
 -2 -1 -10 1438.58 14.12 35
 -2 -1 -9 18.23 6.85 35
 -2 1 -3 232.27 12.84 35
 -1 -2 -19 27.85 8.7 35
 0 -3 -19 -3.77 8.52 35
 1 -4 -18 22.41 8.78 35
 1 -4 -17 7.51 8.81 35
 1 7 4 215.95 9.56 35
 3 9 4 29.64 8.7 35
 4 7 5 765.06 12.61 35
 5 -4 0 121.31 8.35 35
 5 -2 3 104.06 7.73 35
 5 -1 4 1749.96 15.28 35
 5 7 5 173.08 9.75 35
 6 0 5 19.13 6.28 35
 7 -4 1 9.39 6.37 35
 7 0 5 12.77 7.43 35
 8 1 5 364.55 9.61 35
 9 -4 1 4.02 7.53 35
 9 -1 4 92.93 7.63 35
 9 2 5 1.66 8.48 35
 9 3 5 23.57 8.63 35
 10 -4 1 51.29 7.8 35
 10 -3 2 2.31 7.35 35
 10 -2 3 44.46 7.75 35
 10 0 4 52.21 8.87 35
 11 -6 -3 361.78 11.46 35
 11 -5 -1 11.08 8.65 35
 11 -1 3 77.87 8.92 35
 -3 0 -11 812.32 9.96 35
 5 1 5 98.7 5.5 35
 10 1 4 33.9 6.46 35
 6 -7 -12 0.98 13.99 33
 -4 10 -3 4.6 12.01 34
 2 -4 -5 173.13 13.33 35
 -6 11 -9 -5.93 10.44 35
 -5 6 -6 277.56 9.98 35
 -5 8 -5 269.39 11.72 35
 -5 9 -5 3.8 9.31 35
 -1 -2 -20 95.68 10.89 35
 -1 -2 -8 677.79 12.85 35
 0 -3 -8 829.04 14.19 35
 0 -2 -4 66.78 12.36 35
 0 8 3 12.16 9.58 35
 0 10 2 5.63 8.71 35
 1 -4 -9 121.12 9.43 35
 1 4 4 2043.36 20.09 35
 2 -5 -15 1.84 8.77 35
 2 -5 -14 79.4 9.84 35
 2 -5 -13 81.61 9.95 35
 2 -5 -12 173.58 11.08 35
 2 8 4 226.11 11.06 35
 2 10 3 33.1 10.99 35
 3 3 5 468.43 10.94 35
 3 6 5 106.62 10.03 35
 7 -5 -1 0.04 7.71 35
 8 -6 -3 13.33 9.49 35
 9 -7 -6 28.58 9.26 35
 10 -7 -6 19.35 10.64 35
 10 -6 -3 102.74 9.96 35
 -6 5 -18 141.26 9.6 36
 -6 5 -17 328.65 10.82 36
 -6 5 -16 19.79 8.65 36
 -6 5 -15 6.58 7.25 36
 -6 5 -14 27.7 7.58 36
 -6 6 -11 327.31 9.29 36
 -6 7 -9 -6.76 7.58 36
 -5 3 -19 14.31 8.22 36
 -5 3 -18 110.22 9.09 36
 -5 3 -17 -5.79 7.87 36
 -5 3 -16 4.81 7.04 36
 -5 3 -15 -0.32 7.37 36
 -5 3 -14 488.18 10.16 36
 -5 3 -13 5.28 7.48 36
 -5 3 -12 589.77 10.44 36
 -5 4 -9 988.16 11.8 36
 -5 5 -7 77.88 6.97 36
 -5 7 -5 83.51 7.23 36
 -4 1 -15 80.3 7.73 36
 -4 2 -8 2863.01 18.39 36
 -4 3 -6 273.8 8.96 36
 -3 0 -19 153.61 9.41 36
 -3 0 -18 220.14 9.96 36
 -3 0 -10 137.34 7.56 36
 -3 1 -6 790.06 12.26 36
 -3 2 -4 30.11 8.59 36
 -2 -1 -20 88.76 9.2 36
 -2 -1 -8 1736.98 15.73 36
 -2 0 -5 2098.88 19.47 36
 -1 0 -2 388.1 17.52 36
 1 -4 -19 53.32 8.85 36
 1 5 4 387.74 10.4 36
 1 6 4 15.41 6.48 36
 2 -5 -16 54.1 8.6 36
 2 2 4 27.72 7.92 36
 3 1 4 1221.78 14.55 36
 3 4 5 176.31 7.77 36
 3 5 5 586.51 10.41 36
 4 -2 2 5.97 8 36
 4 0 4 5.51 7.12 36
 4 2 5 195.26 7.89 36
 4 6 5 952.58 12.94 36
 5 6 5 443.29 10.19 36
 6 -3 2 -4.1 6.64 36
 6 -2 3 279.82 8.65 36
 6 -1 4 697.67 10.51 36
 6 1 5 121.71 7.11 36
 6 6 5 65.72 9.13 36
 7 -3 2 101.91 7.4 36
 7 -2 3 224.88 7.85 36
 7 -1 4 -2.54 6.19 36
 7 1 5 301.88 9.19 36
 7 2 5 34.02 7.82 36
 7 4 5 190.64 8.54 36
 7 5 5 -2 8.39 36
 8 -4 1 1209.78 14.36 36
 8 -3 2 -3.25 7.78 36
 8 -2 3 141.1 8.49 36
 8 -1 4 3.91 7.66 36
 8 2 5 28.52 7.48 36
 8 3 5 64.15 9.14 36
 8 4 5 37.62 8.73 36
 9 -6 -3 33.76 7.75 36
 9 -5 -1 34.07 7.9 36
 9 -3 2 187.36 8.55 36
 9 -2 3 9.72 7.47 36
 9 0 4 107.98 7.94 36
 10 -5 -1 -1.52 7.25 36
 10 -1 3 107.53 8.78 36
 11 -4 0 28.02 8.66 36
 11 -3 1 9.62 8.45 36
 11 -2 2 -0.61 8.76 36
 -4 1 -14 6.2 5.28 36
 -5 10 -5 239.74 13.08 36
 -3 5 -1 842.11 20.07 36
 8 -7 -7 85.69 11.64 36
 -6 9 -8 61.66 9.43 36
 -6 10 -8 98.55 9.85 36
 -6 12 -9 19.49 10.55 36
 -1 -1 -4 384.27 15.03 36
 0 2 2 491.08 19.78 36
 0 4 3 169.44 11.36 36
 1 -4 -8 3298.09 26.32 36
 1 -3 -4 2323.8 31.47 36
 1 9 3 56.01 9.57 36
 2 -5 -17 35.99 10.8 36
 2 -5 -11 896.14 16.22 36
 8 -5 -1 509.79 13.09 36
 11 -6 -4 6.86 10.79 36
 -7 8 -15 121.66 8.97 37
 -7 8 -14 155.97 9.55 37
 -7 9 -14 25.69 8.75 37
 -7 9 -13 24.45 8.55 37
 -7 10 -13 6.69 8.43 37
 -6 5 -13 134.56 8.26 37
 -6 5 -12 15.58 7.38 37
 -6 6 -10 57.7 7.85 37
 -6 8 -8 11.49 7.52 37
 -5 3 -11 63.21 6.62 37
 -5 3 -10 3.08 6.27 37
 -5 4 -8 341.33 8.88 37
 -4 1 -19 8.39 8.09 37
 -4 1 -18 71.42 8.94 37
 -4 1 -17 17.36 7.22 37
 -4 1 -16 164.56 8.33 37
 -4 1 -13 1007.53 12.29 37
 -4 1 -12 101.56 7.65 37
 -4 1 -11 41.57 6.59 37
 -4 4 -4 3608.99 23.74 37
 -3 0 -20 19.17 8.28 37
 -3 0 -9 1582.43 14.3 37
 -1 -2 -7 401.38 10.35 37
 0 -3 -7 1273.83 16.07 37
 1 2 3 7351.37 39.45 37
 2 -5 -18 1.02 8.22 37
 3 -2 1 20.41 9.8 37
 3 8 4 256.84 9.4 37
 4 -1 3 1863.3 17.17 37
 4 3 5 356.68 8.87 37
 4 4 5 76.16 6.87 37
 4 5 5 43.2 7.97 37
 4 8 4 134.99 9.72 37
 5 0 4 9.48 6.66 37
 5 2 5 343.57 8.65 37
 5 3 5 400.65 8.69 37
 5 4 5 47.88 7.95 37
 5 5 5 13.7 7.56 37
 5 8 4 2.41 8.29 37
 6 -4 0 9.33 6.67 37
 6 2 5 19.39 7.9 37
 6 3 5 297.07 9.14 37
 6 4 5 515.46 10.4 37
 6 5 5 -0.52 7.37 37
 6 7 4 269.11 10.79 37
 7 0 4 279.45 9.19 37
 7 3 5 511.46 10.25 37
 8 0 4 41.21 7.8 37
 9 -1 3 -0.68 7.31 37
 9 1 4 -2.69 7.27 37
 9 2 4 63.38 8.66 37
 9 3 4 -1.75 8.33 37
 10 -4 0 182.19 8.56 37
 10 -3 1 -0.47 7.34 37
 10 -2 2 77.24 7.71 37
 10 0 3 246.43 9.95 37
 11 -5 -2 37.99 9.12 37
 11 -1 2 365.72 11.03 37
 -2 8 1 1064.26 31.61 34
 4 -6 -9 -0.75 13.41 36
 -1 8 2 666.6 19.18 36
 -5 12 -6 29.81 12.61 37
 2 -5 -10 227.24 11.31 37
 7 -6 -4 409.27 14.81 37
 -7 10 -12 46.54 10.59 37
 -6 11 -8 4.34 10.31 37
 -5 5 -6 75.77 8.51 37
 -4 5 -3 263.04 10.93 37
 0 5 3 1440.83 19.86 37
 0 7 3 16.98 8.06 37
 0 11 1 113.24 11.95 37
 2 7 4 12.08 9.26 37
 5 -3 1 242.12 10.47 37
 6 -5 -2 196.61 10.16 37
 9 -7 -7 68.5 9.83 37
 10 -7 -7 31.3 10.8 37
 10 -6 -4 58.83 9.57 37
 -7 7 -16 8.65 8.49 38
 -7 7 -15 150.8 9.37 38
 -7 7 -14 7.99 8.6 38
 -7 8 -13 29.72 8.68 38
 -7 8 -12 -3.75 7.09 38
 -7 9 -12 37.78 8.64 38
 -6 4 -18 8.28 8.74 38
 -6 4 -17 202.91 9.8 38
 -6 4 -16 20.43 8.82 38
 -6 4 -15 57.52 7.59 38
 -6 5 -11 165.96 8.52 38
 -6 6 -9 43.19 7.79 38
 -6 7 -8 516.11 10.95 38
 -6 9 -7 253.94 9.56 38
 -5 2 -17 129.71 9.37 38
 -5 2 -16 25.6 7.63 38
 -5 2 -15 29.6 7.53 38
 -5 3 -9 388.16 8.84 38
 -5 4 -7 101.59 7.22 38
 -5 6 -5 1128.18 14 38
 -4 1 -10 164.1 7.3 38
 -4 2 -7 176.39 8.09 38
 -4 3 -5 571.67 11.09 38
 -3 0 -8 540.79 10.14 38
 -2 -2 -17 -4.35 7.09 38
 -2 -2 -16 165.03 8.59 38
 -2 -2 -15 80.68 7.83 38
 -2 -2 -14 276.11 9.42 38
 -2 -2 -13 186.05 8.67 38
 -2 -1 -7 10.71 7.37 38
 -1 -3 -16 112.41 7.94 38
 -1 -3 -15 211.53 8.97 38
 -1 -3 -14 461.93 10.51 38
 -1 -3 -13 12.45 7.68 38
 2 1 3 218.19 10.95 38
 2 3 4 114.6 8.07 38
 2 9 3 833.37 13.5 38
 3 0 3 1301.82 15.78 38
 3 7 4 25.74 7.65 38
 4 1 4 840.55 11.83 38
 4 9 3 114.62 9.5 38
 5 -1 3 5323.65 25.14 38
 5 7 4 100.42 9.23 38
 6 0 4 59.41 6.78 38
 7 -4 0 439.38 9.75 38
 7 6 4 123.34 9.57 38
 8 -4 0 579.37 11.83 38
 8 -1 3 124 8.26 38
 8 1 4 264.9 9.01 38
 8 2 4 108.97 8.12 38
 8 3 4 107.41 8.22 38
 8 4 4 96.7 9.22 38
 9 -4 0 52.98 7.7 38
 9 -3 1 28.58 7.55 38
 9 -2 2 52.73 7.74 38
 9 0 3 175.33 8.61 38
 10 -5 -2 119.21 8.16 38
 10 -1 2 0.46 7.15 38
 10 1 3 230.93 10.05 38
 11 -4 -1 22.49 8.65 38
 11 -3 0 48.68 8.95 38
 11 -2 1 76.05 9.08 38
 -6 4 -14 166.27 6.63 38
 -6 5 -10 181.8 6.81 38
 -5 2 -18 108.63 7 38
 -5 2 -14 61.35 5.58 38
 -3 1 -5 351.69 8.64 38
 7 1 4 69.42 5.97 38
 6 -7 -11 21.23 17.05 34
 4 -5 -4 401.44 23.87 35
 7 -7 -8 18.43 15.2 36
 -4 12 -4 0.49 14.98 37
 -1 10 1 319.01 15.53 37
 -5 11 -5 49.43 10.92 38
 0 6 3 337.53 12.51 38
 5 -5 -3 375.99 14.5 38
 6 -6 -5 397.49 15.25 38
 -7 10 -11 5.74 10.63 38
 -6 8 -7 438 12.22 38
 -6 10 -7 3.58 8.82 38
 -6 12 -8 2.27 10.25 38
 -5 8 -4 247.24 10.88 38
 -4 7 -2 5 8.1 38
 1 8 3 41.55 9.77 38
 1 10 2 -6.85 10.71 38
 2 -5 -9 1336.46 19.33 38
 2 6 4 156.77 8.9 38
 3 -6 -15 208.57 12.59 38
 3 -6 -14 8.55 8.83 38
 3 9 3 113.9 11.62 38
 4 7 4 198.2 10.35 38
 8 -6 -4 208.19 11.12 38
 9 -6 -4 31.86 9.31 38
 11 -6 -5 97.9 11.43 38
 11 -5 -3 109.68 11.28 38
 -7 6 -16 126.98 9.44 39
 -7 6 -15 44.22 8.99 39
 -7 7 -13 47.34 7.64 39
 -7 7 -12 15.59 7.37 39
 -7 8 -11 -3.24 7.15 39
 -7 9 -11 139.29 9.57 39
 -7 11 -11 315.6 10.82 39
 -6 4 -13 113.28 8.05 39
 -6 4 -12 12.43 7.44 39
 -6 6 -8 28.93 8.01 39
 -6 7 -7 53.86 8.08 39
 -5 2 -19 55.2 9.24 39
 -5 2 -13 183.79 8.41 39
 -5 2 -12 271.47 9.08 39
 -4 1 -9 70.47 7.02 39
 -4 2 -6 96.34 7.72 39
 -3 -1 -18 11.73 8.75 39
 -3 -1 -17 167.58 8.26 39
 -3 -1 -16 68.55 7.89 39
 -3 -1 -15 49.54 7.77 39
 -3 -1 -14 280.51 9.14 39
 -3 -1 -13 120.33 8.26 39
 -3 -1 -12 234.77 9.29 39
 -3 3 -2 421.27 12.68 39
 -2 -2 -19 5.44 8.35 39
 -2 -2 -18 287.87 10.21 39
 -2 -2 -12 48.86 7.41 39
 -2 -2 -11 16.94 6.35 39
 -2 0 -4 18.71 9.58 39
 -1 -3 -19 12.19 8.64 39
 -1 -3 -18 12.63 8.8 39
 -1 -3 -17 6.84 8.63 39
 -1 -3 -12 225.28 9.27 39
 -1 -3 -11 99.09 7.15 39
 -1 -2 -6 2.47 7.59 39
 0 -4 -17 136.56 9.64 39
 0 -4 -16 14.11 7.44 39
 0 -4 -15 46.94 7.67 39
 0 -4 -14 39.16 7.83 39
 0 -4 -13 124.85 8.75 39
 2 4 4 330.45 9.48 39
 2 5 4 17.25 6.52 39
 3 -6 -16 -6.15 8.41 39
 3 -1 2 156.17 10.63 39
 3 2 4 1286.54 14.38 39
 5 -2 2 766.14 12.05 39
 5 1 4 151.71 7.59 39
 5 6 4 53.49 7.72 39
 6 -3 1 267.44 8.57 39
 6 -2 2 1519.52 14.52 39
 6 -1 3 319.01 8.67 39
 6 1 4 25.61 6.5 39
 6 5 4 627.52 11.01 39
 6 6 4 13.76 8.61 39
 7 -5 -2 270.39 9.06 39
 7 -3 1 915.76 11.98 39
 7 -2 2 282.85 8.43 39
 7 -1 3 1.79 6.28 39
 7 2 4 920.56 11.81 39
 7 3 4 6.57 7.48 39
 7 4 4 30.51 7.27 39
 7 5 4 35.77 8.82 39
 8 -5 -2 193.14 9.37 39
 8 -3 1 477.37 10.61 39
 8 -2 2 8.94 7.6 39
 8 0 3 337.6 9.33 39
 9 -5 -2 466.17 10.84 39
 9 1 3 192.35 8.36 39
 9 2 3 55.11 8.98 39
 9 3 3 1.77 8.72 39
 10 -4 -1 166.69 8.37 39
 10 -3 0 40.64 7.53 39
 10 -2 1 3.37 7.28 39
 10 0 2 62.02 9.21 39
 11 -1 1 115.8 9.34 39
 -5 3 -8 303.14 7.14 39
 -3 -1 -19 58.27 6.45 39
 -3 0 -7 109.57 5.94 39
 -4 8 -2 2232.6 29.77 38
 -1 5 2 38.28 12.01 38
 -5 9 -4 896.79 18.5 39
 -1 7 2 646.92 17.24 39
 0 9 2 469.16 14.47 39
 -6 11 -7 7.38 10.3 39
 -5 7 -4 349.65 11.05 39
 0 -4 -12 48.25 9.57 39
 1 -4 -7 39.49 9.09 39
 1 11 1 193.94 12.58 39
 2 10 2 156.48 11.81 39
 3 -6 -17 -0.72 10.17 39
 3 -6 -13 456.75 13.56 39
 3 6 4 32.39 9.77 39
 3 10 2 11.09 10.58 39
 4 -3 0 585.31 14.55 39
 5 -4 -1 195.68 10.43 39
 10 -7 -8 26.61 10.42 39
 10 -6 -5 39.8 10.43 39
 11 -4 -2 10.27 10.63 39
 -7 6 -14 61.95 9.04 40
 -7 6 -13 30.23 7.23 40
 -7 7 -11 12.5 7.22 40
 -7 8 -10 60.89 7.62 40
 -7 9 -10 107.27 8.13 40
 -7 10 -10 296.37 11.01 40
 -7 11 -10 2.25 8.54 40
 -6 3 -18 57.52 8.8 40
 -6 3 -17 13.37 8.31 40
 -6 3 -16 143.32 9.46 40
 -6 3 -15 5.39 7.4 40
 -6 4 -11 108.72 8.08 40
 -6 5 -9 500.3 10.59 40
 -5 2 -11 628.49 10.81 40
 -5 2 -10 110.01 7.02 40
 -5 4 -6 57.8 7.08 40
 -5 5 -5 1205.28 13.96 40
 -4 0 -19 7.86 8.37 40
 -4 0 -18 86.17 9.06 40
 -4 0 -17 109.76 9.28 40
 -4 0 -16 108.87 7.88 40
 -4 0 -15 -2.17 7.3 40
 -4 0 -14 137.28 8.25 40
 -4 0 -13 570.61 10.49 40
 -4 1 -8 197.8 8.07 40
 -3 -1 -11 1489.9 13.52 40
 -3 2 -3 501.31 12.58 40
 -2 -2 -10 151.36 7.35 40
 -2 -1 -6 6478.61 29.84 40
 -1 -3 -10 50.18 6.74 40
 0 -4 -18 6.63 8.46 40
 0 -4 -11 105.2 7.23 40
 0 -3 -6 487.55 12.02 40
 0 1 1 205.75 18.96 40
 1 1 2 9.64 12.06 40
 1 3 3 401.72 11.67 40
 2 -1 1 184.78 14.11 40
 2 0 2 7897.72 41.31 40
 2 8 3 493.09 11.24 40
 3 3 4 1249.14 13.95 40
 3 4 4 14.73 6.59 40
 3 5 4 14.63 6.4 40
 4 0 3 1150.76 13.71 40
 4 2 4 80.48 7.33 40
 4 5 4 -0.23 7.85 40
 4 6 4 146.89 8.63 40
 4 8 3 7.91 8.78 40
 5 2 4 16.5 6.42 40
 5 5 4 366.02 9.47 40
 5 8 3 48.84 8.86 40
 6 2 4 173.15 8.21 40
 6 3 4 -3 7.78 40
 6 4 4 844.24 11.73 40
 6 7 3 14.65 8.58 40
 7 0 3 95.64 6.9 40
 7 6 3 45.53 8.66 40
 8 1 3 624.03 10.79 40
 8 4 3 26.2 8.81 40
 8 5 3 23.22 8.54 40
 9 -4 -1 33.08 7.8 40
 9 -2 1 63.05 7.98 40
 9 -1 2 14.69 7.4 40
 10 -5 -3 8.47 7.32 40
 10 -1 1 165.05 8.31 40
 10 1 2 6.15 8.67 40
 10 2 2 -6.89 8.38 40
 11 -6 -6 22.88 8.66 40
 11 -3 -1 56.56 8.84 40
 11 -2 0 35.05 8.77 40
 11 0 1 26.73 8.68 40
 4 3 4 434.57 8.07 40
 5 3 4 155.36 5.88 40
 -2 7 1 50.69 15.26 37
 -2 10 0 256.53 18.22 38
 3 -5 -6 50.93 13.57 38
 8 -7 -8 16.57 11.84 39
 -4 6 -2 540.21 14.94 40
 -1 6 2 711.13 18.38 40
 -1 11 0 189.18 14.39 40
 3 -6 -12 142.65 11.98 40
 9 -7 -8 26.66 12.51 40
 -6 8 -6 9.07 9.46 40
 -6 9 -6 26.2 9.41 40
 -4 4 -3 6.84 8.95 40
 -3 4 -1 434.33 14.74 40
 1 -5 -16 1.51 10.61 40
 1 -5 -15 8.83 8.8 40
 1 -5 -14 45.71 9.39 40
 1 -1 0 1863.36 41.24 40
 1 7 3 40.41 8.57 40
 3 8 3 -0.83 9.13 40
 7 -6 -5 191.53 11.78 40
 9 -6 -5 4.71 9.02 40
 11 -5 -4 142.22 11.54 40
 -7 5 -16 14.31 8.69 41
 -7 5 -15 334.23 10.52 41
 -7 5 -14 307 9.25 41
 -7 6 -12 161.35 8.39 41
 -7 6 -11 159.91 8.45 41
 -7 7 -10 -1.06 7.39 41
 -7 9 -9 27.65 7.45 41
 -7 10 -9 170.35 10.11 41
 -6 3 -14 443.82 9.74 41
 -6 3 -13 14.3 7.46 41
 -6 4 -10 63.92 8.03 41
 -6 5 -8 792.02 11.09 41
 -6 6 -7 45.36 6.61 41
 -5 1 -18 15.78 8.47 41
 -5 1 -17 7.97 8.62 41
 -5 1 -16 34.23 7.56 41
 -5 1 -15 3.09 7.17 41
 -5 1 -14 302.66 9.09 41
 -5 2 -9 293.69 8.19 41
 -5 3 -7 1625.55 14.37 41
 -5 6 -4 63.47 7.28 41
 -4 0 -12 434.27 9.98 41
 -4 0 -11 26.66 6.49 41
 -4 3 -4 85.45 8.15 41
 -3 -1 -10 36.56 6.67 41
 -3 0 -6 266.51 9.24 41
 -3 1 -4 146.65 9.46 41
 -2 -2 -9 391.12 9.32 41
 -1 -3 -9 255.67 8.66 41
 -1 -1 -3 1522.2 21.84 41
 0 -4 -10 26.26 6.47 41
 1 -5 -17 48.49 9.03 41
 1 -5 -13 0.72 7.46 41
 2 2 3 3062.34 22.89 41
 3 1 3 23.78 8.15 41
 4 -2 1 99.6 8.85 41
 4 -1 2 261.04 9.83 41
 4 4 4 181.8 7.67 41
 5 0 3 2230.62 16.51 41
 5 4 4 110.09 8.52 41
 5 7 3 467.02 10.19 41
 6 -4 -1 -2.88 6.71 41
 6 0 3 36.02 6.79 41
 6 6 3 232.82 9.54 41
 7 1 3 125.75 8.22 41
 7 5 3 -3.1 8.52 41
 8 -4 -1 930.12 13.24 41
 8 -1 2 169.3 8.72 41
 8 2 3 8.25 7.29 41
 8 3 3 45.35 7.6 41
 9 -5 -3 -2.85 7.53 41
 9 -3 0 7 7.41 41
 9 0 2 40.68 7.68 41
 9 1 2 78.22 8.08 41
 9 4 2 16.78 8.12 41
 10 -4 -2 117.75 8.16 41
 10 -2 0 7.62 7.38 41
 10 0 1 628.97 12.29 41
 11 -1 0 298.82 10.57 41
 8 -2 1 68.54 6.31 41
 9 3 2 34.42 6.29 41
 10 -3 -1 85.08 5.84 41
 11 -2 -1 27.35 6.35 41
 11 0 0 281.16 8.65 41
 -4 9 -2 42.6 14.1 40
 5 -7 -15 158.09 15.14 40
 5 -7 -14 169.85 15.94 40
 -5 10 -4 60.31 11.4 41
 2 -5 -8 125.35 10.86 41
 3 -6 -11 127.24 12.27 41
 10 -7 -9 12.3 11.88 41
 -7 8 -9 145.23 9.86 41
 -6 7 -6 176.57 10.49 41
 -6 10 -6 9.28 9.05 41
 -6 12 -7 -2.83 10.28 41
 0 -2 -3 2437.01 30.92 41
 0 8 2 94.99 10.51 41
 0 10 1 214.25 11.44 41
 1 -5 -12 106.38 10.12 41
 1 6 3 741.64 13.54 41
 1 9 2 405.68 12.49 41
 3 -3 -1 182.53 13.24 41
 4 -4 -2 183.46 11.63 41
 4 9 2 28.46 10.84 41
 6 -5 -3 2.78 8.15 41
 7 -4 -1 307.28 10.2 41
 8 -6 -5 52.26 9.8 41
 11 -4 -3 10.91 10.42 41
 -8 8 -14 5.78 8.32 42
 -8 9 -13 67.88 8.82 42
 -7 5 -13 118.67 8.1 42
 -7 5 -12 274.1 8.97 42
 -7 6 -10 10.11 7.38 42
 -7 7 -9 21.38 7.31 42
 -7 11 -9 151.67 10.07 42
 -6 3 -12 347.7 9.25 42
 -6 3 -11 52.73 8.01 42
 -6 4 -9 -2.21 6.94 42
 -6 5 -7 113.39 7.36 42
 -5 1 -13 7.81 7.37 42
 -5 1 -12 1.19 7.6 42
 -5 4 -5 26.49 6.88 42
 -4 0 -10 277.91 8.13 42
 -4 1 -7 191.22 8.14 42
 -4 2 -5 23.66 7.43 42
 -3 -1 -9 379.98 9.04 42
 -2 -2 -8 404.13 9.61 42
 -2 -1 -5 -2.62 8.16 42
 -1 -2 -5 1863.66 19.35 42
 1 0 1 31.49 13.79 42
 1 4 3 12.75 7.29 42
 1 5 3 1203.34 15.55 42
 2 7 3 629 12.08 42
 2 9 2 255.72 9.58 42
 3 7 3 1.42 7.66 42
 3 9 2 57.91 9.35 42
 4 1 3 19.97 7.21 42
 4 7 3 202.1 8.77 42
 5 -3 0 14.26 7.23 42
 5 -1 2 163.32 8.31 42
 5 6 3 562.26 10.74 42
 6 -1 2 874.95 11.55 42
 6 1 3 155.87 7.38 42
 6 5 3 64.75 7.98 42
 7 -3 0 16.91 6.63 42
 7 -2 1 -1.09 6.51 42
 7 -1 2 23.86 6.42 42
 7 2 3 59.69 7.9 42
 7 3 3 567.44 10.29 42
 7 4 3 699.76 11.11 42
 8 -5 -3 326.09 10.19 42
 8 -3 0 1.86 7.24 42
 8 0 2 173.34 8.54 42
 8 5 2 50.79 8.85 42
 9 -1 1 33.25 7.65 42
 9 2 2 303.79 9.12 42
 10 -6 -6 162.22 10.04 42
 10 -5 -4 422.84 10.53 42
 10 1 1 981.5 13.22 42
 10 2 1 7.96 8.42 42
 11 -6 -7 0.17 8.49 42
 11 -5 -5 97.34 9.54 42
 11 -3 -2 0.68 8.42 42
 -8 7 -15 78.3 6.01 42
 -7 4 -17 54.5 6.62 42
 -6 2 -18 9.06 6.12 42
 -5 2 -8 72.56 5.19 42
 5 1 3 53.08 5.13 42
 -4 11 -3 80.3 16.48 40
 -1 12 -1 19.9 13.84 41
 5 -7 -13 2.35 13.53 41
 -2 3 0 12.67 14.23 42
 -1 9 1 59.63 11.7 42
 -4 5 -2 1169.69 17.87 42
 0 -4 -9 12.67 8.07 42
 1 -5 -11 10.75 9.44 42
 1 -4 -6 437.01 13.41 42
 7 -5 -3 58.64 8.36 42
 9 -7 -9 125.9 12.07 42
 9 -4 -2 326.17 11.18 42
 -8 7 -14 -9.11 8.58 43
 -8 8 -13 193.35 9.94 43
 -8 9 -12 -5.88 8.44 43
 -7 4 -16 49.41 8.55 43
 -7 4 -15 350.95 10.35 43
 -7 4 -14 15.58 7.35 43
 -7 5 -11 127.11 8.23 43
 -7 8 -8 86.73 8.04 43
 -7 9 -8 48.09 7.8 43
 -7 10 -8 318.92 10.71 43
 -6 2 -17 58.42 8.93 43
 -6 2 -16 12.6 8.31 43
 -6 2 -15 27.69 7.2 43
 -6 2 -14 20.37 7.31 43
 -6 3 -10 288.49 9.16 43
 -6 4 -8 356.44 8.65 43
 -6 6 -6 813.01 11.94 43
 -5 1 -11 833.36 11.74 43
 -5 3 -6 57.06 7.27 43
 -5 5 -4 167.26 8.19 43
 -4 -1 -18 15.2 8.51 43
 -4 -1 -17 350.86 10.45 43
 -4 -1 -16 -8.84 7.38 43
 -4 -1 -15 291.94 8.96 43
 -4 0 -9 132.22 7.34 43
 -4 1 -6 722.94 11.19 43
 -3 -2 -18 82.14 9.12 43
 -3 -2 -17 6.55 8.53 43
 -3 -2 -16 394.34 9.84 43
 -3 -2 -15 -0.18 7.18 43
 -3 -2 -14 325.17 9.36 43
 -3 -2 -13 21.98 7.57 43
 -3 -1 -8 166.76 7.58 43
 -2 -3 -18 0.4 8.47 43
 -2 -3 -17 82.25 9.12 43
 -2 -3 -16 151.35 8.36 43
 -2 -3 -15 99.29 8.05 43
 -2 -3 -14 102.1 8.09 43
 -2 -3 -13 2.17 7.52 43
 -1 -3 -8 314.8 9.23 43
 0 3 2 95.51 10.51 43
 1 10 1 0.03 7.25 43
 2 3 3 802.48 12.93 43
 2 6 3 71.13 6.98 43
 3 2 3 1148.54 14.04 43
 3 6 3 0.01 7.69 43
 3 10 1 32.45 8.88 43
 4 6 3 57.2 7.93 43
 5 -2 1 42.35 7.49 43
 5 2 3 56.82 6.71 43
 5 5 3 556.74 10.72 43
 5 8 2 21.38 8.71 43
 6 -3 0 138.77 7.88 43
 6 -2 1 265.47 8.57 43
 6 2 3 330.28 8.4 43
 6 3 3 176.77 8.62 43
 6 4 3 18.53 7.81 43
 6 7 2 4.25 8.68 43
 7 0 2 34.05 6.54 43
 7 6 2 3.29 8.67 43
 8 -1 1 -9.43 7.8 43
 8 1 2 192.71 8.54 43
 8 2 2 379.6 9.4 43
 8 3 2 240.85 8.76 43
 8 4 2 28.95 8.65 43
 9 -3 -1 137.58 8.28 43
 9 -2 0 236.19 8.99 43
 9 0 1 28.59 7.61 43
 9 4 1 6.41 8.38 43
 10 -4 -3 16.04 7.43 43
 10 -2 -1 -1.96 7.29 43
 10 -1 0 166.45 8.29 43
 10 0 0 299.85 10.21 43
 11 -4 -4 72.17 9.28 43
 11 -2 -2 11.94 8.41 43
 11 -1 -1 6.04 8.67 43
 11 0 -1 57.29 9.11 43
 -7 4 -13 226.29 7.06 43
 -7 6 -9 269.34 7.58 43
 -6 2 -13 321.42 7.45 43
 -5 1 -10 -0.47 4.38 43
 -4 -1 -14 266.33 7.31 43
 3 0 2 2097.54 18.78 43
 7 -7 -9 191.14 18.29 41
 -5 12 -5 206.94 16.83 42
 -6 11 -6 110.43 13.22 43
 3 -6 -10 439.93 16.16 43
 8 -7 -9 349.22 15.32 43
 -6 8 -5 497.35 13.12 43
 -6 9 -5 512.44 13.52 43
 -5 7 -3 347.43 11.5 43
 -5 8 -3 303.32 11.69 43
 -1 -4 -16 12.42 10.66 43
 0 -3 -5 91.67 10.4 43
 0 11 0 94.26 11.56 43
 1 -5 -10 93.53 8.64 43
 1 8 2 19.66 9.39 43
 2 -6 -16 43.57 10.73 43
 2 -6 -15 19.95 10.44 43
 2 10 1 12.5 10.55 43
 4 8 2 260.83 10.64 43
 9 -6 -6 6.78 9 43
 9 -5 -4 63.75 9.55 43
 10 -6 -7 27.21 10.97 43
 -8 6 -15 35.6 8.84 44
 -8 6 -14 259.2 10.19 44
 -8 7 -13 170.56 9.85 44
 -8 7 -12 34.14 8.63 44
 -8 8 -12 38.61 8.87 44
 -8 9 -11 41.2 8.95 44
 -8 10 -11 3.07 8.57 44
 -7 4 -12 5.47 7.35 44
 -7 5 -10 1.16 7.39 44
 -7 7 -8 293.68 9.43 44
 -7 11 -8 10.73 8.47 44
 -6 2 -12 20.1 7.35 44
 -6 3 -9 160.48 7.23 44
 -6 4 -7 61.65 6.9 44
 -6 5 -6 413.16 9.21 44
 -6 7 -5 97.92 7.18 44
 -5 0 -18 6.82 8.26 44
 -5 0 -17 87.51 9.13 44
 -5 0 -16 145.74 9.33 44
 -5 0 -15 285.14 9.15 44
 -5 0 -14 432.61 9.71 44
 -5 2 -7 814.5 11.1 44
 -4 -1 -13 14.64 7.61 44
 -4 -1 -12 150.79 8.49 44
 -4 0 -8 143.03 7.59 44
 -4 2 -4 242.13 9.12 44
 -4 3 -3 32.85 7.74 44
 -3 -2 -12 -7.22 7.72 44
 -3 -2 -11 -3.25 7.65 44
 -3 -1 -7 6.82 6.75 44
 -3 0 -5 1789.66 16.69 44
 -2 -3 -12 20.36 7.7 44
 -2 -2 -7 1027.12 12.99 44
 -1 -4 -18 48.86 8.9 44
 -1 -4 -17 89.8 9.27 44
 -1 -4 -15 159.47 8.5 44
 -1 -4 -14 74.26 8.03 44
 -1 -4 -13 196.95 8.97 44
 2 -6 -17 6.88 8.05 44
 2 4 3 7.16 6.87 44
 2 5 3 942.68 12.96 44
 3 3 3 116.55 7.71 44
 3 5 3 85.88 7 44
 3 8 2 118.19 8.45 44
 4 2 3 1476.02 14.37 44
 4 3 3 812 11.38 44
 4 4 3 -0.9 6.34 44
 4 5 3 125.66 8.47 44
 5 3 3 61.34 6.79 44
 5 4 3 7.2 7.61 44
 5 7 2 28.6 7.45 44
 6 0 2 39.48 6.83 44
 6 6 2 100.51 8.27 44
 7 1 2 14.13 7.79 44
 7 4 2 81.73 8.03 44
 7 5 2 321.27 9.36 44
 8 -4 -2 541.13 11.26 44
 8 -3 -1 412.39 9.94 44
 8 -2 0 226.18 9.13 44
 9 -1 0 43.19 7.75 44
 9 1 1 702.8 11.11 44
 9 2 1 16.34 7.52 44
 9 3 1 38.74 8.77 44
 10 -5 -5 63.07 8.1 44
 10 -3 -2 9.98 7.48 44
 10 1 0 5.13 8.88 44
 10 2 0 65.06 8.89 44
 11 -5 -6 312.83 10.95 44
 11 -3 -3 -10.58 8.64 44
 -5 1 -9 266.31 6.73 44
 4 -6 -8 45.31 14.23 41
 6 -6 -6 581.55 19.66 43
 0 7 2 872.28 16.26 44
 -8 8 -11 84.89 10.92 44
 -5 6 -3 581.57 12.95 44
 -3 2 -2 2580.45 24.51 44
 -2 -3 -11 22.78 9.48 44
 -1 -3 -7 2331.83 20.08 44
 0 -4 -8 1415.37 17.16 44
 1 11 0 98.93 11.35 44
 2 -6 -14 41.9 9.25 44
 2 -6 -13 610.41 14.52 44
 2 8 2 330.73 11.56 44
 3 4 3 34.2 8.24 44
 5 -4 -2 87.46 9.3 44
 7 -6 -6 681.26 16.51 44
 8 -6 -6 17.37 9.43 44
 9 -7 -10 18.41 10.61 44
 -8 5 -15 70.59 8.91 45
 -8 6 -13 204.01 9.9 45
 -8 7 -11 7.54 7.12 45
 -8 9 -10 24.01 8.96 45
 -8 10 -10 98.64 9.38 45
 -7 3 -16 23.53 8.58 45
 -7 3 -15 17.62 8.39 45
 -7 3 -14 -13.75 8.09 45
 -7 4 -11 133.09 8.27 45
 -7 5 -9 220.73 8.72 45
 -7 6 -8 23.46 7.76 45
 -7 8 -7 76.83 8.15 45
 -7 9 -7 67.06 7.86 45
 -6 1 -17 15.65 8.6 45
 -6 1 -16 111.17 9.27 45
 -6 2 -11 203.49 8.59 45
 -6 3 -8 33.44 6.55 45
 -6 6 -5 666.56 11.14 45
 -5 0 -13 54.77 7.75 45
 -5 0 -12 26.43 7.68 45
 -5 3 -5 39.17 7.01 45
 -5 4 -4 117.96 7.72 45
 -4 -1 -11 23.56 7.97 45
 -3 -2 -10 17.68 6.19 45
 -3 1 -3 23.39 9.28 45
 -1 -4 -12 109.86 8.33 45
 0 -5 -17 1.04 8.27 45
 0 -5 -16 63.74 9.14 45
 0 -5 -15 31.24 7.77 45
 1 2 2 150.15 11.6 45
 2 1 2 3339.83 26.3 45
 3 -2 0 -0.16 9.71 45
 3 -1 1 516.35 13.72 45
 4 0 2 1080.66 13.87 45
 4 7 2 19.15 7.27 45
 4 9 1 237.14 10.4 45
 5 0 2 68.24 7.38 45
 6 -4 -2 887.9 13.54 45
 6 1 2 8.13 6.41 45
 6 5 2 492.29 10.42 45
 7 -4 -2 291.58 9.12 45
 7 -2 0 1068.12 12.52 45
 7 -1 1 321.24 8.61 45
 7 2 2 51.01 8.07 45
 7 3 2 12.01 7.49 45
 7 6 1 58.86 9.02 45
 8 -5 -4 15.66 7.72 45
 8 0 1 156.54 8.55 45
 8 1 1 92.21 7.86 45
 8 4 1 116.68 8.76 45
 8 5 1 18.21 8.6 45
 9 -4 -3 425.9 10.65 45
 9 -3 -2 14.18 7.58 45
 9 -2 -1 12.24 7.54 45
 9 0 0 83.77 7.94 45
 10 -4 -4 332.33 9.83 45
 10 -1 -1 154.59 8.4 45
 11 -4 -5 8.05 8.91 45
 11 -2 -3 -1.19 8.49 45
 11 -1 -2 213.2 10.2 45
 11 0 -2 3.61 8.75 45
 9 4 0 56.54 6.39 45
 10 -2 -2 47.57 5.48 45
 10 0 -1 112.16 6.12 45
 3 -4 -3 1349.48 38.63 42
 5 -7 -12 36.34 14.31 43
 -2 11 -1 76.05 13.68 44
 -5 11 -4 135.11 13.82 44
 -6 10 -5 67.36 11.11 45
 -5 9 -3 5.72 11.3 45
 2 -5 -7 667.68 17.34 45
 4 -7 -15 2.17 11.62 45
 5 -5 -4 733.19 18.03 45
 -8 8 -10 2.22 10.1 45
 -7 7 -7 -2.99 9.31 45
 -7 10 -7 54.82 9.57 45
 -4 4 -2 791.46 15.24 45
 -2 -3 -10 28.99 7.77 45
 -1 -4 -11 54.37 9.84 45
 0 -5 -14 52.6 9.55 45
 0 4 2 962.26 18.73 45
 0 6 2 258.47 11.05 45
 0 9 1 120.49 10.57 45
 1 -5 -9 388.55 11.66 45
 2 -6 -12 20.2 9.2 45
 3 9 1 547.2 13.26 45
 5 6 2 392.21 11.23 45
 5 8 1 8.13 10.51 45
 9 -6 -7 26.74 9.31 45
 -8 5 -14 293.42 10.31 46
 -8 5 -13 16.09 8.7 46
 -8 6 -12 19.94 8.9 46
 -8 6 -11 50.32 7.49 46
 -8 7 -10 29.13 7.44 46
 -7 3 -13 9.28 7.24 46
 -7 3 -12 318.54 9.26 46
 -7 4 -10 -3.55 7.37 46
 -7 5 -8 66.02 8.15 46
 -6 1 -15 12.19 8.79 46
 -6 1 -14 232.91 8.69 46
 -6 1 -13 -2.04 7.25 46
 -6 2 -10 277.28 9 46
 -6 4 -6 303.7 8.64 46
 -5 0 -11 3.03 7.6 46
 -5 1 -8 5.42 6.45 46
 -5 2 -6 2770.37 18.16 46
 -4 -1 -10 505.77 9.34 46
 -4 0 -7 151.55 7.8 46
 -4 1 -5 367.85 9.68 46
 -3 -2 -9 0.82 6.43 46
 -3 3 -1 1419.56 20.34 46
 -2 -2 -6 202.97 8.74 46
 -2 -1 -4 7877.6 35.42 46
 -1 -2 -4 1028.87 16.1 46
 -1 0 -1 29.68 14.2 46
 0 -5 -13 3.91 7.49 46
 1 7 2 315.03 9.38 46
 2 7 2 38.13 8.18 46
 2 9 1 3.2 7.54 46
 3 7 2 582.69 11.34 46
 4 -3 -1 2910.03 25.66 46
 4 -1 1 747.28 13.01 46
 5 -1 1 681.32 11.4 46
 5 1 2 127.18 7.62 46
 6 -2 0 194.06 8.21 46
 6 -1 1 420.8 9.42 46
 6 2 2 5.54 6.46 46
 6 3 2 16.16 7.67 46
 6 4 2 198.89 8.85 46
 6 7 1 50.46 8.99 46
 7 -5 -4 0.71 6.34 46
 7 -3 -1 519.43 10.14 46
 7 0 1 6.85 6.45 46
 7 5 1 8.03 7.17 46
 8 -1 0 85.74 8.31 46
 8 2 1 40.4 7.76 46
 8 3 1 296.18 9 46
 9 -5 -5 1.52 7.27 46
 9 1 0 245.5 8.7 46
 9 2 0 676.34 10.88 46
 9 3 0 34.73 8.91 46
 10 -6 -8 21.59 8.76 46
 10 -5 -6 22.18 7.41 46
 10 -3 -3 103.98 7.94 46
 10 1 -1 267.38 10.27 46
 10 2 -1 50.69 8.99 46
 11 -5 -7 22.84 8.69 46
 11 -3 -4 42.62 8.85 46
 -6 2 -9 1.88 5.5 46
 -3 -1 -6 195.68 6.93 46
 3 1 2 5841.9 28.66 46
 5 5 2 3.41 5.44 46
 7 7 0 104.33 7.32 46
 11 -1 -3 6.46 5.96 46
 -6 12 -6 21.22 11.91 46
 -1 8 1 993.69 19.2 46
 -1 10 0 94.38 11.97 46
 3 -6 -9 129.34 13.23 46
 4 -7 -14 157.61 14.14 46
 8 -7 -10 184.43 14.98 46
 -7 11 -7 80.02 11.42 46
 -5 5 -3 257.2 10.33 46
 -1 -4 -10 0.77 7.78 46
 0 -5 -12 28.68 9.49 46
 0 5 2 535.19 14.02 46
 1 9 1 6.23 9.25 46
 3 10 0 8.81 10.45 46
 6 -5 -4 949.37 16.61 46
 6 -3 -1 42.37 8.43 46
 -8 4 -15 32.93 8.57 47
 -8 5 -12 359.04 9.37 47
 -8 6 -10 95.62 7.89 47
 -8 8 -9 9.91 6.96 47
 -8 9 -9 62.8 9.07 47
 -8 10 -9 125.05 9.75 47
 -7 2 -16 -8.99 8.3 47
 -7 2 -15 152.65 9.55 47
 -7 3 -11 88.06 7.94 47
 -7 4 -9 228.78 8.98 47
 -7 6 -7 7.49 7.65 47
 -7 8 -6 24.04 7.69 47
 -6 1 -12 154.64 8.19 47
 -6 3 -7 399.2 8.96 47
 -6 5 -5 9.27 6.39 47
 -5 -1 -17 38.24 8.95 47
 -5 -1 -16 18.53 8.52 47
 -5 0 -10 478.13 10.25 47
 -5 1 -7 -1.01 6.66 47
 -4 -2 -17 89.56 9.19 47
 -4 -2 -16 373.12 10.79 47
 -4 -2 -15 0.18 7.22 47
 -4 -2 -14 874.07 12.01 47
 -4 -1 -9 608.77 9.92 47
 -3 -3 -17 69.76 9.02 47
 -3 -3 -16 5.54 8.71 47
 -3 -3 -15 198.2 8.66 47
 -3 -3 -14 15.31 7.37 47
 -3 0 -4 767.75 12.78 47
 -2 -3 -9 236.94 8.22 47
 -1 -3 -6 1917.12 18.23 47
 0 -4 -7 2.24 6.81 47
 3 6 2 427.53 10.02 47
 4 -2 0 44.16 8.48 47
 4 1 2 466.25 10.34 47
 4 6 2 -6.55 7.67 47
 4 8 1 67.26 7.96 47
 5 -3 -1 284.95 9.9 47
 5 -2 0 558.9 11.09 47
 5 2 2 79.55 7.24 47
 5 3 2 103.15 7.14 47
 5 4 2 8.16 6.44 47
 5 7 1 434.43 9.82 47
 6 0 1 517.5 9.9 47
 6 6 1 462.18 9.97 47
 6 8 0 5.45 8.62 47
 7 1 1 22.65 6.29 47
 7 2 1 64.65 7.91 47
 7 3 1 340.09 9.46 47
 7 4 1 377.33 9.3 47
 8 -4 -3 207.57 9.4 47
 8 -3 -2 347.84 10.09 47
 8 -2 -1 838.33 11.67 47
 8 0 0 43.87 7.93 47
 8 5 0 326.09 10.42 47
 9 -1 -1 -0.8 7.46 47
 10 -1 -2 30.54 7.39 47
 11 -4 -6 166.07 9.72 47
 11 -2 -4 62.92 8.95 47
 11 0 -3 163.74 9.81 47
 -8 4 -14 35.91 6.26 47
 -7 2 -14 42.37 6.34 47
 -6 1 -11 1.27 5.29 47
 -5 -1 -15 341.59 8.25 47
 -4 0 -6 24.71 4.94 47
 -2 12 -2 49.76 15.37 46
 1 -3 -3 180.42 16.23 47
 2 -6 -11 325.84 13.75 47
 9 -7 -11 207.66 14.41 47
 -7 9 -6 13.65 9.14 47
 -6 7 -4 -1.77 7.57 47
 -6 8 -4 143.76 10.89 47
 0 -5 -11 298.54 11.54 47
 0 10 0 6.68 9.26 47
 1 -6 -16 18.04 10.41 47
 1 6 2 158.76 9.67 47
 1 10 0 62.48 9.64 47
 2 10 0 313.44 13 47
 8 -6 -7 11.01 9.04 47
 9 -4 -4 230.14 11.15 47
 10 -6 -9 -4.55 10.48 47
 10 -4 -5 172.01 10.27 47
 11 -5 -8 14.63 10.63 47
 11 -3 -5 3 10.62 47
 -8 4 -13 47.95 8.73 48
 -8 5 -11 47.63 7.43 48
 -8 7 -9 49.37 7.66 48
 -7 2 -13 123.03 7.88 48
 -7 3 -10 434.26 9.58 48
 -7 4 -8 204.32 8.78 48
 -7 5 -7 346.33 9.7 48
 -7 7 -6 710.16 12.51 48
 -6 0 -16 101.4 9.08 48
 -6 0 -15 53.91 8.9 48
 -6 1 -10 16.02 7.53 48
 -6 2 -8 -4.23 6.21 48
 -6 6 -4 200.4 8.21 48
 -5 -1 -14 133.45 8.25 48
 -5 -1 -13 361.32 9.41 48
 -5 0 -9 38.75 6.63 48
 -5 2 -5 344.82 9.07 48
 -5 3 -4 9.41 6.88 48
 -4 -2 -13 -2.58 7.53 48
 -4 -2 -12 1383.02 13.95 48
 -4 -1 -8 146.74 7.32 48
 -4 1 -4 604.98 11.3 48
 -4 2 -3 46.59 8.15 48
 -3 -3 -13 728.83 11.63 48
 -3 -3 -12 72.22 8.09 48
 -3 -2 -8 103.21 7.32 48
 -2 -4 -17 143.15 9.42 48
 -2 -4 -16 133.86 9.47 48
 -2 -4 -15 174.73 9.49 48
 -2 -4 -14 56.33 7.81 48
 -2 -3 -8 77.98 7.03 48
 -2 1 -1 185.27 14.13 48
 -1 -4 -9 16.71 6.48 48
 -1 -1 -2 19.94 12.44 48
 0 -1 -1 196.47 19.23 48
 1 -6 -15 72.49 9.14 48
 1 3 2 204.75 10.39 48
 2 0 1 556.79 16.44 48
 2 2 2 85.27 9.36 48
 2 6 2 312.73 9.12 48
 2 11 -1 2.33 8.75 48
 3 2 2 3748.16 23.23 48
 3 8 1 214.09 8.94 48
 4 2 2 -0.46 7.06 48
 4 3 2 959.23 12.04 48
 4 4 2 78.46 6.98 48
 4 5 2 281.79 8.24 48
 4 9 0 73.34 9.29 48
 5 8 0 109.51 9.37 48
 6 5 1 23.81 7.6 48
 6 7 0 3.25 8.56 48
 7 -4 -3 14.75 6.54 48
 7 -1 0 393.02 8.95 48
 7 6 0 116.44 9.49 48
 8 -5 -5 150.2 8.98 48
 8 1 0 182.24 8.53 48
 8 2 0 384.25 9.48 48
 8 3 0 75.77 8.1 48
 8 4 0 15.74 7.42 48
 8 6 -1 62.6 8.88 48
 9 -3 -3 967.5 12.9 48
 9 -2 -2 74.89 7.95 48
 9 0 -1 13.25 7.35 48
 9 1 -1 7.12 7.44 48
 9 2 -1 78.09 7.98 48
 9 3 -1 199.41 9.53 48
 9 4 -1 55.12 8.97 48
 10 -3 -4 54.55 7.78 48
 10 -2 -3 28.13 7.41 48
 10 0 -2 18.67 7.46 48
 10 1 -2 58.79 8.82 48
 10 2 -2 331.72 10.62 48
 10 3 -2 28.4 8.54 48
 11 -1 -4 42.14 8.82 48
 5 0 1 42.16 5.45 48
 6 1 1 397.42 7.63 48
 2 -4 -4 4.93 14.21 46
 7 -7 -10 64.45 14.7 46
 -2 9 0 181.44 16.3 47
 4 -7 -13 48.86 12.14 47
 -6 9 -4 179.5 12.48 48
 -6 11 -5 8.13 11.9 48
 -4 6 -1 602.87 16.74 48
 -1 11 -1 -2.31 10.22 48
 1 -4 -5 354.69 14.42 48
 -8 8 -8 103.89 9.62 48
 -8 9 -8 169.87 11.28 48
 -7 10 -6 268.58 11.75 48
 -6 4 -5 1153.06 13.78 48
 -5 4 -3 15.62 8.41 48
 -2 -4 -13 17.54 9.13 48
 -1 1 0 1920.4 41.46 48
 -1 12 -2 99.4 12.04 48
 0 -3 -4 84.93 10.87 48
 0 8 1 593.57 14.69 48
 0 11 -1 35.19 11.01 48
 1 -6 -14 -2.94 8.77 48
 1 -5 -8 34.84 8.51 48
 1 5 2 278.9 10.82 48
 1 11 -1 40.18 10.83 48
 3 5 2 126.16 8.66 48
 7 -6 -7 33.58 9.73 48
 9 -6 -8 24.53 8.99 48
 9 -5 -6 30.37 9.25 48
 10 -5 -7 116.67 10.95 48
 -9 6 -13 86.77 9.34 49
 -9 7 -12 8.26 8.4 49
 -9 8 -11 193.2 10.19 49
 -8 3 -15 121.02 8.66 49
 -8 3 -14 6 8.35 49
 -8 4 -12 80.9 8.67 49
 -8 4 -11 91.77 7.71 49
 -8 5 -10 369.94 9.62 49
 -8 6 -9 15.34 7.45 49
 -8 7 -8 17.65 7.52 49
 -8 10 -8 65.08 9.29 49
 -7 2 -12 52.4 7.48 49
 -7 2 -11 71.61 7.88 49
 -7 3 -9 410.6 9.84 49
 -7 6 -6 51.83 8.08 49
 -6 0 -14 74.59 8.77 49
 -6 0 -13 223.18 8.65 49
 -6 1 -9 -3.54 7.62 49
 -6 2 -7 140.42 7.26 49
 -6 3 -6 45.42 7.24 49
 -5 -1 -12 24.15 7.62 49
 -5 -1 -11 186.12 8.71 49
 -5 0 -8 133.46 7.11 49
 -5 1 -6 1967.97 15.42 49
 -4 -2 -11 224.86 8.85 49
 -4 3 -2 234.8 9.91 49
 -3 -3 -11 173.46 8.74 49
 -3 -1 -5 21.76 7.62 49
 -2 -4 -12 132.91 8.45 49
 -2 -2 -5 914.53 13.38 49
 -1 -5 -16 392.77 11.08 49
 -1 -5 -15 -9.23 8.88 49
 0 -5 -10 13.09 7.87 49
 1 4 2 1534.46 18.05 49
 1 8 1 132.13 8.85 49
 2 3 2 126.5 8.86 49
 2 4 2 2031.48 18.23 49
 2 5 2 608.92 11.17 49
 2 8 1 34.95 7.91 49
 3 3 2 846.37 12.2 49
 3 4 2 1224.26 13.53 49
 3 9 0 12.07 7.42 49
 4 0 1 4081.71 24.08 49
 4 7 1 58.29 7.85 49
 5 6 1 38.91 7.61 49
 5 9 -1 102.85 9.44 49
 6 -1 0 274.03 8.51 49
 6 2 1 195.97 7.53 49
 6 3 1 98.98 7.54 49
 6 4 1 238.64 8.87 49
 6 8 -1 6.98 8.85 49
 7 -3 -2 29.26 6.7 49
 7 -2 -1 -3.13 6.54 49
 7 0 0 415.91 8.84 49
 7 5 0 342.6 9.21 49
 7 7 -1 1.02 8.48 49
 8 -1 -1 546.79 10.67 49
 8 5 -1 9.04 8.59 49
 9 -1 -2 5.4 7.52 49
 10 -1 -3 5.13 7.14 49
 11 -4 -7 95.7 9.22 49
 11 -3 -6 19.59 8.7 49
 11 -2 -5 6.78 8.63 49
 11 0 -4 0.16 8.39 49
 3 0 1 384.64 10.26 49
 -5 10 -3 134.63 14.06 48
 -4 7 -1 691.37 19.6 48
 2 -6 -10 61.3 11.62 49
 -6 5 -4 0.52 7.8 49
 -5 6 -2 8.13 8.26 49
 -5 7 -2 -2.45 8.05 49
 -4 5 -1 1.47 8.66 49
 -1 -5 -14 96.94 9.7 49
 -1 7 1 521.61 14.83 49
 0 12 -2 299.92 13.34 49
 1 -6 -13 14.93 8.84 49
 3 -7 -15 79.88 11.26 49
 6 -4 -3 31.11 8.32 49
 7 -5 -5 11.19 7.85 49
 8 -4 -4 0.4 9.36 49
 10 -6 -10 3.56 10.42 49
 -9 6 -12 89.77 9.16 50
 -9 7 -11 311.63 10.26 50
 -9 9 -10 5.56 8.19 50
 -8 3 -13 92.14 9.05 50
 -8 4 -10 7.6 7.28 50
 -8 5 -9 136.85 8.17 50
 -8 6 -8 -11.07 7.51 50
 -8 11 -8 53.01 8.8 50
 -7 1 -15 24.5 8.55 50
 -7 1 -14 87.65 9 50
 -7 2 -10 14.91 7.33 50
 -7 3 -8 -3.8 7.66 50
 -7 4 -7 10.25 7.57 50
 -7 5 -6 942.97 12.88 50
 -7 7 -5 11.1 7.79 50
 -7 8 -5 511.79 11.6 50
 -6 0 -12 94.38 8.07 50
 -5 -1 -10 12.16 7.55 50
 -4 -2 -10 24.27 7.76 50
 -4 -1 -7 592.39 10.08 50
 -4 0 -5 135.7 7.94 50
 -3 -3 -10 499.2 10.67 50
 -3 -2 -7 198.1 8.01 50
 -3 1 -2 162.59 10.74 50
 -2 -4 -11 199.67 8.94 50
 -2 -3 -7 16.57 6.78 50
 -2 -1 -3 224.39 11.21 50
 -1 -5 -13 216.18 9.13 50
 -1 -4 -8 32.24 6.73 50
 0 -4 -6 1485.02 17.75 50
 3 7 1 1380.65 14.92 50
 3 10 -1 748.37 13.27 50
 4 6 1 51 8.03 50
 4 8 0 825.44 12.12 50
 5 -1 0 489.59 10.5 50
 5 1 1 518.85 9.9 50
 5 5 1 237.28 9.09 50
 5 7 0 14.46 7.29 50
 6 -2 -1 24.54 6.68 50
 6 6 0 139.54 8.22 50
 7 1 0 292.03 8.16 50
 7 2 0 111.19 8.16 50
 7 3 0 17.02 7.7 50
 7 4 0 350.93 9.38 50
 7 6 -1 198.27 10.01 50
 8 -3 -3 226.9 9.36 50
 8 -2 -2 1281.28 13.5 50
 8 0 -1 223.55 9 50
 8 4 -1 867.47 11.6 50
 8 6 -2 4.52 8.29 50
 9 -4 -5 369.88 10.05 50
 9 -3 -4 8.06 7.68 50
 9 -2 -3 282.16 9.28 50
 9 0 -2 18.98 7.52 50
 9 3 -2 188.23 9.87 50
 9 4 -2 46.53 8.69 50
 10 -4 -6 224.18 9.31 50
 10 -3 -5 215.59 8.86 50
 10 -2 -4 84.1 7.77 50
 10 0 -3 78.78 7.56 50
 10 1 -3 10.82 8.79 50
 10 2 -3 31.11 8.81 50
 10 3 -3 123.54 9.3 50
 11 -1 -5 89.69 8.9 50
 -7 1 -13 6.2 6.23 50
 -6 0 -11 380.85 7.81 50
 -3 0 -3 1304.09 14.76 50
 5 4 1 25.46 4.7 50
 8 1 -1 534.44 8.9 50
 8 3 -1 431.68 8.4 50
 9 1 -2 106.39 6.2 50
 -3 5 0 725.38 23.15 49
 6 -6 -7 1.96 12.21 49
 8 -7 -11 92.68 14.91 49
 -7 11 -6 48.86 12.49 50
 -6 10 -4 8.28 10.66 50
 3 -7 -14 4.1 11.79 50
 4 -4 -3 1030.76 20.93 50
 -9 8 -10 5.35 10.56 50
 -8 8 -7 -3.42 9.05 50
 -8 9 -7 7.28 8.76 50
 -7 9 -5 208.02 10.93 50
 -1 -3 -5 1.88 9.17 50
 1 -6 -12 112.3 10.2 50
 2 9 0 628.28 13.8 50
 5 -4 -3 361.55 12.14 50
 6 -3 -2 1.57 8.17 50
 8 -6 -8 155.81 10.79 50
 9 -6 -9 6.85 9.75 50
 10 -5 -8 -0.52 10.34 50
 -9 5 -13 84.53 9.09 51
 -9 5 -12 -10.13 8.62 51
 -9 6 -11 200.73 9.84 51
 -9 7 -10 0.5 8.68 51
 -8 3 -12 29.68 8.7 51
 -8 3 -11 100.09 7.76 51
 -8 5 -8 71.21 8.14 51
 -8 7 -7 77.02 8.11 51
 -7 1 -12 324.9 9.01 51
 -7 2 -9 139.26 8.35 51
 -7 6 -5 207.24 9.22 51
 -6 -1 -15 32.3 8.62 51
 -6 0 -10 219.95 8.66 51
 -6 1 -8 26.71 6.2 51
 -6 2 -6 365.77 8.75 51
 -6 3 -5 4942.13 23.78 51
 -6 4 -4 292.1 8.64 51
 -5 -2 -16 -8.9 8.39 51
 -5 -2 -15 134.39 9.36 51
 -5 -2 -14 300.62 10.6 51
 -5 0 -7 33.59 6.76 51
 -5 1 -5 868.02 11.67 51
 -5 2 -4 596.07 10.65 51
 -5 3 -3 74.39 7.6 51
 -5 5 -2 392.25 10.47 51
 -4 -3 -16 22.87 8.57 51
 -4 -3 -15 248.48 9.87 51
 -4 -3 -14 265.29 9.64 51
 -4 -2 -9 43.31 6.37 51
 -3 -4 -16 80.21 9.32 51
 -3 -3 -9 228.67 7.96 51
 -3 2 -1 14.47 9.73 51
 -2 -4 -10 133.93 8.72 51
 -1 -5 -12 199.76 9.19 51
 0 -5 -9 82.9 7.28 51
 1 1 1 5.25 12.68 51
 1 9 0 158.3 9.02 51
 2 -1 0 272.32 15.47 51
 2 7 1 86.04 8.4 51
 4 1 1 724.14 11.8 51
 4 5 1 45.97 6.65 51
 4 9 -1 71.19 9.14 51
 5 2 1 1330.46 13.39 51
 5 3 1 15.05 6.54 51
 5 8 -1 42.81 8.9 51
 6 0 0 2086.2 15.95 51
 6 5 0 55.92 7.76 51
 6 7 -1 3.83 8.7 51
 7 -1 -1 1637.57 14.52 51
 7 5 -1 26.31 7.57 51
 7 7 -2 19.11 8.44 51
 8 -5 -6 7.31 7.55 51
 8 -1 -2 160.11 8.71 51
 8 2 -1 68.89 7.68 51
 8 5 -2 55.06 8.82 51
 9 -5 -7 7.96 7.23 51
 9 -1 -3 16.48 7.56 51
 9 2 -2 247.22 8.82 51
 10 -1 -4 17.99 7.17 51
 11 -4 -8 64.21 9.03 51
 11 -3 -7 40.99 8.93 51
 11 -2 -6 25.95 8.7 51
 11 0 -5 18.92 8.54 51
 -8 4 -9 132.4 6.3 51
 -5 -1 -9 49.15 5.92 51
 4 -1 0 378.96 9.39 51
 -3 6 0 498.24 25.34 48
 5 -6 -7 67.56 15.32 48
 -1 3 1 9.05 17.47 50
 4 -7 -12 487.01 19.62 50
 -5 8 -2 681.46 17.1 51
 -1 9 0 267.48 13.8 51
 2 -5 -6 1.92 9.45 51
 -8 10 -7 161.63 12.05 51
 -6 7 -3 99.42 8.81 51
 -4 4 -1 4052.92 30.65 51
 0 -6 -16 78.75 11.16 51
 0 7 1 156.27 9.83 51
 0 9 0 136.28 10.58 51
 1 -6 -11 0.45 9.17 51
 1 -5 -7 2969.48 27.38 51
 1 7 1 123.37 9.06 51
 2 10 -1 75.6 11.38 51
 2 11 -2 9.02 10.29 51
 3 6 1 137.26 8.57 51
 3 8 0 97.44 10 51
 6 -5 -5 1372.58 19.33 51
 7 -4 -4 34.16 8.01 51
 -9 4 -13 46.59 9 52
 -9 5 -11 54.36 8.92 52
 -9 6 -10 116.86 9.24 52
 -9 7 -9 165.67 9.76 52
 -9 8 -9 59.58 8.82 52
 -9 9 -9 97.54 9.33 52
 -8 2 -14 0.8 8.35 52
 -8 2 -13 189.24 9.58 52
 -8 3 -10 418.8 9.72 52
 -8 6 -7 -5.95 7.49 52
 -7 0 -15 78.89 9.02 52
 -7 1 -11 29.77 7.56 52
 -7 2 -8 626.08 10.83 52
 -7 3 -7 3.59 7.53 52
 -7 4 -6 775.13 10.98 52
 -7 5 -5 -2.95 6.51 52
 -6 -1 -14 33.11 9.03 52
 -6 -1 -13 371.67 9.59 52
 -6 0 -9 70.55 7.96 52
 -6 1 -7 214.64 7.73 52
 -6 6 -3 506.32 10.81 52
 -5 -2 -13 303.08 9.13 52
 -5 -2 -12 964.59 12.43 52
 -4 -3 -13 511.91 10.6 52
 -4 -2 -8 291.83 8.29 52
 -4 -1 -6 66.71 7.18 52
 -4 1 -3 1923.48 17.24 52
 -4 2 -2 5.34 7.94 52
 -3 -4 -15 120.81 9.64 52
 -3 -4 -14 232.22 10.27 52
 -3 -2 -6 811.47 11.63 52
 -3 -1 -4 1262.11 14.49 52
 -1 -5 -11 132.89 8.63 52
 -1 -4 -7 17.85 6.89 52
 0 -6 -15 180.49 10.11 52
 0 -2 -2 495.5 18.39 52
 3 -1 0 2629.07 24.59 52
 3 1 1 873.73 13.93 52
 4 2 1 682.18 11.08 52
 4 3 1 176.53 7.91 52
 4 4 1 306.91 8.53 52
 4 7 0 261.2 9.07 52
 5 -3 -2 46.1 7.65 52
 5 -2 -1 5.33 7.21 52
 5 6 0 -6.48 7.58 52
 5 9 -2 9.53 8.41 52
 6 1 0 233.53 8.05 52
 6 2 0 6.37 6.32 52
 6 3 0 6.82 6.32 52
 6 4 0 132.16 8.34 52
 6 8 -2 131.99 9.42 52
 7 -3 -3 501.84 10.2 52
 7 -2 -2 333.24 8.87 52
 7 0 -1 751.64 10.52 52
 7 4 -1 251.2 9.08 52
 8 -2 -3 154.54 9.03 52
 8 0 -2 74.48 8.27 52
 8 4 -2 91.78 7.96 52
 9 -2 -4 192.26 8.95 52
 9 0 -3 2.1 7.45 52
 9 4 -3 133.44 9.28 52
 10 -4 -7 18.3 7.33 52
 10 -3 -6 34.41 7.86 52
 10 -2 -5 -4.33 7.39 52
 10 0 -4 105.38 8.05 52
 10 1 -4 92.04 8.87 52
 10 2 -4 98.92 9.13 52
 10 3 -4 32.62 8.81 52
 11 -1 -6 -0.93 8.62 52
 -5 0 -6 5.58 4.49 52
 -4 0 -4 0.38 5.13 52
 6 6 -1 60.6 5.65 52
 8 6 -3 44.56 6.57 52
 9 3 -3 128.22 7.11 52
 -3 11 -2 36.1 15.93 49
 7 -7 -11 29.53 11.82 51
 -6 8 -3 19.34 10.86 52
 -2 10 -1 135.06 12.82 52
 -1 6 1 11.68 9.67 52
 2 -6 -9 423.72 15.34 52
 2 -2 -1 241.01 19.81 52
 3 -7 -13 54.16 10.96 52
 5 -5 -5 409.75 14.86 52
 8 -7 -12 39.87 12.43 52
 -8 11 -7 121.71 11.63 52
 -7 10 -5 55.52 9.6 52
 -4 -3 -12 400.84 11.08 52
 -3 -4 -13 603.35 12.4 52
 -2 -5 -16 142.64 11.33 52
 -2 -4 -9 0.39 7.55 52
 -2 -3 -6 11.63 8.38 52
 -2 -2 -4 24.3 9.7 52
 0 -6 -14 60.19 10.81 52
 1 10 -1 541.78 13.41 52
 8 -4 -5 10.91 9.47 52
 9 -6 -10 69.51 11.19 52
 9 -4 -6 4.18 9.19 52
 10 -5 -9 6.83 10.35 52
 11 -4 -9 68.02 11.24 52
 -9 4 -12 111.08 9.2 53
 -9 5 -10 440.49 11.1 53
 -9 6 -9 9.39 7.87 53
 -8 2 -12 116.72 9.38 53
 -8 3 -9 82.36 8.09 53
 -8 4 -8 22.48 7.65 53
 -8 5 -7 333.47 9.72 53
 -8 7 -6 563.38 11.18 53
 -8 8 -6 293.12 9.7 53
 -7 0 -14 112.45 9.18 53
 -7 0 -13 75.25 8.71 53
 -7 1 -10 383.78 9.53 53
 -7 3 -6 47.76 6.61 53
 -6 -1 -12 45.91 7.81 53
 -6 2 -5 819.11 11.2 53
 -6 3 -4 16.51 6.94 53
 -6 5 -3 14.27 6.55 53
 -5 -2 -11 10.08 7.56 53
 -5 -1 -8 23.16 6.33 53
 -5 4 -2 28.43 7.03 53
 -4 -3 -11 671.09 11.15 53
 -3 -4 -12 127.15 8.26 53
 -3 -3 -8 441.62 9.26 53
 -2 -5 -15 2.83 8.42 53
 0 -6 -13 104.15 8.29 53
 0 -5 -8 16.64 6.46 53
 0 2 1 172.27 15.16 53
 1 11 -2 94.29 9.53 53
 2 6 1 383 9.68 53
 2 8 0 176.11 9.01 53
 3 5 1 1.13 6.45 53
 3 9 -1 36.16 7.79 53
 3 10 -2 63.77 9.26 53
 4 -3 -2 8.44 7.82 53
 4 -2 -1 112.44 9.13 53
 4 8 -1 5.62 7.38 53
 5 0 0 0.96 6.98 53
 5 5 0 62.23 7.99 53
 5 7 -1 71.65 7.8 53
 6 -1 -1 431.16 9.62 53
 7 1 -1 8.21 6.19 53
 7 2 -1 96.38 8.08 53
 7 3 -1 8.47 7.5 53
 7 6 -2 53.45 9 53
 8 -3 -4 118.01 8.59 53
 8 1 -2 62.12 7.88 53
 8 2 -2 13.74 7.32 53
 8 3 -2 11.7 7.45 53
 9 -3 -5 986.57 13.27 53
 9 1 -3 13.2 7.55 53
 9 2 -3 118.14 8.24 53
 10 -1 -5 13.41 7.36 53
 11 -3 -8 7.19 8.85 53
 11 -2 -7 34.28 8.65 53
 11 0 -6 88.51 9.16 53
 -8 2 -11 285.02 7.47 53
 3 -6 -8 1435.5 28.94 52
 -6 12 -5 31.9 14.1 52
 -3 4 0 1744.97 27.65 53
 2 -7 -15 34.65 11.77 53
 3 -3 -2 2175.19 30.66 53
 7 -6 -8 323.77 14.28 53
 -9 8 -8 14.29 10.6 53
 -9 9 -8 45.01 10.6 53
 -8 9 -6 78.08 9.41 53
 -7 7 -4 50.57 9.74 53
 -7 8 -4 9.86 9.35 53
 -2 -5 -14 397.05 12.77 53
 -1 -5 -10 132.19 10.33 53
 -1 10 -1 32.01 9.35 53
 0 6 1 29.83 8.4 53
 0 10 -1 452.47 13.23 53
 1 -6 -10 22.57 9.34 53
 1 6 1 730.45 13.49 53
 3 -2 -1 587.12 16.75 53
 7 -5 -6 290 12.1 53
 8 -6 -9 84.42 10.09 53
 8 -5 -7 7.97 9.26 53
 9 -5 -8 7.54 9.16 53
 -9 4 -11 -2.11 8.48 54
 -9 5 -9 1.54 7.18 54
 -9 7 -8 22.05 8.21 54
 -9 10 -8 213.35 10.35 54
 -8 1 -13 82.85 8.66 54
 -8 2 -10 8.5 7.1 54
 -8 4 -7 438.43 9.99 54
 -8 6 -6 1.88 7.44 54
 -7 0 -12 197.56 9.11 54
 -7 1 -9 34.08 7.69 54
 -7 2 -7 76.74 8.13 54
 -7 4 -5 291.58 8.54 54
 -7 6 -4 193.15 9.31 54
 -6 -1 -11 432.04 10.07 54
 -6 0 -8 94.57 8.1 54
 -6 1 -6 18.06 6.34 54
 -6 4 -3 336.62 9.07 54
 -5 -2 -10 805.99 11.43 54
 -5 -1 -7 369.33 8.59 54
 -5 1 -4 1768.42 15.41 54
 -5 2 -3 97.45 7.77 54
 -4 -3 -10 22.95 7.54 54
 -4 -2 -7 4 6.55 54
 -4 -1 -5 1017.82 12.18 54
 -3 -4 -11 128.55 8.24 54
 -3 -2 -5 18.45 7.05 54
 -2 -5 -13 14.81 7.3 54
 -2 -4 -8 6.43 6.47 54
 0 -6 -12 11.08 7.54 54
 2 5 1 953.42 13.14 54
 3 2 1 2751.57 20.46 54
 3 3 1 733.18 11.73 54
 3 4 1 247.33 8.55 54
 3 7 0 85.75 8.38 54
 4 0 0 132.02 9.04 54
 4 6 0 1100.6 13.41 54
 4 9 -2 2.14 8.76 54
 4 10 -3 100.31 9.7 54
 5 1 0 1668.34 14.71 54
 5 2 0 388.64 9.16 54
 5 3 0 38.04 6.62 54
 5 4 0 158.03 7.49 54
 5 8 -2 42.33 9.06 54
 6 -4 -4 30.27 6.97 54
 6 -2 -2 279.23 8.79 54
 6 0 -1 3161.35 19.38 54
 6 5 -1 28.95 7.61 54
 6 7 -2 3.04 7.85 54
 6 8 -3 -1.08 8.38 54
 7 -1 -2 20.73 6.6 54
 7 5 -2 241.81 8.58 54
 7 7 -3 41.49 8.89 54
 8 -1 -3 297.88 9.44 54
 8 5 -3 5.98 8.5 54
 9 -1 -4 56.68 7.78 54
 9 4 -4 -0.22 8.56 54
 10 -5 -10 3.8 8.57 54
 10 -4 -8 -0.1 8.13 54
 10 -3 -7 855.75 12.43 54
 10 -2 -6 50.96 7.49 54
 10 0 -5 21.79 7.41 54
 10 1 -5 91.7 9.01 54
 10 2 -5 37.21 8.77 54
 10 3 -5 113.26 9.01 54
 11 -3 -9 521.26 12.72 54
 11 -2 -8 15.61 8.54 54
 11 -1 -7 167.27 9.86 54
 11 0 -7 10.7 8.26 54
 -7 0 -11 382.85 7.92 54
 -6 -1 -10 20.32 5.3 54
 8 4 -3 444.73 8.38 54
 9 0 -4 298.91 7.39 54
 9 3 -4 -3.93 6.1 54
 -4 8 -1 489.97 22.43 52
 -3 12 -3 1.82 15.79 52
 4 -5 -5 148.27 15.92 52
 -2 8 0 2.16 10.12 53
 -6 9 -3 37.69 11.19 54
 2 -7 -14 34.59 12.38 54
 3 -7 -12 79.1 11.38 54
 -8 10 -6 148.18 11.9 54
 -7 9 -4 20.56 9.24 54
 -4 3 -1 663.69 14.55 54
 0 -4 -5 192.16 10.79 54
 0 11 -2 139.17 11.99 54
 0 12 -3 103.21 11.57 54
 1 8 0 113.62 10.42 54
 2 9 -1 259.3 11.16 54
 6 -3 -3 321.21 10.63 54
 -9 3 -12 47.11 8.78 55
 -9 3 -11 100.04 9.04 55
 -9 4 -10 65.94 8.98 55
 -9 6 -8 339.46 9.63 55
 -9 8 -7 31.68 8.78 55
 -8 1 -12 124.29 9.26 55
 -8 2 -9 657.61 10.75 55
 -8 3 -8 308.21 9.05 55
 -8 5 -6 212.44 9.06 55
 -7 0 -10 573.54 10.57 55
 -7 1 -8 690.5 10.96 55
 -7 3 -5 601.72 10.03 55
 -7 5 -4 751.2 11.36 55
 -6 -2 -14 8.39 8.57 55
 -6 0 -7 47.03 6.4 55
 -5 -3 -15 82.5 8.66 55
 -5 -3 -14 21.82 8.54 55
 -5 -2 -9 15.96 7.5 55
 -5 0 -5 276.57 8.26 55
 -5 3 -2 6.79 6.98 55
 -4 -4 -15 5.44 8.46 55
 -4 -3 -9 141.51 8.47 55
 -3 -4 -10 112.97 8.27 55
 -3 -3 -7 556.03 10.06 55
 -3 0 -2 2246.06 20.07 55
 -2 -5 -12 423.04 10.4 55
 -2 -3 -5 631.49 11.37 55
 -2 -1 -2 3506.4 26.91 55
 -1 -6 -15 233.58 10.26 55
 -1 -5 -9 186.47 9.2 55
 -1 -4 -6 110.08 7.6 55
 -1 -3 -4 1598.65 18.42 55
 1 2 1 1232.94 20.46 55
 1 5 1 954.92 14.3 55
 2 2 1 2866.01 23.63 55
 2 3 1 39.44 8.16 55
 2 4 1 449.39 10.5 55
 2 10 -2 0.98 8.26 55
 3 8 -1 294.17 9.84 55
 4 5 0 81.89 6.88 55
 4 7 -1 155.11 8.53 55
 5 -1 -1 568.35 10.87 55
 5 6 -1 85.22 7.92 55
 5 9 -3 132.97 9.36 55
 6 1 -1 1.35 6.67 55
 6 2 -1 23.7 6.54 55
 6 3 -1 7.97 6 55
 6 4 -1 -3.44 7.61 55
 6 6 -2 8.78 7.45 55
 7 -4 -5 33.68 6.68 55
 7 -2 -3 100.33 7.34 55
 7 0 -2 417.48 9.13 55
 7 3 -2 155.16 8.52 55
 7 4 -2 91.83 8 55
 7 6 -3 157.12 9.42 55
 8 -4 -6 1.29 7.58 55
 8 -2 -4 419.82 10.41 55
 8 0 -3 248.78 8.86 55
 8 1 -3 105.32 7.9 55
 8 3 -3 76.44 7.67 55
 8 6 -4 -2.12 8.58 55
 9 -6 -11 24.4 8.77 55
 9 -4 -7 14.72 7.6 55
 9 -3 -6 166.22 8.93 55
 9 -2 -5 30.26 8.04 55
 9 1 -4 145.57 8.07 55
 9 2 -4 8.59 7.38 55
 10 -1 -6 48.02 7.51 55
 10 3 -6 23.72 8.23 55
 11 -1 -8 20.91 8.74 55
 -7 -1 -14 26.51 6.31 55
 -7 2 -6 1.87 4.31 55
 -6 -2 -13 83.48 6.97 55
 -6 -1 -9 593.73 9.07 55
 -6 2 -4 1404.44 12.81 55
 -5 -3 -13 24.51 6.4 55
 7 1 -2 181.45 5.92 55
 8 2 -3 256.95 7.14 55
 -6 11 -4 161.67 14.75 54
 -5 9 -2 118.76 14.29 54
 -2 11 -2 3.03 11.42 54
 -1 5 1 18.6 11.78 54
 -7 11 -5 12.52 12.07 55
 -2 12 -3 19 12.32 55
 -1 11 -2 30.63 10.41 55
 -1 12 -3 -6.75 11.97 55
 2 -7 -13 59.64 11.33 55
 8 -7 -13 -2.35 11.64 55
 -8 7 -5 253.49 11.02 55
 -8 8 -5 169.67 10.4 55
 -1 8 0 145.79 10.2 55
 0 -6 -11 119.53 10.09 55
 0 -3 -3 30.85 10.98 55
 0 5 1 99.92 9.95 55
 0 8 0 1.94 8.55 55
 2 7 0 137.97 8.59 55
 2 11 -3 40.96 10.48 55
 7 -3 -4 1.31 7.73 55
 8 -3 -5 656.21 12.98 55
 9 -5 -9 2.81 8.9 55
 10 -4 -9 38.27 11 55
 -10 6 -10 -1.53 8.45 56
 -9 3 -10 108.58 9.47 56
 -9 4 -9 264.88 9.1 56
 -9 5 -8 121.37 8.36 56
 -9 6 -7 34.47 7.45 56
 -9 7 -7 34.64 7.7 56
 -9 9 -7 141.72 9.92 56
 -8 1 -11 22.12 8.69 56
 -8 3 -7 132.93 8.3 56
 -8 4 -6 84.65 7.99 56
 -8 6 -5 311.48 9.61 56
 -7 -1 -13 3.76 8.48 56
 -7 0 -9 231.8 9.03 56
 -7 1 -7 418.39 9.75 56
 -7 4 -4 1179.16 12.98 56
 -6 -2 -12 88.38 8.54 56
 -6 1 -5 10.84 6.52 56
 -6 3 -3 1152.09 13.14 56
 -5 -3 -12 48.11 7.6 56
 -5 -2 -8 176.58 8.67 56
 -5 -1 -6 45.09 6.52 56
 -4 -4 -14 3.81 8.4 56
 -4 -4 -13 135.34 9.39 56
 -4 -2 -6 751.04 10.83 56
 -4 0 -3 1178.62 13.89 56
 -4 1 -2 278.85 9.93 56
 -3 -5 -15 82.4 9.25 56
 -3 -4 -9 17.82 7.92 56
 -3 -1 -3 21.53 8.11 56
 -3 1 -1 527.78 13.86 56
 -3 3 0 506.35 14.8 56
 -2 -5 -11 63.23 8.11 56
 -2 -4 -7 52.8 6.9 56
 -2 0 -1 574.17 16.53 56
 -1 -6 -14 28.29 8.8 56
 0 -5 -7 803.39 13.44 56
 1 9 -1 524.07 11.59 56
 3 0 0 337.26 11.89 56
 3 6 0 184.58 7.87 56
 3 9 -2 182.22 8.78 56
 4 1 0 1612.9 15.77 56
 4 4 0 291.96 8.46 56
 4 8 -2 100.69 8.15 56
 5 5 -1 36.1 7.83 56
 5 7 -2 407.58 9.77 56
 6 -1 -2 349.03 9.27 56
 6 7 -3 7.78 7.11 56
 7 2 -2 188.87 8.69 56
 7 5 -3 9.55 7.31 56
 7 7 -4 11.64 8.77 56
 8 5 -4 7.6 8.56 56
 9 -1 -5 183.52 8.64 56
 9 4 -5 32.25 8.56 56
 10 -5 -11 12.18 8.4 56
 10 -3 -8 5.27 7.42 56
 10 -2 -7 -0.94 7.26 56
 10 0 -6 253.09 9.06 56
 10 1 -6 67.53 9.22 56
 10 2 -6 -1.65 8.5 56
 11 -2 -9 144.84 9.57 56
 11 0 -8 139.82 9.13 56
 -9 2 -12 8.81 6.21 56
 6 5 -2 58.5 5.83 56
 9 3 -5 89.47 6.84 56
 -1 4 1 342.8 19.32 55
 1 -4 -4 694.45 19.47 56
 6 -6 -8 22.36 11.09 56
 6 -5 -6 1849.01 22.67 56
 8 -6 -10 152.58 11.85 56
 -9 10 -7 38.22 10.79 56
 -8 9 -5 67.54 9.77 56
 -8 11 -6 5.17 10.37 56
 -6 6 -2 104.77 8.81 56
 -6 7 -2 194.72 9.91 56
 -5 6 -1 699.32 15.23 56
 -1 -6 -13 217.9 11.82 56
 0 3 1 31.95 12.05 56
 0 4 1 2.64 9.64 56
 1 -7 -15 1.89 10.58 56
 1 -7 -14 165.71 11.81 56
 1 -6 -9 42.08 9.85 56
 1 -5 -6 645.62 15.45 56
 1 3 1 10.28 10.63 56
 1 4 1 32.38 9.41 56
 3 10 -3 80.46 11.08 56
 5 -4 -4 188.69 10.59 56
 5 -2 -2 156.91 10.06 56
 7 -6 -9 30.9 9.59 56
 7 -5 -7 95.68 10.7 56
 8 -5 -8 254.13 11.33 56
 9 -6 -12 126.66 11.71 56
 -10 5 -10 -0.2 8.42 57
 -10 6 -9 7 8.7 57
 -10 7 -9 233.35 10.67 57
 -9 2 -11 57.34 8.75 57
 -9 3 -9 276.62 9.2 57
 -9 4 -8 6.24 7.18 57
 -9 5 -7 534 10.58 57
 -8 0 -12 7.64 8.32 57
 -8 1 -10 216.64 8.66 57
 -8 2 -8 22.79 7.62 57
 -8 5 -5 333.21 9.7 57
 -7 -1 -12 33.9 8.83 57
 -7 -1 -11 49.8 7.54 57
 -7 2 -5 12.94 6.45 57
 -7 6 -3 408.64 9.8 57
 -7 7 -3 139.66 9 57
 -6 -2 -11 166.58 8.31 57
 -6 -1 -8 38.83 7.7 57
 -6 0 -6 3.17 6.3 57
 -6 5 -2 115.89 7.58 57
 -5 -3 -11 131.99 8.22 57
 -5 0 -4 3.39 6.8 57
 -5 1 -3 5372.11 25.1 57
 -5 2 -2 755.64 11.83 57
 -5 5 -1 33.77 7.18 57
 -4 -4 -12 -1.21 7.2 57
 -4 -3 -8 20 7.67 57
 -4 -1 -4 856.15 11.83 57
 -4 2 -1 93.62 8.95 57
 -3 -5 -14 214.26 10.01 57
 -3 -5 -13 73.14 9.15 57
 -3 -3 -6 2.31 6.48 57
 -3 -2 -4 1295.2 14.25 57
 -2 -5 -10 621.96 11.45 57
 -2 -2 -3 3118.29 23.15 57
 -1 -5 -8 57.9 6.88 57
 0 -6 -10 15.52 7.69 57
 1 7 0 419.73 10.27 57
 1 10 -2 232.8 9.77 57
 1 11 -3 320.88 11.46 57
 2 8 -1 3.44 7.7 57
 3 5 0 0.42 6.37 57
 4 -1 -1 267.8 10.23 57
 4 2 0 960.43 12.61 57
 4 3 0 398.81 9.36 57
 4 6 -1 170.48 8.99 57
 4 9 -3 5.93 8.56 57
 4 10 -4 167.53 9.8 57
 5 -3 -3 448.97 11.09 57
 5 0 -1 212.63 8.67 57
 5 4 -1 416.04 8.88 57
 5 8 -3 114.87 8.56 57
 5 9 -4 15.8 8.46 57
 6 8 -4 8.35 8.65 57
 7 -1 -3 783.17 11.05 57
 7 4 -3 4.31 7.59 57
 7 6 -4 102.99 8.75 57
 8 -1 -4 371.57 10.18 57
 8 0 -4 7.05 7.82 57
 8 3 -4 53.78 7.59 57
 8 4 -4 22.18 7.44 57
 8 6 -5 82.37 9.23 57
 9 -4 -8 168.53 8.8 57
 9 -3 -7 428.72 10.41 57
 9 -2 -6 575.73 10.76 57
 9 0 -5 24.15 7.54 57
 9 1 -5 59.58 7.56 57
 9 2 -5 111.41 7.98 57
 10 -4 -10 120.03 9.48 57
 10 -1 -7 41.47 7.46 57
 10 0 -7 5.49 8.78 57
 10 3 -7 7.13 8.41 57
 11 -1 -9 58.59 8.85 57
 -7 0 -8 116.69 6.22 57
 6 4 -2 143.83 6.34 57
 10 2 -7 162.98 7.41 57
 6 -7 -11 18.09 16.3 54
 4 -7 -11 259.42 19.64 55
 7 -7 -12 3.05 14.4 56
 2 -6 -8 863.14 19.39 56
 -7 10 -4 53.78 10.72 57
 2 -7 -12 -3.42 10.23 57
 -9 8 -6 105.23 10.34 57
 -8 10 -5 57.19 11.11 57
 -7 8 -3 77.81 10.08 57
 -1 -6 -12 2.83 8.99 57
 0 9 -1 55.38 9.96 57
 1 -7 -13 -4.69 10.47 57
 9 -5 -10 255.89 11.16 57
 -10 5 -9 15.91 8.55 58
 -10 7 -8 31.19 8.91 58
 -10 8 -8 91.71 9.27 58
 -9 2 -10 -0.87 8.7 58
 -9 4 -7 48.58 7.62 58
 -9 6 -6 22.11 7.37 58
 -9 7 -6 25.89 7.36 58
 -9 9 -6 30.74 9 58
 -8 0 -11 5.01 8.48 58
 -8 1 -9 45.43 7.71 58
 -8 2 -7 332.8 9.21 58
 -8 3 -6 -7.89 7.62 58
 -8 4 -5 148.94 8.7 58
 -7 -1 -10 4.11 7.02 58
 -7 1 -6 112.83 8.29 58
 -7 3 -4 14.57 6.5 58
 -7 5 -3 63.19 6.9 58
 -6 -2 -10 614.47 10.65 58
 -6 -1 -7 4.7 7.83 58
 -6 1 -4 677.45 10.37 58
 -6 2 -3 279.07 8.62 58
 -6 4 -2 5.21 6.49 58
 -5 -3 -10 707.08 11.14 58
 -5 -2 -7 -1.18 6 58
 -5 -1 -5 93.57 7.08 58
 -5 4 -1 103.46 7.82 58
 -4 -4 -11 199.15 8.59 58
 -4 -3 -7 180.89 7.48 58
 -4 -2 -5 191.12 7.9 58
 -3 -5 -12 9.47 7.27 58
 -3 -4 -8 60.94 8.24 58
 -2 -5 -9 209.24 9.41 58
 -1 -2 -2 166.87 11.83 58
 -1 -1 -1 2.87 12.98 58
 2 0 0 2492.7 27.38 58
 2 6 0 133.81 7.71 58
 3 1 0 2828.44 21.96 58
 3 4 0 704.74 11.14 58
 3 7 -1 395.69 10.11 58
 5 1 -1 276.31 8.8 58
 5 2 -1 728.47 10.82 58
 5 3 -1 343.43 8.71 58
 5 6 -2 405.59 9.82 58
 6 -2 -3 169.82 8 58
 6 0 -2 498.98 9.84 58
 6 1 -2 918.8 11.6 58
 6 3 -2 143.61 7.32 58
 6 6 -3 158.46 8.37 58
 7 -2 -4 236.83 8.13 58
 7 0 -3 985.97 11.58 58
 7 1 -3 3.96 6.28 58
 7 2 -3 -4.51 7.58 58
 7 3 -3 20.52 7.46 58
 7 7 -5 2.97 8.39 58
 8 -4 -7 0.21 7.59 58
 8 -3 -6 42.85 8.01 58
 8 -2 -5 276.63 9.56 58
 8 1 -4 -8.36 7.67 58
 8 2 -4 184.33 8.52 58
 8 5 -5 192.45 9.65 58
 9 -1 -6 266.22 9.36 58
 9 4 -6 42.91 8.77 58
 10 -3 -9 44.48 9.06 58
 10 -2 -8 295.07 9.46 58
 10 1 -7 354.17 10.66 58
 -10 4 -10 101.45 7.05 58
 -9 3 -8 489.03 8.6 58
 6 2 -2 56.95 5.06 58
 9 3 -6 245.92 7.72 58
 -6 10 -3 448.67 18.06 57
 3 -7 -11 119.07 13.5 57
 -6 8 -2 -2.14 10.93 58
 -5 7 -1 1106.57 20.34 58
 -8 6 -4 8.51 9.26 58
 -8 7 -4 43.64 9.66 58
 -1 -6 -11 569.06 13.06 58
 -1 -4 -5 398 11.57 58
 0 7 0 457.48 12.47 58
 0 10 -2 152.92 10.53 58
 0 12 -4 353.02 13.8 58
 2 9 -2 469.64 12.37 58
 6 -4 -5 223.52 10.06 58
 6 -3 -4 78.86 8.81 58
 7 -4 -6 8.4 7.74 58
 9 -6 -13 48.29 10.48 58
 -10 6 -8 221.38 10.1 59
 -9 1 -11 5.57 8.5 59
 -9 2 -9 154.96 9.26 59
 -9 5 -6 155.98 8.44 59
 -9 10 -6 59.91 9.1 59
 -8 0 -10 8.61 8.54 59
 -8 1 -8 458.74 9.96 59
 -8 5 -4 308.48 9.78 59
 -8 8 -4 171.93 9.19 59
 -7 -1 -9 338.91 9.09 59
 -7 0 -7 882.72 11.78 59
 -7 4 -3 783.6 11.29 59
 -6 -3 -13 1 8.55 59
 -6 -2 -9 7 7.53 59
 -6 0 -5 11.38 6.39 59
 -5 -4 -13 -3.4 8.4 59
 -5 -3 -9 785.89 11.57 59
 -4 -4 -10 20.14 7.49 59
 -3 -5 -11 7.36 7.1 59
 -3 -3 -5 477.98 9.94 59
 -2 -6 -14 28.06 8.42 59
 -2 -4 -6 8.26 6.45 59
 -2 -3 -4 125.94 8.21 59
 -2 1 0 286.07 15.47 59
 -1 -5 -7 -3.65 6.42 59
 0 -6 -9 110.9 8.74 59
 0 11 -3 53.86 9.09 59
 2 10 -3 408.56 10.33 59
 2 11 -4 22.22 8.73 59
 3 2 0 388.54 10.76 59
 3 3 0 126.52 8.08 59
 3 8 -2 166.88 8.66 59
 4 5 -1 204.63 7.78 59
 4 7 -2 344.86 9.66 59
 5 -1 -2 100.52 8.08 59
 5 5 -2 354.2 9.84 59
 5 7 -3 -8.14 7.34 59
 5 8 -4 22.64 8.24 59
 6 5 -3 546.84 10.66 59
 6 7 -4 100.28 7.72 59
 6 8 -5 15.77 8.65 59
 7 -3 -5 -1.75 6.21 59
 7 5 -4 170.02 8.39 59
 8 -1 -5 1181.71 13.64 59
 8 4 -5 0.16 7.24 59
 8 6 -6 26.77 8.66 59
 9 -4 -9 41.36 7.67 59
 9 -2 -7 30.17 7.86 59
 9 0 -6 6.41 7.41 59
 9 1 -6 77.59 7.86 59
 9 2 -6 21.98 7.21 59
 10 -4 -11 44.62 8.79 59
 10 -2 -9 225.25 10.25 59
 10 -1 -8 34.88 8.33 59
 10 0 -8 135.95 9.68 59
 10 1 -8 74.96 9.29 59
 10 2 -8 6.43 8.34 59
 -10 4 -9 -1.72 6.12 59
 -8 2 -6 3.39 5.31 59
 -8 3 -5 3.72 5.6 59
 -7 -2 -12 18.41 5.93 59
 -6 -3 -12 5.61 5.79 59
 -4 0 -2 1068.47 12.55 59
 1 0 0 1188.14 25.99 59
 -1 9 -1 70.7 11.82 59
 2 -7 -11 8.17 10.34 59
 8 -6 -11 31.59 10.32 59
 -7 9 -3 43.38 9.58 59
 -2 -6 -13 60.81 10.84 59
 0 -7 -14 342.81 13.37 59
 0 -5 -6 39.94 8.68 59
 1 -7 -12 2.8 8.6 59
 1 -6 -8 30.6 7.97 59
 1 8 -1 67.13 9.96 59
 2 5 0 737.19 13.06 59
 3 9 -3 95.21 9.81 59
 4 -2 -2 58.79 10.43 59
 4 8 -3 65.84 9.38 59
 8 -5 -9 105.08 10.27 59
 9 -3 -8 82.36 9.81 59
 10 -3 -10 152.7 11.6 59
 -10 5 -8 73.56 8.93 60
 -10 6 -7 43.01 9.13 60
 -10 7 -7 246.05 10.26 60
 -10 8 -7 212.7 10.42 60
 -9 1 -10 4.72 8.43 60
 -9 2 -8 142.54 8.14 60
 -9 3 -7 1.16 7.34 60
 -9 4 -6 -1.64 7.31 60
 -9 6 -5 -1.43 7.34 60
 -9 7 -5 129.08 8.48 60
 -9 8 -5 156.4 8.61 60
 -8 0 -9 246.35 8.7 60
 -8 1 -7 102.74 8.03 60
 -8 4 -4 258.18 9.37 60
 -8 9 -4 59.16 8.07 60
 -7 -2 -11 90.29 9.04 60
 -7 -1 -8 36.44 7.76 60
 -7 0 -6 218.66 8.84 60
 -7 1 -5 17.03 6.22 60
 -7 2 -4 48.13 6.56 60
 -7 3 -3 1922.9 15.59 60
 -6 -3 -11 26.85 8.46 60
 -6 -2 -8 362.07 9.48 60
 -6 -1 -6 181.74 8.12 60
 -6 3 -2 -3.42 6.57 60
 -5 -4 -12 112.05 9.03 60
 -5 -3 -8 1120.76 12.87 60
 -5 -2 -6 414.23 8.96 60
 -5 -1 -4 150.49 7.6 60
 -5 0 -3 2239.31 16.71 60
 -5 1 -2 168.51 8.28 60
 -5 3 -1 250.17 9.26 60
 -4 -5 -13 26.9 8.79 60
 -4 -4 -9 143.67 8.45 60
 -4 -3 -6 6.25 6.41 60
 -4 -1 -3 13.31 7.35 60
 -4 4 0 31.19 7.99 60
 -3 -5 -10 28.3 7.63 60
 -3 -4 -7 482.21 9.68 60
 -3 -1 -2 6002.82 29.59 60
 -3 0 -1 407.07 12.31 60
 -3 2 0 1.56 9.5 60
 -2 -5 -8 179.86 9.17 60
 -1 -6 -10 4.49 7.46 60
 -1 -3 -3 425.36 11.94 60
 0 -4 -4 3547.89 28.66 60
 1 6 0 1406.61 16.15 60
 2 7 -1 204.07 8.16 60
 3 -1 -1 75.81 10.96 60
 3 6 -1 95.61 7.09 60
 3 10 -4 25.96 8.76 60
 4 0 -1 99.51 8.81 60
 4 4 -1 382.27 8.82 60
 4 9 -4 176.95 9.62 60
 4 10 -5 66.35 8.85 60
 5 4 -2 261.39 8.19 60
 5 9 -5 206.11 10.41 60
 6 -1 -3 632.91 10.61 60
 6 4 -3 626.59 10.99 60
 6 6 -4 8.88 7.54 60
 7 -1 -4 233.7 8.07 60
 7 4 -4 107.93 8.16 60
 7 6 -5 27.91 8.18 60
 7 7 -6 21.85 8.56 60
 8 -2 -6 610.42 11.55 60
 8 0 -5 1616.94 14.73 60
 8 1 -5 50.48 7.97 60
 8 2 -5 79.53 7.97 60
 8 3 -5 25.9 7.52 60
 8 5 -6 7.84 8.52 60
 9 -5 -11 93.03 9.56 60
 9 -1 -7 505.77 10.67 60
 9 3 -7 30.43 8.82 60
 9 4 -7 18.69 8.63 60
 10 -1 -9 177.51 9.79 60
 -4 1 -1 763.85 11.61 60
 -3 -2 -3 1174.6 13.01 60
 -3 9 -1 137.33 18.32 58
 -2 9 -1 1.52 12.29 59
 7 -7 -13 -1.57 13.06 59
 -4 5 0 531.45 16.17 60
 -1 7 0 101.5 10.57 60
 4 -4 -4 39.73 10.68 60
 5 -5 -6 356.21 14.04 60
 7 -6 -10 39.76 10.93 60
 -8 11 -5 115.74 11.71 60
 -2 -6 -12 132.25 11.65 60
 -1 10 -2 201.17 11.4 60
 -1 12 -4 4.22 10.28 60
 0 -7 -13 102.44 11.23 60
 1 9 -2 1.12 9.13 60
 4 -3 -3 28.83 9.58 60
 7 -5 -8 1157.19 18.04 60
 -10 3 -9 25.13 8.63 61
 -10 4 -8 60.59 9.17 61
 -10 5 -7 2.41 8.48 61
 -9 1 -9 -15.07 8.77 61
 -9 3 -6 44.95 7.59 61
 -9 5 -5 190.36 8.63 61
 -9 9 -5 210 10.44 61
 -8 -1 -11 38.51 8.46 61
 -8 0 -8 226.22 8.59 61
 -8 2 -5 35.97 7.74 61
 -7 -2 -10 94.27 9.23 61
 -7 6 -2 69.43 6.87 61
 -6 -3 -10 187.62 8.41 61
 -6 -2 -7 15.98 7.54 61
 -6 0 -4 54.09 6.72 61
 -6 1 -3 322.71 8.69 61
 -6 2 -2 1509.77 14.39 61
 -5 -4 -11 398.55 11.01 61
 -4 -5 -12 201.73 9.92 61
 -4 -4 -8 77.43 8.01 61
 -4 -2 -4 78.55 7.42 61
 1 11 -4 462.49 12.2 61
 2 1 0 1548.7 20.78 61
 2 4 0 139.44 8.41 61
 3 7 -2 17.46 7.68 61
 4 1 -1 359.27 10.08 61
 4 2 -1 1029.14 12.85 61
 4 3 -1 128.89 7.8 61
 4 6 -2 874.76 12.25 61
 5 -2 -3 95.22 7.97 61
 5 0 -2 23.44 7.24 61
 5 3 -2 239.85 8.03 61
 5 6 -3 -5.35 7.63 61
 6 0 -3 1251.95 13.22 61
 6 3 -3 27.9 6.41 61
 6 7 -5 4.53 7.16 61
 6 8 -6 71.7 9.18 61
 7 -2 -5 20.94 6.41 61
 7 0 -4 144.54 7.37 61
 7 1 -4 678.7 10.09 61
 7 2 -4 176.03 8.56 61
 7 3 -4 407.32 9.7 61
 7 5 -5 339.17 9.08 61
 8 -4 -8 21.05 7.73 61
 8 -3 -7 82.62 8.31 61
 8 4 -6 688.32 10.74 61
 8 6 -7 39.19 8.86 61
 9 -4 -10 36.8 7.75 61
 9 -2 -8 1049.9 13.35 61
 9 0 -7 270.93 9.08 61
 9 1 -7 77.29 7.78 61
 9 2 -7 537.97 10.15 61
 10 -4 -12 13.07 8.8 61
 10 -3 -11 12.75 8.78 61
 10 -2 -10 185.93 9.76 61
 10 0 -9 71.35 8.8 61
 10 1 -9 23.93 8.51 61
 10 2 -9 59.9 8.73 61
 9 4 -8 14.06 6.16 61
 5 -6 -8 44 14.27 60
 -7 12 -5 5.62 13.41 60
 -1 11 -3 130.56 11.57 61
 6 -6 -9 163.51 12.92 61
 6 -5 -7 433.97 13.58 61
 -8 6 -3 393.09 11.82 61
 -8 7 -3 2.81 9.28 61
 -7 5 -2 89.94 8.46 61
 -7 7 -2 33.73 9.59 61
 -6 5 -1 86.18 8.7 61
 -4 3 0 592.92 14.52 61
 -3 -5 -9 27.47 9.26 61
 -2 -6 -11 345.68 11.25 61
 -2 -4 -5 588.28 12 61
 -1 -6 -9 209.11 10.92 61
 0 -7 -12 138.64 10.69 61
 0 -6 -8 34.47 9.74 61
 0 8 -1 1334.31 17.36 61
 1 -7 -11 79.94 9.71 61
 1 10 -3 579.49 13.41 61
 2 8 -2 461.3 12.37 61
 3 5 -1 10.47 7.98 61
 8 -6 -12 136.78 12.26 61
 -10 3 -8 377.09 10.63 62
 -10 4 -7 -0.01 8.6 62
 -10 6 -6 116.09 9.11 62
 -10 7 -6 152.84 9.94 62
 -10 8 -6 72.71 9.31 62
 -9 0 -10 18.22 8.33 62
 -9 1 -8 549.76 11.58 62
 -9 2 -7 1192.33 13.35 62
 -9 4 -5 192.11 8.53 62
 -8 -1 -10 2.08 8.34 62
 -8 0 -7 229.28 8.63 62
 -8 1 -6 683.9 10.87 62
 -8 3 -4 211.26 8.78 62
 -8 5 -3 169.02 8.78 62
 -7 -2 -9 22.85 7.14 62
 -7 -1 -7 429.95 9.69 62
 -7 0 -5 1.51 7.62 62
 -7 1 -4 0.67 6.14 62
 -7 2 -3 226.09 7.89 62
 -7 4 -2 423.76 9.49 62
 -6 -3 -9 175.3 8.49 62
 -6 -1 -5 124.9 7.01 62
 -6 4 -1 9.28 6.43 62
 -6 6 -1 159.3 8.33 62
 -5 -4 -10 193.03 8.51 62
 -5 -3 -7 237.57 9 62
 -5 -2 -5 334.95 8.49 62
 -5 2 -1 44.18 7.4 62
 -4 -5 -11 -3.67 8.67 62
 -4 -3 -5 374.48 8.81 62
 -3 -6 -13 9.13 8.36 62
 -3 -4 -6 116.52 7.35 62
 -3 -3 -4 1325.86 13.97 62
 -2 -5 -7 10.83 6.42 62
 -2 -2 -2 93.46 9.36 62
 -2 -1 -1 9999.99 44.59 62
 -1 -5 -6 1.57 6.46 62
 1 5 0 3.47 6.93 62
 2 2 0 71.01 9.82 62
 2 3 0 1655.87 17.57 62
 2 9 -3 35.12 7.65 62
 2 11 -5 45.66 9.03 62
 3 8 -3 137.52 8.62 62
 4 5 -2 2.73 6.18 62
 4 7 -3 -0.52 7.52 62
 4 8 -4 196.06 8.76 62
 4 10 -6 22.54 8.72 62
 5 1 -2 4042.61 21.85 62
 5 2 -2 1773.03 15.08 62
 5 5 -3 384.1 9.72 62
 5 7 -4 133.45 8.21 62
 5 8 -5 88.02 7.76 62
 5 9 -6 53.81 8.81 62
 6 -2 -4 39.28 6.98 62
 6 1 -3 -5.43 6.67 62
 6 2 -3 360.71 8.71 62
 6 5 -4 2.96 7.54 62
 7 -4 -7 321.82 10.46 62
 7 -3 -6 24.21 6.53 62
 7 4 -5 36.02 7.65 62
 7 6 -6 273.13 9.69 62
 7 7 -7 21.87 8.64 62
 8 -5 -10 169.98 9.28 62
 8 -1 -6 100.96 8.47 62
 8 0 -6 73.02 8.42 62
 8 2 -6 6.47 7.34 62
 8 3 -6 117.93 7.92 62
 8 5 -7 112.47 9.49 62
 8 6 -8 3.74 8.4 62
 9 -5 -12 48.52 9.21 62
 9 -3 -9 24.22 7.55 62
 9 -1 -8 81.34 8.2 62
 9 3 -8 240.15 10.05 62
 10 -1 -10 205.75 9.76 62
 -8 -1 -9 114.4 7.01 62
 8 1 -6 557.67 8.82 62
 10 2 -10 9.03 5.86 62
 -2 7 0 117.79 13.62 61
 -7 11 -4 88.78 14.86 61
 -4 6 0 3694.81 41.78 61
 -6 9 -2 604.5 18.29 62
 -2 10 -2 288.53 14.11 62
 -10 9 -6 6.33 10.44 62
 -9 7 -4 205.76 10.52 62
 -9 10 -5 12.74 10.75 62
 -8 8 -3 709.97 14.61 62
 -8 10 -4 26.57 11.12 62
 -2 12 -4 9.73 10.54 62
 -1 -4 -4 2040.12 20.4 62
 0 6 0 519.81 13.06 62
 2 6 -1 1025.59 14.11 62
 2 10 -4 10.22 9 62
 5 -4 -5 1388.29 19.31 62
 5 -3 -4 671.47 13.73 62
 6 -4 -6 106.12 9.17 62
 -10 2 -9 15.81 8.35 63
 -10 5 -6 64.13 8.99 63
 -9 0 -9 4.42 8.31 63
 -9 2 -6 8.12 7.45 63
 -9 3 -5 4.99 7.56 63
 -9 5 -4 255.71 9.2 63
 -9 6 -4 3.54 7.32 63
 -9 8 -4 134.98 8.54 63
 -8 1 -5 10.28 7.57 63
 -8 2 -4 51.18 7.75 63
 -8 4 -3 70.45 8.39 63
 -7 -3 -11 146.34 9.26 63
 -7 -2 -8 293.55 9.02 63
 -7 -1 -6 491.35 9.99 63
 -7 3 -2 103.97 7.18 63
 -6 -3 -8 631.45 10.88 63
 -6 -2 -6 331.02 9.33 63
 -6 0 -3 39.17 6.69 63
 -6 3 -1 244.59 8.57 63
 -5 -4 -9 349.78 9.63 63
 -5 -3 -6 40.94 7.7 63
 -5 -1 -3 48.47 7.13 63
 -5 0 -2 78.98 7.48 63
 -4 -5 -10 409.8 9.72 63
 -4 -4 -7 91.03 8 63
 -4 -1 -2 481.81 10.22 63
 -3 -6 -12 23.86 8.86 63
 -3 -5 -8 435.59 10.27 63
 -3 1 0 2786.76 25.27 63
 -2 -6 -10 120.32 8.35 63
 -2 -3 -3 860.36 13.29 63
 -1 -7 -13 172.26 9.79 63
 -1 0 0 1231.13 28.14 63
 0 12 -5 53.2 8.77 63
 1 7 -1 154.56 8.01 63
 3 0 -1 1253.48 17.5 63
 3 4 -1 171.55 8.03 63
 3 9 -4 159.71 8.74 63
 3 10 -5 283.62 10.73 63
 4 -1 -2 11.87 8.2 63
 4 9 -5 22.81 8.71 63
 6 -3 -5 52.48 7.03 63
 6 4 -4 677.24 11.18 63
 6 6 -5 55.31 7.74 63
 6 7 -6 163.01 8.24 63
 7 -1 -5 645.07 10.5 63
 7 3 -5 6.59 7.6 63
 7 5 -6 25.74 7.65 63
 8 -4 -9 95.77 8.27 63
 8 -2 -7 5.01 7.73 63
 8 4 -7 668.26 10.83 63
 9 -4 -11 140.69 8.46 63
 9 -2 -9 50.79 7.69 63
 9 0 -8 112.75 8.09 63
 9 1 -8 65.54 7.63 63
 9 2 -8 21.06 7.3 63
 9 4 -9 389.46 10.58 63
 10 -3 -12 171.03 9.79 63
 10 -2 -11 17.41 8.75 63
 10 0 -10 100.52 9.3 63
 10 1 -10 77.58 8.77 63
 -10 3 -7 525.62 9.63 63
 -9 1 -7 2.88 5.05 63
 6 8 -7 133.73 7.19 63
 6 -7 -12 1.57 13.03 61
 -5 8 -1 76.61 11.82 62
 2 -7 -10 132.48 13.26 62
 2 -6 -7 744.51 20.08 62
 -2 11 -3 67.47 11.02 63
 1 -5 -5 792.98 18.02 63
 7 -7 -14 -0.94 11.62 63
 -7 8 -2 13.36 9.43 63
 -6 7 -1 77.04 8.75 63
 -4 2 0 47.84 10.21 63
 0 -7 -11 19.61 9.2 63
 0 9 -2 101.64 10.12 63
 0 11 -4 39.48 10.23 63
 1 -7 -10 113.1 10.22 63
 1 -6 -7 229.3 10.75 63
 3 -2 -2 64.68 12.09 63
 7 -6 -11 138.82 10.84 63
 7 -5 -9 568.26 14.32 63
 8 -6 -13 -0.5 10.24 63
 8 -3 -8 65.85 9.83 63
 9 -5 -13 -3.68 10.41 63
 -10 2 -8 19.2 8.59 64
 -10 4 -6 3.88 8.64 64
 -10 6 -5 66.44 9.07 64
 -10 7 -5 -10.55 8.94 64
 -10 8 -5 7.4 8.49 64
 -9 0 -8 118.05 9.25 64
 -9 4 -4 6.55 7.5 64
 -8 -2 -10 3.24 8.63 64
 -8 -1 -8 -3.18 7.02 64
 -8 0 -6 295 9.12 64
 -8 3 -3 1.6 7.62 64
 -7 -3 -10 8.53 8.55 64
 -7 0 -4 282.13 8.5 64
 -7 1 -3 4.93 6.23 64
 -6 -4 -11 5.76 8.31 64
 -6 -1 -4 23.41 6.45 64
 -6 1 -2 873.37 11.51 64
 -5 -5 -12 31.37 8.6 64
 -5 -4 -8 301.64 9.17 64
 -5 -2 -4 15.78 6.4 64
 -5 1 -1 673.91 11.22 64
 -5 4 0 129.99 8.22 64
 -4 -5 -9 2.99 7.44 64
 -4 -2 -3 1521.72 14.47 64
 -4 0 -1 4156.46 24.14 64
 -3 -6 -11 56.43 8.96 64
 -3 -4 -5 181.86 7.88 64
 -3 -2 -2 3865.64 23.55 64
 -2 -6 -9 398.56 10.28 64
 -1 -7 -12 159.16 10.04 64
 -1 -6 -8 4.28 7.6 64
 0 10 -3 57.46 7.93 64
 1 4 0 -4.98 7.68 64
 2 -1 -1 290.98 15.88 64
 3 3 -1 238.06 9.08 64
 3 6 -2 8.75 6.44 64
 4 4 -2 373.39 8.99 64
 4 6 -3 14.31 7.78 64
 5 -1 -3 3.11 6.98 64
 5 4 -3 233.15 7.92 64
 5 6 -4 390.75 9.8 64
 5 7 -5 119.21 8.1 64
 5 9 -7 -3.5 8.46 64
 6 -1 -4 207.88 8.28 64
 6 3 -4 155.88 7.38 64
 6 5 -5 303.08 9.36 64
 7 -2 -6 141.81 7.51 64
 7 0 -5 736.08 10.72 64
 7 1 -5 129.52 7.19 64
 7 2 -5 873.8 12.06 64
 7 6 -7 5.57 8.76 64
 7 7 -8 82.3 8.97 64
 8 -1 -7 1209.94 13.68 64
 8 3 -7 22.95 7.38 64
 8 5 -8 28.97 8.84 64
 8 6 -9 5.97 8.66 64
 9 -3 -10 -0.74 7.46 64
 9 -1 -9 173.4 8.56 64
 9 3 -9 6.64 8.51 64
 10 -3 -13 6.66 8.52 64
 10 -2 -12 36.06 8.89 64
 10 -1 -11 46.21 9.12 64
 10 0 -11 247.42 10.16 64
 10 1 -11 6.12 8.47 64
 -7 -2 -7 29.18 5.47 64
 3 1 -1 773.76 12.21 64
 5 8 -6 31.14 5.32 64
 7 4 -6 146.2 6.44 64
 8 2 -7 225.97 7 64
 9 2 -9 145.05 6.61 64
 2 -5 -5 91.5 14.74 62
 3 -7 -10 706.35 23.65 62
 -3 10 -2 61.75 12.91 63
 -7 10 -3 79.6 11.67 64
 -3 12 -4 153.57 14.55 64
 -9 9 -4 111.97 11.62 64
 -8 9 -3 455.75 13.62 64
 -5 5 0 636.63 14.25 64
 -2 -5 -6 410.56 10.63 64
 -1 8 -1 637.23 14.63 64
 0 -6 -7 20.73 7.9 64
 0 -5 -5 3296.22 26.74 64
 1 8 -2 -3.72 9.55 64
 2 7 -2 89.01 8.23 64
 8 -5 -11 428.24 12.79 64
 -10 2 -7 200.09 9.73 65
 -10 3 -6 259.24 10.1 65
 -10 4 -5 99.79 7.94 65
 -10 5 -5 27.38 7.96 65
 -10 9 -5 4.52 8.31 65
 -9 1 -6 502.86 9.95 65
 -9 2 -5 426.69 9.93 65
 -9 3 -4 206.84 8.68 65
 -9 6 -3 248.1 9.41 65
 -8 -2 -9 52.58 8.65 65
 -8 -1 -7 420.34 9.71 65
 -8 0 -5 899.02 11.81 65
 -8 1 -4 1.68 7.56 65
 -8 2 -3 141.22 8.51 65
 -8 5 -2 154.8 8.88 65
 -8 6 -2 67.17 8.4 65
 -7 -3 -9 22.34 8.74 65
 -7 -1 -5 308.64 9.32 65
 -7 2 -2 289.32 8.4 65
 -6 -4 -10 6.21 8.41 65
 -6 -3 -7 1324.54 13.87 65
 -6 -2 -5 17.46 7.9 65
 -6 2 -1 273.1 8.5 65
 -5 -5 -11 23.64 8.9 65
 -5 -3 -5 416.05 8.79 65
 -5 3 0 5.88 7.22 65
 -4 -4 -6 37.86 7.9 65
 -4 -3 -4 440.23 9.47 65
 -3 -6 -10 120.13 8.21 65
 -3 -5 -7 647.33 11.51 65
 -3 -3 -3 122.42 7.99 65
 -3 -1 -1 875.3 14.03 65
 -2 -4 -4 348.93 9.54 65
 -2 0 0 2567.69 27.8 65
 1 1 0 994.64 22.46 65
 1 9 -3 -2.19 7.53 65
 1 11 -5 61.52 9.22 65
 2 5 -1 697.52 11.58 65
 2 11 -6 229.57 10.54 65
 3 2 -1 521.87 11.57 65
 3 7 -3 197.18 8.78 65
 4 0 -2 12.38 7.92 65
 4 3 -2 308.47 8.82 65
 4 7 -4 28.33 7.64 65
 4 8 -5 168.4 8.56 65
 4 9 -6 145.78 9.68 65
 4 10 -7 206.58 9.78 65
 5 0 -3 334.56 9.37 65
 5 2 -3 1433.93 13.84 65
 5 3 -3 486.59 9.47 65
 5 5 -4 715.57 11.35 65
 6 0 -4 270.51 8.45 65
 6 1 -4 679.1 10.36 65
 6 2 -4 563.06 9.8 65
 6 6 -6 124.12 8.35 65
 7 -4 -8 12.31 7.94 65
 7 -3 -7 57.05 6.79 65
 7 5 -7 326.6 9.18 65
 8 -2 -8 16.57 7.6 65
 8 0 -7 106.65 8.36 65
 8 1 -7 34.49 7.99 65
 8 4 -8 185.91 8.23 65
 9 -5 -14 5.76 8.85 65
 9 -4 -12 75.84 9.28 65
 9 -2 -10 8.12 7.54 65
 9 0 -9 29.8 7.56 65
 9 1 -9 7.79 7.18 65
 9 4 -10 28.94 8.41 65
 10 -1 -12 100.3 8.9 65
 4 1 -2 256.68 7.81 65
 4 2 -2 4332.55 22.39 65
 5 1 -3 64.67 5.51 65
 7 3 -6 100.79 5.98 65
 -3 11 -3 333.83 16.15 64
 -1 6 0 129.06 11.5 65
 -9 7 -3 467.86 12.6 65
 -8 7 -2 22.71 9.29 65
 -7 5 -1 2 7.7 65
 -1 -7 -11 87.44 10.16 65
 -1 -5 -5 266.74 10.3 65
 -1 12 -5 7.22 10.24 65
 0 -7 -10 48.66 9.22 65
 0 -3 -2 105.08 12.54 65
 0 5 0 1788.18 21.73 65
 1 3 0 734.9 16.48 65
 1 10 -4 209.41 10.76 65
 2 8 -3 401.13 11.8 65
 3 10 -6 5.67 10.5 65
 6 -5 -8 525.58 14.76 65
 6 -2 -5 47.54 8.43 65
 8 -6 -14 4.13 10.02 65
 8 -4 -10 4.96 9.16 65
 9 -3 -11 139.66 10.17 65
 -11 5 -6 34.09 8.7 66
 -11 6 -6 115.07 9.25 66
 -10 1 -8 25.8 8.73 66
 -10 2 -6 130.09 9.37 66
 -10 6 -4 13.01 7.17 66
 -10 7 -4 150.04 9.75 66
 -9 -1 -9 11.33 8.21 66
 -9 0 -7 31.11 8.63 66
 -9 1 -5 40.25 7.44 66
 -9 2 -4 48.84 7.65 66
 -9 4 -3 -6.79 7.6 66
 -9 5 -3 141.15 8.39 66
 -8 -2 -8 46.62 8.9 66
 -8 -1 -6 48.52 7.63 66
 -8 4 -2 1745.92 16.08 66
 -7 -3 -8 357.98 10 66
 -7 -2 -6 429.77 9.7 66
 -7 0 -3 98.54 6.89 66
 -7 4 -1 2.83 6.44 66
 -7 6 -1 1.15 6.24 66
 -6 -4 -9 13.37 8.45 66
 -6 -3 -6 404.74 9.81 66
 -6 -1 -3 164.54 7.35 66
 -6 0 -2 43.92 6.83 66
 -5 -5 -10 14.14 8.36 66
 -5 -4 -7 1080.53 12.82 66
 -5 -2 -3 54.17 6.78 66
 -5 -1 -2 141.74 7.61 66
 -5 0 -1 47.18 7.21 66
 -5 2 0 560.59 11.2 66
 -4 -5 -8 625.14 11.04 66
 -4 1 0 387.11 11.05 66
 -2 -7 -12 17.9 8.58 66
 -2 -6 -8 -5.15 7.67 66
 -1 -3 -2 202.98 10.5 66
 0 7 -1 511.19 11.39 66
 1 2 0 3331.92 31.17 66
 1 6 -1 28.89 6.96 66
 2 9 -4 374.28 9.91 66
 2 10 -5 460.1 10.8 66
 3 5 -2 1007.72 12.46 66
 3 8 -4 392.64 10.06 66
 3 9 -5 76.09 8.12 66
 4 -2 -3 565.68 12.79 66
 4 5 -3 245.63 8.12 66
 5 -2 -4 21.44 7.21 66
 5 6 -5 14.9 7.43 66
 6 4 -5 1061.26 12.55 66
 6 7 -7 230.42 8.82 66
 6 8 -8 4.6 8.53 66
 7 -1 -6 244.29 8.12 66
 7 0 -6 20.01 6.65 66
 7 1 -6 150.35 7.29 66
 7 2 -6 -7.29 8.04 66
 7 6 -8 340.03 10.43 66
 7 7 -9 108.06 9.16 66
 8 -3 -9 9.8 7.78 66
 8 -1 -8 102.27 8.5 66
 8 3 -8 10.14 7.15 66
 8 5 -9 203.86 9.75 66
 9 -1 -10 83.42 7.72 66
 9 0 -10 2.3 7.32 66
 9 2 -10 -1.7 8.48 66
 9 3 -10 123.31 9.61 66
 9 4 -11 16.3 8.3 66
 10 -2 -13 38.78 8.8 66
 10 -1 -13 68.95 8.9 66
 10 0 -12 27.6 8.52 66
 10 1 -12 11.95 8.69 66
 8 2 -8 1.97 5.32 66
 9 1 -10 57.98 5.68 66
 3 -8 -14 16.27 14.33 65
 -5 6 0 2048.53 25.69 66
 6 -6 -10 9.09 10.59 66
 -9 8 -3 12.61 9.04 66
 -9 10 -4 137.68 12.16 66
 -8 11 -4 39.22 11.15 66
 -7 9 -2 310.88 13.14 66
 -4 -6 -11 46.88 10.73 66
 -3 -6 -9 375.46 11.28 66
 -1 -6 -7 305.38 11.8 66
 -1 9 -2 1512.97 20.32 66
 -1 10 -3 8.82 9.29 66
 -1 11 -4 14.14 8.89 66
 1 -7 -9 15.38 9.43 66
 3 -3 -3 153.43 12.58 66
 7 -6 -12 0.65 8.73 66
 7 -5 -10 92.88 10.29 66
 8 -5 -12 111.65 10.01 66
 9 -4 -13 74.02 11.16 66
 -11 4 -6 166.74 9.37 67
 -11 6 -5 35.65 8.59 67
 -11 7 -5 216.11 10.71 67
 -10 1 -7 23.38 8.45 67
 -10 3 -5 162.08 9.08 67
 -10 4 -4 1.99 7.24 67
 -10 5 -4 14.81 7.27 67
 -10 8 -4 181.82 10.15 67
 -9 -1 -8 22.52 8.82 67
 -9 0 -6 88.67 7.77 67
 -9 3 -3 1.61 7.44 67
 -8 -2 -7 6.08 7.8 67
 -8 0 -4 39.01 7.73 67
 -8 1 -3 116.42 8.41 67
 -8 3 -2 2.97 7.85 67
 -8 8 -2 186.03 9.36 67
 -7 -1 -4 72 7.93 67
 -7 1 -2 22.18 6.41 67
 -7 3 -1 882.63 11.89 67
 -7 7 -1 201.56 9.71 67
 -6 -4 -8 7.17 7.25 67
 -6 -2 -4 178.84 8.15 67
 -6 1 -1 405.81 9.31 67
 -6 4 0 7.54 6.65 67
 -5 -5 -9 9.38 9.08 67
 -5 -4 -6 298.89 9.21 67
 -5 -3 -4 169.63 7.31 67
 -4 -5 -7 179.55 8.89 67
 -4 -4 -5 72.17 6.82 67
 -4 -2 -2 12.12 6.92 67
 -4 -1 -1 736.85 11.84 67
 -3 -5 -6 62.69 8.14 67
 -3 -4 -4 16.28 6.63 67
 -3 0 0 339.76 12.12 67
 -2 -7 -11 94.63 9.27 67
 -2 -5 -5 1.44 6.36 67
 -2 -3 -2 145.79 8.88 67
 -1 -7 -10 78.84 8.1 67
 -1 -2 -1 1266.57 20.85 67
 0 -4 -3 176.39 10.14 67
 0 12 -6 88.38 9.46 67
 2 4 -1 108.93 8.06 67
 2 6 -2 0.24 6.54 67
 4 4 -3 132.93 7.45 67
 4 6 -4 206.23 8.85 67
 4 10 -8 47.07 9.22 67
 5 4 -4 158.09 7.47 67
 5 7 -6 -2.3 7.34 67
 5 8 -7 189.53 9.01 67
 5 9 -8 286.59 10.4 67
 6 -4 -7 1648.12 17.98 67
 6 -3 -6 12.04 6.69 67
 6 -1 -5 71.97 7.12 67
 6 3 -5 -1.09 6.29 67
 6 5 -6 54.69 7.89 67
 6 6 -7 10.85 7.32 67
 7 -2 -7 10.16 6.39 67
 7 4 -7 49.97 7.69 67
 7 5 -8 4.48 7.25 67
 8 0 -8 245.55 9.05 67
 8 1 -8 70.12 8.02 67
 8 4 -9 314.07 9.27 67
 8 5 -10 28.73 9.25 67
 9 -3 -12 107.72 9.71 67
 9 -2 -11 418.11 9.97 67
 9 3 -11 71.43 9.09 67
 10 0 -13 70.25 9.07 67
 -7 -3 -7 153.26 6.49 67
 -7 -2 -5 44.62 5.6 67
 -4 -3 -3 834.32 10.41 67
 6 2 -5 579.41 8.74 67
 6 8 -9 129.87 7.28 67
 -4 12 -4 4 15.89 65
 4 -5 -6 26.14 11 66
 -6 8 -1 1336.11 23.76 67
 2 -8 -13 12.27 12.15 67
 2 -7 -9 128.47 12.45 67
 5 -5 -7 223.05 12.04 67
 -6 5 0 57.52 8.55 67
 -1 -4 -3 10.4 9.17 67
 0 -7 -9 5.99 9.09 67
 0 -2 -1 182.31 17.81 67
 1 -8 -13 7.52 10.27 67
 3 6 -3 1056.89 13.34 67
 8 -2 -9 17.23 9.26 67
 -11 3 -6 69.96 8.72 68
 -11 5 -5 116.11 9.22 68
 -10 1 -6 239.14 9.8 68
 -10 2 -5 409.93 11.11 68
 -10 3 -4 42.81 7.49 68
 -10 9 -4 -2.75 8.54 68
 -9 -1 -7 8.53 8.44 68
 -9 0 -5 210.1 8.64 68
 -9 1 -4 89.76 7.76 68
 -9 5 -2 28.51 7.58 68
 -9 6 -2 161.84 9.12 68
 -8 -1 -5 351.37 9.45 68
 -8 2 -2 8.57 7.77 68
 -7 -4 -9 0.49 8.41 68
 -7 2 -1 -5.32 6.53 68
 -6 -5 -10 -8.65 8.53 68
 -6 -4 -7 402 9.61 68
 -6 -3 -5 309.74 9.31 68
 -6 3 0 142.24 7.79 68
 -5 -5 -8 178.82 8.29 68
 -5 1 0 501 10.55 68
 -4 -6 -10 -6.74 8.62 68
 -3 -6 -8 -9.15 7.55 68
 -2 -6 -7 240.07 9.42 68
 -2 -4 -3 6.78 6.96 68
 -2 -2 -1 3031.47 24.05 68
 0 8 -2 161.2 8.23 68
 0 11 -5 17.57 8.02 68
 1 7 -2 563.51 10.78 68
 1 11 -6 155.43 9.94 68
 2 0 -1 760.67 18.39 68
 2 3 -1 5.36 7.98 68
 2 11 -7 26.58 8.76 68
 3 -1 -2 389.35 13.11 68
 3 4 -2 619.82 10.9 68
 3 7 -4 16.66 7.73 68
 3 10 -7 420.39 11.45 68
 4 7 -5 385.06 9.52 68
 4 8 -6 173.34 8.39 68
 4 9 -7 118.73 9.22 68
 5 -3 -5 36.66 7.23 68
 5 -1 -4 103.67 7.85 68
 5 3 -4 6.6 6.53 68
 5 5 -5 375.63 9.8 68
 6 0 -5 9.9 6.57 68
 6 1 -5 178.87 7.58 68
 6 4 -6 214.94 9.17 68
 6 7 -8 84.17 8.49 68
 7 -4 -9 337.35 10.56 68
 7 -3 -8 153.67 9 68
 7 -1 -7 -1.57 6.23 68
 7 2 -7 876.14 11.89 68
 7 3 -7 12.43 7.86 68
 7 6 -9 100.46 9.37 68
 7 7 -10 -6.02 8.46 68
 8 -4 -11 434.39 11.08 68
 8 -3 -10 61.46 7.92 68
 8 -1 -9 10.66 7.51 68
 8 2 -9 20.04 7.41 68
 8 3 -9 502.09 10.23 68
 9 -4 -14 19.92 8.73 68
 9 -1 -11 24.86 7.48 68
 9 0 -11 263.02 8.85 68
 9 1 -11 16.37 7.91 68
 9 2 -11 27.9 9.06 68
 -10 0 -7 0.21 5.86 68
 -9 2 -3 10.5 5.32 68
 -7 -1 -3 119.23 6.24 68
 -7 0 -2 34.67 4.81 68
 -6 -1 -2 4.3 4.61 68
 -4 0 0 131.14 6.98 68
 8 4 -10 14.07 6.12 68
 -4 11 -3 88.69 16.26 66
 3 -4 -4 167.6 16.62 67
 6 -7 -13 29.28 14.91 67
 -2 8 -1 -0.78 10.3 67
 -8 10 -3 4.2 12.36 68
 -9 9 -3 28.16 10.98 68
 -8 5 -1 112.24 10.34 68
 -6 6 0 302.65 11.2 68
 -2 -7 -10 31.91 10.41 68
 -2 12 -5 10.01 10.59 68
 -1 -7 -9 150.54 10.59 68
 0 -6 -6 354.62 11.36 68
 0 4 0 26.16 10.08 68
 0 9 -3 125.42 10.4 68
 0 10 -4 0.42 9.02 68
 4 -3 -4 5.99 8.95 68
 5 -4 -6 59.82 9.06 68
 8 -5 -13 32.13 10.89 68
 9 -2 -12 -3.44 9.76 68
 -11 4 -5 7.33 8.72 69
 -10 1 -5 284.43 10.52 69
 -10 2 -4 -1.48 7.2 69
 -10 4 -3 605.27 11.32 69
 -10 5 -3 15.68 7.46 69
 -10 6 -3 60.29 7.73 69
 -10 7 -3 269.06 10.52 69
 -9 -1 -6 20.23 8.42 69
 -9 3 -2 171.6 8.51 69
 -9 4 -2 9.47 7.5 69
 -9 7 -2 253.59 9.62 69
 -8 -3 -8 -6.21 8.48 69
 -8 -2 -6 34.98 7.33 69
 -8 -1 -4 252.84 9.06 69
 -8 0 -3 335.51 9.29 69
 -8 1 -2 191.71 8.72 69
 -8 3 -1 457.77 10.57 69
 -8 4 -1 1193.83 14.25 69
 -8 6 -1 61.68 8.19 69
 -7 -4 -8 -5.89 8.62 69
 -7 -3 -6 215.56 8.69 69
 -7 -2 -4 944.78 11.93 69
 -7 1 -1 313.27 8.55 69
 -6 -5 -9 13.39 8.26 69
 -6 -2 -3 321.24 8.33 69
 -6 0 -1 535.93 9.87 69
 -6 2 0 196.65 8.09 69
 -5 -5 -7 -0.31 7.35 69
 -5 -4 -5 59.02 7.88 69
 -5 -2 -2 84.98 7.25 69
 -5 -1 -1 502.09 9.83 69
 -4 -6 -9 118.99 9.42 69
 -4 -5 -6 598.89 10.89 69
 -4 -4 -4 200.11 7.74 69
 -3 -7 -11 16.02 8.54 69
 -3 -5 -5 647.18 10.57 69
 -3 -3 -2 927.04 12.56 69
 -3 -2 -1 2862.38 20.79 69
 -1 -6 -6 103.27 7.35 69
 1 5 -1 25.93 7.15 69
 1 8 -3 360.15 10.42 69
 1 10 -5 234.04 9.28 69
 2 2 -1 554.26 13.32 69
 2 7 -3 12.81 6.25 69
 2 8 -4 28.41 7.79 69
 2 9 -5 64.79 7.74 69
 2 10 -6 29.41 7.35 69
 3 3 -2 1551.61 15.55 69
 3 8 -5 400.79 10.07 69
 3 9 -6 238.89 9.11 69
 4 -1 -3 1069.34 14.98 69
 4 3 -3 1656.73 15.02 69
 4 5 -4 5.48 6.36 69
 4 10 -9 254.8 10.07 69
 5 0 -4 63.07 7.31 69
 5 1 -4 56.89 7.2 69
 5 2 -4 773.21 11.19 69
 5 6 -6 187.77 8.78 69
 5 7 -7 525.17 10.41 69
 5 8 -8 90.04 9.29 69
 5 9 -9 -3.22 8.43 69
 6 -2 -6 17.99 6.58 69
 6 3 -6 37.76 6.57 69
 6 5 -7 52.98 7.8 69
 6 8 -10 197.81 10.31 69
 7 0 -7 1.82 6.23 69
 7 1 -7 34.53 8.06 69
 7 4 -8 94.76 7.91 69
 7 5 -9 519.34 10.62 69
 8 0 -9 177.15 8.64 69
 8 1 -9 92.34 8.28 69
 8 5 -11 206.88 9.53 69
 9 -3 -13 32.49 8.97 69
 9 -1 -12 15.63 8.35 69
 9 2 -12 -3.26 8.56 69
 9 3 -12 138.65 9.66 69
 7 6 -10 403.9 9.19 69
 8 3 -10 103.45 5.96 69
 5 -6 -9 46.41 12.76 68
 1 -6 -6 784.2 17.29 69
 1 -4 -3 46.3 12.11 69
 4 -4 -5 1038.82 20.31 69
 -11 6 -4 -3.38 10.39 69
 -11 7 -4 -1.76 10.44 69
 -8 9 -2 153.18 10.71 69
 -7 8 -1 13.83 9.6 69
 -6 -4 -6 169.72 9.94 69
 -3 3 1 190.35 13.16 69
 -1 -5 -4 396.36 11.45 69
 0 -8 -12 442.44 14.57 69
 0 -5 -4 1205.58 18.18 69
 1 -8 -12 30.4 10.69 69
 1 9 -4 120.66 10.25 69
 6 -5 -9 650.46 15.44 69
 7 -6 -13 18.91 10.71 69
 7 -5 -11 21.16 9.22 69
 8 -2 -10 75.46 9.51 69
 -11 3 -5 9.66 8.55 70
 -11 4 -4 10.65 8.23 70
 -11 5 -4 16.6 8.51 70
 -10 0 -6 36.9 8.73 70
 -10 3 -3 116.54 7.92 70
 -10 8 -3 -6.37 8.78 70
 -9 -2 -7 -3.05 8.4 70
 -9 -1 -5 209.65 8.99 70
 -9 0 -4 100.69 7.91 70
 -9 1 -3 -0.55 7.44 70
 -8 -3 -7 3.91 8.48 70
 -8 -2 -5 25.79 7.43 70
 -8 2 -1 70.14 8.27 70
 -8 7 -1 56.81 8.01 70
 -7 -3 -5 542.55 10.07 70
 -7 3 0 12.99 6.52 70
 -7 4 0 453.49 9.88 70
 -7 5 0 9.81 6.36 70
 -6 -5 -8 -2.16 8.66 70
 -6 -3 -4 2.16 7.41 70
 -6 1 0 254.25 8.57 70
 -5 -6 -10 21.05 8.41 70
 -5 -3 -3 72.17 6.68 70
 -5 0 0 4.79 6.96 70
 -4 -6 -8 39.03 7.79 70
 -4 -3 -2 1027.13 12.35 70
 -4 -2 -1 696.89 11.25 70
 -4 3 1 2930.2 25.68 70
 -3 -7 -10 81.54 8.99 70
 -3 -6 -7 516.37 10.94 70
 -3 -4 -3 33.75 6.78 70
 -3 -1 0 2906.33 22.27 70
 -3 2 1 609.31 15.46 70
 -2 -7 -9 139.48 8.45 70
 -2 -6 -6 117.28 8.67 70
 -2 -5 -4 16.38 6.58 70
 -2 -1 0 1685.3 21.49 70
 0 6 -1 473.79 11.46 70
 2 1 -1 1602.57 21.22 70
 2 5 -2 298.83 9.03 70
 3 0 -2 665.38 14.21 70
 3 2 -2 47.16 8.28 70
 3 5 -3 490.71 9.87 70
 4 0 -3 225.76 9.51 70
 4 1 -3 170.67 8.75 70
 4 2 -3 2230.78 17.37 70
 4 6 -5 43.37 7.81 70
 4 9 -8 225.27 10.07 70
 5 4 -5 26.88 6.53 70
 6 -1 -6 7.74 6.36 70
 6 2 -6 367.16 8.62 70
 6 6 -8 745.59 11.32 70
 6 7 -9 296.43 10.56 70
 7 -2 -8 32.75 6.71 70
 7 3 -8 395.56 9.61 70
 8 -4 -12 48.54 7.93 70
 8 -3 -11 -5.19 7.3 70
 8 -1 -10 270.5 9.15 70
 8 2 -10 34.08 7.48 70
 8 4 -11 18.21 8.55 70
 8 5 -12 -2.61 8.32 70
 9 -3 -14 174.47 9.83 70
 9 -2 -13 184.13 9.91 70
 9 0 -12 75.09 8.51 70
 9 1 -12 121.04 9.31 70
 9 3 -13 73.77 8.79 70
 3 -8 -13 -3.18 15.67 68
 1 -3 -2 0.31 15.36 69
 -2 9 -2 44.46 11.58 70
 -2 11 -4 39.22 10.72 70
 -1 7 -1 32.21 9.7 70
 2 -8 -12 153.81 14.2 70
 6 -6 -11 31.83 10.82 70
 -9 8 -2 16.14 8.96 70
 -4 2 1 110.1 10.81 70
 -4 4 1 72.96 10.13 70
 -2 10 -3 5.97 9.14 70
 -1 -7 -8 430.19 12.46 70
 -1 12 -6 4.78 10.17 70
 0 -7 -8 5.82 8.9 70
 0 12 -7 -2.91 10.26 70
 1 -7 -8 18.64 9.4 70
 6 -4 -8 12.78 8.09 70
 6 -3 -7 77.1 8.55 70
 8 -5 -14 29.13 10.8 70
 -11 2 -5 309.07 10.73 71
 -11 3 -4 60.32 8.98 71
 -10 0 -5 14.95 8.56 71
 -10 1 -4 144.14 9.56 71
 -10 2 -3 65.72 7.61 71
 -10 5 -2 -1.2 7.18 71
 -10 6 -2 25.3 7.37 71
 -9 -2 -6 -1.67 8.38 71
 -9 2 -2 55.19 7.82 71
 -9 4 -1 -3.73 7.45 71
 -9 5 -1 147.08 8.32 71
 -8 -3 -6 291.81 10.38 71
 -8 -1 -3 671.9 10.77 71
 -8 0 -2 163.03 8.68 71
 -7 -4 -7 18.39 8.62 71
 -7 -2 -3 61.81 7.88 71
 -7 -1 -2 14.07 7.78 71
 -7 0 -1 10.96 6.43 71
 -7 2 0 1059.51 12.21 71
 -7 6 0 159.23 7.88 71
 -6 -4 -5 529.64 10.32 71
 -6 -2 -2 4.59 6.31 71
 -6 -1 -1 386.33 8.9 71
 -5 -6 -9 28.04 8.82 71
 -5 -5 -6 772.83 11.56 71
 -5 -4 -4 130.31 8.37 71
 -5 3 1 296.39 9.78 71
 -4 -5 -5 53.63 7.78 71
 -4 -4 -3 -0.97 6.34 71
 -4 -1 0 1638.33 15.86 71
 -1 -1 0 1040.22 23.02 71
 2 11 -8 170.02 9.76 71
 3 1 -2 3015.37 22.82 71
 3 6 -4 95.89 7.21 71
 3 10 -8 -5.64 8.56 71
 4 4 -4 1825.69 14.92 71
 4 7 -6 4.18 7.66 71
 4 8 -7 359.97 9.81 71
 5 -2 -5 452.35 10.66 71
 5 3 -5 1684.36 14.13 71
 5 5 -6 26.19 7.83 71
 5 6 -7 88.45 7.98 71
 5 7 -8 16.49 7.51 71
 5 8 -9 76.34 9.51 71
 5 9 -10 282.12 10.82 71
 6 0 -6 189.82 7.61 71
 6 1 -6 170.14 7.57 71
 6 4 -7 518.68 10.35 71
 6 5 -8 433.28 9.86 71
 6 8 -11 203.02 9.77 71
 7 -4 -10 44.82 8.23 71
 7 -3 -9 22.22 7.93 71
 7 -1 -8 93.23 6.99 71
 7 0 -8 965.53 12.4 71
 7 1 -8 635.01 10.86 71
 7 2 -8 44.42 7.8 71
 7 4 -9 9.86 7.22 71
 7 5 -10 351.81 9.36 71
 7 6 -11 31.94 8.58 71
 8 0 -10 66.39 7.75 71
 8 1 -10 37.47 7.63 71
 8 3 -11 49.36 7.55 71
 9 -3 -15 44.59 8.97 71
 9 -2 -14 15.27 8.86 71
 9 -1 -13 17.55 8.93 71
 9 0 -13 -20.39 9.09 71
 9 1 -13 0.74 8.58 71
 9 2 -13 34.85 8.95 71
 6 7 -10 -1.67 6.12 71
 -2 6 0 108.4 13.98 70
 -5 7 0 17.13 10.72 70
 6 -7 -14 71.75 14.36 70
 -1 5 0 521.74 17.31 71
 1 -5 -4 140.47 11.99 71
 -10 9 -3 18.17 10.6 71
 -9 6 -1 1097.07 15.68 71
 -9 10 -3 26.64 11.02 71
 -5 4 1 197.37 10.37 71
 -4 -6 -7 426.42 11.42 71
 -3 -7 -9 29.92 10.88 71
 -3 -5 -4 24.17 7.8 71
 -1 11 -5 1.62 8.83 71
 0 -8 -11 69.03 11.17 71
 0 3 0 1033.71 22.13 71
 1 -8 -11 22.12 10.62 71
 1 6 -2 100.61 9.04 71
 1 11 -7 20.79 10.61 71
 3 9 -7 35.19 9.15 71
 7 -6 -14 -0.22 10.25 71
 8 -5 -15 110.03 11.03 71
 8 -4 -13 524.26 13.08 71
 8 -2 -11 25.82 9.12 71
 -11 2 -4 10.15 8.61 72
 -11 4 -3 -3.54 8.7 72
 -11 5 -3 86.4 9.23 72
 -11 6 -3 80.24 9.09 72
 -11 7 -3 145.33 9.6 72
 -10 3 -2 5.37 7.11 72
 -10 4 -2 122.8 8 72
 -10 7 -2 106.83 9.52 72
 -9 -1 -4 14.38 7.1 72
 -9 0 -3 178.22 8.61 72
 -9 1 -2 26.12 7.5 72
 -9 3 -1 13.98 7.56 72
 -8 -2 -4 109.58 8.18 72
 -8 1 -1 8.12 7.61 72
 -8 3 0 4.36 7.18 72
 -8 4 0 582.25 11.34 72
 -8 5 0 554.15 11.65 72
 -7 -4 -6 -0.49 8.51 72
 -7 -3 -4 12.87 7.5 72
 -7 1 0 385.41 9.03 72
 -6 -5 -7 5.59 8.58 72
 -6 -3 -3 171.05 8.53 72
 -6 0 0 2101.47 15.87 72
 -5 -6 -8 20.64 8.52 72
 -5 -3 -2 100.15 7.02 72
 -5 -2 -1 1381.99 13.36 72
 -5 2 1 8.41 7.17 72
 -4 1 1 264.85 10.12 72
 -3 -6 -6 618.83 11.5 72
 -3 1 1 82.79 10.67 72
 -2 -7 -8 8.45 7.43 72
 -2 -3 -1 42.66 8.19 72
 -1 -8 -11 9.49 8.88 72
 0 11 -6 6.07 8.02 72
 1 4 -1 744.32 13.74 72
 2 4 -2 116.11 8.27 72
 2 6 -3 218.35 8.34 72
 2 10 -7 176.91 8.57 72
 3 4 -3 1320.71 13.85 72
 3 7 -5 373.27 9.96 72
 3 8 -6 13.66 7.58 72
 4 5 -5 25.47 6.53 72
 4 9 -9 1.74 8.54 72
 5 -1 -5 40.26 7.27 72
 5 2 -5 1365.43 13.27 72
 6 3 -7 3193.47 17.99 72
 6 6 -9 222.54 8.74 72
 7 -2 -9 223.51 9.35 72
 7 3 -9 13.41 7.56 72
 8 -3 -12 15.63 7.5 72
 8 -1 -11 32.48 7.66 72
 8 1 -11 3.21 7.24 72
 8 2 -11 23.46 7.31 72
 8 4 -12 302.01 10.12 72
 8 5 -13 26.67 8.87 72
 9 -1 -14 109.1 9.27 72
 9 0 -14 87.54 9.23 72
 9 1 -14 55.56 9 72
 9 2 -14 19.84 8.48 72
 -10 0 -4 55.34 6.5 72
 -10 1 -3 95.84 6.08 72
 4 3 -4 739.26 9.99 72
 5 4 -6 360.3 7.31 72
 7 4 -10 6.28 5 72
 -6 7 0 150.31 10.93 72
 -3 12 -5 25.1 12.31 72
 -9 7 -1 179.79 10.76 72
 -9 9 -2 345 13.75 72
 -8 8 -1 162.79 10.89 72
 -6 3 1 44.66 8.38 72
 -6 4 1 -0.32 7.92 72
 -2 -4 -2 2124.82 19.28 72
 -2 2 1 250.28 17.85 72
 -1 -6 -5 37.04 8.16 72
 -1 8 -2 405.42 12.03 72
 -1 9 -3 501.8 13.66 72
 -1 10 -4 106.92 10.09 72
 0 -6 -5 308.14 11.19 72
 0 7 -2 1.95 7.97 72
 1 10 -6 114.75 9.78 72
 2 -2 -2 114.68 15.47 72
 2 9 -6 260.8 10.69 72
 4 -2 -4 105.17 10.42 72
 5 -3 -6 1059.25 15.65 72
 6 -2 -7 -1.97 7.98 72
 7 -5 -12 112.85 9.97 72
 9 -2 -15 78.99 11.14 72
 -11 3 -3 17.57 8.53 73
 -10 -1 -5 14.32 8.17 73
 -10 2 -2 80.66 7.57 73
 -10 8 -2 449.15 12.14 73
 -9 -2 -5 4.25 8.33 73
 -9 2 -1 65.91 7.94 73
 -8 -3 -5 61.51 9.14 73
 -8 -2 -3 -7.53 7.37 73
 -8 -1 -2 186.12 8.46 73
 -8 0 -1 178.42 8.42 73
 -8 2 0 214.08 9.18 73
 -8 6 0 108.19 8.49 73
 -7 -4 -5 221.47 8.43 73
 -7 -2 -2 73.7 7.8 73
 -7 -1 -1 21.14 6.24 73
 -6 -5 -6 206.48 8.33 73
 -6 -4 -4 841.4 11.69 73
 -6 2 1 16.91 6.99 73
 -5 -6 -7 12.91 8.86 73
 -5 -5 -5 -1.1 7.53 73
 -5 -4 -3 5.76 7.47 73
 -5 -1 0 1665.25 14.89 73
 -5 1 1 565.87 10.91 73
 -4 -7 -9 -1.84 8.3 73
 -4 -6 -6 34.2 7.84 73
 -4 -5 -4 1.84 7.63 73
 -3 -7 -8 93.91 7.84 73
 -3 -4 -2 1253.07 13.72 73
 -3 -3 -1 765.65 12.08 73
 -2 -6 -5 262.52 9.82 73
 -1 -7 -7 41.15 7.88 73
 -1 -4 -2 1563.64 18.41 73
 -1 -3 -1 12.84 8.8 73
 0 10 -5 61.62 7.77 73
 1 7 -3 57.72 6.89 73
 1 9 -5 129.69 8.52 73
 2 7 -4 210.81 8.07 73
 2 8 -5 1272.52 14.31 73
 2 11 -9 143.69 9.76 73
 3 10 -9 156.95 9.64 73
 4 6 -6 14.32 7.62 73
 4 7 -7 119.75 8.22 73
 4 8 -8 258.9 8.86 73
 5 0 -5 426.4 9.61 73
 5 1 -5 25.21 6.89 73
 5 5 -7 145.39 8.49 73
 5 8 -10 191.24 9.69 73
 6 -1 -7 2.8 6.54 73
 6 2 -7 104.04 6.93 73
 6 4 -8 4.8 7.85 73
 6 5 -9 12.15 7.47 73
 6 7 -11 193.37 9.71 73
 7 -3 -10 915.96 13.61 73
 7 -1 -9 93.87 8.52 73
 7 1 -9 70.4 8.15 73
 7 2 -9 3.68 7.52 73
 7 5 -11 301.67 9.05 73
 7 6 -12 196.47 9.68 73
 8 -2 -12 25.69 7.64 73
 8 0 -11 -2.4 7.52 73
 8 2 -12 18.22 7.15 73
 8 3 -12 33.59 8.18 73
 8 4 -13 13.69 8.37 73
 9 -1 -15 19.14 8.52 73
 9 1 -15 93.49 9.05 73
 -11 1 -4 148.57 6.94 73
 -9 -1 -3 185.11 6.71 73
 -9 0 -2 33.12 5.51 73
 -6 -2 -1 196.26 6.09 73
 6 6 -10 172.33 6.77 73
 -3 4 1 104.61 14.67 72
 5 -5 -8 56.74 9.75 73
 -7 7 0 25.55 9.89 73
 -6 5 1 343.65 11.12 73
 -5 5 1 0.21 8.41 73
 -2 12 -6 2.79 10.19 73
 -1 -8 -10 381.07 13.54 73
 0 -8 -10 283.97 13.28 73
 0 -7 -7 1.77 9.33 73
 0 8 -3 756.94 13.66 73
 0 9 -4 92.28 10.04 73
 1 8 -4 38.87 9.61 73
 3 -2 -3 346.55 14.41 73
 5 -4 -7 514.07 13.05 73
 6 -5 -10 4.41 9.21 73
 7 -6 -15 12.8 9.94 73
 7 -4 -11 601.55 13.63 73
 8 -4 -14 23.8 10.96 73
 8 -3 -13 11.3 8.84 73
 9 0 -15 80.64 10.81 73
 -11 2 -3 711.1 12.18 74
 -11 4 -2 9.22 8.59 74
 -11 5 -2 9.87 8.41 74
 -11 6 -2 19.75 8.69 74
 -10 -1 -4 39.91 8.7 74
 -10 0 -3 235.65 10.03 74
 -10 1 -2 20.58 6.98 74
 -10 3 -1 4.19 7.28 74
 -10 4 -1 53.93 7.61 74
 -10 5 -1 10.24 7.18 74
 -10 6 -1 159.24 8.68 74
 -9 -2 -4 43.3 8.82 74
 -9 1 -1 32.95 7.45 74
 -9 4 0 39.52 7.95 74
 -8 -4 -6 -2.4 8.24 74
 -8 -3 -4 142.48 7.93 74
 -8 1 0 91.1 8.29 74
 -7 -5 -7 2.05 8.24 74
 -7 -3 -3 558.63 10.39 74
 -7 0 0 430.78 8.92 74
 -7 3 1 535.59 10 74
 -7 4 1 302.18 9 74
 -6 -5 -5 5.87 7.31 74
 -6 -3 -2 8.35 7.72 74
 -6 -1 0 245.68 8.05 74
 -6 1 1 443.76 9.66 74
 -5 -5 -4 360.13 9.68 74
 -5 0 1 217.98 8.61 74
 -4 -4 -2 69.99 6.96 74
 -4 -3 -1 177.83 8.02 74
 -4 -2 0 955.01 12.55 74
 -4 0 1 109.25 8.72 74
 -3 -6 -5 121.59 8.51 74
 -3 -5 -3 92.17 7.16 74
 -3 -2 0 410.96 10.85 74
 -3 0 1 1278.4 17.59 74
 -2 -7 -7 85.25 8.15 74
 -2 -5 -3 1003.61 13.23 74
 -2 -2 0 76.48 9.95 74
 -2 1 1 306.96 15.85 74
 -1 -5 -3 1267.35 15.83 74
 -1 12 -7 -0.15 8.44 74
 0 12 -8 40.78 8.57 74
 3 3 -3 102.61 8.19 74
 3 5 -4 645.31 10.6 74
 3 9 -8 251.5 8.9 74
 4 -1 -4 1417.79 16.63 74
 4 2 -4 1391.26 14.33 74
 4 4 -5 13.15 6.67 74
 4 9 -10 57.52 9.12 74
 5 3 -6 210.56 7.91 74
 5 6 -8 38.6 7.79 74
 5 7 -9 43.63 7.41 74
 6 -3 -8 1373.25 15.58 74
 6 0 -7 10.47 6.34 74
 6 1 -7 402.8 9.03 74
 6 3 -8 202.71 9.32 74
 7 0 -9 7.4 8.01 74
 7 3 -10 47.14 7.57 74
 7 4 -11 95.02 7.86 74
 7 5 -12 -0.81 8.61 74
 7 6 -13 8.67 8.38 74
 8 -1 -12 231.71 8.92 74
 8 0 -12 115.24 8.2 74
 8 1 -12 109.83 7.62 74
 8 3 -13 40.18 8.77 74
 8 4 -14 18.35 8.65 74
 4 -6 -8 43.58 14.44 71
 5 -7 -12 36.16 14.87 72
 2 -6 -6 457.76 20.06 72
 -3 8 -1 51.65 12.41 73
 2 -7 -8 562.39 20.38 73
 2 -8 -11 29.19 11.52 73
 6 -7 -15 3.4 12.98 73
 -3 11 -4 113.56 11.85 74
 1 -8 -10 161.11 12 74
 6 -6 -12 5.42 9.98 74
 -11 7 -2 17.11 10.59 74
 -9 5 0 409.56 11.9 74
 -9 8 -1 42.61 9.4 74
 -4 -7 -8 40.15 10.67 74
 -2 -8 -10 76.33 10.43 74
 0 2 0 1727.01 33.31 74
 0 5 -1 365.39 12.5 74
 1 3 -1 416.3 14.25 74
 1 11 -8 51.51 10.86 74
 2 10 -8 86.9 9.93 74
 3 6 -5 682.7 11.62 74
 3 8 -7 813.43 13.21 74
 6 -4 -9 897.21 14.59 74
 7 -5 -13 3.64 8.65 74
 8 -4 -15 72.55 10.97 74
 -11 1 -3 58.45 9.03 75
 -11 3 -2 6.81 8.41 75
 -10 2 -1 20.04 7.2 75
 -10 7 -1 161.52 9.44 75
 -9 -3 -5 31.04 8.4 75
 -9 -1 -2 88.4 8.08 75
 -9 0 -1 26.14 7.66 75
 -9 2 0 232.49 8.81 75
 -9 3 0 -6.14 7.39 75
 -8 -4 -5 37.63 8.75 75
 -8 -2 -2 360.39 9.29 75
 -8 -1 -1 86.63 7.9 75
 -8 7 0 60.73 8.21 75
 -7 -5 -6 148.11 9.48 75
 -7 -4 -4 13.92 7.4 75
 -7 -2 -1 55.96 7.92 75
 -7 2 1 6.62 6.34 75
 -7 5 1 -2.54 6.5 75
 -6 -6 -7 -5.86 8.61 75
 -6 -4 -3 18.89 7.64 75
 -5 -6 -6 13.71 7.3 75
 -5 -4 -2 11.06 6.33 75
 -5 -3 -1 26.89 6.54 75
 -5 -2 0 385.91 9.03 75
 -4 -6 -5 1037.8 13.11 75
 -4 -5 -3 121.45 8.48 75
 -3 -7 -7 377.45 10.06 75
 1 5 -2 556.95 11.51 75
 2 3 -2 10.58 8.04 75
 2 5 -3 540.51 10.69 75
 3 2 -3 410.31 10.8 75
 3 7 -6 261.31 9.33 75
 3 10 -10 18.99 8.71 75
 4 0 -4 348.52 10.2 75
 4 1 -4 546.83 11.03 75
 4 5 -6 38.38 6.37 75
 4 8 -9 109.66 8.15 75
 5 -2 -6 50.29 7.43 75
 5 2 -6 64.22 7.17 75
 5 4 -7 14.63 6.5 75
 5 8 -11 1.51 8.59 75
 6 2 -8 16.81 6.41 75
 6 4 -9 34.7 7.73 75
 6 5 -10 58.93 7.75 75
 6 6 -11 6.87 7.18 75
 6 7 -12 8.84 8.4 75
 7 -2 -10 200.77 9.09 75
 7 1 -10 568.47 10.7 75
 7 2 -10 29.59 7.5 75
 8 -3 -14 120.02 9.07 75
 8 -2 -13 189.47 8.74 75
 8 1 -13 35.01 7.33 75
 8 2 -13 78.21 7.55 75
 8 3 -14 31.33 8.82 75
 -9 -2 -3 65.98 6.56 75
 -6 0 1 3238.74 18.61 75
 5 7 -10 -3.57 5.29 75
 7 3 -11 8.23 5.25 75
 7 6 -14 -5.66 5.97 75
 -7 11 -3 36.57 17.62 73
 -7 10 -2 19.26 12.99 74
 -8 11 -3 16.83 13.47 74
 -4 5 1 1159.75 24.34 74
 -8 10 -2 7.65 12.1 75
 -3 10 -3 214.65 13.51 75
 1 -7 -7 140.5 12.66 75
 1 -6 -5 1637.44 24.01 75
 5 -6 -10 89.75 12.29 75
 -10 9 -2 46.07 10.92 75
 -9 6 0 0.2 9.37 75
 -2 11 -5 239.68 11.4 75
 -1 -8 -9 35.14 10.99 75
 -1 -7 -6 59.82 9.93 75
 0 -8 -9 41.03 9.16 75
 0 -5 -3 1527.37 20.21 75
 0 -4 -2 990.35 18.98 75
 0 11 -7 151.87 11.06 75
 2 9 -7 96.64 9.61 75
 2 11 -10 47.37 10.71 75
 4 -3 -5 131.28 10.36 75
 6 -2 -8 -1.71 7.84 75
 7 -4 -12 160.17 10.63 75
 7 -3 -11 18.93 9.56 75
 7 -1 -10 822.63 13.45 75
 -11 2 -2 17.54 8.7 76
 -11 4 -1 69.91 8.87 76
 -11 5 -1 8.73 8.46 76
 -10 -1 -3 208.69 10.14 76
 -10 0 -2 56.75 9.1 76
 -10 1 -1 173.43 8.33 76
 -9 -3 -4 6.08 8.34 76
 -9 1 0 62.15 7.79 76
 -8 -3 -3 38.82 7.5 76
 -8 0 0 36.78 7.92 76
 -8 2 1 783.59 11.39 76
 -8 3 1 430.56 10 76
 -8 4 1 906.42 12.99 76
 -7 -5 -5 -5.98 8.38 76
 -7 -4 -3 691.39 11.18 76
 -7 -3 -2 6.17 7.56 76
 -7 -1 0 273.84 8.22 76
 -7 1 1 1724.88 14.58 76
 -6 -6 -6 90.77 8.98 76
 -6 -5 -4 684.54 10.97 76
 -6 -3 -1 96.27 6.79 76
 -6 -2 0 1.07 6.37 76
 -5 -6 -5 467.81 10.49 76
 -5 -5 -3 590.59 10.76 76
 -5 -1 1 278.29 8.87 76
 -4 -7 -7 135.2 9.49 76
 -4 -1 1 381.8 10.05 76
 -3 -6 -4 40.73 8.08 76
 -3 -1 1 781.87 13.89 76
 -2 -8 -9 63.86 9.02 76
 -2 -7 -6 605.09 11.81 76
 -2 -6 -4 169.21 7.78 76
 -2 0 1 818.35 18.85 76
 -1 -6 -4 19.64 6.68 76
 -1 11 -6 20.78 7.54 76
 1 10 -7 116.9 8.52 76
 2 6 -4 78.61 7.1 76
 2 7 -5 322.97 8.7 76
 2 8 -6 48.26 8.08 76
 3 -1 -3 41.4 9.82 76
 3 4 -4 304.32 8.89 76
 3 9 -9 30.66 7.45 76
 4 3 -5 1918.19 15.43 76
 4 6 -7 30.61 7.83 76
 4 7 -8 103.34 7.87 76
 4 9 -11 16 8.48 76
 5 -1 -6 302.06 9.08 76
 5 0 -6 420.05 9.51 76
 5 1 -6 2.45 6.6 76
 5 5 -8 64.8 8.32 76
 5 6 -9 -3.17 7.55 76
 6 -1 -8 530.95 10.15 76
 6 0 -8 300.54 8.54 76
 6 1 -8 264.43 8.27 76
 6 7 -13 12.97 8.54 76
 7 0 -10 740.13 11.73 76
 7 4 -12 44.23 7.63 76
 7 5 -13 149.99 9.43 76
 8 -4 -16 65.65 8.97 76
 8 -2 -14 22.73 7.58 76
 8 -1 -13 195.92 8.66 76
 8 0 -13 20.16 7.24 76
 8 2 -14 -15.06 8.68 76
 3 1 -3 183.69 7.92 76
 5 8 -12 30.93 6.29 76
 6 3 -9 312.83 7.68 76
 7 2 -11 163.82 6.65 76
 8 3 -15 7.68 5.75 76
 -7 9 -1 47.99 12.52 75
 -3 9 -2 492.55 18.44 75
 -4 12 -5 456.14 17.8 76
 -8 5 1 527.71 12.84 76
 -8 9 -1 173.58 11.49 76
 -6 6 1 448.22 13.04 76
 -3 -7 -6 234.47 10.78 76
 -1 -2 0 3466.13 32.74 76
 -1 6 -1 41.37 9.04 76
 0 -7 -6 72.11 10.05 76
 0 12 -9 104.56 11.34 76
 6 -6 -13 79.53 9.75 76
 6 -5 -11 29.65 9.41 76
 7 -5 -14 2.19 10.5 76
 8 -3 -15 30.45 10.93 76
 -11 1 -2 349.17 10.98 77
 -11 3 -1 -6.41 8.68 77
 -11 6 -1 79.43 9.07 77
 -10 -1 -2 -1.81 8.69 77
 -10 3 0 38.94 7.53 77
 -10 4 0 154.16 8.56 77
 -10 5 0 31.67 7.41 77
 -10 6 0 7.64 7.32 77
 -10 8 -1 142.48 10.23 77
 -9 -2 -2 302 9.1 77
 -9 -1 -1 761.47 11.08 77
 -9 7 0 181.42 9.13 77
 -8 -4 -4 106.26 9.18 77
 -8 -3 -2 229.34 8.82 77
 -8 -2 -1 42.74 7.8 77
 -8 -1 0 180.14 8.5 77
 -8 1 1 546.59 10.45 77
 -7 0 1 726.76 10.8 77
 -7 6 1 20.86 6.42 77
 -6 -4 -2 213.77 8.86 77
 -6 -1 1 -7.21 6.57 77
 -5 -7 -7 116.6 9.32 77
 -5 2 2 156.48 8.48 77
 -4 -6 -4 179.61 8.66 77
 -4 -4 -1 329.27 8.63 77
 -4 -3 0 424.05 9.34 77
 -3 -8 -9 25.92 8.86 77
 -3 -5 -2 128.46 7.52 77
 -3 -4 -1 260.24 8.64 77
 -3 -3 0 133.74 8.35 77
 -2 -4 -1 492.65 10.88 77
 0 10 -6 27.72 7.87 77
 1 2 -1 646.76 17.09 77
 1 6 -3 22.5 6.91 77
 1 9 -6 5.01 7.53 77
 1 11 -9 31.47 8.83 77
 2 2 -2 3458.7 25.74 77
 2 10 -9 69.49 9.14 77
 3 0 -3 37.49 9.68 77
 3 5 -5 508.36 9.83 77
 3 8 -8 100.33 8.09 77
 3 10 -11 -13.58 8.49 77
 4 8 -10 161.28 8.38 77
 5 -3 -7 90.41 7.86 77
 5 3 -7 1416.08 13.31 77
 5 7 -11 19.09 7.22 77
 6 -3 -9 120.71 7.58 77
 6 4 -10 126.81 8.08 77
 6 5 -11 40.58 7.66 77
 6 6 -12 2.73 7.05 77
 7 -2 -11 78.88 8.1 77
 7 -1 -11 5.59 7.65 77
 7 1 -11 10.08 7.68 77
 7 3 -12 31.71 7.21 77
 7 4 -13 40.3 7.42 77
 7 5 -14 251.73 9.83 77
 8 -1 -14 238.94 8.91 77
 8 0 -14 137.29 8.2 77
 8 1 -14 83 7.89 77
 8 2 -15 -0.99 8.48 77
 -11 2 -1 76.4 6.77 77
 -10 0 -1 611 10.24 77
 -10 2 0 15.24 5.22 77
 -9 0 0 104.3 5.95 77
 4 4 -6 769.48 9.81 77
 6 2 -9 237.34 6.4 77
 6 7 -14 34.37 6.31 77
 7 0 -11 32.86 5.69 77
 8 3 -16 4.85 5.77 77
 -9 10 -2 219.49 14.43 77
 -2 7 -1 578.32 16.75 77
 1 -8 -9 33 10.64 77
 4 -5 -7 232.12 13.08 77
 -11 7 -1 14.07 10.54 77
 -4 -7 -6 82 9.66 77
 -2 -8 -8 381.45 13.11 77
 -2 -5 -2 617.93 12.34 77
 -2 10 -4 9.42 9.07 77
 -1 -8 -8 13.51 8.77 77
 -1 10 -5 125.13 10.54 77
 -1 12 -8 15.07 10.76 77
 0 -6 -4 141.75 9.69 77
 0 -3 -1 34.09 12.25 77
 0 1 0 1421.62 43.14 77
 0 6 -2 158.43 9.78 77
 1 7 -4 54.57 8.27 77
 1 8 -5 116.33 10.31 77
 4 -4 -6 187.44 10.97 77
 6 -4 -10 16.38 9.93 77
 7 -4 -13 471.25 12.52 77
 7 -3 -12 852.28 14.6 77
 -10 1 0 152.61 8.4 78
 -9 -3 -3 9.01 8.31 78
 -9 2 1 13.24 7.48 78
 -9 3 1 123.79 8.41 78
 -9 4 1 33.43 7.91 78
 -9 5 1 29.96 7.99 78
 -8 -4 -3 37.1 8.68 78
 -8 0 1 219.93 8.86 78
 -8 6 1 210.68 9.65 78
 -7 -5 -4 36.09 8.85 78
 -7 -4 -2 97.94 7.92 78
 -7 -3 -1 357.84 9.36 78
 -7 -2 0 110.56 8.28 78
 -7 -1 1 2.19 6.22 78
 -7 2 2 337.66 8.71 78
 -7 3 2 36.55 6.72 78
 -6 -6 -5 73.64 8.78 78
 -6 -5 -3 59.36 7.96 78
 -6 1 2 346.57 9.15 78
 -6 2 2 269.82 8.79 78
 -6 3 2 2.14 6.54 78
 -5 -6 -4 58.13 7.7 78
 -5 -4 -1 29.95 6.27 78
 -5 -3 0 35.66 6.63 78
 -5 -2 1 723.53 10.85 78
 -5 1 2 105.7 8 78
 -5 3 2 49.67 7.57 78
 -4 -5 -2 305.01 8.43 78
 -4 -2 1 1043.26 13.11 78
 -4 1 2 10.28 8.14 78
 -4 2 2 60.15 8.7 78
 -3 -8 -8 219.06 10.03 78
 -2 -7 -5 13.84 7.78 78
 -2 -3 0 1710.02 17.83 78
 -2 -1 1 1615.98 21.29 78
 -2 12 -7 4.61 8.54 78
 0 9 -5 1.81 7.55 78
 2 -1 -2 283.46 15.28 78
 2 1 -2 37.87 11.39 78
 2 4 -3 2.12 7.31 78
 2 9 -8 33.35 7.7 78
 2 11 -11 -3.01 8.41 78
 3 3 -4 637.07 11.27 78
 3 6 -6 244.44 8.07 78
 3 7 -7 11.11 7.64 78
 3 9 -10 94.45 8.01 78
 4 -2 -5 222.24 9.76 78
 4 2 -5 103.53 7.94 78
 4 5 -7 910.53 11.11 78
 4 6 -8 418.3 9.96 78
 4 7 -9 81.16 7.94 78
 4 9 -12 -2.58 8.42 78
 5 2 -7 0.55 6.59 78
 5 4 -8 1446.98 13.31 78
 5 5 -9 1390.04 13.64 78
 5 6 -10 261.08 9.02 78
 5 8 -13 51.37 8.87 78
 6 -2 -9 728.93 11.44 78
 6 1 -9 550.07 9.75 78
 6 3 -10 972.07 12.37 78
 6 6 -13 354.48 10.87 78
 7 -5 -15 44.53 8.93 78
 7 2 -12 2.02 7.45 78
 7 3 -13 10.17 7.16 78
 7 5 -15 -1.2 8.28 78
 8 -3 -16 82.1 9.22 78
 8 -2 -15 146.73 9.71 78
 8 -1 -15 3.19 8.65 78
 8 0 -15 44.43 8.91 78
 8 1 -15 252.23 10.03 78
 8 2 -16 210.87 9.77 78
 -11 1 -1 110.41 7.15 78
 -6 -3 0 11.11 4.46 78
 -5 -5 -2 2.94 5.46 78
 7 4 -14 155.89 7.2 78
 3 -8 -12 8.62 19.6 74
 -6 9 -1 13.62 15.42 76
 5 -7 -13 4.37 13.41 77
 -9 9 -1 5.69 12.42 78
 -7 8 0 372.79 15.2 78
 -5 6 1 27.94 10.31 78
 -3 12 -6 51.53 12.57 78
 -2 8 -2 348.7 13.16 78
 -1 4 0 79.02 13.25 78
 5 -5 -9 23.88 9.05 78
 -10 7 0 405.78 12.89 78
 -8 8 0 14.68 9.4 78
 -6 4 2 893.93 14.51 78
 -3 -7 -5 977.69 14.62 78
 -2 9 -3 585.68 15.08 78
 -1 -7 -5 97.88 10.18 78
 -1 7 -2 729.95 14.76 78
 -1 9 -4 7.86 9.36 78
 0 -8 -8 14.66 8.88 78
 0 7 -3 482.29 11.83 78
 0 8 -4 17.42 7.93 78
 0 11 -8 9.26 10.85 78
 5 -4 -8 56.54 8.64 78
 8 -3 -17 30.87 10.23 78
 -11 2 0 34.51 8.96 79
 -11 3 0 54.02 8.83 79
 -11 4 0 20.31 8.81 79
 -11 5 0 4.16 8.53 79
 -11 8 -1 12.29 8.37 79
 -10 -2 -2 -7.33 8.42 79
 -10 -1 -1 1046.8 13.27 79
 -10 0 0 312.09 9.31 79
 -10 3 1 71.22 7.77 79
 -10 4 1 165.9 8.48 79
 -9 -3 -2 21.16 8.65 79
 -9 -2 -1 15.3 7.48 79
 -9 -1 0 218.85 8.77 79
 -9 1 1 -0.8 7.4 79
 -9 6 1 424.1 10.9 79
 -8 -5 -4 -14.78 8.48 79
 -8 -3 -1 307.14 8.99 79
 -8 -2 0 384.91 9.56 79
 -8 2 2 1238.52 13.36 79
 -8 3 2 351.38 9.4 79
 -7 -5 -3 -1.36 7.89 79
 -7 1 2 16.83 6.63 79
 -7 4 2 291.67 8.95 79
 -6 -6 -4 -8.48 8.72 79
 -6 -4 -1 240.9 8.92 79
 -6 -2 1 22.72 6.47 79
 -6 0 2 476.69 9.72 79
 -5 -7 -6 90.34 9.41 79
 -5 0 2 23.55 7.3 79
 -4 -7 -5 868.68 12.38 79
 -4 -6 -3 69.53 7.86 79
 -4 0 2 2.85 7.97 79
 -3 -6 -3 4.27 7.94 79
 -3 -2 1 538.17 11.55 79
 -2 -6 -3 70.14 7.06 79
 -1 -5 -2 288.11 9.77 79
 -1 -4 -1 28.49 7.91 79
 -1 8 -3 5.47 6.43 79
 1 1 -1 3.96 13.19 79
 1 4 -2 4.51 7.76 79
 1 10 -8 64.24 7.84 79
 2 5 -4 546.56 10.52 79
 2 8 -7 -3.97 7.44 79
 2 10 -10 25.03 8.7 79
 3 8 -9 -8.37 7.55 79
 3 10 -12 46.82 8.72 79
 4 -1 -5 2579.03 21.05 79
 4 0 -5 712.48 12.12 79
 4 1 -5 2.69 7.27 79
 4 3 -6 804.53 11.33 79
 4 8 -11 39.9 7.5 79
 4 9 -13 3.01 8.78 79
 5 -2 -7 1172.16 14.34 79
 5 1 -7 208.36 8.07 79
 5 3 -8 276.93 8.28 79
 5 7 -12 84.52 7.49 79
 5 8 -14 2.36 8.4 79
 6 -1 -9 9.27 6.23 79
 6 0 -9 463.57 9.27 79
 6 4 -11 74.14 7.76 79
 6 5 -12 10.02 7.28 79
 7 -4 -14 19.47 7.57 79
 7 -3 -13 148.37 8.96 79
 7 -2 -12 11.28 7.64 79
 7 -1 -12 99.76 8.14 79
 7 0 -12 18.51 7.78 79
 7 1 -12 104.98 8.22 79
 7 5 -16 -3.45 8.44 79
 8 -2 -16 59.72 9 79
 8 -1 -16 205.37 9.91 79
 8 0 -16 23.83 9 79
 8 1 -16 49.14 8.84 79
 8 2 -17 11.3 8.32 79
 5 6 -11 74.81 5.86 79
 6 6 -14 -2.14 6.14 79
 7 2 -13 91.38 5.93 79
 2 -8 -10 77.24 13.73 78
 -4 11 -4 177.57 12.97 79
 6 -6 -14 8.28 12.08 79
 -11 6 0 16.84 10.7 79
 -10 9 -1 12.84 10.78 79
 -9 8 0 -2.94 8.9 79
 -5 4 2 84.88 9.4 79
 -4 3 2 6.62 9.48 79
 -2 -8 -7 9.74 9 79
 -1 -8 -7 258.31 11.3 79
 -1 11 -7 10.55 9.02 79
 0 4 -1 103.14 11.13 79
 1 11 -10 57.25 10.55 79
 6 -5 -12 3.31 8.9 79
 6 -3 -10 412.25 11.42 79
 7 -5 -16 28.84 10.44 79
 8 -2 -17 95.71 11.06 79
 -11 0 -1 35.03 8.75 80
 -11 1 0 291.39 10.7 80
 -10 1 1 156.89 8.29 80
 -10 2 1 2.78 7.16 80
 -10 5 1 1.33 7.19 80
 -9 0 1 6.85 7.35 80
 -8 -4 -2 14.59 8.93 80
 -8 -1 1 534.14 10.46 80
 -8 1 2 157.73 8.74 80
 -8 4 2 532.44 11.22 80
 -7 -4 -1 382.17 9.38 80
 -7 -3 0 24.51 7.5 80
 -7 -2 1 95.98 8 80
 -7 0 2 422.22 9.05 80
 -6 -5 -2 493.87 10.21 80
 -6 -1 2 939.56 11.7 80
 -5 -7 -5 186.86 9.75 80
 -5 -6 -3 584.21 11.01 80
 -5 -4 0 170.18 7.42 80
 -5 -1 2 4138.32 22.03 80
 -4 -5 -1 43.47 6.61 80
 -4 -4 0 316.57 8.56 80
 -3 -8 -7 2.24 8.62 80
 -3 -5 -1 11.94 6.33 80
 -3 -4 0 718.47 11.4 80
 -1 -6 -3 827.49 13.08 80
 0 10 -7 14.59 7.46 80
 1 9 -7 208.81 8.89 80
 2 3 -3 117.64 8.86 80
 2 6 -5 104.04 7.2 80
 2 7 -6 77.15 6.85 80
 3 2 -4 3642.39 22.86 80
 3 4 -5 1433.15 14.04 80
 3 7 -8 390.93 9.81 80
 3 9 -11 52.05 8.37 80
 4 4 -7 27.07 6.76 80
 4 6 -9 320.9 9.52 80
 4 7 -10 442.28 9.97 80
 5 -1 -7 182.74 8.21 80
 5 0 -7 52.45 7.19 80
 5 4 -9 2.61 7.31 80
 5 5 -10 2.04 7.55 80
 5 7 -13 13.7 8.66 80
 6 -4 -11 6.82 7.94 80
 6 2 -10 100.48 8.21 80
 6 3 -11 43.37 7.79 80
 6 4 -12 3.68 7.07 80
 6 5 -13 259.07 8.86 80
 7 -2 -13 49.57 7.79 80
 7 1 -13 459.41 9.98 80
 7 3 -14 164.41 8.06 80
 7 4 -15 36.1 8.97 80
 8 -1 -17 21.67 8.3 80
 8 0 -17 21.25 8.35 80
 8 1 -17 107.8 9.28 80
 3 5 -6 44.11 4.96 80
 6 1 -10 129.74 5.74 80
 -6 8 0 2489.9 36.38 79
 1 -7 -6 486.39 16.3 80
 5 -6 -11 473.32 16.12 80
 -11 7 0 171.91 11.97 80
 -8 7 1 27.55 9.43 80
 -7 5 2 252.81 9.98 80
 -7 7 1 13 9.47 80
 -4 -8 -7 26.64 10.34 80
 -3 -7 -4 21.39 9.51 80
 -3 11 -5 2.87 9.07 80
 -2 11 -6 52.78 9.54 80
 -1 12 -9 19.03 10.45 80
 0 -7 -5 25.91 9.83 80
 6 -6 -15 14.63 10.35 80
 7 -4 -15 144.72 11.83 80
 -11 0 0 285.51 10.61 81
 -11 3 1 46.22 8.8 81
 -11 4 1 21.25 8.75 81
 -10 -2 -1 13.36 8.34 81
 -10 -1 0 9.39 8.87 81
 -10 6 1 267.43 9.71 81
 -10 8 0 15.01 9 81
 -9 -4 -2 -2.92 8.23 81
 -9 -3 -1 50.67 8.68 81
 -9 -2 0 674.35 11.01 81
 -9 -1 1 1.5 7.31 81
 -9 1 2 -4.28 7.5 81
 -9 2 2 74.23 7.93 81
 -9 3 2 9.4 7.6 81
 -9 4 2 331.03 9.86 81
 -8 -5 -3 15.47 8.65 81
 -8 -4 -1 123.4 8.17 81
 -8 -3 0 82.42 8.01 81
 -8 -2 1 58.88 7.87 81
 -8 0 2 84.37 8.29 81
 -8 5 2 194.48 9.18 81
 -7 -6 -4 123.99 9.43 81
 -7 -5 -2 354.56 9.42 81
 -7 -1 2 192.98 7.48 81
 -6 -7 -5 100.08 9.18 81
 -6 -6 -3 263.65 8.95 81
 -6 -4 0 133.69 8.16 81
 -6 -3 1 -2.82 6.25 81
 -6 5 2 198.15 9.09 81
 -5 -5 -1 233.62 8.91 81
 -5 -3 1 351.83 8.7 81
 -4 -7 -4 215.66 9.04 81
 -4 -6 -2 11.18 7.59 81
 -4 -3 1 144.19 7.81 81
 -4 -1 2 263.65 9.51 81
 -3 -6 -2 434.92 9.56 81
 -3 -3 1 231.44 9.13 81
 -3 0 2 674.84 14.39 81
 -3 1 2 402.68 13.35 81
 -2 -7 -4 11.57 7.75 81
 -2 -5 -1 1003.47 13.43 81
 -2 -2 1 570.4 13.69 81
 -1 -3 0 764.41 15.35 81
 0 11 -9 7.65 8.34 81
 1 0 -1 43.38 14.14 81
 1 5 -3 289.06 9.47 81
 1 8 -6 27.71 7.68 81
 1 10 -9 101.1 8.21 81
 2 9 -9 14.42 7.61 81
 2 10 -11 70.91 8.9 81
 3 6 -7 -0.09 6.29 81
 4 2 -6 1830.17 15.46 81
 4 5 -8 259.16 7.96 81
 4 8 -12 8.72 7.19 81
 4 9 -14 -5.85 8.47 81
 5 -3 -8 1650.66 17.3 81
 5 2 -8 685.46 10.47 81
 5 6 -12 34.16 7.5 81
 6 -2 -10 121.93 7.42 81
 6 -1 -10 251.13 8.28 81
 6 0 -10 312.8 8.6 81
 6 2 -11 27.77 7.77 81
 6 5 -14 166.44 8.35 81
 6 6 -15 32.84 8.78 81
 7 -3 -14 220.25 9.03 81
 7 -1 -13 24.38 7.5 81
 7 0 -13 150.67 8.44 81
 7 2 -14 95.92 7.91 81
 7 3 -15 48.62 8.27 81
 7 4 -16 49.18 8.83 81
 -10 0 1 116.2 6.01 81
 5 3 -9 72.2 5.28 81
 7 1 -14 73.86 6.09 81
 5 -7 -14 167.09 15.76 80
 1 -8 -8 3.02 10.3 81
 -11 5 1 16.2 10.48 81
 -9 7 1 56.07 9.69 81
 -3 -8 -6 213.68 12.19 81
 -2 -8 -6 321.34 11.54 81
 -2 12 -8 40.65 10.78 81
 -1 10 -6 132.41 10.22 81
 0 -8 -7 41 9.34 81
 1 11 -11 7.39 10.57 81
 4 -3 -6 2071.65 22.45 81
 5 -5 -10 91.24 10.53 81
 6 -5 -13 1.91 8.79 81
 7 -4 -16 74.09 11.03 81
 -11 1 1 19.71 8.54 82
 -11 2 1 23.91 8.69 82
 -10 -2 0 57.34 8.95 82
 -10 2 2 42.73 7.67 82
 -10 3 2 17.17 7.42 82
 -10 4 2 106.41 7.96 82
 -9 0 2 23.85 7.5 82
 -9 5 2 449.47 10.92 82
 -8 -5 -2 55.4 8.9 82
 -8 -1 2 53.73 8.08 82
 -7 -6 -3 43.77 8.72 82
 -7 -4 0 361.98 9.58 82
 -7 -3 1 2.05 7.59 82
 -7 1 3 767.85 11 82
 -7 2 3 104.38 7.14 82
 -6 -5 -1 37.36 7.54 82
 -6 -2 2 52.58 6.84 82
 -6 1 3 618.74 10.62 82
 -6 2 3 173.55 8.06 82
 -5 -7 -4 99.11 9.35 82
 -5 -6 -2 418.72 10.11 82
 -5 -2 2 1885.03 15.26 82
 -4 -8 -6 8.91 8.69 82
 -4 -2 2 4579.14 23.73 82
 -3 -1 2 3220.78 23.35 82
 -3 2 2 62.77 10.06 82
 -2 -6 -2 349.47 9.29 82
 -2 -4 0 143.19 8.41 82
 -1 -7 -4 226.7 9.73 82
 0 9 -6 64.48 8.21 82
 1 6 -4 1714.86 16.46 82
 1 7 -5 157.48 7.64 82
 2 4 -4 50.29 7.6 82
 2 8 -8 3.53 7.46 82
 3 1 -4 165.46 9.42 82
 3 3 -5 305.4 9.3 82
 3 8 -10 98.23 8.04 82
 3 9 -12 0.58 8.58 82
 4 1 -6 5.48 7.24 82
 4 3 -7 309.73 8.62 82
 4 6 -10 19.97 7.61 82
 4 7 -11 5.89 7.37 82
 4 8 -13 -2.92 8.62 82
 5 -2 -8 382.62 9.86 82
 5 1 -8 3.42 6.71 82
 5 4 -10 168.45 8.59 82
 5 5 -11 58.44 7.95 82
 5 7 -14 54.6 8.83 82
 6 -4 -12 89.16 8.56 82
 6 -3 -11 124.61 8.91 82
 6 1 -11 287.72 9.38 82
 6 3 -12 251.11 9.12 82
 6 4 -13 34.15 7.36 82
 6 6 -16 79.96 8.55 82
 7 -3 -15 31.02 7.7 82
 7 -2 -14 135.22 8.4 82
 7 -1 -14 -3.01 7.39 82
 7 0 -14 18.51 7.36 82
 7 2 -15 43.89 7.31 82
 7 3 -16 217.25 9.86 82
 7 4 -17 101.29 9.24 82
 3 7 -9 -0.84 5.45 82
 5 0 -8 598.96 9.28 82
 6 5 -15 89.65 6.82 82
 -5 12 -5 233.35 17.09 81
 -4 10 -3 1.49 10.77 82
 0 -9 -10 7.85 11.87 82
 -11 6 1 169.57 11.89 82
 -11 8 0 59.04 10.57 82
 -10 7 1 48.27 10.53 82
 -3 12 -7 97.89 11.28 82
 -2 10 -5 135.53 10.65 82
 -1 -9 -9 251.13 12.85 82
 -1 -8 -6 9.17 9.33 82
 0 -5 -2 548.9 14.2 82
 0 5 -2 1026.91 16.74 82
 3 -2 -4 1278.85 20.29 82
 5 -4 -9 108.89 9.03 82
 6 -6 -16 222.36 12.9 82
 7 -4 -17 2.84 10.27 82
 -11 0 1 78.73 8.93 83
 -10 -1 1 263.4 10.15 83
 -10 1 2 17.99 7.41 83
 -10 5 2 113.3 7.98 83
 -9 -4 -1 6.01 8.23 83
 -9 -3 0 37.91 8.68 83
 -9 -2 1 86.94 7.98 83
 -9 -1 2 130.15 8 83
 -8 -4 0 25.89 7.49 83
 -8 -3 1 491.05 9.77 83
 -8 1 3 306.79 9.47 83
 -8 2 3 163.34 9.05 83
 -8 3 3 212.34 9.34 83
 -8 6 2 36.32 8.11 83
 -7 -5 -1 -7.73 7.25 83
 -7 -2 2 174.86 8.74 83
 -7 0 3 992.88 11.63 83
 -7 3 3 515.76 10.21 83
 -6 -7 -4 316.6 10.74 83
 -6 -6 -2 114.25 8.1 83
 -6 -4 1 20.67 7.49 83
 -6 0 3 1316.27 13.29 83
 -6 3 3 324.27 9.47 83
 -5 -7 -3 496.7 10.55 83
 -5 -5 0 47.57 8.04 83
 -5 -4 1 420.95 8.82 83
 -5 0 3 343.15 9.48 83
 -5 1 3 0.68 6.89 83
 -4 -7 -3 230.37 8.97 83
 -4 -5 0 83.8 6.74 83
 -4 -4 1 387.08 9.13 83
 -3 -8 -5 12.26 7.55 83
 -3 -7 -3 2.81 7.68 83
 -1 11 -8 1.56 7.24 83
 -1 12 -10 4.02 8.38 83
 0 8 -5 186.41 8.06 83
 0 10 -8 55.1 7.8 83
 1 3 -2 61.25 9.65 83
 1 9 -8 -2.06 7.46 83
 1 11 -12 38.23 8.85 83
 2 2 -3 242.23 11.1 83
 2 5 -5 518.3 10.19 83
 2 6 -6 568.75 10.14 83
 2 7 -7 1.47 6.2 83
 2 9 -10 -0.11 7.11 83
 2 10 -12 16.08 8.35 83
 3 -1 -4 843.26 15.42 83
 3 0 -4 992.91 15.33 83
 3 4 -6 142.81 7.87 83
 3 5 -7 106.87 7.17 83
 3 6 -8 797.92 10.9 83
 3 8 -11 95.77 7.75 83
 4 -2 -6 1287.46 16.3 83
 4 0 -6 737.49 12.05 83
 4 4 -8 4.61 6.43 83
 4 5 -9 134.61 7.24 83
 4 7 -12 3.31 7.18 83
 5 -1 -8 321.62 9.27 83
 5 2 -9 104.58 7.25 83
 5 5 -12 11.69 7.41 83
 5 6 -13 83 7.63 83
 5 7 -15 4 8.56 83
 6 -2 -11 849.44 12.75 83
 6 -1 -11 406.68 9.91 83
 6 0 -11 525.6 10.09 83
 6 2 -12 39.44 7.86 83
 6 3 -13 29.47 7.83 83
 6 4 -14 0.65 7.2 83
 7 -3 -16 123.9 9.66 83
 7 -2 -15 96.57 7.86 83
 7 -1 -15 60.75 7.95 83
 7 0 -15 135.86 8.19 83
 7 1 -15 405.74 10.13 83
 7 2 -16 494.18 11.39 83
 7 3 -17 450.14 11.28 83
 -8 -2 2 -3.56 5.38 83
 4 8 -14 37.21 6.29 83
 5 3 -10 125.59 5.7 83
 6 5 -16 249.5 7.7 83
 2 -7 -7 13.99 14.06 82
 4 -6 -9 2.13 13.42 82
 1 -9 -11 114.14 14.45 82
 1 -5 -3 84.08 12.47 82
 -6 7 1 713.06 18.27 83
 -4 12 -6 -0.9 12.26 83
 -3 10 -4 1451.85 22.28 83
 1 -6 -4 226.8 12.77 83
 5 -6 -12 59.84 11.36 83
 -9 6 2 16.89 9.12 83
 -7 6 2 34.88 8.69 83
 -5 2 3 80.28 9.26 83
 -4 -8 -5 -8.28 10.47 83
 -4 4 2 190.77 11.75 83
 -2 -9 -8 144.68 11.85 83
 -2 -8 -5 135.94 10.22 83
 -2 -7 -3 657.31 13.76 83
 -1 9 -5 0.42 9.47 83
 0 -6 -3 346.23 11.72 83
 0 6 -3 83.65 8.95 83
 0 7 -4 25.7 8.13 83
 1 10 -10 84.06 9.36 83
 6 -5 -14 38.74 9.01 83
 -11 1 2 237.67 10.04 84
 -11 2 2 2.21 8.57 84
 -11 3 2 -3.65 8.42 84
 -11 4 2 12.9 8.51 84
 -11 5 2 45.14 8.99 84
 -11 7 1 138.3 9.53 84
 -10 -2 1 73.38 8.77 84
 -10 0 2 31.52 7.28 84
 -9 -3 1 192.37 9.58 84
 -9 1 3 15.25 7.35 84
 -9 2 3 286.43 9.2 84
 -9 3 3 938.66 12.93 84
 -8 -5 -1 15.58 8.67 84
 -8 0 3 235.35 8.87 84
 -8 4 3 207.07 9.34 84
 -7 -6 -2 17.92 8.52 84
 -7 -5 0 358.4 9.16 84
 -7 -4 1 270.67 8.94 84
 -7 -3 2 173.67 8.41 84
 -7 -1 3 4.35 6.28 84
 -7 4 3 20.34 6.44 84
 -6 -7 -3 12.29 8.5 84
 -6 -6 -1 437.45 10.13 84
 -6 -5 0 45.18 7.82 84
 -6 -3 2 162.87 7.26 84
 -6 -1 3 4.2 6.52 84
 -5 -6 -1 35.84 7.75 84
 -5 -3 2 258.12 8.25 84
 -5 -1 3 63.33 7.47 84
 -4 -6 -1 56.43 8.19 84
 -4 -3 2 304.44 8.96 84
 -3 -6 -1 139.12 7.34 84
 -3 -5 0 2.25 6.42 84
 -3 -4 1 176.1 8.22 84
 -3 -2 2 57.44 8.21 84
 -2 -3 1 4.63 8.01 84
 -1 -6 -2 179.81 8.38 84
 -1 -5 -1 1032.78 14.65 84
 0 11 -10 49.93 8.89 84
 1 8 -7 241.77 9.47 84
 2 8 -9 27.37 7.65 84
 3 2 -5 6.25 7.74 84
 3 9 -13 22.57 8.59 84
 4 -1 -6 394.84 10.45 84
 4 2 -7 4.92 6.85 84
 4 6 -11 10.19 7.6 84
 5 1 -9 106.77 7.18 84
 5 4 -11 853.66 11.81 84
 5 6 -14 164.33 8.25 84
 5 7 -16 11.65 8.26 84
 6 -4 -13 116.13 8.62 84
 6 -3 -12 329.05 10.19 84
 6 1 -12 587.21 10.75 84
 6 4 -15 375.3 9.51 84
 7 -3 -17 26.18 9.06 84
 7 -2 -16 8.63 8.05 84
 7 -1 -16 23.65 7.49 84
 7 0 -16 179.25 8.55 84
 7 1 -16 98.44 7.96 84
 7 2 -17 29.82 8.97 84
 7 3 -18 52.42 8.8 84
 6 2 -13 5.42 5.36 84
 6 3 -14 154.49 6.37 84
 6 5 -17 13.66 6.05 84
 4 -7 -11 238.86 20.03 82
 3 -4 -5 493.05 18.44 83
 5 -7 -15 141.42 15.5 83
 -9 9 0 18.63 12.23 84
 -9 10 -1 46.86 12.76 84
 -5 5 2 1739.88 23.73 84
 -1 5 -1 741.86 18.52 84
 0 -9 -9 207.93 13.97 84
 4 -4 -7 23.99 9.56 84
 -10 6 2 -2.39 8.81 84
 -10 9 0 80.4 11.45 84
 -9 4 3 424.67 11.99 84
 -2 9 -4 0.19 9.59 84
 -2 11 -7 6.3 8.85 84
 -1 -9 -8 63.72 10.83 84
 -1 8 -4 433.57 11.57 84
 0 -8 -6 -1.11 9 84
 0 -4 -1 -1.87 9.83 84
 5 -3 -9 43.93 8.31 84
 6 -5 -15 60.63 11.21 84
 -11 0 2 18.12 8.91 85
 -10 -1 2 66.12 8.92 85
 -10 1 3 -1.65 7.14 85
 -10 2 3 28.65 7.27 85
 -10 3 3 120.64 8.08 85
 -10 4 3 20.15 7.47 85
 -9 -4 0 46.64 8.84 85
 -9 -2 2 247.66 8.85 85
 -9 0 3 -11.14 7.5 85
 -8 -4 1 867.85 11.45 85
 -8 -3 2 -1.9 7.41 85
 -8 -1 3 118.87 8 85
 -7 -6 -1 68.38 8.9 85
 -7 -2 3 5.18 7.66 85
 -6 -2 3 372.78 8.73 85
 -6 4 3 36.49 6.92 85
 -5 -8 -4 0.93 8.42 85
 -5 -7 -2 30.35 7.42 85
 -5 -2 3 1489.4 14.05 85
 -5 3 3 457.5 11.07 85
 -4 -8 -4 168.78 9.63 85
 -4 -7 -2 9.77 7.58 85
 -4 0 3 228.02 9.59 85
 -4 1 3 1070.44 14.94 85
 -3 -8 -4 277.86 9.59 85
 -3 -7 -2 582.08 11.51 85
 -2 -9 -7 459.5 12.25 85
 -2 -5 0 791.3 12.32 85
 -2 12 -9 197.21 10.11 85
 -1 -8 -5 5.57 7.35 85
 -1 -4 0 -3.37 7.87 85
 -1 -1 1 3.12 13.59 85
 -1 0 1 48.05 14.18 85
 -1 10 -7 221.71 9.51 85
 0 9 -7 450.32 10.72 85
 1 4 -3 86.79 8.41 85
 1 7 -6 232.63 8.27 85
 1 9 -9 35.88 7.57 85
 1 11 -13 -3.65 8.63 85
 2 7 -8 545.79 10.76 85
 2 9 -11 1.27 7.28 85
 2 10 -13 3.9 8.6 85
 3 7 -10 174.13 8.53 85
 3 8 -12 21.36 7.42 85
 3 9 -14 12.82 8.56 85
 4 3 -8 703.54 10.73 85
 4 4 -9 847.24 11.14 85
 4 5 -10 367.42 9.78 85
 4 7 -13 69.95 7.71 85
 4 8 -15 0.91 8.42 85
 5 0 -9 7.1 6.47 85
 5 2 -10 1310.6 12.66 85
 5 3 -11 146.78 8.34 85
 5 4 -12 47.37 7.9 85
 5 5 -13 116.73 8.16 85
 5 6 -15 274.23 9.6 85
 5 7 -17 95.43 8.73 85
 6 -2 -12 603.86 11.58 85
 6 -1 -12 41.97 7.99 85
 6 0 -12 71.26 8.04 85
 6 4 -16 94.31 9.3 85
 6 5 -18 217.52 10.26 85
 7 -3 -18 23.08 8.61 85
 7 -2 -17 79.86 9.22 85
 7 -1 -17 14.99 8.57 85
 7 0 -17 54.28 8.89 85
 7 1 -18 -6.29 8.71 85
 7 1 -17 25.47 8.69 85
 7 2 -18 118.76 9.41 85
 -8 -5 0 355.05 8.3 85
 -4 -1 3 196.56 7.18 85
 2 3 -4 44 6.02 85
 3 6 -9 85.02 5.27 85
 6 1 -13 96.41 6.14 85
 4 -5 -8 299.03 14.12 84
 -9 8 1 154.97 11.82 85
 -8 9 0 42.09 11.19 85
 -11 6 2 1.06 10.59 85
 -10 8 1 110.06 11.76 85
 -8 5 3 335.64 11.82 85
 -8 8 1 -0.42 9.1 85
 -3 9 -3 1030.42 19.41 85
 -3 11 -6 273.92 11.81 85
 -2 -6 -1 410.94 10.92 85
 -1 -7 -3 45.46 8.12 85
 -1 6 -2 149.62 10.11 85
 -1 7 -3 46.42 8.4 85
 -1 12 -11 222.87 11.93 85
 0 -7 -4 270.27 10.73 85
 0 3 -1 454.27 16.99 85
 5 -5 -11 312.47 12.59 85
 5 -4 -10 20.23 8.01 85
 5 -2 -9 722.2 12.71 85
 6 -4 -14 85.11 9.83 85
 7 -2 -18 -3.43 10.4 85
 -11 2 3 -7.91 8.66 86
 -11 3 3 4.13 8.63 86
 -10 -2 2 383.12 10.35 86
 -10 0 3 65.15 7.78 86
 -10 5 3 -0.17 7.38 86
 -9 -4 1 79.14 8.75 86
 -9 -3 2 211.52 9.33 86
 -9 -1 3 19.51 7.49 86
 -9 5 3 -0.96 7.54 86
 -8 -2 3 280.11 8.8 86
 -8 1 4 372.04 10.08 86
 -8 2 4 426.43 10.34 86
 -7 -5 1 45.45 7.42 86
 -7 -4 2 100.68 7.85 86
 -7 0 4 126.51 7.39 86
 -7 1 4 240.66 8.21 86
 -7 2 4 215.9 8 86
 -6 -7 -2 2.35 8.73 86
 -6 -6 0 137.95 8.2 86
 -6 -5 1 35.37 7.6 86
 -6 -4 2 137.62 8.52 86
 -5 -6 0 4.95 7.34 86
 -5 -5 1 41.3 7.97 86
 -5 -4 2 284.69 8.27 86
 -4 -6 0 1167.48 13.53 86
 -4 -5 1 220.67 7.84 86
 -4 2 3 580.33 12.92 86
 -3 -3 2 1668.7 15.94 86
 -2 -8 -4 241.5 9.48 86
 -1 11 -9 58.18 8.35 86
 0 10 -9 160.05 8.65 86
 0 11 -11 19.49 8.88 86
 1 5 -4 2.69 6.93 86
 1 6 -5 275.68 8.87 86
 1 10 -11 140.81 8.42 86
 2 1 -3 649.66 15.29 86
 2 6 -7 2.8 6.36 86
 2 8 -10 2.65 7.65 86
 2 10 -14 1.49 8.38 86
 3 3 -6 926.42 12.48 86
 3 4 -7 366.95 8.95 86
 3 5 -8 4.63 6.51 86
 3 7 -11 20.94 7.73 86
 3 9 -15 10.69 8.57 86
 4 1 -7 1681.25 15.42 86
 4 6 -12 15.45 7.7 86
 4 7 -14 20.16 7.4 86
 4 8 -16 111.5 9.05 86
 5 -1 -9 1215.18 13.74 86
 5 1 -10 190.79 7.83 86
 5 5 -14 554.24 10.13 86
 5 6 -16 240.12 9.89 86
 6 -5 -16 1.05 8.5 86
 6 -3 -13 45.88 7.94 86
 6 -2 -13 292.8 9.86 86
 6 0 -13 79.02 8.11 86
 6 2 -14 177.7 8.45 86
 6 3 -15 361.72 9.6 86
 6 4 -17 332.15 10.35 86
 7 -1 -19 56.06 8.79 86
 7 -1 -18 48.37 8.76 86
 7 0 -19 -1.05 8.32 86
 7 0 -18 63.4 9.02 86
 7 1 -19 23.47 8.2 86
 -11 1 3 -0.05 6.19 86
 3 1 -5 1433.91 14.92 86
 2 -8 -9 199.09 18.12 84
 -4 9 -2 43.32 14.04 85
 1 -9 -10 13.93 13.27 85
 -6 6 2 203.65 11.82 86
 1 -8 -7 212.65 13.24 86
 1 -7 -5 81.72 10.39 86
 5 -6 -13 -0.63 10.1 86
 -11 4 3 0.35 10.46 86
 -10 7 2 71.59 10.63 86
 -9 7 2 9.99 9.09 86
 -8 7 2 10.26 9.36 86
 -7 5 3 55.17 8.21 86
 -3 -9 -6 12.62 10.41 86
 -3 3 2 2298.93 30.87 86
 -3 12 -8 12.28 10.29 86
 -2 -7 -2 49.39 9.91 86
 -2 -4 1 107.22 9.7 86
 -2 8 -3 400.69 12.3 86
 -1 -9 -7 68.74 11.15 86
 0 -9 -8 1.3 10.43 86
 2 9 -12 45.75 9.03 86
 4 -3 -7 485.94 12.77 86
 6 -5 -17 1.44 10.18 86
 -11 0 3 182.99 9.5 87
 -11 5 3 110.49 9.62 87
 -10 -3 2 14.62 8.46 87
 -10 -1 3 4.73 8.77 87
 -10 2 4 77.63 7.9 87
 -9 -2 3 127.29 8.23 87
 -9 0 4 286.72 9.13 87
 -9 1 4 48.36 7.89 87
 -9 2 4 179.25 8.73 87
 -9 3 4 -4.1 7.84 87
 -8 -5 1 -8.59 8.54 87
 -8 -4 2 102.95 8.03 87
 -8 -3 3 71.55 7.81 87
 -8 -1 4 8.11 7.69 87
 -8 0 4 4.06 7.83 87
 -8 3 4 121.44 8.62 87
 -7 -6 0 144.79 9.41 87
 -7 -3 3 18.19 7.67 87
 -7 -1 4 713.83 10.17 87
 -7 3 4 -0.53 6.43 87
 -6 -7 -1 54.19 8.95 87
 -6 -3 3 19.34 6.54 87
 -6 -1 4 689.35 10.51 87
 -6 0 4 285.75 8.66 87
 -6 1 4 209.86 8.12 87
 -6 2 4 40.65 6.82 87
 -5 -8 -3 52.57 8.93 87
 -5 -7 -1 467.69 10 87
 -5 -3 3 529.88 9.53 87
 -4 -8 -3 12.35 8.89 87
 -4 -7 -1 58.16 7.86 87
 -4 -4 2 386.54 9.16 87
 -4 -2 3 2268.75 17.6 87
 -3 -8 -3 9.62 7.43 87
 -3 -6 0 202.34 7.96 87
 -3 -5 1 6.11 6.64 87
 -2 -9 -6 224.15 10.3 87
 -2 -1 2 56.71 11.75 87
 -1 -2 1 661.09 17.29 87
 0 8 -6 418.07 9.69 87
 1 8 -8 579.27 11.12 87
 1 10 -12 79.46 9.26 87
 2 4 -5 1391.65 14.8 87
 2 5 -6 616.26 10.68 87
 3 8 -13 4.29 7.27 87
 3 9 -16 70.35 8.99 87
 4 0 -7 124.81 8.07 87
 4 2 -8 -0.39 6.61 87
 4 3 -9 944.07 11.64 87
 4 4 -10 443.46 8.93 87
 4 5 -11 16.48 7.97 87
 4 6 -13 57.26 7.88 87
 4 7 -15 195.28 9.92 87
 5 -3 -10 342.75 9.62 87
 5 0 -10 9.58 6.34 87
 5 2 -11 149.41 7.35 87
 5 3 -12 55.81 8.02 87
 5 4 -13 45.88 7.79 87
 5 5 -15 96.75 7.94 87
 5 6 -17 293.31 9.99 87
 6 -4 -15 4.87 7.25 87
 6 -3 -14 117.9 8.46 87
 6 -1 -13 280.81 9.42 87
 6 1 -14 269.53 8.93 87
 6 2 -15 46.85 7.59 87
 6 3 -16 58.77 7.64 87
 6 4 -18 182.19 9.61 87
 6 3 -17 100.2 6.79 87
 6 4 -19 139.64 7.44 87
 -8 10 -1 184.8 17.95 86
 2 -3 -3 389.87 22.87 86
 -5 11 -4 150.07 13.74 86
 1 -4 -2 35.61 13.55 86
 -4 11 -5 88.85 11.54 87
 -11 7 2 217.78 12.4 87
 -2 7 -2 418.37 13.32 87
 -2 10 -6 245.31 11.24 87
 -2 12 -10 19.39 10.72 87
 -1 -8 -4 486.37 13.06 87
 -1 9 -6 242.54 11.31 87
 0 -2 0 1671.32 33.31 87
 5 -6 -14 16 9 87
 5 -5 -12 240.06 11.72 87
 -10 -2 3 43.32 8.9 88
 -10 0 4 125.33 7.93 88
 -10 1 4 4.87 7.25 88
 -10 3 4 69.48 7.71 88
 -10 6 3 121.14 8.16 88
 -9 -4 2 52.67 8.75 88
 -9 -3 3 145.74 8.82 88
 -9 -1 4 129.38 8.01 88
 -9 4 4 259.83 9.44 88
 -9 6 3 29.35 7.64 88
 -8 -2 4 178.42 8.7 88
 -8 4 4 -7.27 7.81 88
 -7 -5 2 229.5 8.78 88
 -7 -2 4 162.81 8.57 88
 -6 -6 1 59.07 7.55 88
 -6 -5 2 60.62 7.94 88
 -6 -4 3 685.83 11.02 88
 -6 -2 4 574.47 9.88 88
 -5 -6 1 78.59 8.06 88
 -5 -5 2 383.81 9.82 88
 -5 -1 4 62.79 7.11 88
 -5 0 4 58.45 7.4 88
 -5 1 4 103.49 7.85 88
 -4 -3 3 1693.28 14.95 88
 -3 -9 -5 159.55 9.76 88
 -3 -7 -1 1504.52 15.43 88
 -3 -4 2 640.46 10.84 88
 -2 -2 2 3565.22 26.03 88
 -2 11 -8 247.28 9.51 88
 0 7 -5 12.63 6.58 88
 0 9 -8 105.34 8.35 88
 0 10 -10 44.03 7.73 88
 0 11 -12 157.09 9.58 88
 1 9 -10 153.62 8.56 88
 2 0 -3 154.49 12.98 88
 2 7 -9 3.38 7.77 88
 2 8 -11 12.8 7.39 88
 2 9 -13 70.35 7.71 88
 3 0 -5 -3.58 8.34 88
 3 2 -6 315.74 9.55 88
 3 6 -10 -1.1 7.68 88
 3 7 -12 172.1 8.43 88
 3 8 -14 141.08 8.03 88
 4 -2 -7 787.27 13.27 88
 4 -1 -7 69.86 7.68 88
 4 5 -12 503.59 10.29 88
 4 7 -16 46.58 8.75 88
 5 -4 -11 233.34 10.05 88
 5 -2 -10 216.02 8.38 88
 5 -1 -10 12.7 6.51 88
 5 1 -11 794.34 11.02 88
 5 4 -14 2.35 7.47 88
 5 5 -16 651.78 11.05 88
 5 6 -18 -12.82 8.46 88
 6 -4 -16 82.14 9.46 88
 6 -3 -15 10.86 7.39 88
 6 -2 -14 452.91 10.54 88
 6 -1 -14 11.38 7.62 88
 6 0 -14 32.35 7.75 88
 6 1 -15 58.76 7.51 88
 6 2 -16 225.38 8.6 88
 6 3 -18 -11.91 8.62 88
 -11 2 4 61.38 6.53 88
 -7 -4 3 6.46 5.42 88
 -3 -1 3 196.47 8 88
 3 5 -9 11.03 4.6 88
 5 3 -13 70.72 5.97 88
 3 -5 -6 51.99 13.57 86
 -3 8 -2 450.55 15.83 87
 4 -7 -12 469.5 18.98 87
 -4 12 -7 372.91 15.46 88
 -2 6 -1 53.38 10.59 88
 4 -6 -10 586.88 17.97 88
 -10 4 4 310.54 11.18 88
 -8 6 3 19.34 9.4 88
 -6 5 3 2.69 8.17 88
 -5 4 3 374.23 12.31 88
 -2 -8 -3 546.27 12.8 88
 -1 -9 -6 60.67 10.58 88
 -1 -6 -1 754.48 13.73 88
 -1 10 -8 604.08 13.16 88
 -1 11 -10 295.32 12.6 88
 0 -8 -5 50.7 9.7 88
 0 -6 -2 270.37 11.27 88
 1 7 -7 162.73 9.04 88
 3 -3 -5 16.79 9.8 88
 4 -4 -8 155.55 9.86 88
 -11 0 4 -4.58 8.52 89
 -11 1 4 36.6 8.77 89
 -11 3 4 41.63 8.91 89
 -11 4 4 74.95 9.22 89
 -11 6 3 380.21 11.62 89
 -10 -3 3 115.02 9.35 89
 -10 -1 4 76.58 9.1 89
 -9 -2 4 10.86 7.21 89
 -8 -6 1 42.94 8.97 89
 -8 -5 2 62.9 8.88 89
 -8 -4 3 505.35 9.91 89
 -8 1 5 1203.76 13.65 89
 -7 -6 1 208.81 9.9 89
 -7 -3 4 414.63 9.91 89
 -7 4 4 34.74 6.71 89
 -6 -7 0 -5.16 8.61 89
 -6 3 4 84.67 7.37 89
 -5 -8 -2 27.46 8.74 89
 -5 -7 0 -2.05 7.35 89
 -5 -4 3 235 7.92 89
 -5 -2 4 798.25 11.16 89
 -4 -9 -4 88.23 8.79 89
 -4 -8 -2 289.73 9.47 89
 -4 -7 0 266.16 9.27 89
 -4 -6 1 179.06 8.98 89
 -4 -5 2 1.77 6.22 89
 -3 -2 3 440.88 10.99 89
 -3 0 3 35.03 9.5 89
 -2 -9 -5 92.08 9.48 89
 -2 -6 0 151.96 7.86 89
 -2 -3 2 12.7 8.18 89
 -2 1 2 295.49 15.33 89
 -1 -7 -2 338.13 9.55 89
 -1 -5 0 3.69 6.99 89
 -1 -3 1 436.22 13.05 89
 0 4 -2 290.65 11.4 89
 0 6 -4 126.38 7.91 89
 0 11 -13 80.84 9.18 89
 1 8 -9 25.05 7.74 89
 1 10 -13 34.55 8.91 89
 2 2 -4 944.83 14.93 89
 2 6 -8 267.54 8.12 89
 2 9 -14 177.92 9.59 89
 3 -1 -5 761.69 14.24 89
 3 3 -7 2107.98 16.36 89
 3 4 -8 1122.82 12.4 89
 3 6 -11 659.67 10.97 89
 3 8 -15 5.4 8.59 89
 4 1 -8 434.27 9.73 89
 4 2 -9 140.98 7.48 89
 4 3 -10 541.13 9.85 89
 4 4 -11 229.63 7.72 89
 4 6 -14 3.02 7.18 89
 4 7 -17 117.92 9.46 89
 5 0 -11 54.27 6.72 89
 5 2 -12 595.35 10.26 89
 5 4 -15 178.2 8.47 89
 5 5 -17 3.24 8.58 89
 6 -4 -17 142.52 9.67 89
 6 -3 -16 5.57 7.11 89
 6 -2 -15 48.31 7.9 89
 6 -1 -15 228.46 8.93 89
 6 0 -15 76.83 7.79 89
 6 1 -16 1.82 7.28 89
 6 2 -18 6.26 8.49 89
 6 2 -17 7.69 7.05 89
 6 3 -19 57.78 8.74 89
 -9 -5 2 86.06 6.05 89
 -8 0 5 1540.3 13.29 89
 -6 -3 4 167.8 5.77 89
 6 0 -16 511.38 9.09 89
 -4 8 -1 522.66 22.72 87
 -7 8 1 126.32 14.2 88
 -6 12 -5 38.85 14.08 88
 1 -9 -9 2.84 13.22 88
 -7 7 2 262.34 13.94 89
 -5 12 -6 35.72 12.35 89
 -5 2 4 16.69 8.64 89
 -4 3 3 32.38 9.58 89
 -3 -8 -2 124.7 10.13 89
 -3 10 -5 28.5 9.72 89
 -3 12 -9 207.2 12.04 89
 -2 -7 -1 89.29 10.21 89
 -2 -5 1 707.26 12.66 89
 -1 8 -5 77.66 8.51 89
 0 -9 -7 26.08 9.04 89
 0 -7 -3 17.03 8.08 89
 0 -5 -1 111.17 10.21 89
 0 5 -3 88.88 9.8 89
 2 -1 -3 1246.25 23.59 89
 3 -2 -5 2020.49 23.28 89
 5 -6 -15 117.35 11.83 89
 5 -5 -13 292.02 11.92 89
 5 -3 -11 1.65 7.48 89
 6 -4 -18 33.19 10.72 89
 -11 5 4 125.43 9.76 90
 -10 -2 4 88.56 9.02 90
 -10 0 5 34.89 7.36 90
 -10 1 5 25.74 7.11 90
 -10 2 5 4.09 7.2 90
 -10 5 4 427.53 10.51 90
 -9 -4 3 98.67 9.2 90
 -9 -3 4 14.98 7.87 90
 -9 -1 5 63.36 7.51 90
 -9 0 5 8.82 7.5 90
 -9 1 5 174.73 8.71 90
 -9 2 5 38.07 7.84 90
 -9 5 4 61.16 7.86 90
 -8 -3 4 31.27 7.73 90
 -8 -1 5 63.57 7.89 90
 -8 2 5 272.62 9.45 90
 -7 -7 0 109.6 9.29 90
 -7 -5 3 3.23 7.3 90
 -7 -1 5 143.06 7.24 90
 -7 0 5 788.6 10.81 90
 -7 1 5 655.16 10.38 90
 -6 -8 -1 26.22 8.43 90
 -6 -6 2 17.3 7.36 90
 -6 -5 3 560.15 10.52 90
 -5 -8 -1 -11.08 8.7 90
 -5 -3 4 8.51 6.48 90
 -4 -4 3 129.89 7.54 90
 -4 -1 4 585.47 11.2 90
 -3 -9 -4 18.92 8.84 90
 -3 -6 1 100.01 7.19 90
 -3 1 3 47.12 9.81 90
 -3 11 -7 114.31 8.6 90
 -2 9 -5 1015.58 15.29 90
 -2 12 -11 240.61 10.48 90
 0 8 -7 59.3 6.87 90
 0 10 -11 89.52 7.85 90
 1 3 -3 120.21 10.14 90
 1 5 -5 7.08 6.89 90
 1 6 -6 1536.15 15.04 90
 1 9 -11 -1.92 7.37 90
 1 10 -14 21.08 8.78 90
 2 3 -5 134.47 8.79 90
 2 4 -6 516.28 10.48 90
 2 5 -7 108.52 7.54 90
 2 7 -10 413.33 9.89 90
 2 8 -12 537.82 10.46 90
 3 7 -13 52.62 7.79 90
 3 8 -16 420.3 11.21 90
 4 0 -8 203.93 8.47 90
 4 5 -13 108.62 8.03 90
 4 6 -15 452.36 9.9 90
 4 7 -18 233.9 9.68 90
 5 -2 -11 338.11 9.11 90
 5 -1 -11 1212.44 13.24 90
 5 1 -12 207.71 7.8 90
 5 2 -13 203.68 8.69 90
 5 3 -14 148.91 8.43 90
 5 4 -16 214.71 8.39 90
 5 5 -19 44.4 8.76 90
 5 5 -18 363.93 10.93 90
 6 -3 -17 127.37 9.69 90
 6 -2 -16 35.23 7.63 90
 6 -1 -16 71.53 7.79 90
 6 0 -17 -1.21 7.26 90
 6 1 -18 33.81 8.91 90
 6 1 -17 254.37 8.85 90
 6 2 -20 14.73 8.09 90
 6 2 -19 53.33 8.61 90
 -7 -6 2 51.74 6.52 90
 -4 0 4 335.89 8.55 90
 -3 -3 3 96.07 6.26 90
 3 1 -6 610.56 10.36 90
 3 5 -10 1178.7 11.45 90
 -3 7 -1 245.59 14.87 89
 -10 9 1 75.39 12.58 90
 4 -5 -9 0.91 8.97 90
 -10 8 2 36.42 10.78 90
 -9 3 5 961.71 14.39 90
 -8 5 4 19.82 9.51 90
 -7 2 5 17.85 7.8 90
 -7 6 3 27.34 9.8 90
 -3 -7 0 92.26 10.02 90
 -1 11 -11 56.6 10.76 90
 0 -3 0 1017.36 22.36 90
 4 -3 -8 225.32 10.24 90
 5 -6 -16 241.88 13.29 90
 5 -4 -12 30.7 9.56 90
 6 -3 -18 -6.69 10.54 90
 6 -2 -17 147.39 10.65 90
 -11 0 5 14.87 8.56 91
 -11 1 5 90.27 8.95 91
 -11 2 5 15.66 8.61 91
 -11 3 5 -5.73 8.61 91
 -11 7 3 58 9.21 91
 -10 -3 4 58.37 8.66 91
 -10 -1 5 90.3 9.1 91
 -10 3 5 218.53 9.06 91
 -10 7 3 -2.18 8.72 91
 -9 -2 5 107.6 8.01 91
 -8 -6 2 7.04 8.18 91
 -8 -5 3 2.02 8.57 91
 -8 -4 4 17.64 7.3 91
 -8 -2 5 91.46 8.04 91
 -8 3 5 677.55 11.8 91
 -7 -7 1 1.49 8.45 91
 -7 -4 4 89.49 8.07 91
 -7 -2 5 938.94 12.02 91
 -6 -7 1 -4.95 8.76 91
 -6 -4 4 686.14 10.99 91
 -6 -2 5 611.8 10.05 91
 -6 -1 5 167.72 7.67 91
 -6 0 5 7.28 6.5 91
 -6 1 5 68.31 7.13 91
 -5 -7 1 79.51 7.86 91
 -5 -6 2 404.12 9.95 91
 -5 -5 3 392.35 9.89 91
 -4 -9 -3 116.2 9.58 91
 -4 -8 -1 66.22 8.11 91
 -4 -6 2 912.21 12.45 91
 -4 -2 4 1431.08 14.39 91
 -3 -5 2 1070.12 12.71 91
 -2 -9 -4 24.44 8.14 91
 -2 -8 -2 368.22 10.34 91
 -2 -4 2 127.52 8.57 91
 -2 10 -7 163.07 8.91 91
 -2 11 -9 183.87 8.81 91
 -1 -9 -5 235.39 9.75 91
 -1 -8 -3 51.14 8.16 91
 -1 -4 1 768.64 14.04 91
 -1 9 -7 584.91 11.82 91
 -1 10 -9 374.23 10.18 91
 0 9 -9 403.76 10.39 91
 0 11 -14 281.88 10.28 91
 1 4 -4 1.12 7.67 91
 1 7 -8 108.22 7.08 91
 1 9 -12 11.62 7.32 91
 2 6 -9 371.72 8.8 91
 2 8 -13 85.94 7.72 91
 2 9 -15 442.03 11.38 91
 3 4 -9 1029.97 11.99 91
 3 6 -12 58.73 8.05 91
 3 7 -14 192.16 8.44 91
 3 8 -17 50.07 8.74 91
 4 -2 -8 1889.98 18.28 91
 4 -1 -8 51.94 7.42 91
 4 1 -9 7.32 6.7 91
 4 2 -10 402.84 9.09 91
 4 3 -11 1735.35 14.28 91
 4 4 -12 635.44 11.01 91
 4 5 -14 129.89 8.34 91
 4 6 -16 107.98 7.73 91
 5 0 -12 0.34 6.37 91
 5 1 -13 553.85 10.79 91
 5 2 -14 67.3 8.06 91
 5 3 -15 61.65 7.5 91
 5 4 -18 59.05 9.02 91
 5 4 -17 211.42 8.49 91
 6 -3 -19 93.18 9.19 91
 6 -2 -18 266.25 10.6 91
 6 -1 -18 123.28 9.56 91
 6 -1 -17 18.1 7.3 91
 6 0 -19 5.37 8.56 91
 6 0 -18 56.85 9.18 91
 6 1 -20 3.22 8.22 91
 6 1 -19 13.97 8.41 91
 -9 -5 3 16.06 5.81 91
 3 2 -7 184.9 6.78 91
 4 6 -17 404.87 9.01 91
 -7 9 0 278.31 19.46 89
 -9 8 2 1.38 10.07 91
 -9 9 1 1.2 12.2 91
 -4 10 -4 512.09 16.04 91
 1 -8 -6 114.01 12.12 91
 4 -7 -13 53.79 11.13 91
 -9 7 3 83.75 9.86 91
 -6 4 4 33.95 8.32 91
 -4 12 -8 3.72 10.4 91
 -3 -9 -3 143.78 11.49 91
 -1 7 -4 266.66 10.53 91
 5 -5 -14 64.36 9.29 91
 5 -3 -12 147.51 10.6 91
 6 -2 -19 5.3 10.37 91
 -11 4 5 13.99 8.79 92
 -11 6 4 25.4 8.72 92
 -10 -2 5 22.56 8.84 92
 -10 4 5 161.98 8.66 92
 -10 6 4 57.94 7.8 92
 -9 -4 4 1.83 8.32 92
 -9 -3 5 97.44 8.44 92
 -9 0 6 6.64 7.41 92
 -9 1 6 279.73 9.26 92
 -9 4 5 366.8 10.12 92
 -8 -3 5 22.55 7.52 92
 -7 -6 3 170.79 9.03 92
 -7 -3 5 0.19 7.62 92
 -7 3 5 0.56 6.37 92
 -6 -8 0 17.25 8.52 92
 -6 -6 3 166.35 8.31 92
 -6 -3 5 6.23 6.13 92
 -6 2 5 51.58 6.97 92
 -5 -8 0 126.47 9.42 92
 -5 -4 4 162.53 7.41 92
 -5 -1 5 32.19 6.98 92
 -5 0 5 413.52 9.67 92
 -5 3 4 689.73 12.82 92
 -4 -7 1 152.72 8.7 92
 -4 -5 3 245.43 8.05 92
 -4 -3 4 759.95 11.35 92
 -4 1 4 1457.5 16.85 92
 -3 -8 -1 230.01 9.19 92
 -3 -4 3 1357.64 14.09 92
 -2 12 -12 11.95 8.36 92
 -1 11 -12 193.52 9.98 92
 0 7 -6 26.02 6.74 92
 0 10 -12 327.6 9.48 92
 1 1 -2 935.39 21.03 92
 1 8 -10 1025.97 12.94 92
 1 10 -15 156.3 9.52 92
 2 1 -4 6096.93 33.76 92
 2 5 -8 919.65 11.73 92
 2 7 -11 904.88 12.36 92
 2 9 -17 215.22 10.23 92
 2 9 -16 9.89 8.57 92
 3 3 -8 78.32 7.4 92
 3 5 -11 357.05 8.65 92
 3 6 -13 636.2 10.81 92
 3 7 -15 114.92 7.82 92
 3 8 -18 269.06 10.25 92
 4 4 -13 535.64 10.52 92
 4 5 -15 120.68 7.91 92
 4 6 -18 -4.56 8.53 92
 5 -4 -13 136.98 8.86 92
 5 -2 -12 8.8 6.27 92
 5 -1 -12 188.37 7.92 92
 5 0 -13 47.18 8.04 92
 5 2 -15 14.78 7.47 92
 5 3 -17 112.12 8.05 92
 5 3 -16 135.93 8.18 92
 5 4 -20 12.29 8.42 92
 5 4 -19 29.63 8.83 92
 6 -1 -20 59.55 8.86 92
 6 -1 -19 12.05 8.45 92
 6 0 -20 10.37 8.24 92
 -8 0 6 87.35 6.09 92
 -7 -5 4 175.68 6.62 92
 -3 6 0 500.29 25.45 89
 0 -8 -4 73.07 11.38 92
 1 -6 -3 519.01 16.47 92
 4 -6 -11 67.22 11.65 92
 -9 6 4 30.25 9.31 92
 -8 4 5 22.92 9.39 92
 -7 5 4 3.74 7.62 92
 -4 -9 -2 44.95 10.86 92
 -4 11 -6 114.48 10.11 92
 -3 9 -4 306.46 12.87 92
 -3 12 -10 -3.34 10.43 92
 -2 -7 0 148.79 8.91 92
 -2 -6 1 1137.08 14.45 92
 -2 8 -4 997.9 16.03 92
 -1 -7 -1 132.06 9.26 92
 -1 -6 0 1472.77 17.41 92
 0 -9 -6 387.22 13.06 92
 4 -4 -9 88.64 8.84 92
 5 -5 -15 7.72 8.83 92
 -11 0 6 81.26 9.27 93
 -11 1 6 0.2 8.57 93
 -11 2 6 35.31 8.74 93
 -10 -3 5 122.1 9.16 93
 -10 -1 6 76.36 9.23 93
 -10 0 6 259.76 8.9 93
 -10 1 6 38.39 7.55 93
 -10 2 6 53.89 7.72 93
 -9 -5 4 168.26 9.72 93
 -9 -2 6 15.53 7.5 93
 -9 -1 6 80.44 7.85 93
 -9 2 6 577.02 10.95 93
 -8 -6 3 53.86 8.91 93
 -8 -5 4 11.58 8.6 93
 -8 -4 5 3.53 7.24 93
 -8 -2 6 7.56 7.47 93
 -8 -1 6 547.63 10.69 93
 -8 1 6 96.97 8.46 93
 -8 2 6 620.99 11.34 93
 -7 -7 2 15.94 8.58 93
 -7 -4 5 41.27 7.66 93
 -7 -1 6 147.58 7.39 93
 -7 0 6 19.8 6.6 93
 -6 -7 2 -2.68 7.94 93
 -6 -5 4 9.01 7.55 93
 -5 -7 2 438.49 9.8 93
 -5 -6 3 7.87 7.5 93
 -5 -5 4 717.24 11.32 93
 -5 -2 5 1391.34 13.58 93
 -5 1 5 46.34 7.24 93
 -4 -8 0 861.8 12.73 93
 -4 -4 4 1878.1 15.39 93
 -3 -7 1 427.19 10.34 93
 -3 -6 2 14.66 6.4 93
 -2 -9 -3 910.92 13.78 93
 -1 6 -3 59.84 7.57 93
 0 8 -8 1733.44 16.26 93
 0 9 -10 201.03 8.81 93
 1 6 -7 521.64 10.17 93
 1 9 -13 696.37 11.44 93
 1 10 -16 162.83 9.97 93
 2 4 -7 385.15 9.46 93
 2 6 -10 46.51 6.68 93
 2 7 -12 910.81 12.23 93
 2 8 -14 111.27 7.91 93
 3 0 -6 475.02 11.45 93
 3 4 -10 849.36 11.19 93
 3 7 -16 159.57 8.25 93
 4 0 -9 22.35 7.07 93
 4 1 -10 18.9 6.62 93
 4 2 -11 4.09 6.37 93
 4 3 -12 144.21 7.32 93
 4 4 -14 20.4 7.63 93
 4 5 -16 256.66 8.72 93
 4 6 -19 133.32 9.42 93
 5 -3 -13 246.06 9.74 93
 5 -2 -13 49.96 7.99 93
 5 -1 -13 74.88 8.4 93
 5 1 -14 70.77 8.15 93
 5 2 -16 18.86 7.58 93
 5 3 -18 15.3 7.83 93
 -9 -4 5 23.16 6.39 93
 -5 -3 5 1660.94 13.39 93
 2 2 -5 175.84 7.72 93
 5 3 -19 11.54 6.04 93
 -5 10 -3 150.64 14.1 92
 1 -9 -8 53.04 11.92 92
 1 -7 -4 1329.15 22.8 93
 3 -4 -6 21.98 10.13 93
 4 -7 -14 160.85 14.04 93
 -11 5 5 78.38 11.43 93
 -10 5 5 66.47 9.44 93
 -8 7 3 43.06 9.72 93
 -5 12 -7 34.91 10.85 93
 -3 -9 -2 59.99 11.39 93
 -3 2 3 366.14 14.34 93
 -3 10 -6 328.39 12.08 93
 -3 11 -8 142.87 10.26 93
 -2 -8 -1 32.64 9.68 93
 -2 11 -10 276.04 11.9 93
 -1 -9 -4 34.15 9.4 93
 -1 8 -6 364.14 10.63 93
 -1 10 -10 374.89 11.41 93
 0 -4 0 26.9 10.29 93
 0 2 -1 1613.36 30.31 93
 1 8 -11 29.06 9.62 93
 4 -5 -10 141.11 11.33 93
 5 -5 -16 -0.64 10.43 93
 5 -4 -14 175.41 10.54 93
 -11 3 6 13.15 8.79 94
 -10 -2 6 3.77 8.52 94
 -10 3 6 47.16 7.88 94
 -9 -3 6 252.6 9.49 94
 -9 3 6 170.16 8.86 94
 -9 5 5 5.11 7.2 94
 -8 -3 6 111.77 8.35 94
 -7 -6 4 120.5 7.95 94
 -7 -2 6 -0.22 7.99 94
 -7 1 6 243.44 8.17 94
 -6 -8 1 28.35 8.69 94
 -6 -4 5 1062.88 12.79 94
 -6 -1 6 158.98 7.47 94
 -5 -8 1 36.6 8.99 94
 -4 -9 -1 284.12 10.43 94
 -4 -7 2 352.4 9.67 94
 -4 -6 3 3.62 8.11 94
 -4 2 4 114.32 8.94 94
 -3 -8 0 123.36 8.33 94
 -3 -5 3 511.5 9.92 94
 -3 -2 4 3657.61 22.91 94
 -2 -5 2 317.01 9.27 94
 -2 -2 3 256.35 11.1 94
 -2 9 -6 117.56 8.99 94
 -2 10 -8 75.88 8.32 94
 -1 -8 -2 17.88 7.72 94
 -1 -5 1 28.57 7.34 94
 -1 9 -8 307.36 9.99 94
 -1 11 -13 135.17 9.28 94
 0 6 -5 864.91 12.94 94
 0 10 -13 44.12 8.83 94
 1 5 -6 372.96 9.53 94
 1 7 -9 481.51 9.46 94
 1 9 -14 3.44 7.13 94
 2 3 -6 367.23 10.16 94
 2 8 -15 40.23 7.6 94
 3 -1 -6 66.11 8.98 94
 3 1 -7 126.75 8.45 94
 3 2 -8 16.69 7.03 94
 3 3 -9 801.8 11.15 94
 3 5 -12 1946.23 15.68 94
 3 6 -14 12.1 7.59 94
 3 7 -18 109.23 9.27 94
 3 7 -17 134.22 9.52 94
 4 -3 -9 26.7 6.92 94
 4 -2 -9 423.04 10.38 94
 4 -1 -9 1796.73 16.55 94
 4 3 -13 1153.75 13.22 94
 4 4 -15 408.48 9.87 94
 4 5 -18 17.69 8.58 94
 4 5 -17 5.21 7.14 94
 5 -5 -17 298.07 11.25 94
 5 -3 -14 161.15 8.65 94
 5 -1 -14 54.04 8.07 94
 5 0 -14 1423.94 14.47 94
 5 1 -16 148.26 8.44 94
 5 1 -15 296.88 9.39 94
 5 2 -18 34.16 7.38 94
 5 2 -17 103.33 7.93 94
 5 3 -20 12.62 8.27 94
 -7 -3 6 90.93 6.05 94
 -3 -1 4 160.94 7.62 94
 -8 8 2 462.41 16.29 94
 -5 11 -5 53.82 11.17 94
 4 -7 -15 6.63 11.63 94
 -8 6 4 204.9 11.05 94
 -7 4 5 22.9 7.95 94
 -6 3 5 55.7 8.4 94
 -3 12 -11 104.86 11.59 94
 -1 4 -1 966.75 21.41 94
 -1 5 -2 857.53 17.48 94
 0 -7 -2 928.6 16.04 94
 0 -6 -1 34.24 8.5 94
 5 -5 -18 6.22 10.23 94
 5 -4 -15 -1.77 8.99 94
 5 -2 -14 -1.37 9.33 94
 -11 4 6 169.57 9.92 95
 -11 7 4 15.99 8.74 95
 -10 -3 6 -0.2 8.66 95
 -10 0 7 -3.37 8.06 95
 -10 1 7 50.09 7.44 95
 -10 4 6 237.07 9.17 95
 -9 -5 5 77.75 8.88 95
 -9 -1 7 77.55 7.86 95
 -9 0 7 262.15 8.97 95
 -9 1 7 520.95 10.37 95
 -8 -6 4 18.23 8.15 95
 -8 -5 5 173.02 9.63 95
 -8 -4 6 696.38 11.22 95
 -8 3 6 44.77 8.1 95
 -7 -7 3 41.96 8.73 95
 -7 -5 5 338.41 9.37 95
 -7 2 6 148.41 7.48 95
 -6 -8 2 111.68 9.42 95
 -6 -7 3 0.76 7.11 95
 -6 -6 4 23.01 7.25 95
 -6 -5 5 303.2 9.34 95
 -6 -3 6 29.54 6.65 95
 -6 -2 6 384.93 8.89 95
 -6 0 6 172.45 7.73 95
 -6 1 6 -0.05 6.47 95
 -5 -9 0 8.04 8.56 95
 -5 -7 3 0.34 7.32 95
 -5 -6 4 423.86 9.9 95
 -5 -4 5 35.23 6.49 95
 -4 -8 1 11.04 7.36 95
 -4 -5 4 0.25 6.4 95
 -4 -2 5 118.75 7.93 95
 -4 -1 5 5.06 7.26 95
 -4 12 -9 302.8 11.43 95
 -3 -3 4 651.23 11.38 95
 -2 -3 3 123.01 9.02 95
 -2 -1 3 691.3 15.57 95
 -1 10 -11 67.85 7.83 95
 -1 11 -14 81.56 9.38 95
 0 5 -4 6.1 7.26 95
 0 7 -7 408.15 9.53 95
 0 8 -9 12.42 7.98 95
 0 9 -11 365.49 9.88 95
 0 10 -14 217.06 9.84 95
 1 2 -3 618.79 15.96 95
 1 3 -4 202.82 10.43 95
 1 4 -5 171.03 8.93 95
 1 8 -12 555.25 10.59 95
 1 9 -15 716.85 12.4 95
 2 0 -4 1639.38 21.1 95
 2 5 -9 262.17 8.22 95
 2 6 -11 723.26 10.47 95
 2 7 -13 639.56 11.07 95
 2 8 -16 143.64 9.33 95
 3 4 -11 113.68 7.16 95
 3 5 -13 183.34 8.68 95
 3 6 -15 36.05 7.63 95
 3 7 -19 14.02 8.62 95
 4 0 -10 843.54 11.82 95
 4 1 -11 26.72 6.68 95
 4 2 -12 169.76 7.45 95
 4 3 -14 60.97 8.07 95
 4 4 -16 -12.68 7.38 95
 4 5 -20 -0.57 8.45 95
 4 5 -19 43.91 8.79 95
 5 -4 -16 74.52 7.91 95
 5 -3 -15 450.96 11.12 95
 5 -1 -15 8.4 7.63 95
 5 0 -16 741.29 11.82 95
 5 0 -15 135.16 8.63 95
 5 1 -17 16.42 7.59 95
 5 2 -20 132.42 9.16 95
 5 2 -19 89.15 9.15 95
 -10 -1 7 350.41 8.77 95
 -9 -4 6 32.77 6.54 95
 2 8 -17 28.03 6.32 95
 3 6 -16 3.07 5.18 95
 5 1 -18 144.92 6.31 95
 -9 10 0 44.12 15.35 94
 -5 6 2 1757.37 31.27 94
 -4 5 2 896.16 24.99 94
 1 -5 -2 44.48 12.26 94
 -5 5 3 381.27 14.54 95
 0 -10 -8 106.93 12.93 95
 4 -6 -12 206.82 12.94 95
 -10 7 4 13.51 10.47 95
 -10 8 3 63.66 11.22 95
 -8 5 5 150.88 10.62 95
 -5 2 5 452.37 11.56 95
 -3 -9 -1 579.14 13.54 95
 -2 -9 -2 272.65 11.29 95
 -2 7 -3 163.19 10.13 95
 -2 11 -11 59.61 11.12 95
 -1 -10 -6 57.62 10.77 95
 0 -9 -5 64.74 9.68 95
 0 -8 -3 22.16 9.66 95
 1 6 -8 43.06 8.12 95
 3 -3 -6 2343.28 25.76 95
 3 -2 -6 514.79 13.92 95
 4 -4 -10 627.24 13.47 95
 5 -4 -17 53.88 11.18 95
 5 -2 -15 59.97 9.44 95
 -11 0 7 9.32 8.35 96
 -11 1 7 147.8 10.18 96
 -11 2 7 28.22 8.66 96
 -11 6 5 101.77 9.62 96
 -10 -2 7 196.9 9.6 96
 -10 2 7 -5.69 7.25 96
 -10 6 5 40.18 8.38 96
 -9 -2 7 511.93 10.26 96
 -9 2 7 28.92 7.91 96
 -9 4 6 -4.5 7.48 96
 -8 -6 5 97.76 8.96 96
 -8 -2 7 243.62 8.78 96
 -8 -1 7 38.85 7.82 96
 -8 0 7 104.45 8.32 96
 -8 1 7 1243.03 13.67 96
 -7 -6 5 34.06 7.3 96
 -7 -4 6 137.9 8.35 96
 -7 -1 7 36.24 7.32 96
 -6 -4 6 234.95 9.12 96
 -5 -8 2 58.08 9.04 96
 -5 -5 5 388.13 9.72 96
 -5 -2 6 73.15 7.24 96
 -5 -1 6 2.21 6.48 96
 -4 -9 0 96.78 9.15 96
 -4 -3 5 1950.44 15.78 96
 -4 0 5 722.87 12.22 96
 -3 -8 1 322.17 9.78 96
 -3 -7 2 8.44 7.9 96
 -3 -6 3 1125.46 12.72 96
 -3 -4 4 317.51 9.07 96
 -3 0 4 1020.11 15.43 96
 -2 -10 -4 79.83 9 96
 -2 -8 0 182 9.08 96
 -2 -7 1 219.36 8.24 96
 -2 -6 2 8.44 6.51 96
 -2 -4 3 3.3 7.28 96
 -1 -3 2 58.81 9.78 96
 -1 7 -5 71.42 7.33 96
 0 3 -2 2508.02 27.24 96
 0 4 -3 297.97 11.17 96
 0 9 -12 119.35 8.14 96
 0 10 -15 76.96 9.1 96
 1 7 -10 1031.73 12.68 96
 1 8 -13 59.53 7.96 96
 1 9 -16 1.39 8.6 96
 2 4 -8 591.11 10.5 96
 2 7 -14 54.38 7.54 96
 2 8 -18 145.27 9.21 96
 3 0 -7 287.72 9.87 96
 3 3 -10 735.77 10.7 96
 3 5 -14 356.72 9.64 96
 3 6 -17 24.98 7.34 96
 4 -1 -10 242.08 8.55 96
 4 2 -13 503.05 9.36 96
 4 3 -15 6.02 7.52 96
 4 4 -18 33.49 7.36 96
 4 4 -17 94.94 7.93 96
 5 -4 -19 5.66 8.28 96
 5 -4 -18 131.12 9.66 96
 5 -3 -16 7.48 7.38 96
 5 -2 -16 611.12 11.7 96
 5 -1 -16 233.31 9.06 96
 5 0 -18 2.54 7.14 96
 5 0 -17 19.61 7.42 96
 5 1 -21 -16.23 8.41 96
 5 1 -20 124.6 9.23 96
 5 1 -19 10.7 8.65 96
 -9 -3 7 24.48 6.29 96
 -7 -7 4 19.29 6.08 96
 -7 -2 7 866.05 10.59 96
 -10 9 2 44.8 12.44 96
 -6 6 3 1172.65 20.97 96
 -6 12 -6 19.85 12.17 96
 -4 9 -3 40.43 11.31 96
 1 -8 -5 51.26 11.42 96
 -6 5 4 968.32 16.63 96
 -4 11 -7 147.11 10.38 96
 -3 8 -3 97.1 9.37 96
 -3 11 -9 142.56 10.25 96
 -2 2 2 123.92 15.36 96
 -1 -9 -3 63.57 9.65 96
 -1 -7 0 469.96 11.6 96
 -1 9 -9 283.58 11.2 96
 0 -5 0 1837.15 22.03 96
 4 -6 -13 57.35 9.58 96
 4 -5 -11 56.34 10.29 96
 4 -3 -10 219.77 9.79 96
 5 -3 -17 44.59 9.02 96
 5 -1 -17 -2.59 9.01 96
 -11 3 7 57.4 8.69 97
 -11 5 6 339.99 10.71 97
 -10 -3 7 -6.48 8.54 97
 -10 3 7 893.42 12.42 97
 -10 5 6 16.33 7.24 97
 -8 -5 6 9.57 8.52 97
 -8 -3 7 22.43 7.49 97
 -8 2 7 4.91 7.73 97
 -8 4 6 6.72 7.63 97
 -7 -5 6 30.2 7.65 97
 -7 -3 7 15.55 7.82 97
 -7 0 7 -2.03 6.39 97
 -7 1 7 4.25 6.18 97
 -7 3 6 26.05 6.51 97
 -6 -8 3 -5.48 8.62 97
 -6 -7 4 107.88 7.89 97
 -6 -6 5 59.46 7.55 97
 -6 2 6 13.5 6.66 97
 -5 -9 1 130.11 9.37 97
 -5 -3 6 221.89 7.98 97
 -5 0 6 424.71 9.51 97
 -5 4 4 196.46 9.39 97
 -4 -8 2 107.25 8.04 97
 -4 -7 3 10.6 7.36 97
 -4 -6 4 208.66 8.94 97
 -4 -4 5 6.53 6.76 97
 -3 -5 4 660.93 10.81 97
 -2 0 3 156.66 13.07 97
 -2 10 -9 124.39 8.44 97
 -2 11 -12 144.09 9.71 97
 -1 -8 -1 150.64 9.19 97
 -1 -6 1 33.09 7 97
 -1 -4 2 9.17 7.85 97
 -1 8 -7 79.62 7.16 97
 -1 10 -12 64.69 7.59 97
 0 6 -6 3.23 6.63 97
 0 8 -10 1311.83 14.4 97
 0 10 -16 103.66 9.05 97
 1 5 -7 3.57 6.75 97
 1 7 -11 1281.11 13.92 97
 1 9 -18 -9.7 8.59 97
 1 9 -17 49.18 8.83 97
 2 1 -5 6266.17 32.51 97
 2 3 -7 249.62 9.17 97
 2 5 -10 676.02 10.46 97
 2 6 -12 42.06 7.9 97
 2 7 -15 55.4 7.61 97
 2 8 -19 26.93 8.44 97
 3 1 -8 1475.63 14.98 97
 3 2 -9 675.91 10.83 97
 3 4 -12 175.28 7.43 97
 3 5 -15 366.32 9.55 97
 3 6 -19 1.07 8.36 97
 3 6 -18 11.8 8.39 97
 4 -2 -10 29.21 6.78 97
 4 0 -11 12.76 6.48 97
 4 1 -12 122.29 7.22 97
 4 2 -14 19.14 7.95 97
 4 3 -16 37.95 7.55 97
 4 4 -21 2.81 8.31 97
 4 4 -20 -5.16 8.33 97
 4 4 -19 32.75 8.74 97
 5 -3 -19 140 9.43 97
 5 -3 -18 3.51 8.76 97
 5 -2 -20 3.17 8.54 97
 5 -2 -19 -7.57 8.69 97
 5 -2 -18 390.67 11.18 97
 5 -2 -17 8.6 7.51 97
 5 -1 -20 -3.28 8.91 97
 5 -1 -19 214.78 10.18 97
 5 -1 -18 54.74 7.61 97
 5 0 -21 279.74 10.49 97
 5 0 -20 246.44 10.23 97
 5 0 -19 192.78 9.75 97
 -9 -4 7 25.64 6.15 97
 -8 -4 7 620.74 9.71 97
 -6 -5 6 72.58 5.6 97
 -5 -7 4 129.85 6.38 97
 -1 -1 2 928.46 19.11 97
 2 2 -6 7.83 5.84 97
 3 -8 -12 5.96 20.04 93
 -8 9 1 82.89 14.22 96
 -6 7 2 0.23 9.99 96
 -6 11 -4 176.06 14.47 96
 1 -9 -7 21.33 11.57 96
 3 -5 -7 156.08 13.05 96
 -4 4 3 1073.76 21.32 97
 -4 10 -5 20.58 10.76 97
 -9 3 7 429.02 11.83 97
 -9 6 5 13.46 9.05 97
 -9 7 4 1.87 8.97 97
 -9 8 3 29.67 9.15 97
 -5 12 -8 1.7 10.28 97
 -4 12 -10 7.58 10.43 97
 -3 -10 -2 14.19 10.34 97
 -3 -9 0 10.85 9.23 97
 -3 9 -5 717.51 15.16 97
 -3 10 -7 5.22 8.91 97
 -2 -9 -1 3.78 9.26 97
 -2 8 -5 136.69 9.28 97
 -2 9 -7 900.34 15.1 97
 -1 -10 -5 -0.4 10.18 97
 -11 0 8 139.13 9.14 98
 -11 1 8 14.34 8.8 98
 -11 4 7 73.49 9.4 98
 -10 -2 8 -2.16 8.63 98
 -10 -1 8 103.39 9.05 98
 -10 0 8 151.12 9.81 98
 -10 1 8 44.98 8.15 98
 -9 -2 8 11.92 7.5 98
 -9 -1 8 55.53 7.76 98
 -9 0 8 103.83 8.04 98
 -9 1 8 90.41 8 98
 -8 -6 6 34.88 8.36 98
 -8 -1 8 81.32 7.95 98
 -7 -7 5 3.33 8.41 98
 -7 -6 6 267.14 8.89 98
 -7 -4 7 48.66 7.65 98
 -6 -3 7 3148.41 18.28 98
 -6 -2 7 103.41 7.17 98
 -6 -1 7 409.5 9.02 98
 -6 0 7 3.84 6.42 98
 -6 4 5 218.67 8.96 98
 -5 -8 3 105.98 8.65 98
 -5 -6 5 5.36 7.56 98
 -5 -4 6 360.74 8.61 98
 -4 -9 1 68.76 9.34 98
 -4 -5 5 27.9 6.59 98
 -4 1 5 2624.02 21.1 98
 -3 -7 3 203.14 9 98
 -2 -10 -3 50.22 8.91 98
 -2 -5 3 591.46 10.96 98
 -1 10 -13 48.22 7.45 98
 0 7 -8 540.41 10.14 98
 0 9 -13 798.26 12.38 98
 0 10 -17 2.17 8.66 98
 1 6 -9 651.75 10.43 98
 1 8 -14 58.14 7.74 98
 2 -1 -4 54.21 11.06 98
 2 4 -9 167.72 7.86 98
 2 6 -13 863.74 11.81 98
 2 7 -17 44.01 7.44 98
 2 7 -16 21.82 7.45 98
 3 -1 -7 763.22 13.35 98
 3 3 -11 33.83 6.81 98
 3 4 -13 265.94 7.94 98
 3 5 -16 7.7 7.61 98
 3 6 -20 1 8.22 98
 4 -4 -11 373.57 10.29 98
 4 -1 -11 344.7 9.17 98
 4 0 -12 470.76 9.56 98
 4 1 -13 13.83 6.29 98
 4 2 -15 389.4 9.66 98
 4 3 -19 -5.54 7.99 98
 4 3 -18 64.58 7.85 98
 4 3 -17 74.76 7.6 98
 -9 -5 7 -5.57 6.22 98
 -8 -2 8 -3.63 5.23 98
 2 5 -11 28.43 4.88 98
 3 -6 -8 1432.72 29.52 97
 -7 12 -5 13.4 13.2 97
 -7 6 4 415.09 14.79 98
 0 -10 -7 0.68 11.68 98
 4 -6 -14 286.18 13.15 98
 -10 4 7 16.87 9 98
 -9 5 6 32.7 9.24 98
 -7 5 5 6.82 8.52 98
 -5 1 6 302.18 10.33 98
 -3 1 4 850.78 16.57 98
 -3 11 -10 54.2 10.46 98
 -2 6 -2 1023.96 18.59 98
 -2 11 -13 39.28 10.91 98
 -1 -9 -2 446.83 13.1 98
 -1 6 -4 -2.34 8.36 98
 -1 9 -10 276.46 11 98
 0 -9 -4 114.43 10.48 98
 0 -7 -1 178.1 10.11 98
 4 -6 -15 150.81 12.14 98
 4 -5 -12 114.53 10.56 98
 4 -3 -11 617.32 12.42 98
 4 -2 -11 177.66 9.31 98
 -11 2 8 15.71 8.63 99
 -11 7 5 23.68 8.97 99
 -10 2 8 317.39 9.4 99
 -9 -3 8 213.96 10.04 99
 -9 2 8 1049.6 13.41 99
 -8 -5 7 100.73 9.52 99
 -8 -3 8 -1.46 7.36 99
 -8 0 8 226.12 9.14 99
 -8 1 8 92.88 8.48 99
 -8 3 7 93.1 8.39 99
 -7 -5 7 356.1 9.25 99
 -7 -2 8 45.19 8.1 99
 -7 -1 8 633.65 10.95 99
 -7 2 7 15.88 6.36 99
 -6 -8 4 11.91 8.67 99
 -6 -7 5 2.64 7.32 99
 -6 -6 6 139.47 8.14 99
 -6 -4 7 535.07 10.35 99
 -5 -9 2 3.83 8.53 99
 -5 -5 6 15.1 7.95 99
 -5 3 5 33.88 7.3 99
 -4 -8 3 65.44 7.86 99
 -4 -7 4 22.52 7.73 99
 -4 -6 5 41.79 8.04 99
 -4 -3 6 809.34 11.42 99
 -4 -2 6 1877 15.85 99
 -3 -10 -1 40.13 8.75 99
 -3 -8 2 175.83 9.07 99
 -3 -6 4 91 7.11 99
 -3 -3 5 307.73 9.44 99
 -3 -2 5 9.37 7.89 99
 -2 -8 1 1.54 7.89 99
 -2 -7 2 90.4 7.06 99
 -2 10 -10 290.37 9.4 99
 -1 -5 2 598.27 11.81 99
 0 8 -11 48.95 8.09 99
 0 9 -14 92.42 7.89 99
 1 4 -6 287.51 9.61 99
 1 7 -12 235.42 9.14 99
 1 8 -16 43.15 7.53 99
 1 8 -15 178.13 8.55 99
 2 6 -14 622.1 10.72 99
 2 7 -19 -9.72 8.42 99
 2 7 -18 -13.69 8.74 99
 3 0 -8 347.37 9.91 99
 3 1 -9 1002.63 12.75 99
 3 2 -10 23.18 6.97 99
 3 3 -12 763.59 10.75 99
 3 4 -14 93.32 8.36 99
 3 5 -18 16.23 7.05 99
 3 5 -17 9.3 7.24 99
 4 -1 -12 940.09 12.38 99
 4 0 -13 118.42 7.34 99
 4 1 -14 971.34 12.56 99
 4 2 -17 378.37 9.53 99
 4 2 -16 51.87 7.7 99
 4 3 -21 87.49 9.34 99
 4 3 -20 39.25 8.85 99
 -9 -4 8 25.3 6.11 99
 3 5 -19 23.91 6.14 99
 -7 11 -3 43.12 17.89 97
 3 -8 -13 1.67 15.57 97
 -7 7 3 691.11 19.76 98
 -11 6 6 14.21 10.69 99
 -9 4 7 20.88 8.99 99
 -7 4 6 7.68 7.65 99
 -5 11 -6 54.46 9.62 99
 -4 3 4 5.15 8.96 99
 -4 11 -8 201.54 10.77 99
 -4 12 -11 129.16 11.58 99
 -3 -9 1 44.91 9.44 99
 -2 -6 3 257.95 9.58 99
 -1 -10 -4 376.75 13.75 99
 -1 8 -8 344.31 10.25 99
 0 -8 -2 106.1 10.61 99
 0 -6 0 566.24 13.48 99
 0 5 -5 103.11 9.55 99
 3 -2 -7 675.39 14.34 99
 4 -6 -17 140.47 11.71 99
 4 -6 -16 8.51 10.56 99
 4 -5 -13 353.04 12.52 99
 4 -4 -12 177.74 11.12 99
 -11 3 8 11.04 8.99 100
 -11 5 7 27.3 8.85 100
 -10 -2 9 60.02 8.73 100
 -10 -1 9 12.46 8.63 100
 -10 0 9 59.94 9.15 100
 -10 3 8 4.54 7.36 100
 -9 -1 9 -5.49 7.17 100
 -8 -6 7 59.45 8.63 100
 -8 -4 8 154.22 8.45 100
 -7 -7 6 13.01 8.71 100
 -7 -6 7 -11.45 8.29 100
 -7 -4 8 101.74 8.02 100
 -7 -3 8 395.26 9.66 100
 -7 0 8 1055.78 12.48 100
 -6 -5 7 68.31 7.93 100
 -6 1 7 0.83 6.41 100
 -6 3 6 19.07 6.46 100
 -5 -8 4 37.93 7.58 100
 -5 -7 5 132 8.29 100
 -5 -6 6 196.32 8.5 100
 -5 -3 7 1410.4 13.26 100
 -5 -2 7 3.6 6.55 100
 -5 -1 7 203.54 8.12 100
 -4 -9 2 1.5 8.68 100
 -4 -4 6 831.52 11.09 100
 -4 -1 6 14.29 7.4 100
 -3 -4 5 1453.49 14.33 100
 -3 -1 5 1500.38 16.22 100
 -2 -10 -2 168.98 10.14 100
 -2 -9 0 719.15 12.51 100
 -2 -4 4 52.76 7.75 100
 -2 -3 4 46.83 8.25 100
 -2 -2 4 997.72 15.19 100
 -2 11 -14 5.96 8.27 100
 -1 -8 0 118.57 8.79 100
 -1 -7 1 173.51 8.13 100
 -1 7 -6 208.12 8.48 100
 -1 9 -11 986.05 13.36 100
 -1 10 -14 85.41 9.41 100
 0 6 -7 633.66 10.98 100
 0 7 -9 53.94 6.65 100
 0 9 -15 94.8 7.78 100
 1 3 -5 119.67 9.23 100
 1 5 -8 392.36 9.31 100
 1 6 -10 9.68 6.46 100
 1 7 -13 514.36 10.49 100
 1 8 -17 10.86 8.48 100
 2 3 -8 1491.7 14.72 100
 2 4 -10 185.79 7.89 100
 2 5 -12 53.36 6.64 100
 2 6 -15 150.18 8.41 100
 2 7 -20 1.85 8.34 100
 3 2 -11 777.51 10.96 100
 3 3 -13 6.53 6.29 100
 3 4 -16 6.85 7.41 100
 3 4 -15 257.09 8.92 100
 3 5 -21 61.53 8.86 100
 3 5 -20 -5.29 8.58 100
 4 -3 -12 22.8 6.39 100
 4 -2 -12 395.33 9.52 100
 4 -1 -13 108.09 7.28 100
 4 0 -14 298.22 9.56 100
 4 1 -16 246.88 9.21 100
 4 1 -15 221.66 9.36 100
 4 2 -21 232.58 10.21 100
 4 2 -20 108.57 9.08 100
 4 2 -19 239.78 8.91 100
 4 2 -18 333.84 9.63 100
 -9 -2 9 151.83 6.34 100
 1 8 -18 8.17 6.08 100
 2 6 -16 219.25 6.86 100
 3 -8 -14 17.96 14.37 99
 3 -7 -10 690.29 23.29 99
 -9 9 2 0.45 13.46 99
 1 -7 -3 283.2 14.18 99
 0 -10 -6 39.33 12.19 100
 3 -4 -7 67.02 10.36 100
 -10 6 6 156.05 11.89 100
 -10 7 5 28.04 10.8 100
 -8 5 6 5.15 9.31 100
 -8 6 5 49.89 9.83 100
 -8 7 4 10.41 9.36 100
 -6 12 -7 -3.49 10.38 100
 -5 -9 3 129.82 11.34 100
 -5 10 -4 64.67 10.13 100
 -5 12 -9 60.42 11.06 100
 -3 10 -8 54.61 9.62 100
 -3 11 -11 6.51 10.54 100
 -2 9 -8 4.2 9.48 100
 3 -3 -7 183.03 10.57 100
 4 -5 -14 14.07 9.12 100
 -11 1 9 56.51 9.01 101
 -11 2 9 132.22 9.65 101
 -11 4 8 61.54 9.14 101
 -10 1 9 151.41 9.8 101
 -10 5 7 112.54 9.41 101
 -9 -3 9 -1.45 8.89 101
 -9 0 9 42.37 7.4 101
 -9 1 9 163.94 8.59 101
 -9 3 8 83.11 8.24 101
 -8 -5 8 17.18 9 101
 -8 -3 9 517.21 10.4 101
 -8 -2 9 16.53 7.43 101
 -8 -1 9 100.49 8.02 101
 -8 2 8 5.43 7.75 101
 -7 -5 8 -12.96 7.59 101
 -7 1 8 88.86 7 101
 -7 3 7 59.32 6.8 101
 -6 -8 5 23.22 8.85 101
 -6 -7 6 176.65 8.4 101
 -6 -6 7 1.85 7.35 101
 -6 -3 8 181.85 9.16 101
 -6 -2 8 15.3 6.37 101
 -6 -1 8 271.16 8.31 101
 -5 -5 7 158.1 8.7 101
 -5 -4 7 21.98 6.51 101
 -5 0 7 55.74 7.05 101
 -5 2 6 59.24 7.18 101
 -4 -8 4 222.58 9 101
 -4 -7 5 406.01 9.77 101
 -4 -5 6 20.66 6.58 101
 -4 0 6 751.45 12.13 101
 -3 -10 0 -3.46 8.67 101
 -3 -8 3 138.53 8.69 101
 -3 -7 4 18.44 7.71 101
 -3 -5 5 518.43 9.85 101
 -2 8 -6 1435.87 16.17 101
 -2 10 -11 68.34 7.77 101
 -2 11 -15 11.71 8.46 101
 -1 -6 2 114.18 7.79 101
 -1 10 -16 24.69 8.59 101
 -1 10 -15 12.83 8.49 101
 0 -3 1 472.92 15.84 101
 0 8 -12 31.09 7.75 101
 0 9 -17 0.29 8.52 101
 0 9 -16 32.14 8.61 101
 1 1 -3 1214.81 21.45 101
 1 2 -4 5.5 10.27 101
 1 6 -11 429.65 9.06 101
 1 7 -14 6.51 7.68 101
 1 8 -19 87.48 9 101
 2 0 -5 509.18 13.76 101
 2 1 -6 5734.49 30.1 101
 2 2 -7 1519.58 15.89 101
 2 5 -13 61.32 7.39 101
 2 6 -17 44.99 7.49 101
 3 -1 -8 5.57 7.35 101
 3 0 -9 179.57 8.39 101
 3 1 -10 681.2 10.87 101
 3 3 -14 42.84 8.04 101
 3 4 -18 23.69 7.48 101
 3 4 -17 112.51 7.97 101
 4 -5 -15 93.51 8.24 101
 4 -4 -13 50.94 8.12 101
 4 -3 -13 -0.66 7.9 101
 4 -2 -13 21.31 7.43 101
 4 -1 -14 863.75 12.72 101
 4 0 -16 227.19 8.98 101
 4 0 -15 156.08 8.82 101
 4 1 -21 20.6 8.57 101
 4 1 -20 165.58 9.56 101
 4 1 -19 37.16 7.51 101
 4 1 -18 599.29 10.56 101
 4 1 -17 38.4 7.78 101
 2 6 -18 13.2 5.15 101
 3 4 -19 15.11 5.11 101
 -5 9 -2 130.3 15.26 100
 1 -6 -2 739.57 19.4 100
 -10 8 4 11.12 12.18 101
 -3 7 -2 138.68 11.52 101
 -8 4 7 3.33 9.14 101
 -4 2 5 239.47 11.27 101
 -4 10 -6 2.02 9.18 101
 -3 9 -6 43.83 9.85 101
 -2 -10 -1 6.96 10.62 101
 -2 -8 2 498.34 12.56 101
 -2 -5 4 588.07 11.89 101
 -2 7 -4 101.34 9.15 101
 -1 -10 -3 22.97 10.89 101
 -1 -9 -1 4.54 9.41 101
 -1 5 -3 42.49 9.75 101
 0 -9 -3 20.51 9.25 101
 0 -4 1 107.86 11.46 101
 2 -2 -4 2590.3 30.92 101
 4 -5 -18 213.85 12.35 101
 4 -5 -17 262.29 12.88 101
 4 -5 -16 36 10.33 101
 4 -4 -14 131.34 10.38 101
 -10 2 9 205.24 10.25 102
 -10 4 8 -1.65 7.99 102
 -9 -4 9 378.49 11.05 102
 -8 -6 8 13.34 8.48 102
 -8 -4 9 344.54 9.25 102
 -8 0 9 190.04 8.47 102
 -7 -7 7 22.81 8.49 102
 -7 -3 9 5.92 7.57 102
 -7 -2 9 1.09 7.73 102
 -6 -5 8 462.84 9.96 102
 -6 -4 8 15.58 7.78 102
 -6 0 8 328.61 8.61 102
 -6 2 7 8.32 6.43 102
 -5 -9 4 2.82 8.67 102
 -5 -8 5 94.97 7.99 102
 -5 -7 6 10.3 7.28 102
 -4 -9 3 -4.33 8.91 102
 -4 -6 6 15.7 7.68 102
 -4 11 -9 74.12 7.87 102
 -3 -9 2 192.78 8.93 102
 -3 -6 5 759.63 10.92 102
 -3 0 5 7.24 8.35 102
 -3 11 -12 66.45 9.1 102
 -2 -9 1 295.11 9.91 102
 -2 -7 3 8.23 6.4 102
 -2 -1 4 6538.22 34.66 102
 -2 1 3 1282.79 22.31 102
 -2 10 -12 64.8 7.82 102
 -1 8 -9 -2 7.91 102
 -1 9 -12 18.48 7.69 102
 -1 10 -17 3.59 8.41 102
 0 4 -4 257.15 10.36 102
 0 7 -10 139.45 7.29 102
 0 8 -13 111.29 8.09 102
 0 9 -18 62.28 9.1 102
 1 4 -7 70.83 7.68 102
 1 5 -9 82.39 7.16 102
 1 7 -15 4.27 7.2 102
 2 3 -9 204.71 8.27 102
 2 4 -11 716.37 10.64 102
 2 5 -14 10.47 7.53 102
 2 6 -21 5.32 8.27 102
 2 6 -20 -4.44 8.44 102
 2 6 -19 33.95 8.82 102
 3 2 -12 164.41 7.54 102
 3 3 -15 -2.23 7.62 102
 3 4 -21 32.69 8.6 102
 3 4 -20 231.38 10.02 102
 4 -4 -15 31.66 7.67 102
 4 -3 -14 167.9 9.1 102
 4 -2 -14 718.62 12.18 102
 4 -1 -21 49.84 8.69 102
 4 -1 -16 82.17 8.33 102
 4 -1 -15 461.54 10.52 102
 4 0 -21 249.94 9.89 102
 4 0 -20 105.8 9.26 102
 4 0 -19 233.07 8.87 102
 4 0 -18 481.97 10.28 102
 4 0 -17 133.86 8.46 102
 -7 -6 8 337.53 8.38 102
 -7 -1 9 66.32 6.1 102
 3 3 -16 110.1 6.08 102
 1 -9 -6 4.98 11.38 101
 1 -8 -4 1.72 11.98 101
 -4 8 -2 2397.82 29.79 102
 3 -5 -8 52.51 9.9 102
 -9 5 7 -4.06 8.99 102
 -9 6 6 12.97 8.84 102
 -9 7 5 10.23 8.89 102
 -5 12 -10 21.43 10.61 102
 -4 9 -4 265.49 12.41 102
 -3 3 3 160.13 12.77 102
 -3 8 -4 384.64 12.09 102
 -2 9 -9 19.73 9.34 102
 0 -10 -5 133.97 12.26 102
 0 -5 1 370.62 12.76 102
 4 -4 -19 -10.31 10.29 102
 4 -4 -18 254.21 12.61 102
 4 -4 -17 7.14 10.33 102
 4 -4 -16 129.43 9.88 102
 4 -2 -15 72.6 9.84 102
 -11 3 9 548.46 13.03 103
 -10 -2 10 3.72 8.37 103
 -10 -1 10 69.41 8.82 103
 -10 0 10 86.07 9.71 103
 -10 3 9 55.69 8.85 103
 -9 -3 10 137.94 9.57 103
 -9 -2 10 1.08 8.64 103
 -9 -1 10 61.56 7.59 103
 -9 0 10 9.8 7.34 103
 -9 2 9 47.63 7.81 103
 -8 -5 9 242.68 9.78 103
 -8 1 9 2.61 7.6 103
 -8 3 8 70.49 8.1 103
 -7 -4 9 13.41 7.4 103
 -7 0 9 10.07 7.88 103
 -7 2 8 43.85 6.62 103
 -6 -8 6 75.29 9.32 103
 -6 -7 7 236.65 8.95 103
 -5 -6 7 103.01 8.07 103
 -5 -3 8 277.95 8.22 103
 -5 -2 8 693.58 10.58 103
 -5 1 7 192.94 8.27 103
 -4 -10 2 197.41 9.76 103
 -4 -8 5 186.49 8.69 103
 -4 -4 7 36.45 6.83 103
 -4 -3 7 318.71 8.76 103
 -4 -2 7 8.32 6.94 103
 -3 -10 1 832.23 13.54 103
 -3 -8 4 405.43 10.17 103
 -3 -4 6 158.51 7.96 103
 -3 -3 6 940.84 12.44 103
 -3 10 -9 15.6 7.52 103
 -3 11 -13 -8.24 8.58 103
 -2 -6 4 85.37 7.13 103
 -2 10 -13 40.58 7.37 103
 -1 -8 1 74.41 8.44 103
 -1 -4 3 76.54 8.65 103
 -1 -3 3 121.75 10.22 103
 -1 6 -5 309.67 9.51 103
 -1 7 -7 769.15 11.86 103
 -1 9 -13 448.06 10.12 103
 0 5 -6 388.15 10.05 103
 0 6 -8 40.76 6.99 103
 0 8 -14 23.55 7.37 103
 1 6 -12 37.34 6.54 103
 1 7 -18 33.45 8.38 103
 1 7 -17 -2.76 7.35 103
 1 7 -16 40.64 7.64 103
 2 2 -8 752.09 12.07 103
 2 4 -12 84.64 6.77 103
 2 5 -16 15.21 7.52 103
 2 5 -15 23.82 7.58 103
 3 -2 -8 413.02 10.77 103
 3 0 -10 392.79 9.56 103
 3 1 -11 1761.66 15.19 103
 3 2 -14 -9.68 6.29 103
 3 2 -13 270.51 8.18 103
 3 3 -22 120.63 9.38 103
 3 3 -21 138.37 9.54 103
 3 3 -20 16.04 8.74 103
 3 3 -19 89.7 8.13 103
 3 3 -18 63.87 7.76 103
 3 3 -17 118.54 8.17 103
 4 -3 -20 5.29 8.8 103
 4 -3 -19 138.36 9.59 103
 4 -3 -18 132.62 9.46 103
 4 -3 -17 58.01 7.75 103
 4 -3 -16 143.5 8.55 103
 4 -3 -15 7.41 7.34 103
 4 -2 -20 -2.96 8.5 103
 4 -2 -19 122.87 9.6 103
 4 -2 -18 5.33 7.29 103
 4 -2 -17 146.1 8.41 103
 4 -2 -16 56 7.78 103
 4 -1 -20 47.43 8.91 103
 4 -1 -19 220.06 9.64 103
 4 -1 -18 92.84 8.15 103
 4 -1 -17 300.52 9.67 103
 -10 1 10 192.9 7.65 103
 -7 -5 9 553.68 8.98 103
 -6 -6 8 784 10.25 103
 -5 -4 8 1484.43 12.48 103
 2 3 -10 1954.47 14.84 103
 3 -7 -11 110.07 13.8 102
 3 -6 -9 133.7 14.55 102
 -10 9 3 19.19 12.06 103
 -7 12 -6 3.02 11.98 103
 -6 11 -5 13.54 11.44 103
 -2 5 -1 460.34 17.64 103
 -11 6 7 6.74 10.13 103
 -9 4 8 160.86 10.3 103
 -6 12 -8 -1.48 10.25 103
 -5 11 -7 -2.05 8.79 103
 -1 -10 -2 -0.94 10.04 103
 -1 -7 2 593.93 12.29 103
 -1 -5 3 319.04 11.06 103
 -1 8 -10 3.22 9.4 103
 0 -8 -1 635.95 14.91 103
 0 -7 0 503.86 12.81 103
 0 -2 1 1592.29 30.68 103
 0 7 -11 464.51 10.94 103
 0 8 -15 -5.9 9.02 103
 3 -4 -8 66.36 8.89 103
 3 -3 -8 45.57 8.88 103
 3 -1 -9 507.14 11.85 103
 -11 2 10 150.78 9.57 104
 -11 5 8 16.44 8.51 104
 -9 -4 10 22.81 8.65 104
 -9 1 10 67.82 7.85 104
 -8 -6 9 23 8.43 104
 -8 -4 10 1.99 8.16 104
 -8 -3 10 113.18 8.1 104
 -8 -2 10 44.38 7.49 104
 -8 -1 10 44.26 7.59 104
 -8 2 9 12.78 7.73 104
 -7 -7 8 93.27 8.82 104
 -6 -4 9 23.16 7.94 104
 -6 -3 9 323.73 9.57 104
 -6 -2 9 262.67 8.04 104
 -6 1 8 528.63 10 104
 -5 -9 5 239.11 9.99 104
 -5 -8 6 26.77 7.4 104
 -5 -7 7 537.05 10.5 104
 -5 -5 8 81.96 8.14 104
 -5 -1 8 8.48 6.48 104
 -4 -9 4 205.22 9.88 104
 -4 -7 6 -5.12 7.47 104
 -4 -5 7 919.74 11.43 104
 -4 -1 7 1696.29 15.37 104
 -4 1 6 380.42 10.43 104
 -4 11 -10 138.12 9.59 104
 -3 -9 3 104.14 8.33 104
 -3 -7 5 405.92 10.25 104
 -3 -5 6 42.13 6.85 104
 -3 -2 6 323.89 9.68 104
 -3 2 4 1271.79 19.26 104
 -3 11 -14 1.56 8.44 104
 -2 -10 0 349.4 11.3 104
 -2 -8 3 421.07 10.63 104
 -2 10 -14 3.54 8.47 104
 -1 -9 0 160.81 9.05 104
 -1 -2 3 636.1 15.98 104
 -1 9 -14 35.34 7.53 104
 0 3 -3 102.61 10.92 104
 0 8 -16 170 8.38 104
 1 3 -6 507.5 11.46 104
 1 4 -8 44.05 7.06 104
 1 5 -10 574.15 10.08 104
 1 6 -13 29.47 7.83 104
 1 7 -20 26.21 8.49 104
 1 7 -19 8.01 8.59 104
 2 1 -7 575.75 11.89 104
 2 4 -13 33.12 6.52 104
 2 5 -21 64.24 8.8 104
 2 5 -20 61.82 8.9 104
 2 5 -19 15.04 7.36 104
 2 5 -18 34.84 7.25 104
 2 5 -17 -1.51 7.27 104
 3 1 -12 4.7 6.56 104
 3 2 -15 177.48 8.58 104
 1 6 -14 19.24 5.76 104
 -7 8 2 482.93 22.61 102
 -8 8 3 115.76 13.84 103
 1 -4 -1 351.92 19.45 103
 2 -3 -4 2006.99 32.16 104
 3 -7 -12 77.54 11.47 104
 -11 4 9 89.36 11.33 104
 -10 6 7 23.82 10.75 104
 -9 3 9 21.25 9.15 104
 -7 5 6 291.03 12.31 104
 -6 4 6 105.19 9.2 104
 -6 5 5 1372.04 19.65 104
 -4 10 -7 102.63 10.1 104
 -3 10 -10 56.81 9.22 104
 -2 -9 2 523.71 12.59 104
 -2 8 -7 43.13 8.1 104
 -2 9 -10 143.67 10.19 104
 -1 4 -2 261.8 13.59 104
 0 -9 -2 492.47 14.04 104
 0 -6 1 503.05 12.8 104
 2 -1 -5 64.65 12.02 104
 -10 -1 11 3.1 8.54 105
 -10 0 11 250.14 10.13 105
 -10 2 10 177.91 10.01 105
 -10 5 8 3.36 8.48 105
 -9 -3 11 86.87 9.12 105
 -9 -2 11 45.13 8.84 105
 -8 -5 10 73.34 8.9 105
 -8 0 10 64.95 7.74 105
 -7 -6 9 114.26 9.47 105
 -7 -4 10 -3.76 7.34 105
 -7 -3 10 50.93 7.71 105
 -7 -2 10 18.29 7.58 105
 -7 -1 10 554.87 10.72 105
 -7 1 9 89 8.38 105
 -7 4 7 321.83 10.59 105
 -6 -8 7 134.31 9.48 105
 -6 -7 8 75.81 8.67 105
 -6 -5 9 3.57 7.53 105
 -6 -1 9 578.8 9.84 105
 -6 3 7 66.84 7.24 105
 -5 -6 8 44.21 7.7 105
 -5 0 8 603.01 10.54 105
 -4 -10 3 145.84 9.65 105
 -4 -6 7 36.53 7.99 105
 -3 -10 2 76.42 9.38 105
 -3 -6 6 243.43 8.08 105
 -3 -1 6 623.47 11.85 105
 -3 9 -7 45.22 8.01 105
 -3 11 -15 31.97 8.52 105
 -2 -7 4 237.99 8.22 105
 -2 -5 5 537.63 10.34 105
 -2 -4 5 1461.21 15.09 105
 -2 -3 5 152.02 8.92 105
 -2 0 4 1670.05 21.36 105
 -2 10 -15 3.47 8.41 105
 -1 -6 3 22.32 7 105
 -1 7 -8 573.15 10.67 105
 -1 8 -11 275.83 9.47 105
 -1 9 -16 32.34 8.61 105
 -1 9 -15 40.3 7.32 105
 0 6 -9 419.4 9.28 105
 0 7 -12 58.66 8.15 105
 0 8 -20 23.72 8.35 105
 0 8 -19 31.52 8.7 105
 0 8 -18 25.26 8.67 105
 0 8 -17 73.84 7.82 105
 1 5 -11 244.25 8.1 105
 1 6 -15 35.26 7.46 105
 2 0 -6 791.73 14.39 105
 2 2 -9 9.72 7.28 105
 2 3 -11 436.55 9.25 105
 2 4 -14 2.78 6.11 105
 3 -2 -9 69.67 7.55 105
 3 -1 -10 1857.65 16.83 105
 3 0 -11 385.92 9.2 105
 3 1 -13 649.33 10.42 105
 3 2 -22 22.07 8.54 105
 3 2 -21 384.84 10.95 105
 3 2 -20 37.75 8.83 105
 3 2 -19 341.01 9.26 105
 3 2 -18 187.47 8.64 105
 3 2 -17 9.88 7.54 105
 3 2 -16 94.06 8.08 105
 1 2 -5 2447.81 20.97 105
 2 4 -15 237.05 7.16 105
 3 1 -14 560.85 8.65 105
 -3 4 2 583.82 26.36 103
 -6 10 -3 506.02 18.03 104
 -9 8 4 84.15 11.51 105
 0 -10 -4 38.3 12.59 105
 1 -5 -1 17.16 10.74 105
 3 -7 -15 70.82 12.81 105
 3 -7 -14 -0.86 11.77 105
 3 -7 -13 59.65 10.92 105
 3 -6 -10 466.11 16.22 105
 -10 4 9 39.88 10.75 105
 -10 7 6 13.09 10.76 105
 -8 5 7 2.35 9.28 105
 -7 3 8 152.5 10.82 105
 -7 6 5 181.24 11.79 105
 -5 3 6 1061.9 15.88 105
 -5 4 5 1416.45 19.58 105
 -5 10 -5 252.63 11.96 105
 -5 11 -8 71.16 10.57 105
 -2 6 -3 1158.35 18.03 105
 -2 7 -5 827.3 14.27 105
 -1 -10 -1 8.1 8.71 105
 3 -5 -9 312.66 11.97 105
 -10 1 11 37.18 9.11 106
 -10 3 10 153.51 9.97 106
 -9 -4 11 2 8.54 106
 -9 -1 11 -9.25 7.87 106
 -9 0 11 258.47 9.01 106
 -9 2 10 10.48 7.3 106
 -8 -3 11 66.28 7.59 106
 -8 -2 11 16.9 7.48 106
 -8 1 10 265.36 9.3 106
 -8 4 8 13.02 7.79 106
 -7 -7 9 137.31 8.98 106
 -7 -5 10 351.3 9.48 106
 -7 0 10 744.43 11.59 106
 -6 -6 9 246.53 8.95 106
 -6 0 9 452.37 9.44 106
 -6 2 8 3.83 6.37 106
 -6 12 -9 10.82 8.63 106
 -5 -9 6 68.48 8.89 106
 -5 -8 7 178.99 8.52 106
 -5 -7 8 25.76 7.41 106
 -5 -4 9 13.79 6.36 106
 -5 -3 9 73.86 6.96 106
 -4 -10 4 164.84 10.03 106
 -4 -9 5 18.64 8.83 106
 -4 -8 6 185.31 8.6 106
 -4 -7 7 124.97 8.46 106
 -4 -4 8 5.05 6.4 106
 -4 -3 8 718.92 10.84 106
 -4 0 7 119.06 8.04 106
 -4 11 -11 8.05 8.46 106
 -3 -9 4 180.04 8.63 106
 -3 -8 5 404.13 10.25 106
 -3 -7 6 284.73 9.32 106
 -3 1 5 778.29 14.31 106
 -3 10 -11 14.6 7.3 106
 -2 -10 1 95.34 9.63 106
 -2 -6 5 112.4 7.36 106
 -2 -2 5 167.36 9.79 106
 -2 9 -11 1.35 7.51 106
 -2 10 -17 18.25 8.34 106
 -2 10 -16 3.22 8.43 106
 -1 -8 2 3.68 7.74 106
 -1 8 -12 308.43 9.47 106
 -1 9 -18 36.63 8.78 106
 -1 9 -17 11.77 8.43 106
 0 2 -2 4217.67 39.32 106
 0 4 -5 723.49 13.12 106
 0 5 -7 5.85 7.06 106
 0 7 -13 47.63 7.81 106
 1 4 -9 52.2 7.05 106
 1 5 -12 16.14 6.39 106
 1 6 -21 418.33 11.39 106
 1 6 -20 18.89 8.6 106
 1 6 -19 137.76 8.82 106
 1 6 -18 4.66 7.11 106
 1 6 -17 -2.61 7.45 106
 1 6 -16 4.91 7.42 106
 2 3 -12 143.33 7.53 106
 2 4 -22 267.85 10.12 106
 2 4 -21 1.57 8.69 106
 2 4 -20 581.3 11.92 106
 2 4 -19 1.69 7.31 106
 2 4 -18 57.93 7.77 106
 2 4 -17 11.14 7.1 106
 2 4 -16 80.03 8.07 106
 3 0 -12 493.66 9.88 106
 3 1 -22 7.75 8.37 106
 3 1 -21 20.69 8.76 106
 3 1 -20 112.18 9.35 106
 3 1 -19 27.5 7.58 106
 3 1 -16 1217.08 13.55 106
 3 1 -15 8.02 7.86 106
 -8 -4 11 -1.57 6.26 106
 -6 -8 8 1.45 5.81 106
 0 6 -10 98.33 5.59 106
 0 7 -14 3.47 5.2 106
 1 3 -7 799.65 11.42 106
 3 1 -18 283.87 7.77 106
 3 1 -17 188.58 7.07 106
 1 -9 -5 49.56 12.39 105
 1 -7 -2 720.37 17.77 106
 -8 6 6 22.88 9.32 106
 -6 11 -6 121.75 11.72 106
 -5 2 7 1173.55 15.38 106
 -4 9 -5 0.01 9.51 106
 -3 8 -5 5.94 7.97 106
 -1 -9 1 540.93 13.32 106
 -1 6 -6 409.39 11.22 106
 0 -8 0 2.14 7.89 106
 3 -4 -9 25.38 8.27 106
 3 -3 -9 193.09 9.88 106
 -10 -1 12 27.12 8.55 107
 -9 1 11 40.95 7.34 107
 -9 4 9 47.04 7.62 107
 -9 5 8 15.4 7.42 107
 -8 -5 11 194.25 9.68 107
 -8 -1 11 0.38 7.34 107
 -8 3 9 12.41 7.43 107
 -7 -6 10 458.26 11.1 107
 -7 2 9 224.34 9.44 107
 -6 -7 9 327.01 10.49 107
 -6 -5 10 56.57 7.68 107
 -6 -4 10 111.27 8.14 107
 -6 -3 10 1057 12.72 107
 -6 -2 10 99.95 8.21 107
 -5 -6 9 0.53 7.53 107
 -5 -5 9 1333.46 13.74 107
 -5 -2 9 115.44 7.25 107
 -4 -6 8 408.04 9.83 107
 -4 -5 8 256.78 8.16 107
 -4 -2 8 -0.42 6.56 107
 -4 10 -8 51.57 7.97 107
 -4 11 -12 2.88 8.34 107
 -3 -10 3 78.58 9.51 107
 -3 -5 7 111.77 7.19 107
 -3 -4 7 385.21 9.15 107
 -3 -3 7 2199.34 16.76 107
 -3 9 -8 419.78 10.89 107
 -3 10 -12 18.59 7.4 107
 -2 -9 3 33.62 7.93 107
 -2 -8 4 31.3 8.06 107
 -2 8 -8 339.82 9.28 107
 -2 9 -12 -1.31 7.16 107
 -1 -7 3 62.3 7.05 107
 -1 5 -4 444.24 11.71 107
 -1 7 -9 17.56 6.61 107
 -1 8 -13 8.48 7.55 107
 0 7 -15 80.48 7.75 107
 1 5 -13 261.73 7.87 107
 2 1 -8 149.97 8.74 107
 2 2 -10 2319.89 17.17 107
 2 3 -13 13.04 6.29 107
 3 -2 -10 902.04 13.09 107
 3 -1 -11 216.48 8.45 107
 3 0 -22 14.72 8.12 107
 3 0 -21 -3.97 8.61 107
 3 0 -20 19.43 8.55 107
 3 0 -14 280.67 8.22 107
 3 0 -13 716.4 10.87 107
 -7 -3 11 5.08 5.23 107
 -1 -1 3 1209.29 19.68 107
 0 7 -16 135.75 6.45 107
 2 3 -22 250.67 8.2 107
 2 3 -14 51.28 4.87 107
 1 -3 -1 10.23 19.25 105
 2 -4 -4 2.87 14.3 105
 -7 11 -4 92.68 14.83 106
 -6 6 4 896.56 20.55 106
 -5 5 4 746.49 18.87 106
 1 -8 -3 102.89 13.71 106
 -10 8 5 3.28 11.72 107
 3 -6 -11 139.88 12.3 107
 -9 6 7 32.84 9.09 107
 0 -9 -1 119.83 10.53 107
 0 -7 1 512.38 12.61 107
 3 -6 -17 -0.86 10.17 107
 3 -6 -12 146.42 11.02 107
 3 -5 -10 11.14 7.81 107
 -10 0 12 27.32 8.53 108
 -10 2 11 26.79 8.63 108
 -9 -3 12 152.05 9.69 108
 -9 -2 12 -3.61 8.57 108
 -9 -1 12 136.44 9.24 108
 -9 3 10 3.33 7.18 108
 -8 0 11 9.88 7.36 108
 -8 2 10 67.04 7.99 108
 -7 -7 10 -12.29 8.49 108
 -7 -5 11 316.66 9.14 108
 -7 -4 11 96.74 7.88 108
 -7 -2 11 180.35 8.64 108
 -7 -1 11 16.94 7.67 108
 -7 1 10 841.04 12.26 108
 -6 -8 9 127.2 9.67 108
 -6 -6 10 198.2 8.39 108
 -6 -1 10 143.63 7.3 108
 -6 1 9 -2.84 6.4 108
 -5 -9 7 -1.13 8.49 108
 -5 -8 8 107.68 8.44 108
 -5 -1 9 92.86 7.25 108
 -5 1 8 335.14 9.12 108
 -5 11 -9 26.62 8.7 108
 -4 -10 5 50.2 9.04 108
 -4 -9 6 171.2 9.67 108
 -4 -8 7 387.82 9.97 108
 -4 -7 8 109.31 8.08 108
 -4 -1 8 436.13 9.69 108
 -4 2 6 1332.07 16.56 108
 -4 3 5 134.52 8.98 108
 -4 11 -13 11.55 8.52 108
 -3 -9 5 102.72 8.05 108
 -3 -8 6 14.45 7.61 108
 -3 -6 7 2.81 6.27 108
 -3 -2 7 189.53 8.53 108
 -3 0 6 484.65 11.48 108
 -3 10 -13 0.61 7.04 108
 -2 -10 2 9.6 8.37 108
 -2 -7 5 344.17 8.95 108
 -2 -1 5 6555.2 33.36 108
 -2 9 -13 51.26 7.6 108
 -1 -10 0 65.7 8.06 108
 -1 -5 4 1.33 6.93 108
 -1 -4 4 1.45 7.73 108
 -1 -3 4 203.5 10.43 108
 -1 8 -15 1.06 7.29 108
 -1 8 -14 229.3 8.78 108
 0 -4 2 296.62 11.44 108
 0 1 -1 2469.33 43.66 108
 0 5 -8 1852.38 15.97 108
 0 6 -11 35.49 6.46 108
 0 7 -21 55.2 8.6 108
 0 7 -20 234.18 9.59 108
 0 7 -19 -7.35 8.52 108
 0 7 -18 212.45 8.33 108
 0 7 -17 -0.43 7.33 108
 1 0 -3 164.81 14.91 108
 1 4 -10 546.52 10.16 108
 1 5 -22 22.73 8.31 108
 1 5 -15 75.76 8.09 108
 1 5 -14 238.21 8.86 108
 2 -2 -5 1739.77 22.74 108
 2 0 -7 256.43 10.12 108
 2 2 -11 688.16 10.73 108
 2 3 -21 200.79 9.97 108
 2 3 -20 326.69 9.95 108
 2 3 -19 601.92 10.66 108
 2 3 -18 13.43 7.48 108
 2 3 -17 208.86 8.53 108
 2 3 -16 40.47 7.87 108
 2 3 -15 137.64 8.45 108
 3 -6 -16 1.28 8.45 108
 3 -3 -10 408.54 10.41 108
 3 -2 -21 28.24 8.27 108
 3 -2 -20 25.19 8.83 108
 3 -2 -11 38.95 6.96 108
 3 -1 -21 1.15 8.39 108
 3 -1 -20 216.43 9.91 108
 3 -1 -19 -9.72 7.28 108
 3 -1 -13 670.18 10.97 108
 3 -1 -12 229.28 8.23 108
 3 0 -19 957.86 12.77 108
 3 0 -18 -3.38 7.53 108
 3 0 -17 951.54 12.77 108
 3 0 -16 239.43 9.13 108
 3 0 -15 8.48 7.97 108
 1 5 -21 339.43 8.92 108
 1 5 -16 -4.6 5.53 108
 2 1 -9 762.44 10.71 108
 -8 7 5 495.23 15.78 108
 -5 9 -3 11.39 11.08 108
 0 -10 -3 0.27 9.95 108
 1 -6 -1 13.07 9.77 108
 -10 5 9 7.53 10.37 108
 -9 7 6 26.45 9.16 108
 -3 -10 4 20.88 10.76 108
 -3 7 -3 1556.9 20.7 108
 -2 8 -9 324.6 11.62 108
 -1 -11 -2 3.78 10.27 108
 -1 -6 4 1778.37 17.57 108
 0 -5 2 1073.01 17.27 108
 3 -6 -15 220.94 12.56 108
 3 -6 -14 0.32 9.03 108
 3 -6 -13 473.89 13.73 108
 3 -5 -18 55.44 10.92 108
 3 -5 -11 526.01 14.27 108
 3 -4 -10 -2.1 7.89 108
 3 -3 -20 58.44 10.57 108
 -10 1 12 92.48 9.09 109
 -10 4 10 125.72 9.37 109
 -10 6 8 23.92 8.74 109
 -9 0 12 66.2 8.44 109
 -9 2 11 416.07 9.96 109
 -8 -5 12 -4.19 8.46 109
 -8 -4 12 302.43 10.33 109
 -8 -3 12 27.33 8.18 109
 -8 -2 12 2.43 7.34 109
 -8 -1 12 81.43 7.86 109
 -8 1 11 32.79 7.65 109
 -7 -6 11 32.87 8.78 109
 -6 -7 10 -10.54 8.68 109
 -6 -4 11 80.38 7.94 109
 -6 -3 11 38.38 7.91 109
 -6 0 10 316.43 8.63 109
 -5 -7 9 30.19 7.6 109
 -5 -5 10 -10.31 7.9 109
 -5 -4 10 166.15 8.66 109
 -5 -3 10 141 7.27 109
 -5 0 9 -4.94 6.51 109
 -4 -5 9 131.84 7.37 109
 -4 -4 9 856.9 11.12 109
 -4 1 7 75.6 7.55 109
 -4 10 -9 10.67 7.42 109
 -4 11 -14 14.12 8.19 109
 -3 -7 7 13.12 7.77 109
 -3 9 -9 63.21 8.11 109
 -3 10 -14 4.25 8.56 109
 -2 -9 4 374.63 10.37 109
 -2 -8 5 1326.98 14.78 109
 -2 -6 6 609.81 10.41 109
 -2 -5 6 634.87 10.75 109
 -2 -4 6 534.24 10.68 109
 -2 -3 6 394.49 10.17 109
 -2 7 -6 29.61 6.67 109
 -2 9 -15 15.66 7.34 109
 -2 9 -14 6.23 7.32 109
 -1 -9 2 6.63 7.57 109
 -1 -8 3 379.27 10.65 109
 -1 6 -7 916.74 12.67 109
 -1 7 -10 11.85 6.24 109
 -1 8 -20 20.64 8.64 109
 -1 8 -19 375.18 11.08 109
 -1 8 -18 3.12 8.73 109
 -1 8 -17 -1.09 7.08 109
 -1 8 -16 95.09 7.94 109
 0 3 -4 1303.83 18.29 109
 0 4 -6 230.67 9.6 109
 0 6 -12 382.97 8.72 109
 1 2 -6 2005.43 19.22 109
 1 3 -8 1764.84 16.2 109
 1 4 -11 370.86 8.93 109
 1 5 -20 33.28 8.83 109
 1 5 -19 352.88 9.44 109
 1 5 -18 213.16 8.61 109
 1 5 -17 143.23 8.27 109
 2 -1 -6 881.35 15.38 109
 2 2 -22 27.05 8.59 109
 2 2 -21 59.14 9.02 109
 2 2 -12 885.47 11.37 109
 3 -5 -17 41.45 8.91 109
 3 -4 -19 19.82 8.47 109
 3 -4 -18 61.82 9.18 109
 3 -3 -19 151.77 9.74 109
 3 -3 -11 509.52 10.81 109
 3 -2 -19 21.68 8.91 109
 3 -2 -18 20.66 7.5 109
 3 -2 -13 3.75 6.34 109
 3 -2 -12 4.14 6.45 109
 3 -1 -18 64.56 7.82 109
 3 -1 -17 61.38 7.86 109
 3 -1 -16 101.11 8.44 109
 3 -1 -15 121.68 8.64 109
 3 -1 -14 494.07 9.68 109
 -6 -5 11 38.63 5.56 109
 -4 -3 9 978.83 10.71 109
 2 2 -13 17.08 4.61 109
 -6 9 -1 16.23 16.5 106
 -7 7 4 78.85 13.44 108
 -3 6 -1 518.73 17.99 108
 -4 4 4 42.46 10.6 109
 -4 8 -3 557.5 15.1 109
 -10 3 11 16.69 10.78 109
 -7 4 8 11.55 9.76 109
 -6 11 -7 2.58 10.3 109
 -5 10 -6 96.74 10.08 109
 -5 11 -10 3.13 10.43 109
 -3 10 -15 9.86 10.57 109
 -2 -11 1 6.88 10.51 109
 -1 3 -1 12.46 12.8 109
 0 -6 2 168.89 10.02 109
 3 -5 -16 49.11 9.84 109
 3 -5 -15 198.56 10.76 109
 3 -5 -14 170.89 10.44 109
 3 -5 -13 5.89 9.13 109
 3 -5 -12 9.93 9.45 109
 3 -4 -11 7.51 7.93 109
 3 -3 -18 33.72 9.85 109
 -10 0 13 77.97 9.09 110
 -10 2 12 43.9 8.85 110
 -9 -3 13 67.19 9.02 110
 -9 -2 13 42.41 8.81 110
 -9 1 12 15.67 7.52 110
 -8 0 12 111.91 8.28 110
 -8 3 10 62.07 8 110
 -8 4 9 104.49 8.28 110
 -7 -7 11 245.62 10.33 110
 -7 -5 12 -4.14 8.66 110
 -7 -4 12 44.42 7.54 110
 -7 -3 12 26.78 7.46 110
 -7 -2 12 8.66 7.39 110
 -7 0 11 24.14 7.92 110
 -7 3 9 20.2 8.01 110
 -6 -8 10 235.42 10.22 110
 -6 -6 11 -5.2 7.27 110
 -6 -2 11 37.64 7.77 110
 -6 3 8 1382.42 15.48 110
 -5 -9 8 299.02 10.61 110
 -5 -8 9 113.83 9.32 110
 -5 -6 10 259.15 9.14 110
 -5 -2 10 1378.45 13.02 110
 -4 -10 6 25.62 8.83 110
 -4 -9 7 126.79 9.51 110
 -4 -8 8 261.56 9.07 110
 -4 -6 9 341.04 9.62 110
 -3 -9 6 255.08 9.16 110
 -3 -8 7 895.64 12.28 110
 -3 -5 8 12.34 6.53 110
 -3 -4 8 1163.64 12.73 110
 -3 -1 7 125.46 8.37 110
 -3 8 -6 118.92 7.68 110
 -3 10 -17 27.06 8.64 110
 -3 10 -16 11.37 8.82 110
 -2 -10 3 430.35 10.7 110
 -2 -7 6 77.7 6.93 110
 -2 8 -10 -1.39 7.7 110
 -2 9 -18 388.03 10.69 110
 -2 9 -17 13.78 8.47 110
 -2 9 -16 1.28 8.75 110
 -1 -10 1 623.71 12.42 110
 -1 -7 4 57.59 6.93 110
 -1 7 -11 7.63 6.19 110
 0 -8 1 1457.57 17.06 110
 0 -3 2 2555.76 27.64 110
 0 5 -9 688.24 11.06 110
 0 6 -21 141.53 9.39 110
 0 6 -14 76.64 7.95 110
 0 6 -13 2.72 7.9 110
 1 3 -9 848.1 12.05 110
 1 4 -22 116.61 9.12 110
 1 4 -13 457.06 9.04 110
 1 4 -12 16.75 6.53 110
 2 0 -8 569.09 11.77 110
 2 1 -22 -2.62 8.54 110
 2 1 -10 451.6 9.84 110
 2 2 -20 14.34 7.1 110
 2 2 -19 731.41 11.15 110
 2 2 -18 686.92 11.23 110
 2 2 -17 607.35 10.87 110
 2 2 -16 662.75 11.1 110
 2 2 -15 373.36 9.35 110
 2 2 -14 140.08 7.21 110
 3 -4 -17 1.23 7.21 110
 3 -4 -16 298.3 9.68 110
 3 -4 -12 854.75 14.18 110
 3 -3 -17 389.48 10.34 110
 3 -3 -16 40.2 7.63 110
 3 -3 -13 1169.4 14.91 110
 3 -3 -12 20.52 6.52 110
 3 -2 -17 26.55 7.45 110
 3 -2 -16 0.09 7.53 110
 3 -2 -15 273.98 9.4 110
 3 -2 -14 118.87 8.73 110
 -4 -2 9 140.76 5.97 110
 0 6 -15 7.63 5.32 110
 1 4 -21 190.15 7.5 110
 1 -9 -4 468 17.86 109
 -10 7 7 39.61 12.28 110
 0 -10 -2 2.13 10.28 110
 -8 5 8 248.6 11.4 110
 -7 2 10 183.54 10.56 110
 -7 5 7 100.9 10.74 110
 -6 2 9 715.89 12.38 110
 -6 4 7 1666 19.02 110
 -4 9 -6 384.08 12.26 110
 -4 10 -10 45.41 9.01 110
 -3 -10 5 314.53 12.55 110
 -3 9 -10 70.48 9.77 110
 -2 6 -4 26.32 8.75 110
 -1 -11 -1 233.74 12.55 110
 -1 5 -5 84.25 9.8 110
 0 -9 0 146.4 10.81 110
 3 -4 -15 102.89 9.99 110
 3 -4 -14 361.17 12.15 110
 3 -4 -13 -1.11 9.54 110
 3 -3 -15 11.14 9.37 110
 3 -3 -14 791.73 14.23 110
 -9 -1 13 -5.68 8.57 111
 -9 3 11 135.33 8.55 111
 -9 4 10 38.29 7.75 111
 -9 5 9 5.53 7.25 111
 -8 -5 13 19.3 8.82 111
 -8 -4 13 19.46 8.69 111
 -8 -3 13 37.19 8.89 111
 -8 -2 13 88.11 7.62 111
 -8 2 11 16.97 7.3 111
 -7 -6 12 212.1 9.73 111
 -7 -1 12 100.49 8.25 111
 -6 -7 11 234.92 9.87 111
 -6 -1 11 305.51 9.52 111
 -6 1 10 249.06 8.34 111
 -5 -9 9 6.78 8.48 111
 -5 -7 10 8.29 7.12 111
 -5 -1 10 203.71 7.85 111
 -5 11 -11 14.8 8.26 111
 -4 -7 9 100.65 8.07 111
 -4 0 8 199.98 8.36 111
 -3 -7 8 409.06 9.93 111
 -3 -6 8 846.52 10.97 111
 -3 -3 8 84.68 7.5 111
 -2 -2 6 6.67 8.14 111
 -2 7 -7 40.42 6.89 111
 -2 8 -11 120.13 8.56 111
 -1 -2 4 3.05 10.49 111
 -1 6 -8 71.35 7.22 111
 -1 7 -13 65.48 8.05 111
 -1 7 -12 52.02 8.01 111
 0 -7 2 2.02 6.45 111
 0 5 -10 28.59 6.78 111
 0 6 -20 239.26 9.94 111
 0 6 -19 427.1 10.1 111
 0 6 -18 110.59 8.04 111
 0 6 -17 201.61 8.46 111
 0 6 -16 375.21 9.55 111
 1 1 -5 6457.36 35.83 111
 1 2 -7 364.84 10.64 111
 1 4 -20 353.97 9.88 111
 1 4 -19 43.36 7.6 111
 1 4 -18 699.65 11.02 111
 1 4 -17 94.38 7.95 111
 1 4 -16 196 8.65 111
 1 4 -15 0.33 7.57 111
 1 4 -14 81.15 6.72 111
 2 0 -22 0.38 8.27 111
 2 1 -21 12.13 8.55 111
 2 1 -20 25.48 8.19 111
 2 1 -11 1445.61 14.13 111
 0 4 -7 3882.86 22.74 111
 -2 4 0 2251.74 43.77 110
 -8 11 -3 14.62 13.59 110
 -7 11 -5 4.99 12.21 111
 -6 10 -4 -0.43 10.51 111
 1 -8 -2 708.03 18.11 111
 1 -7 -1 552.24 15.79 111
 -8 6 7 6.25 9 111
 -7 1 11 19.11 9.45 111
 -5 2 8 372.2 10.93 111
 -5 3 7 100.14 9.24 111
 -5 10 -7 243.42 11.17 111
 -4 10 -11 77.68 9.51 111
 -2 -11 2 6.1 10.36 111
 -2 -9 5 59.07 9.64 111
 -2 5 -2 73.28 10.47 111
 -1 -9 3 3.94 9.16 111
 -1 4 -3 2621.11 26.43 111
 2 -1 -7 187.28 11.16 111
 -10 1 13 60.31 9.07 112
 -10 4 11 43.73 8.89 112
 -9 -2 14 25.77 8.55 112
 -9 0 13 3.7 8.59 112
 -9 2 12 14.26 7.14 112
 -8 -1 13 48.23 7.5 112
 -8 1 12 240.61 8.98 112
 -7 -4 13 36.99 7.59 112
 -6 -8 11 225.35 9.78 112
 -6 -6 12 4.01 7.16 112
 -6 -5 12 10.99 7.42 112
 -6 -4 12 -5.23 7.41 112
 -6 -3 12 287.84 8.98 112
 -6 11 -8 1.06 8.58 112
 -5 -8 10 196.01 9.69 112
 -5 -6 11 77.26 7.95 112
 -5 -5 11 80.06 7.9 112
 -5 -4 11 861.21 11.96 112
 -5 -3 11 138.58 7.87 112
 -5 1 9 1241.19 13.71 112
 -5 11 -13 70.7 9.15 112
 -5 11 -12 9.22 8.44 112
 -4 -10 7 195.61 10 112
 -4 -9 8 240.02 10.13 112
 -4 -8 9 124.42 7.95 112
 -4 -6 10 26.45 7.51 112
 -4 -5 10 373.66 9.68 112
 -4 -4 10 440.51 8.92 112
 -4 -1 9 4.95 6.7 112
 -3 -10 6 2.95 8.73 112
 -3 -9 7 34.07 7.63 112
 -3 -2 8 13.89 7.07 112
 -3 8 -7 562.64 11.07 112
 -3 9 -11 357.49 10.06 112
 -2 -10 4 5.61 7.43 112
 -2 -8 6 53.98 8.08 112
 -2 -6 7 8.92 6.38 112
 -2 -5 7 110.58 7.56 112
 -2 -4 7 423.83 9.62 112
 -2 1 4 51.86 11 112
 -2 8 -12 88.95 7.99 112
 -1 -8 4 28.07 8.24 112
 -1 -6 5 296.24 9.01 112
 -1 -5 5 7.85 6.98 112
 -1 -4 5 191.63 9.04 112
 -1 6 -9 17.99 6.7 112
 -1 7 -21 58.96 8.85 112
 -1 7 -20 37.84 8.83 112
 -1 7 -19 39.38 8.85 112
 -1 7 -18 289.35 9.27 112
 -1 7 -17 20.7 7.2 112
 -1 7 -16 377.03 9.62 112
 -1 7 -15 4.14 7.46 112
 -1 7 -14 83.35 8.01 112
 0 5 -22 10.02 8.51 112
 0 5 -11 76.32 6.9 112
 1 3 -22 7.81 8.29 112
 1 3 -21 20.78 8.66 112
 1 3 -10 124.8 7.75 112
 2 0 -21 10.75 8.42 112
 2 0 -20 145.61 9.57 112
 2 0 -9 137.39 8.29 112
 2 1 -19 297.02 9.43 112
 2 1 -18 154.04 8.49 112
 2 1 -17 35.44 7.82 112
 2 1 -16 444.77 10.12 112
 2 1 -15 -3.65 7.2 112
 2 1 -14 413 8.86 112
 2 1 -13 213.65 7.93 112
 2 1 -12 306.09 8.59 112
 -7 -5 13 147.09 7.36 112
 -7 -3 13 9.91 5.11 112
 1 3 -11 178.55 6.25 112
 -10 9 4 7.53 14.45 111
 -7 10 -2 20.65 13.14 111
 -5 8 -1 80.57 12.88 111
 -4 7 -1 734.7 19.99 111
 -6 5 6 1937.45 23.11 112
 2 -3 -5 116.92 12.76 112
 -10 5 10 8.64 10.5 112
 -9 6 8 19.84 9 112
 -5 4 6 63.6 8.92 112
 -4 9 -7 46.42 9.72 112
 -4 10 -12 41.34 9.2 112
 -3 1 6 79.28 10.37 112
 -3 2 5 2112.94 23.51 112
 -3 7 -4 113.54 9.39 112
 -3 9 -12 170.71 10.2 112
 -2 0 5 553.52 15.37 112
 -1 -11 0 105.91 11.23 112
 -1 -10 2 256.92 11.33 112
 0 -10 -1 230.32 11.4 112
 2 -2 -6 11.12 10.04 112
 -10 2 13 38.22 8.91 113
 -10 3 12 142.71 9.76 113
 -9 -1 14 73.35 9.05 113
 -9 1 13 19.06 8.92 113
 -8 -4 14 43.99 8.61 113
 -8 -3 14 23.27 8.97 113
 -8 0 13 30.06 7.46 113
 -7 -6 13 21.55 8.49 113
 -7 -2 13 105.59 8 113
 -7 0 12 25.89 7.62 113
 -6 -7 12 6.14 8.52 113
 -6 -2 12 42.1 7.78 113
 -6 0 11 536.02 10.97 113
 -5 -9 10 331.48 10.84 113
 -5 -7 11 0.71 7.3 113
 -5 -2 11 155.54 7.57 113
 -5 0 10 3.28 6.39 113
 -5 11 -14 10.08 8.23 113
 -4 -7 10 445.83 9.87 113
 -4 -3 10 562.17 9.93 113
 -4 10 -13 7.28 8.67 113
 -3 -8 8 105.92 8.08 113
 -3 -6 9 85.57 6.83 113
 -3 -5 9 8.59 6.44 113
 -3 -4 9 1054.24 12.29 113
 -3 0 7 279.18 9.87 113
 -3 9 -13 -2.16 7.29 113
 -2 -11 3 26.42 8.78 113
 -2 -7 7 5.92 6.34 113
 -2 -3 7 250.57 9.31 113
 -2 7 -8 767.95 11.74 113
 -2 8 -19 336.79 11.11 113
 -2 8 -18 78.63 9.24 113
 -2 8 -16 -0.58 7.28 113
 -2 8 -15 117.65 7.98 113
 -2 8 -14 305.24 9.17 113
 -2 8 -13 15.01 7.42 113
 -1 -7 5 165.1 7.84 113
 -1 -3 5 126.86 9.34 113
 -1 5 -6 1647.07 16.79 113
 0 -5 3 86.54 8.48 113
 0 3 -5 713.9 14.04 113
 0 4 -8 -1.37 7.24 113
 0 5 -21 72.74 9.07 113
 0 5 -20 6.35 8.62 113
 0 5 -19 260.41 8.91 113
 0 5 -13 8.62 6.32 113
 0 5 -12 482.01 9.32 113
 1 2 -22 11.36 8.24 113
 1 2 -8 2478.41 19.09 113
 1 3 -20 56.4 7.62 113
 1 3 -19 90.64 7.89 113
 1 3 -12 364.27 8.86 113
 2 -2 -21 114.19 9.24 113
 2 -1 -21 18.35 8.62 113
 2 -1 -20 4.42 8.49 113
 2 -1 -8 1146.62 15.29 113
 2 0 -19 43.21 7.59 113
 2 0 -18 227.2 8.89 113
 2 0 -10 15.54 6.98 113
 -2 8 -17 211.92 6.97 113
 0 5 -18 135.47 6.4 113
 1 3 -18 167.75 6.43 113
 -9 9 3 101.41 18.81 111
 -9 8 5 2.2 13.54 112
 0 -11 -4 31.49 13.28 112
 -10 8 6 -0.83 11.75 113
 -7 6 6 683.79 17.62 113
 -5 9 -4 984.68 18.68 113
 2 -8 -14 9.22 11.46 113
 -10 6 9 4.58 10.54 113
 -6 11 -9 -4.67 10.44 113
 -5 10 -8 1.33 8.78 113
 -4 -10 8 70.23 11.12 113
 -4 -9 9 -6.91 10.61 113
 -4 8 -4 229.24 10.47 113
 -4 10 -14 4.5 10.44 113
 -2 -9 6 285.81 10.86 113
 0 -9 1 56.72 9.95 113
 0 -8 2 174.29 9.58 113
 0 -6 3 95.46 9.15 113
 -9 0 14 107.91 9.11 114
 -8 -2 14 -5.41 8.77 114
 -8 2 12 30.31 7.52 114
 -8 3 11 1.21 7.27 114
 -8 4 10 6.68 7.42 114
 -7 -1 13 461.95 10.06 114
 -7 2 11 84.06 8.13 114
 -7 3 10 948.39 13.7 114
 -6 -5 13 274.6 9.02 114
 -6 -4 13 26.11 7.58 114
 -6 -1 12 606.77 10.9 114
 -5 -8 11 12.65 8.43 114
 -5 -6 12 30.92 7.56 114
 -5 -5 12 2.78 7.56 114
 -5 -4 12 41.02 7.87 114
 -5 -1 11 842.73 11.14 114
 -4 -8 10 170.26 8.35 114
 -4 -2 10 421.42 9.11 114
 -4 1 8 51.79 7.39 114
 -4 2 7 800.82 13.19 114
 -4 9 -8 51.08 8.13 114
 -4 10 -16 353.03 10.59 114
 -4 10 -15 77.94 8.96 114
 -3 -10 7 473.91 11.41 114
 -3 -9 8 260.79 9.05 114
 -3 -7 9 1.5 7.5 114
 -3 -3 9 806.33 11.21 114
 -3 -1 8 1563.95 15.31 114
 -3 8 -8 229.33 8.26 114
 -3 9 -18 219.52 10 114
 -3 9 -17 10.11 8.77 114
 -3 9 -16 292.01 10.37 114
 -3 9 -15 41.42 7.46 114
 -3 9 -14 43.2 7.39 114
 -2 -10 5 494.64 11.37 114
 -2 -8 7 -6.91 7.76 114
 -2 -1 6 6088.94 30.86 114
 -2 6 -5 686.09 12.48 114
 -2 7 -9 1805.18 16.05 114
 -1 -11 1 37.6 9.08 114
 -1 -9 4 142.52 8.87 114
 -1 -8 5 121.5 8.72 114
 -1 6 -21 4.55 8.3 114
 -1 6 -11 104.48 7.07 114
 -1 6 -10 701.77 10.82 114
 0 -4 3 318.02 11.41 114
 0 -2 2 4347.53 40.1 114
 0 4 -22 -3.27 8.3 114
 0 5 -17 318.86 9.12 114
 0 5 -16 156.07 8.49 114
 0 5 -15 -1.93 7.54 114
 0 5 -14 622.43 10.24 114
 1 0 -4 2580.47 28.05 114
 1 1 -6 21.69 9.52 114
 1 2 -21 10.67 8.49 114
 1 3 -17 140.71 8.4 114
 1 3 -16 53.57 7.83 114
 1 3 -15 1374.05 13.46 114
 1 3 -14 295.59 8.18 114
 1 3 -13 891.48 11.31 114
 2 -3 -20 61.46 8.87 114
 2 -2 -20 244.09 10.14 114
 2 -1 -19 1.69 7.31 114
 2 0 -17 51.27 7.74 114
 2 0 -16 6.82 7.53 114
 2 0 -15 29.75 7.84 114
 2 0 -14 173.44 7.61 114
 2 0 -13 190.12 7.8 114
 2 0 -12 177.62 7.86 114
 2 0 -11 155.23 7.93 114
 -6 -6 13 374.28 8.79 114
 1 2 -9 -3.77 5.05 114
 1 -9 -3 1.27 11.7 113
 0 -11 -3 107.04 13 114
 1 -6 0 134.43 11.46 114
 1 -5 0 516.62 17.6 114
 2 -8 -13 16.8 12 114
 -9 4 11 117.4 10.07 114
 -9 7 7 71.47 10.48 114
 -7 4 9 334.02 12.14 114
 -7 11 -6 43.67 10.94 114
 -6 10 -5 71.02 9.88 114
 -6 11 -10 15.29 10.68 114
 -1 -10 3 628.04 13.5 114
 0 -10 0 6.04 9.13 114
 0 -7 3 525.77 12.12 114
 -9 2 13 177.68 9.83 115
 -9 3 12 104.99 9.57 115
 -8 -4 15 8.81 8.22 115
 -8 -1 14 71.23 8.76 115
 -8 1 13 205.94 8.77 115
 -8 5 9 103.75 8.56 115
 -7 -6 14 2.54 8.48 115
 -7 -5 14 236.62 10.11 115
 -7 -4 14 137.18 9.54 115
 -7 -3 14 174.39 8.23 115
 -7 1 12 82.01 8.25 115
 -6 -7 13 13.05 8.6 115
 -6 -3 13 52.95 7.76 115
 -6 1 11 427.99 9.83 115
 -6 2 10 127.45 7.54 115
 -6 3 9 116.96 7.77 115
 -5 -9 11 74.65 9 115
 -5 -7 12 96.68 7.45 115
 -5 -3 12 69.9 7.92 115
 -5 10 -9 2.43 7.21 115
 -4 -10 9 229.01 10.47 115
 -4 -9 10 62.82 8.88 115
 -4 -7 11 0.13 7.46 115
 -4 -6 11 3.48 7.63 115
 -4 -5 11 12.17 7.87 115
 -4 -4 11 220.13 7.75 115
 -4 0 9 27.76 6.76 115
 -4 3 6 2038.52 21.62 115
 -3 -8 9 5.46 7.26 115
 -3 8 -9 9.06 7.59 115
 -2 -11 4 31.96 8.77 115
 -2 -6 8 261.94 8.18 115
 -2 -5 8 991.61 12.1 115
 -2 -2 7 1554.01 15.81 115
 -2 7 -10 88.84 7.21 115
 -1 -6 6 1631.28 15.32 115
 -1 -5 6 387.7 9.59 115
 -1 -1 4 7876.69 42.45 115
 -1 0 3 168.43 14.89 115
 -1 5 -7 42.26 7.37 115
 -1 6 -20 11.67 8.73 115
 -1 6 -19 208.14 8.25 115
 -1 6 -18 57.3 7.72 115
 -1 6 -13 985.46 12.51 115
 -1 6 -12 188.28 7.49 115
 0 4 -21 5.31 8.34 115
 0 4 -20 17.71 7.78 115
 0 4 -9 347.44 9.24 115
 1 1 -22 80.91 8.79 115
 1 1 -21 -11.46 8.51 115
 1 2 -20 23.25 7.36 115
 1 2 -19 9.25 7.31 115
 1 2 -10 1126.64 13.18 115
 2 -6 -17 4.92 8.35 115
 2 -5 -18 -3.25 8.32 115
 2 -4 -19 107.02 9.77 115
 2 -3 -19 81.44 9.19 115
 2 -2 -19 85.5 9.16 115
 2 -2 -18 106.55 8.2 115
 2 -2 -7 795.93 14.55 115
 2 -1 -18 82.52 8.06 115
 2 -1 -17 2.96 7.47 115
 2 -1 -9 60.76 7.68 115
 -6 -2 13 12.92 5.4 115
 -2 -4 8 636.19 9.39 115
 0 3 -6 6022.58 29.99 115
 2 -8 -8 18.4 18.67 111
 1 -10 -7 162.11 22.76 111
 -8 8 4 400.73 19.7 114
 2 -8 -12 143.76 15.65 114
 2 -8 -11 29.23 11.58 114
 -10 7 8 22.64 12.11 115
 -8 7 6 19.08 10.96 115
 1 -8 -1 1084.38 19.86 115
 2 -4 -5 179.87 13.58 115
 -10 4 12 15.24 10.63 115
 -9 5 10 260.34 11.06 115
 -8 11 -4 47.29 11.11 115
 -6 4 8 11.4 8.16 115
 -6 11 -11 283.54 12.6 115
 -4 9 -9 33.29 9.35 115
 -1 -11 2 91.6 11.34 115
 0 -9 2 106.74 10.36 115
 2 -7 -15 23.37 10.46 115
 2 -4 -18 11.2 10.65 115
 2 -3 -6 47.9 10 115
 2 -1 -16 300.64 10.92 115
 2 -1 -10 93.82 8.87 115
 -10 3 13 12.59 8.41 116
 -10 5 11 3.87 8.45 116
 -9 -1 15 88.95 9.39 116
 -9 1 14 102.13 9.47 116
 -8 -3 15 -3.93 8.5 116
 -8 -2 15 3.06 8.57 116
 -8 0 14 147.09 8.21 116
 -7 -2 14 129.45 7.88 116
 -7 0 13 157.47 8.37 116
 -7 5 8 1185.91 17.02 116
 -7 11 -7 89.13 9.38 116
 -6 -5 14 170.54 8.57 116
 -6 0 12 74.44 8.18 116
 -6 11 -12 -6.53 8.84 116
 -5 -8 12 32.43 8.51 116
 -5 -2 12 630.13 10.29 116
 -5 1 10 6.54 6.67 116
 -5 2 9 730.42 11.82 116
 -5 9 -5 2.41 7.65 116
 -5 10 -10 42.24 7.63 116
 -4 -8 11 31.07 7.44 116
 -4 -3 11 1733.34 14.33 116
 -4 -1 10 18.79 6.64 116
 -3 -10 8 5.2 8.63 116
 -3 -9 9 24.73 7.64 116
 -3 -7 10 181.03 8.75 116
 -3 -6 10 7.28 7.69 116
 -3 -5 10 1220.37 12.58 116
 -3 -4 10 855.31 11.18 116
 -3 -2 9 690.42 10.88 116
 -3 7 -5 642.69 12.32 116
 -3 8 -10 82.35 8.11 116
 -2 -10 6 28.24 7.45 116
 -2 -9 7 107.09 8.25 116
 -2 -7 8 540.34 10.3 116
 -2 6 -6 657.32 11.87 116
 -2 7 -20 89.33 8.93 116
 -2 7 -19 -4.03 8.48 116
 -2 7 -11 1294.4 13.27 116
 -1 -9 5 137.12 8.73 116
 -1 -7 6 244.75 8.35 116
 -1 -4 6 308.29 9.71 116
 -1 -2 5 2533.92 22.34 116
 -1 4 -4 1251.02 17.46 116
 -1 6 -17 203.34 8.72 116
 -1 6 -16 338.42 9.39 116
 -1 6 -15 390.04 9.85 116
 -1 6 -14 -0.1 7.73 116
 0 -8 3 816.34 12.88 116
 0 3 -22 6.44 8.22 116
 0 4 -19 23.73 7.4 116
 0 4 -18 34.19 7.35 116
 0 4 -11 293.09 8.58 116
 0 4 -10 10.76 6.67 116
 1 0 -22 226.5 10.13 116
 1 0 -21 35.01 8.99 116
 1 1 -20 77.3 7.86 116
 1 1 -7 1792.33 18.2 116
 1 2 -18 71.52 7.76 116
 1 2 -17 784.14 11.44 116
 1 2 -16 28.28 7.87 116
 1 2 -12 512.16 9.81 116
 1 2 -11 9.1 6.79 116
 2 -6 -16 56 8.94 116
 2 -5 -17 57.6 9.01 116
 2 -3 -18 18.08 7.36 116
 2 -2 -17 195.2 8.79 116
 2 -1 -15 295.38 9.67 116
 2 -1 -14 57.94 6.83 116
 2 -1 -13 49.49 6.56 116
 2 -1 -12 11.9 6.48 116
 2 -1 -11 79.84 7.24 116
 -5 -5 13 119.8 6.11 116
 -1 5 -21 15.46 5.66 116
 0 4 -17 35.58 5.45 116
 1 2 -15 540.89 8.48 116
 -5 6 3 7.07 13.32 114
 2 -8 -9 187.75 18.09 114
 2 -8 -10 73.38 13.63 115
 -6 9 -2 629.5 19.33 115
 0 -11 -2 10.73 12.3 116
 1 -7 0 108.49 10.76 116
 1 -4 0 80.14 13.49 116
 2 -7 -14 31.16 12.64 116
 -9 6 9 20.86 10.12 116
 -6 10 -6 10.89 9.08 116
 -4 8 -5 324.77 10.98 116
 -4 9 -10 11.35 9.33 116
 -3 6 -2 1355.52 21.19 116
 -2 -11 5 55.45 10.91 116
 -2 -8 8 11.67 9.2 116
 -1 -10 4 232.67 10.92 116
 0 -10 1 500.89 13.71 116
 0 -3 3 110.55 13.05 116
 2 -4 -17 18.68 8.99 116
 2 -3 -17 80.12 9.47 116
 2 -2 -8 2434 22.25 116
 -9 0 15 77.03 9.28 117
 -8 -1 15 239.88 10.24 117
 -7 -5 15 -4.43 8.42 117
 -7 -4 15 24.73 8.95 117
 -7 -3 15 38.12 8.48 117
 -7 -1 14 82.24 8.14 117
 -6 -7 14 27.62 8.72 117
 -6 -6 14 16.86 8.47 117
 -6 -4 14 -3.82 7.34 117
 -6 -3 14 153.07 8.32 117
 -6 -1 13 96.69 8.29 117
 -5 -7 13 19.1 8.69 117
 -5 -6 13 72.06 7.81 117
 -5 -4 13 45.06 7.91 117
 -5 0 11 50.91 6.72 117
 -5 3 8 1681.15 17.54 117
 -5 10 -12 204.75 10.28 117
 -5 10 -11 0.77 7.08 117
 -4 -9 11 11.92 8.57 117
 -4 -7 12 4.35 7.25 117
 -4 -6 12 29.07 7.44 117
 -4 -5 12 524.29 10.26 117
 -4 -2 11 10.59 6.35 117
 -4 9 -11 114.94 8.32 117
 -3 -8 10 94.31 8.2 117
 -3 -3 10 754.05 10.84 117
 -3 8 -19 216.02 9.53 117
 -3 8 -18 10.62 8.7 117
 -3 8 -12 516.71 10.7 117
 -3 8 -11 40.83 7.92 117
 -2 -3 8 1602.6 15.14 117
 -2 7 -18 44.78 7.31 117
 -2 7 -17 273.99 8.77 117
 -2 7 -16 235.38 8.7 117
 -2 7 -15 6.64 7.57 117
 -2 7 -14 1369.61 14 117
 -2 7 -13 87.34 8.48 117
 -2 7 -12 770.69 11.92 117
 -1 -8 6 26.49 8.04 117
 -1 5 -20 4.52 8.54 117
 -1 5 -8 498.54 10.19 117
 0 -6 4 139.51 8.15 117
 0 -5 4 12.11 7.38 117
 0 2 -22 -10.1 8.39 117
 0 3 -21 47.14 8.78 117
 0 3 -20 9.74 7.46 117
 0 3 -7 34.41 8.12 117
 0 4 -16 693.6 11.05 117
 0 4 -15 3.6 7.86 117
 0 4 -14 1104.96 11.86 117
 0 4 -13 0.51 6.45 117
 0 4 -12 636.84 10.15 117
 1 -1 -21 152.54 9.72 117
 1 0 -20 102.69 9.27 117
 1 1 -19 251.29 8.88 117
 1 1 -18 151.47 8.44 117
 1 2 -14 337.24 8.7 117
 1 2 -13 870.31 11.33 117
 2 -6 -15 13.99 8.76 117
 2 -5 -16 58.93 8.59 117
 2 -3 -16 7.63 7.43 117
 2 -2 -16 89.09 8.28 117
 2 -2 -15 370.43 10.22 117
 2 -2 -9 10.53 7.03 117
 -5 -3 13 78.83 5.97 117
 -5 -1 12 195.44 6.48 117
 -4 -4 12 679.25 9.7 117
 1 -10 -6 12.7 17.85 114
 -6 6 5 411.6 16.26 116
 1 -9 -2 157.99 13.89 116
 -7 10 -3 89.78 11.59 117
 -5 5 5 422.48 15 117
 2 -7 -13 69.67 11.33 117
 -10 6 10 9.95 10.26 117
 -8 2 13 183.37 10.28 117
 -8 3 12 16.46 9.11 117
 -8 6 8 154.05 10.69 117
 -7 2 12 17.53 9.4 117
 -7 11 -8 7.51 10.59 117
 -2 -10 7 178.83 10.29 117
 -2 5 -3 2222.04 24.86 117
 -1 -11 3 334.9 13.17 117
 0 -11 -1 126.98 11.87 117
 0 -7 4 24.72 8.19 117
 2 -4 -16 27.15 9.3 117
 2 -3 -7 66.28 9.46 117
 2 -2 -14 257.1 11.16 117
 -9 2 14 28.27 8.88 118
 -9 3 13 36.84 8.84 118
 -9 4 12 71.1 9.18 118
 -8 -3 16 -1.77 8.38 118
 -8 1 14 220.24 8.91 118
 -8 4 11 427.43 10.96 118
 -7 -2 15 36.25 7.38 118
 -7 1 13 28.68 7.63 118
 -7 3 11 12.57 7.86 118
 -6 -2 14 173.19 8.59 118
 -6 1 12 43.51 8.17 118
 -6 2 11 847.03 12.94 118
 -5 -8 13 61.59 8.8 118
 -5 10 -15 79.98 9.23 118
 -5 10 -14 410.98 11.5 118
 -5 10 -13 23.59 8.85 118
 -4 -8 12 13.84 7.3 118
 -4 -3 12 130.82 7.54 118
 -4 0 10 860.17 11.88 118
 -4 1 9 1773.22 16.43 118
 -4 9 -18 211.32 10.15 118
 -4 9 -17 3.67 8.89 118
 -4 9 -16 389.99 11.03 118
 -4 9 -15 111.73 9.44 118
 -4 9 -14 153.25 8.39 118
 -4 9 -13 116.19 8.09 118
 -4 9 -12 65.43 7.86 118
 -3 -10 9 177.28 9.94 118
 -3 -9 10 118.19 7.99 118
 -3 -6 11 656.14 11.06 118
 -3 -5 11 358.21 8.64 118
 -3 -1 9 1023.4 12.66 118
 -3 0 8 365.95 9.84 118
 -3 1 7 814.49 13.49 118
 -3 7 -6 251.01 9 118
 -3 8 -17 718.06 12.54 118
 -3 8 -16 64.38 7.64 118
 -3 8 -15 488.72 10.11 118
 -3 8 -14 156.09 8.41 118
 -3 8 -13 156.19 8.52 118
 -2 -11 6 244.86 10.41 118
 -2 -9 8 36.01 7.73 118
 -2 -7 9 4.88 7.72 118
 -2 -6 9 397.92 8.9 118
 -2 -5 9 265.07 8.33 118
 -2 -1 7 606.75 12.23 118
 -2 0 6 836.33 14.68 118
 -2 6 -21 4.18 8.48 118
 -2 6 -7 175.24 8.22 118
 -1 -10 5 246.89 9.62 118
 -1 -9 6 10.62 7.44 118
 -1 -7 7 186.98 7.94 118
 -1 -6 7 546.04 10.28 118
 -1 -5 7 1.22 6.76 118
 -1 -3 6 533.19 11.73 118
 -1 4 -22 -4.33 8.41 118
 -1 5 -19 32.4 7.38 118
 -1 5 -18 99.22 7.97 118
 -1 5 -9 1090.45 12.74 118
 0 -9 3 124.08 8.86 118
 0 2 -21 196.27 9.85 118
 0 2 -4 4159.03 31.78 118
 0 3 -19 6.77 7.23 118
 0 3 -18 94.64 7.88 118
 1 -1 -20 3.56 8.53 118
 1 -1 -3 3045.17 36.64 118
 1 0 -19 74.06 7.73 118
 1 0 -5 207.67 12.68 118
 1 1 -17 211.26 8.69 118
 1 1 -16 78.29 8.22 118
 1 1 -8 15.91 8.09 118
 2 -5 -15 0.87 7.36 118
 2 -3 -15 299.53 9.85 118
 2 -2 -13 270.1 8.6 118
 2 -2 -12 165.84 7.8 118
 2 -2 -11 173.71 7.9 118
 2 -2 -10 110.51 7.89 118
 -3 -7 11 29.61 5.68 118
 1 -10 -5 5.43 14.82 116
 2 -5 -5 95.12 13.98 117
 -5 8 -2 723.49 17.25 118
 2 -7 -12 5.98 10.18 118
 -8 11 -5 113.18 11.96 118
 -7 4 10 48.31 9.91 118
 -7 11 -9 160.29 11.68 118
 -6 5 7 425.29 12.66 118
 -6 10 -7 3.3 8.77 118
 -5 9 -6 13.23 9.28 118
 -4 7 -2 7.55 8.24 118
 -4 8 -6 66.44 8.41 118
 -1 3 -2 2674.6 32 118
 0 -10 2 155.73 10.63 118
 0 -8 4 21.9 7.88 118
 1 -8 0 160.38 10.47 118
 1 -6 1 48.38 9.13 118
 2 -6 -14 42.14 9.34 118
 2 -4 -15 139.36 9.97 118
 2 -4 -6 3.21 8.53 118
 2 -3 -14 59.59 9.8 118
 -9 0 16 101.03 8.96 119
 -9 1 15 13.97 8.66 119
 -9 5 11 98.15 9.62 119
 -8 -2 16 204.78 10.1 119
 -8 0 15 35.39 9.07 119
 -7 -5 16 14.95 8.37 119
 -7 -4 16 58.42 8.78 119
 -7 -1 15 435.2 10.09 119
 -7 0 14 23.66 7.46 119
 -6 -6 15 29.14 8.84 119
 -6 -5 15 73.71 9.34 119
 -6 -4 15 397.76 9.56 119
 -6 0 13 64.56 8.23 119
 -6 3 10 423.38 9.99 119
 -5 -7 14 50.87 8.92 119
 -5 -6 14 164.73 8.4 119
 -5 -5 14 565.69 10.43 119
 -5 -4 14 7.03 7.53 119
 -5 -2 13 195.3 8.81 119
 -4 -9 12 8.51 8.32 119
 -4 -6 13 56.63 7.95 119
 -4 -1 11 35.33 6.64 119
 -4 2 8 1904.73 18.08 119
 -3 -8 11 115.66 7.92 119
 -3 -4 11 137.22 7.16 119
 -3 -2 10 33.09 6.84 119
 -3 7 -20 14.67 8.57 119
 -2 -10 8 100.86 8.06 119
 -2 -8 9 35.22 7.71 119
 -2 -4 9 183.71 7.98 119
 -2 -2 8 814.52 12.24 119
 -2 6 -20 19.87 8.65 119
 -2 6 -19 6.47 8.73 119
 -2 6 -8 2209.31 17.75 119
 -1 -11 4 499.49 12.5 119
 -1 -8 7 257.26 9.5 119
 -1 -4 7 75.9 7.84 119
 -1 4 -21 6.56 8.54 119
 -1 4 -20 11.83 8.94 119
 -1 4 -5 606.39 12.78 119
 -1 5 -17 81.24 7.86 119
 -1 5 -16 182.45 8.74 119
 -1 5 -15 2127.31 16.21 119
 -1 5 -14 356.57 9.73 119
 -1 5 -13 855.73 11.13 119
 -1 5 -12 27.07 6.45 119
 -1 5 -11 -1.71 6.52 119
 -1 5 -10 608.63 10.3 119
 0 -4 4 273.41 10.47 119
 0 1 -22 132.49 9.55 119
 0 2 -20 50.57 7.47 119
 0 3 -17 191.42 8.65 119
 0 3 -16 221.37 8.73 119
 0 3 -9 507.22 10.44 119
 0 3 -8 980.93 13.28 119
 1 -3 -20 175.74 10.29 119
 1 -2 -20 3.06 8.71 119
 1 -1 -19 46.99 7.48 119
 1 0 -18 -2.18 7.45 119
 1 1 -15 668.56 10.15 119
 1 1 -14 449.58 9.16 119
 1 1 -13 213.03 8.06 119
 1 1 -11 122.52 7.66 119
 1 1 -10 47.51 7.33 119
 1 1 -9 548.09 11.12 119
 2 -5 -14 83.61 8.24 119
 2 -4 -14 121.07 8.59 119
 2 -3 -13 741.63 12.86 119
 2 -3 -8 172.54 8.92 119
 -4 -5 13 96.3 6.23 119
 -10 8 7 -0.27 11.81 119
 -4 4 5 1074.41 20.6 119
 0 -11 0 102.9 12.96 119
 1 -9 -1 68.94 11.74 119
 2 -7 -11 5.99 10.23 119
 2 -6 -13 630.7 15.51 119
 -10 7 9 11.87 10.57 119
 -8 5 10 155.8 10.71 119
 -7 6 7 21.74 9.96 119
 -7 11 -10 4.06 10.32 119
 -6 10 -8 110.04 9.61 119
 -5 4 7 506.41 13 119
 -3 2 6 524.65 14.14 119
 -2 1 5 73.38 11.98 119
 1 -7 1 30.1 8.65 119
 1 -5 1 787.36 17.93 119
 2 -6 -12 12.04 9.21 119
 2 -5 -13 97.33 10.02 119
 2 -4 -13 14.34 9.31 119
 2 -3 -12 122.58 8.96 119
 2 -3 -11 200.89 9.63 119
 2 -3 -9 0.6 8.11 119
 -8 -1 16 37.23 9.01 120
 -7 -3 16 205.55 10 120
 -7 11 -11 331.89 10.71 120
 -6 -3 15 363.34 9.56 120
 -6 -1 14 260.64 9.03 120
 -5 -8 14 8.17 8.27 120
 -5 -3 14 167.98 8.5 120
 -5 -1 13 547.37 10.82 120
 -5 0 12 4.34 6.2 120
 -5 1 11 1133.34 13.43 120
 -5 2 10 217.78 8.4 120
 -5 9 -7 13.86 7.64 120
 -4 -8 13 1.53 8.62 120
 -4 -7 13 69.31 7.62 120
 -4 -4 13 560.75 10.68 120
 -4 -2 12 169.78 7.53 120
 -4 8 -7 202.21 9.54 120
 -3 -10 10 17.88 8.66 120
 -3 -9 11 68.35 7.71 120
 -3 -3 11 37.79 6.8 120
 -3 7 -19 20.33 8.66 120
 -3 7 -7 293.98 8.96 120
 -2 -11 7 24.77 8.87 120
 -2 -9 9 17.4 7.56 120
 -2 -7 10 384.4 9.88 120
 -2 -6 10 44.27 6.62 120
 -2 -3 9 202.63 8.42 120
 -2 5 -21 14.85 8.75 120
 -2 6 -18 10.83 7.14 120
 -2 6 -17 359.39 9.35 120
 -2 6 -9 26.27 6.7 120
 -1 -10 6 129.5 8.4 120
 -1 -9 7 205.32 9.06 120
 -1 3 -22 95.46 8.86 120
 -1 4 -19 22.55 7.18 120
 0 -7 5 19.97 6.6 120
 0 -6 5 920.12 12.98 120
 0 1 -21 82.26 8.98 120
 0 1 -2 3192.03 39.45 120
 0 2 -19 4.98 7.31 120
 0 3 -15 745.14 10.49 120
 0 3 -14 630.99 10.08 120
 0 3 -13 648.56 10.11 120
 0 3 -12 158.94 7.51 120
 0 3 -11 59.22 7.02 120
 0 3 -10 74.97 7.5 120
 1 -2 -19 -7.8 8.92 120
 1 -1 -18 188.66 8.62 120
 1 0 -17 335.76 9.57 120
 1 0 -16 669.82 11.39 120
 1 0 -6 799.92 15.12 120
 1 1 -12 257.42 8.4 120
 2 -3 -10 190.42 8.48 120
 -4 8 -19 1.96 5.93 120
 -3 -6 12 58.63 5.91 120
 -2 -5 10 690.02 9.39 120
 -2 6 -16 322.01 7.68 120
 0 2 -5 4.57 7.27 120
 -7 9 0 312.92 20.51 118
 -4 5 3 1743.69 40.07 118
 -8 10 -1 199.98 19.27 118
 1 -10 -4 30.36 13.72 118
 -7 7 5 530.61 20.54 119
 2 -7 -10 126.68 13.34 119
 2 -7 -9 118.67 13.73 119
 -9 7 8 21.47 12.53 120
 -7 10 -4 50.57 10.9 120
 -6 9 -3 32.48 11.4 120
 -8 2 14 23.19 8.99 120
 -8 11 -6 9.3 10.17 120
 -7 5 9 575.97 14.29 120
 -6 4 9 889.8 15.35 120
 -6 10 -9 5.52 8.77 120
 -3 6 -3 393.71 12.68 120
 -2 5 -4 82.15 9.98 120
 -1 -11 5 80.21 11.17 120
 0 -11 1 46.97 11.09 120
 0 -10 3 51.23 9.55 120
 0 -9 4 105.98 10.36 120
 1 -4 -19 45.55 10.71 120
 1 -3 -19 4.27 10.51 120
 2 -6 -11 323.31 12.71 120
 2 -5 -12 172.73 11.13 120
 2 -4 -12 316.04 11.97 120
 2 -4 -7 39.8 8.87 120
 -9 1 16 111.76 9.7 121
 -9 2 15 95.03 9.19 121
 -9 3 14 180.5 9.92 121
 -8 -2 17 10.37 8.57 121
 -8 0 16 41.24 8.87 121
 -8 1 15 0.53 8.75 121
 -8 3 13 -3.14 7.26 121
 -7 -4 17 112.25 9.46 121
 -7 -2 16 447.28 11.41 121
 -7 0 15 135.94 8.43 121
 -7 1 14 4.58 7.45 121
 -7 2 13 52.89 7.75 121
 -6 -6 16 39.46 8.77 121
 -6 -5 16 233.65 10.08 121
 -6 -4 16 99.12 8.73 121
 -6 -2 15 42.86 7.75 121
 -6 10 -10 136.31 8.51 121
 -5 -7 15 13.38 8.37 121
 -5 -6 15 274.62 9.62 121
 -5 -5 15 111.71 7.97 121
 -5 -2 14 80.37 7.93 121
 -5 9 -8 46.02 7.71 121
 -4 -9 13 17.89 8.49 121
 -4 -3 13 1153.57 13.1 121
 -4 8 -18 5.36 8.44 121
 -4 8 -8 0.1 7.83 121
 -3 -10 11 -3.94 8.4 121
 -3 -8 12 27.07 7.35 121
 -3 -7 12 172.78 8.38 121
 -3 -5 12 1974.44 15.82 121
 -3 7 -18 7.09 8.63 121
 -3 7 -17 -7.32 7.35 121
 -3 7 -8 6.83 6.6 121
 -2 -11 8 176.48 9.97 121
 -2 -10 9 78.99 8.63 121
 -2 -8 10 4.35 7.55 121
 -2 5 -20 36.93 8.57 121
 -2 6 -15 39.38 7.86 121
 -2 6 -14 925.05 12.15 121
 -2 6 -13 239.07 9.26 121
 -2 6 -12 241.37 8.02 121
 -2 6 -11 107.66 7.13 121
 -2 6 -10 59.19 6.84 121
 -1 -8 8 599.54 11.3 121
 -1 -7 8 106.04 7.33 121
 -1 -6 8 34.15 6.78 121
 -1 -5 8 399.36 9.29 121
 -1 -3 7 827.9 12.86 121
 -1 -2 6 2062.21 19.49 121
 -1 -1 5 6778.8 36.67 121
 -1 2 -22 49.82 8.94 121
 -1 3 -21 211.84 9.92 121
 -1 4 -18 57.38 7.64 121
 -1 4 -17 147.33 8.44 121
 -1 4 -6 218.95 9.61 121
 0 -8 5 190.78 8.17 121
 0 -5 5 108.85 8.38 121
 0 0 -21 36.09 9.01 121
 0 1 -20 152.33 8.7 121
 0 2 -18 7.74 7.42 121
 0 2 -17 2.26 7.35 121
 1 -5 -18 29.62 8.92 121
 1 -2 -18 -2.75 7.39 121
 1 -1 -17 2.34 7.4 121
 1 0 -15 1036.64 13.12 121
 2 -4 -11 420.62 10.61 121
 2 -4 -10 511.01 11.44 121
 2 -4 -8 0.6 6.68 121
 -5 -8 15 1.78 6.08 121
 -5 9 -17 -1.98 6.17 121
 -4 -6 14 8.27 5.1 121
 -4 8 -17 208.51 8.03 121
 -3 7 -16 580.2 9.06 121
 -2 -4 10 187.5 6.28 121
 -1 3 -20 0.49 6.07 121
 1 0 -14 12.92 4.81 121
 1 0 -7 1805.65 17.67 121
 -6 7 3 117.61 21.89 117
 2 -7 -7 12.54 16.08 119
 2 -7 -8 549.12 20.64 120
 -9 8 6 107.76 15.09 120
 1 -10 -3 70.38 12.52 120
 2 -5 -6 3.17 10.52 120
 -9 4 13 69.8 10.9 121
 -9 6 10 69.81 11.22 121
 -8 4 12 48.98 9.39 121
 -8 11 -7 130.51 11.39 121
 -7 3 12 854.48 14.62 121
 -6 10 -11 61.16 11.06 121
 -5 3 9 43.14 8.44 121
 -4 3 7 475.99 12.88 121
 1 -9 0 275.56 12.72 121
 1 -8 1 669.46 14.77 121
 2 -6 -10 66.82 10.18 121
 2 -5 -11 953.23 16.49 121
 2 -5 -10 235.32 10.61 121
 2 -4 -9 28.79 8.46 121
 -8 -1 17 125.53 9.41 122
 -7 -3 17 488.65 11.31 122
 -7 -1 16 113.88 7.84 122
 -6 -3 16 60.72 7.69 122
 -6 -1 15 46.91 7.7 122
 -6 0 14 34.77 7.8 122
 -6 1 13 268.72 9.35 122
 -6 2 12 591.29 11.57 122
 -6 10 -14 303.62 11.06 122
 -6 10 -13 78.03 9.06 122
 -6 10 -12 231.08 10.59 122
 -5 -4 15 195.42 8.59 122
 -5 9 -16 94.96 9.14 122
 -5 9 -15 6.88 8.57 122
 -5 9 -14 269.31 10.26 122
 -5 9 -10 217.17 9.16 122
 -5 9 -9 64.46 7.92 122
 -4 -8 14 28 8.59 122
 -4 -7 14 25.93 7.41 122
 -4 -5 14 124.97 8.4 122
 -4 -1 12 131.16 7.25 122
 -4 0 11 4.36 6.6 122
 -4 1 10 237.62 8.53 122
 -4 8 -16 73.35 8.38 122
 -4 8 -15 300.75 9.32 122
 -4 8 -9 161.4 8.9 122
 -3 -9 12 -2.08 8.7 122
 -3 -4 12 178.74 7.47 122
 -3 -2 11 798.57 11.08 122
 -3 -1 10 703.62 11.07 122
 -3 0 9 184.8 8.44 122
 -3 6 -20 12.07 8.37 122
 -3 7 -15 388.86 9.7 122
 -3 7 -14 77.96 7.86 122
 -3 7 -13 434.73 10.15 122
 -3 7 -12 351.67 9.82 122
 -3 7 -11 15.43 7.81 122
 -3 7 -10 623.94 10.47 122
 -3 7 -9 88.26 7.2 122
 -2 -9 10 -1.14 7.26 122
 -2 -7 11 924.34 12.47 122
 -2 -2 9 8.46 7.32 122
 -2 -1 8 151.58 8.82 122
 -2 4 -21 7.74 8.37 122
 -2 5 -19 5.89 7.03 122
 -1 -11 6 168 9.81 122
 -1 -10 7 139.89 8.49 122
 -1 -9 8 -7.89 7.56 122
 -1 2 -21 353.77 10.84 122
 -1 3 -19 66.77 7.69 122
 -1 4 -16 23.4 7.78 122
 -1 4 -7 1272.15 14.87 122
 0 -4 5 764.84 13.38 122
 0 -3 4 1331.22 18.51 122
 0 -1 -21 93.91 9.32 122
 0 0 -20 69.81 9.15 122
 0 1 -19 89.54 7.91 122
 0 2 -16 11.33 7.8 122
 0 2 -6 496.49 12.64 122
 1 -4 -18 36.79 8.56 122
 1 -3 -18 94.54 8.61 122
 1 -2 -17 -2.68 7.45 122
 1 -1 -16 154.79 8.18 122
 1 0 -13 16.6 6.63 122
 1 0 -12 2.92 6.53 122
 1 0 -8 240.66 9.73 122
 -5 -3 15 47.26 5.75 122
 -4 -4 14 17.51 5.58 122
 -2 -6 11 732.75 9.49 122
 -2 5 -18 4.43 5.29 122
 -1 -4 8 44.15 5.35 122
 -1 4 -15 244.52 7.22 122
 0 1 -18 134.88 6.28 122
 0 2 -15 200.72 6.21 122
 2 -6 -6 467.05 20.11 120
 2 -6 -7 739.74 20.14 121
 -8 7 7 90.52 11.69 122
 -5 8 -3 316.21 12.57 122
 2 -6 -9 434.43 15.66 122
 2 -6 -8 855.07 18.99 122
 2 -5 -8 121.54 10.81 122
 2 -5 -7 696.7 17.41 122
 -8 6 9 87.64 10.1 122
 -8 11 -8 51.06 10.7 122
 -7 4 11 589.44 13.69 122
 -7 10 -5 59.59 9.48 122
 -5 9 -13 130.69 9.64 122
 -5 9 -11 96.67 9.54 122
 -4 7 -3 390.4 12.39 122
 -4 8 -10 59.54 9.75 122
 -3 1 8 7.88 8.72 122
 -2 4 -1 1183.59 24.42 122
 0 -11 2 157.44 11.89 122
 0 -10 4 -1.88 9.22 122
 0 -9 5 -15.28 9.61 122
 1 -7 2 786.13 15.14 122
 1 -6 2 156.1 10.23 122
 2 -5 -9 1409.51 19.49 122
 -9 5 12 72.66 9.09 123
 -7 -2 17 40.51 9.14 123
 -6 -5 17 20.54 8.53 123
 -6 -4 17 312.9 10.4 123
 -6 -2 16 235.15 8.63 123
 -6 3 11 127.9 8.89 123
 -5 -7 16 -0.72 8.35 123
 -5 -6 16 263.87 10.1 123
 -5 -5 16 673.28 11.18 123
 -5 -1 14 84.2 8.15 123
 -5 0 13 48.51 8.27 123
 -5 1 12 215.44 7.78 123
 -5 9 -12 384.04 10.06 123
 -4 -9 14 10.76 8.42 123
 -4 -2 13 504.54 9.35 123
 -4 8 -14 9.16 7.39 123
 -4 8 -13 903.19 12.51 123
 -4 8 -12 11.92 7.51 123
 -4 8 -11 428.7 10.36 123
 -3 -10 12 57.35 8.57 123
 -3 -8 13 3.76 7.28 123
 -3 -7 13 63.84 7.87 123
 -3 -6 13 644.71 10.98 123
 -3 -5 13 176.23 8.97 123
 -3 -3 12 806.33 10.85 123
 -3 6 -19 9.87 8.43 123
 -2 -11 9 169.49 9.81 123
 -2 -10 10 25.54 8.86 123
 -2 -8 11 15.9 7.44 123
 -2 -5 11 30.95 6.56 123
 -2 -3 10 1996.44 15.79 123
 -2 0 7 260.36 10.19 123
 -2 4 -20 62.34 8.8 123
 -2 5 -17 85.98 7.8 123
 -2 5 -5 94.48 8.22 123
 -1 -8 9 14.15 8.01 123
 -1 -7 9 517.25 9.65 123
 -1 -6 9 667.91 10.56 123
 -1 0 4 2691.02 28.5 123
 -1 2 -20 12.32 8.47 123
 -1 3 -18 101.68 7.85 123
 -1 3 -3 1816.88 23.41 123
 -1 4 -14 1079.45 11.92 123
 -1 4 -13 175.91 7.59 123
 -1 4 -12 468.61 9.35 123
 -1 4 -10 82.41 7.27 123
 -1 4 -9 585.81 10.59 123
 -1 4 -8 469.29 10.36 123
 0 -8 6 428.07 9.8 123
 0 -7 6 25.99 6.63 123
 0 -6 6 0.38 6.69 123
 0 -1 -20 19.08 8.77 123
 0 0 -19 55.38 7.44 123
 0 1 -17 796.45 11.75 123
 0 2 -14 320.03 8.45 123
 0 2 -7 581.39 12.28 123
 1 -5 -17 62.71 8.95 123
 1 -4 -17 10.6 8.76 123
 1 -3 -17 31.62 7.26 123
 1 -2 -16 255.66 9.26 123
 1 -1 -15 0.24 7.78 123
 1 -1 -14 1869.39 15.87 123
 1 -1 -4 115.95 12.8 123
 1 0 -11 -0.63 6.7 123
 1 0 -10 121.34 7.99 123
 1 0 -9 185.11 8.73 123
 -1 4 -11 103.37 5.57 123
 -3 5 0 792.15 23.56 122
 1 -10 -2 3.78 11.46 122
 -6 9 -4 179.81 12.44 123
 1 -4 1 979.76 22.32 123
 -8 1 16 183.8 11.94 123
 -8 2 15 141.22 11.82 123
 -8 5 11 415.29 12.87 123
 -7 10 -6 287.46 11.61 123
 -4 2 9 418.93 11.48 123
 -3 6 -4 353.03 11.72 123
 0 -11 3 51.13 10.47 123
 1 -9 1 75.8 10.57 123
 1 -8 2 428.12 12.33 123
 1 -7 -15 0.72 10.37 123
 1 -6 -16 10.67 10.74 123
 -9 3 15 50.43 8.97 124
 -8 0 17 16.81 8.61 124
 -8 3 14 109.87 8.83 124
 -7 -3 18 28.88 9.16 124
 -7 0 16 192.38 8.59 124
 -7 1 15 69.27 7.78 124
 -7 2 14 129.9 8.26 124
 -6 -3 17 97.74 8.58 124
 -5 -4 16 184.4 8.53 124
 -5 -2 15 19.41 7.57 124
 -5 2 11 346.52 9.17 124
 -5 8 -18 11.87 8.47 124
 -4 -8 15 -16.15 8.54 124
 -4 -7 15 201.83 9.24 124
 -4 -6 15 479.81 10.23 124
 -4 -5 15 124.53 8.19 124
 -4 -3 14 66.03 7.93 124
 -4 7 -19 14.15 8.2 124
 -4 7 -18 13.03 8.59 124
 -3 -9 13 15.08 8.66 124
 -3 -4 13 248.17 7.94 124
 -3 5 -21 52.06 9.02 124
 -3 6 -18 50.61 7.41 124
 -3 6 -17 1.67 7.29 124
 -2 -11 10 52.45 9.15 124
 -2 -9 11 0.75 7.19 124
 -2 -4 11 740.64 10.66 124
 -2 3 -21 7.51 8.5 124
 -2 4 -19 120.14 7.96 124
 -2 5 -16 24.47 7.67 124
 -2 5 -15 678.4 11.25 124
 -2 5 -6 2065.43 18.58 124
 -1 -11 7 17.67 8.82 124
 -1 -10 8 70.97 8.13 124
 -1 -9 9 42.8 7.97 124
 -1 -5 9 83.96 7.25 124
 -1 1 -21 295.29 10.39 124
 -1 2 -19 27.09 7.46 124
 -1 3 -17 41.44 7.71 124
 0 -10 5 51.54 8.19 124
 0 -9 6 67.17 8.3 124
 0 -5 6 414.75 10.32 124
 0 -2 -20 185.37 9.88 124
 0 -1 -19 95.87 7.9 124
 0 -1 2 3233.96 39.94 124
 0 0 -18 88.71 7.96 124
 0 1 -16 149.24 8.56 124
 0 2 -13 1111.3 12.19 124
 0 2 -12 13.02 6.68 124
 0 2 -11 5.69 6.68 124
 0 2 -10 567.65 10.54 124
 0 2 -9 4.66 7.28 124
 0 2 -8 8.68 7.97 124
 1 -5 -16 -5.5 8.82 124
 1 -4 -16 85.49 8.08 124
 1 -3 -16 194.93 8.88 124
 1 -2 -15 13.12 7.89 124
 1 -1 -13 593.08 10.45 124
 -7 -1 17 21.58 6.33 124
 -6 0 15 62.87 6.1 124
 -2 -7 12 939.94 10.94 124
 -1 -2 7 383.16 9.19 124
 -8 10 -2 4.97 13.59 123
 1 -10 -1 346.89 14.92 124
 -7 10 -7 56.33 9.48 124
 -6 5 8 513.53 14.65 124
 -6 9 -5 518.94 13.64 124
 -5 4 8 55.08 8.67 124
 -5 8 -4 251.37 11.64 124
 -4 7 -4 154.71 9.63 124
 -3 3 5 18.66 9.97 124
 -2 2 4 2712.78 31.34 124
 1 -5 2 864.83 17.43 124
 -9 4 14 16.01 8.76 125
 -8 4 13 521.43 11.71 125
 -7 -2 18 103.68 9.27 125
 -7 3 13 156.48 8.81 125
 -7 10 -13 -2.81 8.38 125
 -7 10 -8 320.44 11.26 125
 -6 -5 18 269.34 10.28 125
 -6 -1 16 5.8 7.33 125
 -6 1 14 10.27 7.46 125
 -6 2 13 316.93 9.79 125
 -6 4 10 18.78 8.13 125
 -6 9 -16 16.11 8.5 125
 -5 -7 17 64.51 8.84 125
 -5 -6 17 288.61 10.23 125
 -5 -5 17 5.49 8.98 125
 -5 -3 16 134.33 8.3 125
 -5 8 -17 37.15 8.58 125
 -4 -4 15 445.52 10.06 125
 -4 -2 14 24.82 7.94 125
 -4 -1 13 13.03 6.31 125
 -4 0 12 492.93 9.62 125
 -4 6 -20 39.34 8.76 125
 -4 7 -17 0.36 7.95 125
 -3 -10 13 7.9 8.24 125
 -3 -9 14 13.01 8.65 125
 -3 -8 14 145.32 8.05 125
 -3 -7 14 208.99 8.68 125
 -3 -6 14 12.33 7.51 125
 -3 -5 14 390.12 9.78 125
 -3 -2 12 180.9 7.7 125
 -3 -1 11 1821.24 15.37 125
 -3 0 10 400.34 9.61 125
 -3 2 7 709.96 13.46 125
 -3 5 -20 2.38 8.54 125
 -3 6 -16 68.15 7.83 125
 -3 6 -5 43.39 7.13 125
 -2 -10 11 59.59 9.33 125
 -2 -9 12 35.74 7.58 125
 -2 -8 12 543.19 10.74 125
 -2 -6 12 40.01 7.84 125
 -2 -5 12 66.38 6.74 125
 -2 1 6 902.53 15.5 125
 -2 3 -20 37.13 8.63 125
 -2 4 -18 42.53 7.57 125
 -2 5 -14 235.8 9.42 125
 -2 5 -13 495.83 9.5 125
 -2 5 -7 1594.66 15.88 125
 -1 -10 9 109.82 8.18 125
 -1 -8 10 1057.09 13.18 125
 -1 -7 10 1041.41 12.17 125
 -1 -4 9 49.29 7.16 125
 -1 -3 8 1785.74 16.28 125
 -1 -1 6 29.5 9.61 125
 -1 0 -21 10.54 8.82 125
 -1 1 -20 125.06 9.47 125
 -1 2 -18 15.26 7.25 125
 -1 3 -16 21.83 7.56 125
 0 -11 4 36.8 8.35 125
 0 -8 7 59.51 7.12 125
 0 -7 7 417.72 9.62 125
 0 -6 7 678.36 11.25 125
 0 -3 -19 4.31 8.39 125
 0 -2 -19 266.03 10.16 125
 0 -1 -18 154.1 8.3 125
 0 0 -17 283.17 9.15 125
 0 1 -15 35.36 6.69 125
 0 1 -3 2464.65 30.5 125
 1 -6 -15 81.35 9.27 125
 1 -3 -15 75.52 8.11 125
 1 -2 -14 557.66 11.33 125
 1 -1 -12 124.62 7.51 125
 1 -1 -11 4.46 6.6 125
 1 -1 -5 596.16 15.35 125
 -4 -7 16 41.58 6.43 125
 -3 -3 13 6.57 4.49 125
 -3 5 -19 -0.72 5.91 125
 -3 6 -15 14.86 5.47 125
 -2 -2 10 2396.91 16.6 125
 -1 -6 10 11.03 4.6 125
 -1 3 -15 208.05 7.1 125
 0 -3 5 735.14 12.67 125
 -6 8 0 2612.55 36.69 124
 -7 9 -1 43.56 11.37 125
 -5 5 6 360.35 14.12 125
 1 -10 0 106.8 11.71 125
 1 -8 -13 -3.6 11.96 125
 -9 6 11 33.13 10.72 125
 -9 7 9 124.69 12.31 125
 -7 5 10 93.51 10.33 125
 -7 6 8 319.46 13.21 125
 -7 10 -9 171.38 11.97 125
 -5 3 10 347.24 10.77 125
 -1 -11 8 64.36 10.92 125
 1 -9 2 1586.09 20.94 125
 1 -7 -14 157.82 12.05 125
 1 -7 3 37.44 8.61 125
 1 -6 3 69.96 8.92 125
 1 -5 -15 -6.15 8.85 125
 1 -4 -15 129.98 9.81 125
 -8 1 17 6.6 8.6 126
 -8 2 16 58.44 8.89 126
 -7 10 -12 38.56 8.9 126
 -7 10 -11 10.3 8.5 126
 -7 10 -10 300.19 11.01 126
 -6 -4 18 172.12 9.74 126
 -6 -2 17 2.96 7.04 126
 -6 9 -15 33.37 8.93 126
 -6 9 -14 14.08 8.46 126
 -6 9 -6 24.58 7.78 126
 -5 -4 17 226.88 8.67 126
 -5 -2 16 37.55 7.41 126
 -5 -1 15 314.25 9.34 126
 -5 0 14 1449.29 14.45 126
 -5 1 13 78.41 8.42 126
 -5 8 -16 56.41 8.84 126
 -5 8 -15 85.27 7.79 126
 -5 8 -5 264.71 10.5 126
 -4 -8 16 78.12 9.35 126
 -4 -6 16 100.73 7.77 126
 -4 -5 16 253.45 8.94 126
 -4 -3 15 10.28 7.68 126
 -4 1 11 349.06 9.21 126
 -4 6 -19 7.85 8.44 126
 -4 7 -16 145.77 8.38 126
 -4 7 -15 298.52 9.27 126
 -4 7 -5 178.15 8.27 126
 -3 -4 14 93.99 8.39 126
 -3 4 -21 276.67 10.63 126
 -3 5 -18 -2.65 7.08 126
 -3 6 -14 308.8 9.32 126
 -3 6 -6 588.56 11.4 126
 -2 -11 11 9.67 8.15 126
 -2 -10 12 -3.26 8.69 126
 -2 -3 11 436.94 9.41 126
 -2 -1 9 778.17 12.06 126
 -2 2 -21 9.91 8.38 126
 -2 3 -19 129.59 8.21 126
 -2 4 -17 17.13 7.08 126
 -2 5 -12 20.69 6.64 126
 -2 5 -11 1777.87 14.91 126
 -2 5 -10 1.03 6.73 126
 -2 5 -9 269.8 8.75 126
 -2 5 -8 1157.53 13.66 126
 -1 -9 10 180.61 8.51 126
 -1 -5 10 599.95 10.26 126
 -1 0 -20 236.46 10.05 126
 -1 1 -19 192 8.49 126
 -1 2 -17 2.04 7.35 126
 -1 3 -14 62.04 6.76 126
 -1 3 -4 23.57 9.75 126
 0 -10 6 38.15 7.72 126
 0 -9 7 476.67 10.87 126
 0 -4 6 252.79 9.77 126
 0 -2 -18 -1.47 7.19 126
 0 -1 -17 7.09 7.34 126
 0 0 -16 7.63 7.55 126
 0 1 -14 599.31 9.91 126
 1 -8 3 2.65 6.61 126
 1 -3 -14 65.27 8.13 126
 1 -2 -13 293.1 8.71 126
 1 -1 -10 7.99 6.65 126
 1 -1 -9 -0.52 7.11 126
 1 -1 -6 7.52 8.92 126
 -3 6 -13 11.89 5.44 126
 0 1 -13 50.69 5.06 126
 -6 6 6 598.45 19.77 125
 1 -9 -11 91.8 15.09 125
 0 -12 2 305.69 14.57 126
 -9 5 13 2.54 10.09 126
 -8 10 -3 -3.32 10.61 126
 -7 0 17 57.94 10.77 126
 -7 1 16 18.23 8.9 126
 -7 4 12 161.48 10.59 126
 -6 -3 18 -2.6 10.52 126
 -6 3 12 327.78 11.7 126
 -6 9 -7 270.9 11.29 126
 -4 3 8 220.59 10.3 126
 -3 1 9 523.77 12.01 126
 0 -12 3 100.52 11.42 126
 0 -11 5 16.5 9.64 126
 0 -5 7 2.77 8.53 126
 1 -10 1 28.69 9.42 126
 1 -6 -14 -2.07 8.78 126
 1 -1 -8 460.63 12.44 126
 1 -1 -7 17.58 9.98 126
 -8 3 15 35.29 9.04 127
 -7 -1 18 5.18 8.45 127
 -7 2 15 92.99 7.93 127
 -6 -1 17 247.85 8.94 127
 -6 0 16 539.88 10.54 127
 -6 1 15 202.3 8.88 127
 -6 9 -13 1.16 8.47 127
 -6 9 -12 37.22 7.41 127
 -6 9 -11 35.26 7.38 127
 -6 9 -10 244.71 9.25 127
 -6 9 -9 101.76 8.19 127
 -6 9 -8 52.46 7.95 127
 -5 -6 18 7.11 8.36 127
 -5 -5 18 374.77 10.96 127
 -5 -3 17 127.12 8.05 127
 -5 2 12 11.13 6.2 127
 -5 8 -14 14.15 7.4 127
 -5 8 -13 188.02 8.47 127
 -5 8 -6 67.81 8.51 127
 -4 -4 16 8.32 7.38 127
 -4 6 -18 24.52 8.84 127
 -4 7 -14 121.71 8.28 127
 -4 7 -13 289.02 9.41 127
 -4 7 -6 36.1 6.73 127
 -3 -9 15 -4.27 8.57 127
 -3 -8 15 -9.67 8.65 127
 -3 -7 15 126.69 7.97 127
 -3 -6 15 45.97 7.55 127
 -3 4 -20 3.34 8.8 127
 -3 5 -17 45.05 7.54 127
 -3 6 -12 607.61 9.97 127
 -3 6 -11 583.13 10.34 127
 -3 6 -10 1330.49 13.71 127
 -3 6 -8 61.09 6.96 127
 -3 6 -7 237.03 8.57 127
 -2 -9 13 80.61 7.57 127
 -2 -8 13 62.04 7.99 127
 -2 -7 13 690.9 11.3 127
 -2 -6 13 911.93 12.07 127
 -2 -4 12 86.68 7 127
 -2 0 8 585.14 11.75 127
 -2 1 -21 67.27 8.61 127
 -2 2 -20 258.94 10.16 127
 -2 3 -18 8.59 7.27 127
 -2 4 -16 1.37 7.64 127
 -1 -11 9 36.31 8.94 127
 -1 -10 10 83.5 8.11 127
 -1 -8 11 21.16 7.9 127
 -1 -7 11 1358.79 14.07 127
 -1 -1 -20 -10.67 8.65 127
 -1 0 -19 2.8 7.18 127
 -1 1 -18 320.17 9.15 127
 -1 2 -16 333.59 9.6 127
 -1 3 -13 398.33 8.93 127
 -1 3 -12 371.41 8.93 127
 -1 3 -5 814.6 14.78 127
 0 -8 8 1756.79 16.63 127
 0 -7 8 556.46 10.32 127
 0 -4 -18 16.1 8.59 127
 0 -3 -18 194.01 10 127
 0 -2 4 4215.21 31.98 127
 0 0 -15 1654.2 15.18 127
 0 1 -12 1275.54 13.32 127
 0 1 -4 3804.92 32.28 127
 1 -5 -14 49.42 7.91 127
 1 -4 -14 19.61 7.59 127
 1 -2 -12 195.55 8.14 127
 -7 -2 19 22.15 5.59 127
 -5 7 -18 8.25 5.8 127
 -4 -8 17 4.42 6.05 127
 -4 -7 17 145.38 7.28 127
 -2 4 -15 168.73 6.83 127
 -1 -3 9 904.53 11.07 127
 -8 6 10 161.56 11.85 127
 -4 4 6 200.15 12.08 127
 1 -8 -12 34.28 12.21 127
 -8 5 12 106.91 10.25 127
 -8 10 -4 31.89 10.72 127
 -5 8 -12 15.27 9.03 127
 -5 8 -7 1064.32 15.59 127
 -4 2 10 24.78 8.26 127
 -3 6 -9 473.93 10.94 127
 -2 4 -2 85.87 11.39 127
 0 -10 7 15.74 9.21 127
 1 -9 3 512.81 13.84 127
 1 -7 -13 -5.96 10.58 127
 1 -7 4 279.75 10.57 127
 1 -5 3 46.09 9.77 127
 1 -4 2 273.35 13.82 127
 1 -3 -13 23.2 9.77 127
 -7 3 14 214.26 9.17 128
 -6 -4 19 135.31 9.59 128
 -6 -2 18 10.05 8.52 128
 -6 2 14 430.71 10.63 128
 -6 8 -17 -0.41 8.43 128
 -5 -4 18 72.69 8.91 128
 -5 7 -17 10.45 8.62 128
 -5 8 -11 308.69 9.58 128
 -5 8 -10 156.69 8.49 128
 -5 8 -9 240.73 9.39 128
 -5 8 -8 27.87 7.93 128
 -4 -6 17 402.99 11.14 128
 -4 -5 17 17.09 7.12 128
 -4 -3 16 40.04 7.56 128
 -4 -2 15 412.99 9.76 128
 -4 -1 14 961.42 12.74 128
 -4 0 13 135.97 7.28 128
 -4 5 -20 101.19 9.03 128
 -4 6 -17 22.83 7.28 128
 -4 7 -12 708.02 11.62 128
 -4 7 -11 170.84 8.92 128
 -4 7 -10 1985.5 16.84 128
 -4 7 -9 60.78 7.07 128
 -4 7 -8 609.48 10.84 128
 -4 7 -7 28.82 6.61 128
 -3 -5 15 400.63 9.64 128
 -3 -3 14 53.14 7.35 128
 -3 -2 13 260.19 8.28 128
 -3 -1 12 5.46 6.46 128
 -3 0 11 397.64 9.43 128
 -3 3 -21 9.78 8.64 128
 -3 4 -19 81.34 8.27 128
 -3 5 -16 9.98 7.32 128
 -2 -10 13 3.21 8.6 128
 -2 -5 13 58.3 7.48 128
 -2 -3 12 148.72 7.49 128
 -2 -2 11 688.79 10.87 128
 -2 2 -19 412.28 9.71 128
 -2 3 -17 178.95 8.33 128
 -2 4 -14 231.79 7.75 128
 -1 -11 10 47.68 9.03 128
 -1 -9 11 4.41 7.35 128
 -1 -6 11 442.58 9.16 128
 -1 -4 10 610.86 10.2 128
 -1 -2 -20 91.19 9.12 128
 -1 -2 8 2579.41 19.47 128
 -1 -1 -19 97.95 9.51 128
 -1 0 5 208.11 12.76 128
 -1 1 -17 5.23 7.41 128
 -1 2 -15 286.61 9.46 128
 -1 3 -11 144.35 7.71 128
 -1 3 -10 1176.89 13.09 128
 -1 3 -9 16.95 7.22 128
 -1 3 -6 2287.96 20.21 128
 0 -12 4 393.54 12.02 128
 0 -11 6 8.54 8.02 128
 0 -9 8 115.62 8.51 128
 0 -6 8 41.79 6.89 128
 0 -3 -17 3.35 7.18 128
 0 -2 -17 35.67 7.76 128
 0 -1 -16 31.79 7.61 128
 0 0 -14 356.11 8.69 128
 0 1 -11 147.15 7.86 128
 0 1 -10 322.07 9.21 128
 1 -8 4 471.56 10.94 128
 1 -4 -13 46.64 8.14 128
 1 -2 -11 299.93 8.93 128
 -5 -1 16 159.76 6.56 128
 -5 0 15 111.57 6.42 128
 -2 -8 14 104.75 6.08 128
 -2 -7 14 36.42 5.64 128
 -1 3 -7 59.98 6.22 128
 -9 10 0 48.07 15.49 127
 1 -2 -2 56.67 21.86 127
 -5 7 0 20.74 10.64 127
 -4 6 0 3796.57 42.47 127
 -7 9 -2 319.09 14.32 128
 1 -10 2 232.76 12.65 128
 1 -9 -10 13.96 12.08 128
 -8 4 14 31.08 10.86 128
 -8 10 -5 59.93 10.98 128
 0 -5 -17 -3.6 10.28 128
 0 -4 -17 121.89 11.64 128
 1 -6 -13 7.38 9.03 128
 1 -6 4 -3.76 8.48 128
 1 -5 -13 -7.52 9.16 128
 1 -3 -12 589.93 11.89 128
 -8 2 17 104.86 9.19 129
 -8 10 -11 8.47 8.33 129
 -7 -1 19 -3.9 8.73 129
 -7 0 18 77.5 9.05 129
 -7 1 17 -4.05 8.7 129
 -7 9 -14 53.09 8.83 129
 -6 -3 19 46.27 8.89 129
 -6 4 11 10.48 7.62 129
 -6 8 -16 44.27 8.6 129
 -5 -5 19 56.06 8.92 129
 -5 -3 18 9.4 7.07 129
 -5 -2 17 96.14 7.87 129
 -5 1 14 64.66 7.97 129
 -5 6 -19 39.43 8.71 129
 -5 7 -16 14.76 7.85 129
 -4 -7 18 236.96 9.89 129
 -4 -4 17 113.15 7.93 129
 -4 1 12 964.97 12.22 129
 -4 5 -19 173.7 9.56 129
 -4 6 -16 36.13 7.54 129
 -3 -9 16 56.61 9.03 129
 -3 -8 16 445.6 11.09 129
 -3 -7 16 157.35 8.22 129
 -3 -6 16 6.2 7.26 129
 -3 -4 15 257.31 8.96 129
 -3 3 -20 206.54 9.64 129
 -3 4 -18 50.08 7.74 129
 -3 5 -15 41.35 7.86 129
 -2 -9 14 165.12 9.91 129
 -2 -6 14 687.72 10.93 129
 -2 -4 13 33.45 6.62 129
 -2 -1 10 475.48 10.09 129
 -2 1 -20 -2.83 8.62 129
 -2 4 -13 88.54 7.02 129
 -1 -10 11 153.13 8.33 129
 -1 -8 12 589.5 10.78 129
 -1 -7 12 241.7 9.47 129
 -1 -5 11 258.18 8.18 129
 -1 -2 -19 22.98 8.93 129
 -1 -1 7 1829.44 18.39 129
 -1 0 -18 494.17 10.17 129
 -1 1 -16 101.18 8.13 129
 -1 2 -14 124.76 7.32 129
 -1 3 -8 5.02 7.45 129
 0 -11 7 172.44 9.38 129
 0 -10 8 55.41 7.93 129
 0 -8 9 14.57 8.09 129
 0 -7 9 47.95 6.83 129
 0 -5 8 1969.14 16.43 129
 0 -4 7 4038.29 23.88 129
 0 -3 6 6189.35 31.08 129
 0 -2 -16 -3.61 7.41 129
 0 -1 -15 16.7 7.86 129
 0 0 -13 602.29 10.29 129
 0 1 -9 528.71 11.03 129
 0 1 -8 629.97 12.15 129
 0 1 -7 1348.28 16.41 129
 0 1 -6 69.85 10.12 129
 0 1 -5 869.63 17.04 129
 1 -9 4 -4.04 7.97 129
 1 -2 -10 109.58 7.65 129
 -2 2 -18 95.47 5.98 129
 -2 3 -16 1.17 5.25 129
 1 -10 -8 5.21 18.46 126
 -9 8 7 49.36 15.39 128
 -8 7 8 13.71 11.73 128
 -6 8 -1 1369.26 23.76 129
 -3 5 -1 918.14 20.46 129
 1 -8 -11 23.56 12.35 129
 -9 6 12 122.51 11.89 129
 -8 10 -7 171.41 11.87 129
 -8 10 -6 144.76 11.98 129
 -7 5 11 14.51 9.21 129
 -6 5 9 654.42 15.48 129
 -5 3 11 2.65 7.63 129
 -5 4 9 108.25 9.05 129
 -3 2 8 414.27 11.93 129
 -2 -10 14 10.6 10.33 129
 -1 -9 12 4.08 9.04 129
 0 -12 5 45.03 10.8 129
 0 -6 -16 83.72 11.33 129
 1 -10 3 2.75 9.16 129
 1 -7 -12 -3.13 8.79 129
 -9 5 14 20.4 8.76 130
 -8 3 16 78.03 9.29 130
 -8 10 -10 105.11 9.43 130
 -8 10 -9 131.88 9.78 130
 -8 10 -8 78.25 9.07 130
 -7 2 16 16.84 7.95 130
 -7 4 13 466.98 11.33 130
 -7 9 -13 19.99 8.71 130
 -6 -2 19 60.44 8.69 130
 -6 -1 18 24.95 9.33 130
 -6 0 17 -13.3 7.42 130
 -6 1 16 70.37 7.85 130
 -6 3 13 59.95 7.92 130
 -6 8 -15 -6.73 8.74 130
 -6 8 -14 16.81 8.69 130
 -5 -4 19 42.47 8.98 130
 -5 6 -18 72.95 8.99 130
 -5 7 -15 226.55 8.76 130
 -4 -6 18 -1.46 8.57 130
 -4 -5 18 15.04 7.97 130
 -4 -2 16 38.86 7.92 130
 -4 -1 15 237.89 9.12 130
 -4 4 -20 4.71 8.5 130
 -4 5 -18 22.8 8.03 130
 -4 6 -15 760.02 11.35 130
 -3 -8 17 45.58 8.81 130
 -3 -5 16 22.4 7.5 130
 -3 -3 15 -2.24 7.59 130
 -3 -2 14 2.44 6.23 130
 -3 -1 13 680.33 10.41 130
 -3 1 10 1906.21 16.85 130
 -3 3 -19 76.51 8.44 130
 -3 4 -17 92.51 7.73 130
 -3 5 -14 1959.6 15.99 130
 -2 -8 15 44.57 7.41 130
 -2 -7 15 56.66 7.68 130
 -2 -5 14 -2.08 7.59 130
 -2 0 -20 119.99 9.4 130
 -2 0 9 137.78 8.31 130
 -2 1 -19 536.29 10.29 130
 -2 1 7 183.75 9.74 130
 -2 4 -12 620.02 10.2 130
 -2 4 -11 164.16 7.62 130
 -2 4 -3 3102.3 27.68 130
 -1 -11 11 15.74 8.58 130
 -1 -10 12 102.65 9.27 130
 -1 -6 12 34.14 6.45 130
 -1 -4 11 377.33 8.98 130
 -1 -3 -19 21.3 8.44 130
 -1 -3 10 116.28 7.69 130
 -1 -1 -18 131.83 8.02 130
 -1 0 -17 39.81 7.67 130
 -1 1 3 3111.34 36.89 130
 -1 2 -13 65.96 6.81 130
 0 -9 9 426.56 10.4 130
 0 -6 9 440.67 9.5 130
 0 -5 -16 83.13 9.45 130
 0 -4 -16 19.4 7.47 130
 0 -3 -16 191.23 8.81 130
 0 -2 -15 24.72 7.75 130
 0 -2 5 5.71 10.27 130
 0 -1 -14 912.14 11.63 130
 0 0 -12 4.14 6.63 130
 1 -8 5 79.43 7.33 130
 1 -7 5 86.03 7.49 130
 1 -6 -12 126.25 8.69 130
 1 -5 -12 110.15 8.43 130
 1 -5 4 439.51 11.92 130
 1 -4 -12 1589.09 17.1 130
 1 -3 -11 876.72 12.75 130
 1 -2 -9 58.95 7.28 130
 -4 6 -14 195.86 6.9 130
 -3 2 -20 125.3 6.95 130
 -3 5 -13 334.68 7.99 130
 -2 3 -15 103.47 6.18 130
 -1 1 -15 278.18 7.54 130
 -8 8 5 136.14 19.75 127
 -7 7 6 4.89 14.1 128
 1 -11 -1 36.33 14.15 129
 -9 10 -1 44.75 12.74 130
 -7 9 -3 43.41 10.89 130
 1 -11 0 198.83 14.02 130
 -9 7 10 15.85 10.73 130
 -5 2 13 54.59 9.72 130
 -4 3 9 28.02 8.18 130
 -3 3 6 2318.33 25.82 130
 0 -12 6 101.48 10.94 130
 0 -11 8 27.71 10.58 130
 0 -10 9 174.95 10.4 130
 1 -10 4 106.72 10.14 130
 1 -9 5 5.08 9.5 130
 1 -6 5 319.91 10.91 130
 1 -2 -8 6.66 8.97 130
 -8 5 13 34.34 9.01 131
 -7 0 19 2.85 8.12 131
 -7 3 15 37.93 7.57 131
 -7 9 -12 28.52 8.78 131
 -7 9 -11 143.24 9.62 131
 -6 2 15 63.34 7.9 131
 -6 7 -17 116.44 9.57 131
 -6 8 -13 3.53 7.17 131
 -5 -2 18 47.53 7.33 131
 -5 -1 17 33.14 7.33 131
 -5 0 16 742.02 11.66 131
 -5 6 -17 2.62 8.61 131
 -5 7 -14 361.18 9.52 131
 -5 7 -13 21.2 7.42 131
 -4 -4 18 28.9 7.66 131
 -4 -3 17 76.74 7.75 131
 -4 0 14 306.16 9.69 131
 -4 2 11 186.99 8.05 131
 -4 4 -19 722.76 11.94 131
 -4 5 -17 0.41 7.31 131
 -4 6 -13 351.13 9.59 131
 -3 -7 17 159.46 9.44 131
 -3 -6 17 19.97 7.33 131
 -3 -4 16 -0.81 7.55 131
 -3 0 12 511.08 9.88 131
 -3 3 -18 347.35 9.27 131
 -3 4 -16 216.19 8.74 131
 -3 5 -12 489.27 9.36 131
 -2 -10 15 2.63 8.36 131
 -2 -9 15 503.85 11.66 131
 -2 -6 15 154.58 8.48 131
 -2 -4 14 -1.16 6.16 131
 -2 -3 13 14.5 6.35 131
 -2 -2 12 908.4 11.4 131
 -2 -1 -20 98.22 9.31 131
 -2 0 -19 26.79 8.7 131
 -2 1 -18 -5.62 7.39 131
 -2 2 -17 332.55 9.45 131
 -2 2 5 1694.3 22.57 131
 -2 4 -10 1229.66 13.08 131
 -2 4 -9 1.91 6.77 131
 -2 4 -4 1998.22 20.98 131
 -1 -11 12 38.7 9.09 131
 -1 -9 13 717.39 11.37 131
 -1 -8 13 71.51 7.81 131
 -1 -7 13 544.61 10.53 131
 -1 -5 12 18.69 6.42 131
 -1 -3 -18 16.19 8.88 131
 -1 -2 -18 46.37 8.41 131
 -1 -2 9 -3.01 7.29 131
 -1 -1 -17 223.05 8.98 131
 -1 0 -16 204.13 8.97 131
 -1 2 -12 102.06 7.45 131
 0 -9 10 194.36 8.93 131
 0 -8 10 1389.68 14.52 131
 0 -7 10 145.64 7.42 131
 0 -5 9 740.31 11.14 131
 0 -4 8 5.63 7.24 131
 0 -3 -15 4.46 7.48 131
 0 -1 -13 52.64 6.97 131
 0 -1 3 2551.34 31.03 131
 0 0 -11 1136.51 13 131
 1 -4 -11 58.96 7.07 131
 1 -4 3 2573.59 25.45 131
 1 -3 -10 531.14 10.97 131
 1 -2 -7 688.92 13.58 131
 -2 3 -14 191.53 6.04 131
 1 -11 -2 127.82 17.56 129
 1 -9 -9 -4.44 13.52 130
 -7 6 9 32.8 10.8 131
 -5 5 7 214.63 12.16 131
 1 -11 1 4 9.99 131
 1 -11 2 35.21 10.36 131
 1 -3 1 8.58 15.66 131
 -8 4 15 57.49 10.9 131
 -8 6 11 28.08 9.2 131
 -7 9 -10 121.97 9.67 131
 -7 9 -5 225.66 10.83 131
 -7 9 -4 12.5 9.17 131
 -6 8 -2 4.02 9.56 131
 -5 7 -1 1139.32 19.91 131
 -1 -4 -18 33.57 10.9 131
 0 -12 7 9.61 10.21 131
 0 -6 -15 162.98 11.99 131
 1 -8 -10 149.31 11.17 131
 1 -8 6 378.2 10.64 131
 1 -7 -11 69.42 9.64 131
 1 -6 -11 1.94 9.12 131
 1 -2 -6 1478.96 20.37 131
 1 -2 -3 58.15 14.47 131
 -7 1 18 60.77 8.79 132
 -7 2 17 97.15 9.15 132
 -7 9 -9 27.14 7.5 132
 -7 9 -8 63.46 7.69 132
 -7 9 -7 60.02 7.79 132
 -7 9 -6 18.45 7.38 132
 -6 -2 20 4.27 8.23 132
 -6 -1 19 3.37 8.55 132
 -6 0 18 52.79 9.02 132
 -6 7 -16 -7.13 8.66 132
 -6 8 -12 11.19 7.07 132
 -6 8 -11 2.11 7.11 132
 -5 -4 20 9.26 8.39 132
 -5 -3 19 3.83 8.64 132
 -5 1 15 11.79 7.57 132
 -5 5 -19 94.97 9.02 132
 -5 6 -16 123.95 7.92 132
 -5 7 -12 -4.21 7.43 132
 -4 -6 19 157.89 9.28 132
 -4 -5 19 44.34 8.67 132
 -4 1 13 105.75 7.24 132
 -4 3 -20 138.18 9.31 132
 -4 4 -18 3.5 8.04 132
 -4 5 -16 -4.54 7.49 132
 -4 6 -12 39.35 7.79 132
 -3 -8 18 311.54 10.24 132
 -3 -7 18 122.79 9.38 132
 -3 -5 17 -3.99 7.28 132
 -3 1 -20 3.4 8.43 132
 -3 2 -19 5.49 8.82 132
 -3 3 -17 16.81 7.33 132
 -3 4 -15 281.04 8.83 132
 -3 5 -11 917.53 11.38 132
 -2 -9 16 1.8 8.53 132
 -2 -8 16 134.47 9.47 132
 -2 -7 16 20.17 7.36 132
 -2 -5 15 20.91 7.52 132
 -2 -1 -19 142.18 9.82 132
 -2 -1 11 1454.79 14.25 132
 -2 2 -16 12.38 7.59 132
 -2 4 -8 559.96 10.68 132
 -2 4 -7 4.15 7.33 132
 -2 4 -6 142.4 8.72 132
 -2 4 -5 880.57 14.24 132
 -1 -10 13 39.45 8.89 132
 -1 -6 13 29.33 7.88 132
 -1 -2 -17 270.5 9.26 132
 -1 -1 8 22.19 8.04 132
 -1 0 6 818.03 15.16 132
 -1 1 -14 758.76 10.77 132
 -1 2 -11 1739.57 14.99 132
 0 -11 9 -0.65 8.86 132
 0 -10 10 52.26 7.72 132
 0 -6 10 111.74 7.09 132
 0 -5 -15 49.27 7.64 132
 0 -4 -15 50.04 7.79 132
 0 -3 7 29.04 8.33 132
 0 -2 -14 35.45 7.7 132
 0 0 -10 9.31 7.04 132
 1 -10 5 143.33 8.88 132
 1 -9 6 263.65 9.87 132
 1 -7 6 205.81 8.64 132
 1 -5 -11 8.01 7.72 132
 1 -2 -5 102.5 10.16 132
 -4 -2 17 358.18 7.8 132
 -3 -3 16 123.97 6.33 132
 -3 -2 15 174.49 6.75 132
 -2 3 -13 951.42 10.43 132
 -1 -4 12 11.84 4.66 132
 -1 -3 11 179.84 6.27 132
 -3 4 3 1354.12 39.88 129
 -9 10 -2 238.16 14.36 132
 -4 6 -1 611.62 16.94 132
 1 -11 3 150.95 11.43 132
 -6 4 12 92.9 9.93 132
 -6 8 -3 14.21 9.43 132
 -4 4 7 24.72 8.44 132
 -3 5 -2 27.83 9.44 132
 0 -12 8 36.15 10.52 132
 0 -7 -14 345.89 13.74 132
 1 -5 5 85.86 9.75 132
 1 -4 -10 1745.28 18.65 132
 1 -3 -9 2595.9 21.99 132
 1 -2 -4 20.53 12.2 132
 -8 3 17 21.77 8.69 133
 -7 4 14 14.21 7.52 133
 -7 8 -15 97.67 9.36 133
 -6 1 17 22.9 7.4 133
 -6 3 14 122.87 8.36 133
 -6 6 -18 474.3 11.07 133
 -6 7 -15 37.3 8.84 133
 -6 8 -10 124.33 8.24 133
 -6 8 -9 34.07 7.75 133
 -5 -2 19 95.34 9.14 133
 -5 -1 18 167.49 8.24 133
 -5 2 14 11 7.68 133
 -5 3 12 150.84 9.02 133
 -5 5 -18 202.25 9.6 133
 -5 6 -15 69.45 7.84 133
 -5 7 -11 104.48 8.27 133
 -5 7 -10 467.25 10.39 133
 -4 -4 19 36.14 8.75 133
 -4 -3 18 57.8 7.94 133
 -4 -1 16 254.94 9.12 133
 -4 0 15 173.11 8.68 133
 -4 2 -20 20.29 8.19 133
 -4 3 -19 30.25 8.84 133
 -4 5 -15 -17.5 7.61 133
 -4 6 -11 258.39 8.15 133
 -4 6 -10 18.55 6.36 133
 -3 -6 18 -1.56 8.62 133
 -3 -4 17 118.9 8.12 133
 -3 -1 14 569.95 9.83 133
 -3 0 -20 16.49 8.36 133
 -3 1 -19 4.84 8.53 133
 -3 1 11 218.98 8.41 133
 -3 2 -18 526.03 10.42 133
 -3 2 9 77.87 7.65 133
 -3 4 -14 156.2 8.38 133
 -3 5 -10 166.41 7.73 133
 -3 5 -9 699.8 10.91 133
 -2 -6 16 232.92 8.8 133
 -2 -4 15 258.19 8.97 133
 -2 -3 14 48.31 6.6 133
 -2 -2 -19 13.65 8.35 133
 -2 -2 13 22.97 6.61 133
 -2 0 -18 217.14 8.73 133
 -2 0 10 21.65 6.74 133
 -2 1 -17 524.93 10.34 133
 -2 1 8 1156.52 15.35 133
 -2 2 -15 173.34 8.56 133
 -1 -11 13 4.09 8.37 133
 -1 -10 14 26.82 8.79 133
 -1 -9 14 4.54 7.33 133
 -1 -8 14 57.75 7.77 133
 -1 -7 14 13.6 7.58 133
 -1 -5 13 261.94 7.91 133
 -1 -4 -17 80.56 9.45 133
 -1 -3 -17 3.88 8.04 133
 -1 -2 10 1150.12 13.21 133
 -1 -1 -16 179.23 8.74 133
 -1 0 -15 602.47 10.93 133
 -1 1 -13 409.39 8.99 133
 -1 2 -10 1093.32 12.85 133
 -1 2 -9 806.3 12.07 133
 0 -11 10 55.53 9.11 133
 0 -9 11 368.15 9.91 133
 0 -8 11 52.8 7.88 133
 0 -7 11 502.51 9.42 133
 0 -5 10 32.7 6.82 133
 0 -4 9 363.18 9.33 133
 0 -3 -14 18.61 7.46 133
 0 -2 -13 262.85 8.24 133
 0 -2 6 519.46 12.84 133
 0 -1 -12 1330.43 13.78 133
 0 0 -9 1252.83 14.57 133
 1 -11 4 14.72 7.2 133
 1 -10 6 140.33 8.84 133
 1 -8 7 84.27 7.24 133
 1 -6 6 426.9 10.21 133
 -7 8 -14 153.39 7.76 133
 -4 4 -17 666.52 9.63 133
 -2 3 -12 53.86 5.15 133
 1 -10 -7 145.52 22.19 130
 -8 9 1 90.07 15.17 131
 -6 6 7 3.09 12.23 132
 -9 10 -3 30.76 12.3 133
 -9 6 13 32.97 10.68 133
 -9 10 -4 138.79 12.02 133
 -7 5 12 100.63 9.9 133
 -6 5 10 4.48 9.42 133
 -6 8 -4 156.76 10.77 133
 -5 4 10 20.34 8.02 133
 -5 7 -2 -1.11 7.88 133
 -4 6 -2 546.56 14.1 133
 -3 5 -3 664.92 14.86 133
 -1 2 -1 679.71 24.96 133
 0 -12 9 115.52 11.2 133
 0 -10 11 93.23 9.71 133
 0 -6 -14 47.15 11.15 133
 1 -11 5 -2.32 8.77 133
 1 -9 7 643.8 13.54 133
 1 -7 -10 114.73 10.41 133
 1 -7 7 787.74 12.92 133
 1 -5 -10 102.32 8.77 133
 1 -4 4 1288.95 18.63 133
 1 -3 -8 60.8 8.91 133
 -9 10 -8 200.34 10.52 134
 -9 10 -7 36.04 8.88 134
 -9 10 -6 64.29 8.93 134
 -9 10 -5 30.12 8.57 134
 -8 9 -12 3.4 8.22 134
 -7 1 19 68.3 8.93 134
 -7 3 16 117.8 9.57 134
 -7 8 -13 49.04 8.51 134
 -6 -1 20 5.9 8.46 134
 -6 2 16 28.58 7.55 134
 -6 6 -17 -1.73 8.86 134
 -6 7 -14 29.59 7.37 134
 -6 8 -8 16.18 7.57 134
 -6 8 -7 470.51 11.07 134
 -6 8 -6 4.25 7.69 134
 -6 8 -5 511.07 11.74 134
 -5 -3 20 4.15 8.29 134
 -5 0 17 15.31 7.36 134
 -5 1 16 220.45 9 134
 -5 4 -19 396.76 10.59 134
 -5 5 -17 418.54 10.49 134
 -5 6 -14 105.47 8 134
 -5 7 -9 0.98 7.83 134
 -4 -5 20 3.41 8.37 134
 -4 2 12 375.54 9.39 134
 -4 3 10 193.68 8.57 134
 -4 5 -14 233.17 8.94 134
 -4 6 -9 330.56 8.99 134
 -3 -7 19 16.08 8.69 134
 -3 -5 18 0.35 7.16 134
 -3 0 13 734.6 10.9 134
 -3 3 -16 254.71 8.79 134
 -3 4 -13 203.35 7.59 134
 -3 5 -8 19.47 6.71 134
 -3 5 -7 110.92 7.59 134
 -3 5 -6 106.37 7.85 134
 -3 5 -4 791.52 13.8 134
 -2 -9 17 250.9 10.14 134
 -2 -8 17 30.09 8.72 134
 -2 -7 17 63.76 7.43 134
 -2 -5 16 6.8 7.61 134
 -2 -1 -18 5.13 8.06 134
 -2 -1 12 299.75 8.59 134
 -2 0 -17 251.21 8.9 134
 -2 1 -16 33.79 7.75 134
 -2 2 -14 424.38 8.91 134
 -1 -9 15 744.14 12.39 134
 -1 -8 15 179.08 8.54 134
 -1 -6 14 24.25 7.55 134
 -1 -2 -16 149.32 8.32 134
 -1 -1 -15 2.62 7.56 134
 -1 0 -14 517.82 9.51 134
 -1 1 -12 939.14 11.7 134
 -1 2 -8 2.94 7.58 134
 0 -9 12 105.83 8.12 134
 0 -8 12 21.7 7.75 134
 0 -6 11 29.61 6.49 134
 0 -5 -14 72.95 7.99 134
 0 -4 -14 48.24 7.78 134
 0 -3 8 996.33 13.35 134
 0 -1 -11 -0.51 6.54 134
 0 0 -8 301.07 10.1 134
 -4 3 -18 178.27 6.65 134
 -2 3 -11 536.35 8.66 134
 -1 -4 13 486.69 8.07 134
 1 -11 -3 2.86 18.8 131
 1 -9 -8 47.46 12.04 133
 1 -8 -9 34.92 10.57 134
 -8 4 16 52.63 10.71 134
 -8 5 14 29.86 10.61 134
 -8 9 -11 26.9 10.84 134
 -6 0 19 11.82 10.28 134
 -5 7 -8 1245.09 15.47 134
 -5 7 -3 341.54 11.5 134
 -4 1 14 865.49 13.87 134
 -4 6 -8 1419.24 15.29 134
 -4 6 -3 633.62 14 134
 -3 5 -5 7 8.69 134
 0 -11 11 24.87 10.81 134
 0 -7 -13 103.92 11.31 134
 1 -11 6 17.69 9.05 134
 1 -10 7 235.78 10.95 134
 1 -8 8 364.16 10.27 134
 1 -6 -10 25.4 9.38 134
 1 -6 7 940 13.88 134
 1 -5 6 1677.81 17.84 134
 1 -4 -9 132.25 9.61 134
 1 -3 2 2592.4 31.66 134
 -8 9 -10 31.43 8.89 135
 -7 2 18 8.15 8.47 135
 -7 7 -16 13.52 8.57 135
 -7 8 -12 1.76 7.12 135
 -6 1 18 136.43 9.48 135
 -6 6 -16 534.18 11.68 135
 -6 7 -13 45.18 7.58 135
 -5 -2 20 129.85 9.34 135
 -5 -1 19 -5.92 8.65 135
 -5 4 -18 93.73 9.42 135
 -5 5 -16 880.02 12.09 135
 -5 6 -13 37.48 7.59 135
 -5 7 -7 9.41 6.4 135
 -5 7 -6 95.44 7.22 135
 -5 7 -5 82.82 7.33 135
 -5 7 -4 354.92 9.96 135
 -4 -4 20 4.18 8.46 135
 -4 -3 19 11.36 7.8 135
 -4 -2 18 335.94 9.36 135
 -4 -1 17 38.95 7.79 135
 -4 2 -19 -3.4 8.55 135
 -4 4 -16 320.35 9.34 135
 -4 5 -13 19.85 7.96 135
 -4 6 -7 322.88 9.06 135
 -4 6 -6 101.78 7.67 135
 -3 -6 19 -9.26 8.52 135
 -3 -4 18 13.94 7.64 135
 -3 -3 17 112.81 8.15 135
 -3 -2 16 85.41 8.22 135
 -3 -1 15 -0.72 7.74 135
 -3 0 -19 153.1 9.84 135
 -3 1 -18 0.27 7.06 135
 -3 2 -17 153.06 8.28 135
 -3 3 -15 164.93 8.3 135
 -3 4 -12 388.61 8.79 135
 -2 -8 18 122.66 9.49 135
 -2 -6 17 52.98 7.49 135
 -2 -4 16 96.79 7.97 135
 -2 -3 -18 10.06 8.23 135
 -2 -3 15 120.19 8.41 135
 -2 -2 -18 306.75 10.54 135
 -2 1 -15 -6.4 7.64 135
 -1 -10 15 148.82 9.79 135
 -1 -7 15 11.74 7.25 135
 -1 -5 -16 392.77 11.3 135
 -1 -5 14 230.71 9.19 135
 -1 -4 -16 10.26 8.86 135
 -1 -3 -16 113.73 8.31 135
 -1 -3 12 378.99 9.06 135
 -1 -1 9 550.22 11.09 135
 -1 0 -13 1471.78 13.82 135
 -1 0 7 1819.58 18.85 135
 -1 1 -11 179.21 7.95 135
 -1 2 -7 368.05 10.68 135
 0 -10 12 309.31 9.72 135
 0 -7 12 70.57 8.11 135
 0 -5 11 79.7 6.85 135
 0 -4 10 9.05 6.83 135
 0 -3 -13 162.37 8.9 135
 0 -2 -12 190.5 8.04 135
 0 -1 -10 3.98 6.8 135
 0 -1 4 3793.65 32.41 135
 0 0 -7 156.3 9.73 135
 1 -9 8 314.5 10.09 135
 1 -7 8 599.2 10.57 135
 -6 5 -18 163.3 7.65 135
 -3 -5 19 19.24 6.2 135
 -2 -2 14 136.94 5.84 135
 -1 -6 15 25.7 5.68 135
 -1 -2 11 12.58 4.91 135
 -8 7 9 324.64 16.47 134
 -8 9 0 45.74 12.01 134
 -9 7 11 210.04 14.61 135
 1 -12 2 110.91 13.23 135
 -8 6 12 133.12 12.05 135
 -7 6 10 38.97 9.41 135
 -6 3 15 3.98 9.08 135
 -6 4 13 127.43 10.13 135
 -4 6 -5 280.87 10.51 135
 -4 6 -4 922.9 15.15 135
 -3 3 7 180.66 10.61 135
 -2 2 6 20.99 10.09 135
 -1 1 4 123.01 14.92 135
 0 -8 -12 452.66 14.78 135
 0 -6 -13 99.6 9.94 135
 0 -4 -13 153.58 10.28 135
 1 -12 3 -2.04 10.22 135
 1 -11 7 17.35 9.08 135
 1 -10 8 635.57 13.2 135
 1 -5 -9 406.83 11.68 135
 1 -3 -7 146.53 10.28 135
 -8 8 -14 9.89 8.31 136
 -8 9 -9 62.73 8.87 136
 -8 9 -8 161.8 10.05 136
 -7 4 15 122.93 9.77 136
 -7 7 -15 173.82 9.4 136
 -7 8 -11 -0.53 7.2 136
 -6 2 17 155.18 8.56 136
 -6 7 -12 49.37 7.63 136
 -5 0 18 -2.44 7.37 136
 -5 2 15 50.72 7.84 136
 -5 3 -19 12.85 8.4 136
 -5 3 13 253.81 9.76 136
 -5 6 -12 10.74 7.67 136
 -4 0 16 220.89 9.12 136
 -4 1 -19 7.29 8.28 136
 -4 2 -18 13.14 8.59 136
 -4 3 -17 61.93 7.7 136
 -4 4 -15 265.81 8.93 136
 -4 5 -12 238.21 8.58 136
 -3 -6 20 11.47 8.27 136
 -3 -1 -19 60.24 8.98 136
 -3 0 -18 235.69 10.18 136
 -3 0 14 265.8 8.17 136
 -3 1 -17 498.03 10.3 136
 -3 1 12 222.31 8.12 136
 -3 2 -16 27.81 7.58 136
 -3 2 10 893.8 13.05 136
 -3 3 -14 48.49 7.86 136
 -3 4 -11 74.44 7.09 136
 -2 -7 18 9.96 8.3 136
 -2 -6 18 18.12 7.12 136
 -2 -5 17 9.13 7.18 136
 -2 -1 -17 348.35 9.52 136
 -2 0 -16 1349.31 13.84 136
 -2 0 11 159.88 7.85 136
 -2 1 9 61.25 7.52 136
 -2 2 -13 50.78 6.72 136
 -2 3 -10 717.09 10.89 136
 -1 -10 16 191.33 9.81 136
 -1 -9 16 17.29 8.66 136
 -1 -8 16 48.52 7.36 136
 -1 -7 16 54.34 7.63 136
 -1 -2 -15 83.41 8.2 136
 -1 -1 -14 5.39 7.62 136
 -1 2 -6 142.02 10.02 136
 -1 2 -5 949.93 16.13 136
 -1 2 -4 51.77 11.34 136
 -1 2 -2 2468.82 32.25 136
 0 -11 12 160.15 9.84 136
 0 -10 13 36.13 8.24 136
 0 -9 13 876.13 12.5 136
 0 -8 13 108.87 8.24 136
 0 -7 13 58.86 7.86 136
 0 -6 12 377.15 8.6 136
 0 -5 -13 12.38 7.29 136
 0 -3 9 499.93 10.43 136
 0 -2 7 594.48 12.2 136
 0 0 -6 7.53 9.35 136
 1 -9 9 290.81 9.85 136
 1 -8 9 -6.99 7.93 136
 1 -6 8 78.42 7.26 136
 1 -5 7 49.51 7.45 136
 1 -4 5 608.93 12.85 136
 -2 -1 13 200.75 6.35 136
 -1 -4 14 69.02 4.93 136
 1 -12 1 25.07 13.47 135
 -8 9 -1 173.6 12.51 136
 1 -12 4 5.86 11.75 136
 1 -7 -9 19.12 10.64 136
 -7 3 17 38.03 10.56 136
 -7 5 13 1.15 8.88 136
 -5 4 11 225.63 11.46 136
 -5 5 8 58.02 8.6 136
 -4 4 8 160.52 9.85 136
 -2 -2 -17 -2.81 8.91 136
 -1 2 -3 88.92 15.32 136
 0 -3 -12 4.47 7.61 136
 0 -2 -11 1041.69 13.9 136
 1 -12 5 -2.01 10.22 136
 1 -11 8 6.24 8.81 136
 1 -10 9 366.92 11.71 136
 1 -6 -9 46.31 9.81 136
 1 -4 -8 3500.04 27.06 136
 -8 8 -13 212.95 9.91 137
 -8 9 -7 6.19 7.26 137
 -8 9 -6 58.3 7.99 137
 -7 7 -14 20.65 8.63 137
 -7 8 -10 69.21 7.59 137
 -6 0 20 -8.35 8.42 137
 -6 1 19 -2.95 8.52 137
 -6 5 -17 366.09 10.98 137
 -6 6 -15 49.44 7.49 137
 -6 7 -11 -2.4 7.4 137
 -5 -2 21 118.32 9.12 137
 -5 1 17 2 7.36 137
 -5 2 -19 88.91 8.89 137
 -5 3 -18 111.01 9.08 137
 -5 4 -17 175.05 8.58 137
 -5 5 -15 423.21 9.86 137
 -4 -4 21 8.99 8.34 137
 -4 -3 20 23.26 8.83 137
 -4 -2 19 241.77 9 137
 -4 -1 18 580.53 10.6 137
 -4 0 -19 8.99 8.27 137
 -4 1 15 450.73 10.62 137
 -4 2 13 21.05 7.34 137
 -4 3 -16 907.97 11.87 137
 -4 4 -14 26.49 7.64 137
 -4 5 -11 103.73 7.01 137
 -3 -5 20 -2.4 8.41 137
 -3 -4 19 14.29 7.18 137
 -3 -3 18 60.72 7.79 137
 -3 -2 17 3.16 7.46 137
 -3 -1 -18 17.71 8.93 137
 -3 -1 16 1172.99 13.6 137
 -3 4 -10 740.83 10.93 137
 -2 -8 19 27.69 8.41 137
 -2 -7 19 -2.87 8.33 137
 -2 -4 -17 111.96 9.74 137
 -2 -4 17 -8.09 7.42 137
 -2 -3 -17 83.09 9.14 137
 -2 -3 16 54.38 7.87 137
 -2 -1 -16 11.54 7.66 137
 -2 0 -15 -5.66 7.7 137
 -2 1 -14 7.26 6.29 137
 -2 2 -12 685.95 10.37 137
 -2 3 -9 667.88 11.03 137
 -1 -9 17 56.44 8.73 137
 -1 -6 -15 250.25 10.63 137
 -1 -6 16 9.35 7.44 137
 -1 -5 -15 4.95 8.63 137
 -1 -5 15 79.72 8.02 137
 -1 -4 -15 172.17 8.72 137
 -1 -3 -15 240.15 9.2 137
 -1 -3 13 928.58 11.3 137
 -1 -1 10 50.43 7.41 137
 -1 0 -12 166.93 7.67 137
 -1 1 -10 2860.91 18.93 137
 0 -11 13 100.5 9.35 137
 0 -9 14 92.16 7.85 137
 0 -8 14 9.93 7.49 137
 0 -6 13 7.26 7.01 137
 0 -5 12 504.05 9.36 137
 0 -4 11 312.59 8.76 137
 0 -1 -9 158.27 8.4 137
 0 -1 5 882.88 17.18 137
 0 0 -5 1555.32 20.93 137
 1 -12 6 0.91 8.34 137
 1 -9 10 285.91 9.68 137
 1 -8 10 6.75 7.63 137
 1 -7 9 13.43 6.57 137
 1 -3 -6 34.33 7.9 137
 1 -3 3 1867.41 23.7 137
 -5 6 -11 169.43 6.82 137
 -3 2 -15 411.35 8.13 137
 -2 -5 18 10 5.36 137
 -1 -8 17 2.13 6.05 137
 -7 8 2 509.23 22.25 135
 -9 8 8 113 17.18 136
 1 -12 0 203.5 16.89 136
 -8 9 -2 163.89 11.92 137
 1 -8 -8 -1.05 10.27 137
 -8 5 15 95.78 11.37 137
 -8 9 -5 80.92 9.54 137
 -8 9 -4 59.75 9.52 137
 -8 9 -3 427.46 13.33 137
 -6 5 11 23.23 9.64 137
 -4 3 11 585.67 12.34 137
 0 -10 14 222.39 12.06 137
 0 -7 -12 137.96 11.05 137
 0 -4 -12 42 9.61 137
 1 -12 7 4.84 10.21 137
 -9 9 -10 -0.99 8.36 138
 -8 8 -12 46.25 9.03 138
 -7 6 -16 149.15 9.73 138
 -7 7 -13 52.61 8.52 138
 -7 8 -9 134.1 8.47 138
 -7 8 -8 83.86 8 138
 -6 3 16 2.3 7.31 138
 -6 4 -18 10.93 8.58 138
 -6 5 -16 16.12 8.73 138
 -6 6 -14 194.47 8.62 138
 -6 7 -10 -0.61 7.65 138
 -5 -1 20 126.99 9.16 138
 -5 0 19 206.93 9.88 138
 -5 4 -16 26.37 7.39 138
 -5 5 -14 254.55 9.12 138
 -5 6 -10 17.51 7.77 138
 -4 0 17 138.63 8.38 138
 -4 1 -18 72.56 8.88 138
 -4 2 -17 7.11 7.31 138
 -4 5 -10 51.14 6.79 138
 -3 -2 -18 105.22 8.88 138
 -3 0 -17 84.77 7.78 138
 -3 1 -16 238.2 8.87 138
 -3 1 13 653.8 10.81 138
 -3 3 -13 102.01 6.84 138
 -2 -6 19 28.55 8.94 138
 -2 -2 -16 180.71 8.68 138
 -2 -2 15 385.02 9.21 138
 -2 0 12 170.19 7.76 138
 -2 2 -11 -5.73 6.66 138
 -2 3 -8 540.29 10.7 138
 -1 -7 17 15.43 7.25 138
 -1 -5 16 10.2 7.5 138
 -1 -4 15 3.49 7.58 138
 -1 -2 -14 28.47 7.88 138
 -1 -2 12 517.87 9.87 138
 -1 -1 -13 130.12 7.3 138
 -1 0 8 220.62 9.7 138
 -1 1 -9 119.29 8.17 138
 0 -11 14 278.1 10.65 138
 0 -7 14 5.43 7.35 138
 0 -6 -12 12.37 7.6 138
 0 -5 -12 25.8 7.85 138
 0 -3 10 96.71 7.53 138
 0 -2 -10 186.37 8.31 138
 0 -2 8 14.68 7.88 138
 0 0 -4 1799.93 24.57 138
 1 -11 9 46.34 8.46 138
 1 -10 10 377.4 10.21 138
 1 -7 10 2.75 6.22 138
 1 -6 9 18.41 6.6 138
 1 -5 8 498.64 10.11 138
 1 -4 6 223.85 9.65 138
 -3 -3 19 93.43 6.14 138
 -3 4 -9 18.62 4.79 138
 -2 1 -13 99.83 5.26 138
 -6 6 8 25.48 11.18 138
 -8 6 13 -3.23 10.25 138
 -6 4 14 79.25 9.65 138
 -5 2 16 623.14 12.83 138
 -5 3 14 140.06 10.32 138
 -3 3 8 44.57 8.73 138
 0 -8 -11 61.9 11.2 138
 0 -3 -11 1026.56 14.16 138
 1 -12 8 38.45 10.16 138
 1 -5 -8 30.57 8.53 138
 1 -4 -7 42.56 9.06 138
 -9 9 -9 91.07 9.26 139
 -8 7 -14 -1.85 8.56 139
 -8 8 -11 87.97 9.32 139
 -7 3 18 27.52 8.37 139
 -7 4 16 61.07 9.25 139
 -7 6 -15 59.22 9.08 139
 -7 7 -12 28.96 7.26 139
 -7 8 -7 72.71 8.07 139
 -6 2 18 268.16 10.51 139
 -6 4 -17 241.06 9.66 139
 -6 6 -13 65.75 7.68 139
 -6 7 -9 -1.93 7.51 139
 -5 1 18 53.64 7.37 139
 -5 2 -18 126 9.3 139
 -5 3 -17 0.75 7.87 139
 -5 4 -15 192.1 8.59 139
 -5 5 -13 90.28 8.02 139
 -4 -3 21 96.95 9.04 139
 -4 -2 20 93.38 9.54 139
 -4 -1 19 23.53 7.58 139
 -4 0 -18 96.64 8.92 139
 -4 1 16 81.89 8.23 139
 -4 2 -16 67.16 7.89 139
 -4 2 14 684.88 12 139
 -4 3 -15 29.24 8.03 139
 -4 4 -13 35.36 7.86 139
 -4 5 -9 335.73 8.8 139
 -3 -5 21 86.24 8.86 139
 -3 -4 20 211.73 9.97 139
 -3 -2 18 166.86 8.54 139
 -3 -1 -17 184 8.33 139
 -3 -1 17 200.58 8.73 139
 -3 0 15 17.63 7.8 139
 -3 2 -14 1.21 7.53 139
 -3 2 11 35.22 6.95 139
 -3 3 -12 291.17 8.15 139
 -2 -7 20 -1.52 8.35 139
 -2 -5 -16 138.49 9.73 139
 -2 -5 19 35.44 7.27 139
 -2 -4 -16 123.32 9.65 139
 -2 -4 18 83.28 7.67 139
 -2 -3 -16 158.31 8.48 139
 -2 -3 17 215.2 8.64 139
 -2 -1 -15 273.57 9.06 139
 -2 -1 14 404.71 8.92 139
 -2 0 -14 209.1 8.88 139
 -2 1 10 88.48 7.51 139
 -2 2 7 810.33 14.64 139
 -2 3 -7 322.86 9.8 139
 -1 -9 18 -12.89 8.46 139
 -1 -8 18 17.88 8.48 139
 -1 -6 -14 24.69 8.93 139
 -1 -6 17 17.74 7.36 139
 -1 -4 -14 93.05 8.09 139
 -1 -3 -14 503.08 10.57 139
 -1 -3 14 298.11 8.22 139
 -1 -2 -13 216.09 9.16 139
 -1 -1 -12 1116.1 12.64 139
 -1 -1 11 118.16 7.65 139
 -1 0 -11 294.2 8.73 139
 -1 1 -8 1826.92 16.96 139
 -1 1 5 615.34 15.48 139
 0 -10 15 70.43 9.17 139
 0 -9 15 77.56 7.77 139
 0 -8 15 7.97 7.12 139
 0 -7 15 70.56 8 139
 0 -6 14 93.64 7.96 139
 0 -5 13 1.82 6.38 139
 0 -4 12 646.84 10.24 139
 0 -1 -8 1189.3 15.07 139
 0 0 -3 750.54 21.03 139
 1 -12 9 23.33 8.79 139
 1 -11 10 300.9 10.87 139
 1 -10 11 77.04 7.72 139
 1 -9 11 1003.62 13.07 139
 1 -8 11 279.46 9.49 139
 1 -7 11 3.56 6.22 139
 1 -6 10 696.49 10.71 139
 1 -4 7 1262.55 14.87 139
 1 -3 4 26.5 9.83 139
 -6 3 -18 59.71 6.7 139
 -6 5 -15 1.05 5.03 139
 -2 -2 16 662.87 9.66 139
 -1 -7 18 47.25 5.75 139
 1 -5 9 1062.08 11.79 139
 -4 5 4 410.3 24.29 136
 1 -10 -6 13.86 19.06 136
 -7 7 7 569.6 23.42 137
 1 -12 -1 14.48 15.31 137
 1 -9 -7 18.59 12.74 138
 -7 8 1 124.93 12.94 139
 1 -7 -8 21.49 10.88 139
 1 -6 -8 31.4 9.11 139
 2 -8 1 0.81 9.04 139
 2 -8 2 357.57 13.31 139
 -9 9 -8 38.86 10.86 139
 -7 5 14 -3.93 10.48 139
 -7 6 11 129.63 10.71 139
 -7 8 -6 14.7 9.26 139
 -5 6 -9 -2.92 7.58 139
 -1 -5 -14 119.49 9.77 139
 0 -9 -10 9.51 10.35 139
 1 -3 -5 70.08 10.77 139
 2 -9 3 612.79 15.07 139
 2 -8 3 401.85 12.41 139
 2 -7 2 427.52 13.38 139
 -8 8 -10 4.67 8.51 140
 -7 5 -16 32.02 8.7 140
 -7 6 -14 64.7 9.1 140
 -7 8 -5 523.09 11.66 140
 -6 1 20 54.29 8.82 140
 -6 6 -12 27.51 7.59 140
 -6 7 -8 549.48 11.16 140
 -5 -1 21 3.19 8.46 140
 -5 0 20 251.99 10.13 140
 -5 1 -18 12.04 8.59 140
 -5 3 -16 1.48 7.17 140
 -5 4 12 23.71 7.84 140
 -5 5 -12 403.91 9.84 140
 -4 -1 -18 25.28 8.43 140
 -4 0 18 486.03 10.38 140
 -4 1 -17 23.15 7.32 140
 -4 3 -14 158.81 8.57 140
 -4 3 12 26.42 6.5 140
 -4 4 -12 135.31 7.14 140
 -3 -3 -17 78.06 8.99 140
 -3 -3 20 10.98 8.64 140
 -3 -2 -17 1.7 8.63 140
 -3 0 -16 895.35 12.11 140
 -3 1 -15 725.19 11.13 140
 -3 3 -11 601.74 10 140
 -3 4 -8 585.04 10.59 140
 -2 -6 20 -14.79 8.5 140
 -2 -2 -15 82.33 8.17 140
 -2 0 13 203.16 7.95 140
 -2 1 -12 45.82 6.84 140
 -2 2 -10 1431.66 13.95 140
 -2 3 -6 46.11 8.23 140
 -1 -6 18 7.22 7.06 140
 -1 -5 17 161.11 8.23 140
 -1 -4 16 199.18 8.42 140
 -1 -2 13 867.55 11.36 140
 -1 0 -10 568.04 10.54 140
 -1 0 9 189.59 8.79 140
 0 -10 16 107.1 9.19 140
 0 -9 16 17.98 8.93 140
 0 -8 16 173.48 8.33 140
 0 -7 -11 27.17 7.57 140
 0 -6 15 -1.24 7.44 140
 0 -5 14 581.72 9.63 140
 0 -4 -11 113.56 7.3 140
 0 -3 11 61.61 7.1 140
 0 -2 -9 260.85 9.07 140
 0 -2 9 2.96 7.31 140
 0 -1 -7 227.84 10.2 140
 0 -1 6 66.44 10.17 140
 1 -12 10 -1.1 8.31 140
 1 -11 11 54.69 8.94 140
 1 -10 12 74.56 7.97 140
 1 -9 12 15.59 7.72 140
 1 -8 12 308.02 9.5 140
 1 -3 5 851.26 14.95 140
 2 -8 4 1022.11 15.22 140
 -3 -4 21 38.33 6.13 140
 -1 -8 19 80.66 6.71 140
 -1 -3 15 1352.68 11.97 140
 -8 7 10 173.56 16.16 139
 -7 8 0 382.76 15.1 140
 2 -9 1 -3.6 10.94 140
 2 -9 2 48.54 11.46 140
 2 -7 1 584.1 16.82 140
 -9 9 -7 140.4 11.6 140
 -7 7 -11 13.83 8.8 140
 -7 8 -4 11.57 9.15 140
 -7 8 -3 79.33 9.89 140
 -6 5 12 3.28 8.91 140
 -6 7 -7 52.55 9.78 140
 -5 5 9 17.65 7.93 140
 -5 6 -8 231.02 9.29 140
 -4 4 9 82.34 8.99 140
 -4 5 -8 5.18 7.94 140
 -3 1 14 459.71 10.68 140
 -1 -7 -13 176.42 12.03 140
 0 -6 -11 117.38 10.21 140
 0 -5 -11 306.27 11.53 140
 0 -3 -10 168.21 9.29 140
 1 -5 -7 3095.84 27.65 140
 2 -9 4 -1.69 9.68 140
 2 -9 5 1038.63 16.84 140
 2 -8 5 141.73 9.53 140
 2 -7 3 166.18 10.14 140
 2 -7 4 100.23 9.33 140
 -9 8 -11 196.67 10.17 141
 -9 9 -6 34.55 9.03 141
 -8 6 -15 26.7 8.76 141
 -8 7 -13 186.95 9.79 141
 -8 8 -9 -1.06 7.21 141
 -6 2 19 6.77 8.58 141
 -6 3 -17 18.29 8.21 141
 -6 3 17 123.38 9.53 141
 -6 4 -16 30.16 8.96 141
 -6 5 -14 29.88 7.6 141
 -6 6 -11 294.34 9.41 141
 -5 1 19 228.66 10.11 141
 -5 2 -17 142.73 9.47 141
 -5 2 17 13.65 7.45 141
 -5 3 15 471.31 10.82 141
 -5 4 -14 16.93 7.55 141
 -4 -2 21 220.44 10.04 141
 -4 -1 20 157.67 9.56 141
 -4 0 -17 127.2 9.49 141
 -4 1 -16 169.32 8.39 141
 -4 2 -15 391.82 9.38 141
 -4 4 -11 545.71 9.69 141
 -3 -2 19 335.2 9.43 141
 -3 -1 -16 96.13 7.83 141
 -3 -1 18 285.11 9.41 141
 -3 0 16 232.55 9.14 141
 -3 1 -14 112.51 8.46 141
 -3 2 -13 60.28 6.53 141
 -3 2 12 17.1 6.33 141
 -3 4 -7 193.58 8.47 141
 -2 -6 21 2.1 8.38 141
 -2 -5 -15 -2.67 8.57 141
 -2 -5 20 63.57 8.97 141
 -2 -4 -15 180.4 9.53 141
 -2 -4 19 10.99 7.31 141
 -2 -3 -15 105.55 7.97 141
 -2 -3 18 6.56 7.41 141
 -2 -2 17 596.87 10.79 141
 -2 -1 -14 41.91 7.88 141
 -2 -1 15 2.26 7.03 141
 -2 0 -13 1159.87 12.31 141
 -2 1 11 85.36 7.21 141
 -2 2 -9 333.37 9.24 141
 -2 3 -5 31.91 8.53 141
 -1 -7 19 7.17 8.54 141
 -1 -3 -13 19.69 7.56 141
 -1 -2 -12 153.55 7.49 141
 -1 -2 14 360.57 8.73 141
 -1 -1 -11 -0.64 6.58 141
 -1 -1 12 262.79 8.29 141
 -1 1 -7 21.46 8.35 141
 0 -10 17 2.78 8.61 141
 0 -9 17 -8.2 8.6 141
 0 -7 16 136.48 8.13 141
 0 -4 13 -5.35 6.3 141
 1 -12 11 216.53 10.27 141
 1 -11 12 205.22 10.15 141
 1 -10 13 44.65 7.57 141
 1 -9 13 461.7 10.14 141
 1 -8 13 10.36 7.49 141
 1 -7 12 64.68 7.91 141
 1 -6 11 102.01 7.16 141
 1 -5 10 616.26 10.38 141
 1 -4 8 471.8 10.39 141
 2 -9 6 118.31 9.15 141
 2 -8 6 1516.65 16.28 141
 -5 0 -18 8.2 6.29 141
 -3 0 -15 341 7.94 141
 0 -1 7 1375.56 15.36 141
 -9 9 3 106.77 17.6 139
 2 -8 0 0.51 11.1 140
 2 -7 0 126.71 13.03 140
 -7 8 -2 10.65 10.78 141
 -7 8 -1 12.25 10.9 141
 1 -8 -7 209.59 13.24 141
 2 -10 3 4.29 10.64 141
 -9 9 -5 195.28 12.01 141
 -7 4 17 9.97 10.27 141
 -6 4 15 1.25 8.98 141
 -6 7 -6 162.37 10.64 141
 -5 6 -7 339.1 10.18 141
 -4 1 17 296.82 10.91 141
 -4 2 15 85.85 9.65 141
 -3 3 9 190.96 9.87 141
 -2 2 8 2412.09 22.17 141
 -1 -6 -13 240.4 11.84 141
 -1 -4 -13 224.73 10.53 141
 -1 1 6 7.24 10.79 141
 0 -8 -10 288.66 13.19 141
 1 -4 -6 464.09 13.56 141
 1 -3 -4 2550.44 31.67 141
 2 -10 4 3.3 9.01 141
 2 -10 5 142.24 10.66 141
 2 -10 6 264.51 11.44 141
 2 -7 5 861.87 14.37 141
 -9 9 -4 121.1 9.67 142
 -8 7 -12 30.23 8.82 142
 -8 8 -8 132.59 8.23 142
 -7 5 -15 362.96 10.78 142
 -7 6 -13 35.39 7.35 142
 -7 7 -10 2.26 7.27 142
 -6 4 -15 65.71 7.71 142
 -6 5 -13 167.54 8.23 142
 -6 7 -5 96.45 8.08 142
 -5 0 21 273.91 10.51 142
 -5 1 -17 11.49 8.73 142
 -5 2 -16 40.47 7.57 142
 -5 3 -15 -4.12 7.54 142
 -5 4 -13 7.04 7.38 142
 -5 5 -11 93.27 8.37 142
 -4 -1 -17 375.08 10.67 142
 -4 0 19 212.65 8.66 142
 -4 3 -13 30.87 7.83 142
 -4 5 -7 141.27 7.73 142
 -3 -3 -16 5.47 8.74 142
 -3 -3 21 170.61 9.5 142
 -3 -2 -16 439.07 10.02 142
 -3 2 -12 14.04 6.45 142
 -3 3 -10 232.68 8.08 142
 -3 4 -6 253.47 9.23 142
 -2 -4 20 607.58 11.37 142
 -2 -2 -14 299.28 9.69 142
 -2 0 14 164 7.44 142
 -2 1 -11 103.73 7.22 142
 -2 3 -4 2970 25.1 142
 -1 -6 19 179.57 8.97 142
 -1 -5 -13 227.22 9.17 142
 -1 -5 18 202.92 8.76 142
 -1 -4 17 97.82 8.18 142
 -1 -3 16 39.01 8.13 142
 -1 0 -9 155.28 8.15 142
 -1 0 10 115.3 7.86 142
 0 -8 17 85.93 8.51 142
 0 -7 17 -8.4 7.39 142
 0 -6 16 399.91 9.61 142
 0 -5 15 6.74 7.51 142
 0 -4 -10 14.4 6.69 142
 0 -4 14 1112.83 11.88 142
 0 -3 12 154.95 7.63 142
 0 -2 -8 7.51 7.14 142
 0 -2 10 567.62 10.54 142
 0 -1 -6 105.08 9.66 142
 1 -11 13 136.69 9.74 142
 1 -10 14 97.95 9.49 142
 1 -9 14 45.52 7.53 142
 1 -7 13 70.22 8.21 142
 1 -6 12 185.49 7.66 142
 1 -5 11 14.83 6.41 142
 1 -4 9 576.1 10.7 142
 1 -3 6 2356.61 20.45 142
 2 -9 7 923.16 13.92 142
 2 -8 7 43.62 6.96 142
 2 -7 6 24.72 6.84 142
 -8 6 -14 250.37 8.51 142
 -3 4 4 170.99 16.66 141
 -9 9 2 2.49 13.37 141
 2 -10 2 303.03 14.08 142
 2 -6 2 1031.21 19.23 142
 -9 9 -3 30.47 10.76 142
 -8 6 14 -0.49 10.18 142
 -7 5 15 39.33 10.86 142
 -5 4 13 129.03 10.39 142
 -5 6 -6 288.77 10.12 142
 0 -9 -9 203.1 12.9 142
 0 -7 -10 43.43 9.45 142
 1 -7 -7 149.49 11.37 142
 1 -6 -7 231.58 10.91 142
 2 -10 7 161.65 10.5 142
 2 -9 8 1.87 9.57 142
 2 -6 3 1153.59 17.95 142
 2 -6 4 29.36 8.71 142
 -9 8 -10 17.17 8.51 143
 -9 9 -2 336.2 11.99 143
 -8 7 -11 15.63 7.94 143
 -8 8 -7 10.09 7.33 143
 -7 4 -16 28.23 8.91 143
 -7 5 -14 343.06 10.15 143
 -7 6 -12 192.18 8.44 143
 -7 7 -9 15.28 7.47 143
 -6 2 -17 60.1 9.15 143
 -6 3 -16 156.47 9.72 143
 -6 3 18 -5.19 8.56 143
 -6 6 -10 52.41 7.89 143
 -6 7 -4 4.09 6.1 143
 -5 0 -17 94.3 9.26 143
 -5 1 20 13.45 8.74 143
 -5 2 18 361.09 10.42 143
 -5 3 -14 506.09 10.11 143
 -5 5 -10 1215.5 12.45 143
 -4 -2 -17 109.96 9.25 143
 -4 -1 21 17.6 8.46 143
 -4 0 -16 110.25 8.11 143
 -4 1 -15 83.77 7.86 143
 -4 2 -14 35.32 7.79 143
 -4 3 -12 4.29 6.21 143
 -4 3 13 -5.33 7.72 143
 -4 4 -10 410.41 9.1 143
 -4 5 -6 14.34 6.82 143
 -3 -4 -16 86.53 9.42 143
 -3 -2 20 18.5 8.89 143
 -3 -1 -15 46.58 7.92 143
 -3 -1 19 28.27 7.63 143
 -3 0 -14 654.22 10.95 143
 -3 0 17 946.8 12.61 143
 -3 1 -13 456.49 9.01 143
 -3 1 15 126.42 8.53 143
 -3 3 -9 1252.62 13.3 143
 -3 4 -5 213.95 9.44 143
 -2 -6 -14 10.82 8.74 143
 -2 -5 21 57.35 9.05 143
 -2 -3 -14 113.24 8.3 143
 -2 -3 19 601.11 10.72 143
 -2 -2 18 674.37 11.35 143
 -2 -1 -13 460.37 10.23 143
 -2 -1 16 446.2 10.21 143
 -2 0 -12 68.11 7.19 143
 -2 1 12 5.75 6.58 143
 -2 2 -8 -5.42 7.38 143
 -2 3 -3 257.53 12.08 143
 -1 -7 20 20.57 8.36 143
 -1 -5 19 349.2 9.3 143
 -1 -4 18 745.39 11.09 143
 -1 -3 -12 242.92 9.58 143
 -1 -2 15 585.15 9.75 143
 -1 -1 -10 2319.7 17.62 143
 -1 -1 13 219.42 7.9 143
 -1 1 -6 436.09 12.24 143
 0 -9 18 71.52 8.85 143
 0 -8 18 26.07 8.75 143
 0 -6 17 188 8.52 143
 0 -5 -10 4.59 7.84 143
 0 -5 16 158.5 8.44 143
 0 -3 -9 2189.51 18.72 143
 0 -3 13 657.82 10.25 143
 0 -2 11 5.51 6.77 143
 0 -1 8 635.19 12.11 143
 1 -11 14 86.47 9.32 143
 1 -10 15 3.15 8.58 143
 1 -9 15 37.08 7.42 143
 1 -8 14 242.05 8.59 143
 1 -7 14 90.85 7.88 143
 1 -6 13 936.62 11.56 143
 1 -4 10 78.22 7.32 143
 1 -3 7 56.58 8.38 143
 2 -10 8 84.72 8.17 143
 2 -9 9 26.35 7.65 143
 2 -8 8 362.6 9.23 143
 2 -7 7 41.35 6.96 143
 2 -6 5 676.48 12.43 143
 2 -9 0 195.18 16.48 142
 1 -9 -6 6.21 11.56 142
 2 -10 1 140.67 13.71 142
 2 -6 1 54.63 11.9 142
 -9 9 0 16.89 12.16 143
 -9 9 1 7.37 11.89 143
 -7 6 12 1.43 10.08 143
 -6 6 9 159.2 12.88 143
 2 -11 4 46.23 10.57 143
 2 -11 5 258.59 12.55 143
 -9 9 -1 -0.74 10.62 143
 -6 5 13 0.18 8.9 143
 -6 7 -3 108.26 8.64 143
 -5 3 16 -2.57 9.08 143
 -5 6 -5 1130.25 15.11 143
 -4 4 10 603.26 13.43 143
 -1 -7 -12 179.42 11.95 143
 -1 -2 -11 90.12 8.49 143
 -1 1 7 22.04 9.89 143
 0 -6 -10 15.86 9.5 143
 2 -11 6 60.14 9.42 143
 2 -11 7 2.89 8.9 143
 2 -10 9 117.2 10.12 143
 2 -8 9 340.34 11.14 143
 -10 9 -6 5.98 8.43 144
 -9 7 -12 4.88 8.66 144
 -9 8 -9 42.73 8.92 144
 -8 5 -15 83.96 9.01 144
 -8 6 -13 212.12 10.04 144
 -8 7 -10 20.06 7.36 144
 -8 8 -6 292.7 9.8 144
 -7 4 -15 358.77 10.84 144
 -7 6 -11 165.85 8.53 144
 -7 7 -8 304.61 9.76 144
 -6 1 -17 17.77 8.65 144
 -6 2 -16 14.9 8.34 144
 -6 3 -15 12 7.11 144
 -6 4 -14 196.63 8.49 144
 -6 4 16 81.46 9.36 144
 -6 5 -12 0.57 7.49 144
 -6 6 -9 53.11 7.72 144
 -5 -1 -17 28.98 8.8 144
 -5 1 -16 44.94 7.39 144
 -5 2 -15 56.76 7.43 144
 -5 4 -12 208.39 8.83 144
 -5 5 -9 12.31 6.37 144
 -4 -1 -16 -1.38 7.24 144
 -4 0 20 113.61 9.3 144
 -4 1 18 72.89 8.15 144
 -4 2 -13 1012.27 12.49 144
 -4 2 16 49.36 7.94 144
 -4 4 -9 54.46 6.96 144
 -4 5 -5 113.48 7.8 144
 -3 -3 22 150.68 9.43 144
 -3 -2 -15 9.62 7.23 144
 -3 -2 21 356.81 10.98 144
 -3 2 -11 56.88 6.84 144
 -3 2 13 4.49 6.26 144
 -3 3 10 389.9 10.31 144
 -3 4 -4 178.98 9.42 144
 -2 -5 -14 403.41 11.46 144
 -2 -4 -14 59.58 8.03 144
 -2 -4 21 19.82 8.77 144
 -2 -3 20 300.6 9.21 144
 -2 -2 -13 187.18 8.96 144
 -2 -1 17 32.59 7.79 144
 -2 0 15 24.72 7.96 144
 -2 1 -10 511.9 9.93 144
 -2 2 9 10.96 6.9 144
 -1 -6 -12 10.44 7.27 144
 -1 -6 20 8.8 8.8 144
 -1 -5 -12 204.73 9.19 144
 -1 -4 -12 115.45 8.59 144
 -1 -3 17 175.15 8.38 144
 -1 0 -8 826.5 12.78 144
 -1 0 11 4.39 6.55 144
 0 -8 19 27.71 8.75 144
 0 -7 18 218.3 8.58 144
 0 -4 15 -2.54 7.86 144
 1 -11 15 73.12 9.3 144
 1 -8 15 2.18 7.27 144
 1 -5 12 18.73 6.54 144
 1 -3 8 1.21 7.55 144
 2 -11 8 261.28 9.46 144
 2 -10 10 285.42 9.72 144
 2 -9 10 142.86 8.69 144
 2 -7 8 754.7 11.77 144
 2 -6 6 690.87 12.11 144
 -7 3 -16 42.24 6.51 144
 -1 1 -5 417.97 11.29 144
 1 -6 14 4.22 5.45 144
 1 -10 -5 4.3 14.91 142
 -8 7 11 82.62 13.34 144
 -5 5 10 96.06 11.86 144
 2 -11 3 72.93 11.03 144
 -10 9 -5 3.92 10.04 144
 -6 7 -2 188.77 9.82 144
 -6 7 -1 71.31 8.82 144
 -5 6 -4 63.25 8.67 144
 -3 -3 -15 215.65 10.19 144
 -1 -8 -11 24.2 10.6 144
 0 -8 -9 41.88 9.32 144
 1 -5 -6 677.45 15.65 144
 1 -4 -5 368.6 13.59 144
 2 -11 9 172.3 10.28 144
 2 -8 10 2.23 9.65 144
 2 -7 9 1928.42 17.03 144
 2 -6 7 184.11 9.69 144
 -9 7 -11 309.77 10.71 145
 -9 8 -8 12.11 8.81 145
 -8 5 -14 314.61 10.47 145
 -8 6 -12 33.19 8.61 145
 -8 8 -5 170.14 9.04 145
 -7 5 -13 145.46 8.34 145
 -7 7 -7 0.25 7.65 145
 -6 4 -13 110.29 8.26 145
 -6 5 -11 183.22 8.65 145
 -6 6 -8 30.67 7.82 145
 -5 0 -16 132.71 9.53 145
 -5 2 19 7.8 8.47 145
 -5 3 -13 14.63 7.61 145
 -5 4 -11 28.95 7.29 145
 -5 4 14 164.13 9.13 145
 -4 -3 -16 26.55 8.69 145
 -4 -2 -16 402.18 11.11 145
 -4 0 -15 1.51 7.43 145
 -4 1 -14 4.56 7.52 145
 -4 3 -11 288.28 8.28 145
 -4 3 14 185.71 9.06 145
 -4 5 -4 800.17 13.06 145
 -3 -5 -15 86.57 9.29 145
 -3 -4 -15 163.43 9.68 145
 -3 -1 -14 328.21 9.29 145
 -3 -1 20 108.38 9.37 145
 -3 0 -13 250.89 9.14 145
 -3 0 18 -4.79 7.61 145
 -3 1 -12 53.76 6.68 145
 -3 1 16 104.34 8.22 145
 -3 3 -8 412.29 9.6 145
 -2 -3 -13 8.91 7.71 145
 -2 -2 19 761.33 11.25 145
 -2 -1 -12 28.12 6.58 145
 -2 0 -11 1013.25 12.17 145
 -2 1 13 51.09 6.67 145
 -2 2 -7 227.6 9.37 145
 -1 -6 21 512.24 10.98 145
 -1 -5 20 41.33 9.05 145
 -1 -4 19 34.72 7.49 145
 -1 -3 -11 95.98 7.24 145
 -1 -2 16 24.67 7.89 145
 -1 -1 14 446.27 9.25 145
 -1 1 8 442.24 11.28 145
 0 -7 19 10.79 8.49 145
 0 -6 18 106.48 8.08 145
 0 -5 17 331.59 9.18 145
 0 -4 -9 17.31 6.49 145
 0 -4 16 686.45 11.15 145
 0 -3 14 660.76 10.09 145
 0 -2 -7 292.55 10.32 145
 0 -2 12 10.53 6.69 145
 0 -1 -5 294.99 12.45 145
 0 -1 9 502.16 10.85 145
 0 0 3 770.22 20.78 145
 1 -10 16 20.84 8.74 145
 1 -9 16 11.73 8.9 145
 1 -8 16 107.35 7.95 145
 1 -7 15 -11.07 7.59 145
 1 -5 13 881.38 11.04 145
 1 -4 11 117.03 7.23 145
 1 -3 9 12.82 7.45 145
 1 -2 3 94.85 13.14 145
 2 -11 10 269.55 10.19 145
 2 -10 11 80.1 7.86 145
 2 -9 11 5.95 7.46 145
 2 -8 11 138.94 8.56 145
 2 -7 10 93.97 7.1 145
 2 -6 8 2310.62 17.98 145
 -9 6 -13 91.11 7.03 145
 -2 1 -9 35.31 5.42 145
 -1 -3 18 160.3 6.54 145
 -6 7 2 1.03 10.9 144
 2 -6 0 109.95 14.11 144
 -6 7 1 721.39 18.76 144
 -6 7 0 146.62 10.96 145
 1 -8 -6 101.79 12.14 145
 2 -11 2 -1.46 10.2 145
 -10 9 -4 0.2 10.33 145
 -8 8 -4 180.76 10.64 145
 -7 5 16 21.29 10.69 145
 -6 3 19 87.65 11.07 145
 -5 6 -3 574.42 12.97 145
 -3 4 -3 2046.07 22.37 145
 -2 3 -1 469.16 18.36 145
 0 -7 -9 2.76 9.18 145
 0 -3 -8 869.86 14.39 145
 1 -2 2 2610.91 34.36 145
 2 -12 5 20.1 10.37 145
 2 -12 6 -1.12 10.26 145
 2 -12 7 5.13 10.19 145
 2 -12 8 35.74 10.78 145
 2 -12 9 187.97 12.01 145
 2 -11 11 63.52 11.31 145
 2 -5 3 2197.78 24.52 145
 2 -5 4 82.7 10.11 145
 -10 9 -3 16.64 8.77 146
 -9 7 -10 15.79 8.58 146
 -9 8 -7 26.66 8.63 146
 -8 4 -15 27.15 8.58 146
 -8 7 -9 46.91 7.68 146
 -7 2 -16 3.68 8.3 146
 -7 3 -15 -1.56 8.52 146
 -7 4 -14 18.93 7.5 146
 -7 5 -12 284.18 9.18 146
 -7 6 -10 0.36 7.39 146
 -7 7 -6 763.45 12.44 146
 -6 1 -16 151.21 9.28 146
 -6 2 -15 28.59 7.33 146
 -6 3 -14 542.15 9.99 146
 -5 -1 -16 -0.42 8.73 146
 -5 1 -15 -1.63 7.24 146
 -5 2 -14 50.3 7.85 146
 -5 3 17 32.85 7.74 146
 -5 5 -8 17.85 6.33 146
 -4 -1 -15 318.78 9.43 146
 -4 0 21 225.87 10.13 146
 -4 1 19 210.27 10.27 146
 -4 2 -12 11.47 6.26 146
 -4 2 17 136.78 8.45 146
 -4 4 -8 39.84 6.95 146
 -4 4 11 358.71 10.1 146
 -4 5 -3 258.76 9.74 146
 -3 -2 -14 364.75 9.55 146
 -3 -2 22 14.81 8.67 146
 -3 2 -10 266.27 8.43 146
 -3 2 14 112.66 8.77 146
 -2 -6 -13 84.79 9.18 146
 -2 -5 -13 11.61 7.57 146
 -2 -4 -13 17.03 7.55 146
 -2 -4 22 257.33 10.35 146
 -2 -3 21 217.74 9.82 146
 -2 -1 18 139 8.42 146
 -2 0 16 9.97 7.51 146
 -2 2 10 110.06 7.65 146
 -1 -7 -11 95.68 8.18 146
 -1 -5 21 369.81 10.82 146
 -1 -4 -11 52.27 8.18 146
 -1 -2 -10 369.15 9.38 146
 -1 -1 -9 310.93 9.24 146
 -1 0 -7 2603.43 20.56 146
 -1 0 12 3.28 6.49 146
 0 -8 20 8.77 8.54 146
 0 -6 19 476.23 10.02 146
 0 -5 -9 92.21 7.23 146
 0 -5 18 167.68 8.27 146
 0 -3 15 754.59 10.51 146
 0 -2 13 1107.36 12.27 146
 0 -1 10 321.73 9.26 146
 0 0 4 1860.82 24.83 146
 1 -10 17 -2.33 8.49 146
 1 -9 17 18.37 8.56 146
 1 -8 17 -5.04 7.2 146
 1 -7 16 428.66 9.81 146
 1 -6 15 381.66 9.7 146
 1 -5 14 368.21 8.61 146
 1 -4 12 490.99 9.44 146
 1 -2 4 50.69 11.76 146
 1 -2 5 973.38 16.37 146
 2 -12 10 39.82 8.79 146
 2 -11 12 135.94 9.64 146
 2 -10 12 80.57 7.64 146
 2 -9 12 8.01 7.44 146
 2 -8 12 97.37 7.99 146
 2 -7 11 1360.66 13.59 146
 2 -6 9 20.52 6.7 146
 2 -5 5 91.91 8.38 146
 2 -5 6 2056.75 18.67 146
 -4 0 -14 140.67 6.55 146
 -2 2 -6 503.59 10.1 146
 -1 -2 17 736.12 9.88 146
 0 -7 20 191.57 7.81 146
 -4 5 5 147.72 16.35 144
 -2 3 3 401.24 22.66 145
 -3 4 5 474.61 18.39 145
 -7 6 13 11 12.46 146
 0 -9 -8 4.89 11.95 146
 1 -7 -6 478.84 16.28 146
 1 -6 -6 789.71 17.37 146
 1 -3 -3 219.05 16.34 146
 2 -12 4 2.96 12.22 146
 -10 9 -2 54.29 10.64 146
 -8 8 -3 691.07 14.42 146
 -6 4 17 142.96 11.54 146
 -6 5 14 36.61 9.32 146
 -6 6 -7 53.32 8.11 146
 -5 5 11 304.29 12.4 146
 -5 6 -2 8.17 8.1 146
 -3 0 19 961.29 13.76 146
 -3 3 11 499.6 11.75 146
 0 -6 -9 121.46 10.4 146
 1 -2 1 659.16 25.24 146
 2 -12 11 213.28 12.05 146
 2 -5 2 71.82 10.55 146
 -10 8 -8 80.35 9.15 147
 -9 6 -12 105.84 9.17 147
 -9 8 -6 114.86 8.27 147
 -8 4 -14 32.93 8.74 147
 -8 5 -13 17.45 8.54 147
 -8 6 -11 44.55 7.65 147
 -8 7 -8 27.47 7.44 147
 -7 4 -13 260.77 8.77 147
 -7 6 -9 298.31 9.43 147
 -7 7 -5 6.65 7.72 147
 -6 0 -16 110.02 8.95 147
 -6 4 -12 9.73 7.64 147
 -6 5 -10 190.58 8.81 147
 -5 -2 -16 7.34 8.3 147
 -5 0 -15 333.2 9.01 147
 -5 2 20 2.06 8.53 147
 -5 3 -12 628.56 10.77 147
 -5 4 -10 416.8 8.92 147
 -5 5 -7 70.89 6.91 147
 -4 -4 -15 1.53 8.68 147
 -4 -3 -15 254.56 10.21 147
 -4 -2 -15 -2.02 7.37 147
 -4 1 -13 1052.81 12.59 147
 -4 3 -10 485.99 9.59 147
 -4 3 15 -1.04 7.72 147
 -3 -5 -14 230.18 10.2 147
 -3 -4 -14 255.76 10.27 147
 -3 -3 -14 16.1 7.41 147
 -3 -1 -13 129.96 8.55 147
 -3 -1 21 7.29 8.75 147
 -3 0 -12 20.67 6.41 147
 -3 1 -11 712.34 10.44 147
 -3 1 17 53.65 7.84 147
 -3 3 -7 12.78 7.34 147
 -3 4 -2 107.63 9.5 147
 -2 -2 -12 68.2 7.38 147
 -2 -2 20 4.42 7.24 147
 -2 -1 -11 811.67 11.21 147
 -2 0 -10 12.29 6.64 147
 -2 1 14 65.17 6.76 147
 -1 -6 -11 614.84 12.06 147
 -1 -5 -11 135.3 8.6 147
 -1 -4 20 299.8 9.82 147
 -1 -3 19 95.11 7.9 147
 -1 -1 15 653.82 10.15 147
 -1 0 13 9.07 6.49 147
 -1 1 -4 2267.05 24.71 147
 -1 1 9 -2.83 7.11 147
 0 -4 17 24.7 7.82 147
 0 0 5 1599.4 21.21 147
 1 -9 18 42.98 8.73 147
 1 -8 18 10.35 8.75 147
 1 -7 17 26.6 7.37 147
 1 -6 16 352.9 9.4 147
 1 -5 15 2115.93 16.11 147
 1 -4 13 173.32 7.55 147
 1 -3 10 1189.9 13.05 147
 1 -2 6 149.02 10.23 147
 2 -12 12 -7.35 8.58 147
 2 -11 13 63.69 8.99 147
 2 -10 13 40.38 7.52 147
 2 -9 13 61.53 7.68 147
 2 -8 13 10.03 7.49 147
 2 -7 12 784.41 11.93 147
 2 -6 10 62.19 6.86 147
 2 -5 7 1658.17 16.26 147
 -8 3 -15 85.44 6.51 147
 -5 1 -14 303.99 7.37 147
 -5 2 -13 177.89 6.69 147
 -4 4 -7 -4.28 4.76 147
 -3 2 -9 448.88 8.33 147
 -9 8 9 111.48 21.4 144
 2 -8 -1 1135.01 33.07 144
 -7 7 8 20.47 15.09 145
 -6 6 10 6.04 11.79 146
 -2 3 0 18.15 14.04 147
 -2 3 4 2023.39 32.07 147
 0 -10 -7 0.17 11.68 147
 -10 9 -1 26.29 10.43 147
 -8 8 -2 168.7 10.86 147
 -5 4 15 2.63 8.93 147
 -5 6 -1 692.66 15.06 147
 -4 1 20 20.4 10.82 147
 -4 5 -2 1194.56 18.11 147
 -2 -7 -12 17.3 10.66 147
 0 -4 -8 1525.82 17.47 147
 2 -10 14 -3.68 10.62 147
 -10 8 -7 244.03 10.22 148
 -9 5 -13 111.97 9.23 148
 -9 6 -11 190.45 10.01 148
 -9 7 -9 173.38 9.55 148
 -9 8 -5 139.78 8.72 148
 -8 5 -12 342.65 10.28 148
 -8 6 -10 99.47 8.09 148
 -8 7 -7 79.1 8.15 148
 -7 2 -15 198.17 9.56 148
 -7 3 -14 -6.42 7.96 148
 -7 5 -11 132.37 8.1 148
 -6 1 -15 18.37 8.77 148
 -6 2 -14 19.21 7.52 148
 -6 3 -13 27.53 7.3 148
 -6 5 -9 495.52 10.66 148
 -6 6 -6 879.12 12.1 148
 -5 -1 -15 364.15 10.53 148
 -5 3 18 6.17 8.74 148
 -4 -1 -14 301.03 9.19 148
 -4 2 -11 76.87 6.64 148
 -4 2 18 8.34 7.37 148
 -4 4 12 167.31 9.52 148
 -3 -2 -13 20.48 7.52 148
 -3 0 20 13.18 8.69 148
 -3 1 18 69.22 7.61 148
 -3 2 15 270.9 9.51 148
 -2 -3 -12 13.06 7.69 148
 -2 -3 22 275.5 10.12 148
 -2 -2 21 64.69 8.86 148
 -2 -1 19 312.72 9.37 148
 -2 0 17 40.67 7.74 148
 -2 1 -8 1441.75 14.92 148
 -2 2 11 171.2 8.04 148
 -1 -8 -10 408.96 12.25 148
 -1 -5 22 18.08 8.48 148
 -1 -4 21 192.24 9.54 148
 -1 -3 -10 57.98 6.82 148
 -1 -2 -9 2006.71 17.07 148
 -1 -2 18 55.26 7.86 148
 -1 -1 -8 1077.38 13.89 148
 -1 -1 16 81.07 8.26 148
 0 -7 21 38.86 8.65 148
 0 -6 20 263.51 10.33 148
 0 -5 19 280.32 9.08 148
 0 -4 18 21.28 7.35 148
 0 -3 16 208.56 8.84 148
 0 -2 -6 48.17 8.49 148
 0 -2 14 328.09 8.61 148
 0 -1 -4 2041.93 25.47 148
 0 -1 11 136.76 7.73 148
 0 0 6 2.95 9.37 148
 1 -9 19 118.27 9.06 148
 1 -7 18 318.78 9.21 148
 1 -6 17 203.74 8.5 148
 1 -4 14 1076.98 11.75 148
 1 -3 11 144.57 7.67 148
 1 -2 7 375.02 10.76 148
 2 -11 14 -2 8.39 148
 2 -10 15 -2.78 8.38 148
 2 -9 14 3.08 7.34 148
 2 -8 14 312.1 9.31 148
 2 -7 13 103.23 8.39 148
 2 -6 11 113.81 6.99 148
 2 -5 8 1199.04 13.78 148
 2 -5 9 287.61 8.81 148
 2 -9 15 13.62 5.16 148
 2 -7 -1 52.03 17.03 144
 2 -10 0 271.99 19.38 146
 -8 7 12 39.5 13.69 147
 2 -12 3 22.71 13.31 147
 -10 9 0 87.77 12.89 148
 -3 4 6 20.39 9.95 148
 2 -5 1 475.81 17.74 148
 -10 9 1 56.67 11.02 148
 -8 8 -1 168.36 10.74 148
 -8 8 0 22.04 9.09 148
 -7 7 -4 41.43 9.87 148
 -6 5 15 62.46 11.08 148
 -5 6 0 1990.7 25.06 148
 -3 3 12 20.03 7.84 148
 -3 4 -1 404.55 14.74 148
 -2 -6 -12 150.22 11.05 148
 -2 -4 -12 153.85 9.94 148
 -2 3 5 110.01 11.63 148
 -1 1 10 1.97 8.2 148
 0 -8 -8 6.99 9.06 148
 0 -3 -7 1345.49 17.33 148
 -10 7 -9 264.89 10.56 149
 -10 8 -6 88.69 9.02 149
 -9 7 -8 10.85 8.2 149
 -9 8 -4 140.25 8.55 149
 -8 3 -14 3.8 8.49 149
 -8 4 -13 40.15 8.99 149
 -7 1 -15 21.87 8.55 149
 -7 4 -12 -3.45 7.47 149
 -7 6 -8 27.43 7.8 149
 -6 0 -15 60.91 9.02 149
 -6 4 -11 116.2 8.04 149
 -6 4 18 21.65 8.72 149
 -5 -3 -15 54.29 9.14 149
 -5 -2 -15 141.61 9.51 149
 -5 0 -14 474.64 9.94 149
 -5 2 -12 305.76 9.32 149
 -5 3 -11 70.39 6.73 149
 -5 4 -9 1095.13 12.21 149
 -5 5 -6 84.96 7.2 149
 -4 -3 -14 313.22 10.55 149
 -4 -2 -14 960.32 12.57 149
 -4 0 -13 584.3 10.67 149
 -4 1 -12 118.67 7.78 149
 -4 1 21 44.98 8.64 149
 -4 3 -9 956.52 11.82 149
 -4 3 16 129.84 8.37 149
 -4 4 -6 1056.57 13.26 149
 -3 -6 -13 10.94 8.58 149
 -3 -3 -13 809.24 11.89 149
 -3 -1 -12 261.73 9.48 149
 -3 -1 22 -0.54 8.4 149
 -3 0 -11 890.97 11.41 149
 -3 1 -10 357.55 8.82 149
 -3 3 -6 694.71 12.15 149
 -2 -5 -12 439.49 10.6 149
 -2 -2 -11 18.64 6.51 149
 -2 -1 20 32.6 7.5 149
 -2 0 -9 188.9 8.18 149
 -2 1 15 286.52 9.77 149
 -2 2 -5 2015.77 19.81 149
 -1 -7 -10 89.83 8.28 149
 -1 -4 -10 6.59 6.14 149
 -1 -3 20 60.02 7.62 149
 -1 0 -6 1446.71 17.09 149
 -1 0 14 12.87 6.58 149
 0 -6 21 164.24 9.29 149
 0 -5 -8 18.87 6.52 149
 0 -5 20 13.13 8.65 149
 0 -3 17 206.34 8.59 149
 0 -2 15 215.42 7.6 149
 0 -1 12 1284.35 13.25 149
 0 0 7 167.7 9.69 149
 1 -8 19 388.39 10.94 149
 1 -7 19 44.89 8.77 149
 1 -5 16 187.73 8.71 149
 1 -3 12 368.6 8.89 149
 1 -2 8 -2.72 7.77 149
 2 -11 15 26.55 8.45 149
 2 -10 16 -4.33 8.47 149
 2 -9 16 13.09 8.79 149
 2 -8 15 129.78 8.11 149
 2 -7 14 1455.66 14.13 149
 2 -6 12 248.51 8.02 149
 2 -5 10 5.78 6.54 149
 -1 -4 22 92.05 7.03 149
 0 -4 19 32.82 5.35 149
 1 -6 18 62.93 5.72 149
 1 -4 15 251.36 7.2 149
 2 -11 1 81.66 14.68 147
 -4 5 6 27.56 11.63 148
 1 -9 -5 48.06 13.46 148
 -10 9 3 17.81 13.27 148
 -10 9 4 7.55 13.17 148
 -10 9 2 45.52 12.41 149
 -8 8 1 1.39 10.41 149
 -7 6 14 4.2 11.84 149
 -5 6 1 26.79 10.45 149
 -4 5 -1 0.31 9.89 149
 1 -5 -5 844.86 18.46 149
 -8 7 -6 585.29 12.71 149
 -7 5 -10 9.13 9 149
 -7 7 -3 144.15 10.63 149
 -6 6 -5 693.75 12.41 149
 -6 6 11 32.61 9.49 149
 -5 4 16 74.76 9.39 149
 -5 5 12 236.45 11.53 149
 -3 -5 -13 82.11 10.89 149
 -3 -4 -13 661.86 12.65 149
 -3 2 16 4.03 9.06 149
 -2 -1 -10 1600.76 15.57 149
 -2 2 12 158.48 9.05 149
 -1 -9 -9 259.31 12.92 149
 -1 -6 -10 -3.62 9.2 149
 -1 -5 -10 144.21 10.25 149
 0 -7 -8 0.54 9.24 149
 0 -6 -8 34.27 9.68 149
 -10 8 -5 -0.98 8.56 150
 -9 5 -12 10.18 8.34 150
 -9 6 -10 116.92 9.28 150
 -8 5 -11 43.81 7.53 150
 -8 6 -9 26.39 7.56 150
 -7 2 -14 44.15 8.92 150
 -7 3 -13 10.28 7.19 150
 -7 6 -7 2.71 7.67 150
 -6 -1 -15 35.39 8.64 150
 -6 1 -14 248.58 8.79 150
 -6 2 -13 379.87 9.32 150
 -6 3 -12 370.8 9.57 150
 -6 4 -10 57.89 8.11 150
 -6 5 -8 808.61 10.86 150
 -5 -1 -14 141.59 8.48 150
 -5 1 -13 5.64 7.47 150
 -5 3 19 140.64 9.44 150
 -4 -4 -14 -7.02 8.66 150
 -4 -1 -13 30.26 7.71 150
 -4 2 -10 491.65 9.37 150
 -4 2 19 103.93 9.59 150
 -3 0 21 16.79 8.54 150
 -3 1 19 -4.31 7.19 150
 -3 2 -8 3393.68 20.42 150
 -3 3 13 1116.6 14.83 150
 -2 -3 -11 13.68 8.04 150
 -2 -2 22 28.26 8.31 150
 -2 0 18 222.38 8.72 150
 -2 1 -7 174.13 9.17 150
 -2 1 16 288.61 9.45 150
 -1 -3 21 19.42 8.73 150
 -1 -2 19 8.9 7.32 150
 -1 -1 17 196.97 8.98 150
 -1 0 15 1017.84 12.47 150
 -1 1 -3 4900.42 38.3 150
 -1 1 11 2.67 6.51 150
 0 -5 21 91.9 9.11 150
 0 -3 18 113.41 8.13 150
 0 -2 16 26.54 7.77 150
 0 -1 13 48.68 6.85 150
 0 0 8 310.42 10.14 150
 1 -8 20 24.84 8.51 150
 1 -5 17 82.46 7.79 150
 1 -3 13 415.82 8.77 150
 1 -2 9 791.48 11.93 150
 2 -10 17 7.75 8.5 150
 2 -9 17 4.16 8.44 150
 2 -8 16 2.14 7.38 150
 2 -7 15 19.83 7.57 150
 2 -6 13 245.09 9.16 150
 2 -6 14 1009.3 12.43 150
 2 -5 11 1815.27 15.07 150
 2 -4 4 2045.43 21.22 150
 2 -4 5 907.98 14.32 150
 2 -4 6 143.8 8.9 150
 2 -4 7 10.91 7.42 150
 1 -2 10 1107.3 11.9 150
 -8 8 3 118.19 13.29 149
 -8 8 2 454.08 15.56 150
 -3 4 7 60.91 10.17 150
 -2 3 6 52.53 11.05 150
 1 -4 -4 752.63 19.91 150
 -9 8 -3 -0.05 9 150
 -4 4 13 39.71 9.91 150
 -2 -7 -11 97.66 11.38 150
 0 -9 -7 27.07 9.16 150
 -10 6 -10 4.79 8.57 151
 -10 7 -8 43.75 8.82 151
 -9 5 -11 48.84 8.87 151
 -9 7 -7 43.88 7.45 151
 -8 2 -14 13.23 8.23 151
 -8 3 -13 96.77 9.04 151
 -8 4 -12 95.52 7.95 151
 -8 6 -8 -12.38 7.57 151
 -8 7 -5 267.04 9.4 151
 -7 1 -14 89.38 9.26 151
 -7 4 -11 140.02 8.15 151
 -7 5 -9 222.48 9.07 151
 -7 7 -2 33.03 7.93 151
 -6 0 -14 103.04 8.7 151
 -6 5 16 1.03 8.45 151
 -6 6 -4 220.9 8.38 151
 -5 -3 -14 41.65 8.58 151
 -5 -2 -14 364.94 10.71 151
 -5 0 -13 68.84 7.83 151
 -5 3 -10 1.32 6.34 151
 -5 4 -8 361.82 8.88 151
 -5 5 -5 1271.28 14.4 151
 -4 -2 -13 13.01 7.48 151
 -4 0 -12 499.11 10.5 151
 -4 1 -11 50.82 6.62 151
 -4 3 -8 2.85 6.66 151
 -4 3 17 60.56 7.55 151
 -4 4 -5 616.51 11.56 151
 -3 -2 -12 10.55 7.52 151
 -3 1 -9 1514.48 14.2 151
 -3 2 17 25.38 7.34 151
 -3 3 -5 875.1 13.49 151
 -2 -6 -11 358.17 10.25 151
 -2 -4 -11 205.94 8.93 151
 -2 -1 21 2.97 8.59 151
 -2 0 19 37.62 7.57 151
 -2 2 -4 3.44 9.63 151
 -2 2 13 251.51 8.4 151
 -1 -3 -9 271.35 8.68 151
 -1 -2 -8 751.51 12.08 151
 -1 -2 20 17.32 7.29 151
 -1 -1 -7 419.12 11 151
 -1 -1 18 155.63 8.41 151
 -1 1 12 125.23 7.34 151
 0 -4 -7 5.66 6.75 151
 0 -4 20 16.16 7.09 151
 0 -1 14 565.92 9.84 151
 0 0 9 1271.79 14.62 151
 1 -7 20 45.39 8.46 151
 1 -6 19 182.48 8.56 151
 1 -5 18 107.22 8.07 151
 1 -4 16 10.96 7.7 151
 1 -3 14 67.75 6.79 151
 1 -2 11 1745.81 15.02 151
 2 -9 18 377.6 11.06 151
 2 -8 17 257.7 8.56 151
 2 -7 16 268.83 8.79 151
 2 -6 15 51.65 7.77 151
 2 -5 12 30.95 6.52 151
 2 -5 13 514.67 9.45 151
 2 -4 3 3275.64 28.25 151
 2 -4 8 549.33 10.71 151
 2 -4 9 4.59 6.9 151
 3 -10 8 58.15 8.05 151
 3 -10 9 4.59 7.51 151
 3 -10 10 66.7 7.9 151
 3 -9 7 41.34 8.28 151
 3 -9 8 449.66 11.03 151
 3 -9 9 56.73 8.19 151
 3 -9 10 74.94 8.08 151
 -6 3 -11 68.8 5.96 151
 -5 2 -11 672.76 9.52 151
 -1 -3 22 5.92 5.71 151
 -8 8 5 143.38 20.4 147
 -8 8 4 403.15 19.85 149
 -7 7 9 186.24 17.37 149
 -5 6 2 1719.09 30.73 150
 2 -12 2 57.63 15.28 150
 -4 5 7 224 13.76 150
 1 -8 -5 47.95 12.72 150
 -4 5 0 541.1 16.31 151
 -3 4 0 1541.69 27.7 151
 1 -6 -5 1652.47 24.18 151
 -10 8 -4 176.66 11.97 151
 -9 8 -2 7.45 8.9 151
 -7 6 15 10.46 10.11 151
 -5 4 17 55.25 11.2 151
 -5 5 13 260.27 11.7 151
 -4 2 20 7.18 10.37 151
 -3 4 8 57.68 8.77 151
 -2 -5 -11 65.55 9.66 151
 -2 3 7 62.44 9.41 151
 -1 -8 -9 33.23 11.06 151
 0 -2 -5 366.5 13.61 151
 3 -11 9 165.39 10.24 151
 3 -10 6 335.29 12.1 151
 3 -10 7 6.48 9.09 151
 3 -10 11 8.86 9.21 151
 3 -9 6 36 9.74 151
 3 -8 7 570.21 12.06 151
 3 -8 8 241.66 9.57 151
 -10 7 -7 231.83 10.22 152
 -9 4 -12 129.72 9.36 152
 -9 6 -9 -11.62 8.31 152
 -9 7 -6 24.83 7.45 152
 -8 5 -10 358.37 9.65 152
 -7 0 -14 94.99 9.55 152
 -7 2 -13 123.78 8.05 152
 -7 3 -12 336.94 9.28 152
 -7 6 -6 56.37 8.2 152
 -6 -1 -14 66.55 8.9 152
 -6 1 -13 1.33 7.28 152
 -6 2 -12 15.54 7.65 152
 -6 4 -9 -1.87 6.98 152
 -6 5 -7 122.02 7.5 152
 -5 1 -12 10.65 7.68 152
 -4 -5 -13 28.1 8.75 152
 -4 -4 -13 156.84 9.75 152
 -4 -3 -13 567.24 10.95 152
 -4 -1 -12 165.73 8.56 152
 -4 2 -9 67.71 7.09 152
 -4 4 14 131.36 8.72 152
 -3 -6 -12 32.17 8.71 152
 -3 -5 -12 10.69 7.31 152
 -3 -4 -12 144.21 8.34 152
 -3 -3 -12 83.98 8.02 152
 -3 -1 -11 1511.04 13.77 152
 -3 0 -10 142.27 7.5 152
 -3 1 20 216.77 9.89 152
 -3 2 -7 37.8 7.66 152
 -3 3 14 766.64 12.84 152
 -2 -2 -10 152.95 7.57 152
 -2 -1 -9 23.06 6.87 152
 -2 0 -8 531.13 10.67 152
 -2 1 17 7.4 7.41 152
 -1 -4 -9 22.56 6.5 152
 -1 0 -5 2843.28 24.44 152
 -1 0 16 667.65 11.39 152
 0 -5 22 18.96 8.49 152
 0 -4 21 5.67 8.32 152
 0 -3 -6 528.21 12.27 152
 0 -3 19 -0.49 7.42 152
 0 -2 17 5.56 7.43 152
 0 0 10 7.7 6.92 152
 1 -7 21 69.99 8.71 152
 1 -6 20 27.02 8.73 152
 1 -5 19 43.77 7.47 152
 1 -4 17 162 8.42 152
 1 -3 15 216.59 8.24 152
 1 -2 12 117.7 7.36 152
 2 -9 19 13.28 8.39 152
 2 -8 18 104.13 9.12 152
 2 -7 17 262.12 8.67 152
 2 -6 16 338.13 9.54 152
 2 -5 14 244.83 9.34 152
 2 -4 10 1209.12 13.13 152
 2 -4 11 152.75 7.69 152
 3 -11 7 114.71 8.5 152
 3 -11 8 154.83 8.72 152
 3 -11 10 57.24 8.39 152
 3 -11 11 6.12 8.69 152
 3 -11 12 62.79 9.13 152
 3 -10 12 18.12 7.39 152
 3 -10 13 -5.84 7.25 152
 3 -9 5 726.55 14.09 152
 3 -9 11 371.69 10.02 152
 3 -9 12 171.42 8.5 152
 3 -8 6 128.65 7.81 152
 3 -8 9 4.18 7.89 152
 3 -8 10 78.75 8.26 152
 3 -8 11 32.47 7.94 152
 -5 -1 -13 333.84 7.96 152
 -1 -2 21 -9.3 6.26 152
 1 -10 -4 29.66 14.16 150
 -8 7 13 -0.47 13.04 151
 -6 6 12 1.77 10.19 152
 -4 5 8 284.62 13.07 152
 0 -10 -6 35.52 12.42 152
 1 -7 -5 85.11 10.55 152
 -9 8 -1 40.5 9.2 152
 -8 7 -4 55.19 9.57 152
 -7 7 -1 189.26 11.2 152
 -6 6 -3 508.96 11.96 152
 -3 4 9 22.5 8.16 152
 -2 -8 -10 68.59 10.85 152
 -2 2 14 259.39 11.02 152
 -2 3 8 170.13 10.07 152
 -1 -7 -9 160.34 10.55 152
 -1 1 13 564.98 11.36 152
 0 -8 -7 36.04 9.65 152
 2 -4 2 90.38 11.48 152
 3 -12 10 -3.65 10.61 152
 3 -11 6 285.19 11.8 152
 3 -10 5 36.01 9.87 152
 3 -8 5 12.49 7.84 152
 -10 6 -9 22.4 8.46 153
 -10 8 -3 8.47 8.62 153
 -9 5 -10 488.08 11.28 153
 -9 6 -8 376.65 9.51 153
 -8 2 -13 184.62 9.54 153
 -8 3 -12 33.05 7.97 153
 -8 4 -11 81.48 7.97 153
 -8 5 -9 127.32 8.36 153
 -8 6 -7 -7.06 7.38 153
 -7 1 -13 13.4 7.93 153
 -7 4 -10 10.72 7.39 153
 -7 5 -8 78.85 8.01 153
 -6 -2 -14 17.02 8.6 153
 -6 0 -13 271.87 8.67 153
 -5 -2 -13 305.34 9.49 153
 -5 0 -12 38.31 7.71 153
 -5 3 -9 432.87 9.04 153
 -5 4 -7 112.97 7.43 153
 -5 5 -4 166.8 8.46 153
 -4 0 -11 30.73 6.46 153
 -4 1 -10 164.5 7.6 153
 -4 3 -7 912.21 12.16 153
 -4 3 18 124.91 9.78 153
 -3 -2 -11 5.81 7.73 153
 -3 2 18 14.54 7.49 153
 -3 3 -4 159.29 9.44 153
 -2 -3 -10 23.78 6.57 153
 -2 -1 22 -2.89 8.52 153
 -2 0 20 129.88 9.53 153
 -2 1 -6 13.28 8.2 153
 -1 -6 -9 220.48 9.62 153
 -1 -5 -9 186.71 9.27 153
 -1 -1 19 231.34 8.7 153
 -1 0 17 320.87 9.3 153
 -1 2 5 100.16 10.09 153
 0 -5 -7 845.07 13.76 153
 0 -3 20 15.59 7.13 153
 0 -2 18 3.25 7.51 153
 0 -1 15 42.44 6.47 153
 0 0 11 1115.35 12.97 153
 1 -6 21 7.97 8.22 153
 1 -5 20 16.29 8.68 153
 1 -4 18 52.9 7.83 153
 1 -3 16 18.17 7.77 153
 1 -2 13 67.8 6.89 153
 2 -8 19 425.55 10.72 153
 2 -7 18 45.28 7.57 153
 2 -6 17 361.02 9.49 153
 2 -5 15 689.34 11.13 153
 2 -4 12 619.93 10.13 153
 3 -12 9 222.19 10.44 153
 3 -12 11 123.48 9.77 153
 3 -12 12 -4.19 8.44 153
 3 -11 13 -3.77 8.52 153
 3 -11 14 -1.32 8.51 153
 3 -10 14 3.61 8.62 153
 3 -9 13 -6.88 7.41 153
 3 -9 14 57.4 7.58 153
 3 -8 12 513.52 10.86 153
 3 -8 13 163.62 8.57 153
 3 -7 6 269.95 9 153
 3 -7 7 292.03 9.11 153
 3 -7 8 7.65 6.67 153
 3 -7 9 89.53 7.22 153
 3 -7 10 651.12 10.59 153
 3 -7 11 8.04 7.97 153
 -7 3 -11 97.02 5.97 153
 -6 3 -10 287.73 7.52 153
 -4 -2 -12 1457.58 13.15 153
 0 -4 22 2.61 6.01 153
 -5 6 3 13.39 13.52 151
 -4 5 1 1132.28 23.56 153
 -9 7 -5 136.66 9.97 153
 -9 8 0 4.24 8.76 153
 -7 6 -5 202.73 10.88 153
 -7 7 0 31.14 9.7 153
 -6 5 17 1.66 10.18 153
 -5 4 18 111.68 11.43 153
 -5 5 14 56.87 9.39 153
 -3 -7 -11 17.6 10.69 153
 -3 1 21 -8.23 10.41 153
 -3 3 15 17.06 9.3 153
 -2 -7 -10 43.88 10.27 153
 -2 1 18 81.43 9.55 153
 -2 3 9 4.88 8 153
 -1 -9 -8 60.53 10.98 153
 -1 2 4 22.47 11.93 153
 -1 2 6 1464.49 20.09 153
 0 -7 -7 -1.77 9.38 153
 0 -6 -7 25.2 7.82 153
 3 -12 7 101.1 11.5 153
 3 -12 8 2.19 10.56 153
 3 -10 15 25.57 10.46 153
 3 -9 4 300.74 12.74 153
 3 -8 4 416.62 12.22 153
 3 -7 5 663.11 13.26 153
 -10 5 -10 1.27 8.41 154
 -10 6 -8 214.11 10.33 154
 -10 7 -6 146.64 10.03 154
 -10 8 -2 444.86 12.14 154
 -9 3 -12 47.56 8.95 154
 -9 4 -11 -6.98 8.62 154
 -8 1 -13 96.1 8.92 154
 -8 4 -10 2.22 7.26 154
 -8 7 -3 5.26 7.28 154
 -7 0 -13 48.83 9.32 154
 -7 2 -12 35.51 7.72 154
 -6 -1 -13 447.88 10.29 154
 -6 1 -12 163.05 8.44 154
 -6 2 -11 214.45 8.74 154
 -6 4 -8 395.34 8.98 154
 -6 5 -6 411.86 9.39 154
 -5 -4 -13 4.33 8.43 154
 -5 -3 -13 36.03 8.85 154
 -5 1 -11 899.76 12.11 154
 -5 2 -10 118.84 7.13 154
 -4 -3 -12 422.81 10.27 154
 -4 4 -4 3610.37 24.18 154
 -4 4 15 23.94 7.54 154
 -3 -3 -11 199.69 8.75 154
 -3 -1 -10 42.69 6.74 154
 -3 0 -9 1724.56 14.87 154
 -3 1 -8 474.97 9.98 154
 -2 -6 -10 118.52 8.58 154
 -2 -4 -10 137.84 8.76 154
 -2 -2 -9 400.31 9.55 154
 -2 0 21 2.06 8.54 154
 -2 2 15 384.39 10.17 154
 -1 -3 -8 340.06 9.52 154
 -1 -2 22 3.94 8.25 154
 -1 -1 -6 1947.27 18.94 154
 -1 -1 20 79.79 7.62 154
 -1 1 -2 873.13 22.21 154
 -1 1 14 1836.52 15.7 154
 -1 2 7 688.58 13.61 154
 -1 2 8 7.12 7.27 154
 0 -3 21 46.75 8.82 154
 0 -2 19 0.62 7.25 154
 0 -1 16 154.43 8.46 154
 0 0 12 9.65 6.51 154
 1 -4 19 20.17 7.28 154
 1 -3 17 40.35 7.64 154
 1 -2 14 113.01 7.09 154
 1 -1 5 414.45 13.56 154
 1 -1 6 444.28 12.24 154
 1 -1 7 22.78 8.38 154
 1 -1 8 1796.4 16.82 154
 2 -8 20 16.21 8.27 154
 2 -7 19 14.71 8.42 154
 2 -6 18 -5.68 7.26 154
 2 -5 16 21.13 7.63 154
 2 -4 13 103.27 6.94 154
 2 -3 6 42.51 8.36 154
 2 -3 7 328.49 9.94 154
 2 -3 8 557.25 10.82 154
 3 -11 15 22.25 8.6 154
 3 -10 16 31.67 8.48 154
 3 -9 15 38.22 7.45 154
 3 -9 16 290.83 10.49 154
 3 -8 14 158.44 8.32 154
 3 -7 12 381.38 10.07 154
 3 -7 13 437.65 10.2 154
 3 -6 8 60.56 7.21 154
 1 -5 21 3.91 5.84 154
 1 -1 9 122.15 6.37 154
 2 -4 14 228.03 6.52 154
 2 -3 9 669.06 9.9 154
 3 -8 15 465.37 8.55 154
 1 -11 -3 4.73 19.6 150
 -7 7 10 57.94 13.47 153
 -4 5 9 0.7 8.93 154
 3 -11 5 7.94 10.19 154
 3 -10 4 1551.76 22.59 154
 -9 8 1 154.43 10.42 154
 -6 6 -2 94.8 8.97 154
 -6 6 13 71.86 9.76 154
 -4 -5 -12 200.51 11.98 154
 -3 -6 -11 58.13 10.98 154
 -3 2 19 24.15 10.61 154
 -3 4 10 4.84 7.84 154
 -2 -5 -10 625.45 12.97 154
 -2 3 10 183.57 9.62 154
 3 -12 6 59.72 10.93 154
 3 -7 4 115.84 9.49 154
 3 -6 7 249.96 10.03 154
 3 -6 9 505.86 11.06 154
 -10 5 -9 20.07 8.51 155
 -10 7 -5 -0.75 8.77 155
 -9 2 -12 1.96 8.56 155
 -9 4 -10 60.31 9.13 155
 -9 5 -9 -1.69 7.28 155
 -9 6 -7 19.16 7.74 155
 -9 7 -4 207.59 9.03 155
 -8 2 -12 139.42 9.68 155
 -8 3 -11 114.54 8.03 155
 -8 5 -8 79.08 7.97 155
 -8 6 -6 7.85 7.52 155
 -7 -1 -13 6.46 8.35 155
 -7 1 -12 332.68 9.28 155
 -7 3 -10 425.04 9.98 155
 -7 4 -9 240.07 9.1 155
 -7 5 -7 357.18 9.84 155
 -7 6 -4 193.9 9.43 155
 -6 -3 -13 15.23 8.45 155
 -6 -2 -13 104.33 9.25 155
 -6 0 -12 130.75 8.18 155
 -5 -1 -12 14.96 7.91 155
 -5 3 -8 330.33 8.78 155
 -5 4 -6 62.64 7.04 155
 -5 5 -3 266.39 9.2 155
 -4 -4 -12 6.01 7.24 155
 -4 -1 -11 37.2 7.94 155
 -4 2 -8 3162.26 19.18 155
 -4 3 -6 302.62 9.16 155
 -4 3 19 131.26 9.61 155
 -3 -5 -11 -8.64 7.52 155
 -3 -4 -11 135.09 8.56 155
 -3 2 -6 42.87 7.78 155
 -3 3 16 38.64 7.67 155
 -2 -1 -8 1849.09 16 155
 -2 0 -7 121.68 8.51 155
 -2 1 19 -6.01 7.18 155
 -2 2 -3 295.83 13.27 155
 -2 2 16 88.5 8.17 155
 -1 -8 -8 13.3 7.36 155
 -1 -2 -7 421.65 10.57 155
 -1 -1 21 4.68 8.55 155
 -1 0 18 0.34 7.42 155
 -1 1 15 5.12 7.89 155
 -1 2 9 57.92 7.38 155
 0 -1 17 769.48 11.49 155
 0 0 13 592.05 10.19 155
 1 -4 20 25.99 8.14 155
 1 -3 18 91.35 8.01 155
 1 -2 15 284.27 8.67 155
 1 -1 4 2283.17 24.86 155
 1 -1 10 2851.76 18.75 155
 2 -7 20 83.67 8.98 155
 2 -6 19 7.19 7.84 155
 2 -5 17 87.08 7.79 155
 2 -4 15 182.43 8.73 155
 2 -3 5 36.66 8.85 155
 2 -3 10 728.49 10.86 155
 2 -3 11 535.64 9.82 155
 3 -10 17 24.37 8.56 155
 3 -9 17 18.28 8.71 155
 3 -8 16 64.15 7.78 155
 3 -7 14 79 8.03 155
 3 -6 6 613.07 11.44 155
 3 -6 10 1384.95 13.9 155
 3 -6 11 654.43 10.27 155
 3 -6 12 638.46 10.16 155
 -6 3 -9 158.95 5.76 155
 -4 0 -10 277.78 6.81 155
 0 -2 20 51.36 5.49 155
 1 -9 -4 459.6 18.23 154
 0 -9 -6 387.51 14.28 155
 1 -5 -4 142.71 12.08 155
 3 -9 3 1099.85 20.75 155
 -10 8 -1 140.52 11.96 155
 -8 7 -2 11.85 9.4 155
 -7 7 1 6.76 9.68 155
 -5 5 15 9.31 8.9 155
 -4 4 16 115.67 9.86 155
 -4 5 10 127.52 11.08 155
 -3 4 11 6.44 7.78 155
 -2 -8 -9 45.85 10.99 155
 -2 3 11 193.55 9.59 155
 -1 -4 -8 38.09 8.17 155
 -1 2 3 59.06 14.18 155
 0 -4 -6 1611.17 19.38 155
 3 -8 3 97.96 9.58 155
 -11 7 -5 288.44 9.95 156
 -10 4 -10 143.3 9.33 156
 -10 6 -7 33.47 9 156
 -9 3 -11 79.44 9.24 156
 -9 5 -8 145.73 8.13 156
 -9 6 -6 23.84 7.32 156
 -8 1 -12 129.27 9.66 156
 -8 4 -9 146.97 8.27 156
 -8 6 -5 301.12 9.67 156
 -7 2 -11 79.51 7.81 156
 -6 -1 -12 52.71 7.85 156
 -6 1 -11 3.22 7.47 156
 -6 2 -10 303.33 9.25 156
 -6 4 -7 71.51 7.02 156
 -6 5 -5 7.44 6.39 156
 -5 -5 -12 27.27 8.67 156
 -5 -4 -12 102.16 9.55 156
 -5 -3 -12 45.5 7.78 156
 -5 -2 -12 1036.68 12.82 156
 -5 0 -11 -1.22 7.65 156
 -5 1 -10 2.73 6.37 156
 -5 2 -9 320.22 8.48 156
 -4 -2 -11 230.15 8.88 156
 -4 1 -9 78.31 7.02 156
 -4 3 20 27.66 8.66 156
 -4 4 -3 3.48 7.55 156
 -3 -2 -10 4.17 6.41 156
 -3 2 20 41.27 8.7 156
 -3 3 -3 2663.53 23.65 156
 -2 -3 -9 256.67 8.27 156
 -2 0 22 13.6 8.07 156
 -2 1 -5 5.21 8.93 156
 -2 1 20 -7.03 8.61 156
 -1 -7 -8 434.72 11.27 156
 -1 -5 -8 61.77 6.97 156
 -1 0 -4 1832.98 22.42 156
 -1 0 19 56.41 7.63 156
 -1 1 16 129.65 8.42 156
 -1 2 10 95.69 7.59 156
 0 -3 22 -4.2 8.42 156
 0 -1 18 134.35 8.19 156
 0 0 14 336.71 8.68 156
 1 -4 21 21.06 8.52 156
 1 -3 19 72.38 7.59 156
 1 -2 16 319.04 9.29 156
 1 -1 3 4924.77 38.67 156
 1 -1 11 170.57 7.8 156
 1 -1 12 923.53 11.62 156
 2 -6 20 13.79 8.55 156
 2 -5 18 21.6 7.26 156
 2 -4 16 0.03 7.42 156
 2 -3 4 3137.69 25.54 156
 2 -3 12 58.14 6.91 156
 3 -9 18 227.28 10.11 156
 3 -8 17 821.08 12.81 156
 3 -7 15 389.59 9.67 156
 3 -7 16 586.75 10.7 156
 3 -6 5 45.51 7.31 156
 3 -6 13 8.39 7.84 156
 3 -6 14 312.29 9.52 156
 -7 0 -12 207.54 6.98 156
 -3 1 -7 256.66 7.43 156
 -3 4 1 96.53 15.8 155
 -9 8 2 0.26 10.07 156
 3 -11 4 117.56 12.01 156
 -10 8 0 12.79 10.87 156
 -9 7 -3 499.46 12.6 156
 -6 6 -1 174.26 9.55 156
 -6 6 14 9.21 10.59 156
 -4 5 11 58.8 10.13 156
 -3 -7 -10 93.13 11.17 156
 -3 3 17 369.05 11.42 156
 -3 4 12 822.24 15.37 156
 -2 3 12 119.61 8.68 156
 -1 -6 -8 0.57 9.36 156
 -1 2 11 278.77 9.93 156
 0 -2 -4 76.8 12.18 156
 2 -4 1 1171.37 24.34 156
 -11 8 -1 1.21 8.69 157
 -10 5 -8 85.32 9 157
 -10 7 -4 140.57 9.75 157
 -9 2 -11 41.27 8.85 157
 -9 4 -9 273.46 9.45 157
 -8 0 -12 4.95 8.27 157
 -8 2 -11 314.86 9.12 157
 -8 3 -10 450.68 9.91 157
 -8 5 -7 359.92 9.62 157
 -8 7 -1 50.94 8.19 157
 -7 -1 -12 36.74 8.82 157
 -7 1 -11 35.97 7.67 157
 -7 4 -8 225.59 8.94 157
 -7 5 -6 999.85 13.11 157
 -7 6 -3 416.36 10.53 157
 -6 -3 -12 -20.62 8.7 157
 -6 -2 -12 95.71 9.48 157
 -5 -1 -11 202.25 8.87 157
 -5 3 -7 1719.85 14.82 157
 -5 4 -5 26.12 6.83 157
 -5 5 -2 397.06 10.54 157
 -5 5 16 1.77 8.58 157
 -4 -6 -11 39.97 9.04 157
 -4 -5 -11 -7.82 8.8 157
 -4 -4 -11 220.63 8.71 157
 -4 -3 -11 731.5 11.68 157
 -4 -1 -10 540.5 9.62 157
 -4 2 -7 196.76 8.33 157
 -4 4 17 4.55 8.21 157
 -3 -6 -10 142.59 8.36 157
 -3 -3 -10 542.34 10.81 157
 -3 -1 -9 431.34 9.32 157
 -3 0 -8 589.79 10.46 157
 -2 -9 -8 152.13 10.17 157
 -2 -7 -9 139.47 8.71 157
 -2 -4 -9 4.31 6.2 157
 -2 2 17 177.61 8.86 157
 -1 -9 -7 77.4 9.6 157
 -1 -3 -7 2487.98 19.79 157
 -1 -1 22 67.8 9.08 157
 -1 0 20 102.04 9.27 157
 -1 1 17 -5.68 7.47 157
 -1 2 12 177.95 8.17 157
 0 -3 -5 105.23 9.01 157
 0 -2 21 199.47 9.83 157
 0 -1 19 87.43 7.82 157
 0 0 15 1577.17 14.98 157
 0 1 6 102.18 9.64 157
 0 1 7 234.95 10.02 157
 0 1 8 1156 14.86 157
 0 1 9 148.29 8.33 157
 1 -2 17 2.95 7.46 157
 1 -1 13 403.2 8.99 157
 2 -6 21 -5.26 8.5 157
 2 -5 19 6.94 7.02 157
 2 -4 17 3.4 7.43 157
 2 -3 13 947.95 11.45 157
 2 -3 14 216.82 7.56 157
 3 -8 18 4.43 8.58 157
 3 -7 17 9.27 7.06 157
 3 -6 15 22.12 7.45 157
 3 -5 7 114.42 7.73 157
 3 -5 8 22.44 6.67 157
 3 -5 9 703.71 11.01 157
 3 -5 10 176.62 7.66 157
 3 -5 11 938.37 11.51 157
 3 -5 12 468.19 9.41 157
 -7 3 -9 431.74 8.26 157
 -6 0 -11 398.22 7.93 157
 -7 7 11 32.35 13.05 156
 -4 5 2 856.83 25.24 156
 3 -12 5 22.89 13.6 156
 3 -10 3 227.43 14.73 156
 -9 8 3 28.33 10.43 157
 -7 7 2 262.72 13.72 157
 0 -10 -5 133.02 13.94 157
 0 -8 -6 -1.81 10.6 157
 3 -7 3 1632 21.68 157
 -11 7 -4 6.85 10.43 157
 -10 6 -6 121.56 11.21 157
 -10 8 1 115.89 11.65 157
 -3 -4 -10 118.88 9.89 157
 -2 -6 -9 426.39 12.11 157
 -2 -5 -9 235.91 11.11 157
 -2 3 13 732.39 14.05 157
 0 -5 -6 40.3 8.78 157
 3 -6 4 380.72 11.84 157
 -11 6 -6 127.82 9.34 158
 -11 8 0 54.73 9 158
 -10 4 -9 -1.56 8.6 158
 -10 7 -3 263.15 10.61 158
 -9 3 -10 126.69 9.39 158
 -9 5 -7 568.41 11 158
 -9 6 -5 11 7.31 158
 -9 7 -2 257.81 9.73 158
 -8 1 -11 36.78 8.75 158
 -8 4 -8 24.69 7.74 158
 -8 6 -4 5.29 7.72 158
 -7 -2 -12 7.23 8.69 158
 -7 2 -10 7.54 7.5 158
 -6 1 -10 5.62 7.69 158
 -6 2 -9 1.38 7.83 158
 -6 3 -8 41.95 6.63 158
 -6 4 -6 314.53 8.73 158
 -6 5 -4 2.01 6.46 158
 -5 -2 -11 10.29 7.86 158
 -5 0 -10 531.17 10.44 158
 -5 2 -8 81.16 6.98 158
 -4 0 -9 142.64 7.39 158
 -4 1 -8 235.55 8.19 158
 -4 3 -5 606.87 11.32 158
 -3 -5 -10 29.32 7.67 158
 -3 2 -5 902.12 13.6 158
 -3 3 18 35.33 8.31 158
 -3 4 13 0.47 7.78 158
 -2 -2 -8 403.16 9.7 158
 -2 -1 -7 10.17 7.35 158
 -2 0 -6 315.93 10.39 158
 -2 1 21 25.14 8.62 158
 -2 2 18 99.87 8.15 158
 -1 -1 -5 1181.44 16.65 158
 -1 0 21 39.37 8.87 158
 -1 2 13 262.66 8.48 158
 0 -2 22 -2.22 8.35 158
 0 -1 20 138.51 8.19 158
 0 0 16 0.19 7.66 158
 0 1 5 295.3 12.49 158
 0 1 10 8.85 6.71 158
 0 1 11 0.41 6.39 158
 1 -4 22 1.59 8.39 158
 1 -3 20 2.39 7.94 158
 1 -2 18 10.39 7.35 158
 1 -1 14 767.86 10.91 158
 2 -5 20 22.3 8.73 158
 2 -4 18 52.46 7.7 158
 2 -3 3 264.43 12.27 158
 2 -3 15 109.6 8.2 158
 3 -8 19 207.27 9.72 158
 3 -7 18 1.74 8.46 158
 3 -6 16 86.29 7.91 158
 3 -6 17 6.84 7.21 158
 3 -5 6 103.99 7.82 158
 3 -5 13 332.53 9.28 158
 3 -5 14 1974.74 15.85 158
 4 -10 11 97.14 8.15 158
 4 -10 12 55.1 7.56 158
 4 -10 13 5.47 7.92 158
 -5 1 -9 296.5 6.87 158
 3 -7 19 25.91 6.28 158
 1 -3 -2 3.29 16.46 157
 1 -8 -4 -2.09 12.13 157
 1 -4 -3 54.49 13.46 157
 -9 8 4 76.71 11.17 158
 0 -11 -4 34.03 12.26 158
 1 -6 -4 241.31 13.02 158
 -6 6 0 295.02 11.17 158
 -6 6 15 4.78 10.61 158
 -5 5 17 265.36 13.21 158
 -4 4 18 249.3 12.54 158
 -4 5 12 96.63 10.52 158
 -3 -8 -9 40.69 10.61 158
 -2 3 14 69.04 10.04 158
 -1 -10 -6 52.07 11.11 158
 -1 -8 -7 260.98 11.43 158
 -1 -2 -6 0.59 9.38 158
 0 -7 -6 66.98 10.26 158
 0 -6 -6 386.32 11.66 158
 4 -11 11 14.86 10.64 158
 4 -11 12 10.59 10.37 158
 4 -11 13 8.18 10.36 158
 4 -10 10 30.53 9.21 158
 4 -10 14 4.34 10.58 158
 4 -9 10 17.16 9.39 158
 4 -9 11 118.21 9.88 158
 4 -9 12 83.56 9.51 158
 -11 7 -3 159.24 9.82 159
 -10 5 -7 -11.42 8.77 159
 -10 6 -5 69.47 8.88 159
 -9 1 -11 10.59 8.59 159
 -9 2 -10 -4.61 8.69 159
 -9 4 -8 2.24 7.23 159
 -8 0 -11 9.46 8.57 159
 -8 2 -10 2.98 7.33 159
 -8 3 -9 97.97 8.09 159
 -8 5 -6 235.56 9.26 159
 -8 7 0 56.97 8.25 159
 -7 0 -11 373.57 9.66 159
 -7 4 -7 1.46 7.82 159
 -7 5 -5 0.07 6.48 159
 -7 6 -2 70.98 7.08 159
 -6 -2 -11 153.47 8.6 159
 -6 -1 -11 476.14 10.08 159
 -5 -5 -11 35.05 8.85 159
 -5 -4 -11 405.28 11.39 159
 -5 -3 -11 126.13 8.46 159
 -4 -6 -10 7.13 8.61 159
 -4 -3 -10 15.77 7.82 159
 -4 -2 -10 16.38 7.87 159
 -4 4 -2 800.81 14.29 159
 -3 -2 -9 4.21 6.5 159
 -3 3 19 138.26 9.91 159
 -3 4 14 368.43 10.59 159
 -2 -8 -8 417.86 11.72 159
 -2 -3 -8 78.36 7.3 159
 -2 2 -2 920.81 19.34 159
 -2 2 19 71.98 9.16 159
 -1 -4 -7 19.48 6.92 159
 -1 1 18 173.68 8.56 159
 -1 2 14 560.47 11.11 159
 0 0 17 261.97 9.23 159
 0 1 4 2094.15 25.72 159
 0 1 12 1317.88 13.77 159
 1 -3 21 200.5 10.01 159
 1 -2 19 31.31 7.43 159
 1 -1 15 268.76 9.32 159
 1 -1 16 81.61 8.24 159
 2 -5 21 25.03 8.65 159
 2 -4 19 128.53 8.08 159
 2 -3 16 -0.91 7.56 159
 2 -2 7 230.89 9.53 159
 2 -2 8 -3.25 7.37 159
 2 -2 9 339.06 9.29 159
 2 -2 10 1403.18 13.91 159
 2 -2 11 0.09 6.61 159
 2 -2 12 685.57 10.3 159
 3 -7 20 19.46 8.49 159
 3 -6 18 38.45 7.59 159
 3 -5 5 13.15 7.14 159
 3 -5 15 32.64 7.78 159
 4 -12 11 135.29 9.89 159
 4 -11 10 133 9.88 159
 4 -11 14 11.09 8.44 159
 4 -10 9 18.22 7.55 159
 4 -10 15 49.67 9.29 159
 4 -10 16 330.37 10.75 159
 4 -9 9 26.92 7.76 159
 4 -9 13 120.49 8.3 159
 4 -9 14 146.73 8.68 159
 4 -9 15 116.45 8.76 159
 4 -8 10 65.24 8.29 159
 4 -8 11 421.4 10.41 159
 4 -8 12 7.27 7.48 159
 4 -8 13 892.94 12.54 159
 -9 3 -9 299.46 7.62 159
 -7 -1 -11 52.37 5.62 159
 -7 1 -10 425.04 8.16 159
 -5 -1 -10 6.4 5.36 159
 0 1 13 58 5.02 159
 2 -3 17 190.32 6.58 159
 3 -5 16 4.26 5.2 159
 3 -4 10 739.5 9.79 159
 -5 6 7 66.96 14.28 157
 -5 6 8 43.8 14.92 157
 -7 7 12 2.07 13.28 158
 -5 6 9 40.1 12.73 158
 1 -7 -4 1312.34 23.49 158
 3 -9 2 508.85 18.66 158
 -7 7 3 675.95 18.11 159
 3 -12 4 168.32 14.58 159
 3 -8 2 475.33 15.51 159
 -10 8 2 32.86 10.7 159
 -5 5 -1 28.17 8.74 159
 -4 5 13 349.07 12.37 159
 -3 -7 -9 27.57 10.95 159
 3 -6 3 417.51 12.9 159
 4 -12 10 8.28 10.65 159
 4 -11 9 70.44 9.26 159
 4 -10 8 56.51 9.54 159
 4 -9 8 71.37 9.84 159
 -11 6 -5 18.77 8.83 160
 -10 3 -9 14.67 8.86 160
 -10 4 -8 63.9 9.27 160
 -10 7 -2 100.8 8.85 160
 -9 5 -6 152.63 8.61 160
 -9 6 -4 2.09 7.4 160
 -9 7 -1 189.86 9.17 160
 -8 -1 -11 32.43 8.61 160
 -8 1 -10 203.77 8.88 160
 -8 4 -7 439.19 10.3 160
 -8 6 -3 408.9 10.42 160
 -7 -3 -11 113.11 9.82 160
 -7 -2 -11 86.22 9.39 160
 -7 2 -9 154.58 8.61 160
 -7 3 -8 12.6 7.59 160
 -6 -4 -11 3.17 8.43 160
 -6 -3 -11 15.3 8.87 160
 -6 0 -10 230.53 8.89 160
 -6 3 -7 451.83 9.25 160
 -6 5 -3 12.22 6.68 160
 -5 3 -6 55.56 7.23 160
 -5 4 -4 109.62 7.67 160
 -4 -5 -10 417.25 10.28 160
 -4 -4 -10 13.78 7.49 160
 -4 -1 -9 667.75 10.09 160
 -4 2 -6 102.3 7.84 160
 -4 4 19 4.17 8.33 160
 -3 -6 -9 392.6 10.37 160
 -3 -3 -9 211.7 7.94 160
 -3 -1 -8 174.76 8.04 160
 -3 0 -7 116.68 7.89 160
 -3 1 -6 853.48 12.62 160
 -3 3 -2 422.08 12.79 160
 -3 4 15 107.67 8.21 160
 -2 -7 -8 6.83 7.57 160
 -2 1 -4 6.63 10.02 160
 -2 3 15 291.49 9.68 160
 -1 -7 -7 37.98 7.98 160
 -1 -5 -7 1.4 6.4 160
 -1 1 19 38.39 7.59 160
 -1 2 15 17.49 7.8 160
 0 -1 21 61.05 9.3 160
 0 0 18 81.4 7.99 160
 0 1 14 875.86 11.58 160
 1 -3 22 63.23 9.29 160
 1 -2 20 5.47 7.97 160
 1 -1 2 914.17 22.6 160
 1 -1 17 -0.27 7.4 160
 1 0 8 805.58 12.7 160
 1 0 9 142.39 8.2 160
 1 0 10 557 10.36 160
 1 0 11 314.68 8.68 160
 2 -4 20 50.57 8.82 160
 2 -3 18 23.67 7.12 160
 2 -2 6 537.71 11.82 160
 2 -2 13 44.29 6.81 160
 2 -2 14 440.9 8.92 160
 3 -6 19 8.29 8.45 160
 3 -5 17 53.21 7.71 160
 3 -4 7 189.17 8.56 160
 3 -4 8 626.97 10.85 160
 3 -4 9 16.52 6.8 160
 3 -4 11 76.74 6.95 160
 3 -4 12 399.28 8.89 160
 3 -4 13 192.46 7.53 160
 4 -11 8 221.61 9.39 160
 4 -9 16 395.37 11.24 160
 4 -9 17 28.34 8.76 160
 4 -8 8 -3.19 7.87 160
 4 -8 9 173.14 8.92 160
 4 -8 14 10.49 7.47 160
 4 -8 15 317.48 9.24 160
 4 -8 16 41.87 7.75 160
 4 -7 10 2049.23 17.08 160
 4 -7 11 170.85 9.01 160
 4 -7 12 742.53 11.7 160
 -9 1 -10 4.54 6.12 160
 -6 1 -9 3.84 5.38 160
 -5 0 -9 56.83 4.88 160
 1 0 7 2625.8 19.76 160
 3 -4 14 158.57 6.59 160
 4 -7 13 276.73 7.56 160
 1 -10 -3 72.07 13.83 159
 -9 8 5 -0.86 13.59 159
 -5 6 10 85.81 13.09 159
 3 -11 3 357.39 16.54 159
 0 -9 -5 64.76 11.17 160
 3 -7 2 141.86 11.56 160
 -11 7 -2 25.31 10.76 160
 -10 8 3 70.05 11.14 160
 -8 7 1 27.67 9.45 160
 -6 6 16 210.66 12.66 160
 -5 5 18 -1.25 10.58 160
 -4 5 14 18.98 9.01 160
 -2 -9 -7 446.93 14.44 160
 -2 -4 -8 14.54 7.83 160
 -2 2 20 230.49 11.99 160
 -1 -6 -7 318.54 11.71 160
 0 -4 -5 207.97 10.88 160
 3 -5 4 835.11 15.11 160
 4 -12 9 285.42 13.15 160
 4 -10 7 107.36 10.22 160
 4 -9 7 56.42 10.01 160
 -11 5 -6 22.47 8.83 161
 -11 6 -4 14.67 8.39 161
 -10 2 -9 12.86 8.44 161
 -10 4 -7 13.87 8.47 161
 -10 5 -6 63.04 9.31 161
 -10 6 -4 11 7.32 161
 -10 7 -1 157.19 9.5 161
 -9 2 -9 135.52 9.86 161
 -9 3 -8 510.97 10.51 161
 -9 4 -7 36.7 7.8 161
 -8 0 -10 1.76 8.63 161
 -8 2 -9 713.4 10.98 161
 -8 3 -8 298.65 9.36 161
 -8 5 -5 326.62 9.91 161
 -7 0 -10 603.51 10.82 161
 -7 4 -6 837.62 11.19 161
 -7 5 -4 790.18 11.49 161
 -6 -1 -10 2.7 7.81 161
 -6 2 -8 2.9 6.22 161
 -6 4 -5 1175.78 13.3 161
 -5 -6 -10 12.89 8.69 161
 -5 -5 -10 3.24 8.56 161
 -5 -4 -10 192.17 8.81 161
 -5 -3 -10 766.52 11.58 161
 -5 -2 -10 865.94 11.78 161
 -5 1 -8 9.03 6.39 161
 -5 2 -7 799.88 11.24 161
 -4 -7 -9 1.59 8.42 161
 -4 -2 -9 39.77 6.67 161
 -4 0 -8 150.6 7.62 161
 -4 1 -7 225.82 8.28 161
 -4 3 -4 98.98 8.28 161
 -3 -5 -9 31.22 7.81 161
 -3 -4 -9 15.55 7.9 161
 -3 2 -4 32.76 8.6 161
 -3 3 20 53.09 8.92 161
 -2 -6 -8 3.15 7.83 161
 -2 -5 -8 198.48 9.23 161
 -2 -2 -7 1087.87 13.35 161
 -2 3 16 8.93 7.45 161
 -1 -9 -6 58.92 8.64 161
 -1 0 -3 90.47 12.98 161
 -1 1 20 2.88 8.66 161
 -1 2 16 245.79 9.09 161
 0 -1 -2 17.44 13.81 161
 0 -1 22 143.25 9.52 161
 0 0 19 40.9 7.51 161
 0 1 15 19.85 7.86 161
 1 -2 21 376.01 10.68 161
 1 -1 18 317.01 9.11 161
 1 0 6 1477.2 17.21 161
 1 0 12 160.5 7.67 161
 1 0 13 1440.4 13.73 161
 2 -4 21 15.09 8.52 161
 2 -3 19 151.14 8.13 161
 2 -2 5 2039.3 19.92 161
 2 -2 15 167.93 8.63 161
 3 -6 20 21.27 8.23 161
 3 -5 18 -2.17 7.24 161
 3 -4 6 272.9 9.36 161
 3 -4 15 277.58 9.06 161
 4 -9 18 226.58 10.17 161
 4 -8 7 216.83 8.92 161
 4 -8 17 237.61 9.78 161
 4 -8 18 5.3 8.43 161
 4 -7 8 634.03 11.02 161
 4 -7 9 53.65 7.16 161
 4 -7 14 134.05 8.25 161
 4 -7 15 342.09 9.31 161
 -9 0 -10 11.4 6.23 161
 3 -6 21 13.2 5.55 161
 3 -5 19 2.86 6.02 161
 4 -7 16 157.81 6.56 161
 -9 8 6 105.42 15.07 160
 -7 7 13 3 13.07 160
 -7 7 4 72.69 12.26 161
 -6 6 1 462.64 13.83 161
 -5 6 11 427.34 15.86 161
 -10 8 4 10.66 10.56 161
 -9 7 0 171.76 10.64 161
 -7 6 -1 1.9 7.63 161
 -4 5 15 92.43 9.78 161
 -3 -8 -8 196.8 12.22 161
 -3 4 16 259.26 11.06 161
 -1 -3 -6 2056.84 19.63 161
 4 -12 8 -0.5 10.55 161
 4 -11 7 158.13 10.48 161
 4 -10 6 6.88 9.12 161
 4 -9 6 376.14 12.56 161
 -11 5 -5 109.48 9.34 162
 -11 7 -1 23.65 8.93 162
 -10 3 -8 356.5 11.16 162
 -10 5 -5 17.53 8.1 162
 -9 5 -5 171.37 8.65 162
 -9 6 -3 272.94 9.52 162
 -8 -1 -10 3.54 8.36 162
 -8 1 -9 46.26 7.58 162
 -8 4 -6 72.16 8.19 162
 -8 6 -2 67.76 8.33 162
 -7 -2 -10 89.62 9.44 162
 -7 -1 -10 0.28 7.39 162
 -7 1 -9 29.15 7.69 162
 -7 2 -8 672.33 11.1 162
 -7 3 -7 0.89 7.74 162
 -6 -5 -10 -11.33 8.47 162
 -6 -4 -10 13.75 8.61 162
 -6 -3 -10 217.25 8.68 162
 -6 -2 -10 664.95 11.09 162
 -6 0 -9 69.86 7.95 162
 -6 3 -6 56.54 7.04 162
 -5 -1 -9 40.69 8.21 162
 -5 3 -5 50.56 7.07 162
 -5 4 -3 15.79 6.89 162
 -4 -6 -9 101.77 9.61 162
 -4 -3 -9 148.86 8.74 162
 -3 -2 -8 113.68 7.4 162
 -2 -1 -6 6603.25 30.1 162
 -2 0 -5 2274.64 20.05 162
 -2 2 21 97.85 9.14 162
 -2 3 17 77.07 7.8 162
 -1 1 21 154.47 9.77 162
 -1 2 17 -2.49 7.3 162
 0 0 20 60.4 9.02 162
 0 1 16 27.37 7.66 162
 1 -2 22 51.8 8.99 162
 1 -1 19 168.88 8.42 162
 1 0 14 517.77 9.48 162
 1 0 15 567.61 10.97 162
 2 -3 20 36.36 8.5 162
 2 -2 16 17.32 7.53 162
 2 -2 17 335.26 9.53 162
 3 -5 20 1.09 8.54 162
 3 -4 16 206.11 8.55 162
 3 -4 17 86.5 7.85 162
 4 -8 6 67.92 7.24 162
 4 -8 19 5.61 8.36 162
 4 -7 7 27.78 6.68 162
 4 -7 17 11.27 7.97 162
 4 -6 10 28.03 6.52 162
 4 -6 11 298.59 8.16 162
 4 -6 12 38.56 7.85 162
 4 -6 13 355.25 9.57 162
 4 -6 14 190.49 8.88 162
 4 -7 18 13.5 6.07 162
 1 -11 -2 119 16.93 161
 3 -10 2 72.79 14.23 161
 -9 8 7 43.47 14.53 161
 -5 6 12 58.94 11.39 162
 0 -8 -5 54.36 11.25 162
 -10 6 -3 57.29 9.3 162
 -8 7 2 10.95 9.31 162
 -6 5 -2 113.58 8.93 162
 -5 5 0 640.66 14.32 162
 -4 4 -1 4083.19 31.19 162
 -3 4 17 -4.41 8.84 162
 -2 -8 -7 17.05 9.06 162
 -1 -10 -5 1.23 10.39 162
 0 -10 -4 32.04 11.35 162
 0 -5 -5 3574.51 28.05 162
 0 -3 -4 88.72 11.17 162
 3 -4 5 250.77 11.06 162
 4 -6 9 364.81 10.14 162
 -11 4 -6 165.72 9.71 163
 -11 6 -3 78.62 9.23 163
 -10 2 -8 23.93 8.57 163
 -10 4 -6 9.86 8.91 163
 -10 7 0 442.31 11.6 163
 -9 1 -9 -2.99 8.6 163
 -9 2 -8 134.64 8.41 163
 -9 3 -7 -3.06 7.63 163
 -9 4 -6 1.35 7.43 163
 -8 -2 -10 17.34 8.53 163
 -8 2 -8 27.06 7.67 163
 -8 3 -7 152.38 8.47 163
 -8 5 -4 362.46 9.9 163
 -7 -3 -10 5.07 8.67 163
 -7 0 -9 266.5 8.85 163
 -7 4 -5 310.4 8.68 163
 -7 5 -3 67.14 7.01 163
 -6 1 -8 33.55 6.46 163
 -6 2 -7 155.69 7.67 163
 -6 4 -4 287.7 8.85 163
 -5 -6 -9 38.72 8.87 163
 -5 -2 -9 2.01 7.82 163
 -5 0 -8 143.79 7.39 163
 -4 -5 -9 2.77 7.6 163
 -4 -4 -9 148.35 8.55 163
 -4 -1 -8 141.23 7.45 163
 -4 2 -5 29.1 7.59 163
 -4 5 16 32.96 8.9 163
 -3 -7 -8 85.63 8.22 163
 -3 -3 -8 438.75 9.37 163
 -3 -1 -7 8.91 6.86 163
 -3 1 -5 375.75 10.6 163
 -2 -3 -7 17.88 6.79 163
 -2 3 18 10.51 7.23 163
 -1 -8 -6 16.03 7.6 163
 -1 -2 -5 1994.26 19.71 163
 -1 -1 -4 422.49 13.27 163
 -1 2 18 -11.06 7.22 163
 0 0 21 40.57 8.87 163
 0 1 17 1.53 7.31 163
 1 -1 20 130.26 9.32 163
 1 0 5 2844.56 24.43 163
 1 0 16 208.38 8.69 163
 2 -3 21 -2.83 8.63 163
 2 -2 4 -0.71 9.59 163
 2 -2 18 110.57 7.93 163
 2 -1 9 43.01 7.28 163
 2 -1 10 486.25 9.79 163
 2 -1 11 90.16 7.3 163
 2 -1 12 52.15 6.79 163
 3 -5 3 736.89 14.23 163
 3 -5 21 62.69 8.83 163
 3 -4 18 61.72 7.62 163
 3 -3 8 403.9 9.49 163
 3 -3 9 1249.08 13.3 163
 3 -3 10 220.27 8.18 163
 3 -3 11 613.06 10.03 163
 3 -3 12 291.15 8.35 163
 3 -3 13 108.31 6.97 163
 3 -3 14 32.71 8 163
 4 -7 19 2.6 8.31 163
 4 -6 8 1522.6 14.75 163
 4 -6 15 717.84 11.31 163
 4 -6 16 42.01 7.41 163
 4 -6 17 25.55 7.4 163
 -10 3 -7 530.23 9.83 163
 -6 -1 -9 613.99 9.26 163
 2 -1 13 104.63 5.33 163
 -7 7 14 1.4 12.94 162
 -1 2 2 61.29 19.78 162
 -10 8 5 -0.25 11.81 163
 -5 6 13 -5.74 10.23 163
 1 -9 -3 0.41 10.68 163
 3 -6 2 1389.5 21.92 163
 4 -12 7 382.01 15.54 163
 4 -11 6 130.84 11.59 163
 -11 7 0 174.89 12.03 163
 -9 6 -2 162.12 10.48 163
 -9 7 1 60.67 9.54 163
 -7 6 0 149.86 9.24 163
 -3 -6 -8 -14.24 9.36 163
 -1 -4 -6 128.82 9.25 163
 0 -7 -5 25.44 9.9 163
 0 -6 -5 310.55 11.34 163
 0 -2 -3 2815.03 31.85 163
 4 -9 5 5.52 9.67 163
 4 -7 6 40.43 8.19 163
 -11 5 -4 8.55 8.57 164
 -10 1 -8 14.87 8.7 164
 -10 5 -4 13.6 7.31 164
 -9 -1 -9 26.1 8.21 164
 -9 0 -9 -5.54 8.58 164
 -9 5 -4 259.99 9.14 164
 -8 -1 -9 135.75 9.45 164
 -8 0 -9 253.01 9.02 164
 -8 4 -5 162.31 8.65 164
 -8 6 -1 58.12 8.29 164
 -7 -1 -9 339.9 9.46 164
 -7 1 -8 701.63 10.99 164
 -7 3 -6 53.99 6.57 164
 -6 -5 -9 -2.42 8.52 164
 -6 -2 -9 11.41 7.6 164
 -5 -5 -9 18.86 8.21 164
 -5 -4 -9 409.58 9.65 164
 -5 -3 -9 817.08 12.03 164
 -5 1 -7 -0.55 6.59 164
 -5 2 -6 2899.1 18.61 164
 -4 -7 -8 33.39 9 164
 -4 -2 -8 291.06 8.32 164
 -4 0 -7 174.63 7.96 164
 -4 1 -6 733.16 11.32 164
 -4 3 -3 35.54 7.81 164
 -3 -5 -8 451.97 10.53 164
 -3 -4 -8 58.73 8.17 164
 -3 0 -6 279.11 9.27 164
 -3 4 18 63.51 8.95 164
 -2 -7 -7 91.17 8.5 164
 -2 -4 -7 57 6.99 164
 -2 3 19 87.23 9.04 164
 -1 -7 -6 71.55 8.37 164
 -1 2 19 4.13 8.52 164
 -1 3 9 2491.87 20.85 164
 -1 3 10 511.33 10.93 164
 -1 3 11 819.87 12.5 164
 -1 3 12 557.07 10.79 164
 0 1 18 149.85 8.31 164
 1 -1 21 314.65 10.12 164
 1 0 17 44.02 7.49 164
 2 -2 19 395.82 9.51 164
 2 -1 7 183.62 9.2 164
 2 -1 8 1436.96 14.94 164
 2 -1 14 5.42 6.22 164
 2 -1 15 -4.09 7.54 164
 3 -4 19 61.87 8.48 164
 3 -4 20 5.27 8.63 164
 3 -3 7 18.1 7.31 164
 3 -3 15 135.86 8.39 164
 3 -3 16 239.95 8.81 164
 4 -8 5 341.87 10.14 164
 4 -6 7 349.09 9.19 164
 4 -6 18 38.51 8.64 164
 4 -5 10 57.71 6.72 164
 4 -5 11 101.26 6.89 164
 4 -5 12 249.67 7.85 164
 4 -5 13 24.85 7.69 164
 4 -5 14 242.95 8.81 164
 4 -5 15 -2.52 7.39 164
 5 -11 13 85.89 9.16 164
 5 -11 14 -2.66 8.41 164
 5 -10 13 18.4 8.94 164
 5 -10 14 455.07 11.38 164
 5 -10 15 91.56 9.2 164
 5 -10 16 167.39 10.17 164
 -7 2 -7 66.56 6.16 164
 -2 1 -3 239.46 10.42 164
 4 -6 19 -1.58 5.88 164
 -4 5 3 1674.66 39.32 162
 1 -12 -1 12.04 16.65 162
 -9 8 8 117.45 18.18 162
 -7 7 5 530.09 19.48 163
 -10 8 6 2.63 11.8 164
 -6 6 2 207.47 11.83 164
 -5 6 14 13.85 10.3 164
 0 -11 -3 100.83 13.22 164
 1 -5 -3 83.53 11.36 164
 4 -10 5 27.89 10.64 164
 -11 6 -2 18.15 10.52 164
 -10 6 -2 8.79 9.01 164
 -10 7 1 52.65 10.61 164
 -8 7 3 46.18 9.85 164
 -4 5 17 243.07 12.79 164
 -3 3 -1 1396.73 21.75 164
 -2 -9 -6 191.05 12.33 164
 -2 -6 -7 233.05 10.99 164
 -2 -5 -7 14.45 7.81 164
 -2 4 8 5.01 8.02 164
 -2 4 9 30.06 8.33 164
 -2 4 10 469.21 12.08 164
 -2 4 11 416.06 11.35 164
 -2 4 12 290.38 11.8 164
 -1 -6 -6 111.98 8.7 164
 -1 -5 -6 7.9 7.76 164
 -1 3 8 53.17 8.89 164
 0 1 19 83.96 9.95 164
 0 2 10 180.38 9.43 164
 0 2 11 977.32 13.67 164
 3 -4 4 189.12 11.01 164
 5 -11 12 14.61 10.52 164
 5 -10 12 213.78 11.82 164
 5 -9 14 280.3 11.6 164
 -11 4 -5 11.14 8.57 165
 -11 7 1 119.91 9.65 165
 -10 2 -7 203.73 9.8 165
 -10 3 -6 263.19 10.14 165
 -10 4 -5 107.21 8.12 165
 -9 1 -8 579.24 11.91 165
 -9 2 -7 1188.85 13.67 165
 -9 4 -5 202.49 8.71 165
 -8 -2 -9 66.23 8.78 165
 -8 1 -8 484.57 10.04 165
 -8 2 -7 338.8 9.34 165
 -8 3 -6 -0.01 7.51 165
 -8 5 -3 184.05 8.87 165
 -7 -4 -9 -8.56 8.71 165
 -7 -3 -9 33.73 8.69 165
 -7 -2 -9 7.24 7.22 165
 -6 -4 -9 15.8 8.66 165
 -6 -3 -9 176.98 8.77 165
 -6 0 -8 100.11 8.36 165
 -6 3 -5 5307.44 24.2 165
 -5 -1 -8 12.25 6.44 165
 -5 3 -4 9.68 6.99 165
 -4 -6 -8 45.1 7.63 165
 -4 -3 -8 18.6 7.99 165
 -3 -8 -7 -4.5 8.76 165
 -3 -2 -7 187.89 7.97 165
 -3 2 -3 521.55 12.75 165
 -3 4 19 23.84 8.56 165
 -2 -2 -6 224.8 9.01 165
 -2 3 20 49.45 8.86 165
 -2 4 13 -2.03 7.72 165
 -1 2 20 19.74 8.49 165
 -1 3 13 13.72 7.88 165
 -1 3 14 68.34 8.04 165
 0 2 8 14.59 7.09 165
 0 2 9 244.03 8.84 165
 0 2 12 187.67 7.8 165
 0 2 13 231.38 8.16 165
 1 0 4 1865 22.62 165
 1 0 18 462.3 10.12 165
 1 0 19 6.71 7.16 165
 2 -2 3 318.63 13.58 165
 2 -2 20 262.86 10.07 165
 2 -1 16 35.98 7.79 165
 3 -4 21 342.37 10.21 165
 3 -3 6 712.55 12.25 165
 3 -3 17 7.3 7.56 165
 3 -3 18 339.92 9.2 165
 4 -7 5 183.24 8.5 165
 4 -6 6 114.19 7.78 165
 4 -6 20 37.44 8.67 165
 4 -5 8 7.8 6.55 165
 4 -5 9 360.14 8.86 165
 4 -5 16 10.19 7.4 165
 4 -5 17 12.99 7.15 165
 5 -11 11 13.53 8.68 165
 5 -10 11 -3.1 7.4 165
 5 -9 11 99.86 8.17 165
 5 -9 12 377.93 10.54 165
 5 -9 13 133.51 8.35 165
 5 -9 15 3.28 8.59 165
 5 -9 16 95.55 9.23 165
 5 -9 17 13.05 8.22 165
 5 -8 13 205.65 8.77 165
 5 -8 14 27.06 7.46 165
 5 -8 15 77.95 7.83 165
 2 -2 21 3.58 5.96 165
 2 -1 17 521.22 8.71 165
 -9 8 9 119.93 20.4 162
 -3 4 2 445.48 26.43 163
 -5 6 15 117.55 13.33 165
 4 -12 6 1.5 12.23 165
 -9 6 -1 1115.73 15.83 165
 -9 7 2 16.58 9.02 165
 -6 5 -1 89.35 8.7 165
 -5 4 -2 28.93 8.48 165
 -4 5 18 199.8 12.04 165
 -1 -9 -5 226.81 11.18 165
 -1 3 7 144.88 10.2 165
 0 -9 -4 118.08 10.63 165
 0 1 20 16.48 10.54 165
 0 2 14 20.22 9.44 165
 4 -11 5 97.66 10.22 165
 5 -10 10 52.74 9.38 165
 5 -8 12 1.11 9.23 165
 -11 5 -3 100.2 9.01 166
 -11 6 -1 75.5 9.26 166
 -10 1 -7 6.34 8.64 166
 -10 5 -3 18.44 7.47 166
 -10 6 -1 166.59 8.76 166
 -9 -1 -8 35.4 8.62 166
 -9 0 -8 122.91 9.23 166
 -9 3 -6 35.97 7.68 166
 -9 5 -3 148.98 8.5 166
 -8 0 -8 224 8.76 166
 -7 0 -8 132.7 8.28 166
 -7 4 -4 1237.48 13.44 166
 -7 5 -2 94.13 7.16 166
 -6 -1 -8 28.4 7.91 166
 -6 1 -7 230.51 7.84 166
 -6 2 -6 380.81 9.03 166
 -6 4 -3 353.62 9.33 166
 -5 -6 -8 12.88 8.73 166
 -5 -2 -8 175.81 8.71 166
 -5 0 -7 38.64 6.74 166
 -4 -8 -7 30.36 8.81 166
 -4 -5 -8 635.62 11.34 166
 -4 -4 -8 84.05 8.09 166
 -4 -1 -7 601.88 10.19 166
 -3 -7 -7 407.67 10.35 166
 -3 -3 -7 588.54 10.26 166
 -2 -8 -6 334.84 10.34 166
 -2 -1 -5 -0.82 8.23 166
 -2 0 -4 27.08 9.75 166
 -2 4 14 112.82 8.43 166
 -1 -3 -5 5.16 7.47 166
 -1 3 15 62.61 7.98 166
 0 2 7 286.54 10.14 166
 0 2 15 24.6 7.73 166
 1 0 20 219.15 9.89 166
 1 1 9 322.91 9.2 166
 1 1 10 2318.74 17.44 166
 1 1 11 1.75 6.55 166
 1 1 12 1102.07 12.59 166
 1 1 13 122.17 7.12 166
 1 1 14 -4.5 7.67 166
 2 -1 6 8.49 8.2 166
 2 -1 18 2.8 7.35 166
 3 -3 19 84.08 8.41 166
 3 -2 10 262.21 8.33 166
 3 -2 11 51.14 6.73 166
 3 -2 12 12.05 6.37 166
 3 -2 13 51.97 6.57 166
 3 -2 14 -0.27 7.61 166
 4 -5 7 172.35 7.85 166
 4 -5 18 17.56 8.06 166
 4 -5 19 148.58 9.46 166
 4 -4 12 120.54 7.21 166
 4 -4 13 26.07 7.95 166
 4 -4 14 22.09 7.76 166
 5 -11 10 -1.53 8.64 166
 5 -9 10 239.67 9.22 166
 5 -8 10 153.49 8.5 166
 5 -8 11 341.69 9.78 166
 5 -8 16 43.52 8.9 166
 5 -8 17 14.7 8.49 166
 5 -8 18 -2.97 8.42 166
 5 -7 13 19.38 7.52 166
 5 -7 14 342.04 9.58 166
 -7 1 -7 438.83 8.29 166
 -5 2 -5 350.74 7.92 166
 4 -4 11 550.62 8.54 166
 -10 8 7 -1.23 13.4 165
 1 -8 -3 103.02 13.79 165
 -2 4 7 41.18 10.02 166
 -10 7 2 73.25 11.11 166
 -8 6 0 108.43 10.37 166
 -7 6 1 19.64 7.96 166
 -5 5 1 0.23 8.43 166
 -5 6 16 226.53 12.76 166
 -3 -9 -6 7.12 10.67 166
 -3 5 10 13.79 7.78 166
 -3 5 11 488.29 14.15 166
 -3 5 12 9.93 9.24 166
 -3 5 13 2.16 9.17 166
 -2 4 15 138.74 9.92 166
 -1 3 6 33.24 9.54 166
 -1 3 16 184.82 10.15 166
 0 -4 -4 3759.77 30.28 166
 0 1 21 95.71 11.08 166
 4 -9 4 256.49 12.42 166
 4 -8 4 227.11 10.72 166
 5 -12 10 11.36 10.64 166
 5 -11 9 19.68 10.71 166
 5 -10 9 0.1 8.97 166
 5 -9 9 60.16 9.69 166
 -11 3 -5 22.53 8.48 167
 -11 4 -4 12.85 8.46 167
 -11 7 2 215.63 10.63 167
 -10 2 -6 142.36 9.63 167
 -10 3 -5 167.74 9.2 167
 -10 4 -4 8.1 7.3 167
 -9 1 -7 0.74 7.37 167
 -9 4 -4 -5.41 7.52 167
 -8 -3 -8 9.9 8.43 167
 -8 -2 -8 49.66 8.87 167
 -8 -1 -8 1.45 7.29 167
 -8 1 -7 85.22 8.11 167
 -8 3 -5 8.28 7.62 167
 -8 4 -4 283.52 9.31 167
 -8 5 -2 160.31 8.92 167
 -7 -4 -8 -1.01 8.77 167
 -7 -2 -8 297.38 9.38 167
 -7 -1 -8 37.66 7.86 167
 -7 2 -6 -7.31 7.14 167
 -7 3 -5 635.48 10.05 167
 -6 -5 -8 24.25 8.74 167
 -6 -4 -8 12.26 7.3 167
 -6 -3 -8 648.98 11.26 167
 -6 -2 -8 370 9.79 167
 -6 0 -7 45.73 6.66 167
 -5 -5 -8 160.51 8.48 167
 -5 -4 -8 315.13 9.47 167
 -5 -3 -8 1119.9 13.27 167
 -5 1 -6 2034.25 15.63 167
 -4 -7 -7 128.91 9.73 167
 -4 0 -6 18.87 7.06 167
 -4 1 -5 374.99 9.75 167
 -4 2 -4 273.9 9.5 167
 -3 -6 -7 529.11 11.2 167
 -3 -5 -7 663.93 11.81 167
 -3 -4 -7 517.2 9.84 167
 -3 -1 -6 215.76 8.5 167
 -3 0 -5 1933.7 17.28 167
 -3 1 -4 145.2 9.44 167
 -2 -3 -6 8.76 6.93 167
 -2 4 16 29.69 7.4 167
 -1 3 17 22.91 7.42 167
 0 2 16 1.02 7.34 167
 0 2 17 40.37 7.47 167
 1 0 21 6.04 8.78 167
 1 1 8 1080.14 13.76 167
 1 1 15 -1.77 7.58 167
 1 1 16 172.32 8.55 167
 2 -1 5 7.7 9.12 167
 2 -1 19 471.92 10.29 167
 3 -3 5 924.1 13.87 167
 3 -3 20 178.74 9.84 167
 3 -3 21 20.38 8.64 167
 3 -2 9 456.03 9.65 167
 3 -2 15 407.43 9.72 167
 3 -2 16 39.74 7.44 167
 3 -2 17 173.64 8.23 167
 4 -6 5 308.32 9.43 167
 4 -5 20 96.33 9.25 167
 4 -4 9 62.71 6.88 167
 4 -4 10 403.43 9.07 167
 4 -4 15 274.51 8.86 167
 4 -4 16 329.86 9.29 167
 4 -4 17 641.07 11.02 167
 5 -8 9 255.85 9.58 167
 5 -7 10 456.35 10.6 167
 5 -7 11 84.88 8.3 167
 5 -7 12 -6.19 7.49 167
 5 -7 15 223.28 8.73 167
 5 -7 16 2.87 7.83 167
 5 -7 17 16.63 8.53 167
 5 -7 18 -6.62 8.63 167
 -9 2 -6 5.27 5.38 167
 -8 2 -6 1.54 5.42 167
 3 -2 8 3372.97 19.7 167
 3 -12 3 1.83 16.87 165
 -7 7 6 3.48 13.21 166
 3 -8 1 55.9 12.58 166
 3 -7 1 258.4 15.06 166
 -8 7 4 9.66 10.79 167
 -3 5 9 304.86 12.8 167
 1 -7 -3 280.21 13.54 167
 1 -6 -3 554.93 16.88 167
 4 -10 4 537.72 16.35 167
 -9 7 3 86.26 9.71 167
 -6 6 3 1159.55 20.2 167
 -4 4 0 33.48 9.74 167
 -3 5 14 148.76 10.54 167
 -2 -7 -6 599.49 13.3 167
 -1 -10 -4 377.63 14.07 167
 -1 -8 -5 3.37 9.2 167
 0 -8 -4 65.41 10.14 167
 0 2 6 51.94 10.31 167
 2 -3 1 497.56 18.65 167
 3 -5 2 26.54 9.52 167
 3 -4 3 2171.94 23.04 167
 4 -7 4 164.98 9.83 167
 5 -10 8 0.99 9.05 167
 5 -9 8 40.65 9.51 167
 -11 5 -2 7.01 8.54 168
 -11 6 0 5.21 9.01 168
 -10 5 -2 3.98 7.16 168
 -10 6 0 7.68 7.29 168
 -9 0 -7 28.48 8.91 168
 -9 3 -5 16.84 7.42 168
 -9 5 -2 21.01 7.81 168
 -9 6 0 2.49 7.82 168
 -8 0 -7 238.65 8.84 168
 -7 -3 -8 387.01 10.09 168
 -7 0 -7 893.98 11.83 168
 -7 4 -3 813.11 11.51 168
 -7 5 -1 6 6.48 168
 -6 1 -6 6.81 6.55 168
 -6 3 -4 20.74 7.06 168
 -5 -7 -7 129.22 9.49 168
 -5 -1 -7 376.07 8.78 168
 -4 -6 -7 437.61 10.61 168
 -4 -3 -7 180.14 7.74 168
 -4 -2 -7 7.45 6.57 168
 -4 3 -2 226.75 9.86 168
 -3 -8 -6 233.94 10.39 168
 -3 5 15 184.56 9.05 168
 -2 -6 -6 120.41 8.7 168
 -2 -4 -6 10.07 6.53 168
 -2 4 17 12.31 7.3 168
 -1 3 18 116.9 9.36 168
 0 2 18 6.56 7.23 168
 1 0 3 91.39 13.25 168
 1 1 7 412.85 10.89 168
 1 1 17 221.98 8.61 168
 2 -1 20 -2.93 8.62 168
 2 -1 21 40.25 8.93 168
 2 0 9 179.46 7.98 168
 2 0 10 16.77 6.75 168
 2 0 11 1010.14 12.06 168
 2 0 12 89.42 6.97 168
 2 0 13 1079.14 12.07 168
 2 0 14 196.44 8.76 168
 2 0 15 4.32 7.62 168
 3 -2 18 575.61 10.38 168
 4 -5 6 14.39 6.84 168
 4 -4 8 39.96 6.92 168
 4 -4 18 -1.02 7.16 168
 4 -4 19 658.96 12.06 168
 5 -12 9 61.05 9.21 168
 5 -8 8 36.07 8.14 168
 5 -7 9 -3.82 7.91 168
 5 -6 12 5.59 7.63 168
 5 -6 13 38.73 7.55 168
 5 -6 14 102.7 8.02 168
 5 -6 15 64.93 7.98 168
 5 -6 16 123.38 8.12 168
 5 -6 17 0.19 8.68 168
 -10 1 -6 217.19 7.98 168
 -6 2 -5 841.29 10.21 168
 2 0 16 1232.98 12.24 168
 3 -2 7 36.48 5.58 168
 3 -2 19 9.27 6.18 168
 5 -6 11 179.64 6.9 168
 1 -10 -2 3.98 11.62 167
 -3 5 8 53.43 9.97 168
 -2 4 6 -0.23 9.74 168
 0 -10 -3 -4.91 10.09 168
 -11 7 3 54.73 11.16 168
 -10 7 3 7.24 10.49 168
 -6 5 0 54.95 8.62 168
 -2 -9 -5 93.4 11.55 168
 -2 -5 -6 417.33 10.81 168
 -1 -7 -5 99.34 10.39 168
 -1 -4 -5 424.49 11.73 168
 0 -7 -4 289.47 10.89 168
 0 -5 -4 1300.61 18.62 168
 5 -11 8 76.47 10.07 168
 -11 3 -4 36.51 8.99 169
 -11 4 -3 12.62 8.54 169
 -10 0 -6 47.38 8.83 169
 -10 2 -5 441.49 11.31 169
 -10 4 -3 646.68 11.2 169
 -9 -2 -7 0.1 8.38 169
 -9 -1 -7 -0.11 8.65 169
 -9 1 -6 521.68 10.05 169
 -9 4 -3 0.85 7.33 169
 -8 -1 -7 494.86 9.71 169
 -8 1 -6 745.11 11.49 169
 -8 4 -3 73.68 8.53 169
 -8 6 1 211.46 9.5 169
 -7 -1 -7 444.43 10 169
 -7 1 -6 105.17 8.38 169
 -7 3 -4 7.09 6.62 169
 -6 -6 -7 -1.2 8.64 169
 -6 -1 -7 12.52 7.83 169
 -6 4 -2 -2.16 6.66 169
 -5 -6 -7 27.44 8.75 169
 -5 -2 -7 -2.14 6.3 169
 -5 0 -6 3.8 6.57 169
 -5 3 -3 79.75 7.58 169
 -5 4 -1 108.95 8.05 169
 -4 -8 -6 18.01 8.51 169
 -4 -5 -7 194.73 8.9 169
 -4 -4 -7 74.65 8.31 169
 -4 -1 -6 81.74 7.21 169
 -3 -2 -6 838.11 11.9 169
 -3 5 16 40.5 8.52 169
 -2 -2 -5 995.97 13.9 169
 -2 4 18 6.99 8.52 169
 -1 -5 -5 285.45 9.42 169
 -1 -2 -4 1075.78 16.42 169
 -1 0 -2 409.75 17.36 169
 -1 3 19 9.81 8.39 169
 0 2 19 235.42 10.31 169
 1 1 6 1951.77 18.98 169
 1 1 18 115.49 8 169
 1 1 19 103.12 9.16 169
 2 0 8 523.22 10.57 169
 2 0 17 238.75 8.81 169
 3 -3 4 154.12 9.52 169
 3 -2 20 124.37 9.15 169
 4 -4 7 3.27 6.74 169
 4 -4 20 3.81 8.36 169
 4 -3 11 266.34 8.05 169
 4 -3 12 -2.63 6.16 169
 4 -3 13 32.23 7.89 169
 4 -3 14 189.36 8.52 169
 4 -3 15 47.61 7.69 169
 4 -3 16 898.14 11.85 169
 5 -10 7 258.47 9.92 169
 5 -9 7 18.05 7.81 169
 5 -7 8 1302.42 14.14 169
 5 -6 10 9.21 7.71 169
 5 -6 18 67.57 8.84 169
 5 -6 19 61.01 8.59 169
 6 -10 15 14.83 8.07 169
 -10 3 -4 36.04 5.56 169
 -8 -2 -7 -3.14 6.27 169
 -7 -5 -7 2.02 6.04 169
 -7 2 -5 10.64 4.5 169
 -5 -5 -7 5.5 5.14 169
 -5 -3 -7 258.54 7.25 169
 2 0 18 213.27 6.82 169
 3 -1 13 437.25 7.68 169
 4 -3 17 51.49 5.6 169
 4 -12 5 500.76 19.34 168
 -9 7 4 10.22 8.91 169
 -8 7 5 450.77 14.72 169
 -7 6 2 32.24 8.83 169
 -3 -7 -6 238.87 10.81 169
 -3 5 17 46.61 10.43 169
 -2 -10 -4 57.92 11.14 169
 -1 -6 -5 53.38 8.03 169
 -1 3 5 76.27 10.66 169
 0 -6 -4 146.01 9.86 169
 0 1 2 17.07 16.41 169
 4 -6 4 980.29 15.53 169
 5 -12 8 11.78 10.27 169
 5 -8 7 1084.09 16.05 169
 -11 2 -4 12.84 8.88 170
 -11 4 -2 8.17 8.51 170
 -11 5 -1 9.18 8.55 170
 -11 6 1 190.27 10.3 170
 -11 7 4 15.2 8.68 170
 -10 5 -1 12.62 7.36 170
 -10 6 1 269.82 9.47 170
 -9 0 -6 97.13 7.65 170
 -9 2 -5 461.64 9.86 170
 -9 3 -4 219.49 8.74 170
 -9 5 -1 135.44 8.58 170
 -9 6 1 442.12 11.02 170
 -8 -3 -7 6.08 8.61 170
 -8 2 -5 32.08 7.94 170
 -8 3 -4 217.77 8.75 170
 -8 5 -1 104.63 8.76 170
 -7 -4 -7 14.88 8.8 170
 -7 -3 -7 187.75 8.42 170
 -7 -2 -7 24.46 7.77 170
 -6 -5 -7 -0.4 8.62 170
 -6 -4 -7 406.41 9.89 170
 -6 -3 -7 1432.56 13.95 170
 -6 -2 -7 15.48 7.64 170
 -6 0 -6 4.27 6.28 170
 -5 -4 -7 1101.43 13.44 170
 -5 1 -5 929.72 12.09 170
 -5 2 -4 631.26 10.86 170
 -4 2 -3 49.65 8.15 170
 -3 -9 -5 134.88 9.78 170
 -3 -6 -6 637.5 11.74 170
 -3 -3 -6 1.25 6.55 170
 -3 2 -2 2602.39 23.89 170
 -2 -8 -5 139.64 8.9 170
 -2 4 19 106.03 9.28 170
 -1 -9 -4 49 7.89 170
 -1 -1 -3 1657.81 22.29 170
 -1 3 20 157.42 9.8 170
 0 2 5 374.08 12.16 170
 0 2 20 178.1 9.88 170
 1 1 20 6.39 8.52 170
 2 -2 2 964.99 19.56 170
 2 -1 4 7.96 10.04 170
 2 0 7 118.86 8.48 170
 2 0 19 11.54 8.74 170
 3 -2 6 43 7.92 170
 3 -1 10 345.25 8.99 170
 3 -1 11 692.3 10.42 170
 3 -1 12 54.24 6.58 170
 3 -1 14 106.15 8.23 170
 3 -1 15 713.11 11.04 170
 3 -1 16 218.69 8.87 170
 3 -1 17 505.96 10.18 170
 4 -5 5 112.54 7.9 170
 4 -3 9 951.81 11.68 170
 4 -3 10 486.96 9.48 170
 4 -3 18 182.55 8.38 170
 4 -3 19 26.44 8.69 170
 5 -6 9 2.64 6.27 170
 5 -5 11 82.61 8.42 170
 5 -5 12 407.23 9.7 170
 5 -5 13 82.47 7.92 170
 5 -5 14 254.97 9.02 170
 5 -5 15 418.16 9.81 170
 5 -5 16 902.46 11.93 170
 5 -5 17 446.39 10.28 170
 5 -5 18 199.68 9.84 170
 6 -10 13 71.35 9.36 170
 6 -10 14 340.34 10.98 170
 6 -9 13 16.91 8.61 170
 6 -9 14 8.82 8.74 170
 6 -9 15 50.63 8.83 170
 6 -9 16 5.17 8.56 170
 -10 1 -5 314.96 8.56 170
 -8 0 -6 306.65 7.62 170
 -3 -1 -5 31.19 5.38 170
 0 -11 -2 16.35 12.38 170
 3 -6 1 535.09 17.61 170
 4 -11 4 186.49 13.19 170
 -10 7 4 -2.76 10.65 170
 -4 -7 -6 98.91 9.62 170
 -4 6 12 193.07 11.65 170
 -4 6 13 43.82 9.82 170
 -3 5 18 59.54 10.54 170
 0 -3 -3 36.8 10.89 170
 4 -8 3 574.37 14.69 170
 5 -11 7 1.67 8.78 170
 5 -7 7 7.15 7.77 170
 6 -11 12 9.68 10.48 170
 6 -10 12 257.45 12.25 170
 -11 3 -3 29.28 8.74 171
 -11 5 0 14.94 8.49 171
 -10 0 -5 14.21 8.64 171
 -10 2 -4 4.08 8.14 171
 -10 3 -3 114.76 8.12 171
 -10 4 -2 100.19 8.31 171
 -9 -2 -6 -3.24 8.6 171
 -9 -1 -6 0.32 8.67 171
 -9 1 -5 35.03 7.56 171
 -8 -1 -6 44.11 7.77 171
 -7 0 -6 222.27 8.92 171
 -7 4 -2 451.9 9.7 171
 -7 5 0 8.85 6.51 171
 -6 1 -5 17.88 6.44 171
 -6 2 -4 1467.83 14.11 171
 -6 3 -3 1234.59 13.67 171
 -5 -7 -6 109.73 9.61 171
 -5 -1 -6 35.73 6.73 171
 -4 -6 -6 31.84 7.96 171
 -4 -2 -6 784.13 10.97 171
 -4 0 -5 124.3 7.86 171
 -4 1 -4 674.08 11.68 171
 -3 -5 -6 66.63 8.35 171
 -3 -4 -6 119.66 7.52 171
 -3 3 0 486.98 14.97 171
 -2 -3 -5 641.77 11.63 171
 -2 -1 -4 8073.12 35.48 171
 0 3 11 993.68 12.93 171
 0 3 12 8.47 6.22 171
 0 3 13 146.48 8.79 171
 0 3 14 14.05 7.63 171
 0 3 15 -0.74 7.47 171
 1 2 12 143.98 7.26 171
 1 2 13 223.8 9.14 171
 1 2 14 27.04 7.85 171
 1 2 15 74.65 8.04 171
 2 0 20 80.13 9.42 171
 3 -1 9 1525.97 14.11 171
 3 -1 18 9.6 7 171
 3 -1 19 -9.3 8.68 171
 4 -4 6 1094.02 13.57 171
 4 -3 8 5.35 6.73 171
 4 -3 20 127.33 9.23 171
 5 -9 6 13.67 7.71 171
 5 -6 8 240.04 8.24 171
 5 -5 10 1283.34 12.73 171
 5 -5 19 72.31 9.08 171
 6 -10 11 82.82 9.46 171
 6 -9 11 20.5 7.7 171
 6 -9 12 31.04 7.58 171
 6 -8 12 7.59 7.16 171
 6 -8 13 0.27 7.24 171
 6 -8 14 13.73 8.14 171
 6 -8 15 11.68 8.48 171
 6 -8 16 36.47 8.67 171
 6 -8 17 -8.05 8.57 171
 -6 -1 -6 191.49 7.06 171
 3 -11 2 37.95 17.03 168
 3 -9 1 151.58 20.31 168
 -3 5 7 142.37 12.78 170
 1 -11 -1 36.91 14.13 170
 -4 6 11 67.75 11.53 171
 -4 6 14 268.64 12.94 171
 4 -9 3 42.15 11.49 171
 -11 6 2 -2.6 10.7 171
 -11 7 5 26.87 10.75 171
 -10 7 5 21.72 10.77 171
 -9 7 5 10.28 9.03 171
 -8 4 -2 1777.51 17.4 171
 -8 6 2 39.23 9.82 171
 -5 5 2 1676.11 23.08 171
 -4 6 15 140.12 12.17 171
 -3 -8 -5 26.54 9.08 171
 -2 -7 -5 23.91 9.44 171
 -1 -10 -3 25.26 10.96 171
 -1 4 13 41.05 9.61 171
 0 -9 -3 20.42 9.43 171
 1 2 11 91.38 8.36 171
 4 -7 3 416.76 12.63 171
 5 -10 6 90.39 10.44 171
 5 -8 6 69.46 10.43 171
 6 -11 11 284.69 12.8 171
 -11 2 -3 617.76 12.73 172
 -11 4 -1 70.1 9.1 172
 -10 -1 -5 1.33 8.43 172
 -10 5 0 30.82 7.53 172
 -10 6 2 -1.6 7.4 172
 -9 0 -5 223.33 8.82 172
 -9 2 -4 38.72 7.73 172
 -9 3 -3 5.11 7.55 172
 -9 4 -2 7.68 7.51 172
 -9 6 2 9.75 7.53 172
 -8 -4 -6 0.35 8.48 172
 -8 -3 -6 332.27 10.34 172
 -8 -2 -6 41.84 7.51 172
 -8 1 -5 -1.99 7.65 172
 -8 2 -4 54.07 8.06 172
 -8 3 -3 -4.27 7.71 172
 -8 5 0 584.43 11.73 172
 -7 -5 -6 159.16 9.44 172
 -7 -4 -6 11.79 8.71 172
 -7 -2 -6 430.08 9.83 172
 -7 -1 -6 513.65 10.26 172
 -7 1 -5 15.7 6.16 172
 -7 2 -4 43.23 6.63 172
 -7 3 -3 2084.94 15.88 172
 -6 -6 -6 79.09 9.22 172
 -6 -5 -6 197.67 8.56 172
 -6 -2 -6 341.43 9.67 172
 -6 4 -1 6.6 6.54 172
 -6 5 1 335.21 10.08 172
 -5 -6 -6 19.5 7.27 172
 -5 -5 -6 762.67 11.95 172
 -5 -2 -6 441.21 9.18 172
 -5 0 -5 289.4 8.52 172
 -5 3 -2 5.17 7.07 172
 -4 -8 -5 0.79 8.57 172
 -4 -5 -6 610.91 11 172
 -4 -4 -6 31.8 8.04 172
 -4 -3 -6 9.67 6.45 172
 -3 0 -4 824.68 13.14 172
 -3 1 -3 33.71 9.02 172
 -2 -9 -4 16.56 8.43 172
 -1 -8 -4 512.77 12.06 172
 -1 -3 -4 1687.39 18.47 172
 -1 4 11 58.76 6.95 172
 -1 4 12 1475.56 16.63 172
 -1 4 14 14.53 7.51 172
 -1 4 15 114.77 8.26 172
 0 3 10 161.6 8.17 172
 0 3 16 178.54 8.6 172
 0 3 17 8.65 7.11 172
 1 1 5 1138.07 16.41 172
 1 2 10 340.64 9.03 172
 1 2 16 135.84 8.29 172
 1 2 17 264.84 9.09 172
 2 0 6 323.34 10.48 172
 2 1 11 764.84 10.95 172
 2 1 12 21.19 6.53 172
 2 1 13 418.87 10.11 172
 2 1 14 43.75 7.87 172
 2 1 15 240.89 9.06 172
 2 1 16 19.22 7.69 172
 3 -2 5 947.34 13.93 172
 3 -1 8 472.99 9.93 172
 3 -1 20 6.24 8.32 172
 4 -5 4 856.91 13.58 172
 4 -2 11 77.31 6.76 172
 4 -2 12 9.02 6.24 172
 4 -2 13 1049.04 12.49 172
 4 -2 14 40.29 7.65 172
 4 -2 15 369.62 9.75 172
 4 -2 16 75.16 7.8 172
 4 -2 17 2.82 7.34 172
 5 -6 7 346.44 9.23 172
 5 -5 9 8.18 6.58 172
 5 -4 12 219.75 8.76 172
 5 -4 13 4.75 7.46 172
 5 -4 14 9.9 7.48 172
 5 -4 15 188.69 8.39 172
 5 -4 16 45.49 7.15 172
 5 -4 17 180.88 8.27 172
 5 -4 18 81.44 9.4 172
 6 -10 10 164.32 8.57 172
 6 -9 10 268.97 9.43 172
 6 -8 11 -1.96 7.46 172
 6 -7 13 52.55 7.49 172
 6 -7 14 29.45 7.51 172
 6 -7 15 27.3 8.97 172
 6 -7 16 20.41 8.54 172
 6 -7 17 120.78 9.41 172
 -7 -3 -6 211.58 7.1 172
 4 -3 7 886.17 10.97 172
 -7 7 7 626.18 23.29 170
 -6 7 13 25.56 14.95 171
 -6 6 4 914.36 20.5 171
 -6 7 14 66.95 14.16 171
 1 -12 0 175.43 16.29 171
 1 -9 -2 154.38 14.06 171
 1 -4 -2 40.81 13.73 171
 -8 7 6 23.1 10.91 172
 -6 7 15 8.47 11.54 172
 -4 6 10 546.63 17.78 172
 5 -12 7 44.76 12.4 172
 -9 5 0 398.96 12.03 172
 -7 6 3 30.53 9.85 172
 -4 4 1 84.56 10.26 172
 -4 6 16 10.88 10.51 172
 -4 6 17 140.14 11.82 172
 -2 -6 -5 276.16 11.3 172
 -2 -4 -5 620.71 12.15 172
 -1 4 10 1649.26 18.23 172
 -1 4 16 92.11 9.26 172
 0 3 9 2041.36 19.06 172
 3 -4 2 123.77 11.46 172
 5 -11 6 59.17 9.59 172
 5 -7 6 88.52 8.58 172
 6 -11 10 16.36 10.59 172
 6 -7 12 49.64 9.25 172
 -11 1 -3 38.94 9.2 173
 -11 3 -2 -7.94 8.71 173
 -11 5 1 15.17 8.6 173
 -11 6 3 369.42 11.64 173
 -10 1 -4 136.61 9.69 173
 -10 2 -3 63.57 7.67 173
 -10 4 -1 53.99 7.82 173
 -9 -3 -5 23.52 8.77 173
 -9 -2 -5 -14.87 8.71 173
 -9 -1 -5 197.64 9.79 173
 -9 1 -4 93.92 7.89 173
 -8 0 -5 966.31 11.99 173
 -7 0 -5 9.5 7.62 173
 -6 -4 -6 178.21 8.74 173
 -6 -3 -6 393.97 9.95 173
 -6 0 -5 12.41 6.51 173
 -5 -4 -6 283.08 9.4 173
 -5 -3 -6 30.81 8.03 173
 -5 1 -4 1872.29 15.79 173
 -5 2 -3 107.61 7.92 173
 -4 -1 -5 1090.02 12.55 173
 -4 3 -1 686.14 13.58 173
 -3 -7 -5 991.52 13.65 173
 -3 -2 -5 18.04 7.2 173
 -2 -5 -5 -4.41 6.56 173
 -1 4 17 6.51 8.67 173
 0 3 18 177.08 9.96 173
 1 2 9 1934.59 16.9 173
 1 2 18 51.09 9.02 173
 1 2 19 32.77 8.84 173
 2 -1 3 248.34 13.33 173
 2 1 10 1564.89 14.3 173
 2 1 17 336.72 9.32 173
 2 1 18 8.81 8.1 173
 3 -3 3 2825.54 24.08 173
 3 -1 7 262.64 9.08 173
 3 0 13 254.18 9.18 173
 3 0 14 616.96 10.88 173
 3 0 15 330.98 9.52 173
 3 0 16 847.08 12.04 173
 4 -4 5 645.21 11.71 173
 4 -2 10 504.09 9.44 173
 4 -2 18 7.05 8.59 173
 4 -2 19 16.61 8.43 173
 4 -2 20 -2.03 8.43 173
 5 -5 8 18.53 6.45 173
 5 -4 10 399.89 8.93 173
 5 -4 11 32.43 7.14 173
 5 -4 19 322.33 11.08 173
 6 -8 10 115.01 8.48 173
 6 -7 11 16.85 7.53 173
 6 -6 13 72.5 7.63 173
 6 -6 14 207.11 8.66 173
 6 -6 15 47.15 7.52 173
 6 -6 16 584.88 11.45 173
 6 -6 17 24.57 8.7 173
 6 -6 18 428.1 11.49 173
 -10 0 -4 55.6 6.58 173
 -6 7 12 1.55 13.47 171
 -2 4 5 182.27 13.54 173
 -10 7 6 24.05 10.42 173
 -9 7 6 30.52 9.22 173
 -5 4 0 131.32 9.78 173
 -3 -9 -4 33.2 10.89 173
 -2 -10 -3 41.01 11.05 173
 -2 5 12 178.86 10.82 173
 -2 5 13 76.41 9.95 173
 -2 5 14 70.12 9.78 173
 -2 5 15 0.76 8.79 173
 -1 -11 -2 -0.8 10.44 173
 -1 -7 -4 232.34 11.31 173
 -1 4 9 126.38 9.5 173
 -1 4 18 17.14 10.51 173
 0 -8 -3 22.62 9.65 173
 0 3 19 0.92 10.44 173
 4 -6 3 690.43 14.42 173
 5 -9 5 4.48 9.46 173
 6 -10 9 1.79 9.15 173
 6 -9 9 105.06 9.99 173
 -11 2 -2 -7.83 9.05 174
 -11 3 -1 11.99 8.53 174
 -11 4 0 17.62 8.89 174
 -10 -1 -4 39.57 8.82 174
 -10 3 -2 1.27 7.31 174
 -10 5 1 -0.94 7.22 174
 -10 6 3 123.09 8.55 174
 -9 2 -3 15.91 7.6 174
 -9 3 -2 167.91 8.39 174
 -9 4 -1 -2.37 7.54 174
 -8 -4 -5 32.11 8.83 174
 -8 -3 -5 53.82 9.45 174
 -8 -2 -5 32.23 7.39 174
 -8 -1 -5 430.56 9.64 174
 -8 1 -4 10.22 7.62 174
 -8 4 -1 1237.9 14.5 174
 -8 6 3 12.86 7.76 174
 -7 -1 -5 309.9 9.49 174
 -7 1 -4 0.05 6.19 174
 -7 4 -1 8.47 6.42 174
 -7 5 1 1.33 6.5 174
 -6 -6 -5 51.25 9.19 174
 -6 -1 -5 114.91 7.21 174
 -6 1 -4 708.93 10.58 174
 -6 3 -2 2.26 6.63 174
 -5 -7 -5 183.58 9.91 174
 -5 -1 -5 102.62 7.14 174
 -4 -7 -5 844.09 13.06 174
 -4 -2 -5 203.79 8.14 174
 -4 0 -4 1.97 7.32 174
 -3 -6 -5 118.77 8.75 174
 -3 -3 -5 525.65 10.09 174
 -2 -8 -4 225.68 9.73 174
 -2 -2 -4 27.35 8.14 174
 -1 -4 -4 2192.78 20.02 174
 -1 4 19 49.54 8.89 174
 0 2 4 71.65 10.19 174
 0 3 8 873.33 13.33 174
 1 0 2 418.82 17.62 174
 1 2 8 722.33 11.82 174
 1 2 20 96.87 9.17 174
 2 0 5 2231.08 19.82 174
 2 1 9 24.34 6.85 174
 2 1 19 131.72 9.76 174
 2 1 20 106.63 9.1 174
 3 0 11 900.24 11.13 174
 3 0 12 17.99 6.39 174
 3 0 17 66.04 7.91 174
 3 0 18 236.11 10.1 174
 4 -3 6 305.57 9.17 174
 4 -2 9 63.87 7.25 174
 5 -8 5 285.56 10.64 174
 5 -6 6 303.36 8.98 174
 5 -5 7 89.02 7.2 174
 5 -4 9 1096 12.21 174
 5 -3 13 1.96 7.74 174
 5 -3 14 531.07 10.21 174
 5 -3 15 1.93 7.37 174
 5 -3 16 -6.92 7.16 174
 5 -3 17 12.15 7.13 174
 6 -11 9 -0.07 8.62 174
 6 -8 9 39.89 7.88 174
 6 -7 10 5.67 7.59 174
 6 -6 12 20.88 7.79 174
 -9 0 -4 88.23 6.24 174
 -7 -5 -5 -3.86 6.04 174
 -6 2 -3 283.13 7.4 174
 3 -2 4 41.38 6.31 174
 4 -10 3 3.85 13.29 173
 0 -10 -2 0.04 10.34 174
 3 -5 1 949.79 20.8 174
 -9 6 3 22.3 9.27 174
 -2 5 11 873.81 16.21 174
 -2 5 16 58.79 10.46 174
 -2 5 17 39.5 10.82 174
 -1 -9 -3 71.35 9.75 174
 -1 -6 -4 19.94 8.03 174
 -1 -5 -4 408.2 11.73 174
 0 -4 -3 193.48 11.68 174
 0 -2 -2 568.17 20.35 174
 5 -10 5 276.58 12.25 174
 6 -6 11 322.19 10.96 174
 -11 1 -2 376.07 11.36 175
 -11 5 2 41.83 9.02 175
 -11 6 4 19.61 8.81 175
 -10 1 -3 133.7 8.72 175
 -10 4 0 167.71 8.55 175
 -9 -1 -4 10.05 7.28 175
 -9 5 1 39.1 8.12 175
 -8 2 -3 147.57 8.55 175
 -8 3 -2 -2.04 7.95 175
 -8 5 1 534.26 11.61 175
 -7 -4 -5 254.82 8.6 175
 -7 -3 -5 568.25 10.46 175
 -7 -2 -5 50.85 7.98 175
 -7 2 -3 243 8.11 175
 -7 3 -2 112.45 7.47 175
 -6 -5 -5 10.05 7.48 175
 -6 -2 -5 21.71 8.05 175
 -5 -8 -4 -2.2 8.64 175
 -5 -6 -5 477.66 10.69 175
 -5 -2 -5 343.36 8.7 175
 -4 -8 -4 157.56 10.14 175
 -4 -6 -5 1039.37 13.43 175
 -4 -5 -5 42.19 8.08 175
 -4 -3 -5 399.73 9.2 175
 -4 1 -3 2008.38 17.76 175
 -4 2 -2 3.18 7.88 175
 -3 -8 -4 272.32 9.7 175
 -3 -5 -5 646.2 10.76 175
 -3 -4 -5 194.05 7.94 175
 -3 -1 -4 1329.64 14.95 175
 1 1 4 419.48 13.34 175
 2 1 8 1837.11 16.06 175
 3 -1 6 836.52 12.61 175
 3 0 9 1665.89 14.72 175
 3 0 10 132.1 7.53 175
 3 0 19 160.01 9.58 175
 3 0 20 11.76 8.43 175
 4 -2 8 3215.69 19.29 175
 4 -1 12 97.63 7 175
 4 -1 13 1037.66 12.41 175
 4 -1 14 7.76 7.49 175
 4 -1 15 59.88 7.87 175
 4 -1 16 176.14 8.37 175
 4 -1 17 6.45 7.45 175
 4 -1 18 60.28 9.14 175
 5 -7 5 82.66 7.42 175
 5 -4 8 363.07 9.06 175
 5 -3 11 68.6 6.61 175
 5 -3 12 619.19 10.78 175
 5 -3 18 114.35 9.17 175
 5 -3 19 0.08 8.58 175
 6 -12 9 7.06 8.95 175
 6 -10 8 109.4 8.38 175
 6 -9 8 68.45 8.1 175
 6 -8 8 21.47 7.77 175
 6 -7 9 3.6 7.62 175
 6 -6 10 63.85 7.85 175
 6 -5 13 162.46 8.38 175
 6 -5 14 29.64 7.59 175
 6 -5 15 4.33 7.2 175
 6 -5 16 26.61 8.73 175
 6 -5 17 342.66 11.01 175
 6 -5 18 169.26 9.6 175
 7 -10 13 -4.9 8.53 175
 7 -9 14 39.1 9.01 175
 -10 2 -2 64.18 5.91 175
 -9 -3 -4 7.46 5.89 175
 -9 -2 -4 53.91 6.6 175
 -8 0 -4 37.05 5.77 175
 -5 -5 -5 5.81 5.41 175
 2 -8 -1 1093.47 33.62 172
 -6 7 11 17.64 15.48 172
 -4 6 9 -0.08 13.45 174
 -8 7 7 92.57 11.65 175
 -1 3 4 2607.93 32.27 175
 1 -8 -2 698.31 18.29 175
 -10 7 7 33.15 10.82 175
 -7 6 4 424.09 13.73 175
 -6 5 2 200.34 10.22 175
 -2 5 10 231.92 10.36 175
 -2 5 18 1.52 10.19 175
 -1 4 8 3439.11 26.71 175
 0 -11 -1 122.09 12.12 175
 0 -7 -3 19.98 8.16 175
 0 3 7 1311.79 17.13 175
 1 2 7 413.25 11.56 175
 4 -4 4 3819.64 25.43 175
 5 -12 6 38.31 11.06 175
 6 -11 8 -5.46 10.74 175
 -11 2 -1 75.55 9.19 176
 -11 3 0 45.46 8.91 176
 -11 4 1 15.9 8.57 176
 -10 -1 -3 249.98 10.03 176
 -10 0 -3 219.16 10.22 176
 -10 3 -1 1.25 7.47 176
 -10 5 2 117.64 8.26 176
 -10 6 4 58.44 7.81 176
 -9 1 -3 -5.12 7.52 176
 -9 2 -2 55.38 7.79 176
 -9 4 0 46.89 7.94 176
 -8 -5 -4 13.87 8.1 176
 -8 -1 -4 273.32 8.93 176
 -7 -6 -4 112.14 9.83 176
 -7 0 -4 287.07 9.26 176
 -6 -7 -4 338.42 10.68 176
 -6 -4 -5 552.42 10.61 176
 -6 -3 -5 305.41 9.39 176
 -6 0 -4 56.82 6.71 176
 -6 4 0 13.36 6.75 176
 -5 -4 -5 59.45 8.06 176
 -5 -3 -5 432.62 9.06 176
 -5 0 -4 -11.02 6.91 176
 -5 3 -1 253.89 9.24 176
 -4 -4 -5 82.38 6.9 176
 -3 0 -3 1340.42 16.13 176
 -3 2 -1 17.02 9.7 176
 -2 -7 -4 10.2 7.71 176
 -2 -3 -4 123.24 8.3 176
 2 1 7 6.97 7.28 176
 4 -5 3 277.06 9.9 176
 4 -3 5 617.35 11.4 176
 4 -2 7 196.24 8.19 176
 4 -1 11 43.39 6.71 176
 4 -1 19 0.24 8.47 176
 5 -6 5 1216.82 14.71 176
 5 -5 6 86.8 7.56 176
 5 -3 10 6.64 6.24 176
 6 -7 8 564.04 11.41 176
 6 -6 9 47.85 7.91 176
 6 -5 11 213.53 8.62 176
 6 -5 12 5.76 7.39 176
 7 -10 12 48.28 9.1 176
 7 -9 12 24.33 9.12 176
 7 -9 13 22.07 8.75 176
 7 -8 13 35.26 8.82 176
 7 -8 14 174.6 9.83 176
 7 -8 15 94.94 9.31 176
 7 -7 16 8.71 8.57 176
 -8 -4 -4 115.96 6.99 176
 3 0 8 577.55 9.17 176
 4 -1 10 159.24 6.04 176
 -7 7 8 20.12 14.46 174
 -9 7 7 76.64 11.94 176
 1 -10 -1 342.49 15.1 176
 -9 6 4 36.26 9.29 176
 -8 6 4 211.12 11.18 176
 -2 -9 -3 886.99 15.54 176
 -2 5 9 1362.97 19.31 176
 -1 -10 -2 3.69 10.17 176
 0 -6 -3 362.43 11.91 176
 0 -5 -3 1587.96 20.69 176
 -11 1 -1 102.12 9.53 177
 -11 5 3 126.01 9.41 177
 -11 6 5 119.02 9.65 177
 -10 1 -2 4.75 7.26 177
 -9 0 -3 217.14 8.66 177
 -9 3 -1 22.42 7.66 177
 -9 5 2 458.46 10.85 177
 -8 -3 -4 141.56 8.02 177
 -8 -2 -4 119.87 8.1 177
 -8 1 -3 128.88 8.22 177
 -8 2 -2 14.46 7.58 177
 -8 3 -1 525.11 10.63 177
 -8 4 0 594.6 11.65 177
 -7 -5 -4 46.65 9.02 177
 -7 -1 -4 88.65 8.17 177
 -7 1 -3 -2.51 6.29 177
 -7 4 0 441.18 10 177
 -6 -6 -4 -13.49 8.92 177
 -6 -1 -4 28.02 6.55 177
 -6 1 -3 329.42 8.84 177
 -6 3 -1 253.13 8.65 177
 -5 -7 -4 98.51 9.53 177
 -5 -1 -4 151.4 7.69 177
 -5 1 -3 5640.48 25.73 177
 -5 2 -2 782.2 12.16 177
 -4 -9 -3 127.66 9.6 177
 -4 -7 -4 233.17 9.03 177
 -4 -1 -4 893.75 11.99 177
 -3 -9 -3 153.99 9.73 177
 -3 -7 -4 27.52 7.79 177
 -3 -2 -4 1400.05 14.56 177
 -3 1 -2 163.98 10.67 177
 -2 -6 -4 177.82 7.84 177
 -2 -5 -4 17.99 6.58 177
 -2 -4 -4 350.7 9.63 177
 -2 -1 -3 251.86 11.08 177
 -1 -8 -3 50.34 8.27 177
 0 4 14 38.34 7.62 177
 0 4 15 39.15 7.72 177
 0 4 16 24.5 7.27 177
 1 3 12 242.14 9.32 177
 1 3 13 13.49 7.54 177
 1 3 14 462.21 10.41 177
 1 3 15 204.38 8.84 177
 1 3 16 98.04 8.02 177
[truncated: 5,762,621 more chars]
