# Supplementary material for: Enhancing hydrogen positions in X-ray structures of transition metal hydride complexes with dynamic quantum crystallography
Source: IUCrJ. 2023 Nov 22;11(Pt 1):45–56. doi: 10.1107/S205225252300951X (PMC10833390; doi:10.1107/S205225252300951X)
Supplement: Supplementary file 5 [file m-11-00045-sup4.cif]

data_SITKUB_HAR_0_HADPs
_database_code_depnum_ccdc_archive      'CCDC 2263339'
_audit_creation_date               2022-06-06
_audit_creation_method
;
Olex2 1.3
(compiled 2020.11.12 svn.r5f609507 for OlexSys, GUI svn.r6226)
;
_audit_contact_author_address      ?
_audit_contact_author_email        ?
_audit_contact_author_name         ''
_audit_contact_author_phone        ?
_publ_contact_author_id_orcid      ?
_publ_section_references
;
Bourhis, L.J., Dolomanov, O.V., Gildea, R.J., Howard, J.A.K., Puschmann, H.
 (2015). Acta Cryst. A71, 59-75.

Dolomanov, O.V., Bourhis, L.J., Gildea, R.J, Howard, J.A.K. & Puschmann, H.
 (2009), J. Appl. Cryst. 42, 339-341.
;
_chemical_formula_moiety           'C24 H47 B Cl O2 P2 Rh'
_chemical_formula_sum              'C24 H47 B Cl O2 P2 Rh'
_chemical_formula_weight           578.769
loop_
  _atom_type_symbol
  _atom_type_scat_dispersion_real
  _atom_type_scat_dispersion_imag
  _atom_type_scat_Cromer_Mann_a1
  _atom_type_scat_Cromer_Mann_a2
  _atom_type_scat_Cromer_Mann_a3
  _atom_type_scat_Cromer_Mann_a4
  _atom_type_scat_Cromer_Mann_b1
  _atom_type_scat_Cromer_Mann_b2
  _atom_type_scat_Cromer_Mann_b3
  _atom_type_scat_Cromer_Mann_b4
  _atom_type_scat_Cromer_Mann_c
  _atom_type_scat_source
  _atom_type_scat_dispersion_source
 C 0.00350 0.00160 2.31000 1.02000 1.58860 0.86500 20.84390 10.20750 0.56870
 51.65120 0.215599998832
 'International Tables Volume C Table 6.1.1.4 (pp. 500-502)' custom
 B 0.00140 0.00070 2.05450 1.33260 1.09790 0.70680 23.21850 1.02100 60.34980
 0.14030 -0.193200007081
 'International Tables Volume C Table 6.1.1.4 (pp. 500-502)' custom
 Cl 0.14870 0.16030 11.46040 7.19640 6.25560 1.64550 0.01040 1.16620 18.51940
 47.77840 -9.55739974976
 'International Tables Volume C Table 6.1.1.4 (pp. 500-502)' custom
 H 0.00000 0.00000 0.49300 0.32291 0.14019 0.04081 10.51090 26.12570 3.14236
 57.79970 0.0030380000826
 'International Tables Volume C Table 6.1.1.4 (pp. 500-502)' custom
 O 0.01160 0.00610 3.04850 2.28680 1.54630 0.86700 13.27710 5.70110 0.32390
 32.90890 0.250800013542
 'International Tables Volume C Table 6.1.1.4 (pp. 500-502)' custom
 P 0.10430 0.09670 6.43450 4.17910 1.78000 1.49080 1.90670 27.15700 0.52600
 68.16450 1.11489999294
 'International Tables Volume C Table 6.1.1.4 (pp. 500-502)' custom
 Rh -1.11610 0.93960 19.29570 14.35010 4.73425 1.28918 0.75154 8.21758 25.87490
 98.60620 5.32800006866
 'International Tables Volume C Table 6.1.1.4 (pp. 500-502)' custom

_space_group_crystal_system        'monoclinic'
_space_group_IT_number             14
_space_group_name_H-M_alt          'P 1 21/c 1'
_space_group_name_Hall             '-P 2ybc'
loop_
  _space_group_symop_id
  _space_group_symop_operation_xyz
 1 x,y,z
 2 -x,y+1/2,-z+1/2
 3 -x,-y,-z
 4 x,-y-1/2,z-1/2

_symmetry_Int_Tables_number        14
_cell_length_a                     11.228(3)
_cell_length_b                     11.101(3)
_cell_length_c                     23.414(7)
_cell_angle_alpha                  90
_cell_angle_beta                   102.28(4)
_cell_angle_gamma                  90
_cell_volume                       2851.6(14)
_cell_formula_units_Z              4
_cell_measurement_temperature      120(2)
_cell_measurement_reflns_used    925
_cell_measurement_theta_min      12.0
_cell_measurement_theta_max      24.6
_exptl_absorpt_coefficient_mu      0.823
_exptl_crystal_description       fragment
_exptl_crystal_colour            colourless
_exptl_crystal_size_max          0.6
_exptl_crystal_size_mid          0.4
_exptl_crystal_size_min          0.2
_exptl_crystal_density_meas      'not measured'
_exptl_crystal_density_diffrn      1.348
_exptl_crystal_density_method    'not measured'
_exptl_crystal_F_000               1213.334
_diffrn_reflns_av_R_equivalents    0.0293
_diffrn_reflns_av_unetI/netI       0.0178
_diffrn_reflns_Laue_measured_fraction_full  1.0000
_diffrn_reflns_Laue_measured_fraction_max  0.9979
_diffrn_reflns_limit_h_max         15
_diffrn_reflns_limit_h_min         -15
_diffrn_reflns_limit_k_max         15
_diffrn_reflns_limit_k_min         -15
_diffrn_reflns_limit_l_max         31
_diffrn_reflns_limit_l_min         -31
_diffrn_reflns_number              33082
_diffrn_reflns_point_group_measured_fraction_full  1.0000
_diffrn_reflns_point_group_measured_fraction_max  0.9979
_diffrn_reflns_theta_full          25.2417
_diffrn_reflns_theta_max           29.06
_diffrn_reflns_theta_min           1.78
_diffrn_ambient_temperature        120.15
_diffrn_measured_fraction_theta_full  1.0000
_diffrn_measured_fraction_theta_max  0.9979
_diffrn_radiation_type             'Mo K\a'
_diffrn_radiation_source         'fine-focus sealed tube'
_diffrn_radiation_monochromator  graphite
_diffrn_measurement_device_type  'SMART 1K CCD area detector'
_diffrn_measurement_method       '\w scans'
_diffrn_radiation_wavelength       0.71073
_reflns_Friedel_coverage           0.0
_reflns_limit_h_max                14
_reflns_limit_h_min                -15
_reflns_limit_k_max                15
_reflns_limit_k_min                0
_reflns_limit_l_max                31
_reflns_limit_l_min                0
_reflns_number_gt                  7021
_reflns_number_total               7624
_reflns_threshold_expression       I>=2u(I)
_computing_molecular_graphics      'Olex2 1.3 (Dolomanov et al., 2009)'
_computing_publication_material    'Olex2 1.3 (Dolomanov et al., 2009)'
_computing_structure_refinement    'olex2.refine 1.3 (Bourhis et al., 2015)'
_refine_diff_density_max           0.5637
_refine_diff_density_min           -0.8679
_refine_diff_density_rms           0.1078
_refine_ls_d_res_high              0.7316
_refine_ls_d_res_low               11.4391
_refine_ls_goodness_of_fit_ref     1.0816
_refine_ls_hydrogen_treatment      refxyz
_refine_ls_matrix_type             full
_refine_ls_number_constraints      0
_refine_ls_number_parameters       421
_refine_ls_number_reflns           7624
_refine_ls_number_restraints       0
_refine_ls_R_factor_all            0.0381
_refine_ls_R_factor_gt             0.0344
_refine_ls_restrained_S_all        1.0816
_refine_ls_shift/su_max            0.0010
_refine_ls_shift/su_mean           0.0000
_refine_ls_structure_factor_coef   Fsqd
_refine_ls_weighting_details      
 'w=1/[\s^2^(Fo^2^)+(0.1P)^2^] where P=(Fo^2^+2Fc^2^)/3'
_refine_ls_weighting_scheme        calc
_refine_ls_wR_factor_gt            0.1185
_refine_ls_wR_factor_ref           0.1245
_olex2_refinement_description
;
1. Others
 Fixed U11: H(0) H3(0) H4(0) H5(0) H6(0) H7(0) H8a(0) H8b(0) H8c(0) H9a(0)
 H9b(0) H9c(0) H10(0) H11a(0) H11b(0) H11c(0) H12a(0) H12b(0) H12c(0) H13(0)
 H14a(0) H14b(0) H14c(0) H15a(0) H15b(0) H15c(0) H16(0) H17a(0) H17b(0) H17c(0)
 H18a(0) H18b(0) H18c(0) H19(0) H20a(0) H20b(0) H20c(0) H21a(0) H21b(0) H21c(0)
 H22(0) H23a(0) H23b(0) H23c(0) H24a(0) H24b(0) H24c(0)
 Fixed U12: H(0) H3(0) H4(0) H5(0) H6(0) H7(0) H8a(0) H8b(0) H8c(0) H9a(0)
 H9b(0) H9c(0) H10(0) H11a(0) H11b(0) H11c(0) H12a(0) H12b(0) H12c(0) H13(0)
 H14a(0) H14b(0) H14c(0) H15a(0) H15b(0) H15c(0) H16(0) H17a(0) H17b(0) H17c(0)
 H18a(0) H18b(0) H18c(0) H19(0) H20a(0) H20b(0) H20c(0) H21a(0) H21b(0) H21c(0)
 H22(0) H23a(0) H23b(0) H23c(0) H24a(0) H24b(0) H24c(0)
 Fixed U13: H(0) H3(0) H4(0) H5(0) H6(0) H7(0) H8a(0) H8b(0) H8c(0) H9a(0)
 H9b(0) H9c(0) H10(0) H11a(0) H11b(0) H11c(0) H12a(0) H12b(0) H12c(0) H13(0)
 H14a(0) H14b(0) H14c(0) H15a(0) H15b(0) H15c(0) H16(0) H17a(0) H17b(0) H17c(0)
 H18a(0) H18b(0) H18c(0) H19(0) H20a(0) H20b(0) H20c(0) H21a(0) H21b(0) H21c(0)
 H22(0) H23a(0) H23b(0) H23c(0) H24a(0) H24b(0) H24c(0)
 Fixed U22: H(0) H3(0) H4(0) H5(0) H6(0) H7(0) H8a(0) H8b(0) H8c(0) H9a(0)
 H9b(0) H9c(0) H10(0) H11a(0) H11b(0) H11c(0) H12a(0) H12b(0) H12c(0) H13(0)
 H14a(0) H14b(0) H14c(0) H15a(0) H15b(0) H15c(0) H16(0) H17a(0) H17b(0) H17c(0)
 H18a(0) H18b(0) H18c(0) H19(0) H20a(0) H20b(0) H20c(0) H21a(0) H21b(0) H21c(0)
 H22(0) H23a(0) H23b(0) H23c(0) H24a(0) H24b(0) H24c(0)
 Fixed U23: H(0) H3(0) H4(0) H5(0) H6(0) H7(0) H8a(0) H8b(0) H8c(0) H9a(0)
 H9b(0) H9c(0) H10(0) H11a(0) H11b(0) H11c(0) H12a(0) H12b(0) H12c(0) H13(0)
 H14a(0) H14b(0) H14c(0) H15a(0) H15b(0) H15c(0) H16(0) H17a(0) H17b(0) H17c(0)
 H18a(0) H18b(0) H18c(0) H19(0) H20a(0) H20b(0) H20c(0) H21a(0) H21b(0) H21c(0)
 H22(0) H23a(0) H23b(0) H23c(0) H24a(0) H24b(0) H24c(0)
 Fixed U33: H(0) H3(0) H4(0) H5(0) H6(0) H7(0) H8a(0) H8b(0) H8c(0) H9a(0)
 H9b(0) H9c(0) H10(0) H11a(0) H11b(0) H11c(0) H12a(0) H12b(0) H12c(0) H13(0)
 H14a(0) H14b(0) H14c(0) H15a(0) H15b(0) H15c(0) H16(0) H17a(0) H17b(0) H17c(0)
 H18a(0) H18b(0) H18c(0) H19(0) H20a(0) H20b(0) H20c(0) H21a(0) H21b(0) H21c(0)
 H22(0) H23a(0) H23b(0) H23c(0) H24a(0) H24b(0) H24c(0)
;
loop_
  _atom_site_label
  _atom_site_type_symbol
  _atom_site_fract_x
  _atom_site_fract_y
  _atom_site_fract_z
  _atom_site_U_iso_or_equiv
  _atom_site_adp_type
  _atom_site_occupancy
  _atom_site_refinement_flags_posn
 Rh Rh 0.311338(12) 0.814873(12) 0.861869(6) 0.01603(8) Uani 1.000000 .
 H H 0.3434(19) 0.7723(19) 0.9227(9) 0.000000 Uani 1.000000 .
 Cl Cl 0.32707(5) 0.93363(5) 0.77702(2) 0.02754(12) Uani 1.000000 .
 B B 0.2123(2) 0.68038(19) 0.88061(10) 0.0192(4) Uani 1.000000 .
 P1 P 0.17687(4) 0.96110(4) 0.88295(2) 0.01929(11) Uani 1.000000 .
 P2 P 0.46544(5) 0.68311(4) 0.84844(2) 0.01814(12) Uani 1.000000 .
 O1 O 0.10472(13) 0.64522(13) 0.84059(6) 0.0206(3) Uani 1.000000 .
 O2 O 0.22703(13) 0.60328(14) 0.93007(6) 0.0235(3) Uani 1.000000 .
 C1 C 0.05439(18) 0.55196(17) 0.86606(8) 0.0197(4) Uani 1.000000 .
 C2 C 0.12868(18) 0.52631(18) 0.91998(9) 0.0215(4) Uani 1.000000 .
 C3 C 0.0992(2) 0.4377(2) 0.95623(11) 0.0321(5) Uani 1.000000 .
 H3 H 0.1608(19) 0.4143(19) 0.9988(9) 0.000000 Uani 1.000000 .
 C4 C -0.0095(2) 0.3744(2) 0.93512(12) 0.0341(5) Uani 1.000000 .
 H4 H -0.034(2) 0.3013(18) 0.9669(10) 0.000000 Uani 1.000000 .
 C5 C -0.0840(2) 0.4000(2) 0.88072(10) 0.0278(4) Uani 1.000000 .
 H5 H -0.1722(19) 0.348(2) 0.8684(9) 0.000000 Uani 1.000000 .
 C6 C -0.05300(18) 0.49057(19) 0.84502(9) 0.0226(4) Uani 1.000000 .
 H6 H -0.1131(19) 0.4999(19) 0.8002(9) 0.000000 Uani 1.000000 .
 C7 C 0.09960(19) 0.9378(2) 0.94522(9) 0.0238(4) Uani 1.000000 .
 H7 H 0.0615(18) 1.0262(18) 0.9523(9) 0.000000 Uani 1.000000 .
 C8 C 0.0002(2) 0.8410(2) 0.93431(10) 0.0275(4) Uani 1.000000 .
 H8A H 0.0344(18) 0.7643(18) 0.9246(8) 0.000000 Uani 1.000000 .
 H8B H -0.0736(19) 0.868(2) 0.8900(9) 0.000000 Uani 1.000000 .
 H8C H -0.0497(18) 0.841(2) 0.9665(9) 0.000000 Uani 1.000000 .
 C9 C 0.1914(2) 0.9114(2) 1.00212(10) 0.0326(5) Uani 1.000000 .
 H9A H 0.1414(19) 0.9044(19) 1.0403(9) 0.000000 Uani 1.000000 .
 H9B H 0.2531(18) 0.9775(18) 1.0145(8) 0.000000 Uani 1.000000 .
 H9C H 0.2367(19) 0.8339(19) 0.9946(9) 0.000000 Uani 1.000000 .
 C10 C 0.05464(18) 1.00398(19) 0.81998(9) 0.0237(4) Uani 1.000000 .
 H10 H 0.1175(19) 1.0588(19) 0.7962(9) 0.000000 Uani 1.000000 .
 C11 C -0.0435(2) 1.0868(2) 0.83484(12) 0.0352(5) Uani 1.000000 .
 H11A H -0.0946(19) 1.1286(19) 0.7933(9) 0.000000 Uani 1.000000 .
 H11B H -0.0107(18) 1.1539(19) 0.8646(9) 0.000000 Uani 1.000000 .
 H11C H -0.1164(18) 1.0374(19) 0.8515(9) 0.000000 Uani 1.000000 .
 C12 C -0.00192(19) 0.8938(2) 0.78408(9) 0.0256(4) Uani 1.000000 .
 H12A H -0.043(2) 0.8283(18) 0.8072(10) 0.000000 Uani 1.000000 .
 H12B H 0.073(2) 0.838(2) 0.7714(9) 0.000000 Uani 1.000000 .
 H12C H -0.0566(19) 0.9384(18) 0.7454(9) 0.000000 Uani 1.000000 .
 C13 C 0.2597(2) 1.10605(19) 0.90651(11) 0.0300(5) Uani 1.000000 .
 H13 H 0.2165(18) 1.1444(19) 0.9392(8) 0.000000 Uani 1.000000 .
 C14 C 0.2507(3) 1.2024(2) 0.85859(15) 0.0451(7) Uani 1.000000 .
 H14A H 0.2999(18) 1.282(2) 0.8726(9) 0.000000 Uani 1.000000 .
 H14B H 0.1554(19) 1.2316(19) 0.8409(9) 0.000000 Uani 1.000000 .
 H14C H 0.288(2) 1.1741(17) 0.8228(9) 0.000000 Uani 1.000000 .
 C15 C 0.3941(2) 1.0819(2) 0.93309(14) 0.0419(6) Uani 1.000000 .
 H15A H 0.4303(18) 1.0510(18) 0.9023(9) 0.000000 Uani 1.000000 .
 H15B H 0.4023(18) 1.0119(18) 0.9650(9) 0.000000 Uani 1.000000 .
 H15C H 0.4386(19) 1.163(2) 0.9571(9) 0.000000 Uani 1.000000 .
 C16 C 0.43424(19) 0.5852(2) 0.78290(10) 0.0247(4) Uani 1.000000 .
 H16 H 0.5106(18) 0.5270(18) 0.7812(9) 0.000000 Uani 1.000000 .
 C17 C 0.3295(2) 0.4988(2) 0.78519(12) 0.0373(6) Uani 1.000000 .
 H17A H 0.2429(19) 0.5471(19) 0.7896(9) 0.000000 Uani 1.000000 .
 H17B H 0.3383(18) 0.4436(18) 0.8201(9) 0.000000 Uani 1.000000 .
 H17C H 0.3107(18) 0.4415(18) 0.7505(9) 0.000000 Uani 1.000000 .
 C18 C 0.4074(3) 0.6567(3) 0.72577(11) 0.0375(5) Uani 1.000000 .
 H18A H 0.3882(19) 0.5987(19) 0.6862(9) 0.000000 Uani 1.000000 .
 H18B H 0.4832(19) 0.7108(19) 0.7203(9) 0.000000 Uani 1.000000 .
 H18C H 0.318(2) 0.7028(18) 0.7256(10) 0.000000 Uani 1.000000 .
 C19 C 0.5141(2) 0.5733(2) 0.90887(10) 0.0266(4) Uani 1.000000 .
 H19 H 0.4276(18) 0.5419(18) 0.9111(8) 0.000000 Uani 1.000000 .
 C20 C 0.5639(3) 0.6346(3) 0.96760(11) 0.0400(6) Uani 1.000000 .
 H20A H 0.565(2) 0.5660(19) 1.0071(10) 0.000000 Uani 1.000000 .
 H20B H 0.494(2) 0.6971(18) 0.9820(10) 0.000000 Uani 1.000000 .
 H20C H 0.6523(19) 0.6685(18) 0.9647(9) 0.000000 Uani 1.000000 .
 C21 C 0.6008(3) 0.4724(3) 0.89894(14) 0.0452(7) Uani 1.000000 .
 H21A H 0.6869(18) 0.5040(19) 0.8955(9) 0.000000 Uani 1.000000 .
 H21B H 0.5697(17) 0.4299(17) 0.8646(9) 0.000000 Uani 1.000000 .
 H21C H 0.6089(19) 0.4163(19) 0.9409(9) 0.000000 Uani 1.000000 .
 C22 C 0.59689(17) 0.77505(19) 0.83757(9) 0.0219(4) Uani 1.000000 .
 H22 H 0.553(2) 0.8235(16) 0.8026(9) 0.000000 Uani 1.000000 .
 C23 C 0.6395(2) 0.8672(2) 0.88652(11) 0.0313(5) Uani 1.000000 .
 H23A H 0.686(2) 0.8219(17) 0.9242(10) 0.000000 Uani 1.000000 .
 H23B H 0.5629(18) 0.9186(19) 0.8911(9) 0.000000 Uani 1.000000 .
 H23C H 0.7019(19) 0.9417(19) 0.8746(9) 0.000000 Uani 1.000000 .
 C24 C 0.7061(2) 0.7058(2) 0.82474(13) 0.0335(5) Uani 1.000000 .
 H24A H 0.7706(19) 0.7628(19) 0.8039(9) 0.000000 Uani 1.000000 .
 H24B H 0.6912(18) 0.6477(19) 0.7924(9) 0.000000 Uani 1.000000 .
 H24C H 0.760(2) 0.665(2) 0.8680(9) 0.000000 Uani 1.000000 .

loop_
  _atom_site_aniso_label
  _atom_site_aniso_U_11
  _atom_site_aniso_U_22
  _atom_site_aniso_U_33
  _atom_site_aniso_U_12
  _atom_site_aniso_U_13
  _atom_site_aniso_U_23
 Rh 0.01390(11) 0.01691(11) 0.01760(11) 0.00037(4) 0.00405(7) 0.00055(4)
 H 0.000000 0.000000 0.000000 0.000000 0.000000 0.000000
 Cl 0.0233(2) 0.0310(3) 0.0306(2) 0.00458(18) 0.01086(19) 0.01196(19)
 B 0.0168(10) 0.0198(10) 0.0220(10) -0.0004(7) 0.0064(8) 0.0001(7)
 P1 0.0176(2) 0.0190(2) 0.0216(2) 0.00190(17) 0.00470(18) -0.00068(17)
 P2 0.0150(2) 0.0191(2) 0.0208(2) 0.00077(15) 0.00468(19) -0.00013(15)
 O1 0.0194(6) 0.0231(7) 0.0190(6) -0.0018(5) 0.0032(5) 0.0009(5)
 O2 0.0203(7) 0.0260(7) 0.0230(7) -0.0019(5) 0.0017(5) 0.0056(5)
 C1 0.0202(9) 0.0183(8) 0.0216(9) -0.0012(7) 0.0067(7) -0.0027(6)
 C2 0.0209(9) 0.0199(9) 0.0236(9) -0.0012(7) 0.0047(7) 0.0035(7)
 C3 0.0311(11) 0.0295(11) 0.0349(12) -0.0028(9) 0.0057(9) 0.0110(9)
 H3 0.000000 0.000000 0.000000 0.000000 0.000000 0.000000
 C4 0.0343(12) 0.0264(10) 0.0429(13) -0.0063(9) 0.0113(10) 0.0100(9)
 H4 0.000000 0.000000 0.000000 0.000000 0.000000 0.000000
 C5 0.0258(10) 0.0222(9) 0.0370(11) -0.0042(8) 0.0103(9) -0.0022(8)
 H5 0.000000 0.000000 0.000000 0.000000 0.000000 0.000000
 C6 0.0193(9) 0.0226(9) 0.0265(9) -0.0012(7) 0.0059(7) -0.0033(7)
 H6 0.000000 0.000000 0.000000 0.000000 0.000000 0.000000
 C7 0.0236(9) 0.0275(10) 0.0217(9) 0.0030(8) 0.0075(7) -0.0037(7)
 H7 0.000000 0.000000 0.000000 0.000000 0.000000 0.000000
 C8 0.0286(11) 0.0293(10) 0.0276(10) 0.0014(9) 0.0128(8) -0.0018(8)
 H8A 0.000000 0.000000 0.000000 0.000000 0.000000 0.000000
 H8B 0.000000 0.000000 0.000000 0.000000 0.000000 0.000000
 H8C 0.000000 0.000000 0.000000 0.000000 0.000000 0.000000
 C9 0.0344(12) 0.0404(13) 0.0228(10) 0.0018(10) 0.0055(9) -0.0053(9)
 H9A 0.000000 0.000000 0.000000 0.000000 0.000000 0.000000
 H9B 0.000000 0.000000 0.000000 0.000000 0.000000 0.000000
 H9C 0.000000 0.000000 0.000000 0.000000 0.000000 0.000000
 C10 0.0208(9) 0.0239(9) 0.0254(9) 0.0052(7) 0.0028(7) 0.0047(7)
 H10 0.000000 0.000000 0.000000 0.000000 0.000000 0.000000
 C11 0.0290(11) 0.0355(12) 0.0409(13) 0.0166(10) 0.0070(10) 0.0014(10)
 H11A 0.000000 0.000000 0.000000 0.000000 0.000000 0.000000
 H11B 0.000000 0.000000 0.000000 0.000000 0.000000 0.000000
 H11C 0.000000 0.000000 0.000000 0.000000 0.000000 0.000000
 C12 0.0207(9) 0.0312(11) 0.0236(9) 0.0004(8) 0.0017(7) 0.0027(8)
 H12A 0.000000 0.000000 0.000000 0.000000 0.000000 0.000000
 H12B 0.000000 0.000000 0.000000 0.000000 0.000000 0.000000
 H12C 0.000000 0.000000 0.000000 0.000000 0.000000 0.000000
 C13 0.0273(10) 0.0200(9) 0.0422(12) 0.0001(8) 0.0063(9) -0.0063(8)
 H13 0.000000 0.000000 0.000000 0.000000 0.000000 0.000000
 C14 0.0521(17) 0.0250(11) 0.0599(18) -0.0091(11) 0.0155(15) 0.0026(11)
 H14A 0.000000 0.000000 0.000000 0.000000 0.000000 0.000000
 H14B 0.000000 0.000000 0.000000 0.000000 0.000000 0.000000
 H14C 0.000000 0.000000 0.000000 0.000000 0.000000 0.000000
 C15 0.0298(12) 0.0328(12) 0.0591(17) -0.0048(10) 0.0005(12) -0.0141(12)
 H15A 0.000000 0.000000 0.000000 0.000000 0.000000 0.000000
 H15B 0.000000 0.000000 0.000000 0.000000 0.000000 0.000000
 H15C 0.000000 0.000000 0.000000 0.000000 0.000000 0.000000
 C16 0.0197(9) 0.0251(9) 0.0307(10) -0.0022(7) 0.0084(8) -0.0074(8)
 H16 0.000000 0.000000 0.000000 0.000000 0.000000 0.000000
 C17 0.0321(12) 0.0353(13) 0.0476(14) -0.0125(10) 0.0155(11) -0.0182(11)
 H17A 0.000000 0.000000 0.000000 0.000000 0.000000 0.000000
 H17B 0.000000 0.000000 0.000000 0.000000 0.000000 0.000000
 H17C 0.000000 0.000000 0.000000 0.000000 0.000000 0.000000
 C18 0.0429(14) 0.0409(13) 0.0275(11) -0.0033(12) 0.0046(10) -0.0078(10)
 H18A 0.000000 0.000000 0.000000 0.000000 0.000000 0.000000
 H18B 0.000000 0.000000 0.000000 0.000000 0.000000 0.000000
 H18C 0.000000 0.000000 0.000000 0.000000 0.000000 0.000000
 C19 0.0237(10) 0.0265(10) 0.0309(10) 0.0069(8) 0.0087(8) 0.0078(8)
 H19 0.000000 0.000000 0.000000 0.000000 0.000000 0.000000
 C20 0.0440(14) 0.0435(14) 0.0281(11) 0.0056(12) -0.0022(10) 0.0078(10)
 H20A 0.000000 0.000000 0.000000 0.000000 0.000000 0.000000
 H20B 0.000000 0.000000 0.000000 0.000000 0.000000 0.000000
 H20C 0.000000 0.000000 0.000000 0.000000 0.000000 0.000000
 C21 0.0482(16) 0.0406(15) 0.0502(17) 0.0235(13) 0.0180(14) 0.0136(12)
 H21A 0.000000 0.000000 0.000000 0.000000 0.000000 0.000000
 H21B 0.000000 0.000000 0.000000 0.000000 0.000000 0.000000
 H21C 0.000000 0.000000 0.000000 0.000000 0.000000 0.000000
 C22 0.0141(8) 0.0244(9) 0.0272(9) -0.0026(7) 0.0045(7) 0.0001(8)
 H22 0.000000 0.000000 0.000000 0.000000 0.000000 0.000000
 C23 0.0243(10) 0.0294(11) 0.0393(12) -0.0042(8) 0.0048(9) -0.0078(9)
 H23A 0.000000 0.000000 0.000000 0.000000 0.000000 0.000000
 H23B 0.000000 0.000000 0.000000 0.000000 0.000000 0.000000
 H23C 0.000000 0.000000 0.000000 0.000000 0.000000 0.000000
 C24 0.0207(10) 0.0331(11) 0.0490(14) -0.0053(9) 0.0128(10) -0.0130(11)
 H24A 0.000000 0.000000 0.000000 0.000000 0.000000 0.000000
 H24B 0.000000 0.000000 0.000000 0.000000 0.000000 0.000000
 H24C 0.000000 0.000000 0.000000 0.000000 0.000000 0.000000

loop_
  _geom_bond_atom_site_label_1
  _geom_bond_atom_site_label_2
  _geom_bond_distance
  _geom_bond_site_symmetry_2
  _geom_bond_publ_flag
 Rh H 1.471(19) . ?
 Rh Cl 2.4217(7) . ?
 Rh B 1.966(2) . ?
 Rh P1 2.3399(7) . ?
 Rh P2 2.3375(7) . ?
 B O1 1.417(3) . ?
 B O2 1.421(3) . ?
 P1 C7 1.866(2) . ?
 P1 C10 1.850(2) . ?
 P1 C13 1.882(2) . ?
 P2 C16 1.852(2) . ?
 P2 C19 1.859(2) . ?
 P2 C22 1.856(2) . ?
 O1 C1 1.375(2) . ?
 O2 C2 1.376(2) . ?
 C1 C2 1.387(3) . ?
 C1 C6 1.381(3) . ?
 C2 C3 1.385(3) . ?
 C3 H3 1.12(2) . ?
 C3 C4 1.404(3) . ?
 C4 H4 1.17(2) . ?
 C4 C5 1.396(4) . ?
 C5 H5 1.13(2) . ?
 C5 C6 1.398(3) . ?
 C6 H6 1.12(2) . ?
 C7 H7 1.10(2) . ?
 C7 C8 1.531(3) . ?
 C7 C9 1.529(3) . ?
 C8 H8a 0.98(2) . ?
 C8 H8b 1.22(2) . ?
 C8 H8c 1.03(2) . ?
 C9 H9a 1.15(2) . ?
 C9 H9b 1.008(19) . ?
 C9 H9c 1.03(2) . ?
 C10 H10 1.16(2) . ?
 C10 C11 1.531(3) . ?
 C10 C12 1.542(3) . ?
 C11 H11a 1.12(2) . ?
 C11 H11b 1.03(2) . ?
 C11 H11c 1.12(2) . ?
 C12 H12a 1.07(2) . ?
 C12 H12b 1.13(2) . ?
 C12 H12c 1.10(2) . ?
 C13 H13 1.08(2) . ?
 C13 C14 1.538(4) . ?
 C13 C15 1.529(3) . ?
 C14 H14a 1.06(2) . ?
 C14 H14b 1.11(2) . ?
 C14 H14c 1.06(2) . ?
 C15 H15a 0.963(19) . ?
 C15 H15b 1.07(2) . ?
 C15 H15c 1.12(2) . ?
 C16 H16 1.08(2) . ?
 C16 C17 1.527(3) . ?
 C16 C18 1.529(4) . ?
 C17 H17a 1.13(2) . ?
 C17 H17b 1.01(2) . ?
 C17 H17c 1.019(19) . ?
 C18 H18a 1.11(2) . ?
 C18 H18b 1.07(2) . ?
 C18 H18c 1.13(2) . ?
 C19 H19 1.043(19) . ?
 C19 C20 1.529(4) . ?
 C19 C21 1.534(3) . ?
 C20 H20a 1.20(2) . ?
 C20 H20b 1.15(2) . ?
 C20 H20c 1.08(2) . ?
 C21 H21a 1.05(2) . ?
 C21 H21b 0.933(19) . ?
 C21 H21c 1.15(2) . ?
 C22 H22 1.01(2) . ?
 C22 C23 1.535(3) . ?
 C22 C24 1.531(3) . ?
 C23 H23a 1.05(2) . ?
 C23 H23b 1.06(2) . ?
 C23 H23c 1.16(2) . ?
 C24 H24a 1.15(2) . ?
 C24 H24b 0.98(2) . ?
 C24 H24c 1.16(2) . ?

loop_
  _geom_angle_atom_site_label_1
  _geom_angle_atom_site_label_2
  _geom_angle_atom_site_label_3
  _geom_angle
  _geom_angle_site_symmetry_1
  _geom_angle_site_symmetry_3
  _geom_angle_publ_flag
 Cl Rh H 157.5(8) . . ?
 B Rh H 64.8(8) . . ?
 B Rh Cl 137.72(7) . . ?
 P1 Rh H 93.1(8) . . ?
 P1 Rh Cl 87.608(18) . . ?
 P1 Rh B 93.36(7) . . ?
 P2 Rh H 83.9(8) . . ?
 P2 Rh Cl 92.582(18) . . ?
 P2 Rh B 91.43(6) . . ?
 P2 Rh P1 172.661(19) . . ?
 O1 B Rh 120.31(15) . . ?
 O2 B Rh 131.74(17) . . ?
 O2 B O1 107.95(17) . . ?
 C7 P1 Rh 119.78(7) . . ?
 C10 P1 Rh 114.39(7) . . ?
 C10 P1 C7 105.60(10) . . ?
 C13 P1 Rh 110.75(7) . . ?
 C13 P1 C7 99.92(11) . . ?
 C13 P1 C10 104.49(10) . . ?
 C16 P2 Rh 117.62(7) . . ?
 C19 P2 Rh 114.44(7) . . ?
 C19 P2 C16 102.66(11) . . ?
 C22 P2 Rh 107.90(7) . . ?
 C22 P2 C16 103.00(9) . . ?
 C22 P2 C19 110.58(10) . . ?
 C1 O1 B 106.96(15) . . ?
 C2 O2 B 106.48(16) . . ?
 C2 C1 O1 109.05(16) . . ?
 C6 C1 O1 128.67(18) . . ?
 C6 C1 C2 122.27(18) . . ?
 C1 C2 O2 109.52(16) . . ?
 C3 C2 O2 128.58(19) . . ?
 C3 C2 C1 121.86(19) . . ?
 H3 C3 C2 121.9(11) . . ?
 C4 C3 C2 116.3(2) . . ?
 C4 C3 H3 121.7(11) . . ?
 H4 C4 C3 115.1(12) . . ?
 C5 C4 C3 121.8(2) . . ?
 C5 C4 H4 123.1(12) . . ?
 H5 C5 C4 116.9(11) . . ?
 C6 C5 C4 121.0(2) . . ?
 C6 C5 H5 122.0(11) . . ?
 C5 C6 C1 116.8(2) . . ?
 H6 C6 C1 126.3(11) . . ?
 H6 C6 C5 116.6(11) . . ?
 H7 C7 P1 104.8(11) . . ?
 C8 C7 P1 114.22(14) . . ?
 C8 C7 H7 111.1(11) . . ?
 C9 C7 P1 111.60(16) . . ?
 C9 C7 H7 104.6(10) . . ?
 C9 C7 C8 110.06(19) . . ?
 H8a C8 C7 110.0(12) . . ?
 H8b C8 C7 108.0(10) . . ?
 H8b C8 H8a 104.2(15) . . ?
 H8c C8 C7 111.5(12) . . ?
 H8c C8 H8a 118.2(17) . . ?
 H8c C8 H8b 104.1(15) . . ?
 H9a C9 C7 109.8(10) . . ?
 H9b C9 C7 113.9(11) . . ?
 H9b C9 H9a 104.1(15) . . ?
 H9c C9 C7 106.0(11) . . ?
 H9c C9 H9a 114.4(16) . . ?
 H9c C9 H9b 108.7(16) . . ?
 H10 C10 P1 95.4(11) . . ?
 C11 C10 P1 114.92(16) . . ?
 C11 C10 H10 109.6(10) . . ?
 C12 C10 P1 112.33(14) . . ?
 C12 C10 H10 112.1(10) . . ?
 C12 C10 C11 111.54(18) . . ?
 H11a C11 C10 108.2(11) . . ?
 H11b C11 C10 114.5(11) . . ?
 H11b C11 H11a 109.4(16) . . ?
 H11c C11 C10 113.5(11) . . ?
 H11c C11 H11a 103.2(15) . . ?
 H11c C11 H11b 107.5(15) . . ?
 H12a C12 C10 115.9(12) . . ?
 H12b C12 C10 109.8(11) . . ?
 H12b C12 H12a 100.4(16) . . ?
 H12c C12 C10 100.6(11) . . ?
 H12c C12 H12a 119.8(16) . . ?
 H12c C12 H12b 110.4(15) . . ?
 H13 C13 P1 106.1(11) . . ?
 C14 C13 P1 115.41(18) . . ?
 C14 C13 H13 105.9(11) . . ?
 C15 C13 P1 110.69(16) . . ?
 C15 C13 H13 109.5(11) . . ?
 C15 C13 C14 109.0(2) . . ?
 H14a C14 C13 114.0(11) . . ?
 H14b C14 C13 112.6(11) . . ?
 H14b C14 H14a 105.6(16) . . ?
 H14c C14 C13 113.3(11) . . ?
 H14c C14 H14a 103.0(16) . . ?
 H14c C14 H14b 107.6(16) . . ?
 H15a C15 C13 107.2(12) . . ?
 H15b C15 C13 110.0(11) . . ?
 H15b C15 H15a 106.0(16) . . ?
 H15c C15 C13 111.0(11) . . ?
 H15c C15 H15a 116.6(16) . . ?
 H15c C15 H15b 105.8(16) . . ?
 H16 C16 P2 111.7(11) . . ?
 C17 C16 P2 110.53(15) . . ?
 C17 C16 H16 104.4(11) . . ?
 C18 C16 P2 112.82(16) . . ?
 C18 C16 H16 106.7(11) . . ?
 C18 C16 C17 110.3(2) . . ?
 H17a C17 C16 112.8(11) . . ?
 H17b C17 C16 117.7(12) . . ?
 H17b C17 H17a 98.7(16) . . ?
 H17c C17 C16 113.2(11) . . ?
 H17c C17 H17a 109.4(15) . . ?
 H17c C17 H17b 103.6(16) . . ?
 H18a C18 C16 113.3(11) . . ?
 H18b C18 C16 112.5(11) . . ?
 H18b C18 H18a 104.1(16) . . ?
 H18c C18 C16 104.4(11) . . ?
 H18c C18 H18a 104.2(15) . . ?
 H18c C18 H18b 118.4(16) . . ?
 H19 C19 P2 97.6(11) . . ?
 C20 C19 P2 112.61(17) . . ?
 C20 C19 H19 105.6(11) . . ?
 C21 C19 P2 117.15(17) . . ?
 C21 C19 H19 113.0(11) . . ?
 C21 C19 C20 109.8(2) . . ?
 H20a C20 C19 110.7(11) . . ?
 H20b C20 C19 112.9(12) . . ?
 H20b C20 H20a 93.0(15) . . ?
 H20c C20 C19 105.4(11) . . ?
 H20c C20 H20a 114.4(15) . . ?
 H20c C20 H20b 120.2(15) . . ?
 H21a C21 C19 113.2(12) . . ?
 H21b C21 C19 111.5(12) . . ?
 H21b C21 H21a 106.6(16) . . ?
 H21c C21 C19 101.7(11) . . ?
 H21c C21 H21a 109.9(15) . . ?
 H21c C21 H21b 114.1(17) . . ?
 H22 C22 P2 98.1(12) . . ?
 C23 C22 P2 113.24(15) . . ?
 C23 C22 H22 105.6(11) . . ?
 C24 C22 P2 116.39(15) . . ?
 C24 C22 H22 112.2(12) . . ?
 C24 C22 C23 110.25(17) . . ?
 H23a C23 C22 109.1(11) . . ?
 H23b C23 C22 107.7(11) . . ?
 H23b C23 H23a 116.1(16) . . ?
 H23c C23 C22 113.9(11) . . ?
 H23c C23 H23a 109.2(15) . . ?
 H23c C23 H23b 100.8(16) . . ?
 H24a C24 C22 114.3(11) . . ?
 H24b C24 C22 118.0(12) . . ?
 H24b C24 H24a 93.2(16) . . ?
 H24c C24 C22 108.6(12) . . ?
 H24c C24 H24a 109.2(16) . . ?
 H24c C24 H24b 112.7(17) . . ?

loop_
  _diffrn_refln_index_h
  _diffrn_refln_index_k
  _diffrn_refln_index_l
  _diffrn_refln_intensity_net
  _diffrn_refln_intensity_u
 0 0 -1 -0.03 0.02
 0 0 -2 143.18 1.31
 0 0 -3 0.13 0.09
 0 0 -4 2557.46 15.81
 0 0 -5 0.36 0.15
 0 0 -6 45.21 0.74
 0 0 -7 0.31 0.17
 0 0 -8 291.48 2.46
 0 0 -9 0.28 0.19
 0 0 -10 423.07 3.38
 0 0 -11 1.09 0.23
 0 0 -12 158.02 1.92
 0 0 -13 12.35 0.62
 0 0 -14 677.11 5.19
 0 0 -15 5.28 0.49
 0 0 -16 13.66 0.69
 0 0 -17 0.58 0.29
 0 0 -18 0.62 0.33
 0 0 -19 0.63 0.35
 0 0 -20 8.78 0.69
 0 0 -21 1.6 0.4
 0 0 -22 52.61 1.48
 0 0 -23 0.15 0.28
 0 0 -24 22.25 1.01
 0 0 -25 0.72 0.34
 0 0 -26 2.83 0.49
 0 0 -27 1.63 0.42
 0 0 -28 32.69 1.37
 0 0 -29 0.27 0.42
 0 0 -30 0.67 0.45
 0 0 -31 0.15 0.53
 0 -1 -1 17.88 0.28
 0 1 -1 17.9 0.31
 0 -1 -2 2149.26 16.5
 0 1 -2 2156.37 18.11
 0 -1 -3 95.24 0.93
 0 1 -3 93.9 0.91
 0 -1 -4 273.43 2.1
 0 1 -4 277.14 2.1
 0 -1 -5 36.14 0.62
 0 1 -5 45.25 0.67
 0 -1 -6 350.13 2.66
 0 1 -6 345.65 2.6
 0 -1 -7 12.35 0.5
 0 1 -7 14.44 0.5
 0 -1 -8 296.25 2.51
 0 1 -8 294.15 2.45
 0 -1 -9 177.1 1.86
 0 1 -9 179.99 1.85
 0 -1 -10 144.7 1.71
 0 1 -10 156.55 1.76
 0 -1 -11 91.23 1.38
 0 1 -11 92.6 1.37
 0 -1 -12 363.13 3.23
 0 1 -12 349.5 3.11
 0 -1 -13 6.42 0.46
 0 1 -13 9.43 0.55
 0 -1 -14 1.02 0.29
 0 1 -14 1.74 0.3
 0 -1 -15 23.29 0.82
 0 1 -15 20.42 0.78
 0 -1 -16 159.42 2.21
 0 1 -16 166.46 2.24
 0 -1 -17 65.04 1.42
 0 1 -17 63.18 1.4
 0 -1 -18 2.63 0.4
 0 1 -18 3.22 0.48
 0 -1 -19 8.03 0.65
 0 1 -19 6.43 0.61
 0 -1 -20 38.66 1.23
 0 1 -20 40.2 1.22
 0 -1 -21 1.29 0.41
 0 1 -21 1.28 0.37
 0 -1 -22 3.35 0.49
 0 1 -22 2.73 0.46
 0 -1 -23 13.2 0.81
 0 1 -23 14.54 0.81
 0 -1 -24 19.6 0.98
 0 1 -24 18.39 0.91
 0 -1 -25 28.91 1.18
 0 1 -25 27.29 1.15
 0 -1 -26 27.62 1.18
 0 1 -26 32.15 1.27
 0 -1 -27 3.68 0.54
 0 1 -27 2.25 0.47
 0 -1 -28 5.3 0.66
 0 1 -28 4.51 0.64
 0 -1 -29 1.68 0.47
 0 1 -29 0.93 0.47
 0 -1 -30 10.09 0.9
 0 1 -30 8.07 0.9
 0 1 -31 -0.03 0.5
 0 -2 -1 45.66 0.56
 0 -2 1 43.17 0.72
 0 -2 -2 22.12 0.37
 0 2 -2 21.21 0.33
 0 -2 -3 19.1 0.39
 0 2 -3 19.61 0.37
 0 -2 -4 375.53 2.72
 0 2 -4 354.48 2.58
 0 -2 -5 14.57 0.45
 0 2 -5 14.79 0.43
 0 -2 -6 624.58 4.22
 0 2 -6 639.72 4.25
 0 -2 -7 237.61 2.1
 0 2 -7 254.34 2.12
 0 -2 -8 104.8 1.33
 0 2 -8 112.76 1.33
 0 -2 -9 193.76 1.99
 0 2 -9 201.81 1.97
 0 -2 -10 471.93 3.7
 0 2 -10 468.12 3.6
 0 -2 -11 98.4 1.44
 0 2 -11 104.21 1.45
 0 -2 -12 0.85 0.25
 0 2 -12 11.78 0.58
 0 -2 -13 306.77 2.99
 0 2 -13 323.36 3.03
 0 -2 -14 107.44 1.67
 0 2 -14 107.55 1.64
 0 -2 -15 29.21 0.92
 0 2 -15 29.58 0.93
 0 -2 -16 0.16 0.25
 0 2 -16 0.71 0.31
 0 -2 -17 53.92 1.3
 0 2 -17 56.14 1.31
 0 -2 -18 196.45 2.65
 0 2 -18 201.47 2.64
 0 -2 -19 1.39 0.4
 0 2 -19 1.08 0.35
 0 -2 -20 27.59 1.08
 0 2 -20 27.2 1.02
 0 -2 -21 30.91 1.14
 0 2 -21 29.38 1.07
 0 -2 -22 20.11 0.96
 0 2 -22 21.26 0.93
 0 -2 -23 55.39 1.58
 0 2 -23 50.44 1.46
 0 -2 -24 20.83 1.01
 0 2 -24 20.71 0.97
 0 -2 -25 5.67 0.57
 0 2 -25 6.02 0.61
 0 -2 -26 22.05 1.06
 0 2 -26 22.37 1.1
 0 -2 -27 32.85 1.33
 0 2 -27 34.56 1.38
 0 -2 -28 8.41 0.75
 0 2 -28 6.73 0.76
 0 -2 -29 1.06 0.45
 0 2 -29 1.74 0.57
 0 -2 -30 20.24 1.18
 0 2 -30 22.09 1.28
 0 2 -31 18.74 1.25
 0 -3 -1 145.92 1.47
 0 -3 -2 20.5 0.37
 0 -3 2 19.01 0.31
 0 -3 -3 224.21 1.78
 0 3 -3 223.63 1.83
 0 -3 -4 1.8 0.2
 0 3 -4 1.8 0.17
 0 -3 -5 95.28 1.08
 0 3 -5 92.05 0.97
 0 -3 -6 132.14 1.39
 0 3 -6 132.81 1.31
 0 -3 -7 47.12 0.84
 0 3 -7 44.66 0.76
 0 -3 -8 455.55 3.45
 0 3 -8 451.77 3.31
 0 -3 -9 68.56 1.12
 0 3 -9 75.37 1.11
 0 -3 -10 93.69 1.36
 0 3 -10 96.52 1.32
 0 -3 -11 178.49 2.02
 0 3 -11 188.3 2.02
 0 -3 -12 3.13 0.39
 0 3 -12 9.22 0.54
 0 -3 -13 51.93 1.12
 0 3 -13 51.32 1.08
 0 -3 -14 4.73 0.44
 0 3 -14 7.19 0.53
 0 -3 -15 189.85 2.39
 0 3 -15 193.73 2.37
 0 -3 -16 21.9 0.86
 0 3 -16 25.54 0.89
 0 -3 -17 103.26 1.84
 0 3 -17 103.18 1.8
 0 -3 -18 5.75 0.6
 0 3 -18 8.74 0.62
 0 -3 -19 91.09 1.82
 0 3 -19 92.96 1.79
 0 -3 -20 29.82 1.09
 0 3 -20 31.71 1.07
 0 -3 -21 123.46 2.25
 0 3 -21 127.07 2.23
 0 -3 -22 27.81 1.13
 0 3 -22 29.59 1.09
 0 -3 -23 55.34 1.59
 0 3 -23 50.54 1.46
 0 -3 -24 1.54 0.38
 0 3 -24 2.33 0.41
 0 -3 -25 91.04 2.11
 0 3 -25 99.98 2.2
 0 -3 -26 3.07 0.5
 0 3 -26 3.36 0.56
 0 -3 -27 14.13 0.89
 0 3 -27 12.53 0.96
 0 -3 -28 18.3 1.03
 0 3 -28 20.26 1.19
 0 -3 -29 89.01 2.34
 0 3 -29 89.74 2.33
 0 -3 -30 10.74 0.92
 0 3 -30 10.89 0.97
 0 -4 -1 0.76 0.1
 0 -4 -2 54.3 0.63
 0 -4 -3 259.61 2
 0 -4 3 247.88 2.04
 0 -4 -4 24.66 0.5
 0 4 -4 21.64 0.4
 0 -4 -5 126.28 1.29
 0 4 -5 131.38 1.23
 0 -4 -6 54.89 0.86
 0 4 -6 50.55 0.74
 0 -4 -7 4.87 0.38
 0 4 -7 4.88 0.32
 0 -4 -8 1.82 0.25
 0 4 -8 1.82 0.22
 0 -4 -9 10.94 0.48
 0 4 -9 12.68 0.47
 0 -4 -10 10.21 0.49
 0 4 -10 10.88 0.47
 0 -4 -11 42.04 0.94
 0 4 -11 43.62 0.89
 0 -4 -12 0.17 0.19
 0 4 -12 10.4 0.5
 0 -4 -13 91.78 1.5
 0 4 -13 97.6 1.49
 0 -4 -14 27.49 0.86
 0 4 -14 29.02 0.83
 0 -4 -15 43.8 1.12
 0 4 -15 46.21 1.09
 0 -4 -16 4.55 0.51
 0 4 -16 6.78 0.52
 0 -4 -17 356.48 3.71
 0 4 -17 357.18 3.61
 0 -4 -18 2.34 0.44
 0 4 -18 6.84 0.57
 0 -4 -19 127.68 2.18
 0 4 -19 133.93 2.16
 0 -4 -20 0.75 0.35
 0 4 -20 1.07 0.33
 0 -4 -21 55.27 1.5
 0 4 -21 56.35 1.47
 0 -4 -22 0.09 0.29
 0 4 -22 0.2 0.28
 0 -4 -23 59.34 1.65
 0 4 -23 61.57 1.63
 0 -4 -24 2.29 0.44
 0 4 -24 3.13 0.54
 0 -4 -25 46.91 1.51
 0 4 -25 51.65 1.63
 0 -4 -26 1.2 0.36
 0 4 -26 2.2 0.53
 0 -4 -27 127.97 2.68
 0 4 -27 133.23 2.7
 0 -4 -28 1.32 0.46
 0 4 -28 0.63 0.48
 0 -4 -29 8.59 0.83
 0 4 -29 8.64 0.85
 0 -4 -30 8.43 0.86
 0 4 -30 6.65 0.8
 0 -5 -2 55.86 0.63
 0 -5 -3 65.75 0.75
 0 -5 -4 4.48 0.27
 0 -5 4 2.37 0.19
 0 -5 -5 122.07 1.25
 0 5 -5 118.92 1.12
 0 -5 -6 81.25 1.03
 0 5 -6 80.03 0.93
 0 -5 -7 182.45 1.78
 0 5 -7 181.05 1.64
 0 -5 -8 368.47 2.96
 0 5 -8 388.92 2.94
 0 -5 -9 6.64 0.4
 0 5 -9 4.31 0.4
 0 -5 -10 6.63 0.41
 0 5 -10 6.38 0.43
 0 -5 -11 175.36 2.02
 0 5 -11 182.09 1.96
 0 -5 -12 15.93 0.63
 0 5 -12 17.17 0.62
 0 -5 -13 8.54 0.51
 0 5 -13 12.15 0.56
 0 -5 -14 1.34 0.3
 0 5 -14 5.2 0.45
 0 -5 -15 199.56 2.49
 0 5 -15 216.27 2.51
 0 -5 -16 58.03 1.35
 0 5 -16 63.34 1.34
 0 -5 -17 5.8 0.56
 0 5 -17 5.89 0.53
 0 -5 -18 21.16 0.92
 0 5 -18 21.22 0.87
 0 -5 -19 120.02 2.12
 0 5 -19 124.7 2.09
 0 -5 -20 29.37 1.1
 0 5 -20 34.98 1.16
 0 -5 -21 25.58 1.06
 0 5 -21 29.31 1.13
 0 -5 -22 22.88 1.02
 0 5 -22 24.26 1.08
 0 -5 -23 17.63 0.91
 0 5 -23 15.63 0.92
 0 -5 -24 0.98 0.31
 0 5 -24 0.52 0.42
 0 -5 -25 45.61 1.5
 0 5 -25 46.71 1.54
 0 -5 -26 1.97 0.46
 0 5 -26 2.56 0.55
 0 -5 -27 6.06 0.68
 0 5 -27 6.13 0.75
 0 -5 -28 17.81 1.08
 0 5 -28 16.75 1.03
 0 -5 -29 59.36 1.93
 0 5 -29 63.51 1.9
 0 -6 -2 19.77 0.33
 0 -6 -3 39.93 0.56
 0 -6 -4 439.55 3.07
 0 -6 -5 27.31 0.55
 0 -6 5 24.43 0.4
 0 -6 -6 235.29 2.02
 0 -6 6 249.2 1.95
 0 -6 -7 13.35 0.46
 0 6 -7 10.09 0.37
 0 -6 -8 113.09 1.39
 0 6 -8 112.09 1.26
 0 -6 -9 100.94 1.37
 0 6 -9 99.35 1.23
 0 -6 -10 160.36 1.85
 0 6 -10 165.59 1.75
 0 -6 -11 10.65 0.5
 0 6 -11 9.61 0.46
 0 -6 -12 19.46 0.68
 0 6 -12 19.58 0.65
 0 -6 -13 51.98 1.14
 0 6 -13 55.5 1.11
 0 -6 -14 50.51 1.17
 0 6 -14 59.2 1.2
 0 -6 -15 0.21 0.25
 0 6 -15 5.53 0.51
 0 -6 -16 0.42 0.29
 0 6 -16 1.09 0.32
 0 -6 -17 2.04 0.39
 0 6 -17 2.53 0.44
 0 -6 -18 133.9 2.19
 0 6 -18 135.46 2.13
 0 -6 -19 0.69 0.32
 0 6 -19 1.19 0.38
 0 -6 -20 11.19 0.71
 0 6 -20 12.43 0.75
 0 -6 -21 11.64 0.73
 0 6 -21 12.55 0.78
 0 -6 -22 5.49 0.53
 0 6 -22 6.12 0.61
 0 -6 -23 8.38 0.63
 0 6 -23 7.97 0.67
 0 -6 -24 19.13 0.97
 0 -6 -25 0.11 0.34
 0 -6 -26 5.38 0.65
 0 -6 -27 5.96 0.75
 0 -6 -28 11.55 0.91
 0 -7 -3 45.01 0.56
 0 -7 -4 20.42 0.42
 0 -7 -5 7.81 0.36
 0 -7 -6 473.03 3.36
 0 -7 6 480.34 3.33
 0 -7 -7 11.28 0.47
 0 -7 7 8.43 0.3
 0 -7 -8 94.92 1.26
 0 -7 8 99.53 1.14
 0 -7 -9 0.95 0.22
 0 -7 -10 121.09 1.58
 0 -7 -11 57.26 1.12
 0 -7 -12 117.98 1.69
 0 -7 -13 52.99 1.16
 0 -7 -14 38.69 1.04
 0 -7 -15 1.45 0.34
 0 -7 -16 109.69 1.88
 0 -7 -17 4.59 0.49
 0 -7 -18 4.02 0.46
 0 -7 -19 1.16 0.33
 0 -7 -20 33.9 1.14
 0 -7 -21 0.34 0.27
 0 -7 -22 6.49 0.57
 0 -7 -23 0.87 0.35
 0 -7 -24 15.24 0.87
 0 -7 -25 1.34 0.44
 0 -7 -26 6.46 0.68
 0 -7 -27 0.41 0.44
 0 -8 -9 6.4 0.41
 0 -8 -10 162.72 1.89
 0 -8 -11 8.66 0.5
 0 -8 -12 93.07 1.5
 0 -8 -13 4.66 0.44
 0 -8 -14 195.46 2.43
 0 -8 -15 11.68 0.63
 0 -8 -16 0.18 0.22
 0 -8 -17 8.74 0.56
 0 -8 -18 50.2 1.31
 0 -8 -19 1.57 0.33
 0 -8 -20 2.08 0.38
 0 -8 -21 2.07 0.4
 0 -8 -22 92.04 2.03
 0 -8 -23 0.19 0.34
 0 -8 -24 15.85 0.93
 0 -8 -25 0.02 0.43
 0 -8 -26 16.09 1.04
 1 0 -31 -0.11 0.44
 1 0 -30 17.55 1.05
 1 0 -29 1.08 0.36
 1 0 -28 1.28 0.41
 1 0 -27 0.59 0.39
 1 0 -26 54.42 1.69
 1 0 -25 0.91 0.45
 1 0 -24 4.7 0.63
 1 0 -23 -0.09 0.32
 1 0 -22 33.72 1.19
 1 0 -21 0.54 0.31
 1 0 -20 28.12 1.03
 1 0 -19 -0.11 0.21
 1 0 -18 15.39 0.75
 1 0 -17 0.01 0.21
 1 0 -16 4.38 0.48
 1 0 -15 -0.1 0.2
 1 0 -14 1.01 0.28
 1 0 -13 -0.01 0.21
 1 0 -12 817.76 5.8
 1 0 -11 -0.26 0.17
 1 0 -10 359.2 3.06
 1 0 -9 -0.13 0.15
 1 0 -8 221.3 2.06
 1 0 -7 -0.13 0.13
 1 0 -6 270.57 2.21
 1 0 -5 -0.01 0.13
 1 0 -4 4.6 0.28
 1 0 -3 -0.01 0.09
 1 0 -2 1128.86 8.24
 1 0 -1 0 0.06
 1 0 0 38.21 0.47
 1 0 1 0.3 0.09
 -1 0 -2 3415.11 22.3
 -1 0 -3 -0.08 0.1
 -1 0 -4 2.39 0.22
 -1 0 -5 0.24 0.16
 -1 0 -6 237.58 2.03
 -1 0 -7 0.01 0.15
 -1 0 -8 120.21 1.44
 -1 0 -9 4.83 0.45
 -1 0 -10 341.56 2.97
 -1 0 -11 13.39 0.61
 -1 0 -12 494.83 4.04
 -1 0 -13 14.08 0.67
 -1 0 -14 243.44 2.7
 -1 0 -15 15.18 0.7
 -1 0 -16 565.45 4.83
 -1 0 -17 8.85 0.57
 -1 0 -18 84.68 1.67
 -1 0 -19 3.88 0.46
 -1 0 -20 89.15 1.83
 -1 0 -21 1.22 0.34
 -1 0 -22 37.02 1.26
 -1 0 -23 1.91 0.39
 -1 0 -24 134.63 2.54
 -1 0 -25 1.91 0.5
 -1 0 -26 17.56 1.05
 -1 0 -27 0.58 0.45
 -1 0 -28 13.87 1.01
 -1 0 -29 0.37 0.46
 -1 0 -30 5.6 0.77
 1 -1 -31 2.33 0.51
 1 1 -31 1.65 0.48
 1 -1 -30 1.25 0.38
 1 1 -30 1.88 0.48
 1 -1 -29 0.81 0.38
 1 1 -29 2.23 0.45
 1 -1 -28 15.25 0.98
 1 1 -28 16.09 0.93
 1 -1 -27 5.41 0.71
 1 1 -27 6.03 0.66
 1 -1 -26 1.89 0.52
 1 1 -26 1.78 0.48
 1 -1 -25 0.41 0.4
 1 1 -25 0.17 0.37
 1 -1 -24 23.41 1.08
 1 1 -24 24.31 1.1
 1 -1 -23 33.53 1.23
 1 1 -23 31.41 1.2
 1 -1 -22 31.31 1.15
 1 1 -22 31.08 1.16
 1 -1 -21 6.78 0.59
 1 1 -21 5.64 0.59
 1 -1 -20 11.97 0.71
 1 1 -20 11.98 0.73
 1 -1 -19 15.33 0.78
 1 1 -19 14.56 0.76
 1 -1 -18 9.53 0.63
 1 1 -18 9.5 0.62
 1 -1 -17 0.36 0.25
 1 1 -17 0.24 0.21
 1 -1 -16 6.06 0.55
 1 1 -16 5.01 0.5
 1 -1 -15 5.52 0.52
 1 1 -15 4.97 0.49
 1 -1 -14 269.46 2.87
 1 1 -14 267.66 2.81
 1 -1 -13 4.49 0.43
 1 1 -13 5.32 0.48
 1 -1 -12 19.8 0.69
 1 1 -12 23.74 0.75
 1 -1 -11 4.19 0.4
 1 1 -11 6.4 0.46
 1 -1 -10 338.17 2.95
 1 1 -10 338.24 2.9
 1 -1 -9 53.34 0.98
 1 1 -9 51.35 0.95
 1 -1 -8 26.52 0.68
 1 1 -8 28.34 0.68
 1 -1 -7 30.16 0.67
 1 1 -7 29.42 0.64
 1 -1 -6 256.6 2.16
 1 1 -6 259.73 2.12
 1 -1 -5 302.89 2.35
 1 1 -5 307.77 2.36
 1 -1 -4 54.63 0.76
 1 1 -4 53.28 0.69
 1 -1 -3 80.57 0.89
 1 1 -3 81.75 0.86
 1 -1 -2 654.13 4.75
 1 1 -2 649.61 5.11
 1 -1 -1 199.9 1.72
 1 1 -1 197.61 1.84
 1 -1 0 771.19 5.92
 1 1 0 777.67 6.54
 1 -1 1 277.55 2.18
 1 1 1 278.45 2.24
 -1 -1 -2 185.57 1.52
 1 -1 2 186.38 1.53
 -1 -1 -3 81.17 0.87
 -1 1 -3 81.07 0.87
 -1 -1 -4 559.76 3.78
 -1 1 -4 576.73 3.88
 -1 -1 -5 7.78 0.36
 -1 1 -5 7.5 0.4
 -1 -1 -6 43.57 0.75
 -1 1 -6 43.26 0.76
 -1 -1 -7 199.59 1.89
 -1 1 -7 192.88 1.82
 -1 -1 -8 1038.98 6.62
 -1 1 -8 1084.54 6.85
 -1 -1 -9 123.09 1.52
 -1 1 -9 117.15 1.47
 -1 -1 -10 51.44 1.01
 -1 1 -10 49.76 0.97
 -1 -1 -11 197.7 2.17
 -1 1 -11 194.13 2.12
 -1 -1 -12 236.88 2.49
 -1 1 -12 225.65 2.4
 -1 -1 -13 116.56 1.72
 -1 1 -13 120.67 1.73
 -1 -1 -14 376.15 3.54
 -1 1 -14 373.86 3.48
 -1 -1 -15 30.15 0.94
 -1 1 -15 31.1 0.93
 -1 -1 -16 69.52 1.45
 -1 1 -16 75.28 1.48
 -1 -1 -17 7.23 0.55
 -1 1 -17 4.43 0.47
 -1 -1 -18 122.42 2.04
 -1 1 -18 124.68 2.05
 -1 -1 -19 19.8 0.85
 -1 1 -19 23.26 0.92
 -1 -1 -20 27.44 1.02
 -1 1 -20 28 1.04
 -1 -1 -21 25.93 1.02
 -1 1 -21 25.35 1.02
 -1 -1 -22 90.48 1.95
 -1 1 -22 89.38 1.94
 -1 -1 -23 14.84 0.86
 -1 1 -23 14.35 0.86
 -1 -1 -24 4.28 0.57
 -1 1 -24 6.85 0.69
 -1 -1 -25 0.95 0.44
 -1 1 -25 0.93 0.46
 -1 -1 -26 28.06 1.26
 -1 1 -26 27.39 1.25
 -1 -1 -27 4.31 0.67
 -1 1 -27 4.22 0.71
 -1 -1 -28 13.51 0.98
 -1 1 -28 13.19 0.95
 -1 -1 -29 0.82 0.5
 -1 1 -29 0.46 0.41
 -1 -1 -30 13.78 1.04
 -1 1 -30 14.48 1
 1 -2 -31 21.93 1.2
 1 2 -31 22.51 1.24
 1 -2 -30 9.89 0.79
 1 2 -30 9.94 0.82
 1 -2 -29 26.31 1.25
 1 2 -29 27.13 1.25
 1 -2 -28 26.68 1.27
 1 2 -28 26.52 1.19
 1 -2 -27 6.48 0.69
 1 2 -27 6.89 0.63
 1 -2 -26 0.64 0.4
 1 2 -26 1.64 0.46
 1 -2 -25 86.78 2.08
 1 2 -25 92.09 2.12
 1 -2 -24 20.5 1.04
 1 2 -24 21.87 1.04
 1 -2 -23 17.95 0.94
 1 2 -23 16.66 0.94
 1 -2 -22 45.89 1.39
 1 2 -22 44.16 1.36
 1 -2 -21 118.78 2.19
 1 2 -21 119.09 2.16
 1 -2 -20 71.6 1.63
 1 2 -20 76.06 1.67
 1 -2 -19 18.95 0.87
 1 2 -19 17.61 0.84
 1 -2 -18 31.01 1.05
 1 2 -18 33.37 1.06
 1 -2 -17 34.63 1.08
 1 2 -17 36.51 1.05
 1 -2 -16 225.41 2.75
 1 2 -16 226.86 2.67
 1 -2 -15 33.6 1.02
 1 2 -15 38.32 1.02
 1 -2 -14 -0.11 0.23
 1 2 -14 -0.12 0.23
 1 -2 -13 0.99 0.25
 1 2 -13 1.25 0.27
 1 -2 -12 88.25 1.43
 1 2 -12 86.07 1.37
 1 -2 -11 251.83 2.52
 1 2 -11 255.48 2.48
 1 -2 -10 86.16 1.33
 1 2 -10 83.3 1.23
 1 -2 -9 13.24 0.55
 1 2 -9 12.02 0.5
 1 -2 -8 593.54 4.22
 1 2 -8 616.89 4.27
 1 -2 -7 327.49 2.65
 1 2 -7 330.03 2.59
 1 -2 -6 57.59 0.9
 1 2 -6 55.29 0.8
 1 -2 -5 1306.59 8.06
 1 2 -5 1289.03 8.09
 1 -2 -4 453.17 3.24
 1 2 -4 428.98 3.09
 1 -2 -3 0.93 0.16
 1 2 -3 0.95 0.13
 1 -2 -2 5.56 0.32
 1 2 -2 4.28 0.23
 1 -2 -1 94.66 0.96
 1 2 -1 94.71 1.03
 1 -2 0 556 4.19
 1 2 0 522.46 4.7
 1 -2 1 0.63 0.1
 1 2 1 0.6 0.1
 -1 -2 -2 67.23 0.73
 1 -2 2 67.06 0.73
 -1 -2 -3 164.13 1.4
 -1 2 -3 162.59 1.38
 -1 -2 -4 193.93 1.64
 -1 2 -4 192.93 1.63
 -1 -2 -5 76.66 0.96
 -1 2 -5 77.94 0.96
 -1 -2 -6 1720.96 10.22
 -1 2 -6 1744.54 10.35
 -1 -2 -7 96.28 1.22
 -1 2 -7 100.06 1.25
 -1 -2 -8 169.06 1.76
 -1 2 -8 177.54 1.8
 -1 -2 -9 182.14 1.92
 -1 2 -9 183.97 1.92
 -1 -2 -10 291.75 2.67
 -1 2 -10 291.24 2.64
 -1 -2 -11 270.88 2.62
 -1 2 -11 276.85 2.63
 -1 -2 -12 52.06 1.09
 -1 2 -12 52.66 1.07
 -1 -2 -13 8.28 0.53
 -1 2 -13 9.69 0.54
 -1 -2 -14 35.68 0.99
 -1 2 -14 35.32 0.94
 -1 -2 -15 46.16 1.15
 -1 2 -15 47.3 1.13
 -1 -2 -16 118.63 1.92
 -1 2 -16 120.1 1.89
 -1 -2 -17 6.22 0.55
 -1 2 -17 6.5 0.54
 -1 -2 -18 1.13 0.32
 -1 2 -18 0.98 0.33
 -1 -2 -19 46.76 1.29
 -1 2 -19 45.65 1.28
 -1 -2 -20 124.9 2.2
 -1 2 -20 125.86 2.19
 -1 -2 -21 14.39 0.79
 -1 2 -21 13.43 0.8
 -1 -2 -22 25 1.03
 -1 2 -22 27.72 1.14
 -1 -2 -23 59.9 1.64
 -1 2 -23 65.05 1.73
 -1 -2 -24 24.96 1.11
 -1 2 -24 26 1.16
 -1 -2 -25 11.38 0.82
 -1 2 -25 13.98 0.94
 -1 -2 -26 8.29 0.79
 -1 2 -26 9 0.81
 -1 -2 -27 1.44 0.5
 -1 2 -27 1.91 0.54
 -1 -2 -28 33.93 1.46
 -1 2 -28 41.04 1.56
 -1 -2 -29 4.16 0.68
 -1 2 -29 6.32 0.72
 -1 -2 -30 21.28 1.23
 -1 2 -30 19.17 1.11
 1 3 -31 53.78 1.9
 1 -3 -30 2.04 0.48
 1 3 -30 1.65 0.51
 1 -3 -29 5.07 0.6
 1 3 -29 5.43 0.65
 1 -3 -28 7.24 0.72
 1 3 -28 6.21 0.67
 1 -3 -27 139.15 2.8
 1 3 -27 139.22 2.73
 1 -3 -26 23.13 1.15
 1 3 -26 23.09 1.06
 1 -3 -25 3.28 0.62
 1 3 -25 2.57 0.46
 1 -3 -24 0.08 0.36
 1 3 -24 0.79 0.35
 1 -3 -23 161.68 2.74
 1 3 -23 166.21 2.7
 1 -3 -22 5.26 0.58
 1 3 -22 6.21 0.63
 1 -3 -21 48.12 1.39
 1 3 -21 50.51 1.42
 1 -3 -20 28.52 1.05
 1 3 -20 35.05 1.16
 1 -3 -19 251.58 3.17
 1 3 -19 255.05 3.1
 1 -3 -18 121.71 2.06
 1 3 -18 127.92 2.05
 1 -3 -17 305.32 3.39
 1 3 -17 304.4 3.25
 1 -3 -16 11.84 0.72
 1 3 -16 19.27 0.79
 1 -3 -15 132.31 2.01
 1 3 -15 136.39 1.92
 1 -3 -14 3.78 0.45
 1 3 -14 8.7 0.54
 1 -3 -13 327.32 3.18
 1 3 -13 324.18 3.02
 1 -3 -12 4.87 0.43
 1 3 -12 13.39 0.59
 1 -3 -11 31.46 0.83
 1 3 -11 34.48 0.83
 1 -3 -10 1.9 0.29
 1 3 -10 1.67 0.28
 1 -3 -9 524.81 3.97
 1 3 -9 508.45 3.73
 1 -3 -8 28.49 0.7
 1 3 -8 27.41 0.64
 1 -3 -7 14.18 0.5
 1 3 -7 15.15 0.47
 1 -3 -6 107.28 1.26
 1 3 -6 110.43 1.16
 1 -3 -5 442.16 3.21
 1 3 -5 429.96 3.06
 1 -3 -4 33.09 0.62
 1 3 -4 27.3 0.46
 1 -3 -3 11.38 0.39
 1 3 -3 9.29 0.26
 1 -3 -2 2.63 0.29
 1 3 -2 2.03 0.17
 1 -3 -1 156.24 1.4
 1 3 -1 143.56 1.78
 1 -3 0 238.2 1.94
 1 3 0 236.41 2.38
 1 -3 1 23.87 0.41
 1 3 1 21.34 0.35
 -1 -3 -2 138.18 1.2
 1 -3 2 137.17 1.21
 -1 -3 -3 252.3 1.95
 1 -3 3 256.58 1.98
 -1 -3 -4 65.35 0.82
 -1 -3 -5 54.46 0.8
 -1 3 -5 56.71 0.82
 -1 -3 -6 37.05 0.71
 -1 3 -6 37.92 0.7
 -1 -3 -7 -0.01 0.16
 -1 3 -7 -0.19 0.15
 -1 -3 -8 76.78 1.14
 -1 3 -8 76.39 1.11
 -1 -3 -9 75.39 1.18
 -1 3 -9 72.34 1.13
 -1 -3 -10 57.33 1.07
 -1 3 -10 51.85 1.01
 -1 -3 -11 11.89 0.57
 -1 3 -11 15.44 0.62
 -1 -3 -12 27.63 0.81
 -1 3 -12 29.25 0.82
 -1 -3 -13 62.05 1.25
 -1 3 -13 63.78 1.23
 -1 -3 -14 8.83 0.55
 -1 3 -14 8.56 0.54
 -1 -3 -15 23.88 0.86
 -1 3 -15 23.13 0.82
 -1 -3 -16 18.74 0.79
 -1 3 -16 16.89 0.77
 -1 -3 -17 60.43 1.39
 -1 3 -17 58.4 1.37
 -1 -3 -18 92.7 1.77
 -1 3 -18 96.86 1.82
 -1 -3 -19 71.12 1.6
 -1 3 -19 73.15 1.65
 -1 -3 -20 22.56 0.95
 -1 3 -20 24.36 1.03
 -1 -3 -21 74.74 1.73
 -1 3 -21 77.83 1.79
 -1 -3 -22 28.77 1.11
 -1 3 -22 29.38 1.17
 -1 -3 -23 31.6 1.21
 -1 3 -23 36.79 1.32
 -1 -3 -24 3.09 0.5
 -1 3 -24 3.86 0.62
 -1 -3 -25 52.5 1.63
 -1 3 -25 58.87 1.74
 -1 -3 -26 20.9 1.14
 -1 3 -26 19.12 1.04
 -1 -3 -27 46.65 1.67
 -1 3 -27 44.87 1.59
 -1 -3 -28 0.37 0.48
 -1 3 -28 0.06 0.38
 -1 -3 -29 8.65 0.89
 -1 3 -29 9.13 0.81
 -1 3 -30 9.7 0.82
 1 -4 -30 2.89 0.54
 1 4 -30 5.43 0.83
 1 -4 -29 100.58 2.46
 1 4 -29 100.33 2.43
 1 -4 -28 4.46 0.63
 1 4 -28 4.07 0.62
 1 -4 -27 1.93 0.53
 1 4 -27 2.09 0.49
 1 -4 -26 3.3 0.59
 1 4 -26 1.55 0.38
 1 -4 -25 181.35 3.07
 1 4 -25 183.43 3
 1 -4 -24 1.41 0.43
 1 4 -24 4.4 0.51
 1 -4 -23 8.93 0.73
 1 4 -23 7.65 0.63
 1 -4 -22 19.13 0.94
 1 4 -22 19.97 0.93
 1 -4 -21 122.34 2.25
 1 4 -21 129.14 2.24
 1 -4 -20 7.53 0.62
 1 4 -20 9.1 0.68
 1 -4 -19 89.42 1.82
 1 4 -19 91.19 1.77
 1 -4 -18 19.97 0.87
 1 4 -18 23.6 0.94
 1 -4 -17 209.38 2.71
 1 4 -17 213.01 2.61
 1 -4 -16 3.94 0.5
 1 4 -16 11.67 0.67
 1 -4 -15 338.21 3.46
 1 4 -15 339.15 3.28
 1 -4 -14 4.8 0.5
 1 4 -14 16.45 0.67
 1 -4 -13 92.08 1.54
 1 4 -13 90 1.41
 1 -4 -12 37.18 0.94
 1 4 -12 40.16 0.89
 1 -4 -11 171.94 2.03
 1 4 -11 175.62 1.9
 1 -4 -10 59.14 1.1
 1 4 -10 59.33 1
 1 -4 -9 61.05 1.08
 1 4 -9 62.92 0.97
 1 -4 -8 31.67 0.75
 1 4 -8 31.39 0.66
 1 -4 -7 287.84 2.45
 1 4 -7 281.41 2.24
 1 -4 -6 4.73 0.34
 1 4 -6 9.03 0.37
 1 -4 -5 82.97 1.05
 1 4 -5 88.15 0.93
 1 -4 -4 0.33 0.14
 1 4 -4 8.77 0.27
 1 -4 -3 425.88 3.08
 1 4 -3 411.66 3.64
 1 -4 -2 -0.06 0.13
 1 -4 -1 40.69 0.61
 1 -4 0 0.53 0.13
 1 -4 1 55.83 0.66
 1 4 1 54.62 0.61
 -1 -4 -2 0.25 0.1
 1 -4 2 0.5 0.13
 -1 -4 -3 5.47 0.28
 1 -4 3 5.4 0.28
 -1 -4 -4 2.08 0.2
 1 -4 4 2.54 0.25
 -1 -4 -5 162.92 1.52
 1 -4 5 161.83 1.5
 -1 -4 -6 2.95 0.29
 -1 4 -6 2.47 0.26
 -1 -4 -7 56.27 0.91
 -1 4 -7 59.1 0.91
 -1 -4 -8 -0.02 0.15
 -1 4 -8 -0.02 0.14
 -1 -4 -9 12.91 0.52
 -1 4 -9 12.74 0.49
 -1 -4 -10 62.05 1.11
 -1 4 -10 65.78 1.11
 -1 -4 -11 19.26 0.67
 -1 4 -11 19.71 0.67
 -1 -4 -12 3.66 0.4
 -1 4 -12 3.57 0.41
 -1 -4 -13 -0.46 0.17
 -1 4 -13 -0.1 0.22
 -1 -4 -14 43.29 1.08
 -1 4 -14 45.28 1.1
 -1 -4 -15 67.52 1.4
 -1 4 -15 72.28 1.42
 -1 -4 -16 0.33 0.25
 -1 4 -16 1.21 0.35
 -1 -4 -17 36.01 1.08
 -1 4 -17 37.9 1.12
 -1 -4 -18 4.55 0.47
 -1 4 -18 3.9 0.53
 -1 -4 -19 155.18 2.43
 -1 4 -19 166.1 2.5
 -1 -4 -20 0.25 0.25
 -1 4 -20 0.93 0.37
 -1 -4 -21 44.1 1.33
 -1 4 -21 49.42 1.42
 -1 -4 -22 0.76 0.3
 -1 4 -22 -0.33 0.3
 -1 -4 -23 22.2 1.03
 -1 4 -23 18.73 0.96
 -1 -4 -24 3.92 0.58
 -1 4 -24 3.63 0.55
 -1 -4 -25 20.57 1.07
 -1 4 -25 20.74 1.03
 -1 -4 -26 4.12 0.65
 -1 4 -26 4.43 0.6
 -1 -4 -27 26.34 1.3
 -1 4 -27 28.34 1.25
 -1 -4 -28 6.98 0.83
 -1 4 -28 7.34 0.72
 -1 -4 -29 78.62 2.27
 -1 4 -29 81.86 2.2
 1 -5 -29 17.11 1.02
 1 5 -29 18.16 1.16
 1 -5 -28 4.45 0.65
 1 5 -28 3.33 0.67
 1 -5 -27 90.6 2.28
 1 5 -27 91.23 2.21
 1 -5 -26 10.48 0.82
 1 5 -26 9.76 0.78
 1 -5 -25 0.56 0.42
 1 5 -25 0.22 0.38
 1 -5 -24 0.28 0.38
 1 5 -24 0.05 0.3
 1 -5 -23 108.91 2.25
 1 5 -23 118.09 2.23
 1 -5 -22 1.39 0.4
 1 5 -22 1.46 0.34
 1 -5 -21 2.85 0.5
 1 5 -21 3.43 0.46
 1 -5 -20 39.13 1.23
 1 5 -20 39.58 1.17
 1 -5 -19 68.89 1.59
 1 5 -19 72.97 1.57
 1 -5 -18 101.57 1.89
 1 5 -18 111.93 1.9
 1 -5 -17 46.61 1.25
 1 5 -17 48.44 1.21
 1 -5 -16 8.77 0.61
 1 5 -16 11.25 0.66
 1 -5 -15 18.59 0.79
 1 5 -15 21.5 0.8
 1 -5 -14 130.79 1.95
 1 5 -14 140.6 1.86
 1 -5 -13 71.05 1.37
 1 5 -13 80.1 1.33
 1 -5 -12 3.37 0.39
 1 5 -12 5.48 0.46
 1 -5 -11 47.7 1.03
 1 5 -11 53.99 0.98
 1 -5 -10 199.59 2.16
 1 5 -10 203.33 1.98
 1 -5 -9 295.5 2.69
 1 5 -9 285.16 2.38
 1 -5 -8 15.11 0.56
 1 5 -8 20.88 0.55
 1 -5 -7 17.71 0.56
 1 5 -7 17.38 0.49
 1 -5 -6 488.89 3.53
 1 5 -6 481.32 3.32
 1 -5 -5 289.04 2.33
 1 5 -5 281.42 2.15
 1 -5 -4 173.92 1.59
 1 5 -4 165.04 1.46
 1 -5 -3 111.59 1.14
 1 -5 -2 61.06 0.77
 1 -5 -1 157.46 1.4
 1 -5 0 0.83 0.15
 1 -5 1 152.64 1.35
 1 -5 2 27.9 0.46
 -1 -5 -3 189.1 1.54
 1 -5 3 189.32 1.56
 -1 -5 -4 1.07 0.17
 1 -5 4 0.24 0.12
 -1 -5 -5 437.54 3.12
 1 -5 5 440.71 3.1
 -1 -5 -6 0.14 0.13
 1 -5 6 0.48 0.16
 -1 -5 -7 5.96 0.35
 -1 -5 -8 23.14 0.61
 -1 5 -8 23.63 0.62
 -1 -5 -9 147.37 1.71
 -1 5 -9 149.24 1.68
 -1 -5 -10 49.99 0.99
 -1 5 -10 52.01 0.98
 -1 -5 -11 0.81 0.21
 -1 5 -11 0.36 0.19
 -1 -5 -12 9.47 0.5
 -1 5 -12 8.35 0.46
 -1 -5 -13 128.44 1.83
 -1 5 -13 133.5 1.81
 -1 -5 -14 3.33 0.39
 -1 5 -14 1.77 0.31
 -1 -5 -15 1.38 0.3
 -1 5 -15 1.81 0.32
 -1 -5 -16 23.3 0.86
 -1 5 -16 27.21 0.91
 -1 -5 -17 195.08 2.62
 -1 5 -17 198.61 2.59
 -1 -5 -18 44.6 1.25
 -1 5 -18 46.91 1.25
 -1 -5 -19 11.39 0.67
 -1 5 -19 12.38 0.7
 -1 -5 -20 1.31 0.32
 -1 5 -20 1.97 0.37
 -1 -5 -21 25.86 1.04
 -1 5 -21 24.05 0.98
 -1 -5 -22 30.2 1.17
 -1 5 -22 32.98 1.17
 -1 -5 -23 0.26 0.35
 -1 5 -23 0.82 0.36
 -1 -5 -24 4.6 0.62
 -1 5 -24 5.59 0.58
 -1 -5 -25 14.98 0.97
 -1 5 -25 14.85 0.86
 -1 -5 -26 21.75 1.18
 -1 5 -26 24.25 1.13
 -1 -5 -27 22.29 1.19
 -1 5 -27 21.74 1.1
 -1 -5 -28 -0.43 0.42
 -1 5 -28 1 0.47
 -1 -5 -29 3.58 0.66
 -1 5 -29 3.38 0.65
 1 -6 -29 8.65 0.8
 1 -6 -28 2.69 0.51
 1 -6 -27 30.29 1.31
 1 -6 -26 2.94 0.56
 1 -6 -25 35.16 1.37
 1 -6 -24 5.12 0.66
 1 -6 -23 0.03 0.35
 1 -6 -22 11.77 0.8
 1 6 -22 11.67 0.75
 1 -6 -21 32.53 1.18
 1 6 -21 36.01 1.16
 1 -6 -20 5.53 0.55
 1 6 -20 4.97 0.52
 1 -6 -19 7.47 0.58
 1 6 -19 7.16 0.55
 1 -6 -18 13.68 0.72
 1 6 -18 13.06 0.67
 1 -6 -17 9.98 0.6
 1 6 -17 11.5 0.6
 1 -6 -16 77.64 1.55
 1 6 -16 82.53 1.47
 1 -6 -15 7.98 0.55
 1 6 -15 14.4 0.59
 1 -6 -14 4.18 0.45
 1 6 -14 5.36 0.41
 1 -6 -13 15.92 0.69
 1 6 -13 19.76 0.64
 1 -6 -12 87.37 1.48
 1 6 -12 92.92 1.33
 1 -6 -11 122.33 1.7
 1 6 -11 126.54 1.52
 1 -6 -10 -0.04 0.17
 1 6 -10 0.44 0.15
 1 -6 -9 17.51 0.59
 1 6 -9 17.41 0.5
 1 -6 -8 430.76 3.39
 1 6 -8 435.42 3.12
 1 -6 -7 65.72 1.03
 1 6 -7 65.84 0.83
 1 -6 -6 135.08 1.48
 1 6 -6 125.62 1.15
 1 -6 -5 75.54 0.99
 1 6 -5 70.79 0.74
 1 -6 -4 176.8 1.58
 1 -6 -3 140.59 1.31
 1 -6 -2 175.52 1.51
 1 -6 -1 92.61 0.95
 1 -6 0 22.27 0.43
 1 -6 1 291.63 2.33
 1 -6 2 135.55 1.23
 1 6 2 134.78 1.19
 -1 -6 -3 155.68 1.33
 1 -6 3 146.05 1.27
 -1 -6 -4 6.96 0.28
 1 -6 4 8.68 0.32
 -1 -6 -5 16.91 0.47
 1 -6 5 25.24 0.49
 -1 -6 -6 510.5 3.6
 1 -6 6 514.01 3.55
 -1 -6 -7 12.11 0.46
 1 -6 7 13.38 0.45
 -1 -6 -8 29.43 0.69
 1 -6 8 30.41 0.68
 -1 -6 -9 26.85 0.7
 -1 -6 -10 128.58 1.65
 -1 6 -10 127.6 1.57
 -1 -6 -11 59.4 1.13
 -1 6 -11 61.47 1.13
 -1 -6 -12 0.45 0.19
 -1 6 -12 0.8 0.26
 -1 -6 -13 29.15 0.86
 -1 6 -13 28.64 0.85
 -1 -6 -14 84.9 1.52
 -1 6 -14 104.4 1.63
 -1 -6 -15 61.2 1.33
 -1 6 -15 62.1 1.3
 -1 -6 -16 84.17 1.61
 -1 6 -16 86.83 1.6
 -1 -6 -17 24.67 0.9
 -1 6 -17 23.13 0.86
 -1 -6 -18 13.94 0.72
 -1 6 -18 13.54 0.7
 -1 -6 -19 7.44 0.58
 -1 6 -19 9.64 0.62
 -1 -6 -20 90.2 1.9
 -1 6 -20 88.25 1.81
 -1 -6 -21 19.45 0.92
 -1 6 -21 19.92 0.9
 -1 -6 -22 0.42 0.35
 -1 6 -22 0.05 0.32
 -1 -6 -23 20.97 1.06
 -1 6 -23 19.48 0.95
 -1 -6 -24 18.84 1.04
 -1 -6 -25 3.66 0.61
 -1 -6 -26 0.67 0.44
 -1 -6 -27 11.24 0.93
 -1 -6 -28 22.59 1.23
 1 -7 -28 8.94 0.77
 1 -7 -27 0.45 0.37
 1 -7 -26 0.17 0.36
 1 -7 -25 7.23 0.69
 1 -7 -24 20.9 1.06
 1 -7 -23 29.36 1.2
 1 -7 -22 6.25 0.67
 1 -7 -21 4.98 0.61
 1 -7 -20 17.58 0.88
 1 -7 -19 5.23 0.54
 1 -7 -18 2.09 0.37
 1 -7 -17 0.16 0.24
 1 -7 -16 34.17 1.03
 1 -7 -15 29.42 0.92
 1 -7 -14 26.36 0.85
 1 -7 -13 65.53 1.29
 1 -7 -12 4.38 0.4
 1 -7 -11 12.28 0.58
 1 -7 -10 57.26 1.1
 1 -7 -9 26.83 0.72
 1 -7 -8 64.03 1.06
 1 -7 -7 25.67 0.63
 1 -7 -6 43.33 0.76
 1 -7 -5 0.8 0.15
 1 -7 -4 170.53 1.55
 1 -7 -3 0.99 0.15
 1 -7 -2 38.83 0.55
 1 -7 3 3.31 0.21
 -1 -7 -4 712.95 4.62
 1 -7 4 732.57 4.89
 -1 -7 -5 10.96 0.36
 1 -7 5 11.09 0.34
 -1 -7 -6 1 0.18
 1 -7 6 0.97 0.14
 -1 -7 -7 4.08 0.39
 1 -7 7 3.22 0.32
 -1 -7 -8 532.23 3.9
 1 -7 8 522.29 3.72
 -1 -7 -9 1.47 0.27
 1 -7 9 2.52 0.27
 -1 -7 -10 20.44 0.66
 1 -7 10 20.98 0.64
 -1 -7 -11 15.7 0.62
 1 -7 11 13.3 0.59
 -1 -7 -12 281.45 2.84
 -1 -7 -13 12.14 0.6
 -1 -7 -14 95.71 1.64
 -1 -7 -15 5.19 0.49
 -1 -7 -16 70.77 1.5
 -1 -7 -17 0.94 0.3
 -1 -7 -18 125.49 2.14
 -1 -7 -19 27 1.03
 -1 -7 -20 22.48 0.99
 -1 -7 -21 11.66 0.81
 -1 -7 -22 70.14 1.81
 -1 -7 -23 2.02 0.53
 -1 -7 -24 -0.25 0.4
 -1 -7 -25 2.97 0.6
 -1 -7 -26 40.05 1.52
 -1 -7 -27 2.78 0.59
 1 -8 -26 24.02 1.13
 1 -8 -25 7.75 0.66
 1 -8 -24 5.52 0.6
 1 -8 -23 2.05 0.48
 1 -8 -22 10.92 0.76
 1 -8 -21 1.98 0.45
 1 -8 -20 27.82 1.11
 1 -8 -19 0.48 0.34
 1 -8 -18 3.39 0.47
 1 -8 -17 0.31 0.27
 1 -8 -16 10.85 0.61
 1 -8 -15 3.46 0.41
 1 -8 -14 14.89 0.65
 1 -8 -13 3.19 0.37
 1 -8 -12 92.17 1.48
 1 -8 -11 22.29 0.7
 1 -8 -10 78.66 1.26
 1 -8 -9 21.9 0.63
 1 -8 -8 66.36 1.05
 -1 -8 -10 385.62 3.27
 -1 -8 -11 4.56 0.5
 -1 -8 -12 183.03 2.2
 -1 -8 -13 18.33 0.78
 -1 -8 -14 182.67 2.37
 -1 -8 -15 16.37 0.78
 -1 -8 -16 110.07 1.92
 -1 -8 -17 3.21 0.48
 -1 -8 -18 12.23 0.76
 -1 -8 -19 5.24 0.61
 -1 -8 -20 61.52 1.6
 -1 -8 -21 10.3 0.8
 -1 -8 -22 0.55 0.44
 -1 -8 -23 0.52 0.4
 -1 -8 -24 81.79 2.07
 -1 -8 -25 5.42 0.67
 -1 -8 -26 11.01 0.84
 2 0 -31 0.48 0.41
 2 0 -30 -0.06 0.45
 2 0 -29 0.3 0.45
 2 0 -28 62.8 1.9
 2 0 -27 0.23 0.37
 2 0 -26 6.94 0.73
 2 0 -25 -0.2 0.28
 2 0 -24 104.88 2.21
 2 0 -23 0.42 0.32
 2 0 -22 41.11 1.33
 2 0 -21 -0.4 0.27
 2 0 -20 12.83 0.81
 2 0 -19 0.21 0.29
 2 0 -18 21.7 0.91
 2 0 -17 -0.1 0.21
 2 0 -16 32.97 1
 2 0 -15 -0.01 0.2
 2 0 -14 63.08 1.3
 2 0 -13 -0.35 0.16
 2 0 -12 88.43 1.42
 2 0 -11 0.63 0.21
 2 0 -10 114.14 1.54
 2 0 -9 -0.03 0.19
 2 0 -8 414.71 3.26
 2 0 -7 0.34 0.2
 2 0 -6 34.51 0.72
 2 0 -5 0.53 0.18
 2 0 -4 37.06 0.72
 2 0 -3 0.05 0.14
 2 0 -2 4.57 0.3
 2 0 -1 0.33 0.12
 2 0 0 18.61 0.44
 2 0 1 0.05 0.12
 2 0 2 1.97 0.19
 2 0 3 0.02 0.14
 -2 0 -4 982.16 6.18
 -2 0 -5 -0.01 0.16
 -2 0 -6 34.46 0.74
 -2 0 -7 -0.15 0.16
 -2 0 -8 630.53 4.51
 -2 0 -9 -0.04 0.21
 -2 0 -10 214.63 2.28
 -2 0 -11 -0.32 0.26
 -2 0 -12 743.66 5.49
 -2 0 -13 4.82 0.56
 -2 0 -14 67.44 1.39
 -2 0 -15 7.54 0.63
 -2 0 -16 572.4 4.97
 -2 0 -17 8.31 0.65
 -2 0 -18 67.89 1.56
 -2 0 -19 0.59 0.34
 -2 0 -20 160.92 2.56
 -2 0 -21 0.92 0.38
 -2 0 -22 124.36 2.36
 -2 0 -23 1.2 0.4
 -2 0 -24 56.84 1.68
 -2 0 -25 1.43 0.42
 -2 0 -26 88.24 2.17
 -2 0 -27 0.56 0.38
 -2 0 -28 0.5 0.36
 -2 0 -29 0.69 0.38
 2 -1 -31 15.34 1.07
 2 1 -31 15.36 1.03
 2 -1 -30 31.18 1.41
 2 1 -30 33.28 1.45
 2 -1 -29 0.22 0.5
 2 1 -29 1.28 0.47
 2 -1 -28 0.24 0.47
 2 1 -28 0.11 0.43
 2 -1 -27 23.9 1.18
 2 1 -27 26.01 1.24
 2 -1 -26 52.64 1.65
 2 1 -26 51.88 1.64
 2 -1 -25 6.36 0.65
 2 1 -25 6.89 0.66
 2 -1 -24 -0.02 0.3
 2 1 -24 0.77 0.38
 2 -1 -23 10.56 0.73
 2 1 -23 10.46 0.71
 2 -1 -22 71.63 1.75
 2 1 -22 78.36 1.81
 2 -1 -21 106.48 2.11
 2 1 -21 104.82 2.04
 2 -1 -20 32.4 1.17
 2 1 -20 28.77 1.09
 2 -1 -19 22.87 0.96
 2 1 -19 20.78 0.92
 2 -1 -18 3.3 0.47
 2 1 -18 4.97 0.56
 2 -1 -17 38.83 1.12
 2 1 -17 39.05 1.11
 2 -1 -16 8.44 0.57
 2 1 -16 9.38 0.58
 2 -1 -15 73.9 1.47
 2 1 -15 76.72 1.45
 2 -1 -14 25.24 0.86
 2 1 -14 34.94 0.98
 2 -1 -13 31.53 0.9
 2 1 -13 29.66 0.87
 2 -1 -12 241.16 2.55
 2 1 -12 240.16 2.51
 2 -1 -11 6.23 0.46
 2 1 -11 6.06 0.43
 2 -1 -10 -0.04 0.2
 2 1 -10 -0.2 0.14
 2 -1 -9 57.1 1.04
 2 1 -9 58.07 1.03
 2 -1 -8 176.37 1.86
 2 1 -8 182.26 1.85
 2 -1 -7 199.93 1.98
 2 1 -7 187.61 1.84
 2 -1 -6 96.49 1.25
 2 1 -6 90.01 1.14
 2 -1 -5 238.65 2.12
 2 1 -5 246.74 2.1
 2 -1 -4 23.54 0.62
 2 1 -4 22.91 0.56
 2 -1 -3 340.93 2.64
 2 1 -3 345.05 2.64
 2 -1 -2 2.08 0.21
 2 1 -2 2.63 0.22
 2 -1 -1 182.62 1.57
 2 1 -1 181.49 1.53
 2 -1 0 9.05 0.35
 2 1 0 9.58 0.35
 2 -1 1 484.16 3.34
 2 1 1 493.72 3.4
 2 -1 2 519.17 3.55
 2 1 2 536.08 3.65
 2 -1 3 9.73 0.37
 2 1 3 11.71 0.41
 -2 -1 -4 0.45 0.17
 2 -1 4 0.67 0.2
 -2 -1 -5 21.16 0.56
 -2 1 -5 20.83 0.56
 -2 -1 -6 144.11 1.55
 -2 1 -6 142.61 1.55
 -2 -1 -7 314.92 2.65
 -2 1 -7 318.07 2.67
 -2 -1 -8 96.13 1.35
 -2 1 -8 93.25 1.31
 -2 -1 -9 206.83 2.14
 -2 1 -9 210 2.16
 -2 -1 -10 268.99 2.61
 -2 1 -10 269.03 2.62
 -2 -1 -11 257.47 2.63
 -2 1 -11 242.72 2.54
 -2 -1 -12 4.46 0.51
 -2 1 -12 2.73 0.37
 -2 -1 -13 5.91 0.56
 -2 1 -13 0.36 0.28
 -2 -1 -14 447.9 4.04
 -2 1 -14 466.43 4.13
 -2 -1 -15 99.09 1.74
 -2 1 -15 95.71 1.71
 -2 -1 -16 36.72 1.12
 -2 1 -16 37.23 1.12
 -2 -1 -17 9.08 0.7
 -2 1 -17 6.37 0.6
 -2 -1 -18 257.11 3.19
 -2 1 -18 260.64 3.19
 -2 -1 -19 23.91 1.02
 -2 1 -19 21.94 0.96
 -2 -1 -20 56.06 1.5
 -2 1 -20 52.81 1.46
 -2 -1 -21 5.26 0.66
 -2 1 -21 5.32 0.58
 -2 -1 -22 116.91 2.29
 -2 1 -22 118.01 2.31
 -2 -1 -23 30.29 1.22
 -2 1 -23 30.85 1.23
 -2 -1 -24 106.69 2.31
 -2 1 -24 110.57 2.33
 -2 -1 -25 0.88 0.37
 -2 1 -25 1.16 0.4
 -2 -1 -26 4.1 0.63
 -2 1 -26 4.75 0.57
 -2 -1 -27 5.24 0.63
 -2 1 -27 4.97 0.59
 -2 -1 -28 55.29 1.79
 -2 1 -28 52.74 1.74
 -2 -1 -29 3.34 0.59
 -2 1 -29 3.56 0.57
 2 -2 -31 9.77 0.92
 2 2 -31 12.64 0.9
 2 -2 -30 0.66 0.5
 2 2 -30 1.33 0.44
 2 -2 -29 13.63 1.02
 2 2 -29 17.03 1.05
 2 -2 -28 20.47 1.15
 2 2 -28 21.92 1.15
 2 -2 -27 3.88 0.64
 2 2 -27 5.77 0.76
 2 -2 -26 42.37 1.49
 2 2 -26 37.98 1.42
 2 -2 -25 40.9 1.43
 2 2 -25 35.98 1.33
 2 -2 -24 8.34 0.66
 2 2 -24 8.09 0.68
 2 -2 -23 83.16 1.94
 2 2 -23 81.31 1.87
 2 -2 -22 28.28 1.13
 2 2 -22 28.25 1.07
 2 -2 -21 3.3 0.52
 2 2 -21 3.33 0.48
 2 -2 -20 70.28 1.68
 2 2 -20 69.41 1.6
 2 -2 -19 235.74 3.1
 2 2 -19 234.05 3
 2 -2 -18 136.54 2.21
 2 2 -18 133.54 2.15
 2 -2 -17 27.52 0.98
 2 2 -17 24.15 0.94
 2 -2 -16 8.78 0.61
 2 2 -16 10.12 0.62
 2 -2 -15 148.19 2.14
 2 2 -15 152.93 2.1
 2 -2 -14 191.69 2.4
 2 2 -14 192.89 2.32
 2 -2 -13 0.27 0.2
 2 2 -13 0.47 0.23
 2 -2 -12 6.1 0.43
 2 2 -12 5.07 0.44
 2 -2 -11 139.35 1.8
 2 2 -11 140.32 1.74
 2 -2 -10 154.12 1.88
 2 2 -10 146.2 1.72
 2 -2 -9 554.8 4.2
 2 2 -9 542.02 3.99
 2 -2 -8 11.04 0.51
 2 2 -8 10.94 0.49
 2 -2 -7 18.45 0.62
 2 2 -7 17.51 0.53
 2 -2 -6 957.65 6.21
 2 2 -6 962.56 6.18
 2 -2 -5 376.87 2.95
 2 2 -5 381.08 2.87
 2 -2 -4 944.17 6.12
 2 2 -4 945.15 6.17
 2 -2 -3 431.11 3.19
 2 2 -3 456.69 3.31
 2 -2 -2 395.29 2.93
 2 2 -2 393.1 2.9
 2 -2 -1 288.85 2.24
 2 2 -1 297.98 2.27
 2 -2 0 172.09 1.5
 2 2 0 173.23 1.47
 2 -2 1 104.87 1.09
 2 2 1 106.97 1.06
 2 -2 2 188.12 1.63
 2 2 2 186.99 1.6
 2 -2 3 147.71 1.41
 2 2 3 155.77 1.46
 -2 -2 -4 23.42 0.58
 2 -2 4 24.56 0.58
 -2 -2 -5 563.84 3.91
 -2 -2 -6 102.63 1.27
 -2 2 -6 106.17 1.3
 -2 -2 -7 90.53 1.24
 -2 2 -7 90.44 1.25
 -2 -2 -8 130.13 1.59
 -2 2 -8 134.72 1.62
 -2 -2 -9 237.56 2.34
 -2 2 -9 249.8 2.42
 -2 -2 -10 6.43 0.52
 -2 2 -10 5.01 0.44
 -2 -2 -11 152.27 1.93
 -2 2 -11 157.27 1.94
 -2 -2 -12 23.98 0.79
 -2 2 -12 26.3 0.82
 -2 -2 -13 139.73 1.96
 -2 2 -13 148.45 2.02
 -2 -2 -14 33.99 0.99
 -2 2 -14 32.53 0.98
 -2 -2 -15 16.28 0.76
 -2 2 -15 16.56 0.77
 -2 -2 -16 93.92 1.75
 -2 2 -16 95.67 1.76
 -2 -2 -17 33.96 1.11
 -2 2 -17 31.29 1.06
 -2 -2 -18 46.04 1.32
 -2 2 -18 45.39 1.28
 -2 -2 -19 2.18 0.47
 -2 2 -19 2.5 0.48
 -2 -2 -20 39.61 1.28
 -2 2 -20 40.63 1.28
 -2 -2 -21 49.89 1.47
 -2 2 -21 49.39 1.44
 -2 -2 -22 99.47 2.11
 -2 2 -22 102.95 2.12
 -2 -2 -23 1.21 0.4
 -2 2 -23 1.97 0.44
 -2 -2 -24 2.59 0.52
 -2 2 -24 1.98 0.43
 -2 -2 -25 22.44 1.13
 -2 2 -25 25.06 1.12
 -2 -2 -26 50.93 1.68
 -2 2 -26 55.24 1.7
 -2 -2 -27 1.74 0.44
 -2 2 -27 1.65 0.43
 -2 -2 -28 0.28 0.38
 -2 2 -28 -0.02 0.38
 -2 -2 -29 7.42 0.73
 -2 2 -29 5.88 0.74
 2 3 -31 20.66 1.15
 2 -3 -30 6.66 0.81
 2 3 -30 7.18 0.7
 2 -3 -29 22.69 1.25
 2 3 -29 25.21 1.21
 2 -3 -28 9.61 0.86
 2 3 -28 9.91 0.83
 2 -3 -27 25.2 1.21
 2 3 -27 25.29 1.2
 2 -3 -26 -0.17 0.35
 2 3 -26 0.76 0.46
 2 -3 -25 72.74 1.9
 2 3 -25 73.37 1.89
 2 -3 -24 45.09 1.45
 2 3 -24 50.71 1.53
 2 -3 -23 3.51 0.5
 2 3 -23 3.9 0.52
 2 -3 -22 2.81 0.48
 2 3 -22 4.58 0.52
 2 -3 -21 163.68 2.67
 2 3 -21 180.44 2.68
 2 -3 -20 19.24 0.94
 2 3 -20 21.81 0.92
 2 -3 -19 1.25 0.38
 2 3 -19 1.24 0.38
 2 -3 -18 50.93 1.35
 2 3 -18 51.5 1.32
 2 -3 -17 381.03 3.95
 2 3 -17 377.81 3.76
 2 -3 -16 179.51 2.46
 2 3 -16 176.27 2.34
 2 -3 -15 66.75 1.43
 2 3 -15 73.02 1.41
 2 -3 -14 1.24 0.33
 2 3 -14 8.05 0.53
 2 -3 -13 268.29 2.86
 2 3 -13 260.28 2.66
 2 -3 -12 6.27 0.45
 2 3 -12 10.85 0.56
 2 -3 -11 132.71 1.78
 2 3 -11 133.87 1.69
 2 -3 -10 2.23 0.3
 2 3 -10 2.73 0.3
 2 -3 -9 429.2 3.53
 2 3 -9 432.26 3.34
 2 -3 -8 44.78 0.92
 2 3 -8 43.25 0.8
 2 -3 -7 239.01 2.25
 2 3 -7 233.84 2.05
 2 -3 -6 1.28 0.24
 2 3 -6 1.16 0.19
 2 -3 -5 271.71 2.36
 2 3 -5 267.57 2.16
 2 -3 -4 466.55 3.45
 2 3 -4 468.33 3.35
 2 -3 -3 445.83 3.29
 2 3 -3 422.37 3.11
 2 -3 -2 132.58 1.38
 2 3 -2 139.8 1.31
 2 -3 -1 6.57 0.35
 2 3 -1 6.94 0.28
 2 -3 0 211.86 1.78
 2 3 0 219.61 1.76
 2 -3 1 484.44 3.36
 2 3 1 491.95 3.4
 2 -3 2 234.93 1.9
 2 3 2 208.7 1.73
 2 -3 3 35.1 0.64
 2 3 3 27.6 0.56
 -2 -3 -4 321.4 2.48
 2 -3 4 301.01 2.37
 -2 -3 -5 359.58 2.77
 2 -3 5 346.82 2.72
 -2 -3 -6 27.74 0.66
 2 -3 6 26.24 0.66
 -2 -3 -7 488.07 3.65
 -2 3 -7 503.47 3.73
 -2 -3 -8 43.78 0.91
 -2 3 -8 41.96 0.9
 -2 -3 -9 33.97 0.83
 -2 3 -9 34.24 0.84
 -2 -3 -10 38.53 0.92
 -2 3 -10 47.12 1
 -2 -3 -11 103.81 1.56
 -2 3 -11 108.73 1.58
 -2 -3 -12 14.72 0.67
 -2 3 -12 13.6 0.6
 -2 -3 -13 2.09 0.36
 -2 3 -13 1.8 0.3
 -2 -3 -14 9.33 0.6
 -2 3 -14 8.32 0.54
 -2 -3 -15 38.03 1.1
 -2 3 -15 40.41 1.08
 -2 -3 -16 5.96 0.55
 -2 3 -16 5.65 0.49
 -2 -3 -17 8.4 0.66
 -2 3 -17 6.81 0.55
 -2 -3 -18 3.97 0.54
 -2 3 -18 2.85 0.44
 -2 -3 -19 55.3 1.47
 -2 3 -19 56.6 1.44
 -2 -3 -20 54.6 1.51
 -2 3 -20 52.48 1.43
 -2 -3 -21 41.62 1.34
 -2 3 -21 43.88 1.34
 -2 -3 -22 5.19 0.64
 -2 3 -22 5.14 0.56
 -2 -3 -23 11.22 0.82
 -2 3 -23 12.98 0.79
 -2 -3 -24 24.45 1.15
 -2 3 -24 25.19 1.11
 -2 -3 -25 13.31 0.91
 -2 3 -25 14.14 0.88
 -2 -3 -26 -0.14 0.38
 -2 3 -26 -0.07 0.36
 -2 -3 -27 18.41 1.04
 -2 3 -27 19.62 1.08
 -2 -3 -28 16.91 1.02
 -2 3 -28 16.46 1.04
 -2 -3 -29 16.86 1.03
 -2 3 -29 15.53 1.04
 2 -4 -30 0.82 0.48
 2 4 -30 2.19 0.52
 2 -4 -29 43.53 1.68
 2 4 -29 38.64 1.46
 2 -4 -28 1.61 0.55
 2 4 -28 1.93 0.42
 2 -4 -27 41.77 1.56
 2 4 -27 44.54 1.53
 2 -4 -26 0.83 0.38
 2 4 -26 1.13 0.41
 2 -4 -25 14.58 0.87
 2 4 -25 14.97 0.9
 2 -4 -24 2.87 0.46
 2 4 -24 2.73 0.52
 2 -4 -23 93.29 2.08
 2 4 -23 86.2 1.92
 2 -4 -22 11 0.73
 2 4 -22 11.65 0.76
 2 -4 -21 24.1 1.04
 2 4 -21 28.25 1.05
 2 -4 -20 6.16 0.64
 2 4 -20 7.27 0.59
 2 -4 -19 250.17 3.25
 2 4 -19 250.3 3.04
 2 -4 -18 34.03 1.13
 2 4 -18 34.78 1.07
 2 -4 -17 49.8 1.31
 2 4 -17 53.48 1.27
 2 -4 -16 2.52 0.38
 2 4 -16 8.29 0.62
 2 -4 -15 312.9 3.34
 2 4 -15 317.44 3.18
 2 -4 -14 3.21 0.43
 2 4 -14 16.83 0.71
 2 -4 -13 189.41 2.35
 2 4 -13 197.52 2.25
 2 -4 -12 8.86 0.52
 2 4 -12 8.52 0.49
 2 -4 -11 343.26 3.19
 2 4 -11 336.18 2.93
 2 -4 -10 -0.03 0.17
 2 4 -10 0.32 0.22
 2 -4 -9 201.36 2.17
 2 4 -9 204.48 1.98
 2 -4 -8 5.15 0.41
 2 4 -8 6.02 0.35
 2 -4 -7 292.7 2.6
 2 4 -7 303.1 2.42
 2 -4 -6 37.33 0.81
 2 4 -6 36.04 0.65
 2 -4 -5 544.6 3.93
 2 4 -5 532.78 3.69
 2 -4 -4 18.23 0.59
 2 4 -4 18.09 0.42
 2 -4 -3 1.45 0.23
 2 4 -3 2.19 0.25
 2 -4 -2 3.92 0.33
 2 4 -2 48.12 0.63
 2 -4 -1 502.9 3.56
 2 4 -1 524.19 3.83
 2 -4 0 28.54 0.58
 2 4 0 43.46 0.56
 2 -4 1 200.58 1.7
 2 4 1 207.39 1.67
 2 -4 2 65.64 0.87
 2 4 2 83.48 0.91
 2 -4 3 250.05 2.04
 2 4 3 248.43 2.01
 -2 -4 -4 -0.08 0.13
 2 -4 4 0.1 0.14
 -2 -4 -5 18.99 0.54
 2 -4 5 18.08 0.51
 -2 -4 -6 10.95 0.45
 2 -4 6 10.52 0.47
 -2 -4 -7 130.32 1.51
 2 -4 7 140.41 1.61
 -2 -4 -8 5.9 0.42
 -2 -4 -9 227.94 2.3
 -2 4 -9 232.98 2.32
 -2 -4 -10 0 0.21
 -2 4 -10 0.17 0.23
 -2 -4 -11 6.78 0.51
 -2 4 -11 7.31 0.49
 -2 -4 -12 41.8 1.03
 -2 4 -12 43.03 1.02
 -2 -4 -13 23.9 0.83
 -2 4 -13 23.49 0.79
 -2 -4 -14 3.13 0.44
 -2 4 -14 3.51 0.41
 -2 -4 -15 -0.1 0.28
 -2 4 -15 -0.2 0.21
 -2 -4 -16 0.57 0.31
 -2 4 -16 -0.13 0.22
 -2 -4 -17 43.97 1.26
 -2 4 -17 44.3 1.21
 -2 -4 -18 0.13 0.33
 -2 4 -18 1.17 0.33
 -2 -4 -19 54.14 1.45
 -2 4 -19 56.67 1.45
 -2 -4 -20 1.35 0.39
 -2 4 -20 0.63 0.3
 -2 -4 -21 18.85 0.96
 -2 4 -21 19.06 0.9
 -2 -4 -22 2.49 0.48
 -2 4 -22 2.93 0.49
 -2 -4 -23 13.07 0.85
 -2 4 -23 14.59 0.85
 -2 -4 -24 0.1 0.32
 -2 4 -24 -0.1 0.34
 -2 -4 -25 7.53 0.71
 -2 4 -25 8.63 0.75
 -2 -4 -26 -0.14 0.34
 -2 4 -26 0.19 0.4
 -2 -4 -27 8.3 0.76
 -2 4 -27 7.93 0.81
 -2 -4 -28 -0.53 0.35
 -2 4 -28 0.04 0.44
 -2 4 -29 13.79 1.05
 2 -5 -30 8.35 0.83
 2 5 -30 6.81 0.78
 2 -5 -29 12.79 0.99
 2 5 -29 14.39 0.96
 2 -5 -28 18.59 1.15
 2 5 -28 19.92 1.05
 2 -5 -27 41.35 1.56
 2 5 -27 40.77 1.42
 2 -5 -26 1.68 0.49
 2 5 -26 0.94 0.35
 2 -5 -25 47.69 1.56
 2 5 -25 53.22 1.58
 2 -5 -24 22.23 1.05
 2 5 -24 24.69 1.09
 2 -5 -23 47.01 1.46
 2 5 -23 50.06 1.46
 2 -5 -22 5.2 0.55
 2 5 -22 6.45 0.69
 2 -5 -21 87.14 1.92
 2 5 -21 83.28 1.79
 2 -5 -20 28.89 1.12
 2 5 -20 32.23 1.11
 2 -5 -19 10.38 0.72
 2 5 -19 12.14 0.71
 2 -5 -18 11.3 0.72
 2 5 -18 10.94 0.66
 2 -5 -17 326.92 3.63
 2 5 -17 335.61 3.42
 2 -5 -16 181.24 2.52
 2 5 -16 196.67 2.41
 2 -5 -15 93.32 1.7
 2 5 -15 100.96 1.62
 2 -5 -14 0.02 0.23
 2 5 -14 0.36 0.23
 2 -5 -13 218.45 2.58
 2 5 -13 233.46 2.45
 2 -5 -12 16.76 0.69
 2 5 -12 18.23 0.67
 2 -5 -11 298.92 2.92
 2 5 -11 292.41 2.65
 2 -5 -10 14.17 0.58
 2 5 -10 13.57 0.53
 2 -5 -9 224.53 2.32
 2 5 -9 218.06 2.03
 2 -5 -8 69.04 1.17
 2 5 -8 70.66 0.98
 2 -5 -7 672.56 4.74
 2 5 -7 664.15 4.45
 2 -5 -6 13.26 0.5
 2 5 -6 14.53 0.4
 2 -5 -5 17.01 0.57
 2 5 -5 20.58 0.41
 2 -5 -4 134.56 1.48
 2 5 -4 171.6 1.47
 2 -5 -3 571.24 4.02
 2 5 -3 580.61 4.39
 2 -5 -2 11.52 0.48
 2 5 -2 11.1 0.29
 2 -5 -1 42.1 0.71
 2 5 -1 42.7 0.56
 2 -5 0 38.04 0.64
 2 5 0 36.33 0.49
 2 -5 1 95.66 1.07
 2 5 1 89.33 0.9
 2 -5 2 5.64 0.3
 2 5 2 4.9 0.24
 2 -5 3 30.84 0.62
 2 5 3 32.05 0.59
 2 -5 4 188 1.71
 -2 -5 -5 247.46 2.11
 2 -5 5 245.8 2.13
 -2 -5 -6 66.92 0.99
 2 -5 6 69.81 1
 -2 -5 -7 110.98 1.38
 2 -5 7 114.51 1.41
 -2 -5 -8 14.38 0.53
 2 -5 8 16.77 0.58
 -2 -5 -9 4.39 0.4
 2 -5 9 3.56 0.38
 -2 -5 -10 25.4 0.77
 -2 -5 -11 102.66 1.56
 -2 5 -11 103.36 1.54
 -2 -5 -12 1.91 0.34
 -2 5 -12 1.34 0.3
 -2 -5 -13 -0.16 0.22
 -2 5 -13 -0.33 0.24
 -2 -5 -14 48.32 1.19
 -2 5 -14 59.23 1.3
 -2 -5 -15 73.02 1.5
 -2 5 -15 79.6 1.55
 -2 -5 -16 0.38 0.3
 -2 5 -16 0.39 0.33
 -2 -5 -17 -0.38 0.27
 -2 5 -17 -0.41 0.27
 -2 -5 -18 28.69 1.07
 -2 5 -18 30.45 1.06
 -2 -5 -19 58.09 1.51
 -2 5 -19 60.32 1.5
 -2 -5 -20 37.35 1.26
 -2 5 -20 36.29 1.21
 -2 -5 -21 0.13 0.31
 -2 5 -21 0.61 0.35
 -2 -5 -22 -0.47 0.3
 -2 5 -22 0.04 0.34
 -2 -5 -23 6.46 0.65
 -2 5 -23 5.9 0.68
 -2 -5 -24 24.76 1.14
 -2 5 -24 25.64 1.18
 -2 -5 -25 -0.04 0.34
 -2 5 -25 -0.32 0.4
 -2 -5 -26 2.46 0.51
 -2 5 -26 1.69 0.54
 -2 -5 -27 19.99 1.09
 -2 5 -27 17.96 1.11
 -2 -5 -28 20.48 1.1
 -2 5 -28 18.78 1.2
 2 -6 -29 25.6 1.31
 2 -6 -28 29.85 1.4
 2 -6 -27 11.33 0.93
 2 -6 -26 32.29 1.36
 2 -6 -25 47.92 1.59
 2 -6 -24 0.71 0.36
 2 -6 -23 67.24 1.77
 2 -6 -22 1.22 0.34
 2 -6 -21 11.36 0.72
 2 6 -21 10.26 0.71
 2 -6 -20 30.57 1.12
 2 6 -20 28.82 1.04
 2 -6 -19 52.12 1.44
 2 6 -19 50.32 1.31
 2 -6 -18 9.17 0.68
 2 6 -18 9.56 0.7
 2 -6 -17 0.95 0.34
 2 6 -17 1.09 0.34
 2 -6 -16 29.18 0.99
 2 6 -16 30.75 0.95
 2 -6 -15 127.04 2.02
 2 6 -15 135.12 1.87
 2 -6 -14 76.29 1.49
 2 6 -14 77.51 1.33
 2 -6 -13 21.98 0.8
 2 6 -13 22.66 0.7
 2 -6 -12 6.65 0.49
 2 6 -12 6.63 0.42
 2 -6 -11 30.15 0.85
 2 6 -11 27.46 0.67
 2 -6 -10 14.36 0.57
 2 6 -10 14.67 0.48
 2 -6 -9 76.08 1.24
 2 6 -9 78 1.04
 2 -6 -8 16.78 0.58
 2 6 -8 17.96 0.47
 2 -6 -7 24.86 0.69
 2 6 -7 26.78 0.53
 2 -6 -6 142.73 1.6
 2 6 -6 143.27 1.29
 2 -6 -5 17.3 0.52
 2 6 -5 19.23 0.37
 2 -6 -4 84.57 1.13
 2 -6 -3 11.69 0.44
 2 -6 -2 52.16 0.84
 2 -6 -1 141.17 1.46
 2 -6 0 16.7 0.45
 2 -6 1 176.21 1.62
 2 6 1 179.64 1.49
 2 -6 2 18.64 0.45
 2 6 2 19.41 0.39
 2 -6 3 196.05 1.73
 2 6 3 197.96 1.66
 2 -6 4 110.03 1.23
 2 6 4 108.09 1.18
 -2 -6 -5 44.7 0.75
 2 -6 5 49.02 0.78
 -2 -6 -6 61.05 0.96
 2 -6 6 64.13 0.98
 -2 -6 -7 68.6 1.05
 2 -6 7 70.78 1.06
 -2 -6 -8 407.58 3.27
 2 -6 8 421.48 3.33
 -2 -6 -9 4.08 0.38
 2 -6 9 5.33 0.42
 -2 -6 -10 -0.06 0.16
 2 -6 10 0.05 0.2
 -2 -6 -11 17.8 0.68
 2 -6 11 19.33 0.72
 -2 -6 -12 197.54 2.36
 2 -6 12 210.39 2.42
 -2 -6 -13 190.2 2.38
 -2 -6 -14 7.11 0.56
 -2 6 -14 6.49 0.5
 -2 -6 -15 4.4 0.51
 -2 6 -15 4.29 0.48
 -2 -6 -16 128.01 2.08
 -2 6 -16 130.21 2.06
 -2 -6 -17 71.94 1.59
 -2 6 -17 69.27 1.54
 -2 -6 -18 65.53 1.57
 -2 6 -18 67.01 1.57
 -2 -6 -19 23.32 0.99
 -2 6 -19 22.44 0.99
 -2 -6 -20 47.35 1.42
 -2 6 -20 44.07 1.38
 -2 -6 -21 25.37 1.08
 -2 6 -21 24.92 1.1
 -2 -6 -22 64.8 1.72
 -2 6 -22 71.04 1.81
 -2 -6 -23 2.2 0.45
 -2 6 -23 1.94 0.5
 -2 -6 -24 23.77 1.1
 -2 6 -24 20.59 1.08
 -2 -6 -25 33.94 1.32
 -2 -6 -26 41.8 1.51
 -2 -6 -27 7.8 0.71
 2 -7 -28 2.73 0.63
 2 -7 -27 9.61 0.87
 2 -7 -26 31.06 1.37
 2 -7 -25 8.38 0.78
 2 -7 -24 13.03 0.88
 2 -7 -23 2.31 0.46
 2 -7 -22 14.64 0.84
 2 -7 -21 51.16 1.46
 2 -7 -20 9.27 0.66
 2 -7 -19 10.46 0.69
 2 -7 -18 28.34 1.04
 2 -7 -17 8.44 0.64
 2 -7 -16 1.9 0.4
 2 -7 -15 0.61 0.31
 2 -7 -14 23.26 0.84
 2 -7 -13 51.92 1.19
 2 -7 -12 9.73 0.53
 2 -7 -11 56.04 1.17
 2 -7 -10 18.68 0.67
 2 -7 -9 22.48 0.68
 2 -7 -8 20.42 0.61
 2 -7 -7 11.36 0.45
 2 -7 -6 5.64 0.36
 2 -7 -5 1.35 0.2
 2 -7 -4 118.21 1.33
 2 -7 -3 6.86 0.37
 2 -7 -2 53.11 0.81
 2 -7 -1 5.5 0.38
 2 -7 0 141.33 1.43
 2 -7 1 111.64 1.21
 2 -7 2 120.71 1.26
 2 -7 3 59.2 0.83
 2 -7 4 16.66 0.47
 2 -7 5 1.63 0.2
 2 7 5 2.4 0.29
 2 -7 6 221.67 2
 -2 -7 -7 3.55 0.4
 2 -7 7 3.11 0.29
 -2 -7 -8 41.49 0.87
 2 -7 8 43.15 0.86
 -2 -7 -9 58.44 1.07
 2 -7 9 59.63 1.04
 -2 -7 -10 376.05 3.28
 2 -7 10 380.78 3.25
 -2 -7 -11 18.99 0.69
 2 -7 11 21.28 0.73
 -2 -7 -12 2.49 0.35
 2 -7 12 1.93 0.35
 -2 -7 -13 4.8 0.46
 2 -7 13 4.82 0.49
 -2 -7 -14 176.74 2.34
 2 -7 14 208.22 2.53
 -2 -7 -15 18.7 0.8
 2 -7 15 23.36 0.9
 -2 -7 -16 24.37 0.91
 2 -7 16 28.95 1.01
 -2 -7 -17 1.34 0.36
 -2 -7 -18 53.42 1.41
 -2 -7 -19 0.71 0.29
 -2 -7 -20 53.89 1.49
 -2 -7 -21 1.06 0.36
 -2 -7 -22 69.99 1.78
 -2 -7 -23 43.61 1.43
 -2 -7 -24 87.61 2.11
 -2 -7 -25 14.52 0.89
 -2 -7 -26 8.82 0.74
 2 -8 -27 1.05 0.51
 2 -8 -26 1.14 0.55
 2 -8 -25 0.17 0.44
 2 -8 -24 37.17 1.41
 2 -8 -23 2.91 0.54
 2 -8 -22 25.46 1.1
 2 -8 -21 0.69 0.37
 2 -8 -20 1.78 0.42
 2 -8 -19 0.38 0.26
 2 -8 -18 10.61 0.67
 2 -8 -17 7.03 0.55
 2 -8 -16 11.02 0.66
 2 -8 -15 -0.13 0.28
 2 -8 -14 9.85 0.62
 2 -8 -13 19.32 0.76
 2 -8 -12 8.03 0.51
 2 -8 -11 2.32 0.31
 2 -8 -10 92.1 1.44
 2 -8 -9 6.07 0.43
 2 -8 -8 11.38 0.51
 2 -8 -7 3.36 0.33
 2 -8 -6 105.79 1.31
 -2 -8 -11 3.58 0.43
 -2 -8 -12 253.15 2.7
 -2 -8 -13 50.13 1.16
 -2 -8 -14 50.57 1.2
 -2 -8 -15 1.99 0.35
 -2 -8 -16 109.45 1.9
 -2 -8 -17 22.72 0.89
 -2 -8 -18 14.94 0.76
 -2 -8 -19 0.96 0.31
 -2 -8 -20 79.22 1.8
 -2 -8 -21 1.46 0.35
 -2 -8 -22 43.1 1.4
 -2 -8 -23 6.56 0.62
 -2 -8 -24 8.43 0.69
 -2 -8 -25 0.19 0.39
 3 0 -31 0.61 0.57
 3 0 -30 67.7 2.07
 3 0 -29 -0.14 0.36
 3 0 -28 10.14 0.83
 3 0 -27 0.65 0.34
 3 0 -26 219.13 3.47
 3 0 -25 0.26 0.37
 3 0 -24 30.65 1.28
 3 0 -23 -0.38 0.34
 3 0 -22 169.85 2.79
 3 0 -21 -0.32 0.28
 3 0 -20 80.81 1.79
 3 0 -19 -0.61 0.21
 3 0 -18 33.07 1.1
 3 0 -17 0.02 0.24
 3 0 -16 15.37 0.72
 3 0 -15 -0.15 0.16
 3 0 -14 276.79 2.97
 3 0 -13 0.2 0.25
 3 0 -12 145.64 1.96
 3 0 -11 -0.11 0.14
 3 0 -10 0.84 0.26
 3 0 -9 -0.1 0.18
 3 0 -8 1.02 0.24
 3 0 -7 2.11 0.32
 3 0 -6 251.15 2.34
 3 0 -5 -0.08 0.19
 3 0 -4 42.09 0.82
 3 0 -3 0.37 0.19
 3 0 -2 27.62 0.63
 3 0 -1 0.21 0.17
 3 0 0 941.21 5.97
 3 0 1 0.97 0.2
 3 0 2 1450.79 8.76
 3 0 3 -0.03 0.13
 3 0 4 46.95 0.85
 3 0 5 0.02 0.18
 3 0 6 348.81 2.93
 -3 0 -7 -0.12 0.17
 -3 0 -8 78.6 1.29
 -3 0 -9 -0.23 0.21
 -3 0 -10 510.35 4.14
 -3 0 -11 -0.41 0.24
 -3 0 -12 97.83 1.63
 -3 0 -13 0.21 0.27
 -3 0 -14 305.08 3.26
 -3 0 -15 -0.59 0.25
 -3 0 -16 7.96 0.59
 -3 0 -17 0.45 0.3
 -3 0 -18 94.29 1.87
 -3 0 -19 0.33 0.26
 -3 0 -20 1.44 0.4
 -3 0 -21 0.31 0.3
 -3 0 -22 187.35 3
 -3 0 -23 0.51 0.36
 -3 0 -24 43.72 1.49
 -3 0 -25 0.51 0.37
 -3 0 -26 77.82 2.1
 -3 0 -27 0.76 0.43
 -3 0 -28 65.27 2
 -3 0 -29 0.46 0.5
 3 -1 -31 6.71 0.83
 3 1 -31 4.21 0.71
 3 -1 -30 5.37 0.75
 3 1 -30 5.5 0.79
 3 -1 -29 3.25 0.63
 3 1 -29 4.22 0.63
 3 -1 -28 79.29 2.14
 3 1 -28 77.52 2.08
 3 -1 -27 2.4 0.47
 3 1 -27 4.06 0.59
 3 -1 -26 6.11 0.66
 3 1 -26 5.91 0.65
 3 -1 -25 30.6 1.29
 3 1 -25 30.48 1.25
 3 -1 -24 120.18 2.45
 3 1 -24 111.88 2.32
 3 -1 -23 22.35 1.1
 3 1 -23 21.83 1.07
 3 -1 -22 8.19 0.71
 3 1 -22 8.05 0.69
 3 -1 -21 0.43 0.37
 3 1 -21 -0.56 0.31
 3 -1 -20 77.13 1.75
 3 1 -20 80.16 1.77
 3 -1 -19 55.22 1.46
 3 1 -19 51.54 1.38
 3 -1 -18 83 1.74
 3 1 -18 90.55 1.8
 3 -1 -17 89.24 1.74
 3 1 -17 91.96 1.76
 3 -1 -16 22.27 0.85
 3 1 -16 30.25 0.99
 3 -1 -15 36.44 1.03
 3 1 -15 38.4 1.04
 3 -1 -14 74.61 1.45
 3 1 -14 76.14 1.45
 3 -1 -13 99.22 1.65
 3 1 -13 104.14 1.66
 3 -1 -12 33.8 0.94
 3 1 -12 36.78 0.97
 3 -1 -11 90.76 1.46
 3 1 -11 87.43 1.4
 3 -1 -10 216.32 2.37
 3 1 -10 214.23 2.29
 3 -1 -9 38.77 0.94
 3 1 -9 38.31 0.91
 3 -1 -8 1.29 0.26
 3 1 -8 0.41 0.2
 3 -1 -7 80.4 1.26
 3 1 -7 78.28 1.2
 3 -1 -6 58.87 1.05
 3 1 -6 56.38 0.99
 3 -1 -5 63.37 1.07
 3 1 -5 63.63 1.03
 3 -1 -4 80.64 1.14
 3 1 -4 86.27 1.15
 3 -1 -3 380.14 2.95
 3 1 -3 389.46 2.97
 3 -1 -2 13.92 0.51
 3 1 -2 14.89 0.48
 3 -1 -1 314.29 2.48
 3 1 -1 327.02 2.52
 3 -1 0 1.35 0.2
 3 1 0 1.26 0.2
 3 -1 1 0.36 0.18
 3 1 1 0.69 0.17
 3 -1 2 563.68 3.9
 3 1 2 577.35 3.98
 3 -1 3 57.84 0.91
 3 1 3 58.79 0.9
 3 -1 4 58.85 0.94
 3 1 4 61.51 0.97
 3 -1 5 197.89 1.97
 3 1 5 196.84 1.95
 3 -1 6 99.01 1.37
 -3 -1 -7 0.66 0.24
 -3 -1 -8 59.23 1.12
 -3 1 -8 58.28 1.1
 -3 -1 -9 66.37 1.22
 -3 1 -9 66.26 1.22
 -3 -1 -10 133.43 1.8
 -3 1 -10 141.59 1.88
 -3 -1 -11 75.13 1.37
 -3 1 -11 75.47 1.39
 -3 -1 -12 217.27 2.53
 -3 1 -12 226.61 2.59
 -3 -1 -13 174.63 2.29
 -3 1 -13 165.63 2.24
 -3 -1 -14 19.37 0.79
 -3 1 -14 16.65 0.75
 -3 -1 -15 18.6 0.8
 -3 1 -15 16.44 0.78
 -3 -1 -16 195.99 2.64
 -3 1 -16 199.43 2.67
 -3 -1 -17 29.88 1.03
 -3 1 -17 26.48 1
 -3 -1 -18 1.03 0.32
 -3 1 -18 1.32 0.35
 -3 -1 -19 2.62 0.45
 -3 1 -19 2.41 0.44
 -3 -1 -20 118.63 2.23
 -3 1 -20 123.49 2.27
 -3 -1 -21 26.78 1.08
 -3 1 -21 25.26 1.07
 -3 -1 -22 6.22 0.61
 -3 1 -22 6.39 0.64
 -3 -1 -23 5.88 0.62
 -3 1 -23 5.4 0.62
 -3 -1 -24 101.23 2.26
 -3 1 -24 102.91 2.31
 -3 -1 -25 46.93 1.58
 -3 1 -25 46.33 1.58
 -3 -1 -26 41.74 1.53
 -3 1 -26 41.58 1.52
 -3 -1 -27 0.21 0.38
 -3 1 -27 1.32 0.52
 -3 -1 -28 8.27 0.79
 -3 1 -28 9.61 0.89
 -3 1 -29 1.46 0.58
 3 -2 -31 12.19 1.03
 3 2 -31 11.62 1.01
 3 -2 -30 27.11 1.35
 3 2 -30 28.65 1.4
 3 -2 -29 -0.63 0.34
 3 2 -29 -0.41 0.43
 3 -2 -28 -0.15 0.33
 3 2 -28 -0.2 0.34
 3 -2 -27 43.64 1.56
 3 2 -27 44.51 1.54
 3 -2 -26 18.03 1.01
 3 2 -26 20.55 1.04
 3 -2 -25 0.59 0.42
 3 2 -25 -0.19 0.32
 3 -2 -24 35.54 1.37
 3 2 -24 34.84 1.29
 3 -2 -23 57.78 1.66
 3 2 -23 57.96 1.62
 3 -2 -22 7.21 0.67
 3 2 -22 7.25 0.69
 3 -2 -21 27.09 1.08
 3 2 -21 26.51 1.06
 3 -2 -20 33.65 1.16
 3 2 -20 36.73 1.2
 3 -2 -19 22.02 0.95
 3 2 -19 22.68 0.93
 3 -2 -18 30.81 1.1
 3 2 -18 33.31 1.08
 3 -2 -17 44.91 1.25
 3 2 -17 47.81 1.26
 3 -2 -16 209.79 2.71
 3 2 -16 216.46 2.69
 3 -2 -15 86.4 1.62
 3 2 -15 91.63 1.62
 3 -2 -14 9.71 0.59
 3 2 -14 8.31 0.51
 3 -2 -13 357.83 3.49
 3 2 -13 378.17 3.48
 3 -2 -12 112.72 1.74
 3 2 -12 114.69 1.68
 3 -2 -11 1.14 0.26
 3 2 -11 0.6 0.23
 3 -2 -10 4.16 0.42
 3 2 -10 4.5 0.39
 3 -2 -9 84.18 1.38
 3 2 -9 84.26 1.31
 3 -2 -8 220.69 2.31
 3 2 -8 216.61 2.15
 3 -2 -7 415.09 3.43
 3 2 -7 414.7 3.3
 3 -2 -6 4.95 0.47
 3 2 -6 5.76 0.46
 3 -2 -5 5.3 0.5
 3 2 -5 5.87 0.46
 3 -2 -4 303.58 2.63
 3 2 -4 328.24 2.67
 3 -2 -3 776.97 5.22
 3 2 -3 780.08 5.16
 3 -2 -2 372.84 2.9
 3 2 -2 394.47 2.93
 3 -2 -1 478.6 3.45
 3 2 -1 484.73 3.41
 3 -2 0 148.39 1.5
 3 2 0 154.79 1.48
 3 -2 1 1028.19 6.46
 3 2 1 1033.36 6.46
 3 -2 2 25.84 0.61
 3 2 2 24.99 0.61
 3 -2 3 58.56 0.94
 3 2 3 64.17 0.95
 3 -2 4 392.12 3.05
 3 2 4 425.7 3.22
 3 -2 5 55.52 0.96
 3 2 5 51.66 0.92
 -3 -2 -6 1.24 0.23
 3 -2 6 1.44 0.25
 -3 -2 -7 123.81 1.57
 3 -2 7 124.48 1.6
 -3 -2 -8 35.08 0.88
 -3 -2 -9 168.63 1.99
 -3 2 -9 165.38 1.99
 -3 -2 -10 55.72 1.15
 -3 2 -10 55.71 1.16
 -3 -2 -11 91.99 1.52
 -3 2 -11 92.48 1.55
 -3 -2 -12 0.99 0.28
 -3 2 -12 4.51 0.5
 -3 -2 -13 86.89 1.56
 -3 2 -13 89.23 1.61
 -3 -2 -14 59.86 1.34
 -3 2 -14 53.6 1.27
 -3 -2 -15 248.09 2.95
 -3 2 -15 257.06 3.02
 -3 -2 -16 33.08 1.06
 -3 2 -16 31.88 1.06
 -3 -2 -17 3.93 0.46
 -3 2 -17 1.83 0.41
 -3 -2 -18 94.68 1.88
 -3 2 -18 93.96 1.89
 -3 -2 -19 10.84 0.7
 -3 2 -19 11.23 0.73
 -3 -2 -20 13.4 0.79
 -3 2 -20 14.69 0.85
 -3 -2 -21 4.28 0.54
 -3 2 -21 3.13 0.49
 -3 -2 -22 23.6 1.05
 -3 2 -22 22.35 1.04
 -3 -2 -23 43.81 1.45
 -3 2 -23 40.46 1.4
 -3 -2 -24 15.56 0.9
 -3 2 -24 16.47 0.98
 -3 -2 -25 5.09 0.62
 -3 2 -25 3.67 0.6
 -3 -2 -26 5.74 0.65
 -3 2 -26 5.28 0.74
 -3 -2 -27 17.24 1.06
 -3 2 -27 17.75 1.1
 -3 -2 -28 18.24 1.11
 -3 2 -28 19.87 1.18
 -3 2 -29 3.05 0.7
 3 -3 -31 0.03 0.53
 3 3 -31 0.4 0.45
 3 -3 -30 3.8 0.66
 3 3 -30 3.76 0.68
 3 -3 -29 14.3 0.99
 3 3 -29 18.21 1.15
 3 -3 -28 3.26 0.6
 3 3 -28 3.87 0.63
 3 -3 -27 1.43 0.41
 3 3 -27 1.79 0.49
 3 -3 -26 20.41 1.06
 3 3 -26 19.04 1
 3 -3 -25 21.85 1.1
 3 3 -25 22.47 1.04
 3 -3 -24 2.27 0.49
 3 3 -24 2.6 0.45
 3 -3 -23 24.66 1.13
 3 3 -23 26.36 1.08
 3 -3 -22 0.84 0.37
 3 3 -22 -0.12 0.29
 3 -3 -21 37.28 1.27
 3 3 -21 39.9 1.28
 3 -3 -20 8.03 0.61
 3 3 -20 8.04 0.66
 3 -3 -19 68.07 1.62
 3 3 -19 68.14 1.57
 3 -3 -18 4.98 0.56
 3 3 -18 5.87 0.54
 3 -3 -17 67.18 1.54
 3 3 -17 66.55 1.45
 3 -3 -16 31.43 1.02
 3 3 -16 31.8 1
 3 -3 -15 355.84 3.64
 3 3 -15 355.86 3.5
 3 -3 -14 30.06 0.94
 3 3 -14 37.6 0.99
 3 -3 -13 0.67 0.25
 3 3 -13 0.8 0.2
 3 -3 -12 9.22 0.58
 3 3 -12 8.39 0.49
 3 -3 -11 819.38 5.99
 3 3 -11 801.07 5.68
 3 -3 -10 44.13 1.02
 3 3 -10 45.8 0.96
 3 -3 -9 149.17 1.91
 3 3 -9 137.65 1.65
 3 -3 -8 5.57 0.48
 3 3 -8 7.56 0.48
 3 -3 -7 957.03 6.45
 3 3 -7 903 5.97
 3 -3 -6 224.15 2.26
 3 3 -6 221.81 2.09
 3 -3 -5 1137.1 7.34
 3 3 -5 1147.32 7.27
 3 -3 -4 354.43 2.95
 3 3 -4 316.52 2.57
 3 -3 -3 752.9 5.11
 3 3 -3 786.84 5.22
 3 -3 -2 532.49 3.86
 3 3 -2 505.38 3.58
 3 -3 -1 1956.22 11.56
 3 3 -1 1873.26 11.19
 3 3 0 15.71 0.46
 3 -3 1 7.76 0.4
 3 3 1 6.57 0.34
 3 -3 2 42.49 0.8
 3 3 2 42.27 0.76
 3 -3 3 736.23 4.91
 3 3 3 753.96 4.97
 3 -3 4 4.39 0.4
 3 3 4 4.33 0.37
 3 -3 5 28.56 0.69
 3 3 5 30.04 0.72
 -3 -3 -6 66.06 1.1
 3 -3 6 67.32 1.11
 -3 -3 -7 397.63 3.25
 3 -3 7 392.1 3.27
 -3 -3 -8 106.27 1.5
 3 -3 8 101.81 1.47
 -3 -3 -9 27.78 0.8
 3 -3 9 25.54 0.78
 -3 -3 -10 46.3 1.04
 -3 3 -10 54.92 1.15
 -3 -3 -11 144.95 1.94
 -3 3 -11 144.24 1.95
 -3 -3 -12 0.12 0.2
 -3 3 -12 0.26 0.26
 -3 -3 -13 42.2 1.09
 -3 3 -13 42.31 1.13
 -3 -3 -14 12.93 0.66
 -3 3 -14 13.26 0.72
 -3 -3 -15 16.02 0.73
 -3 3 -15 15.29 0.77
 -3 -3 -16 2.48 0.39
 -3 3 -16 1.64 0.38
 -3 -3 -17 25.51 0.96
 -3 3 -17 24.7 0.98
 -3 -3 -18 3.95 0.49
 -3 3 -18 2.7 0.5
 -3 -3 -19 2.49 0.39
 -3 3 -19 2.2 0.47
 -3 -3 -20 2.95 0.46
 -3 3 -20 3.53 0.54
 -3 -3 -21 13.47 0.78
 -3 3 -21 10.69 0.78
 -3 -3 -22 2.97 0.48
 -3 3 -22 1.45 0.43
 -3 -3 -23 37.32 1.34
 -3 3 -23 39.82 1.42
 -3 -3 -24 -0.23 0.31
 -3 3 -24 0.34 0.39
 -3 -3 -25 13.76 0.88
 -3 3 -25 14.69 0.98
 -3 -3 -26 2.47 0.52
 -3 3 -26 2.19 0.62
 -3 -3 -27 6.91 0.76
 -3 3 -27 5.29 0.79
 -3 -3 -28 19.28 1.13
 -3 3 -28 19.25 1.21
 3 -4 -30 0.55 0.47
 3 4 -30 0.13 0.46
 3 -4 -29 1.09 0.47
 3 4 -29 1.5 0.54
 3 -4 -28 0.85 0.39
 3 4 -28 0.84 0.51
 3 -4 -27 11.75 0.83
 3 4 -27 12.13 0.93
 3 -4 -26 1.09 0.42
 3 4 -26 0.24 0.37
 3 -4 -25 3.53 0.55
 3 4 -25 4.08 0.56
 3 -4 -24 0.57 0.39
 3 4 -24 0.01 0.28
 3 -4 -23 18.76 1
 3 4 -23 15.95 0.83
 3 -4 -22 10.77 0.77
 3 4 -22 11.7 0.73
 3 -4 -21 21.34 0.97
 3 4 -21 22.13 0.96
 3 -4 -20 29.96 1.12
 3 4 -20 31.84 1.13
 3 -4 -19 82.02 1.79
 3 4 -19 87.62 1.78
 3 -4 -18 29.58 1.08
 3 4 -18 30.52 1.04
 3 -4 -17 306.33 3.53
 3 4 -17 304.32 3.3
 3 -4 -16 12.68 0.69
 3 4 -16 30.59 0.95
 3 -4 -15 4.14 0.44
 3 4 -15 11.83 0.61
 3 -4 -14 8.97 0.56
 3 4 -14 9.24 0.57
 3 -4 -13 342.35 3.44
 3 4 -13 337.04 3.17
 3 -4 -12 0.22 0.24
 3 4 -12 0.3 0.17
 3 -4 -11 -0.04 0.17
 3 4 -11 0.62 0.17
 3 -4 -10 0.73 0.24
 3 4 -10 0.91 0.23
 3 -4 -9 1365.56 8.82
 3 4 -9 1356.82 8.47
 3 -4 -8 9.11 0.54
 3 4 -8 8.34 0.43
 3 -4 -7 131.82 1.69
 3 4 -7 141.75 1.56
 3 -4 -6 13.92 0.65
 3 4 -6 14.66 0.51
 3 -4 -5 906.95 6.1
 3 4 -5 881.5 5.76
 3 -4 -4 18.17 0.66
 3 4 -4 30.33 0.69
 3 -4 -3 1010.83 6.59
 3 4 -3 1045.34 6.69
 3 -4 -2 29.37 0.7
 3 4 -2 35.48 0.63
 3 -4 -1 49.91 0.87
 3 4 -1 51.82 0.74
 3 -4 0 10.21 0.43
 3 4 0 39.92 0.64
 3 -4 1 399.8 3.03
 3 4 1 402.16 2.92
 3 -4 2 7.61 0.42
 3 4 2 22.74 0.56
 3 -4 3 264.11 2.3
 3 4 3 274.17 2.28
 3 -4 4 118.12 1.4
 3 4 4 121.81 1.41
 3 -4 5 679.81 4.73
 3 4 5 696.38 4.76
 3 -4 6 104.96 1.39
 -3 -4 -7 51.6 0.98
 3 -4 7 50.35 0.97
 -3 -4 -8 46.23 1
 3 -4 8 44.03 0.96
 -3 -4 -9 114.34 1.61
 3 -4 9 115.88 1.64
 -3 -4 -10 0.86 0.26
 3 -4 10 0.25 0.23
 -3 -4 -11 61.59 1.24
 3 -4 11 65.31 1.3
 -3 -4 -12 38.49 1
 -3 -4 -13 65.24 1.35
 -3 4 -13 65.96 1.38
 -3 -4 -14 5.4 0.47
 -3 4 -14 5.78 0.51
 -3 -4 -15 3.34 0.41
 -3 4 -15 4.11 0.49
 -3 -4 -16 6.96 0.55
 -3 4 -16 6.47 0.6
 -3 -4 -17 26.58 0.97
 -3 4 -17 28.24 1.05
 -3 -4 -18 6.54 0.55
 -3 4 -18 4.74 0.59
 -3 -4 -19 49.99 1.39
 -3 4 -19 50.19 1.46
 -3 -4 -20 0.28 0.26
 -3 4 -20 1.25 0.44
 -3 -4 -21 30.35 1.14
 -3 4 -21 33.4 1.28
 -3 -4 -22 0.04 0.28
 -3 4 -22 -0.29 0.37
 -3 -4 -23 7.76 0.66
 -3 4 -23 8.45 0.78
 -3 -4 -24 1.67 0.43
 -3 4 -24 0.38 0.4
 -3 -4 -25 4.05 0.58
 -3 4 -25 4.23 0.65
 -3 -4 -26 3.36 0.57
 -3 4 -26 4.83 0.68
 -3 -4 -27 28.14 1.31
 -3 4 -27 30.11 1.37
 -3 -4 -28 -0.17 0.42
 -3 4 -28 -0.57 0.41
 3 -5 -30 7.19 0.9
 3 -5 -29 43.58 1.67
 3 5 -29 47.21 1.64
 3 -5 -28 20.77 1.16
 3 5 -28 22.01 1.16
 3 -5 -27 7.91 0.75
 3 5 -27 8.24 0.78
 3 -5 -26 19 1.02
 3 5 -26 14.46 0.99
 3 -5 -25 38.87 1.44
 3 5 -25 41.12 1.43
 3 -5 -24 1.4 0.48
 3 5 -24 0.83 0.39
 3 -5 -23 5.8 0.67
 3 5 -23 5.74 0.59
 3 -5 -22 3.34 0.56
 3 5 -22 3.28 0.48
 3 -5 -21 91.44 2.03
 3 5 -21 102.51 1.97
 3 -5 -20 2.61 0.46
 3 5 -20 2.96 0.44
 3 -5 -19 75.82 1.73
 3 5 -19 76.73 1.63
 3 -5 -18 66.19 1.58
 3 5 -18 68.39 1.51
 3 -5 -17 1.57 0.39
 3 5 -17 6.73 0.6
 3 -5 -16 0.31 0.26
 3 5 -16 5.35 0.52
 3 -5 -15 298.67 3.33
 3 5 -15 304.4 3.1
 3 -5 -14 91.04 1.66
 3 5 -14 93.78 1.53
 3 -5 -13 11.55 0.6
 3 5 -13 10.5 0.55
 3 -5 -12 60.02 1.28
 3 5 -12 60.58 1.15
 3 -5 -11 268.14 2.84
 3 5 -11 272.26 2.58
 3 -5 -10 3.58 0.4
 3 5 -10 3.32 0.3
 3 -5 -9 1.76 0.29
 3 5 -9 2.38 0.28
 3 -5 -8 5.39 0.48
 3 5 -8 5.45 0.39
 3 -5 -7 470.21 3.81
 3 5 -7 443.9 3.3
 3 -5 -6 120.81 1.6
 3 5 -6 123.69 1.36
 3 -5 -5 201.32 2.11
 3 5 -5 202.43 1.8
 3 -5 -4 114.46 1.49
 3 5 -4 115.95 1.24
 3 -5 -3 2.42 0.28
 3 5 -3 2.37 0.29
 3 -5 -2 48.35 0.89
 3 5 -2 50.32 0.75
 3 -5 -1 219.62 2.05
 3 5 -1 228.7 1.9
 3 -5 0 0.6 0.19
 3 5 0 0.79 0.16
 3 -5 1 5.46 0.33
 3 5 1 6.42 0.35
 3 -5 2 184.29 1.79
 3 5 2 195.18 1.73
 3 -5 3 296.65 2.49
 3 5 3 301.2 2.41
 3 -5 4 2.78 0.31
 3 5 4 2.54 0.28
 3 -5 5 -0.15 0.13
 3 5 5 -0.2 0.16
 3 -5 6 192.4 2
 3 5 6 190.06 1.97
 -3 -5 -7 378.76 3.1
 3 -5 7 391.43 3.25
 -3 -5 -8 10.99 0.53
 3 -5 8 11.17 0.49
 -3 -5 -9 180.76 2.1
 3 -5 9 182.78 2.13
 -3 -5 -10 12.9 0.62
 3 -5 10 11.49 0.59
 -3 -5 -11 16.53 0.68
 3 -5 11 16.14 0.69
 -3 -5 -12 3.42 0.4
 3 -5 12 4.52 0.5
 -3 -5 -13 139.62 2.03
 3 -5 13 144.18 2.11
 -3 -5 -14 39.23 1.09
 3 -5 14 43.06 1.18
 -3 -5 -15 63.48 1.42
 -3 -5 -16 40.74 1.18
 -3 5 -16 39.8 1.2
 -3 -5 -17 150.9 2.37
 -3 5 -17 150.16 2.38
 -3 -5 -18 2.4 0.39
 -3 5 -18 1.44 0.4
 -3 -5 -19 8.89 0.63
 -3 5 -19 10.12 0.71
 -3 -5 -20 8.72 0.65
 -3 5 -20 10.46 0.72
 -3 -5 -21 88.36 1.98
 -3 5 -21 88.87 1.99
 -3 -5 -22 7.38 0.64
 -3 5 -22 7.15 0.66
 -3 -5 -23 1.08 0.35
 -3 5 -23 0 0.35
 -3 -5 -24 -0.11 0.31
 -3 5 -24 -0.03 0.37
 -3 -5 -25 12.6 0.89
 -3 5 -25 12.08 0.86
 -3 -5 -26 7.15 0.73
 -3 5 -26 5.75 0.68
 -3 -5 -27 2.36 0.52
 -3 5 -27 2.51 0.56
 3 -6 -29 5.82 0.83
 3 -6 -28 7.9 0.78
 3 -6 -27 21.26 1.12
 3 -6 -26 72.85 2
 3 -6 -25 11.22 0.82
 3 -6 -24 10.13 0.79
 3 -6 -23 46.05 1.53
 3 -6 -22 50.25 1.57
 3 -6 -21 35.51 1.29
 3 -6 -20 1.69 0.41
 3 -6 -19 37.67 1.23
 3 6 -19 37.37 1.11
 3 -6 -18 73.79 1.68
 3 6 -18 72.4 1.5
 3 -6 -17 39.47 1.21
 3 6 -17 43.85 1.14
 3 -6 -16 91.28 1.8
 3 6 -16 86.33 1.56
 3 -6 -15 107.2 1.9
 3 6 -15 106.36 1.69
 3 -6 -14 0.21 0.2
 3 6 -14 0.42 0.27
 3 -6 -13 103.79 1.75
 3 6 -13 103.97 1.54
 3 -6 -12 57.25 1.24
 3 6 -12 54.36 1.04
 3 -6 -11 10.88 0.59
 3 6 -11 10.68 0.47
 3 -6 -10 28.38 0.84
 3 6 -10 28.44 0.71
 3 -6 -9 72.04 1.29
 3 6 -9 74.4 1.07
 3 -6 -8 28.12 0.78
 3 6 -8 26.43 0.58
 3 -6 -7 9.71 0.53
 3 6 -7 9.82 0.35
 3 -6 -6 12.45 0.54
 3 6 -6 15.23 0.43
 3 -6 -5 36.4 0.86
 3 6 -5 36.76 0.59
 3 -6 -4 67.67 1.12
 3 6 -4 66.29 0.8
 3 -6 -3 17.34 0.61
 3 6 -3 17.56 0.42
 3 -6 -2 36.27 0.78
 3 6 -2 37.04 0.58
 3 -6 -1 0.75 0.2
 3 6 -1 0.22 0.1
 3 -6 0 78.18 1.1
 3 6 0 82.85 0.93
 3 -6 1 182.02 1.81
 3 6 1 185.2 1.61
 3 -6 2 16.21 0.48
 3 6 2 13.44 0.4
 3 -6 3 71.96 1.04
 3 6 3 62.19 0.9
 3 -6 4 111.66 1.37
 3 6 4 109.12 1.27
 3 -6 5 112.93 1.42
 3 6 5 119.59 1.42
 3 -6 6 17.16 0.55
 3 6 6 16.4 0.56
 3 -6 7 12.09 0.52
 3 6 7 11.38 0.5
 -3 -6 -8 28.9 0.75
 3 -6 8 27.57 0.76
 -3 -6 -9 51.71 1.06
 3 -6 9 53.86 1.06
 -3 -6 -10 120.42 1.73
 3 -6 10 123.71 1.73
 -3 -6 -11 47.06 1.1
 3 -6 11 48.15 1.11
 -3 -6 -12 0.97 0.32
 3 -6 12 1.21 0.33
 -3 -6 -13 10.28 0.62
 3 -6 13 16.27 0.77
 -3 -6 -14 110.17 1.85
 3 -6 14 138.89 2.13
 -3 -6 -15 137.5 2.15
 3 -6 15 153.13 2.3
 -3 -6 -16 11.18 0.67
 3 -6 16 9 0.68
 -3 -6 -17 0.58 0.28
 3 -6 17 -0.15 0.29
 -3 -6 -18 77.73 1.73
 3 -6 18 82.45 1.83
 -3 -6 -19 104.85 2.08
 3 -6 19 115.24 2.22
 -3 -6 -20 23.42 1.02
 3 -6 20 23.9 1.07
 -3 -6 -21 5.14 0.58
 3 -6 21 5.82 0.65
 -3 -6 -22 32.21 1.25
 -3 -6 -23 42.87 1.48
 -3 -6 -24 21.88 1.09
 3 -6 24 21.53 1.1
 -3 -6 -25 0.68 0.4
 3 -6 25 0.91 0.48
 -3 -6 -26 20.83 1.17
 3 -6 26 19.1 1.1
 3 -7 -28 88.87 2.35
 3 -7 -27 1.4 0.47
 3 -7 -26 2.28 0.51
 3 -7 -25 10.31 0.78
 3 -7 -24 89.72 2.15
 3 -7 -23 9.48 0.76
 3 -7 -22 6.54 0.68
 3 -7 -21 0.71 0.43
 3 -7 -20 79.93 1.88
 3 -7 -19 7.23 0.63
 3 -7 -18 19.07 0.88
 3 -7 -17 20.04 0.86
 3 -7 -16 63.67 1.48
 3 -7 -15 3.45 0.46
 3 -7 -14 10.97 0.64
 3 -7 -13 35.96 1.02
 3 -7 -12 16.16 0.66
 3 -7 -11 56.71 1.19
 3 -7 -10 3 0.35
 3 -7 -9 65.61 1.24
 3 -7 -8 0.72 0.2
 3 -7 -7 0.91 0.19
 3 -7 -6 22.5 0.69
 3 -7 -5 9.15 0.45
 3 -7 -4 2.04 0.28
 3 -7 -3 46.17 0.91
 3 -7 -2 64.53 1.07
 3 -7 -1 52.62 0.93
 3 -7 0 1.56 0.23
 3 -7 1 4.99 0.32
 3 -7 2 24.28 0.63
 3 -7 3 20.83 0.55
 3 -7 4 16.59 0.53
 3 -7 5 34.7 0.74
 3 -7 6 6.75 0.43
 3 7 6 7.82 0.41
 3 -7 7 27.85 0.71
 3 7 7 28.37 0.73
 3 -7 8 130.89 1.66
 3 7 8 132.81 1.69
 3 -7 9 0.02 0.23
 -3 -7 -10 18.06 0.69
 3 -7 10 20.21 0.71
 -3 -7 -11 51.03 1.15
 3 -7 11 52.8 1.13
 -3 -7 -12 262.86 2.88
 3 -7 12 269.12 2.89
 -3 -7 -13 34.53 1.04
 3 -7 13 36.61 1.02
 -3 -7 -14 17.67 0.8
 3 -7 14 17.63 0.79
 -3 -7 -15 1.32 0.37
 3 -7 15 1.58 0.38
 -3 -7 -16 156.01 2.38
 3 -7 16 164.71 2.46
 -3 -7 -17 12.18 0.73
 3 -7 17 11.76 0.79
 -3 -7 -18 0.72 0.32
 3 -7 18 1.69 0.42
 -3 -7 -19 3.01 0.47
 3 -7 19 3.64 0.53
 -3 -7 -20 113.84 2.22
 3 -7 20 122.08 2.32
 -3 -7 -21 9.82 0.76
 3 -7 21 11.51 0.83
 -3 -7 -22 19.15 1.01
 3 -7 22 20.68 1.06
 -3 -7 -23 1.15 0.46
 -3 -7 -24 84.88 2.16
 -3 -7 -25 12.78 0.96
 3 -8 -27 3.53 0.66
 3 -8 -26 67.16 1.95
 3 -8 -25 1.13 0.41
 3 -8 -23 4.89 0.59
 3 -8 -22 95.46 2.13
 3 -8 -21 0.5 0.35
 3 -8 -20 63.73 1.68
 3 -8 -19 11.79 0.79
 3 -8 -18 26.72 1.06
 3 -8 -17 16.01 0.81
 3 -8 -16 26.86 0.98
 3 -8 -15 3.68 0.44
 3 -8 -14 70.48 1.51
 3 -8 -13 0.93 0.31
 3 -8 -12 51.61 1.21
 3 -8 -11 44.7 1.07
 3 -8 -10 20.66 0.7
 3 -8 -9 4.28 0.39
 3 -8 -8 72.27 1.27
 3 -8 -7 7.4 0.45
 3 -8 -6 3.19 0.33
 3 -8 -5 7.31 0.45
 3 -8 -4 84.88 1.23
 3 -8 -3 12.78 0.49
 -3 -8 -13 2.42 0.39
 -3 -8 -14 117.03 1.94
 -3 -8 -15 10.57 0.76
 -3 -8 -16 2.97 0.51
 -3 -8 -17 0.88 0.36
 -3 -8 -18 115.15 2.16
 -3 -8 -19 12.62 0.83
 -3 -8 -20 0.43 0.41
 -3 -8 -21 2.24 0.52
 -3 -8 -22 98.55 2.22
 -3 -8 -23 0.77 0.48
 -3 -8 -24 32.79 1.42
 4 0 -31 0.22 0.48
 4 0 -30 12.82 0.93
 4 0 -29 0.76 0.42
 4 0 -28 112.38 2.57
 4 0 -27 -0.16 0.36
 4 0 -26 22.7 1.19
 4 0 -25 0.04 0.38
 4 0 -24 431.58 4.98
 4 0 -23 -0.74 0.3
 4 0 -22 2.24 0.49
 4 0 -21 0.28 0.34
 4 0 -20 441.54 4.67
 4 0 -19 -0.27 0.28
 4 0 -18 30.55 1.06
 4 0 -17 -0.26 0.22
 4 0 -16 156.69 2.33
 4 0 -14 65.2 1.38
 4 0 -13 0.29 0.19
 4 0 -12 521.7 4.49
 4 0 -11 0.28 0.25
 4 0 -10 401.72 3.62
 4 0 -9 1.25 0.29
 4 0 -8 89.67 1.44
 4 0 -7 -0.19 0.2
 4 0 -6 8.48 0.5
 4 0 -5 0.33 0.2
 4 0 -4 30.04 0.75
 4 0 -3 0.21 0.19
 4 0 -2 112.9 1.4
 4 0 -1 0.17 0.19
 4 0 0 2.02 0.26
 4 0 1 0.05 0.19
 4 0 2 189.91 1.92
 4 0 3 0.42 0.23
 4 0 4 205.24 2.08
 4 0 5 -0.08 0.14
 4 0 6 4.07 0.39
 4 0 7 0.12 0.21
 4 0 8 23.82 0.78
 4 0 9 -0.17 0.17
 -4 0 -11 0.13 0.22
 -4 0 -12 124.46 1.94
 -4 0 -13 -0.33 0.27
 -4 0 -14 15.35 0.79
 -4 0 -15 -0.37 0.28
 -4 0 -16 137.95 2.3
 -4 0 -17 0.85 0.41
 -4 0 -18 16.99 0.9
 -4 0 -19 1.2 0.44
 -4 0 -20 166.27 2.79
 -4 0 -21 0.41 0.39
 -4 0 -22 0.51 0.47
 -4 0 -23 0.62 0.48
 -4 0 -24 154.06 2.95
 -4 0 -25 0.57 0.48
 -4 0 -26 44.72 1.68
 -4 0 -27 0.62 0.48
 -4 0 -28 26.86 1.36
 4 -1 -31 1.85 0.48
 4 1 -31 3.22 0.57
 4 -1 -30 50.04 1.77
 4 1 -30 47.52 1.72
 4 -1 -29 -0.15 0.37
 4 1 -29 0.17 0.36
 4 -1 -28 19.92 1.14
 4 1 -28 18.93 1.06
 4 -1 -27 7.04 0.8
 4 1 -27 5.8 0.71
 4 -1 -26 115.66 2.57
 4 1 -26 116.04 2.53
 4 -1 -25 2.47 0.57
 4 1 -25 2.49 0.53
 4 -1 -24 12.37 0.85
 4 1 -24 13 0.87
 4 -1 -23 43.47 1.45
 4 1 -23 45.58 1.47
 4 -1 -22 130.12 2.47
 4 1 -22 135.39 2.48
 4 -1 -21 29.43 1.19
 4 1 -21 29.41 1.16
 4 -1 -20 3.56 0.51
 4 1 -20 3.63 0.56
 4 -1 -19 4.25 0.5
 4 1 -19 2.84 0.45
 4 -1 -18 143.8 2.34
 4 1 -18 137.99 2.24
 4 -1 -17 20.49 0.86
 4 1 -17 23.04 0.9
 4 -1 -16 22.08 0.9
 4 1 -16 25.33 0.93
 4 -1 -15 161.35 2.33
 4 1 -15 165.74 2.34
 4 -1 -14 125.84 1.97
 4 1 -14 133.91 2.02
 4 -1 -13 66.18 1.39
 4 1 -13 58.25 1.26
 4 -1 -12 139.94 2.05
 4 1 -12 135.02 1.93
 4 -1 -11 150.15 2.05
 4 1 -11 144.62 1.97
 4 -1 -10 197.75 2.35
 4 1 -10 199.91 2.31
 4 -1 -9 9.85 0.63
 4 1 -9 9.62 0.59
 4 -1 -8 97.09 1.52
 4 1 -8 95.65 1.47
 4 -1 -7 0.1 0.21
 4 1 -7 0.14 0.23
 4 -1 -6 129.05 1.69
 4 1 -6 134.84 1.69
 4 -1 -5 31.74 0.81
 4 1 -5 32 0.79
 4 -1 -4 188.03 2
 4 1 -4 189.21 1.95
 4 -1 -3 61.96 1.05
 4 1 -3 65.17 1.04
 4 -1 -2 0.6 0.23
 4 1 -2 0.76 0.22
 4 -1 -1 174.58 1.77
 4 1 -1 198.34 1.93
 4 -1 0 271.65 2.39
 4 1 0 276.15 2.38
 4 -1 1 107.35 1.38
 4 1 1 109.35 1.36
 4 -1 2 17.43 0.59
 4 1 2 21.32 0.62
 4 -1 3 47.18 0.92
 4 1 3 51.74 0.97
 4 -1 4 218.89 2.19
 4 1 4 222.64 2.2
 4 -1 5 0.45 0.18
 4 1 5 0.32 0.17
 4 -1 6 15.65 0.59
 4 1 6 14.96 0.61
 4 -1 7 24.51 0.76
 4 1 7 25.9 0.78
 4 -1 8 127.38 1.76
 4 1 8 128.7 1.78
 4 -1 9 12.15 0.63
 4 1 9 11.63 0.58
 -4 -1 -10 163.62 2.17
 4 -1 10 152.26 2.07
 -4 -1 -11 6.24 0.53
 -4 -1 -12 29.98 0.98
 -4 1 -12 31.95 0.99
 -4 -1 -13 72.13 1.52
 -4 1 -13 75.35 1.55
 -4 -1 -14 133.77 2.16
 -4 1 -14 131.49 2.11
 -4 -1 -15 57.17 1.45
 -4 1 -15 59.39 1.45
 -4 -1 -16 0.91 0.38
 -4 1 -16 -0.05 0.3
 -4 -1 -17 0.47 0.35
 -4 1 -17 0.72 0.37
 -4 -1 -18 111.04 2.14
 -4 1 -18 113.83 2.19
 -4 -1 -19 4.07 0.57
 -4 1 -19 3.15 0.52
 -4 -1 -20 0.77 0.41
 -4 1 -20 -0.22 0.37
 -4 -1 -21 7.55 0.71
 -4 1 -21 7.06 0.74
 -4 -1 -22 62.77 1.79
 -4 1 -22 66.52 1.85
 -4 -1 -23 81.93 2.08
 -4 1 -23 84.87 2.12
 -4 -1 -24 5.32 0.74
 -4 1 -24 4.22 0.67
 -4 -1 -25 -0.22 0.47
 -4 1 -25 -0.13 0.4
 -4 -1 -26 34.54 1.53
 -4 1 -26 36.38 1.49
 -4 -1 -27 14.55 1.09
 -4 1 -27 15.83 1.06
 -4 -1 -28 4.45 0.74
 -4 1 -28 3.29 0.62
 4 -2 -31 -0.21 0.43
 4 2 -31 0.04 0.48
 4 -2 -30 36.25 1.53
 4 2 -30 30.52 1.39
 4 -2 -29 6.38 0.74
 4 2 -29 6.05 0.71
 4 -2 -28 23.3 1.24
 4 2 -28 27.07 1.26
 4 -2 -27 2.23 0.56
 4 2 -27 2.5 0.55
 4 -2 -26 3.26 0.63
 4 2 -26 4.44 0.67
 4 -2 -25 81.65 2.1
 4 2 -25 77.07 2
 4 -2 -24 3.97 0.6
 4 2 -24 3.71 0.61
 4 -2 -23 5.81 0.59
 4 2 -23 5.04 0.59
 4 -2 -22 0.46 0.35
 4 2 -22 0.2 0.29
 4 -2 -21 36.6 1.3
 4 2 -21 36.01 1.23
 4 -2 -20 22.51 1.01
 4 2 -20 23.21 0.99
 4 -2 -19 10.84 0.69
 4 2 -19 10.13 0.69
 4 -2 -18 5.9 0.55
 4 2 -18 7.17 0.56
 4 -2 -17 38.26 1.16
 4 2 -17 33.83 1.04
 4 -2 -16 57.97 1.42
 4 2 -16 58.21 1.35
 4 -2 -15 91.64 1.75
 4 2 -15 84.66 1.6
 4 -2 -14 84.65 1.61
 4 2 -14 85.05 1.58
 4 -2 -13 79.63 1.53
 4 2 -13 83.52 1.5
 4 -2 -12 4.67 0.52
 4 2 -12 3.49 0.4
 4 -2 -11 417.8 3.83
 4 2 -11 426.53 3.76
 4 -2 -10 101.65 1.63
 4 2 -10 99.73 1.53
 4 -2 -9 63.87 1.28
 4 2 -9 57.6 1.14
 4 -2 -8 78.78 1.38
 4 2 -8 80.46 1.32
 4 -2 -7 117.76 1.68
 4 2 -7 116.27 1.58
 4 -2 -6 376.2 3.3
 4 2 -6 395.91 3.31
 4 -2 -5 40.61 0.94
 4 2 -5 40.92 0.88
 4 -2 -4 20.15 0.71
 4 2 -4 19.7 0.65
 4 -2 -3 921.88 6.16
 4 2 -3 951.95 6.2
 4 -2 -2 129.34 1.56
 4 2 -2 137.78 1.54
 4 -2 -1 9.43 0.48
 4 2 -1 11.12 0.49
 4 -2 0 174.35 1.82
 4 2 0 174.22 1.75
 4 -2 1 225.82 2.16
 4 2 1 226.46 2.12
 4 -2 2 244.86 2.31
 4 2 2 247.98 2.25
 4 -2 3 116.33 1.47
 4 2 3 118.53 1.48
 4 -2 4 8.18 0.49
 4 2 4 7.26 0.42
 4 -2 5 24.59 0.71
 4 2 5 25.54 0.71
 4 -2 6 460.93 3.75
 4 2 6 455.9 3.69
 4 -2 7 0.31 0.19
 4 2 7 0.47 0.22
 4 -2 8 66.84 1.26
 4 2 8 62.53 1.21
 4 -2 9 4.26 0.46
 -4 -2 -10 32.05 0.93
 4 -2 10 31.4 0.94
 -4 -2 -11 179.09 2.3
 4 -2 11 186.71 2.39
 -4 -2 -12 64.93 1.4
 4 -2 12 63.42 1.39
 -4 -2 -13 129.39 2.06
 -4 -2 -14 15.26 0.84
 -4 2 -14 16.55 0.81
 -4 -2 -15 43.59 1.28
 -4 2 -15 39.22 1.19
 -4 -2 -16 57.37 1.47
 -4 2 -16 54.47 1.42
 -4 -2 -17 61.21 1.56
 -4 2 -17 61.8 1.54
 -4 -2 -18 7.46 0.67
 -4 2 -18 8.23 0.66
 -4 -2 -19 24.14 1.06
 -4 2 -19 24.36 1.06
 -4 -2 -20 12.11 0.81
 -4 2 -20 12.03 0.8
 -4 -2 -21 31.5 1.25
 -4 2 -21 33 1.27
 -4 -2 -22 0.07 0.39
 -4 2 -22 0.06 0.36
 -4 -2 -23 5.67 0.71
 -4 2 -23 7.98 0.72
 -4 -2 -24 0.16 0.46
 -4 2 -24 -0.04 0.37
 -4 -2 -25 63.21 1.94
 -4 2 -25 63.26 1.9
 -4 -2 -26 -0.74 0.45
 -4 2 -26 0.45 0.42
 -4 -2 -27 1.77 0.67
 -4 2 -27 2.11 0.51
 -4 2 -28 5.79 0.76
 4 -3 -31 15.78 1.06
 4 3 -31 14.55 1.08
 4 -3 -30 0.25 0.38
 4 3 -30 -0.54 0.43
 4 -3 -29 0.32 0.4
 4 3 -29 0.48 0.42
 4 -3 -28 21.2 1.19
 4 3 -28 19.58 1.08
 4 -3 -27 11.1 0.94
 4 3 -27 11.9 0.85
 4 -3 -26 0.79 0.44
 4 3 -26 1.44 0.45
 4 -3 -25 5.17 0.67
 4 3 -25 3.14 0.55
 4 -3 -24 1.67 0.42
 4 3 -24 2.7 0.55
 4 -3 -23 29.02 1.19
 4 3 -23 31.93 1.23
 4 -3 -22 1.75 0.42
 4 3 -22 1.54 0.39
 4 -3 -21 13.68 0.83
 4 3 -21 11.45 0.71
 4 -3 -20 12.5 0.78
 4 3 -20 13.76 0.76
 4 -3 -19 40.92 1.28
 4 3 -19 43.44 1.28
 4 -3 -18 23.37 0.94
 4 3 -18 22.18 0.92
 4 -3 -17 88.62 1.79
 4 3 -17 87.4 1.7
 4 -3 -16 13.07 0.73
 4 3 -16 13.26 0.65
 4 -3 -15 12.52 0.7
 4 3 -15 13.64 0.64
 4 -3 -14 11.49 0.63
 4 3 -14 13.01 0.65
 4 -3 -13 271.12 3.05
 4 3 -13 265.46 2.86
 4 -3 -12 6.23 0.51
 4 3 -12 8.07 0.48
 4 -3 -11 8.86 0.59
 4 3 -11 8.93 0.51
 4 -3 -10 3.75 0.41
 4 3 -10 3.6 0.39
 4 -3 -9 423.49 3.78
 4 3 -9 431.34 3.61
 4 -3 -8 53.09 1.15
 4 3 -8 55.76 1.1
 4 -3 -7 155.67 1.96
 4 3 -7 155.72 1.83
 4 -3 -6 0.75 0.28
 4 3 -6 1.14 0.27
 4 -3 -5 615.48 4.64
 4 3 -5 605.06 4.4
 4 -3 -4 139.4 1.73
 4 3 -4 111.48 1.42
 4 -3 -3 208.22 2.13
 4 3 -3 201.18 1.96
 4 -3 -2 35.27 0.83
 4 3 -2 17.26 0.54
 4 -3 -1 593.2 4.31
 4 3 -1 555.25 3.9
 4 -3 0 48.57 0.91
 4 3 0 10.87 0.45
 4 -3 1 368.56 3
 4 3 1 375.16 2.97
 4 -3 2 24.74 0.7
 4 3 2 23.1 0.62
 4 -3 3 202.8 2.06
 4 3 3 202.49 2.02
 4 -3 4 18.54 0.61
 4 3 4 16.52 0.57
 4 -3 5 376.65 3.21
 4 3 5 378.8 3.16
 4 -3 6 15.71 0.6
 4 3 6 14.62 0.6
 4 -3 7 71.49 1.25
 4 3 7 68.33 1.23
 4 -3 8 25.69 0.79
 4 3 8 23.43 0.77
 4 -3 9 333.51 3.24
 4 3 9 340.75 3.24
 -4 -3 -10 0.53 0.23
 4 -3 10 0.41 0.25
 -4 -3 -11 2.77 0.39
 4 -3 11 1.69 0.34
 -4 -3 -12 10.21 0.65
 4 -3 12 10.39 0.68
 -4 -3 -13 245.29 2.92
 4 -3 13 252.17 3
 -4 -3 -14 0.23 0.34
 4 -3 14 0.01 0.32
 -4 -3 -15 25.44 0.99
 -4 -3 -16 53.92 1.43
 -4 -3 -17 83.03 1.8
 -4 3 -17 82.82 1.76
 -4 -3 -18 11.59 0.77
 -4 3 -18 12.54 0.75
 -4 -3 -19 23.59 1.03
 -4 3 -19 23.9 1.03
 -4 -3 -20 1.2 0.4
 -4 3 -20 1.81 0.41
 -4 -3 -21 10.86 0.81
 -4 3 -21 9.7 0.74
 -4 -3 -22 0.62 0.4
 -4 3 -22 0.15 0.33
 -4 -3 -23 47.41 1.6
 -4 3 -23 49.56 1.61
 -4 -3 -24 0.85 0.45
 -4 3 -24 2.22 0.5
 -4 -3 -25 0.35 0.44
 -4 3 -25 -0.19 0.37
 -4 -3 -26 0.3 0.53
 -4 3 -26 1.08 0.41
 -4 -3 -27 37.7 1.62
 4 -4 -30 1.62 0.46
 4 4 -30 1.34 0.56
 4 -4 -29 22.29 1.2
 4 4 -29 23.52 1.22
 4 -4 -28 0.09 0.39
 4 4 -28 -0.1 0.41
 4 -4 -27 1.35 0.49
 4 4 -27 1.71 0.5
 4 -4 -26 4.3 0.68
 4 4 -26 3.83 0.54
 4 -4 -25 3.58 0.63
 4 4 -25 4.49 0.59
 4 -4 -24 2.96 0.49
 4 4 -24 3.56 0.56
 4 -4 -23 3.54 0.51
 4 4 -23 3.81 0.57
 4 -4 -22 2.75 0.47
 4 4 -22 2.18 0.49
 4 -4 -21 49.12 1.5
 4 4 -21 53.56 1.48
 4 -4 -20 0.43 0.3
 4 4 -20 0.53 0.3
 4 -4 -19 25.74 1.03
 4 4 -19 27.69 1.01
 4 -4 -18 0.12 0.23
 4 4 -18 0.44 0.28
 4 -4 -17 67.26 1.57
 4 4 -17 64.96 1.45
 4 -4 -16 0.85 0.31
 4 4 -16 0.99 0.27
 4 -4 -15 193.62 2.67
 4 4 -15 184.28 2.37
 4 -4 -14 4.96 0.51
 4 4 -14 5.11 0.42
 4 -4 -13 0.62 0.24
 4 4 -13 0.65 0.23
 4 -4 -12 3.9 0.43
 4 4 -12 4.82 0.41
 4 -4 -11 84.95 1.56
 4 4 -11 92.4 1.44
 4 -4 -10 6.28 0.5
 4 4 -10 4.56 0.4
 4 -4 -9 9.9 0.58
 4 4 -9 8.07 0.48
 4 -4 -8 71.59 1.37
 4 4 -8 71.93 1.2
 4 -4 -7 1043.1 7.13
 4 4 -7 1032.53 6.79
 4 -4 -6 9.94 0.61
 4 4 -6 10.5 0.5
 4 -4 -5 35.85 0.9
 4 4 -5 36.64 0.8
 4 -4 -4 3.94 0.39
 4 4 -4 4.88 0.37
 4 -4 -3 386.51 3.27
 4 4 -3 412.1 3.18
 4 -4 -2 21.23 0.66
 4 4 -2 38.95 0.77
 4 -4 -1 341.09 2.92
 4 4 -1 364.22 2.86
 4 -4 0 39.55 0.83
 4 4 0 55.26 0.88
 4 -4 1 215.85 2.13
 4 4 1 233.81 2.13
 4 -4 2 13.45 0.53
 4 4 2 33.9 0.71
 4 -4 3 552.36 4.13
 4 4 3 572.81 4.13
 4 -4 4 0.13 0.17
 4 4 4 0.4 0.17
 4 -4 5 488.71 3.85
 4 4 5 475.32 3.71
 4 -4 6 96.63 1.47
 4 4 6 103.67 1.5
 4 -4 7 1059.79 7.08
 4 4 7 1084.83 7.2
 4 -4 8 3.31 0.38
 4 4 8 4.12 0.47
 4 -4 9 7.85 0.5
 4 4 9 7.33 0.53
 4 -4 10 27.23 0.89
 -4 -4 -11 191.41 2.41
 4 -4 11 193.12 2.44
 -4 -4 -12 2.36 0.38
 4 -4 12 3.3 0.43
 -4 -4 -13 0.2 0.26
 4 -4 13 -0.05 0.26
 -4 -4 -14 15.23 0.82
 4 -4 14 13.76 0.77
 -4 -4 -15 251.03 3.12
 4 -4 15 255.39 3.19
 -4 -4 -16 1.9 0.44
 4 -4 16 0.88 0.38
 -4 -4 -17 18.48 0.91
 4 -4 17 17.13 0.89
 -4 -4 -18 0.47 0.34
 4 -4 18 0.35 0.36
 -4 -4 -19 72.44 1.78
 4 -4 19 71.19 1.78
 -4 -4 -20 3.01 0.55
 -4 -4 -21 87.66 2.06
 -4 -4 -22 0.32 0.41
 -4 -4 -23 -0.06 0.39
 -4 -4 -24 0.48 0.46
 -4 -4 -25 15.88 1.09
 4 -4 25 15.14 0.99
 -4 -4 -26 0.18 0.53
 4 -4 26 -0.1 0.42
 -4 -4 -27 0.18 0.49
 4 -4 27 0.34 0.44
 4 -5 -30 1.06 0.52
 4 -5 -29 1.84 0.53
 4 -5 -28 24.98 1.27
 4 5 -28 20.88 1.16
 4 -5 -27 38.76 1.56
 4 5 -27 35.07 1.37
 4 -5 -26 7.55 0.81
 4 5 -26 10.25 0.79
 4 -5 -25 12.79 0.91
 4 5 -25 13.11 0.82
 4 -5 -24 0.7 0.37
 4 5 -24 1.77 0.44
 4 -5 -23 43.64 1.49
 4 5 -23 42.18 1.35
 4 -5 -22 -0.22 0.27
 4 5 -22 0.23 0.34
 4 -5 -21 11.22 0.76
 4 5 -21 9.93 0.74
 4 -5 -20 5.36 0.58
 4 5 -20 4.46 0.55
 4 -5 -19 56.96 1.55
 4 5 -19 62.06 1.49
 4 -5 -18 15.87 0.81
 4 5 -18 19.53 0.82
 4 -5 -17 43 1.25
 4 5 -17 49.03 1.24
 4 -5 -16 47.42 1.29
 4 5 -16 52.52 1.27
 4 -5 -15 2.59 0.4
 4 5 -15 2.92 0.38
 4 -5 -14 2.39 0.38
 4 5 -14 2.04 0.3
 4 -5 -13 60.68 1.36
 4 5 -13 60.61 1.2
 4 -5 -12 90.99 1.63
 4 5 -12 99.29 1.53
 4 -5 -11 111.5 1.82
 4 5 -11 110.89 1.58
 4 -5 -10 0.86 0.29
 4 5 -10 0.36 0.18
 4 -5 -9 299.83 3.07
 4 5 -9 295.11 2.7
 4 -5 -8 33.43 0.95
 4 5 -8 33.48 0.79
 4 -5 -7 198.86 2.31
 4 5 -7 197.24 2.01
 4 -5 -6 27.23 0.84
 4 5 -6 36.36 0.8
 4 -5 -5 420.5 3.63
 4 5 -5 445.85 3.44
 4 -5 -4 138.52 1.78
 4 5 -4 139.62 1.55
 4 -5 -3 29.3 0.79
 4 5 -3 29.83 0.69
 4 -5 -2 29.12 0.75
 4 5 -2 28.61 0.64
 4 -5 -1 130.41 1.61
 4 5 -1 141.8 1.51
 4 -5 0 20.64 0.63
 4 5 0 20.76 0.57
 4 -5 1 257.21 2.41
 4 5 1 270.9 2.33
 4 -5 2 19.53 0.62
 4 5 2 19.8 0.56
 4 -5 3 230.9 2.29
 4 5 3 231.17 2.16
 4 -5 4 57.92 1.08
 4 5 4 60.14 1.04
 4 -5 5 676.57 4.9
 4 5 5 690.41 4.89
 4 -5 6 4.77 0.38
 4 5 6 3.49 0.37
 4 -5 7 3.41 0.41
 4 5 7 3.72 0.41
 4 -5 8 57.96 1.17
 4 5 8 61.18 1.2
 4 -5 9 230.8 2.57
 4 5 9 228.07 2.54
 4 -5 10 9.8 0.55
 4 5 10 8.06 0.55
 4 -5 11 51.33 1.19
 -4 -5 -12 2.28 0.37
 4 -5 12 2.62 0.4
 -4 -5 -13 43.61 1.18
 4 -5 13 48.45 1.26
 -4 -5 -14 3.73 0.48
 4 -5 14 5.13 0.56
 -4 -5 -15 76.19 1.65
 4 -5 15 80.6 1.72
 -4 -5 -16 24.89 1.04
 4 -5 16 24.21 1.02
 -4 -5 -17 72.38 1.72
 4 -5 17 73.1 1.72
 -4 -5 -18 39.61 1.33
 4 -5 18 41.03 1.34
 -4 -5 -19 155.93 2.66
 4 -5 19 168.79 2.77
 -4 -5 -20 1.66 0.5
 4 -5 20 0 0.36
 -4 -5 -21 6.82 0.75
 4 -5 21 7.77 0.71
 -4 -5 -22 0.87 0.46
 4 -5 22 0.53 0.39
 -4 -5 -23 32.89 1.39
 4 -5 23 30.18 1.28
 -4 -5 -24 1.69 0.58
 4 -5 24 2.65 0.54
 -4 -5 -25 -0.42 0.46
 4 -5 25 0.75 0.42
 -4 -5 -26 0.23 0.48
 4 -5 26 0.37 0.43
 4 -6 -29 11.56 0.89
 4 -6 -28 44.24 1.65
 4 -6 -27 0.04 0.4
 4 -6 -26 20.9 1.16
 4 -6 -25 39.66 1.53
 4 -6 -24 81.82 2.12
 4 -6 -23 9.12 0.74
 4 -6 -22 0.55 0.32
 4 -6 -21 20.24 0.97
 4 -6 -20 69.69 1.77
 4 -6 -19 10.91 0.74
 4 -6 -18 3.61 0.51
 4 6 -18 3.19 0.47
 4 -6 -17 14.7 0.76
 4 6 -17 15.27 0.73
 4 -6 -16 54.74 1.4
 4 6 -16 55.81 1.26
 4 -6 -15 1.8 0.37
 4 6 -15 1.43 0.34
 4 -6 -14 58.37 1.39
 4 6 -14 63.35 1.29
 4 -6 -13 91.55 1.72
 4 6 -13 93.44 1.49
 4 -6 -12 6.53 0.51
 4 6 -12 6.53 0.42
 4 -6 -11 68.64 1.4
 4 6 -11 69.27 1.18
 4 -6 -10 104.43 1.74
 4 6 -10 114.74 1.52
 4 -6 -9 46.34 1.12
 4 6 -9 43.88 0.88
 4 -6 -8 24.94 0.8
 4 6 -8 22.93 0.61
 4 -6 -7 18.87 0.74
 4 6 -7 18.66 0.58
 4 -6 -6 139.03 1.87
 4 6 -6 138.65 1.53
 4 -6 -5 25.69 0.78
 4 6 -5 27.66 0.67
 4 -6 -4 15.26 0.64
 4 6 -4 15.32 0.53
 4 -6 -3 91.92 1.4
 4 6 -3 95.32 1.17
 4 -6 -2 69.78 1.19
 4 6 -2 76.09 1.03
 4 -6 -1 2.74 0.31
 4 6 -1 2.28 0.28
 4 -6 0 7.84 0.46
 4 6 0 4.97 0.3
 4 -6 1 231.86 2.28
 4 6 1 237.59 2.09
 4 -6 2 81.33 1.22
 4 6 2 86.51 1.17
 4 -6 3 114.16 1.5
 4 6 3 105.26 1.3
 4 -6 4 17.59 0.58
 4 6 4 17.12 0.55
 4 -6 5 0.04 0.2
 4 6 5 0.26 0.16
 4 -6 6 16.28 0.6
 4 6 6 17.03 0.56
 4 -6 7 85.13 1.37
 4 6 7 91.77 1.41
 4 -6 8 29.48 0.83
 4 6 8 28.62 0.82
 4 -6 9 0.14 0.23
 4 6 9 -0.46 0.19
 4 -6 10 1.69 0.31
 4 6 10 1.22 0.29
 4 -6 11 106.18 1.74
 4 6 11 99.06 1.68
 4 -6 12 39.24 1.06
 -4 -6 -13 17.88 0.76
 4 -6 13 21.27 0.83
 -4 -6 -14 18.36 0.82
 4 -6 14 19.67 0.84
 -4 -6 -15 17.61 0.83
 4 -6 15 19.77 0.89
 -4 -6 -16 89.78 1.83
 4 -6 16 90.18 1.88
 -4 -6 -17 96.87 1.96
 4 -6 17 104.85 2.07
 -4 -6 -18 13.3 0.84
 4 -6 18 12.2 0.84
 -4 -6 -19 1.55 0.45
 4 -6 19 1.1 0.45
 -4 -6 -20 31 1.23
 4 -6 20 32.68 1.27
 -4 -6 -21 44.22 1.49
 4 -6 21 48.24 1.54
 -4 -6 -22 3.35 0.61
 4 -6 22 2.86 0.55
 -4 -6 -23 8.34 0.78
 4 -6 23 9.71 0.83
 -4 -6 -24 16.3 1.02
 4 -6 24 20.11 1.11
 -4 -6 -25 30.33 1.35
 4 -6 25 31.64 1.39
 4 -7 -28 23.97 1.21
 4 -7 -27 8.09 0.76
 4 -7 -26 99.77 2.41
 4 -7 -25 0.15 0.42
 4 -7 -24 12.31 0.93
 4 -7 -23 8.97 0.81
 4 -7 -22 229.67 3.5
 4 -7 -21 12.29 0.8
 4 -7 -20 0.08 0.29
 4 -7 -19 3.68 0.52
 4 -7 -18 218.11 3.11
 4 -7 -17 3.7 0.49
 4 -7 -16 1.99 0.36
 4 -7 -15 16.91 0.76
 4 -7 -14 282.15 3.26
 4 -7 -13 4.62 0.5
 4 -7 -12 33.62 1.02
 4 -7 -11 6.94 0.51
 4 -7 -10 74.42 1.43
 4 -7 -9 3.82 0.42
 4 -7 -8 101.82 1.63
 4 -7 -7 12.72 0.58
 4 -7 -6 4.97 0.47
 4 -7 -5 1.29 0.29
 4 -7 -4 45.88 1
 4 -7 -3 22.88 0.75
 4 -7 -2 1.04 0.24
 4 -7 -1 111.91 1.54
 4 -7 0 40.3 0.86
 4 -7 1 13.41 0.53
 4 -7 2 17.23 0.58
 4 -7 3 0.13 0.15
 4 -7 4 4.22 0.38
 4 -7 5 0.34 0.17
 4 -7 6 51.97 1.04
 4 -7 7 3.56 0.4
 4 7 7 3.61 0.33
 4 -7 8 3.01 0.35
 4 7 8 3.85 0.38
 4 -7 9 30.13 0.84
 4 7 9 30.05 0.86
 4 -7 10 48.74 1.12
 4 7 10 50.38 1.15
 4 -7 11 0.05 0.26
 4 7 11 -0.09 0.23
 4 -7 12 20.45 0.82
 4 7 12 15.54 0.72
 4 -7 13 64.9 1.42
 4 7 13 58.05 1.36
 4 -7 14 133.67 2.14
 4 -7 15 33.74 1.07
 -4 -7 -16 7.49 0.6
 4 -7 16 8.93 0.61
 -4 -7 -17 0.96 0.36
 4 -7 17 0.7 0.31
 -4 -7 -18 53.53 1.48
 4 -7 18 58.48 1.55
 -4 -7 -19 0.08 0.32
 4 -7 19 0.34 0.35
 -4 -7 -20 0.93 0.39
 4 -7 20 1.54 0.41
 -4 -7 -21 1.73 0.45
 4 -7 21 2.24 0.5
 -4 -7 -22 58.03 1.72
 4 -7 22 58.97 1.76
 -4 -7 -23 4.45 0.63
 -4 -7 -24 6.91 0.74
 4 -8 -27 -0.69 0.41
 4 -8 -26 31.9 1.35
 4 -8 -25 3.04 0.56
 4 -8 -24 85.12 2.18
 4 -8 -23 0.36 0.43
 4 -8 -22 6.04 0.7
 4 -8 -21 11.6 0.81
 4 -8 -20 132.46 2.48
 4 -8 -19 -0.28 0.28
 4 -8 -18 18.48 0.88
 4 -8 -17 11.78 0.73
 4 -8 -16 140.56 2.35
 4 -8 -15 32.96 1.09
 4 -8 -14 23.13 0.86
 4 -8 -13 4.01 0.46
 4 -8 -12 217.26 2.71
 4 -8 -11 15.57 0.75
 4 -8 -10 144.45 2.06
 4 -8 -9 3.54 0.39
 4 -8 -8 1.16 0.28
 4 -8 -7 14.08 0.68
 4 -8 -6 154.62 1.96
 4 -8 -5 0.1 0.2
 4 -8 -4 14.57 0.67
 4 -8 -3 39.5 0.93
 4 -8 -2 144.22 1.84
 4 -8 -1 -0.32 0.17
 4 -8 0 2.12 0.28
 4 -8 1 20.23 0.64
 5 0 -31 0.05 0.41
 5 0 -30 4.4 0.69
 5 0 -29 -0.06 0.5
 5 0 -28 9.01 0.84
 5 0 -27 0.54 0.39
 5 0 -26 53.94 1.74
 5 0 -25 0.5 0.36
 5 0 -24 46.78 1.58
 5 0 -23 -0.59 0.31
 5 0 -22 383.8 4.54
 5 0 -21 0.17 0.28
 5 0 -20 24.43 1.01
 5 0 -19 0.05 0.29
 5 0 -18 324.54 3.8
 5 0 -16 32.56 1.08
 5 0 -15 -0.25 0.19
 5 0 -14 188.21 2.6
 5 0 -13 0.01 0.24
 5 0 -12 16.85 0.77
 5 0 -11 0.11 0.25
 5 0 -10 761.04 5.81
 5 0 -9 0.18 0.22
 5 0 -8 174.96 2.2
 5 0 -7 0.45 0.23
 5 0 -6 223.09 2.42
 5 0 -5 -0.16 0.21
 5 0 -4 173.29 2.02
 5 0 -3 0.08 0.21
 5 0 -2 351.72 3.04
 5 0 -1 0.02 0.2
 5 0 0 334.09 2.92
 5 0 1 0.38 0.21
 5 0 2 52.39 1.04
 5 0 3 0.53 0.2
 5 0 4 360.94 3.2
 5 0 5 0.14 0.2
 5 0 6 177.92 2.15
 5 0 7 -0.15 0.17
 5 0 8 56.83 1.2
 5 0 9 0.17 0.23
 5 0 10 51.6 1.25
 5 0 11 -0.3 0.2
 5 0 12 46.06 1.23
 5 0 13 -0.2 0.24
 5 0 14 108.12 1.99
 5 0 15 -0.33 0.26
 5 0 16 20.01 0.93
 5 -1 -31 -0.15 0.43
 5 1 -31 0.69 0.48
 5 -1 -30 39.86 1.67
 5 1 -30 43.42 1.68
 5 -1 -29 8.87 0.89
 5 1 -29 7.51 0.82
 5 -1 -28 6.33 0.82
 5 1 -28 6.47 0.84
 5 -1 -27 1.67 0.5
 5 1 -27 1.04 0.45
 5 -1 -26 83.32 2.18
 5 1 -26 80.25 2.11
 5 -1 -25 50.01 1.65
 5 1 -25 47.84 1.59
 5 -1 -24 78.57 2.05
 5 1 -24 76.45 1.97
 5 -1 -23 0.67 0.43
 5 1 -23 1.47 0.47
 5 -1 -22 128.13 2.49
 5 1 -22 125.99 2.44
 5 -1 -21 45.06 1.41
 5 1 -21 44.42 1.4
 5 -1 -20 189.24 2.94
 5 1 -20 187.27 2.85
 5 -1 -19 83.62 1.85
 5 1 -19 82.35 1.8
 5 -1 -18 38.11 1.26
 5 1 -18 42.15 1.28
 5 -1 -17 13.46 0.79
 5 1 -17 13.04 0.76
 5 -1 -16 180.98 2.62
 5 1 -16 176.35 2.53
 5 -1 -15 4.55 0.52
 5 1 -15 5.87 0.52
 5 -1 -14 4.07 0.52
 5 1 -14 3.96 0.48
 5 -1 -13 148.3 2.22
 5 1 -13 155.33 2.25
 5 -1 -12 450.7 4.21
 5 1 -12 454.92 4.17
 5 -1 -11 101.28 1.76
 5 1 -11 105.12 1.76
 5 -1 -10 60.42 1.33
 5 1 -10 56.82 1.27
 5 -1 -9 55.36 1.24
 5 1 -9 57.11 1.22
 5 -1 -8 313.12 3.14
 5 1 -8 314.45 3.1
 5 -1 -7 30.63 0.9
 5 1 -7 30.13 0.87
 5 -1 -6 162.66 2.04
 5 1 -6 173.18 2.06
 5 -1 -5 5.11 0.52
 5 1 -5 5.45 0.5
 5 -1 -4 141.73 1.82
 5 1 -4 148.76 1.82
 5 -1 -3 1.92 0.31
 5 1 -3 1.8 0.29
 5 -1 -2 381.1 3.27
 5 1 -2 409.96 3.36
 5 -1 -1 111.63 1.5
 5 1 -1 129.98 1.61
 5 -1 0 15.18 0.59
 5 1 0 16.85 0.6
 5 -1 1 21.05 0.69
 5 1 1 22.17 0.72
 5 -1 2 348.57 3.09
 5 1 2 358.89 3.11
 5 -1 3 12.33 0.55
 5 1 3 12.19 0.54
 5 -1 4 69.29 1.23
 5 1 4 68.51 1.22
 5 -1 5 6.16 0.5
 5 1 5 6.93 0.47
 5 -1 6 126.13 1.75
 5 1 6 129.74 1.78
 5 -1 7 15.09 0.62
 5 1 7 17.39 0.66
 5 -1 8 50.92 1.14
 5 1 8 51.24 1.16
 5 -1 9 19.97 0.78
 5 1 9 21.89 0.81
 5 -1 10 38.55 1.09
 5 1 10 39.05 1.09
 5 -1 11 34.64 1.07
 5 1 11 33.32 1.02
 5 -1 12 96.4 1.79
 5 1 12 91.58 1.72
 5 -1 13 11.31 0.72
 5 1 13 11.39 0.72
 5 -1 14 0.59 0.32
 5 1 14 0.95 0.34
 5 -1 15 30.33 1.12
 5 1 15 29.96 1.1
 5 -1 16 79.43 1.8
 5 -1 17 13.91 0.84
 5 -1 18 8.51 0.69
 -5 -1 -19 1.37 0.4
 5 -1 19 1.49 0.41
 -5 -1 -20 49.56 1.51
 5 -1 20 51.06 1.55
 -5 -1 -21 12.05 0.8
 -5 -1 -22 1.52 0.44
 -5 -1 -23 4.29 0.65
 5 -1 23 5.66 0.66
 5 -1 24 48.26 1.66
 5 -1 25 51.27 1.74
 5 -1 26 0.9 0.46
 5 -2 -31 27.88 1.41
 5 2 -31 27.47 1.34
 5 -2 -30 0.06 0.48
 5 2 -30 0.78 0.47
 5 -2 -29 0.2 0.54
 5 2 -29 0.14 0.47
 5 -2 -28 106.53 2.62
 5 2 -28 114.61 2.65
 5 -2 -27 5.78 0.74
 5 2 -27 6.73 0.83
 5 -2 -26 5.81 0.67
 5 2 -26 6.13 0.75
 5 -2 -25 2.2 0.54
 5 2 -25 2.73 0.5
 5 -2 -24 65.28 1.88
 5 2 -24 64.28 1.78
 5 -2 -23 77.04 1.98
 5 2 -23 74.9 1.9
 5 -2 -22 7.23 0.67
 5 2 -22 7.2 0.68
 5 -2 -21 41.91 1.37
 5 2 -21 42.77 1.36
 5 -2 -20 82.26 1.91
 5 2 -20 78.29 1.78
 5 -2 -19 17.7 0.9
 5 2 -19 16.3 0.83
 5 -2 -18 125.68 2.29
 5 2 -18 121.68 2.14
 5 -2 -17 25.21 1.02
 5 2 -17 25.65 1
 5 -2 -16 3.4 0.45
 5 2 -16 2.91 0.44
 5 -2 -15 60.95 1.46
 5 2 -15 58.65 1.37
 5 -2 -14 124.06 2.11
 5 2 -14 122.14 1.96
 5 -2 -13 73.12 1.55
 5 2 -13 70.31 1.46
 5 -2 -12 43.41 1.16
 5 2 -12 45.28 1.13
 5 -2 -11 60.83 1.36
 5 2 -11 65.87 1.34
 5 -2 -10 8.93 0.65
 5 2 -10 12.17 0.68
 5 -2 -9 352.96 3.45
 5 2 -9 359.78 3.39
 5 -2 -8 108.4 1.73
 5 2 -8 110.09 1.67
 5 -2 -7 3.94 0.44
 5 2 -7 4.64 0.47
 5 -2 -6 99.17 1.58
 5 2 -6 99.93 1.52
 5 -2 -5 15.98 0.68
 5 2 -5 18.46 0.7
 5 -2 -4 400.63 3.46
 5 2 -4 419.79 3.5
 5 -2 -3 78.49 1.32
 5 2 -3 80.86 1.28
 5 -2 -2 17.27 0.65
 5 2 -2 19.4 0.62
 5 -2 -1 338.57 3
 5 2 -1 349.35 2.98
 5 -2 0 104.18 1.48
 5 2 0 111.53 1.48
 5 -2 1 9.87 0.5
 5 2 1 9.94 0.53
 5 -2 2 17.47 0.67
 5 2 2 16.34 0.59
 5 -2 3 193.99 2.15
 5 2 3 200.99 2.16
 5 -2 4 247.08 2.54
 5 2 4 247.62 2.51
 5 -2 5 0.53 0.2
 5 2 5 0.74 0.23
 5 -2 6 78.39 1.39
 5 2 6 75.65 1.32
 5 -2 7 39.53 0.99
 5 2 7 39.24 0.98
 5 -2 8 221.21 2.56
 5 2 8 223.05 2.57
 5 -2 9 66.06 1.35
 5 2 9 66.53 1.36
 5 -2 10 55.62 1.3
 5 2 10 53.43 1.26
 5 -2 11 82.6 1.63
 5 2 11 78.04 1.54
 5 -2 12 8.67 0.67
 5 2 12 5.45 0.55
 5 -2 13 270.09 3.24
 5 2 13 273.3 3.24
 5 -2 14 1.28 0.36
 5 2 14 1.7 0.42
 5 -2 15 3.26 0.51
 5 -2 16 46.77 1.38
 5 -2 17 75.04 1.8
 -5 -2 -18 17.35 0.92
 5 -2 18 16.91 0.91
 -5 -2 -19 6.27 0.6
 5 -2 19 6.54 0.64
 -5 -2 -20 13.72 0.86
 5 -2 20 13.55 0.87
 -5 -2 -21 73.04 1.9
 5 -2 21 65.8 1.83
 -5 -2 -22 11.34 0.8
 5 -2 22 10.92 0.85
 -5 -2 -23 40.28 1.46
 5 -2 23 38.08 1.46
 -5 -2 -24 5.09 0.69
 5 -2 24 4.66 0.67
 5 -2 25 14.48 0.98
 5 -2 26 10.62 0.89
 5 3 -31 11.26 0.96
 5 -3 -30 45 1.8
 5 3 -30 46.03 1.69
 5 -3 -29 29.42 1.47
 5 3 -29 33.79 1.45
 5 -3 -28 -0.6 0.45
 5 3 -28 0.07 0.4
 5 -3 -27 0.62 0.42
 5 3 -27 0.1 0.46
 5 -3 -26 26.45 1.25
 5 3 -26 26.79 1.26
 5 -3 -25 16.43 0.98
 5 3 -25 16.5 0.96
 5 -3 -24 -0.47 0.33
 5 3 -24 0.02 0.29
 5 -3 -23 1.08 0.39
 5 3 -23 0.44 0.34
 5 -3 -22 0.95 0.4
 5 3 -22 1.9 0.46
 5 -3 -21 29.38 1.16
 5 3 -21 33.62 1.22
 5 -3 -20 7.26 0.61
 5 3 -20 8.86 0.66
 5 -3 -19 23.35 0.99
 5 3 -19 22.81 0.94
 5 -3 -18 8.85 0.68
 5 3 -18 7.87 0.59
 5 -3 -17 56.48 1.49
 5 3 -17 55.53 1.39
 5 -3 -16 77.88 1.69
 5 3 -16 81.84 1.68
 5 -3 -15 50.11 1.33
 5 3 -15 45.1 1.19
 5 -3 -14 19.63 0.87
 5 3 -14 17.2 0.71
 5 -3 -13 0.03 0.25
 5 3 -13 0.04 0.2
 5 -3 -12 0.86 0.28
 5 3 -12 0.83 0.26
 5 -3 -11 22.66 0.86
 5 3 -11 23.05 0.78
 5 -3 -10 6.62 0.57
 5 3 -10 7.39 0.53
 5 -3 -9 5.47 0.51
 5 3 -9 4.57 0.47
 5 -3 -8 14.61 0.69
 5 3 -8 14.32 0.63
 5 -3 -7 51.04 1.18
 5 3 -7 57.05 1.16
 5 -3 -6 20.89 0.74
 5 3 -6 18.91 0.65
 5 -3 -5 9.38 0.56
 5 3 -5 8.84 0.51
 5 -3 -4 51.01 1.08
 5 3 -4 54.04 1.02
 5 -3 -3 68.34 1.22
 5 3 -3 68.13 1.15
 5 -3 -2 31.78 0.84
 5 3 -2 27.29 0.71
 5 -3 -1 6.41 0.42
 5 3 -1 4.19 0.38
 5 -3 0 -0.23 0.17
 5 3 0 -0.24 0.13
 5 -3 1 287.98 2.72
 5 3 1 309.17 2.76
 5 -3 2 23.76 0.73
 5 3 2 26.66 0.74
 5 -3 3 50.87 1.07
 5 3 3 48.98 0.98
 5 -3 4 6.12 0.44
 5 3 4 6.43 0.48
 5 -3 5 385.91 3.44
 5 3 5 388.47 3.39
 5 -3 6 139.79 1.9
 5 3 6 147.03 1.91
 5 -3 7 270.88 2.87
 5 3 7 265.07 2.76
 5 -3 8 30.5 0.91
 5 3 8 31.54 0.94
 5 -3 9 75.85 1.46
 5 3 9 75.93 1.45
 5 -3 10 82.15 1.56
 5 3 10 78.34 1.53
 5 -3 11 356.19 3.65
 5 3 11 357.16 3.63
 5 -3 12 -0.07 0.27
 5 3 12 -0.02 0.32
 5 -3 13 43.32 1.26
 5 3 13 42.39 1.22
 5 -3 14 64.36 1.57
 5 3 14 66.39 1.56
 5 -3 15 317.11 3.73
 5 -3 16 -0.01 0.3
 5 -3 17 1.92 0.43
 -5 -3 -18 10.28 0.72
 5 -3 18 8.61 0.75
 -5 -3 -19 178.54 2.87
 5 -3 19 173.69 2.88
 -5 -3 -20 9.88 0.71
 5 -3 20 9.04 0.76
 -5 -3 -21 25.17 1.11
 5 -3 21 25.38 1.15
 -5 -3 -22 1 0.37
 5 -3 22 0.38 0.38
 -5 -3 -23 42.89 1.5
 5 -3 23 40.87 1.51
 -5 -3 -24 -0.04 0.36
 5 -3 24 -0.4 0.36
 5 -3 25 21.82 1.19
 5 -3 26 0.3 0.43
 5 -4 -30 0.27 0.5
 5 4 -30 -0.08 0.4
 5 -4 -29 8.46 0.94
 5 4 -29 7.26 0.75
 5 -4 -28 0.81 0.5
 5 4 -28 0.88 0.44
 5 -4 -27 64.18 2.01
 5 4 -27 62.44 1.87
 5 -4 -26 2.16 0.49
 5 4 -26 1.83 0.52
 5 -4 -25 6.15 0.63
 5 4 -25 6.36 0.75
 5 -4 -24 0.95 0.39
 5 4 -24 1.76 0.46
 5 -4 -23 9.41 0.76
 5 4 -23 11.26 0.76
 5 -4 -22 0.14 0.36
 5 4 -22 0.46 0.31
 5 -4 -21 -0.27 0.23
 5 4 -21 -0.32 0.29
 5 -4 -20 32.18 1.18
 5 4 -20 29.88 1.13
 5 -4 -19 87.37 1.93
 5 4 -19 91.2 1.86
 5 -4 -18 1.07 0.37
 5 4 -18 4.19 0.47
 5 -4 -17 18.51 0.9
 5 4 -17 22.7 0.88
 5 -4 -16 0.72 0.3
 5 4 -16 8.45 0.58
 5 -4 -15 35.86 1.13
 5 4 -15 36.46 1.09
 5 -4 -14 24.89 0.94
 5 4 -14 25.52 0.85
 5 -4 -13 27.38 1
 5 4 -13 24.86 0.81
 5 -4 -12 1.24 0.3
 5 4 -12 1.72 0.32
 5 -4 -11 28.63 0.94
 5 4 -11 28.23 0.85
 5 -4 -10 0.19 0.23
 5 4 -10 0.5 0.21
 5 -4 -9 3.12 0.41
 5 4 -9 2.87 0.38
 5 -4 -8 4.56 0.48
 5 4 -8 5.13 0.45
 5 -4 -7 0.7 0.29
 5 4 -7 0.14 0.22
 5 -4 -6 9.39 0.57
 5 4 -6 8.81 0.52
 5 -4 -5 451.85 3.94
 5 4 -5 461.85 3.73
 5 -4 -4 42.81 1.03
 5 4 -4 46.06 0.95
 5 -4 -3 30.23 0.82
 5 4 -3 31.1 0.77
 5 -4 -2 3.42 0.37
 5 4 -2 3.87 0.34
 5 -4 -1 85.5 1.35
 5 4 -1 87.84 1.26
 5 -4 0 5.87 0.41
 5 4 0 8.15 0.42
 5 -4 1 19.51 0.68
 5 4 1 21.32 0.64
 5 -4 2 28.45 0.78
 5 4 2 32.94 0.82
 5 -4 3 232.77 2.44
 5 4 3 242.85 2.4
 5 -4 4 92.69 1.49
 5 4 4 92.31 1.4
 5 -4 5 198.83 2.29
 5 4 5 201.74 2.26
 5 -4 6 34.6 0.93
 5 4 6 33.76 0.9
 5 -4 7 525.48 4.38
 5 4 7 514.09 4.26
 5 -4 8 95.56 1.66
 5 4 8 92.21 1.56
 5 -4 9 438.37 4.01
 5 4 9 450.32 4.06
 5 -4 10 2.27 0.35
 5 4 10 2.12 0.41
 5 -4 11 73.08 1.5
 5 4 11 67.83 1.44
 5 -4 12 0.29 0.25
 5 4 12 0.19 0.29
 5 -4 13 159.01 2.4
 5 4 13 149.93 2.31
 5 -4 14 18.86 0.89
 5 4 14 15.62 0.8
 5 -4 15 4.96 0.59
 5 4 15 4.82 0.56
 5 -4 16 4.05 0.57
 5 -4 17 280.18 3.63
 5 -4 18 1.08 0.43
 5 -4 19 32.47 1.27
 5 -4 20 1.77 0.48
 -5 -4 -21 122.33 2.51
 5 -4 21 118.33 2.48
 5 -4 22 0.64 0.41
 5 -4 23 36.93 1.45
 5 -4 24 5.16 0.72
 5 -4 25 12.95 0.94
 5 -4 26 0.44 0.47
 5 -5 -29 44.35 1.77
 5 -5 -28 -0.68 0.49
 5 -5 -27 2.23 0.57
 5 5 -27 2.11 0.49
 5 -5 -26 17.15 1.04
 5 5 -26 15.86 0.96
 5 -5 -25 29.33 1.28
 5 5 -25 28.62 1.24
 5 -5 -24 0.44 0.32
 5 5 -24 0.23 0.4
 5 -5 -23 12.39 0.86
 5 5 -23 11.38 0.8
 5 -5 -22 10.84 0.79
 5 5 -22 11.57 0.75
 5 -5 -21 36.08 1.31
 5 5 -21 41.56 1.3
 5 -5 -20 0.28 0.27
 5 5 -20 0.27 0.3
 5 -5 -19 0.35 0.26
 5 5 -19 0.95 0.34
 5 -5 -18 46.48 1.38
 5 5 -18 49.45 1.33
 5 -5 -17 66.84 1.65
 5 5 -17 66.25 1.47
 5 -5 -16 26.51 1.02
 5 5 -16 25.73 0.89
 5 -5 -15 106.63 1.98
 5 5 -15 105.47 1.78
 5 -5 -14 2.25 0.38
 5 5 -14 2.56 0.39
 5 -5 -13 2.45 0.41
 5 5 -13 2.22 0.33
 5 -5 -12 18.86 0.85
 5 5 -12 16.4 0.65
 5 -5 -11 129.11 2.03
 5 5 -11 119.33 1.77
 5 -5 -10 1.84 0.36
 5 5 -10 1.8 0.28
 5 -5 -9 13.59 0.74
 5 5 -9 13.32 0.58
 5 -5 -8 90.67 1.63
 5 5 -8 95 1.49
 5 -5 -7 374.09 3.6
 5 5 -7 393.06 3.37
 5 -5 -6 35.59 1.01
 5 5 -6 37.36 0.91
 5 -5 -5 3.7 0.43
 5 5 -5 6.46 0.41
 5 -5 -4 55.85 1.17
 5 5 -4 63.65 1.11
 5 -5 -3 268.51 2.75
 5 5 -3 287.11 2.6
 5 -5 -2 126.84 1.74
 5 5 -2 129.3 1.6
 5 -5 -1 35.6 0.92
 5 5 -1 33.77 0.74
 5 -5 0 16.98 0.62
 5 5 0 17.3 0.58
 5 -5 1 58.21 1.12
 5 5 1 59.88 1.02
 5 -5 2 43.65 0.98
 5 5 2 48.38 0.97
 5 -5 3 0.02 0.18
 5 5 3 -0.03 0.15
 5 -5 4 28.35 0.82
 5 5 4 29.42 0.78
 5 -5 5 210.02 2.39
 5 5 5 214.81 2.34
 5 -5 6 225.29 2.52
 5 5 6 224.91 2.43
 5 -5 7 103.92 1.65
 5 5 7 104.9 1.61
 5 -5 8 96.63 1.63
 5 5 8 98.06 1.59
 5 -5 9 124.95 1.95
 5 5 9 124.33 1.89
 5 -5 10 56.52 1.31
 5 5 10 54.43 1.27
 5 -5 11 45.2 1.18
 5 5 11 45.48 1.19
 5 -5 12 13.43 0.67
 5 5 12 12.22 0.69
 5 -5 13 6.62 0.54
 5 5 13 5.84 0.55
 5 -5 14 8.59 0.63
 5 5 14 7.49 0.62
 5 -5 15 97.19 1.93
 5 5 15 87.98 1.82
 5 -5 16 2.87 0.48
 5 5 16 2.17 0.45
 5 -5 17 7.41 0.67
 5 5 17 7.13 0.63
 5 -5 18 20.92 1.04
 5 -5 19 103.63 2.24
 5 -5 20 11.34 0.85
 5 -5 21 62.67 1.81
 5 -5 22 1.88 0.51
 5 -5 23 35.59 1.43
 5 -5 24 1.12 0.51
 5 -5 25 22.68 1.22
 5 -6 -29 0.83 0.49
 5 -6 -28 71.89 2.21
 5 -6 -27 13.56 1.04
 5 -6 -26 18.11 1.09
 5 -6 -25 2.16 0.5
 5 -6 -24 10.33 0.77
 5 -6 -23 45.71 1.56
 5 -6 -22 18.98 1.03
 5 -6 -21 13.61 0.87
 5 -6 -20 33.8 1.24
 5 -6 -19 22.98 0.99
 5 -6 -18 86.67 1.92
 5 -6 -17 8.03 0.63
 5 -6 -16 23.77 1
 5 6 -16 23.28 0.85
 5 -6 -15 46.51 1.34
 5 6 -15 43.39 1.09
 5 -6 -14 239.84 3.07
 5 6 -14 237.86 2.72
 5 -6 -13 128.49 2.14
 5 6 -13 126.92 1.86
 5 -6 -12 1.96 0.4
 5 6 -12 1.8 0.31
 5 -6 -11 146.75 2.23
 5 6 -11 146.31 1.9
 5 -6 -10 120.28 1.96
 5 6 -10 116.87 1.64
 5 -6 -9 133.3 2.04
 5 6 -9 135.18 1.76
 5 -6 -8 31.03 1.01
 5 6 -8 34.57 0.84
 5 -6 -7 110.14 1.78
 5 6 -7 105.56 1.51
 5 -6 -6 206.31 2.5
 5 6 -6 213.37 2.2
 5 -6 -5 12.83 0.67
 5 6 -5 12.97 0.61
 5 -6 -4 216.53 2.48
 5 6 -4 223.21 2.22
 5 -6 -3 108.57 1.66
 5 6 -3 115.72 1.5
 5 -6 -2 16.22 0.64
 5 6 -2 13.57 0.5
 5 -6 -1 125.53 1.74
 5 6 -1 130.22 1.56
 5 -6 0 114.55 1.66
 5 6 0 115.07 1.45
 5 -6 1 16.53 0.6
 5 6 1 6.22 0.38
 5 -6 2 9.11 0.49
 5 6 2 3.01 0.31
 5 -6 3 114.37 1.65
 5 6 3 122.02 1.59
 5 -6 4 59.77 1.16
 5 6 4 61.27 1.09
 5 -6 5 2.95 0.35
 5 6 5 3.37 0.36
 5 -6 6 80.42 1.44
 5 6 6 85.64 1.42
 5 -6 7 47.04 1.11
 5 6 7 50 1.07
 5 -6 8 25.11 0.8
 5 6 8 27.15 0.81
 5 -6 9 12.72 0.61
 5 6 9 13.34 0.62
 5 -6 10 41.27 1.1
 5 6 10 40.02 1.08
 5 -6 11 36.42 1.1
 5 6 11 29.92 0.98
 5 -6 12 2.5 0.38
 5 6 12 0.81 0.32
 5 -6 13 80.95 1.67
 5 6 13 82.2 1.68
 5 -6 14 48.24 1.32
 5 6 14 44.14 1.26
 5 -6 15 9.16 0.63
 5 6 15 9.86 0.69
 5 -6 16 28.04 1.05
 5 6 16 26.59 1.05
 5 -6 17 21.66 0.96
 5 6 17 17.28 0.89
 5 -6 18 46.42 1.42
 5 6 18 39.76 1.32
 5 -6 19 21.11 0.99
 5 6 19 16.86 0.92
 5 -6 20 0.23 0.37
 5 6 20 -0.73 0.34
 5 -6 21 7.98 0.7
 5 6 21 7.81 0.71
 5 -6 22 3.33 0.56
 5 6 22 3.38 0.56
 5 -6 23 34.31 1.39
 5 6 23 27.92 1.24
 5 -6 24 -0.16 0.43
 5 6 24 0.86 0.49
 5 -7 -28 5.51 0.79
 5 -7 -27 1.87 0.61
 5 -7 -26 51.58 1.8
 5 -7 -25 4.99 0.68
 5 -7 -24 77.35 2.09
 5 -7 -23 0.35 0.35
 5 -7 -22 11.35 0.81
 5 -7 -21 3.82 0.58
 5 -7 -20 183.99 3.03
 5 -7 -19 14.48 0.82
 5 -7 -18 10.26 0.66
 5 -7 -17 2.35 0.41
 5 -7 -16 258.14 3.36
 5 -7 -15 1.69 0.4
 5 -7 -14 6.74 0.59
 5 -7 -13 44.74 1.25
 5 -7 -12 319.88 3.54
 5 -7 -11 66.13 1.5
 5 -7 -10 53.89 1.3
 5 -7 -9 1.5 0.31
 5 -7 -8 87.5 1.62
 5 -7 -7 1.03 0.34
 5 -7 -6 119.25 1.83
 5 -7 -5 5.35 0.55
 5 -7 -4 133.9 1.93
 5 -7 -3 17.59 0.69
 5 -7 -2 190.92 2.29
 5 -7 -1 65.41 1.25
 5 -7 0 38.34 0.93
 5 -7 1 85.33 1.43
 5 -7 2 178.1 2.12
 5 -7 3 31.68 0.83
 5 -7 4 6.77 0.49
 5 -7 5 0.88 0.22
 5 -7 6 22.99 0.75
 5 -7 7 -0.11 0.23
 5 -7 8 14.46 0.69
 5 -7 9 21.7 0.78
 5 7 9 20.76 0.73
 5 -7 10 22.57 0.79
 5 7 10 22.63 0.78
 5 -7 11 48.12 1.21
 5 7 11 48.8 1.21
 5 -7 12 44.07 1.21
 5 7 12 43.4 1.2
 5 -7 13 1.69 0.41
 5 7 13 1.07 0.35
 5 -7 14 1.24 0.38
 5 7 14 1.57 0.4
 5 -7 15 16.35 0.82
 5 7 15 16.11 0.82
 5 -7 16 29.83 1.1
 5 7 16 27.37 1.07
 5 -7 17 8.52 0.65
 5 7 17 9.5 0.7
 5 -7 18 5.45 0.56
 5 7 18 5.7 0.61
 5 -7 19 0.47 0.36
 5 7 19 0.87 0.4
 5 -7 20 10.3 0.75
 5 7 20 9.46 0.75
 5 -7 21 1.58 0.39
 5 -7 22 0.6 0.39
 5 -8 -26 12.21 0.99
 5 -8 -25 13.58 1
 5 -8 -24 88.99 2.27
 5 -8 -23 4.11 0.6
 5 -8 -22 114.92 2.46
 5 -8 -21 8.42 0.72
 5 -8 -20 16.78 0.94
 5 -8 -19 6.4 0.64
 5 -8 -18 135.86 2.46
 5 -8 -17 0.04 0.24
 5 -8 -16 0.37 0.29
 5 -8 -15 8.04 0.6
 5 -8 -14 181.4 2.67
 5 -8 -13 7.5 0.58
 5 -8 -12 33.74 1.06
 5 -8 -11 1.53 0.33
 5 -8 -10 212.84 2.74
 5 -8 -9 0.13 0.26
 5 -8 -8 126.45 1.95
 5 -8 -7 55.02 1.25
 5 -8 -6 24.91 0.9
 5 -8 -5 3.65 0.43
 5 -8 -4 88.58 1.56
 5 -8 -3 63.79 1.31
 5 -8 -2 27.66 0.84
 5 -8 -1 3.24 0.39
 5 -8 0 275.9 2.83
 5 -8 1 7.11 0.44
 5 -8 2 -0.11 0.2
 5 -8 3 1.75 0.29
 5 -8 4 71.95 1.28
 5 -8 5 0.13 0.2
 5 -8 6 11.81 0.57
 5 -8 7 1.74 0.28
 6 0 -31 -0.59 0.53
 6 0 -30 5.36 0.77
 6 0 -29 0.02 0.39
 6 0 -28 18.59 1.08
 6 0 -27 -0.48 0.32
 6 0 -26 31.59 1.39
 6 0 -25 -0.46 0.35
 6 0 -24 1.44 0.41
 6 0 -23 -0.29 0.28
 6 0 -22 139.77 2.65
 6 0 -21 0.27 0.25
 6 0 -20 89.63 2.03
 6 0 -19 -0.56 0.24
 6 0 -18 152.7 2.53
 6 0 -17 -0.01 0.23
 6 0 -16 168.95 2.61
 6 0 -15 -0.43 0.23
 6 0 -14 365.2 3.88
 6 0 -13 -0.16 0.24
 6 0 -12 826.31 6.52
 6 0 -11 -0.28 0.26
 6 0 -10 41.99 1.16
 6 0 -9 -0.03 0.28
 6 0 -8 798.29 6.07
 6 0 -7 0.66 0.23
 6 0 -6 166.02 2.15
 6 0 -5 -0.06 0.18
 6 0 -4 333.35 3.18
 6 0 -3 0.2 0.23
 6 0 -2 148.06 1.91
 6 0 -1 0.03 0.23
 6 0 0 157.74 1.98
 6 0 1 -0.4 0.16
 6 0 2 655.14 5.03
 6 0 3 -0.2 0.16
 6 0 4 7.62 0.47
 6 0 5 -0.08 0.17
 6 0 6 125.58 1.89
 6 0 7 0.17 0.24
 6 0 8 1.74 0.31
 6 0 9 0.01 0.17
 6 0 10 62.33 1.4
 6 0 11 -0.01 0.24
 6 0 12 37.32 1.17
 6 0 13 -0.07 0.28
 6 0 14 31.66 1.15
 6 0 15 0.45 0.32
 6 0 16 41.31 1.35
 6 0 17 -0.24 0.28
 6 0 18 14.32 0.86
 6 0 20 5.23 0.64
 6 0 21 -0.28 0.31
 6 0 22 0.24 0.39
 6 0 23 -0.05 0.38
 6 0 24 37.25 1.49
 6 0 25 0.06 0.48
 6 -1 -31 16.61 1.21
 6 1 -31 14.68 1.12
 6 -1 -30 5.95 0.85
 6 1 -30 4.75 0.78
 6 -1 -29 6.94 0.77
 6 1 -29 5.59 0.8
 6 -1 -28 16.15 1.03
 6 1 -28 17.99 1.09
 6 -1 -27 -0.17 0.34
 6 1 -27 0.75 0.41
 6 -1 -26 4.21 0.68
 6 1 -26 4.07 0.65
 6 -1 -25 5.11 0.7
 6 1 -25 5.25 0.69
 6 -1 -24 129.81 2.66
 6 1 -24 127.1 2.62
 6 -1 -23 37.83 1.37
 6 1 -23 38.62 1.39
 6 -1 -22 9.97 0.73
 6 1 -22 10.72 0.73
 6 -1 -21 62.11 1.71
 6 1 -21 63.8 1.7
 6 -1 -20 144.07 2.61
 6 1 -20 146.03 2.57
 6 -1 -19 4.86 0.59
 6 1 -19 6.39 0.64
 6 -1 -18 85.88 1.88
 6 1 -18 91.09 1.92
 6 -1 -17 59.05 1.54
 6 1 -17 55.13 1.45
 6 -1 -16 123.21 2.25
 6 1 -16 136.9 2.3
 6 -1 -15 7.01 0.69
 6 1 -15 5.43 0.59
 6 -1 -14 272.1 3.31
 6 1 -14 271.64 3.23
 6 -1 -13 30.42 1.07
 6 1 -13 32.08 1.06
 6 -1 -12 28.08 1.06
 6 1 -12 27.52 1.01
 6 -1 -11 92.13 1.77
 6 1 -11 97.02 1.77
 6 -1 -10 690.79 5.65
 6 1 -10 676.83 5.51
 6 -1 -9 258.2 2.98
 6 1 -9 253.96 2.91
 6 -1 -8 112.34 1.82
 6 1 -8 115.78 1.81
 6 -1 -7 8.24 0.58
 6 1 -7 8.36 0.56
 6 -1 -6 434.11 3.9
 6 1 -6 439.49 3.89
 6 -1 -5 16.65 0.69
 6 1 -5 19.23 0.71
 6 -1 -4 127.29 1.82
 6 1 -4 137.55 1.86
 6 -1 -3 83.23 1.45
 6 1 -3 92 1.49
 6 -1 -2 464.34 3.95
 6 1 -2 507.26 4.12
 6 -1 -1 110.45 1.63
 6 1 -1 111.02 1.58
 6 -1 0 173.38 2.11
 6 1 0 183.9 2.15
 6 -1 1 51.06 1.08
 6 1 1 54.93 1.12
 6 -1 2 75.17 1.36
 6 1 2 82.25 1.43
 6 -1 3 93.58 1.55
 6 1 3 95.77 1.54
 6 -1 4 282.68 2.94
 6 1 4 294.14 2.97
 6 -1 5 0.02 0.16
 6 1 5 0.29 0.22
 6 -1 6 0.6 0.23
 6 1 6 0.54 0.28
 6 -1 7 49.16 1.21
 6 1 7 52.22 1.21
 6 -1 8 86.58 1.61
 6 1 8 86 1.59
 6 -1 9 24.13 0.87
 6 1 9 22.48 0.83
 6 -1 10 2.42 0.34
 6 1 10 2.84 0.39
 6 -1 11 123.14 2.07
 6 1 11 120.46 2.04
 6 -1 12 123.43 2.11
 6 1 12 117.42 2.08
 6 -1 13 9.68 0.67
 6 1 13 8.81 0.69
 6 -1 14 58.01 1.53
 6 1 14 54.9 1.49
 6 -1 15 1.02 0.37
 6 1 15 1.31 0.4
 6 -1 16 11.73 0.79
 6 1 16 12.16 0.8
 6 -1 17 1.68 0.42
 6 1 17 2.49 0.47
 6 -1 18 33.85 1.28
 6 1 18 34.32 1.27
 6 -1 19 -0.31 0.33
 6 1 19 0.6 0.41
 6 -1 20 4.57 0.61
 6 1 20 3.66 0.6
 6 -1 21 -0.12 0.35
 6 1 21 0.77 0.4
 6 -1 22 24.47 1.2
 6 1 22 25.93 1.2
 6 -1 23 1.95 0.5
 6 1 23 2.06 0.52
 6 -1 24 2.7 0.58
 6 1 24 1.35 0.52
 6 -1 25 4.72 0.66
 6 1 25 5.4 0.73
 6 2 -31 7.25 0.92
 6 -2 -30 41.7 1.76
 6 2 -30 37.56 1.66
 6 -2 -29 26.36 1.35
 6 2 -29 26.77 1.37
 6 -2 -28 -0.61 0.38
 6 2 -28 0.07 0.41
 6 -2 -27 14.52 0.99
 6 2 -27 15.03 0.99
 6 -2 -26 72.16 2.1
 6 2 -26 72.01 2.01
 6 -2 -25 22.76 1.19
 6 2 -25 24.06 1.19
 6 -2 -24 -0.01 0.33
 6 2 -24 -0.7 0.31
 6 -2 -23 -0.18 0.25
 6 2 -23 0.11 0.32
 6 -2 -22 66.65 1.81
 6 2 -22 69.72 1.79
 6 -2 -21 73.23 1.87
 6 2 -21 66.72 1.73
 6 -2 -20 1.55 0.45
 6 2 -20 1.21 0.36
 6 -2 -19 136.24 2.5
 6 2 -19 129.27 2.36
 6 -2 -18 99.75 2.06
 6 2 -18 100.28 2.03
 6 -2 -17 15.53 0.83
 6 2 -17 11.45 0.7
 6 -2 -16 123.15 2.25
 6 2 -16 134.4 2.25
 6 -2 -15 3.07 0.47
 6 2 -15 4.95 0.56
 6 -2 -14 1.09 0.3
 6 2 -14 0.43 0.27
 6 -2 -13 84.52 1.74
 6 2 -13 81.38 1.63
 6 -2 -12 59.8 1.46
 6 2 -12 63.58 1.44
 6 -2 -11 83.68 1.67
 6 2 -11 85.44 1.63
 6 -2 -10 11.81 0.68
 6 2 -10 10.59 0.63
 6 -2 -9 27.1 0.97
 6 2 -9 25.74 0.92
 6 -2 -8 93.32 1.67
 6 2 -8 96.08 1.64
 6 -2 -7 34.05 0.98
 6 2 -7 35.49 0.97
 6 -2 -6 65.12 1.35
 6 2 -6 63.23 1.28
 6 -2 -5 30.69 0.91
 6 2 -5 32.7 0.9
 6 -2 -4 201.06 2.39
 6 2 -4 212.94 2.4
 6 -2 -3 36.43 0.98
 6 2 -3 37.11 0.94
 6 -2 -2 304.57 3
 6 2 -2 302.6 2.9
 6 -2 -1 99.77 1.56
 6 2 -1 93.37 1.43
 6 -2 0 14.39 0.65
 6 2 0 15.22 0.64
 6 -2 1 673.11 5.1
 6 2 1 660.58 4.98
 6 -2 2 59.25 1.2
 6 2 2 39.57 0.99
 6 -2 3 2.91 0.37
 6 2 3 3.38 0.37
 6 -2 4 6.52 0.49
 6 2 4 5.96 0.42
 6 -2 5 81.5 1.46
 6 2 5 86.81 1.5
 6 -2 6 260.13 2.88
 6 2 6 259.64 2.86
 6 -2 7 7.46 0.57
 6 2 7 8.57 0.57
 6 -2 8 65.24 1.43
 6 2 8 67.1 1.4
 6 -2 9 52.57 1.29
 6 2 9 48.75 1.21
 6 -2 10 192.4 2.61
 6 2 10 182.77 2.49
 6 -2 11 56.31 1.39
 6 2 11 54.64 1.39
 6 -2 12 39.48 1.19
 6 2 12 35.84 1.18
 6 -2 13 145.88 2.37
 6 2 13 146.62 2.39
 6 -2 14 59.11 1.56
 6 2 14 54.63 1.49
 6 -2 15 137.3 2.44
 6 2 15 136.69 2.39
 6 -2 16 10.14 0.75
 6 2 16 9.93 0.73
 6 -2 17 3.12 0.53
 6 2 17 2.81 0.5
 6 -2 18 58.54 1.67
 6 2 18 56.27 1.62
 6 -2 19 21.11 1.07
 6 2 19 19.91 1.02
 6 -2 20 59.11 1.76
 6 2 20 52.69 1.61
 6 -2 21 1.96 0.55
 6 2 21 1.61 0.48
 6 -2 22 2.64 0.54
 6 2 22 3.05 0.54
 6 -2 23 28.82 1.32
 6 2 23 28.07 1.29
 6 -2 24 20.81 1.18
 6 2 24 17.69 1.06
 6 -2 25 31.87 1.45
 6 2 25 32.32 1.43
 6 -3 -30 1.64 0.63
 6 3 -30 0.66 0.49
 6 -3 -29 48.73 1.82
 6 3 -29 56.71 1.95
 6 -3 -28 38.93 1.6
 6 3 -28 38.57 1.59
 6 -3 -27 68.34 2.07
 6 3 -27 62.3 1.9
 6 -3 -26 -0.27 0.35
 6 3 -26 0.49 0.34
 6 -3 -25 9.84 0.82
 6 3 -25 9.67 0.78
 6 -3 -24 3.12 0.53
 6 3 -24 2.2 0.48
 6 -3 -23 47.1 1.55
 6 3 -23 49.17 1.56
 6 -3 -22 4.55 0.52
 6 3 -22 5.01 0.56
 6 -3 -21 5.46 0.59
 6 3 -21 5.52 0.55
 6 -3 -20 47.64 1.51
 6 3 -20 47.06 1.39
 6 -3 -19 49.17 1.5
 6 3 -19 52.5 1.47
 6 -3 -18 18.51 0.92
 6 3 -18 15.88 0.88
 6 -3 -17 9.52 0.67
 6 3 -17 7.72 0.6
 6 -3 -16 55.22 1.49
 6 3 -16 53.93 1.36
 6 -3 -15 51.74 1.45
 6 3 -15 48.42 1.29
 6 -3 -14 53.49 1.41
 6 3 -14 53.41 1.35
 6 -3 -13 10.84 0.68
 6 3 -13 8.93 0.58
 6 -3 -12 23.82 0.97
 6 3 -12 21.68 0.84
 6 -3 -11 8.11 0.65
 6 3 -11 5.65 0.56
 6 -3 -10 3.39 0.44
 6 3 -10 3.29 0.42
 6 -3 -9 4.88 0.55
 6 3 -9 5.44 0.49
 6 -3 -8 36.87 1.09
 6 3 -8 39.21 1.05
 6 -3 -7 4.65 0.46
 6 3 -7 4.93 0.45
 6 -3 -6 54.98 1.23
 6 3 -6 59.55 1.22
 6 -3 -5 86.18 1.56
 6 3 -5 87.26 1.46
 6 -3 -4 90.69 1.53
 6 3 -4 98.15 1.53
 6 -3 -3 20.72 0.76
 6 3 -3 17.16 0.66
 6 -3 -2 36.64 0.97
 6 3 -2 37.79 0.91
 6 -3 -1 265.86 2.77
 6 3 -1 262.81 2.62
 6 -3 0 70.61 1.31
 6 3 0 76.63 1.3
 6 -3 1 30.6 0.88
 6 3 1 31.73 0.85
 6 -3 2 0.8 0.25
 6 3 2 1.53 0.33
 6 -3 3 189.78 2.31
 6 3 3 188.09 2.24
 6 -3 4 37.68 1.03
 6 3 4 38.68 0.96
 6 -3 5 33.84 0.96
 6 3 5 34.93 0.94
 6 -3 6 3.98 0.43
 6 3 6 4.48 0.5
 6 -3 7 128.35 1.97
 6 3 7 129.02 1.93
 6 -3 8 201.67 2.59
 6 3 8 205.56 2.57
 6 -3 9 93.75 1.77
 6 3 9 92.15 1.69
 6 -3 10 60.12 1.42
 6 3 10 59.7 1.37
 6 -3 11 98.45 1.86
 6 3 11 92.29 1.76
 6 -3 12 12.78 0.72
 6 3 12 12.92 0.75
 6 -3 13 64.26 1.55
 6 3 13 66.93 1.59
 6 -3 14 -0.03 0.26
 6 3 14 -0.43 0.32
 6 -3 15 74.59 1.75
 6 3 15 72.37 1.74
 6 -3 16 44.13 1.39
 6 3 16 45.57 1.41
 6 -3 17 121 2.38
 6 3 17 113.44 2.25
 6 -3 18 9.78 0.76
 6 3 18 9.18 0.73
 6 -3 19 12.63 0.87
 6 3 19 10.75 0.8
 6 -3 20 2.87 0.56
 6 3 20 2.93 0.58
 6 -3 21 95.65 2.29
 6 3 21 93.74 2.2
 6 -3 22 16.81 1.03
 6 3 22 16.13 0.99
 6 -3 23 0.16 0.46
 6 3 23 0.25 0.4
 6 -3 24 0.75 0.5
 6 3 24 0.74 0.43
 6 -3 25 39.58 1.61
 6 3 25 38.35 1.55
 6 4 -30 3.3 0.66
 6 -4 -29 68.33 2.19
 6 4 -29 64.78 2.04
 6 -4 -28 -0.06 0.42
 6 4 -28 0.15 0.57
 6 -4 -27 14.06 0.97
 6 4 -27 16.09 1.07
 6 -4 -26 2.49 0.56
 6 4 -26 3.82 0.59
 6 -4 -25 59.25 1.89
 6 4 -25 55.92 1.71
 6 -4 -24 0.4 0.38
 6 4 -24 0.13 0.35
 6 -4 -23 0.38 0.3
 6 4 -23 0.85 0.4
 6 -4 -22 2.87 0.47
 6 4 -22 5.4 0.62
 6 -4 -21 20.08 0.99
 6 4 -21 20.59 0.97
 6 -4 -20 3.15 0.5
 6 4 -20 4.96 0.51
 6 -4 -19 8.23 0.71
 6 4 -19 9.32 0.64
 6 -4 -18 -0.24 0.28
 6 4 -18 0.11 0.29
 6 -4 -17 91.65 1.97
 6 4 -17 97.8 1.93
 6 -4 -16 3.15 0.46
 6 4 -16 5.22 0.49
 6 -4 -15 55.04 1.49
 6 4 -15 51.33 1.29
 6 -4 -14 0.95 0.36
 6 4 -14 1.3 0.33
 6 -4 -13 7.58 0.61
 6 4 -13 5.99 0.53
 6 -4 -12 15.35 0.79
 6 4 -12 14.49 0.67
 6 -4 -11 0.36 0.3
 6 4 -11 0.96 0.29
 6 -4 -10 -0.61 0.22
 6 4 -10 -0.26 0.2
 6 -4 -9 18.75 0.82
 6 4 -9 19.31 0.74
 6 -4 -8 0.03 0.27
 6 4 -8 0.04 0.24
 6 -4 -7 83.55 1.57
 6 4 -7 86.65 1.48
 6 -4 -6 0.76 0.24
 6 4 -6 0.65 0.22
 6 -4 -5 29.52 0.93
 6 4 -5 32.16 0.91
 6 -4 -4 23.74 0.82
 6 4 -4 24.87 0.75
 6 -4 -3 376.53 3.56
 6 4 -3 390.52 3.43
 6 -4 -2 9.03 0.56
 6 4 -2 9.38 0.47
 6 -4 -1 15.86 0.65
 6 4 -1 15.17 0.57
 6 -4 0 4.1 0.38
 6 4 0 4.48 0.4
 6 -4 1 30.5 0.88
 6 4 1 34.18 0.85
 6 -4 2 6.83 0.48
 6 4 2 6.64 0.47
 6 -4 3 5.41 0.44
 6 4 3 5.11 0.45
 6 -4 4 35.52 1
 6 4 4 35.49 0.92
 6 -4 5 150.82 2.11
 6 4 5 160.06 2.09
 6 -4 6 20.08 0.77
 6 4 6 20.76 0.8
 6 -4 7 119.22 1.9
 6 4 7 110.74 1.8
 6 -4 8 6.83 0.53
 6 4 8 6.29 0.51
 6 -4 9 192.43 2.57
 6 4 9 180.71 2.42
 6 -4 10 15.29 0.8
 6 4 10 14.02 0.68
 6 -4 11 72.64 1.62
 6 4 11 68.54 1.5
 6 -4 12 0.07 0.26
 6 4 12 0.65 0.31
 6 -4 13 63.73 1.55
 6 4 13 58.94 1.49
 6 -4 14 5.94 0.54
 6 4 14 7.2 0.63
 6 -4 15 60.95 1.59
 6 4 15 58.19 1.55
 6 -4 16 5.66 0.58
 6 4 16 4.89 0.61
 6 -4 17 46.16 1.43
 6 4 17 47.47 1.45
 6 -4 18 2.27 0.47
 6 4 18 2.78 0.54
 6 -4 19 201.12 3.23
 6 4 19 187.64 3.07
 6 -4 20 0.64 0.38
 6 4 20 1 0.44
 6 -4 21 0.25 0.36
 6 4 21 -0.22 0.39
 6 -4 22 1.72 0.48
 6 4 22 2.39 0.54
 6 -4 23 94.61 2.38
 6 4 23 85.76 2.19
 6 -4 24 4.5 0.64
 6 4 24 3.86 0.67
 6 -5 -29 12 1.01
 6 -5 -28 37.03 1.58
 6 -5 -27 93.1 2.45
 6 -5 -26 -0.29 0.36
 6 5 -26 -0.72 0.39
 6 -5 -25 -0.01 0.34
 6 5 -25 0.59 0.42
 6 -5 -24 17.41 1.04
 6 5 -24 17.9 0.96
 6 -5 -23 25.03 1.16
 6 5 -23 29.36 1.18
 6 -5 -22 4.12 0.55
 6 5 -22 3.25 0.54
 6 -5 -21 1.28 0.35
 6 5 -21 0.27 0.35
 6 -5 -20 62.07 1.71
 6 5 -20 63.27 1.6
 6 -5 -19 68.42 1.8
 6 5 -19 70.67 1.64
 6 -5 -18 11.94 0.79
 6 5 -18 13.15 0.73
 6 -5 -17 14.1 0.79
 6 5 -17 16.78 0.8
 6 -5 -16 45.8 1.35
 6 5 -16 43.99 1.25
 6 -5 -15 38.77 1.24
 6 5 -15 36.42 1.08
 6 -5 -14 29.53 1.12
 6 5 -14 29.18 0.94
 6 -5 -13 117.04 2.09
 6 5 -13 116.48 1.93
 6 -5 -12 7.32 0.58
 6 5 -12 7.24 0.53
 6 -5 -11 0.64 0.31
 6 5 -11 0.15 0.2
 6 -5 -10 5.5 0.59
 6 5 -10 5.62 0.52
 6 -5 -9 35.38 1.08
 6 5 -9 33.24 0.96
 6 -5 -8 4.27 0.5
 6 5 -8 4.05 0.42
 6 -5 -7 49.16 1.26
 6 5 -7 51.18 1.17
 6 -5 -6 112.41 1.85
 6 5 -6 137.32 1.88
 6 -5 -5 286.53 3.08
 6 5 -5 320.05 3.07
 6 -5 -4 96.9 1.66
 6 5 -4 102.29 1.54
 6 -5 -3 5.74 0.46
 6 5 -3 8.35 0.46
 6 -5 -2 0.11 0.19
 6 5 -2 0.36 0.21
 6 -5 -1 31.44 0.93
 6 5 -1 33.32 0.82
 6 -5 0 79.25 1.42
 6 5 0 78.32 1.28
 6 -5 1 6.58 0.45
 6 5 1 6.41 0.43
 6 -5 2 4.76 0.48
 6 5 2 5.9 0.42
 6 -5 3 24.3 0.81
 6 5 3 24.77 0.8
 6 -5 4 152.92 2.07
 6 5 4 153.72 1.99
 6 -5 5 15.7 0.71
 6 5 5 16.07 0.65
 6 -5 6 11.47 0.66
 6 5 6 11.98 0.6
 6 -5 7 114.66 1.88
 6 5 7 113.6 1.82
 6 -5 8 149.45 2.19
 6 5 8 145.77 2.11
 6 -5 9 72.9 1.52
 6 5 9 71.04 1.46
 6 -5 10 39.94 1.15
 6 5 10 36.04 1.05
 6 -5 11 27.27 1.01
 6 5 11 28.64 0.95
 6 -5 12 36.88 1.2
 6 5 12 31.39 1.04
 6 -5 13 41.16 1.27
 6 5 13 38.09 1.2
 6 -5 14 1.46 0.36
 6 5 14 0.67 0.34
 6 -5 15 40.98 1.31
 6 5 15 38.93 1.26
 6 -5 16 30.68 1.15
 6 5 16 33.23 1.22
 6 -5 17 82.81 1.94
 6 5 17 71.49 1.79
 6 -5 18 9.91 0.71
 6 5 18 9.54 0.77
 6 -5 19 3.44 0.49
 6 5 19 2.96 0.52
 6 -5 20 2.34 0.47
 6 5 20 1.24 0.42
 6 -5 21 88.93 2.17
 6 5 21 79.97 2.05
 6 -5 22 17.83 0.99
 6 5 22 15.16 0.97
 6 -5 23 12.54 0.84
 6 5 23 11.79 0.88
 6 -5 24 4.23 0.62
 6 5 24 4.61 0.68
 6 -6 -28 0.89 0.47
 6 -6 -27 0.8 0.43
 6 -6 -26 53.75 1.82
 6 -6 -25 35.22 1.48
 6 -6 -24 0.55 0.44
 6 -6 -23 6.61 0.69
 6 -6 -22 21.57 1.05
 6 -6 -21 78.82 1.97
 6 -6 -20 13.3 0.81
 6 -6 -19 13.13 0.81
 6 -6 -18 88.35 2.03
 6 -6 -17 45.3 1.41
 6 -6 -16 232.26 3.24
 6 -6 -15 14.53 0.79
 6 -6 -14 37.15 1.24
 6 -6 -13 77.88 1.75
 6 6 -13 80.85 1.52
 6 -6 -12 235.65 3.07
 6 6 -12 215.92 2.6
 6 -6 -11 142.62 2.28
 6 6 -11 142 2.02
 6 -6 -10 18.06 0.87
 6 6 -10 22.17 0.76
 6 -6 -9 81.3 1.66
 6 6 -9 84.78 1.5
 6 -6 -8 110.58 1.9
 6 6 -8 117.25 1.74
 6 -6 -7 196.45 2.6
 6 6 -7 202.56 2.33
 6 -6 -6 76.63 1.56
 6 6 -6 79.07 1.4
 6 -6 -5 101.36 1.75
 6 6 -5 105.14 1.57
 6 -6 -4 175.47 2.32
 6 6 -4 179.97 2.12
 6 -6 -3 66.39 1.39
 6 6 -3 64.37 1.17
 6 -6 -2 234.56 2.67
 6 6 -2 237.19 2.45
 6 -6 -1 13.57 0.64
 6 6 -1 9.65 0.47
 6 -6 0 80.3 1.47
 6 6 0 63.37 1.14
 6 -6 1 69.36 1.34
 6 6 1 70.46 1.25
 6 -6 2 66.22 1.31
 6 6 2 72.61 1.26
 6 -6 3 23.83 0.83
 6 6 3 22.73 0.74
 6 -6 4 80.42 1.47
 6 6 4 86.52 1.48
 6 -6 5 56.32 1.23
 6 6 5 62.96 1.25
 6 -6 6 126.68 1.96
 6 6 6 131.66 1.89
 6 -6 7 0.11 0.27
 6 6 7 -0.11 0.2
 6 -6 8 14.47 0.71
 6 6 8 15.11 0.72
 6 -6 9 39.86 1.13
 6 6 9 40.41 1.1
 6 -6 10 65.01 1.46
 6 6 10 65.19 1.42
 6 -6 11 0.07 0.23
 6 6 11 -0.31 0.21
 6 -6 12 24.72 0.96
 6 6 12 22.66 0.87
 6 -6 13 26.78 1.05
 6 6 13 26.32 0.97
 6 -6 14 21.11 0.98
 6 6 14 20.98 0.92
 6 -6 15 4.8 0.59
 6 6 15 5.26 0.58
 6 -6 16 18.03 0.92
 6 6 16 17.8 0.91
 6 -6 17 8.51 0.68
 6 6 17 5.78 0.63
 6 -6 18 9.97 0.71
 6 6 18 9.45 0.75
 6 -6 19 5.49 0.58
 6 6 19 4.11 0.59
 6 -6 20 38.59 1.38
 6 6 20 33.07 1.32
 6 -6 21 -0.59 0.37
 6 6 21 0.58 0.46
 6 -6 22 4.8 0.58
 6 6 22 3.69 0.62
 6 -6 23 32.31 1.33
 6 6 23 27.33 1.28
 6 -7 -27 4.58 0.65
 6 -7 -26 0.09 0.41
 6 -7 -25 2.72 0.56
 6 -7 -24 35.82 1.48
 6 -7 -23 36.87 1.46
 6 -7 -22 19.13 1.03
 6 -7 -21 3.77 0.51
 6 -7 -20 40.45 1.37
 6 -7 -19 5.33 0.53
 6 -7 -18 93.82 2.08
 6 -7 -17 4.6 0.56
 6 -7 -16 46.19 1.4
 6 -7 -15 12.95 0.76
 6 -7 -14 230.17 3.13
 6 -7 -13 4.63 0.59
 6 -7 -12 77.82 1.73
 6 -7 -11 105.99 1.95
 6 -7 -10 301.73 3.45
 6 -7 -9 90.55 1.79
 6 -7 -8 4.4 0.55
 6 -7 -7 3.43 0.44
 6 -7 -6 216.1 2.73
 6 -7 -5 2.98 0.44
 6 -7 -4 49.21 1.2
 6 -7 -3 2.35 0.37
 6 -7 -2 192.65 2.46
 6 -7 -1 42.14 1.06
 6 -7 0 127.53 1.9
 6 -7 1 28.04 0.91
 6 -7 2 172.72 2.24
 6 -7 3 13.28 0.61
 6 -7 4 97.33 1.62
 6 -7 5 64.35 1.35
 6 -7 6 3.2 0.37
 6 -7 7 15.7 0.69
 6 -7 8 60.61 1.39
 6 -7 9 33.7 1.09
 6 -7 10 7.29 0.56
 6 -7 11 5.05 0.48
 6 -7 12 35.46 1.11
 6 -7 13 1.8 0.35
 6 -7 14 46.53 1.35
 6 -7 15 -0.02 0.3
 6 -7 16 9.16 0.73
 6 -7 17 -0.39 0.36
 6 -7 18 34.5 1.32
 6 -7 19 2.13 0.49
 6 -7 20 -0.51 0.37
 6 -7 21 3.87 0.56
 6 -7 22 25.88 1.21
 6 -8 -26 37.56 1.54
 6 -8 -25 3.31 0.59
 6 -8 -24 2.92 0.53
 6 -8 -23 17.94 1.06
 6 -8 -22 78.61 2.08
 6 -8 -21 0.86 0.4
 6 -8 -20 62.57 1.75
 6 -8 -19 6.15 0.54
 6 -8 -18 39.99 1.33
 6 -8 -17 3.54 0.5
 6 -8 -16 33.39 1.22
 6 -8 -15 20.79 0.94
 6 -8 -14 21.59 0.92
 6 -8 -13 1.78 0.37
 6 -8 -12 151.4 2.46
 6 -8 -11 9.03 0.7
 6 -8 -10 0.9 0.31
 6 -8 -9 1.58 0.37
 6 -8 -8 275.66 3.23
 6 -8 -7 15.45 0.8
 6 -8 -6 0.27 0.27
 6 -8 -5 29.85 1.03
 6 -8 -4 155.98 2.25
 6 -8 -3 9 0.59
 6 -8 -2 17.76 0.73
 6 -8 -1 16.64 0.75
 6 -8 0 126.63 1.9
 6 -8 1 1.91 0.32
 6 -8 2 153.26 2.13
 6 -8 3 19.99 0.75
 6 -8 4 11.03 0.56
 6 -8 5 12.15 0.63
 6 -8 6 51.38 1.24
 6 -8 7 1.43 0.3
 6 -8 8 0.03 0.23
 6 -8 9 17.54 0.79
 6 -9 -21 10.95 0.83
 6 -9 -20 74.25 1.95
 6 -9 -19 9.77 0.72
 6 -9 -18 17.56 0.88
 7 0 -30 0.28 0.45
 7 0 -29 -0.14 0.37
 7 0 -28 6.56 0.8
 7 0 -27 0.45 0.42
 7 0 -26 11.27 0.87
 7 0 -25 -0.35 0.28
 7 0 -24 72.12 1.97
 7 0 -23 -0.43 0.28
 7 0 -22 8.18 0.7
 7 0 -21 0.03 0.32
 7 0 -20 34.33 1.27
 7 0 -19 -0.13 0.26
 7 0 -18 67.19 1.7
 7 0 -17 0.17 0.32
 7 0 -16 86.86 1.89
 7 0 -15 -0.26 0.23
 7 0 -14 128.35 2.25
 7 0 -13 -0.25 0.29
 7 0 -12 119.36 2.11
 7 0 -11 0.5 0.28
 7 0 -10 816.11 6.52
 7 0 -9 0.79 0.31
 7 0 -8 3.62 0.45
 7 0 -7 -0.31 0.23
 7 0 -6 427.85 4.04
 7 0 -5 -0.17 0.19
 7 0 -4 209.09 2.55
 7 0 -3 -0.2 0.21
 7 0 -2 465.37 4.14
 7 0 -1 -0.27 0.19
 7 0 0 24.19 0.85
 7 0 1 -0.46 0.16
 7 0 2 312.9 3.23
 7 0 3 -0.03 0.25
 7 0 4 291.08 3.19
 7 0 5 0.31 0.19
 7 0 6 216.91 2.72
 7 0 7 0.1 0.22
 7 0 8 16.09 0.79
 7 0 9 -0.06 0.3
 7 0 10 208.04 2.84
 7 0 11 0.68 0.29
 7 0 12 171.85 2.65
 7 0 13 -0.35 0.24
 7 0 14 2.53 0.4
 7 0 15 0.13 0.28
 7 0 16 23.8 1.02
 7 0 17 -0.27 0.25
 7 0 18 10.44 0.75
 7 0 19 0.33 0.32
 7 0 20 34.71 1.37
 7 0 21 -0.03 0.35
 7 0 22 14.89 0.98
 7 0 23 -0.27 0.41
 7 0 24 11.57 0.91
 7 -1 -30 21.4 1.25
 7 1 -30 19.62 1.19
 7 -1 -29 0.66 0.49
 7 1 -29 -0.2 0.38
 7 -1 -28 3.68 0.68
 7 1 -28 3.15 0.56
 7 -1 -27 1.32 0.48
 7 1 -27 0.92 0.51
 7 -1 -26 30.72 1.37
 7 1 -26 31.59 1.39
 7 -1 -25 1.88 0.43
 7 1 -25 1.08 0.41
 7 -1 -24 0.38 0.31
 7 1 -24 0.05 0.32
 7 -1 -23 1.31 0.37
 7 1 -23 1.5 0.43
 7 -1 -22 54.48 1.69
 7 1 -22 59.06 1.73
 7 -1 -21 48.12 1.57
 7 1 -21 46.05 1.53
 7 -1 -20 1.18 0.41
 7 1 -20 0.92 0.38
 7 -1 -19 28.4 1.13
 7 1 -19 28.41 1.12
 7 -1 -18 81.63 1.9
 7 1 -18 80.33 1.86
 7 -1 -17 12.36 0.81
 7 1 -17 12.77 0.81
 7 -1 -16 16.07 0.86
 7 1 -16 21.81 0.98
 7 -1 -15 7.45 0.63
 7 1 -15 8.38 0.65
 7 -1 -14 182.71 2.76
 7 1 -14 171.9 2.62
 7 -1 -13 37.28 1.27
 7 1 -13 33.94 1.19
 7 -1 -12 118.5 2.12
 7 1 -12 118.72 2.08
 7 -1 -11 55.13 1.41
 7 1 -11 58.47 1.43
 7 -1 -10 113.34 2.03
 7 1 -10 117.01 2.02
 7 -1 -9 33.15 1.08
 7 1 -9 33.16 1.07
 7 -1 -8 410.13 4.04
 7 1 -8 420.18 4.06
 7 -1 -7 68.11 1.48
 7 1 -7 71.05 1.49
 7 -1 -6 54.67 1.31
 7 1 -6 55.84 1.29
 7 -1 -5 2.01 0.33
 7 1 -5 3.33 0.41
 7 -1 -4 506.93 4.45
 7 1 -4 539.11 4.58
 7 -1 -3 41.67 1.12
 7 1 -3 43.9 1.09
 7 -1 -2 0.16 0.21
 7 1 -2 0.1 0.2
 7 -1 -1 46.75 1.15
 7 1 -1 56.52 1.25
 7 -1 0 472.05 4.18
 7 1 0 488.13 4.24
 7 -1 1 164.64 2.21
 7 1 1 167.3 2.2
 7 -1 2 82.36 1.54
 7 1 2 87.36 1.57
 7 -1 3 3.56 0.44
 7 1 3 3.43 0.42
 7 -1 4 126.78 2
 7 1 4 128.69 1.98
 7 -1 5 60.92 1.36
 7 1 5 56.68 1.28
 7 -1 6 118.78 1.94
 7 1 6 124.11 1.98
 7 -1 7 0.87 0.25
 7 1 7 0.91 0.29
 7 -1 8 47.44 1.27
 7 1 8 47.55 1.29
 7 -1 9 24.81 0.99
 7 1 9 24.94 0.99
 7 -1 10 191.13 2.76
 7 1 10 186.4 2.66
 7 -1 11 0.56 0.29
 7 1 11 1.08 0.33
 7 -1 12 3.5 0.48
 7 1 12 2.57 0.42
 7 -1 13 12.57 0.74
 7 1 13 10.18 0.66
 7 -1 14 154.37 2.61
 7 1 14 141.4 2.46
 7 -1 15 5.63 0.53
 7 1 15 6.65 0.58
 7 -1 16 17.26 0.87
 7 1 16 17.63 0.9
 7 -1 17 1.1 0.32
 7 1 17 0.47 0.32
 7 -1 18 36.57 1.33
 7 1 18 37.91 1.37
 7 -1 19 2.09 0.44
 7 1 19 2.22 0.49
 7 -1 20 28.39 1.24
 7 1 20 27.17 1.23
 7 -1 21 11.89 0.85
 7 1 21 9.84 0.81
 7 -1 22 34.15 1.43
 7 1 22 31.19 1.38
 7 -1 23 0.53 0.4
 7 1 23 0.33 0.42
 7 -1 24 34.92 1.48
 7 1 24 36.47 1.53
 7 -2 -30 0.9 0.46
 7 2 -30 0.3 0.47
 7 -2 -29 14.86 1.05
 7 2 -29 13.15 0.97
 7 -2 -28 35.24 1.58
 7 2 -28 37.84 1.55
 7 -2 -27 12.32 0.98
 7 2 -27 11.03 0.91
 7 -2 -26 7.41 0.75
 7 2 -26 5.48 0.77
 7 -2 -25 12.96 0.88
 7 2 -25 16.04 0.97
 7 -2 -24 19.79 1.07
 7 2 -24 23.59 1.11
 7 -2 -23 47.71 1.59
 7 2 -23 49.24 1.58
 7 -2 -22 1.39 0.41
 7 2 -22 2.4 0.45
 7 -2 -21 2.32 0.51
 7 2 -21 1.59 0.41
 7 -2 -20 62.19 1.74
 7 2 -20 61.53 1.7
 7 -2 -19 53.02 1.56
 7 2 -19 55.63 1.56
 7 -2 -18 4.99 0.59
 7 2 -18 4.94 0.54
 7 -2 -17 38.48 1.34
 7 2 -17 37.8 1.27
 7 -2 -16 100.79 2.08
 7 2 -16 104.4 2.07
 7 -2 -15 64.19 1.63
 7 2 -15 62.51 1.53
 7 -2 -14 8.59 0.7
 7 2 -14 10.36 0.68
 7 -2 -13 7.44 0.71
 7 2 -13 5.6 0.6
 7 -2 -12 120.01 2.15
 7 2 -12 117.44 2.05
 7 -2 -11 137.39 2.26
 7 2 -11 143.43 2.23
 7 -2 -10 5.37 0.63
 7 2 -10 6.1 0.61
 7 -2 -9 78.15 1.67
 7 2 -9 80.18 1.63
 7 -2 -8 183.23 2.53
 7 2 -8 196.3 2.55
 7 -2 -7 40.62 1.14
 7 2 -7 37.27 1.06
 7 -2 -6 173.96 2.4
 7 2 -6 179.47 2.38
 7 -2 -5 90.96 1.64
 7 2 -5 86.28 1.54
 7 -2 -4 26.2 0.89
 7 2 -4 25.62 0.86
 7 -2 -3 33.73 1.03
 7 2 -3 32.6 0.95
 7 -2 -2 139.65 2.03
 7 2 -2 134.16 1.94
 7 -2 -1 232.56 2.68
 7 2 -1 229.04 2.6
 7 -2 0 91.52 1.56
 7 2 0 95.14 1.61
 7 -2 1 71.29 1.42
 7 2 1 65.54 1.32
 7 -2 2 34.39 1
 7 2 2 33.76 0.98
 7 -2 3 279.14 3.09
 7 2 3 284.6 3.08
 7 -2 4 23.36 0.91
 7 2 4 25.97 0.89
 7 -2 5 0.59 0.31
 7 2 5 0.97 0.23
 7 -2 6 3.55 0.45
 7 2 6 3.8 0.44
 7 -2 7 41.4 1.16
 7 2 7 40.06 1.13
 7 -2 8 191.07 2.63
 7 2 8 195.13 2.66
 7 -2 9 10.7 0.69
 7 2 9 10.03 0.68
 7 -2 10 47.99 1.37
 7 2 10 46.2 1.29
 7 -2 11 5.97 0.63
 7 2 11 3.97 0.47
 7 -2 12 118.34 2.19
 7 2 12 112.1 2.09
 7 -2 13 54.63 1.49
 7 2 13 52.72 1.44
 7 -2 14 13.22 0.78
 7 2 14 12.76 0.74
 7 -2 15 5.02 0.54
 7 2 15 5.66 0.54
 7 -2 16 80.21 1.92
 7 2 16 81.48 1.91
 7 -2 17 26.43 1.12
 7 2 17 24.54 1.09
 7 -2 18 26.34 1.13
 7 2 18 25.35 1.13
 7 -2 19 9.41 0.73
 7 2 19 11.99 0.84
 7 -2 20 31.05 1.28
 7 2 20 33.58 1.36
 7 -2 21 1.26 0.43
 7 2 21 0.89 0.43
 7 -2 22 44.74 1.6
 7 2 22 46.14 1.67
 7 -2 23 3.28 0.56
 7 2 23 2.66 0.57
 7 -2 24 1.51 0.45
 7 2 24 1.38 0.55
 7 3 -30 4.58 0.8
 7 -3 -29 32.09 1.51
 7 3 -29 29.36 1.4
 7 -3 -28 2.65 0.63
 7 3 -28 1.55 0.5
 7 -3 -27 86.57 2.41
 7 3 -27 82.66 2.24
 7 -3 -26 19.79 1.15
 7 3 -26 20.59 1.15
 7 -3 -25 77.26 2.13
 7 3 -25 74.03 2.05
 7 -3 -24 0.23 0.31
 7 3 -24 0.51 0.32
 7 -3 -23 38.67 1.44
 7 3 -23 38.42 1.36
 7 -3 -22 4.02 0.58
 7 3 -22 4.07 0.57
 7 -3 -21 68.92 1.91
 7 3 -21 72.31 1.85
 7 -3 -20 3.91 0.56
 7 3 -20 6.04 0.69
 7 -3 -19 5.43 0.59
 7 3 -19 7.28 0.64
 7 -3 -18 50.3 1.52
 7 3 -18 51.91 1.47
 7 -3 -17 106.62 2.24
 7 3 -17 110.98 2.14
 7 -3 -16 5.11 0.63
 7 3 -16 5.88 0.61
 7 -3 -15 5.19 0.61
 7 3 -15 4.55 0.54
 7 -3 -14 14.49 0.84
 7 3 -14 13.78 0.76
 7 -3 -13 186.82 2.79
 7 3 -13 184.23 2.64
 7 -3 -12 1.14 0.37
 7 3 -12 0.33 0.33
 7 -3 -11 10.6 0.7
 7 3 -11 11.48 0.69
 7 -3 -10 88.84 1.8
 7 3 -10 95.06 1.77
 7 -3 -9 73.04 1.62
 7 3 -9 74.88 1.56
 7 -3 -8 0.05 0.24
 7 3 -8 0.65 0.25
 7 -3 -7 13.56 0.68
 7 3 -7 11.38 0.61
 7 -3 -6 5.81 0.54
 7 3 -6 5.82 0.52
 7 -3 -5 11.18 0.62
 7 3 -5 10.52 0.57
 7 -3 -4 35.06 1.01
 7 3 -4 36.01 1
 7 -3 -3 76.99 1.5
 7 3 -3 82.62 1.49
 7 -3 -2 34.99 1.01
 7 3 -2 32.9 0.92
 7 -3 -1 0.02 0.17
 7 3 -1 -0.04 0.18
 7 -3 0 0.57 0.24
 7 3 0 0.04 0.23
 7 -3 1 97.5 1.68
 7 3 1 102.77 1.65
 7 -3 2 7.58 0.53
 7 3 2 8.81 0.53
 7 -3 3 7.84 0.54
 7 3 3 8.35 0.58
 7 -3 4 68.45 1.44
 7 3 4 74.83 1.49
 7 -3 5 68.1 1.48
 7 3 5 72.14 1.45
 7 -3 6 52.57 1.32
 7 3 6 54.6 1.29
 7 -3 7 5.3 0.49
 7 3 7 5.1 0.5
 7 -3 8 0.88 0.26
 7 3 8 1.45 0.35
 7 -3 9 60.85 1.47
 7 3 9 62.84 1.49
 7 -3 10 21.73 0.93
 7 3 10 20.98 0.89
 7 -3 11 36.95 1.24
 7 3 11 38.8 1.19
 7 -3 12 14.23 0.83
 7 3 12 14.22 0.74
 7 -3 13 30.7 1.16
 7 3 13 29.74 1.08
 7 -3 14 6.49 0.61
 7 3 14 9.84 0.66
 7 -3 15 56.2 1.58
 7 3 15 52.82 1.5
 7 -3 16 1.45 0.39
 7 3 16 0.22 0.29
 7 -3 17 34.01 1.27
 7 3 17 30.12 1.2
 7 -3 18 52.45 1.61
 7 3 18 47.13 1.53
 7 -3 19 53.33 1.66
 7 3 19 51.43 1.64
 7 -3 20 24.68 1.13
 7 3 20 19.2 1.05
 7 -3 21 11.24 0.79
 7 3 21 12.55 0.9
 7 -3 22 1.36 0.43
 7 3 22 0.84 0.46
 7 -3 23 53.67 1.77
 7 3 23 49.84 1.74
 7 -3 24 5.92 0.69
 7 3 24 4.32 0.65
 7 -4 -29 112.59 2.82
 7 4 -29 107.04 2.66
 7 -4 -28 0.52 0.53
 7 4 -28 0.08 0.45
 7 -4 -27 64.9 2.1
 7 4 -27 66.55 1.99
 7 -4 -26 0.51 0.42
 7 4 -26 0.36 0.41
 7 -4 -25 59.08 1.88
 7 4 -25 60.38 1.84
 7 -4 -24 7.7 0.68
 7 4 -24 4.74 0.64
 7 -4 -23 58.37 1.79
 7 4 -23 60.39 1.74
 7 4 -22 -0.34 0.27
 7 -4 -21 64.31 1.86
 7 4 -21 64.19 1.71
 7 -4 -20 13.82 0.92
 7 4 -20 12.82 0.81
 7 -4 -19 115.99 2.38
 7 4 -19 113.76 2.26
 7 -4 -18 -0.46 0.24
 7 4 -18 6.7 0.59
 7 -4 -17 13.13 0.86
 7 4 -17 16.57 0.82
 7 -4 -16 20.13 1.02
 7 4 -16 21.98 0.94
 7 -4 -15 227.17 3.19
 7 4 -15 227.22 3.03
 7 -4 -14 3.88 0.53
 7 4 -14 3.6 0.45
 7 -4 -13 84.06 1.85
 7 4 -13 88.72 1.75
 7 -4 -12 0.74 0.41
 7 4 -12 0.95 0.35
 7 -4 -11 115.75 2.11
 7 4 -11 121.49 2.01
 7 -4 -10 16.6 0.82
 7 4 -10 17.75 0.77
 7 -4 -9 1.77 0.44
 7 4 -9 2.06 0.39
 7 -4 -8 7.61 0.61
 7 4 -8 8.56 0.61
 7 -4 -7 165.22 2.39
 7 4 -7 176.11 2.33
 7 -4 -6 2.14 0.36
 7 4 -6 1.68 0.33
 7 -4 -5 54.37 1.33
 7 4 -5 56.35 1.24
 7 -4 -4 19.08 0.76
 7 4 -4 23.58 0.79
 7 -4 -3 4.33 0.44
 7 4 -3 3.97 0.43
 7 -4 -2 10.73 0.64
 7 4 -2 10.41 0.54
 7 -4 -1 56.24 1.26
 7 4 -1 63.25 1.25
 7 -4 0 2.02 0.33
 7 4 0 2.66 0.35
 7 -4 1 9.16 0.58
 7 4 1 9.82 0.54
 7 -4 2 58.38 1.32
 7 4 2 63.82 1.3
 7 -4 3 56.91 1.29
 7 4 3 58.24 1.28
 7 -4 4 4.83 0.45
 7 4 4 4.76 0.5
 7 -4 5 0.37 0.26
 7 4 5 0.3 0.22
 7 -4 6 1.76 0.42
 7 4 6 2.03 0.35
 7 -4 7 181.61 2.58
 7 4 7 187.62 2.52
 7 -4 8 0.7 0.28
 7 4 8 0.46 0.3
 7 -4 9 129.63 2.19
 7 4 9 126.48 2.12
 7 -4 10 0 0.25
 7 4 10 0.59 0.31
 7 -4 11 60.67 1.53
 7 4 11 61.7 1.48
 7 -4 12 16.29 0.86
 7 4 12 18.35 0.83
 7 -4 13 30.58 1.18
 7 4 13 24.63 0.98
 7 -4 14 1.73 0.47
 7 4 14 1.28 0.32
 7 -4 15 55.11 1.58
 7 4 15 50.6 1.45
 7 -4 16 -0.34 0.32
 7 4 16 0.33 0.31
 7 -4 17 56.61 1.66
 7 4 17 54.2 1.58
 7 -4 18 0.35 0.31
 7 4 18 0.8 0.37
 7 -4 19 27.07 1.18
 7 4 19 26.35 1.18
 7 -4 20 9.86 0.75
 7 4 20 8.69 0.74
 7 -4 21 74.36 2.04
 7 4 21 68.63 1.96
 7 -4 22 6.46 0.63
 7 4 22 5.47 0.71
 7 -4 23 5.75 0.66
 7 4 23 5.6 0.68
 7 -5 -28 0.68 0.42
 7 -5 -27 32.83 1.5
 7 -5 -26 42.62 1.68
 7 -5 -25 48.38 1.71
 7 5 -25 51.7 1.66
 7 -5 -24 0.83 0.31
 7 5 -24 -0.06 0.35
 7 -5 -23 13.02 0.86
 7 5 -23 11.94 0.84
 7 -5 -22 23.41 1.13
 7 5 -22 22.46 1.03
 7 -5 -21 56.18 1.74
 7 5 -21 61.34 1.62
 7 -5 -20 6.84 0.68
 7 5 -20 9.97 0.69
 7 -5 -19 8.68 0.7
 7 5 -19 9.06 0.68
 7 -5 -18 113.92 2.31
 7 5 -18 104.81 2.1
 7 -5 -17 119.32 2.34
 7 5 -17 124.61 2.21
 7 -5 -16 27.32 1.15
 7 5 -16 27.91 0.99
 7 -5 -15 32.68 1.2
 7 5 -15 32.86 1.08
 7 -5 -14 14.9 0.83
 7 5 -14 13.45 0.74
 7 -5 -13 59.58 1.55
 7 5 -13 60.9 1.4
 7 -5 -12 0.47 0.33
 7 5 -12 0.5 0.28
 7 -5 -11 77.32 1.72
 7 5 -11 80.35 1.63
 7 -5 -10 10.7 0.7
 7 5 -10 10.92 0.66
 7 -5 -9 46.03 1.32
 7 5 -9 47.78 1.2
 7 -5 -8 4.53 0.55
 7 5 -8 6.56 0.62
 7 -5 -7 97.29 1.82
 7 5 -7 102.62 1.72
 7 -5 -6 4.75 0.5
 7 5 -6 15.33 0.67
 7 -5 -5 118.08 1.99
 7 5 -5 135.55 1.97
 7 -5 -4 40.31 1.13
 7 5 -4 52.56 1.16
 7 -5 -3 147.11 2.16
 7 5 -3 163.22 2.14
 7 -5 -2 15.54 0.71
 7 5 -2 16.25 0.67
 7 -5 -1 9.4 0.6
 7 5 -1 11.91 0.54
 7 -5 0 4.24 0.43
 7 5 0 5.05 0.42
 7 -5 1 80.62 1.52
 7 5 1 81.22 1.46
 7 -5 2 3.24 0.42
 7 5 2 3.48 0.38
 7 -5 3 14.29 0.7
 7 5 3 15.85 0.69
 7 -5 4 33.7 1.01
 7 5 4 36.72 1.06
 7 -5 5 108.49 1.88
 7 5 5 109.48 1.83
 7 -5 6 13.1 0.7
 7 5 6 11.83 0.61
 7 -5 7 22.61 0.93
 7 5 7 24.23 0.86
 7 -5 8 0.15 0.26
 7 5 8 -0.04 0.23
 7 -5 9 60.1 1.47
 7 5 9 59.4 1.45
 7 -5 10 42.6 1.23
 7 5 10 43.95 1.27
 7 -5 11 35.22 1.16
 7 5 11 36.28 1.15
 7 -5 12 13.12 0.74
 7 5 12 11.04 0.67
 7 -5 13 17.55 0.88
 7 5 13 13.93 0.75
 7 -5 14 22.08 1.03
 7 5 14 19.19 0.88
 7 -5 15 4.82 0.63
 7 5 15 3.87 0.47
 7 -5 16 1.34 0.44
 7 5 16 1.7 0.38
 7 -5 17 29.75 1.25
 7 5 17 24.16 1.05
 7 -5 18 52.49 1.64
 7 5 18 56.33 1.63
 7 -5 19 7.26 0.69
 7 5 19 6.42 0.63
 7 -5 20 45.24 1.57
 7 5 20 40.25 1.46
 7 -5 21 3.82 0.54
 7 5 21 2.98 0.51
 7 -5 22 6.63 0.68
 7 5 22 5.29 0.68
 7 -6 -28 19.16 1.16
 7 -6 -27 0.39 0.45
 7 -6 -26 1.27 0.51
 7 -6 -25 14.53 1.02
 7 -6 -24 35.75 1.44
 7 -6 -23 28.09 1.22
 7 -6 -22 0.55 0.31
 7 -6 -21 1.8 0.42
 7 -6 -20 33.62 1.34
 7 -6 -19 63.6 1.79
 7 -6 -18 9.03 0.69
 7 -6 -17 6.21 0.57
 7 -6 -16 33.72 1.24
 7 -6 -15 20.78 1
 7 -6 -14 84.23 1.88
 7 -6 -13 6.79 0.59
 7 -6 -12 37.2 1.24
 7 -6 -11 14.96 0.87
 7 6 -11 14.36 0.71
 7 -6 -10 41.63 1.28
 7 6 -10 44.32 1.2
 7 -6 -9 239.93 3.1
 7 6 -9 231.97 2.75
 7 -6 -8 36.92 1.19
 7 6 -8 38.21 1.05
 7 -6 -7 0.38 0.3
 7 6 -7 -0.1 0.25
 7 -6 -6 70 1.55
 7 6 -6 77.66 1.46
 7 -6 -5 121.05 2.03
 7 6 -5 124.31 1.84
 7 -6 -4 16.19 0.79
 7 6 -4 12.46 0.66
 7 -6 -3 39.28 1.12
 7 6 -3 30.88 0.88
 7 -6 -2 103.95 1.8
 7 6 -2 110.11 1.71
 7 -6 -1 60.66 1.36
 7 6 -1 58.75 1.21
 7 -6 0 29.31 0.98
 7 6 0 26.4 0.8
 7 -6 1 6.39 0.49
 7 6 1 5.36 0.47
 7 -6 2 216.36 2.69
 7 6 2 221.09 2.56
 7 -6 3 117.17 1.89
 7 6 3 123.49 1.84
 7 -6 4 15.17 0.74
 7 6 4 16.93 0.72
 7 -6 5 6.54 0.52
 7 6 5 7.21 0.57
 7 -6 6 72.9 1.53
 7 6 6 71.25 1.45
 7 -6 7 47.67 1.28
 7 6 7 43.55 1.14
 7 -6 8 80.64 1.72
 7 6 8 86.16 1.66
 7 -6 9 1.6 0.41
 7 6 9 1.21 0.32
 7 -6 10 3.66 0.46
 7 6 10 2.52 0.42
 7 -6 11 77.11 1.74
 7 6 11 73.49 1.67
 7 -6 12 37.16 1.2
 7 6 12 37.78 1.19
 7 -6 13 -0.14 0.27
 7 6 13 0.34 0.27
 7 -6 14 -0.18 0.29
 7 6 14 0.2 0.3
 7 -6 15 26.77 1.11
 7 6 15 25.37 1.01
 7 -6 16 71.35 1.84
 7 6 16 73.07 1.79
 7 -6 17 0.74 0.4
 7 6 17 0.73 0.32
 7 -6 18 17.88 1.04
 7 6 18 16.52 0.87
 7 -6 19 2.77 0.58
 7 6 19 1.3 0.37
 7 -6 20 30.69 1.35
 7 6 20 25.36 1.13
 7 -6 21 3.82 0.63
 7 6 21 3.3 0.5
 7 -7 -26 9.18 0.91
 7 -7 -25 -0.73 0.38
 7 -7 -24 3.24 0.56
 7 -7 -23 7.25 0.67
 7 -7 -22 32.68 1.3
 7 -7 -21 33.83 1.32
 7 -7 -20 12.73 0.83
 7 -7 -19 9.37 0.76
 7 -7 -18 34.69 1.31
 7 -7 -17 1.55 0.35
 7 -7 -16 48.09 1.45
 7 -7 -15 1.37 0.38
 7 -7 -14 74.35 1.8
 7 -7 -13 0.56 0.3
 7 -7 -12 189.97 2.83
 7 -7 -11 16.35 0.87
 7 -7 -10 153.83 2.5
 7 -7 -9 1.62 0.43
 7 -7 -8 264.22 3.27
 7 -7 -7 36.75 1.18
 7 -7 -6 18.84 0.87
 7 -7 -5 30.85 1.03
 7 -7 -4 193.53 2.63
 7 -7 -3 3 0.44
 7 -7 -2 2.23 0.37
 7 -7 -1 -0.26 0.2
 7 -7 0 251.88 2.98
 7 -7 1 26.21 0.95
 7 -7 2 63 1.4
 7 -7 3 6.16 0.51
 7 -7 4 259.77 3.06
 7 -7 5 6.6 0.59
 7 -7 6 95.38 1.79
 7 -7 7 0.65 0.26
 7 -7 8 68.94 1.56
 7 -7 9 0.6 0.3
 7 -7 10 49.88 1.41
 7 -7 11 10.37 0.71
 7 -7 12 22.15 0.96
 7 -7 13 18.98 0.9
 7 -7 14 82.22 1.89
 7 -7 15 7.57 0.6
 7 -7 16 6.62 0.6
 7 -7 17 1.75 0.39
 7 -7 18 51.69 1.61
 7 -7 19 6.32 0.66
 7 -7 20 14.41 0.92
 7 -8 -25 1.1 0.54
 7 -8 -24 30.27 1.4
 7 -8 -23 0.41 0.39
 7 -8 -22 0.35 0.34
 7 -8 -21 4.02 0.51
 7 -8 -20 30.81 1.22
 7 -8 -19 1.13 0.38
 7 -8 -18 5.69 0.62
 7 -8 -17 1.39 0.39
 7 -8 -16 48.76 1.46
 7 -8 -15 0.58 0.3
 7 -8 -14 3.31 0.5
 7 -8 -13 38.55 1.3
 7 -8 -12 124.05 2.26
 7 -8 -11 -0.27 0.25
 7 -8 -10 150.4 2.47
 7 -8 -9 18.36 0.94
 7 -8 -8 8.47 0.68
 7 -8 -7 1.43 0.38
 7 -8 -6 231.46 3.02
 7 -8 -5 25.21 1
 7 -8 -4 1.99 0.39
 7 -8 -3 -0.09 0.27
 7 -8 -2 251.41 3.04
 7 -8 -1 0.31 0.28
 7 -8 0 10.42 0.6
 7 -8 1 -0.11 0.24
 7 -8 2 158.16 2.34
 7 -8 3 2.07 0.37
 7 -8 4 134.87 2.14
 7 -8 5 2.32 0.36
 7 -8 6 46.65 1.24
 7 -8 7 5.71 0.57
 7 -8 8 64.18 1.5
 7 -8 9 3.1 0.42
 7 -8 10 39.94 1.22
 7 -8 11 2.75 0.46
 7 -9 -23 2.4 0.55
 7 -9 -22 53.96 1.77
 7 -9 -21 48.64 1.61
 7 -9 -20 1.49 0.37
 7 -9 -19 10.91 0.75
 7 -9 -18 33.62 1.27
 7 -9 -17 -0.18 0.32
 7 -9 -16 4.12 0.57
 7 -9 -15 1.95 0.44
 7 -9 -14 72.64 1.74
 8 0 -30 21.98 1.29
 8 0 -29 0.23 0.44
 8 0 -28 8.08 0.81
 8 0 -27 -0.91 0.39
 8 0 -26 5.23 0.59
 8 0 -25 -0.38 0.31
 8 0 -24 3 0.52
 8 0 -23 -0.44 0.38
 8 0 -22 92.47 2.25
 8 0 -21 -0.4 0.3
 8 0 -20 55.7 1.65
 8 0 -19 -0.09 0.28
 8 0 -18 0.4 0.37
 8 0 -17 0.39 0.31
 8 0 -16 18.53 0.92
 8 0 -15 -0.02 0.29
 8 0 -14 2.15 0.45
 8 0 -13 0.37 0.3
 8 0 -12 10.34 0.71
 8 0 -11 -0.06 0.29
 8 0 -10 33.15 1.14
 8 0 -9 0.03 0.26
 8 0 -8 221.03 2.91
 8 0 -7 -0.33 0.23
 8 0 -6 32.19 1.04
 8 0 -5 -0.1 0.19
 8 0 -4 45.44 1.22
 8 0 -3 -0.31 0.23
 8 0 -2 291.69 3.27
 8 0 -1 -0.56 0.23
 8 0 0 445.95 4.15
 8 0 1 0.09 0.25
 8 0 2 4.53 0.49
 8 0 3 -0.25 0.21
 8 0 4 353.93 3.81
 8 0 5 -0.29 0.29
 8 0 6 273.83 3.32
 8 0 7 0.5 0.3
 8 0 8 478.54 4.78
 8 0 9 0.51 0.3
 8 0 10 78.26 1.78
 8 0 11 0.11 0.31
 8 0 12 320.43 3.98
 8 0 13 0.8 0.37
 8 0 14 166.19 2.83
 8 0 15 0.14 0.29
 8 0 16 0.87 0.36
 8 0 17 0 0.33
 8 0 18 80.54 2.06
 8 0 19 -0.07 0.3
 8 0 20 1 0.37
 8 0 21 0.1 0.35
 8 0 22 69.09 2.03
 8 1 -30 6.65 0.77
 8 -1 -29 5.87 0.8
 8 1 -29 7.5 0.84
 8 -1 -28 24.72 1.33
 8 1 -28 22.84 1.28
 8 -1 -27 6.63 0.72
 8 1 -27 6.06 0.71
 8 -1 -26 6.44 0.68
 8 1 -26 5.97 0.62
 8 -1 -25 13.76 0.92
 8 1 -25 13.98 0.91
 8 -1 -24 58 1.85
 8 1 -24 63.37 1.89
 8 -1 -23 -0.6 0.37
 8 1 -23 0.49 0.39
 8 -1 -22 1.33 0.41
 8 1 -22 1.54 0.45
 8 -1 -21 30.06 1.25
 8 1 -21 33.55 1.3
 8 -1 -20 88.33 2.12
 8 1 -20 90.03 2.09
 8 -1 -19 28.23 1.22
 8 1 -19 28.88 1.19
 8 -1 -18 10.65 0.79
 8 1 -18 16.95 0.95
 8 -1 -17 14.43 0.84
 8 1 -17 12.49 0.8
 8 -1 -16 52.04 1.52
 8 1 -16 48.58 1.44
 8 -1 -15 0.76 0.39
 8 1 -15 0.38 0.34
 8 -1 -14 4.23 0.58
 8 1 -14 4.44 0.59
 8 -1 -13 6.63 0.65
 8 1 -13 8.53 0.7
 8 -1 -12 49.29 1.42
 8 1 -12 49.45 1.39
 8 -1 -11 22.39 1.03
 8 1 -11 23.81 1.04
 8 -1 -10 60.11 1.54
 8 1 -10 61.11 1.52
 8 -1 -9 22.07 0.93
 8 1 -9 21.63 0.9
 8 -1 -8 47.75 1.3
 8 1 -8 46.91 1.26
 8 -1 -7 21.02 0.89
 8 1 -7 22.31 0.91
 8 -1 -6 45.55 1.25
 8 1 -6 51.45 1.29
 8 -1 -5 65.54 1.46
 8 1 -5 67.47 1.47
 8 -1 -4 92.02 1.73
 8 1 -4 94.39 1.74
 8 -1 -3 1.11 0.35
 8 1 -3 1.73 0.36
 8 -1 -2 175.55 2.44
 8 1 -2 184.16 2.49
 8 -1 -1 84.58 1.63
 8 1 -1 89.42 1.66
 8 -1 0 52.58 1.28
 8 1 0 54.28 1.3
 8 -1 1 18.39 0.83
 8 1 1 17.67 0.76
 8 -1 2 287.61 3.27
 8 1 2 289.55 3.24
 8 -1 3 163.13 2.41
 8 1 3 156.27 2.32
 8 -1 4 2.95 0.45
 8 1 4 3.2 0.46
 8 -1 5 0.48 0.35
 8 1 5 0.31 0.29
 8 -1 6 226.37 3.02
 8 1 6 228.57 2.97
 8 -1 7 8.02 0.62
 8 1 7 9.22 0.64
 8 -1 8 61.55 1.52
 8 1 8 60.3 1.51
 8 -1 9 3.85 0.48
 8 1 9 4.44 0.51
 8 -1 10 183.62 2.8
 8 1 10 172.31 2.69
 8 -1 11 2.89 0.47
 8 1 11 2.22 0.45
 8 -1 12 136.89 2.51
 8 1 12 135.73 2.46
 8 -1 13 -0.28 0.31
 8 1 13 0.66 0.33
 8 -1 14 32.74 1.27
 8 1 14 32.19 1.21
 8 -1 15 16.16 0.92
 8 1 15 13.55 0.81
 8 -1 16 103.44 2.27
 8 1 16 98.38 2.21
 8 -1 17 1.41 0.36
 8 1 17 1.1 0.35
 8 -1 18 0.07 0.31
 8 1 18 0.28 0.32
 8 -1 19 5.65 0.59
 8 1 19 5.21 0.57
 8 -1 20 83.39 2.18
 8 1 20 78.92 2.1
 8 -1 21 1.41 0.41
 8 1 21 1.68 0.44
 8 -1 22 11.71 0.84
 8 1 22 13.34 0.87
 8 -2 -29 -0.8 0.43
 8 2 -29 -0.08 0.46
 8 -2 -28 0.76 0.54
 8 2 -28 0.97 0.52
 8 -2 -27 24.19 1.25
 8 2 -27 24.75 1.28
 8 -2 -26 56.15 1.86
 8 2 -26 52.74 1.77
 8 -2 -25 5.94 0.65
 8 2 -25 6.01 0.66
 8 -2 -24 2.78 0.53
 8 2 -24 2.95 0.51
 8 -2 -23 112.85 2.59
 8 2 -23 114.76 2.52
 8 -2 -22 45.74 1.62
 8 2 -22 46.73 1.6
 8 -2 -21 10.27 0.77
 8 2 -21 11.54 0.81
 8 -2 -20 4.65 0.56
 8 2 -20 5.61 0.59
 8 -2 -19 39.14 1.43
 8 2 -19 39.97 1.38
 8 -2 -18 159 2.85
 8 2 -18 167.84 2.87
 8 -2 -17 34.12 1.27
 8 2 -17 34.93 1.27
 8 -2 -16 1 0.33
 8 2 -16 0.59 0.38
 8 -2 -15 19.58 1
 8 2 -15 17.34 0.91
 8 -2 -14 45.49 1.45
 8 2 -14 47.94 1.43
 8 -2 -13 75.22 1.79
 8 2 -13 72.5 1.7
 8 -2 -12 5.19 0.57
 8 2 -12 6.26 0.6
 8 -2 -11 0.38 0.36
 8 2 -11 -0.09 0.28
 8 -2 -10 27.48 1.09
 8 2 -10 28.88 1.09
 8 -2 -9 153.19 2.44
 8 2 -9 154 2.38
 8 -2 -8 6.07 0.56
 8 2 -8 4.31 0.51
 8 -2 -7 247.94 3.13
 8 2 -7 248.57 3.02
 8 -2 -6 92.87 1.82
 8 2 -6 91.51 1.74
 8 -2 -5 74.96 1.57
 8 2 -5 74.06 1.53
 8 -2 -4 33.24 1.06
 8 2 -4 27.78 0.95
 8 -2 -3 179.76 2.52
 8 2 -3 180.13 2.45
 8 -2 -2 16.1 0.76
 8 2 -2 5.15 0.46
 8 -2 -1 47.34 1.21
 8 2 -1 47.95 1.2
 8 -2 0 9.6 0.63
 8 2 0 8.87 0.59
 8 -2 1 155.44 2.32
 8 2 1 159.6 2.28
 8 -2 2 51.46 1.3
 8 2 2 49.98 1.24
 8 -2 3 0.26 0.24
 8 2 3 0.96 0.28
 8 -2 4 78.83 1.65
 8 2 4 78.83 1.65
 8 -2 5 138.92 2.28
 8 2 5 143.36 2.28
 8 -2 6 9.76 0.71
 8 2 6 9.5 0.63
 8 -2 7 0.43 0.27
 8 2 7 0.93 0.3
 8 -2 8 36.27 1.17
 8 2 8 34.25 1.12
 8 -2 9 34.51 1.16
 8 2 9 32.92 1.13
 8 -2 10 58.45 1.54
 8 2 10 57.07 1.5
 8 -2 11 2.11 0.42
 8 2 11 2.16 0.49
 8 -2 12 -0.72 0.29
 8 2 12 -0.31 0.34
 8 -2 13 27.1 1.16
 8 2 13 21.79 1.01
 8 -2 14 40.68 1.42
 8 2 14 41.49 1.37
 8 -2 15 10.34 0.79
 8 2 15 9.55 0.7
 8 -2 16 -0.32 0.32
 8 2 16 0.28 0.3
 8 -2 17 21.64 1.08
 8 2 17 20.67 1.01
 8 -2 18 70.04 1.93
 8 2 18 64.73 1.82
 8 -2 19 8.44 0.71
 8 2 19 8.09 0.67
 8 -2 20 9.44 0.77
 8 2 20 9.62 0.72
 8 -2 21 26.14 1.24
 8 2 21 24.91 1.16
 8 -2 22 27.68 1.28
 8 2 22 25.34 1.19
 8 -3 -29 62.58 2.17
 8 3 -29 58.25 1.96
 8 -3 -28 12.66 1.01
 8 3 -28 14.57 1.06
 8 -3 -27 8.41 0.79
 8 3 -27 7.76 0.84
 8 -3 -26 1.51 0.44
 8 3 -26 2 0.49
 8 -3 -25 85.51 2.29
 8 3 -25 83.27 2.16
 8 -3 -24 13.56 0.94
 8 3 -24 14.35 0.89
 8 -3 -23 16.38 1.02
 8 3 -23 19.19 1
 8 -3 -22 -0.5 0.33
 8 3 -22 0.01 0.34
 8 -3 -21 151.75 2.89
 8 3 -21 136.42 2.65
 8 -3 -20 3.66 0.56
 8 3 -20 3.28 0.56
 8 -3 -19 61.18 1.76
 8 3 -19 60.05 1.66
 8 -3 -18 3.37 0.62
 8 3 -18 3.26 0.53
 8 -3 -17 77.35 1.93
 8 3 -17 79.09 1.89
 8 -3 -16 24.44 1.1
 8 3 -16 27.27 1.1
 8 -3 -15 222.13 3.26
 8 3 -15 242.64 3.28
 8 -3 -14 28.56 1.2
 8 3 -14 29.07 1.14
 8 -3 -13 21.67 1.03
 8 3 -13 20.32 0.98
 8 -3 -12 1.81 0.42
 8 3 -12 1.72 0.41
 8 -3 -11 339.44 3.97
 8 3 -11 343.86 3.83
 8 -3 -10 13.03 0.82
 8 3 -10 13.99 0.84
 8 -3 -9 0.42 0.3
 8 3 -9 -0.41 0.22
 8 -3 -8 65.6 1.56
 8 3 -8 73.04 1.57
 8 -3 -7 257.53 3.2
 8 3 -7 276.62 3.24
 8 -3 -6 1.7 0.41
 8 3 -6 2 0.38
 8 -3 -5 45.62 1.24
 8 3 -5 46.88 1.19
 8 -3 -4 43.52 1.2
 8 3 -4 40.74 1.12
 8 -3 -3 42.44 1.19
 8 3 -3 43.38 1.17
 8 -3 -2 7.64 0.58
 8 3 -2 8.42 0.52
 8 -3 -1 59.7 1.39
 8 3 -1 63.84 1.37
 8 -3 0 0.18 0.22
 8 3 0 1.2 0.28
 8 -3 1 -0.26 0.22
 8 3 1 0.22 0.22
 8 -3 2 10.82 0.68
 8 3 2 10.72 0.61
 8 -3 3 107.62 1.9
 8 3 3 109.52 1.89
 8 -3 4 9.67 0.63
 8 3 4 11.09 0.71
 8 -3 5 5.27 0.57
 8 3 5 6.2 0.58
 8 -3 6 76.92 1.72
 8 3 6 73.92 1.61
 8 -3 7 107.05 2.06
 8 3 7 103.3 1.93
 8 -3 8 17 0.82
 8 3 8 17.4 0.8
 8 -3 9 27.21 1.04
 8 3 9 27.62 1.01
 8 -3 10 5.07 0.49
 8 3 10 3.86 0.47
 8 -3 11 35.79 1.22
 8 3 11 34.19 1.21
 8 -3 12 7.06 0.61
 8 3 12 8.21 0.67
 8 -3 13 41.48 1.37
 8 3 13 42.1 1.37
 8 -3 14 5.39 0.64
 8 3 14 4.33 0.54
 8 -3 15 27.42 1.21
 8 3 15 28.57 1.15
 8 -3 16 29.57 1.28
 8 3 16 28.11 1.16
 8 -3 17 38.26 1.47
 8 3 17 36.48 1.34
 8 -3 18 0.27 0.38
 8 3 18 -0.6 0.29
 8 -3 19 7.09 0.71
 8 3 19 9.05 0.71
 8 -3 20 14.83 0.96
 8 3 20 14.84 0.89
 8 -3 21 27.72 1.29
 8 3 21 27.97 1.23
 8 -3 22 5.63 0.69
 8 3 22 5.04 0.6
 8 -4 -28 1.38 0.48
 8 4 -28 1.77 0.5
 8 -4 -27 127.93 2.96
 8 4 -27 130.4 2.88
 8 -4 -26 0.09 0.41
 8 4 -26 -0.38 0.43
 8 -4 -25 65.44 2.01
 8 4 -25 65.89 1.92
 8 -4 -24 3.09 0.52
 8 4 -24 2.41 0.45
 8 -4 -23 77 2.15
 8 4 -23 75.25 1.98
 8 -4 -22 8.43 0.76
 8 4 -22 8.79 0.73
 8 -4 -21 60.6 1.81
 8 4 -21 65.2 1.81
 8 -4 -20 0.31 0.29
 8 4 -20 -0.43 0.31
 8 -4 -19 201.61 3.28
 8 4 -19 212.09 3.18
 8 -4 -18 27 1.23
 8 4 -18 27.89 1.13
 8 -4 -17 171.28 2.95
 8 4 -17 177.44 2.86
 8 -4 -16 2.91 0.49
 8 4 -16 3.31 0.53
 8 -4 -15 55.87 1.6
 8 4 -15 57.9 1.5
 8 -4 -14 0.53 0.42
 8 4 -14 0.89 0.34
 8 -4 -13 326.08 3.99
 8 4 -13 337.81 3.87
 8 -4 -12 6.69 0.66
 8 4 -12 9.58 0.73
 8 -4 -11 7.21 0.62
 8 4 -11 7.51 0.59
 8 -4 -10 0.1 0.34
 8 4 -10 0.23 0.31
 8 -4 -9 259.6 3.35
 8 4 -9 265.38 3.22
 8 -4 -8 -0.12 0.24
 8 4 -8 -0.18 0.23
 8 -4 -7 4.53 0.51
 8 4 -7 5.31 0.5
 8 -4 -6 -0.13 0.29
 8 4 -6 -0.24 0.27
 8 -4 -5 275.48 3.31
 8 4 -5 290.09 3.22
 8 -4 -4 12.41 0.69
 8 4 -4 13.76 0.68
 8 -4 -3 94.3 1.8
 8 4 -3 94.04 1.7
 8 -4 -2 0.49 0.32
 8 4 -2 0.66 0.25
 8 -4 -1 -0.03 0.2
 8 4 -1 0.97 0.25
 8 -4 0 17.85 0.77
 8 4 0 18.26 0.75
 8 -4 1 118.78 2.01
 8 4 1 120.49 1.96
 8 -4 2 4.65 0.52
 8 4 2 4.99 0.46
 8 -4 3 0.15 0.23
 8 4 3 1.45 0.31
 8 -4 4 13.41 0.7
 8 4 4 11.98 0.69
 8 -4 5 123.75 2.14
 8 4 5 125.36 2.12
 8 -4 6 2.66 0.43
 8 4 6 2.98 0.43
 8 -4 7 1.23 0.39
 8 4 7 1.44 0.31
 8 -4 8 6.61 0.62
 8 4 8 7.35 0.56
 8 -4 9 121.57 2.26
 8 4 9 122.17 2.17
 8 -4 10 1.87 0.4
 8 4 10 1.89 0.37
 8 -4 11 47.08 1.39
 8 4 11 45.67 1.38
 8 -4 12 1.93 0.35
 8 4 12 1.24 0.41
 8 -4 13 24.53 1.05
 8 4 13 23.07 1.04
 8 -4 14 -0.04 0.32
 8 4 14 0.52 0.32
 8 -4 15 9.66 0.76
 8 4 15 10.16 0.71
 8 -4 16 1.53 0.49
 8 4 16 1.17 0.37
 8 -4 17 26 1.24
 8 4 17 23.98 1.08
 8 -4 18 1.52 0.48
 8 4 18 1.1 0.39
 8 -4 19 40.06 1.56
 8 4 19 34.51 1.34
 8 -4 20 0.6 0.47
 8 4 20 0.12 0.35
 8 -4 21 2.35 0.55
 8 4 21 2.11 0.43
 8 -5 -28 21.66 1.3
 8 -5 -27 0.14 0.44
 8 -5 -26 2.5 0.49
 8 -5 -25 60.42 1.93
 8 -5 -24 25.14 1.21
 8 -5 -23 28.19 1.29
 8 5 -23 27.43 1.16
 8 -5 -22 -0.63 0.34
 8 5 -22 0.24 0.33
 8 -5 -21 28.97 1.29
 8 5 -21 31.7 1.23
 8 -5 -20 22.23 1.09
 8 5 -20 22.34 1.07
 8 -5 -19 55.47 1.69
 8 5 -19 59.21 1.64
 8 -5 -18 14.8 0.93
 8 5 -18 14.27 0.8
 8 -5 -17 77.17 1.98
 8 5 -17 76.69 1.79
 8 -5 -16 51.9 1.57
 8 5 -16 53.71 1.51
 8 -5 -15 113.74 2.3
 8 5 -15 109.11 2.1
 8 -5 -14 5.73 0.61
 8 5 -14 5.25 0.55
 8 -5 -13 9.66 0.74
 8 5 -13 8.87 0.66
 8 -5 -12 6.98 0.67
 8 5 -12 5.45 0.62
 8 -5 -11 74.72 1.75
 8 5 -11 79.91 1.69
 8 -5 -10 11.57 0.76
 8 5 -10 10.19 0.67
 8 -5 -9 60.73 1.59
 8 5 -9 59.22 1.46
 8 -5 -8 75.55 1.7
 8 5 -8 84.22 1.68
 8 -5 -7 75.19 1.67
 8 5 -7 79.9 1.6
 8 -5 -6 -0.03 0.26
 8 5 -6 12.1 0.71
 8 -5 -5 164.68 2.49
 8 5 -5 179.31 2.46
 8 -5 -4 40.67 1.2
 8 5 -4 49.17 1.2
 8 -5 -3 106.61 1.93
 8 5 -3 110.57 1.85
 8 -5 -2 12.51 0.69
 8 5 -2 18.14 0.77
 8 -5 -1 188.45 2.63
 8 5 -1 196.42 2.54
 8 -5 0 7.2 0.54
 8 5 0 7.46 0.49
 8 -5 1 1 0.26
 8 5 1 0.18 0.24
 8 -5 2 0.02 0.23
 8 5 2 -0.48 0.2
 8 -5 3 72.97 1.59
 8 5 3 76.61 1.55
 8 -5 4 33.14 1.09
 8 5 4 36.7 1.09
 8 -5 5 0.2 0.24
 8 5 5 -0.06 0.29
 8 -5 6 36.48 1.15
 8 5 6 35.13 1.14
 8 -5 7 65.75 1.6
 8 5 7 66.46 1.52
 8 -5 8 17.93 0.9
 8 5 8 17.17 0.78
 8 -5 9 0.86 0.38
 8 5 9 1.76 0.33
 8 -5 10 1.84 0.4
 8 5 10 1.41 0.33
 8 -5 11 68.73 1.72
 8 5 11 67.82 1.65
 8 -5 12 10.87 0.7
 8 5 12 10.56 0.75
 8 -5 13 0.9 0.34
 8 5 13 0.2 0.33
 8 -5 14 3.77 0.51
 8 5 14 3.27 0.51
 8 -5 15 28 1.17
 8 5 15 25.01 1.09
 8 -5 16 34.76 1.33
 8 5 16 31.95 1.23
 8 -5 17 4.53 0.61
 8 5 17 4.65 0.53
 8 -5 18 0.19 0.4
 8 5 18 -0.31 0.34
 8 -5 19 25.27 1.26
 8 5 19 21.73 1.06
 8 -5 20 55.84 1.88
 8 5 20 48.79 1.6
 8 -5 21 11.83 1
 8 5 21 11.52 0.77
 8 -6 -27 17.92 1.17
 8 -6 -26 29.87 1.4
 8 -6 -25 2.99 0.54
 8 -6 -24 0.37 0.35
 8 -6 -23 21.41 1.13
 8 -6 -22 13.53 0.94
 8 -6 -21 16.34 0.99
 8 -6 -20 1.59 0.41
 8 -6 -19 -0.34 0.28
 8 -6 -18 40.23 1.42
 8 -6 -17 20.59 1.07
 8 -6 -16 -0.39 0.29
 8 -6 -15 1.64 0.39
 8 -6 -14 9.11 0.69
 8 -6 -13 58.08 1.62
 8 -6 -12 16.68 0.93
 8 -6 -11 4.66 0.58
 8 -6 -10 48.98 1.42
 8 -6 -9 59.44 1.57
 8 6 -9 62.37 1.44
 8 -6 -8 7.61 0.67
 8 6 -8 7.42 0.71
 8 -6 -7 86.1 1.81
 8 6 -7 93.93 1.73
 8 -6 -6 99.74 1.95
 8 6 -6 98.27 1.78
 8 -6 -5 17.61 0.83
 8 6 -5 14.31 0.74
 8 -6 -4 102.28 1.95
 8 6 -4 95.82 1.72
 8 -6 -3 46 1.26
 8 6 -3 49.89 1.2
 8 -6 -2 18.23 0.8
 8 6 -2 12.73 0.67
 8 -6 -1 98.82 1.86
 8 6 -1 97.71 1.71
 8 -6 0 70.18 1.59
 8 6 0 74.54 1.48
 8 -6 1 69.67 1.55
 8 6 1 72.43 1.47
 8 -6 2 6.44 0.52
 8 6 2 6.34 0.57
 8 -6 3 14.04 0.73
 8 6 3 13.06 0.67
 8 -6 4 131.79 2.18
 8 6 4 134.99 2.1
 8 -6 5 46.54 1.32
 8 6 5 50.51 1.3
 8 -6 6 0.44 0.25
 8 6 6 1.93 0.42
 8 -6 7 0.46 0.26
 8 6 7 0.15 0.28
 8 -6 8 38.18 1.23
 8 6 8 33.79 1.09
 8 -6 9 50.61 1.46
 8 6 9 48.99 1.32
 8 -6 10 31.17 1.2
 8 6 10 31.52 1.1
 8 -6 11 11.14 0.78
 8 6 11 9.48 0.63
 8 -6 12 19.22 0.96
 8 6 12 16.84 0.86
 8 -6 13 66.12 1.75
 8 6 13 64.98 1.71
 8 -6 14 35.72 1.3
 8 6 14 31.14 1.22
 8 -6 15 8.97 0.66
 8 6 15 8.79 0.73
 8 -6 16 9.63 0.7
 8 6 16 7.81 0.67
 8 -6 17 7.33 0.65
 8 6 17 7.92 0.67
 8 -6 18 80.43 2.1
 8 6 18 78.8 2
 8 -6 19 3.46 0.53
 8 6 19 2.02 0.45
 8 -6 20 3.95 0.6
 8 6 20 2.34 0.52
 8 -7 -26 7.51 0.83
 8 -7 -25 4.26 0.66
 8 -7 -24 16.96 0.98
 8 -7 -23 0.78 0.36
 8 -7 -22 0.15 0.35
 8 -7 -21 1.42 0.51
 8 -7 -20 8.19 0.72
 8 -7 -19 6.99 0.64
 8 -7 -18 5.13 0.53
 8 -7 -17 4.91 0.55
 8 -7 -16 13.92 0.88
 8 -7 -15 3.02 0.52
 8 -7 -14 17.42 0.9
 8 -7 -13 6 0.58
 8 -7 -12 25.85 1.09
 8 -7 -11 22.41 1.04
 8 -7 -10 66.42 1.67
 8 -7 -9 17.44 0.87
 8 -7 -8 27.29 1.08
 8 -7 -7 4.03 0.54
 8 -7 -6 87.46 1.82
 8 -7 -5 -0.4 0.23
 8 -7 -4 28.37 1.03
 8 -7 -3 0.39 0.33
 8 -7 -2 135.58 2.23
 8 -7 -1 0.64 0.27
 8 -7 0 -0.57 0.23
 8 -7 1 34.76 1.16
 8 -7 2 253.43 3.16
 8 -7 3 8.02 0.57
 8 -7 4 33.51 1.08
 8 -7 5 -0.27 0.26
 8 -7 6 259.34 3.34
 8 -7 7 1.76 0.38
 8 -7 8 37.81 1.22
 8 -7 9 8.83 0.64
 8 -7 10 179.53 2.87
 8 -7 11 16.55 0.91
 8 -7 12 59.56 1.7
 8 -7 13 3.22 0.57
 8 -7 14 43.7 1.5
 8 -7 15 2 0.45
 8 -7 16 76.47 2
 8 -7 17 9.5 0.72
 8 -7 18 1.07 0.41
 8 -8 -24 8.24 0.76
 8 -8 -23 1.45 0.39
 8 -8 -22 35.64 1.41
 8 -8 -21 0.94 0.37
 8 -8 -20 5.35 0.69
 8 -8 -19 0.12 0.35
 8 -8 -18 9.05 0.7
 8 -8 -17 1.42 0.38
 8 -8 -16 10.61 0.72
 8 -8 -15 1.93 0.48
 8 -8 -14 73.78 1.87
 8 -8 -13 5.66 0.57
 8 -8 -12 20.78 0.96
 8 -8 -11 13.44 0.84
 8 -8 -10 57.74 1.6
 8 -8 -9 0.31 0.32
 8 -8 -8 80.76 1.81
 8 -8 -7 2.85 0.48
 8 -8 -6 4.25 0.56
 8 -8 -5 8.03 0.63
 8 -8 -4 66.86 1.57
 8 -8 -3 3.04 0.45
 8 -8 -2 37.11 1.19
 8 -8 -1 1.38 0.38
 8 -8 0 199.72 2.78
 8 -8 1 12.47 0.71
 8 -8 2 2.57 0.44
 8 -8 3 3.03 0.45
 8 -8 4 146.62 2.38
 8 -8 5 14.57 0.72
 8 -8 6 13.02 0.72
 8 -8 7 0.07 0.31
 8 -8 8 103.46 2.09
 8 -8 9 5.46 0.58
 8 -8 10 13.57 0.78
 8 -8 11 1.44 0.36
 8 -9 -22 0.83 0.39
 8 -9 -21 10.58 0.77
 8 -9 -20 58.32 1.76
 8 -9 -19 6.53 0.7
 8 -9 -18 1.41 0.44
 8 -9 -17 13.05 0.82
 8 -9 -16 59.64 1.69
 8 -9 -15 0.36 0.33
 8 -9 -14 0.51 0.43
 8 -9 -13 6.41 0.71
 8 -9 -12 115.57 2.27
 9 0 -29 -0.31 0.42
 9 0 -28 4.22 0.64
 9 0 -27 -1.06 0.36
 9 0 -26 24.75 1.25
 9 0 -25 -0.21 0.39
 9 0 -24 28.4 1.35
 9 0 -23 -0.46 0.38
 9 0 -22 5.29 0.62
 9 0 -21 0.28 0.32
 9 0 -20 69.02 1.95
 9 0 -19 -0.48 0.3
 9 0 -18 9.07 0.71
 9 0 -17 0.03 0.25
 9 0 -16 2.09 0.45
 9 0 -15 0.12 0.37
 9 0 -14 16.82 0.94
 9 0 -13 -0.26 0.28
 9 0 -12 172.57 2.8
 9 0 -11 -0.45 0.27
 9 0 -10 43.6 1.33
 9 0 -9 0.09 0.24
 9 0 -8 1.78 0.4
 9 0 -7 0.4 0.3
 9 0 -6 123.28 2.15
 9 0 -5 0.04 0.25
 9 0 -4 9.86 0.64
 9 0 -3 -0.49 0.26
 9 0 -2 65.42 1.53
 9 0 0 77.59 1.67
 9 0 1 -0.24 0.25
 9 0 2 183.51 2.68
 9 0 3 0.01 0.23
 9 0 4 29.24 1.07
 9 0 5 -0.56 0.24
 9 0 6 40.48 1.34
 9 0 7 -0.12 0.3
 9 0 8 12.25 0.78
 9 0 9 0.49 0.3
 9 0 10 245.46 3.45
 9 0 11 -0.27 0.26
 9 0 12 4.92 0.57
 9 0 13 0.71 0.32
 9 0 14 247.73 3.67
 9 0 15 0.61 0.38
 9 0 16 60.26 1.85
 9 0 17 -0.57 0.41
 9 0 18 12.67 0.93
 9 0 19 -0.25 0.39
 9 0 20 19.67 1.14
 9 1 -29 3.03 0.61
 9 -1 -28 15.37 1.02
 9 1 -28 13.01 0.97
 9 -1 -27 5.57 0.71
 9 1 -27 5.38 0.64
 9 -1 -26 9.66 0.8
 9 1 -26 7.71 0.73
 9 -1 -25 49.03 1.78
 9 1 -25 52.77 1.81
 9 -1 -24 13.96 0.99
 9 1 -24 14.5 1.02
 9 -1 -23 13.06 0.92
 9 1 -23 14.05 0.98
 9 -1 -22 89.42 2.25
 9 1 -22 81.82 2.14
 9 -1 -21 9.51 0.78
 9 1 -21 11.32 0.81
 9 -1 -20 1.35 0.51
 9 1 -20 0.81 0.4
 9 -1 -19 0.14 0.37
 9 1 -19 0.04 0.31
 9 -1 -18 45.57 1.51
 9 1 -18 46.7 1.51
 9 -1 -17 0.5 0.35
 9 1 -17 0.41 0.33
 9 -1 -16 0.11 0.37
 9 1 -16 1.12 0.41
 9 -1 -15 -0.44 0.35
 9 1 -15 0.41 0.38
 9 -1 -14 47.27 1.49
 9 1 -14 49.37 1.51
 9 -1 -13 0.77 0.36
 9 1 -13 0.69 0.34
 9 -1 -12 4.71 0.6
 9 1 -12 5.56 0.64
 9 -1 -11 18.04 0.97
 9 1 -11 19.59 0.98
 9 -1 -10 39.41 1.28
 9 1 -10 41.02 1.29
 9 -1 -9 89.85 1.9
 9 1 -9 92.72 1.91
 9 -1 -8 133.14 2.31
 9 1 -8 143.57 2.38
 9 -1 -7 13.24 0.79
 9 1 -7 12.33 0.79
 9 -1 -6 2.16 0.42
 9 1 -6 2.39 0.41
 9 -1 -5 18.58 0.84
 9 1 -5 20.74 0.89
 9 -1 -4 55.43 1.44
 9 1 -4 56.28 1.42
 9 -1 -3 23.04 1
 9 1 -3 23.88 0.95
 9 -1 -2 86.25 1.77
 9 1 -2 83.88 1.73
 9 -1 -1 19.21 0.86
 9 1 -1 17.58 0.8
 9 -1 0 121.03 2.12
 9 1 0 129.79 2.17
 9 -1 1 116.82 2.07
 9 1 1 119.45 2.11
 9 -1 2 36.96 1.2
 9 1 2 35.97 1.15
 9 -1 3 35.87 1.17
 9 1 3 34.44 1.14
 9 -1 4 117.32 2.15
 9 1 4 120.74 2.16
 9 -1 5 77.06 1.77
 9 1 5 73.05 1.71
 9 -1 6 -0.12 0.31
 9 1 6 -0.67 0.29
 9 -1 7 4.75 0.61
 9 1 7 3.33 0.53
 9 -1 8 147.57 2.59
 9 1 8 141.41 2.47
 9 -1 9 10.8 0.73
 9 1 9 12.07 0.75
 9 -1 10 -0.02 0.25
 9 1 10 -0.17 0.26
 9 -1 11 16.16 0.88
 9 1 11 13.43 0.81
 9 -1 12 170.81 2.92
 9 1 12 171.05 2.9
 9 -1 13 59.58 1.71
 9 1 13 60.79 1.73
 9 -1 14 46.63 1.55
 9 1 14 47.66 1.56
 9 -1 15 0.09 0.33
 9 1 15 0.95 0.41
 9 -1 16 44.43 1.59
 9 1 16 40.19 1.51
 9 -1 17 26.41 1.28
 9 1 17 25.07 1.23
 9 -1 18 37.53 1.52
 9 1 18 33.9 1.43
 9 -1 19 -0.43 0.44
 9 1 19 -0.12 0.38
 9 -1 20 2.94 0.64
 9 1 20 3.07 0.57
 9 -2 -28 22.47 1.23
 9 2 -28 27.21 1.36
 9 -2 -27 36.57 1.57
 9 2 -27 38.21 1.53
 9 -2 -26 2.19 0.5
 9 2 -26 3.04 0.53
 9 -2 -25 65.93 2.08
 9 2 -25 67.33 2.02
 9 -2 -24 22.25 1.22
 9 2 -24 22.41 1.2
 9 -2 -23 22.93 1.17
 9 2 -23 29.23 1.32
 9 -2 -22 0.07 0.35
 9 2 -22 -0.05 0.34
 9 -2 -21 130.94 2.74
 9 2 -21 130.43 2.64
 9 -2 -20 42.31 1.57
 9 2 -20 46.69 1.55
 9 -2 -19 10.61 0.84
 9 2 -19 13.93 0.91
 9 -2 -18 1.61 0.41
 9 2 -18 1.17 0.43
 9 -2 -17 29.49 1.23
 9 2 -17 30.98 1.23
 9 -2 -16 171.69 2.97
 9 2 -16 180.97 2.97
 9 -2 -15 23.69 1.17
 9 2 -15 23.03 1.09
 9 -2 -14 32.7 1.28
 9 2 -14 38.17 1.33
 9 -2 -13 114.17 2.28
 9 2 -13 119.53 2.28
 9 -2 -12 18.01 0.97
 9 2 -12 19.63 0.96
 9 -2 -11 112.13 2.25
 9 2 -11 113.07 2.21
 9 -2 -10 1.88 0.44
 9 2 -10 2.26 0.41
 9 -2 -9 -0.03 0.25
 9 2 -9 -0.01 0.22
 9 -2 -8 73.13 1.7
 9 2 -8 76.73 1.7
 9 -2 -7 104.33 2.04
 9 2 -7 105.69 2
 9 -2 -6 15.26 0.83
 9 2 -6 9.54 0.65
 9 -2 -5 31.66 1.08
 9 2 -5 33.81 1.1
 9 -2 -4 129.42 2.22
 9 2 -4 127.68 2.15
 9 -2 -3 74.4 1.67
 9 2 -3 62.28 1.49
 9 -2 -2 34.93 1.15
 9 2 -2 32.94 1.07
 9 -2 -1 44.56 1.29
 9 2 -1 40.86 1.18
 9 -2 0 29.51 1.03
 9 2 0 25.45 0.96
 9 -2 1 166.45 2.49
 9 2 1 183.92 2.66
 9 -2 2 1.18 0.41
 9 2 2 1.16 0.34
 9 -2 3 111.51 2.09
 9 2 3 107.76 2
 9 -2 4 115.82 2.15
 9 2 4 120.68 2.15
 9 -2 5 0.4 0.32
 9 2 5 0.45 0.33
 9 -2 6 89.08 1.93
 9 2 6 88.71 1.92
 9 -2 7 61.62 1.65
 9 2 7 64.92 1.65
 9 -2 8 9.88 0.74
 9 2 8 9.82 0.68
 9 -2 9 0.42 0.33
 9 2 9 1.27 0.32
 9 -2 10 26.84 1.11
 9 2 10 30.23 1.14
 9 -2 11 85.41 1.99
 9 2 11 87.7 2
 9 -2 12 5.33 0.53
 9 2 12 4.45 0.51
 9 -2 13 1.04 0.33
 9 2 13 0.53 0.35
 9 -2 14 7.3 0.64
 9 2 14 6.05 0.65
 9 -2 15 51.52 1.65
 9 2 15 50.13 1.65
 9 -2 16 10.36 0.8
 9 2 16 9.45 0.8
 9 -2 17 5.88 0.68
 9 2 17 6.38 0.7
 9 -2 18 16.79 1.07
 9 2 18 16.78 1.02
 9 -2 19 9.6 0.88
 9 2 19 9.61 0.81
 9 -2 20 45.02 1.74
 9 2 20 43.33 1.62
 9 -3 -28 10.18 0.86
 9 3 -28 9.77 0.91
 9 -3 -27 45.12 1.73
 9 3 -27 46.87 1.7
 9 -3 -26 30.38 1.39
 9 3 -26 29.35 1.31
 9 -3 -25 2.25 0.55
 9 3 -25 3.48 0.54
 9 -3 -24 -0.13 0.39
 9 3 -24 0.43 0.37
 9 -3 -23 94.88 2.4
 9 3 -23 103.83 2.46
 9 -3 -22 0.68 0.34
 9 3 -22 0.32 0.35
 9 -3 -21 4.38 0.61
 9 3 -21 3.89 0.54
 9 -3 -20 15.22 1
 9 3 -20 13.61 0.86
 9 -3 -19 189.88 3.29
 9 3 -19 202.75 3.32
 9 -3 -18 64.09 1.84
 9 3 -18 67.53 1.85
 9 -3 -17 65.33 1.81
 9 3 -17 67.45 1.76
 9 -3 -16 0.25 0.37
 9 3 -16 0.57 0.34
 9 -3 -15 138.68 2.65
 9 3 -15 137.79 2.53
 9 -3 -14 86.61 2.04
 9 3 -14 91.72 2.06
 9 -3 -13 185.07 2.99
 9 3 -13 206.52 3.06
 9 -3 -12 40.04 1.36
 9 3 -12 41.03 1.32
 9 -3 -11 24.25 1.12
 9 3 -11 27.56 1.15
 9 -3 -10 59.79 1.64
 9 3 -10 60.29 1.59
 9 -3 -9 248.43 3.37
 9 3 -9 265.06 3.39
 9 -3 -8 20.74 0.95
 9 3 -8 19.95 0.9
 9 -3 -7 5.33 0.63
 9 3 -7 5.48 0.62
 9 -3 -6 146.83 2.47
 9 3 -6 150.08 2.4
 9 -3 -5 259.04 3.3
 9 3 -5 261.54 3.21
 9 -3 -4 19.21 0.87
 9 3 -4 19.11 0.85
 9 -3 -3 10.88 0.72
 9 3 -3 11.59 0.73
 9 -3 -2 3.11 0.49
 9 3 -2 2.12 0.37
 9 -3 -1 109.32 2.03
 9 3 -1 109.64 1.96
 9 -3 0 7.5 0.55
 9 3 0 7.05 0.55
 9 -3 1 57.98 1.47
 9 3 1 58.41 1.44
 9 -3 2 0.53 0.36
 9 3 2 0.73 0.3
 9 -3 3 35.47 1.2
 9 3 3 40.24 1.2
 9 -3 4 0.64 0.26
 9 3 4 0.15 0.28
 9 -3 5 105.04 2.05
 9 3 5 111.61 2.1
 9 -3 6 40.4 1.29
 9 3 6 40.35 1.31
 9 -3 7 0.8 0.35
 9 3 7 0.38 0.34
 9 -3 8 6.89 0.68
 9 3 8 7.89 0.63
 9 -3 9 84.63 1.99
 9 3 9 84.45 1.9
 9 -3 10 6.81 0.63
 9 3 10 7.09 0.58
 9 -3 11 5.45 0.54
 9 3 11 6.67 0.59
 9 -3 12 4.15 0.49
 9 3 12 3.34 0.48
 9 -3 13 20.21 0.99
 9 3 13 20.35 0.99
 9 -3 14 2.86 0.49
 9 3 14 3.3 0.52
 9 -3 15 1.71 0.43
 9 3 15 1.72 0.46
 9 -3 16 6.75 0.65
 9 3 16 6.14 0.71
 9 -3 17 13.34 0.91
 9 3 17 11.55 0.87
 9 -3 18 21.92 1.14
 9 3 18 18.57 1.08
 9 -3 19 11.93 0.91
 9 3 19 12.98 0.92
 9 -3 20 5.89 0.76
 9 3 20 6.11 0.68
 9 -4 -27 8.51 0.76
 9 4 -27 7.33 0.77
 9 -4 -26 1.47 0.43
 9 4 -26 1.92 0.46
 9 -4 -25 63.43 2.03
 9 4 -25 60.02 1.85
 9 -4 -24 0.32 0.42
 9 4 -24 0.49 0.35
 9 -4 -23 4.74 0.67
 9 4 -23 3.33 0.55
 9 -4 -22 5.2 0.64
 9 4 -22 7.84 0.75
 9 -4 -21 77.6 2.09
 9 4 -21 78.71 2.02
 9 -4 -20 3.47 0.56
 9 4 -20 5.63 0.59
 9 -4 -19 17.77 1.07
 9 4 -19 20.69 1.02
 9 -4 -18 6.13 0.71
 9 4 -18 6.8 0.75
 9 -4 -17 291.71 4.03
 9 4 -17 307.07 3.99
 9 -4 -16 1.36 0.42
 9 4 -16 3.33 0.49
 9 -4 -15 125.15 2.52
 9 4 -15 127.6 2.39
 9 -4 -14 1.19 0.48
 9 4 -14 1.75 0.47
 9 -4 -13 46.93 1.5
 9 4 -13 50.17 1.47
 9 -4 -12 3.89 0.56
 9 4 -12 3.11 0.47
 9 -4 -11 157.17 2.71
 9 4 -11 164.69 2.64
 9 -4 -10 23.76 1.08
 9 4 -10 23.47 1.05
 9 -4 -9 17.41 0.89
 9 4 -9 17.01 0.86
 9 -4 -8 0.62 0.34
 9 4 -8 0.1 0.27
 9 -4 -7 320.2 3.82
 9 4 -7 332.26 3.78
 9 -4 -6 3.39 0.55
 9 4 -6 3.38 0.51
 9 -4 -5 0.69 0.38
 9 4 -5 0.09 0.26
 9 -4 -4 18.38 0.86
 9 4 -4 19.01 0.85
 9 -4 -3 344.25 3.91
 9 4 -3 355.2 3.84
 9 -4 -2 -0.1 0.29
 9 4 -2 0.57 0.29
 9 -4 -1 80.98 1.76
 9 4 -1 81.95 1.69
 9 -4 0 55.9 1.45
 9 4 0 57.06 1.39
 9 -4 1 42.05 1.25
 9 4 1 39.37 1.16
 9 -4 2 2.26 0.42
 9 4 2 2.65 0.43
 9 -4 3 81.53 1.78
 9 4 3 86.82 1.77
 9 -4 4 4.32 0.52
 9 4 4 4.43 0.46
 9 -4 5 50.7 1.41
 9 4 5 55.2 1.46
 9 -4 6 1.38 0.33
 9 4 6 0.76 0.4
 9 -4 7 98.45 2.06
 9 4 7 101.62 2.06
 9 -4 8 0.9 0.33
 9 4 8 1.54 0.35
 9 -4 9 1.06 0.44
 9 4 9 1.56 0.37
 9 -4 10 0.39 0.4
 9 4 10 0.04 0.26
 9 -4 11 62.74 1.76
 9 4 11 60.01 1.63
 9 -4 12 0.63 0.33
 9 4 12 0.08 0.3
 9 -4 13 13.43 0.84
 9 4 13 13.09 0.79
 9 -4 14 0.69 0.37
 9 4 14 1.63 0.43
 9 -4 15 16.6 0.92
 9 4 15 16.65 0.97
 9 -4 16 0.35 0.36
 9 4 16 0.35 0.4
 9 -4 17 6.67 0.66
 9 4 17 8.32 0.77
 9 -4 18 3.65 0.52
 9 4 18 2.94 0.55
 9 -4 19 21.24 1.12
 9 4 19 22.06 1.18
 9 -5 -27 42.41 1.66
 9 -5 -26 22.13 1.21
 9 -5 -25 0.86 0.41
 9 -5 -24 7.25 0.8
 9 -5 -23 42.35 1.64
 9 -5 -22 13.51 0.92
 9 5 -22 14.14 0.9
 9 -5 -21 -0.34 0.31
 9 5 -21 0.19 0.37
 9 -5 -20 -0.06 0.31
 9 5 -20 0.17 0.33
 9 -5 -19 103.06 2.44
 9 5 -19 105.16 2.23
 9 -5 -18 34.18 1.41
 9 5 -18 34.07 1.25
 9 -5 -17 19.16 1.03
 9 5 -17 16.81 0.96
 9 -5 -16 1.09 0.35
 9 5 -16 0.04 0.31
 9 -5 -15 112.88 2.39
 9 5 -15 112.9 2.22
 9 -5 -14 36.14 1.39
 9 5 -14 34.89 1.23
 9 -5 -13 35.43 1.32
 9 5 -13 35.89 1.27
 9 -5 -12 9.07 0.71
 9 5 -12 9.71 0.73
 9 -5 -11 16.96 0.91
 9 5 -11 16.61 0.84
 9 -5 -10 30.05 1.2
 9 5 -10 31.87 1.16
 9 -5 -9 24.03 1.06
 9 5 -9 24.86 1.03
 9 -5 -8 7.96 0.64
 9 5 -8 7.54 0.61
 9 -5 -7 3.22 0.46
 9 5 -7 7.13 0.59
 9 -5 -6 101.46 2.07
 9 5 -6 125.16 2.17
 9 -5 -5 185.87 2.82
 9 5 -5 206.95 2.82
 9 -5 -4 14.43 0.8
 9 5 -4 18.96 0.81
 9 -5 -3 56.78 1.48
 9 5 -3 54.09 1.37
 9 -5 -2 47.16 1.36
 9 5 -2 51.16 1.36
 9 -5 -1 133.84 2.33
 9 5 -1 134.29 2.18
 9 -5 0 7.14 0.62
 9 5 0 6.43 0.49
 9 -5 1 36.18 1.17
 9 5 1 36.29 1.11
 9 -5 2 29.63 1.04
 9 5 2 29.53 1.05
 9 -5 3 34.2 1.16
 9 5 3 35.28 1.13
 9 -5 4 10.23 0.74
 9 5 4 10.67 0.66
 9 -5 5 53.98 1.5
 9 5 5 54.66 1.43
 9 -5 6 24.36 1
 9 5 6 22.84 0.97
 9 -5 7 11.46 0.71
 9 5 7 12.42 0.81
 9 -5 8 33 1.22
 9 5 8 31.41 1.19
 9 -5 9 134.55 2.53
 9 5 9 133.87 2.42
 9 -5 10 0.19 0.4
 9 5 10 1.01 0.32
 9 -5 11 2.56 0.52
 9 5 11 2.67 0.4
 9 -5 12 0.51 0.41
 9 5 12 -0.53 0.28
 9 -5 13 57.45 1.75
 9 5 13 51.63 1.54
 9 -5 14 0.04 0.33
 9 5 14 0.04 0.35
 9 -5 15 4.3 0.59
 9 5 15 5.22 0.64
 9 -5 16 1.34 0.42
 9 5 16 1.65 0.47
 9 -5 17 38.47 1.44
 9 5 17 38.41 1.49
 9 -5 18 8.56 0.75
 9 5 18 9.99 0.86
 9 -5 19 23.14 1.16
 9 5 19 22.26 1.18
 9 -6 -26 7.26 0.68
 9 -6 -25 22.36 1.19
 9 -6 -24 27.68 1.34
 9 -6 -23 4.96 0.72
 9 -6 -22 0.75 0.43
 9 -6 -21 45.66 1.61
 9 -6 -20 8.8 0.72
 9 -6 -19 0.93 0.41
 9 -6 -18 1.45 0.5
 9 -6 -17 16.28 0.97
 9 -6 -16 57.83 1.71
 9 -6 -15 7.78 0.67
 9 -6 -14 15.02 0.91
 9 -6 -13 31.12 1.28
 9 -6 -12 0.24 0.35
 9 -6 -11 45.47 1.42
 9 -6 -10 6.22 0.63
 9 -6 -9 9.46 0.77
 9 -6 -8 34.07 1.22
 9 -6 -7 38.02 1.26
 9 -6 -6 35.47 1.21
 9 -6 -5 16.33 0.86
 9 6 -5 12.58 0.75
 9 -6 -4 57.98 1.55
 9 6 -4 62.06 1.46
 9 -6 -3 51.75 1.42
 9 6 -3 55.28 1.36
 9 -6 -2 72.39 1.68
 9 6 -2 70.87 1.55
 9 -6 -1 23.62 0.97
 9 6 -1 24.08 0.93
 9 -6 0 4.5 0.55
 9 6 0 4.03 0.44
 9 -6 1 57.12 1.5
 9 6 1 57.48 1.38
 9 -6 2 11.08 0.68
 9 6 2 10.59 0.67
 9 -6 3 107.43 2.08
 9 6 3 112.33 2.05
 9 -6 4 32.87 1.16
 9 6 4 30.6 1.06
 9 -6 5 2.6 0.48
 9 6 5 1.78 0.37
 9 -6 6 121.26 2.32
 9 6 6 124.89 2.22
 9 -6 7 126.22 2.38
 9 6 7 123.62 2.29
 9 -6 8 1.38 0.37
 9 6 8 1.62 0.46
 9 -6 9 1.61 0.38
 9 6 9 1.08 0.4
 9 -6 10 52.37 1.59
 9 6 10 53.98 1.53
 9 -6 11 70.95 1.89
 9 6 11 76.52 1.86
 9 -6 12 7.52 0.74
 9 6 12 8.76 0.65
 9 -6 13 -0.38 0.41
 9 6 13 0.23 0.33
 9 -6 14 39.7 1.52
 9 6 14 37.02 1.32
 9 -6 15 40.74 1.53
 9 6 15 36.87 1.35
 9 -6 16 12.78 0.87
 9 6 16 9.53 0.74
 9 -6 17 3.91 0.57
 9 6 17 3.79 0.61
 9 -6 18 30.25 1.35
 9 6 18 27.64 1.26
 9 -7 -24 20.9 1.14
 9 -7 -23 29.13 1.37
 9 -7 -22 11.31 0.91
 9 -7 -21 0.24 0.38
 9 -7 -20 0.83 0.36
 9 -7 -19 2.29 0.45
 9 -7 -18 13.72 0.89
 9 -7 -17 0.97 0.44
 9 -7 -16 0.93 0.39
 9 -7 -15 -0.13 0.3
 9 -7 -14 19.32 0.99
 9 -7 -13 3.88 0.56
 9 -7 -12 6.82 0.71
 9 -7 -11 19.13 0.98
 9 -7 -10 19.74 0.95
 9 -7 -9 29.16 1.17
 9 -7 -8 13.26 0.86
 9 -7 -7 4.21 0.54
 9 -7 -6 15.65 0.81
 9 -7 -5 -0.23 0.24
 9 -7 -4 40.77 1.31
 9 -7 -3 8.42 0.67
 9 -7 -2 9.67 0.66
 9 -7 -1 23.59 0.95
 9 -7 0 50.07 1.41
 9 -7 1 5.27 0.57
 9 -7 2 0.77 0.34
 9 -7 3 4.92 0.51
 9 -7 4 93.38 1.96
 9 -7 5 23.78 0.99
 9 -7 6 0.34 0.36
 9 -7 7 2.72 0.53
 9 -7 8 102.67 2.18
 9 -7 9 -0.01 0.31
 9 -7 10 17.25 0.92
 9 -7 11 0.15 0.37
 9 -7 12 100.54 2.28
 9 -7 13 16.18 0.96
 9 -7 14 28.15 1.3
 9 -7 15 3.67 0.66
 9 -7 16 41.76 1.62
 9 -8 -23 3.12 0.53
 9 -8 -22 15.95 1.02
 9 -8 -21 2.38 0.55
 9 -8 -20 44.63 1.61
 9 -8 -19 0.74 0.36
 9 -8 -18 3.64 0.52
 9 -8 -17 5.64 0.63
 9 -8 -16 14.48 0.94
 9 -8 -15 1.54 0.46
 9 -8 -14 2.34 0.47
 9 -8 -13 2.21 0.45
 9 -8 -12 46.28 1.51
 9 -8 -11 0.35 0.41
 9 -8 -10 15.29 0.9
 9 -8 -9 2.43 0.44
 9 -8 -8 17.11 0.91
 9 -8 -7 -0.22 0.39
 9 -8 -6 11.01 0.75
 9 -8 -5 17.57 0.86
 9 -8 -4 1.8 0.37
 9 -8 -3 0.86 0.37
 9 -8 -2 18.41 0.92
 9 -8 -1 22.21 0.95
 9 -8 0 18.7 0.87
 9 -8 1 -0.67 0.27
 9 -8 2 101.06 2.07
 9 -8 3 16.98 0.89
 9 -8 4 1.35 0.36
 9 -8 5 -0.65 0.28
 9 -8 6 50.2 1.44
 9 -8 7 9.97 0.73
 9 -8 8 0.03 0.35
 9 -8 9 -0.42 0.37
 9 -8 10 76.2 1.91
 9 -8 11 10.81 0.75
 9 -9 -21 1.22 0.47
 9 -9 -20 1.46 0.5
 9 -9 -19 22.32 1.15
 9 -9 -18 81.33 2.1
 9 -9 -17 2.55 0.46
 9 -9 -16 1.6 0.4
 9 -9 -15 37.16 1.43
 9 -9 -14 92.53 2.19
 9 -9 -13 2.06 0.44
 9 -9 -12 0.41 0.34
 9 -9 -11 12.43 0.86
 10 0 -27 -0.59 0.39
 10 0 -26 1.42 0.56
 10 0 -25 -0.64 0.41
 10 0 -24 104.65 2.59
 10 0 -22 65 1.99
 10 0 -21 -0.39 0.4
 10 0 -20 37.59 1.49
 10 0 -19 -0.1 0.29
 10 0 -18 26.79 1.2
 10 0 -17 -0.4 0.31
 10 0 -16 2.98 0.59
 10 0 -15 0.45 0.39
 10 0 -14 39.26 1.39
 10 0 -13 0 0.32
 10 0 -12 18.08 1
 10 0 -11 -0.63 0.32
 10 0 -10 142.56 2.57
 10 0 -9 -0.56 0.22
 10 0 -8 63.88 1.68
 10 0 -7 0.06 0.3
 10 0 -6 0.77 0.29
 10 0 -5 -0.17 0.25
 10 0 -4 16.34 0.84
 10 0 -3 -0.66 0.25
 10 0 -2 20.38 0.93
 10 0 -1 -0.3 0.21
 10 0 0 120.36 2.23
 10 0 1 0.08 0.31
 10 0 2 49.41 1.46
 10 0 3 -0.13 0.26
 10 0 4 73.93 1.77
 10 0 5 0.62 0.27
 10 0 6 1.21 0.38
 10 0 7 -0.01 0.32
 10 0 8 2.36 0.55
 10 0 9 -0.37 0.38
 10 0 10 0.05 0.34
 10 0 11 0.22 0.32
 10 0 12 120.87 2.57
 10 0 13 -0.25 0.32
 10 0 14 23.89 1.14
 10 0 15 0.18 0.34
 10 0 16 80.21 2.16
 10 0 17 0.9 0.38
 10 0 18 0.62 0.4
 10 1 -28 3.98 0.58
 10 -1 -27 10.92 0.91
 10 1 -27 10.47 0.88
 10 -1 -26 42.41 1.74
 10 1 -26 45.74 1.76
 10 -1 -25 4.02 0.7
 10 1 -25 2.21 0.6
 10 -1 -24 17.41 1.08
 10 1 -24 17.69 1.1
 10 -1 -23 39.28 1.55
 10 1 -23 43.99 1.63
 10 -1 -22 46.25 1.68
 10 1 -22 50.18 1.72
 10 -1 -21 19.62 1.18
 10 1 -21 18.79 1.12
 10 -1 -20 73.61 2.09
 10 1 -20 69.69 2.02
 10 -1 -19 5.86 0.67
 10 1 -19 7.4 0.71
 10 -1 -18 7.16 0.67
 10 1 -18 11.3 0.81
 10 -1 -17 7 0.72
 10 1 -17 6.89 0.71
 10 -1 -16 52.56 1.7
 10 1 -16 56.44 1.72
 10 -1 -15 1.74 0.53
 10 1 -15 1.87 0.48
 10 -1 -14 17.08 0.96
 10 1 -14 15.99 0.93
 10 -1 -13 66.99 1.82
 10 1 -13 73.51 1.88
 10 -1 -12 89.94 2.1
 10 1 -12 88.26 2.05
 10 -1 -11 21.35 1.04
 10 1 -11 20.44 1.04
 10 -1 -10 -0.13 0.29
 10 1 -10 -0.37 0.27
 10 -1 -9 31.4 1.19
 10 1 -9 32.1 1.19
 10 -1 -8 91.93 2.02
 10 1 -8 90.68 1.99
 10 -1 -7 1.11 0.38
 10 1 -7 1.36 0.42
 10 -1 -6 75.85 1.79
 10 1 -6 74.78 1.75
 10 -1 -5 0.45 0.27
 10 1 -5 0.99 0.35
 10 -1 -4 66.74 1.66
 10 1 -4 70 1.68
 10 -1 -3 6.17 0.63
 10 1 -3 6.45 0.65
 10 -1 -2 56.34 1.53
 10 1 -2 55.45 1.49
 10 -1 -1 6.35 0.55
 10 1 -1 5.38 0.53
 10 -1 0 61.48 1.58
 10 1 0 61.94 1.56
 10 -1 1 13.83 0.81
 10 1 1 11.54 0.75
 10 -1 2 108.35 2.13
 10 1 2 117.46 2.24
 10 -1 3 45.84 1.43
 10 1 3 46.2 1.39
 10 -1 4 -0.25 0.28
 10 1 4 -0.34 0.24
 10 -1 5 1.04 0.33
 10 1 5 3.03 0.46
 10 -1 6 33.78 1.25
 10 1 6 34.04 1.26
 10 -1 7 28.01 1.17
 10 1 7 27.47 1.17
 10 -1 8 2.8 0.54
 10 1 8 4.12 0.61
 10 -1 9 26.72 1.22
 10 1 9 25.83 1.19
 10 -1 10 22.74 1.14
 10 1 10 22.77 1.1
 10 -1 11 58.27 1.75
 10 1 11 57.78 1.71
 10 -1 12 3.18 0.54
 10 1 12 1.97 0.42
 10 -1 13 -0.79 0.29
 10 1 13 0.22 0.32
 10 -1 14 42.94 1.52
 10 1 14 41.31 1.51
 10 -1 15 65.98 1.94
 10 1 15 71.12 2
 10 -1 16 5.41 0.64
 10 1 16 5.85 0.61
 10 -1 17 3.95 0.6
 10 1 17 2.52 0.45
 10 -1 18 13.72 0.93
 10 1 18 14.77 0.95
 10 -2 -27 20 1.2
 10 2 -27 18.05 1.08
 10 -2 -26 19.43 1.23
 10 2 -26 16.34 1.05
 10 -2 -25 16.69 1.11
 10 2 -25 15.79 1.08
 10 -2 -24 4.09 0.64
 10 2 -24 3.34 0.59
 10 -2 -23 39.63 1.55
 10 2 -23 37.83 1.49
 10 -2 -22 10.95 0.86
 10 2 -22 11.45 0.85
 10 -2 -21 11.39 0.94
 10 2 -21 15.87 0.98
 10 -2 -20 -0.37 0.33
 10 2 -20 0.69 0.44
 10 -2 -19 54.87 1.75
 10 2 -19 51.75 1.68
 10 -2 -18 66.79 1.9
 10 2 -18 72.6 1.95
 10 -2 -17 0.23 0.34
 10 2 -17 0.15 0.34
 10 -2 -16 -0.37 0.4
 10 2 -16 -0.67 0.36
 10 -2 -15 28 1.25
 10 2 -15 28.61 1.27
 10 -2 -14 165.2 2.93
 10 2 -14 173.94 2.96
 10 -2 -13 18.55 0.99
 10 2 -13 18.21 0.97
 10 -2 -12 12.14 0.86
 10 2 -12 13.21 0.9
 10 -2 -11 143.22 2.65
 10 2 -11 139.26 2.56
 10 -2 -10 73 1.84
 10 2 -10 77.71 1.85
 10 -2 -9 72.52 1.81
 10 2 -9 74.56 1.79
 10 -2 -8 1.3 0.4
 10 2 -8 0.9 0.38
 10 -2 -7 51.55 1.53
 10 2 -7 53.05 1.52
 10 -2 -6 236.44 3.31
 10 2 -6 264.03 3.45
 10 -2 -5 37.33 1.25
 10 2 -5 19.39 0.9
 10 -2 -4 55.19 1.52
 10 2 -4 53.57 1.46
 10 -2 -3 6.66 0.63
 10 2 -3 4.68 0.57
 10 -2 -2 80.05 1.84
 10 2 -2 77 1.74
 10 -2 -1 100.06 2.05
 10 2 -1 104.53 2.07
 10 -2 0 49.92 1.42
 10 2 0 50.84 1.41
 10 -2 1 14.32 0.79
 10 2 1 13.2 0.76
 10 -2 2 -0.4 0.27
 10 2 2 0.36 0.35
 10 -2 3 161.45 2.71
 10 2 3 157.15 2.61
 10 -2 4 24.09 1.03
 10 2 4 25.74 1.04
 10 -2 5 35.22 1.24
 10 2 5 37.58 1.27
 10 -2 6 14.93 0.84
 10 2 6 14.44 0.86
 10 -2 7 39.42 1.37
 10 2 7 34.57 1.29
 10 -2 8 44.26 1.49
 10 2 8 43.83 1.49
 10 -2 9 36.3 1.39
 10 2 9 37.53 1.39
 10 -2 10 -0.33 0.36
 10 2 10 0.19 0.35
 10 -2 11 31.12 1.32
 10 2 11 33.06 1.28
 10 -2 12 0.62 0.35
 10 2 12 0.14 0.36
 10 -2 13 92.69 2.27
 10 2 13 94.99 2.24
 10 -2 14 4.75 0.57
 10 2 14 5.11 0.58
 10 -2 15 3.76 0.52
 10 2 15 2.58 0.45
 10 -2 16 2.22 0.46
 10 2 16 3.02 0.51
 10 -2 17 40.54 1.56
 10 2 17 43.18 1.59
 10 -2 18 0.44 0.45
 10 2 18 0.63 0.41
 10 3 -27 14.01 0.93
 10 -3 -26 7.29 0.82
 10 3 -26 7.04 0.73
 10 -3 -25 37.75 1.61
 10 3 -25 37.96 1.55
 10 -3 -24 14.67 0.99
 10 3 -24 14.87 1.03
 10 -3 -23 0.56 0.38
 10 3 -23 0.65 0.37
 10 -3 -22 1.74 0.47
 10 3 -22 2.59 0.48
 10 -3 -21 46.1 1.7
 10 3 -21 46.76 1.59
 10 -3 -20 1.1 0.5
 10 3 -20 2.43 0.53
 10 -3 -19 0.78 0.39
 10 3 -19 1.14 0.43
 10 -3 -18 -0.06 0.3
 10 3 -18 0.61 0.35
 10 -3 -17 103.38 2.39
 10 3 -17 109.89 2.37
 10 -3 -16 73.35 2
 10 3 -16 82.23 2.05
 10 -3 -15 7.49 0.76
 10 3 -15 7.63 0.78
 10 -3 -14 35.57 1.36
 10 3 -14 39.18 1.4
 10 -3 -13 107.14 2.33
 10 3 -13 103.53 2.19
 10 -3 -12 43.71 1.51
 10 3 -12 45.15 1.48
 10 -3 -11 49.89 1.59
 10 3 -11 53.7 1.61
 10 -3 -10 8.64 0.73
 10 3 -10 10.46 0.76
 10 -3 -9 84.82 1.97
 10 3 -9 86.78 1.92
 10 -3 -8 60.53 1.65
 10 3 -8 68.24 1.69
 10 -3 -7 71.97 1.81
 10 3 -7 78.28 1.82
 10 -3 -6 4.69 0.64
 10 3 -6 3.45 0.56
 10 -3 -5 79.27 1.84
 10 3 -5 82.37 1.82
 10 -3 -4 40.67 1.32
 10 3 -4 41.62 1.3
 10 -3 -3 192.76 2.95
 10 3 -3 193.19 2.86
 10 -3 -2 49.73 1.49
 10 3 -2 47.3 1.39
 10 -3 -1 10.09 0.72
 10 3 -1 11.31 0.68
 10 -3 0 3.9 0.47
 10 3 0 3.11 0.41
 10 -3 1 168.56 2.72
 10 3 1 172.6 2.69
 10 -3 2 1.01 0.37
 10 3 2 2.08 0.44
 10 -3 3 1 0.39
 10 3 3 0.69 0.31
 10 -3 4 26.42 1.13
 10 3 4 24.75 1.01
 10 -3 5 93.88 2.07
 10 3 5 97.67 2.04
 10 -3 6 35.87 1.28
 10 3 6 34.53 1.24
 10 -3 7 17.52 0.92
 10 3 7 16.3 0.91
 10 -3 8 8.85 0.72
 10 3 8 7.97 0.73
 10 -3 9 55.26 1.68
 10 3 9 56.59 1.68
 10 -3 10 10.17 0.84
 10 3 10 9.44 0.75
 10 -3 11 56.67 1.77
 10 3 11 57.75 1.69
 10 -3 12 1.37 0.44
 10 3 12 1.4 0.39
 10 -3 13 3.54 0.58
 10 3 13 4.54 0.51
 10 -3 14 -0.37 0.35
 10 3 14 0.63 0.34
 10 -3 15 48.72 1.68
 10 3 15 44.47 1.55
 10 -3 16 5.49 0.6
 10 3 16 4.56 0.63
 10 -3 17 0.7 0.4
 10 3 17 0.3 0.41
 10 -3 18 13.39 0.91
 10 3 18 11.39 0.86
 10 -4 -26 1.1 0.51
 10 4 -26 -0.01 0.45
 10 -4 -25 5.31 0.76
 10 4 -25 6.36 0.7
 10 -4 -24 1.09 0.43
 10 4 -24 0.36 0.41
 10 -4 -23 19.8 1.09
 10 4 -23 22.1 1.16
 10 -4 -22 0.29 0.34
 10 4 -22 1.4 0.44
 10 -4 -21 9.44 0.82
 10 4 -21 9.57 0.72
 10 -4 -20 2.97 0.62
 10 4 -20 5.25 0.62
 10 -4 -19 84.16 2.22
 10 4 -19 84.81 2.15
 10 -4 -18 5.53 0.68
 10 4 -18 6.54 0.67
 10 -4 -17 2.15 0.48
 10 4 -17 1.95 0.43
 10 -4 -16 10.26 0.85
 10 4 -16 10.61 0.81
 10 -4 -15 227.64 3.59
 10 4 -15 221.54 3.36
 10 -4 -14 41.23 1.48
 10 4 -14 40.54 1.44
 10 -4 -13 34.83 1.32
 10 4 -13 40.17 1.38
 10 -4 -12 -0.01 0.35
 10 4 -12 -0.15 0.3
 10 -4 -11 85.25 2.06
 10 4 -11 93.75 2.08
 10 -4 -10 18.93 1.02
 10 4 -10 21.52 1.05
 10 -4 -9 55.89 1.61
 10 4 -9 52.88 1.51
 10 -4 -8 0.28 0.28
 10 4 -8 -0.43 0.26
 10 -4 -7 106.49 2.2
 10 4 -7 115.27 2.23
 10 -4 -6 15 0.91
 10 4 -6 16.43 0.91
 10 -4 -5 259.52 3.52
 10 4 -5 265.36 3.41
 10 -4 -4 -0.25 0.28
 10 4 -4 -0.07 0.25
 10 -4 -3 14.98 0.82
 10 4 -3 17.07 0.84
 10 -4 -2 11.93 0.78
 10 4 -2 13.03 0.78
 10 -4 -1 180.05 2.85
 10 4 -1 190.94 2.83
 10 -4 0 6.65 0.59
 10 4 0 6.81 0.53
 10 -4 1 8.14 0.6
 10 4 1 7.97 0.58
 10 -4 2 1.55 0.33
 10 4 2 1.71 0.39
 10 -4 3 121.61 2.33
 10 4 3 122.94 2.29
 10 -4 4 -0.03 0.32
 10 4 4 0.53 0.31
 10 -4 5 3.88 0.55
 10 4 5 2.36 0.45
 10 -4 6 6.44 0.62
 10 4 6 4.47 0.54
 10 -4 7 117.99 2.4
 10 4 7 119.61 2.36
 10 -4 8 2.37 0.43
 10 4 8 3.58 0.58
 10 -4 9 68.95 1.86
 10 4 9 66.8 1.82
 10 -4 10 0.83 0.39
 10 4 10 0.06 0.36
 10 -4 11 2.93 0.62
 10 4 11 1.67 0.42
 10 -4 12 0.52 0.46
 10 4 12 0.41 0.34
 10 -4 13 59.21 1.86
 10 4 13 52.63 1.64
 10 -4 14 0.61 0.44
 10 4 14 0.41 0.38
 10 -4 15 -0.14 0.41
 10 4 15 -0.33 0.37
 10 -4 16 1.01 0.39
 10 4 16 0.64 0.38
 10 -4 17 81.35 2.27
 10 4 17 75.24 2.08
 10 -5 -25 9.89 0.92
 10 -5 -24 15.09 1.04
 10 -5 -23 15.83 1.01
 10 -5 -22 4.17 0.57
 10 -5 -21 20.37 1.11
 10 -5 -20 10.66 0.91
 10 5 -20 11.14 0.78
 10 -5 -19 24.6 1.25
 10 5 -19 22.72 1.09
 10 -5 -18 0.06 0.4
 10 5 -18 -0.25 0.38
 10 -5 -17 111.15 2.5
 10 5 -17 116.79 2.41
 10 -5 -16 108.98 2.46
 10 5 -16 118.23 2.4
 10 -5 -15 0.62 0.48
 10 5 -15 1.07 0.42
 10 -5 -14 16.55 1.02
 10 5 -14 16.89 0.99
 10 -5 -13 95.6 2.22
 10 5 -13 106.96 2.22
 10 -5 -12 45.62 1.52
 10 5 -12 50.7 1.49
 10 -5 -11 10.52 0.81
 10 5 -11 10.22 0.75
 10 -5 -10 7.41 0.72
 10 5 -10 6.34 0.75
 10 -5 -9 69.66 1.8
 10 5 -9 74.32 1.77
 10 -5 -8 46.22 1.46
 10 5 -8 51.22 1.44
 10 -5 -7 90.36 2.05
 10 5 -7 80.82 1.79
 10 -5 -6 0.06 0.35
 10 5 -6 2.15 0.45
 10 -5 -5 9.2 0.74
 10 5 -5 12.66 0.78
 10 -5 -4 65.36 1.68
 10 5 -4 75.92 1.71
 10 -5 -3 176.66 2.84
 10 5 -3 191.6 2.83
 10 -5 -2 30.34 1.15
 10 5 -2 29.45 1.09
 10 -5 -1 5.31 0.58
 10 5 -1 0.56 0.3
 10 -5 0 5.33 0.58
 10 5 0 5.86 0.52
 10 -5 1 92.02 2.01
 10 5 1 96.47 1.95
 10 -5 2 1.07 0.32
 10 5 2 2.15 0.43
 10 -5 3 7.93 0.61
 10 5 3 6.29 0.65
 10 -5 4 43.76 1.41
 10 5 4 46.42 1.4
 10 -5 5 129.99 2.47
 10 5 5 127.85 2.35
 10 -5 6 16.26 0.93
 10 5 6 15.13 0.81
 10 -5 7 82.73 2
 10 5 7 79.22 1.89
 10 -5 8 15.37 0.88
 10 5 8 13.94 0.87
 10 -5 9 14.24 0.85
 10 5 9 16.66 0.99
 10 -5 10 12.86 0.85
 10 5 10 11.04 0.83
 10 -5 11 103.09 2.39
 10 5 11 98.28 2.26
 10 -5 12 -0.07 0.37
 10 5 12 -0.27 0.35
 10 -5 13 0.38 0.46
 10 5 13 2.13 0.45
 10 -5 14 0.48 0.48
 10 5 14 0.99 0.4
 10 -5 15 50.43 1.8
 10 5 15 44.69 1.51
 10 -5 16 1.39 0.52
 10 5 16 1.69 0.43
 10 -6 -24 19.63 1.22
 10 -6 -23 22.32 1.25
 10 -6 -22 8.66 0.8
 10 -6 -21 13.57 0.92
 10 -6 -20 5.39 0.69
 10 -6 -19 30.75 1.4
 10 -6 -18 28.51 1.32
 10 -6 -17 5.69 0.65
 10 -6 -16 7.22 0.7
 10 -6 -15 37.89 1.46
 10 -6 -14 76.67 2.05
 10 -6 -13 7.23 0.73
 10 -6 -12 10.16 0.78
 10 -6 -11 64.68 1.79
 10 -6 -10 11.74 0.85
 10 -6 -9 20.81 1.04
 10 -6 -8 1.18 0.35
 10 -6 -7 1.31 0.35
 10 -6 -6 39.48 1.33
 10 -6 -5 18.77 0.96
 10 -6 -4 34.57 1.27
 10 -6 -3 0.85 0.31
 10 -6 -2 16.36 0.83
 10 -6 -1 33.45 1.21
 10 6 -1 36.2 1.21
 10 -6 0 11.55 0.77
 10 6 0 10.61 0.67
 10 -6 1 14.71 0.85
 10 6 1 15.86 0.79
 10 -6 2 1 0.34
 10 6 2 0.46 0.28
 10 -6 3 54.86 1.57
 10 6 3 54.14 1.46
 10 -6 4 19.86 0.94
 10 6 4 20.1 1
 10 -6 5 100.39 2.18
 10 6 5 96.22 2.03
 10 -6 6 18.92 1.01
 10 6 6 19.51 0.93
 10 -6 7 6.97 0.72
 10 6 7 7.61 0.64
 10 -6 8 64.37 1.8
 10 6 8 64.68 1.73
 10 -6 9 89.03 2.13
 10 6 9 88.97 2.08
 10 -6 10 1.72 0.43
 10 6 10 1.79 0.53
 10 -6 11 8.89 0.74
 10 6 11 8.98 0.8
 10 -6 12 14.25 0.95
 10 6 12 13.19 0.91
 10 -6 13 86.47 2.26
 10 6 13 86.65 2.14
 10 -6 14 0.41 0.45
 10 6 14 0.54 0.42
 10 -6 15 3.41 0.7
 10 6 15 3.21 0.52
 10 -7 -23 7.36 0.86
 10 -7 -22 67.08 2.08
 10 -7 -21 11.49 0.85
 10 -7 -20 26.64 1.24
 10 -7 -19 -0.38 0.39
 10 -7 -18 5.03 0.74
 10 -7 -17 2.87 0.53
 10 -7 -16 40.62 1.48
 10 -7 -15 0.72 0.38
 10 -7 -14 1.7 0.5
 10 -7 -13 17.69 1.06
 10 -7 -12 59.47 1.76
 10 -7 -11 0.21 0.34
 10 -7 -10 3.77 0.54
 10 -7 -9 10.41 0.82
 10 -7 -8 43.91 1.48
 10 -7 -7 9.67 0.71
 10 -7 -6 11.33 0.73
 10 -7 -5 -0.16 0.28
 10 -7 -4 1.34 0.39
 10 -7 -3 -0.51 0.29
 10 -7 -2 23.68 1.02
 10 -7 -1 2.38 0.42
 10 -7 0 2.05 0.42
 10 -7 1 35.19 1.28
 10 -7 2 44.12 1.43
 10 -7 3 22.43 1.03
 10 -7 4 1.18 0.36
 10 -7 5 2.85 0.43
 10 -7 6 59.12 1.67
 10 -7 7 3.72 0.58
 10 -7 8 0.69 0.42
 10 -7 9 2.78 0.53
 10 -7 10 32.62 1.31
 10 -7 11 3.62 0.54
 10 -7 12 0.18 0.4
 10 -7 13 1.8 0.44
 10 -7 14 64.72 1.96
 10 -8 -21 1.61 0.48
 10 -8 -20 33.17 1.39
 10 -8 -19 0.52 0.41
 10 -8 -18 45.69 1.63
 10 -8 -17 0.06 0.42
 10 -8 -16 -0.31 0.37
 10 -8 -15 0.41 0.35
 10 -8 -14 12.24 0.84
 10 -8 -13 4.03 0.63
 10 -8 -12 0.42 0.43
 10 -8 -11 0.1 0.4
 10 -8 -10 65.57 1.8
 10 -8 -9 7.5 0.68
 10 -8 -8 13.08 0.88
 10 -8 -7 0.69 0.41
 10 -8 -6 5.95 0.6
 10 -8 -5 11.91 0.75
 10 -8 -4 11.22 0.72
 10 -8 -3 7.36 0.67
 10 -8 -2 4.8 0.6
 10 -8 -1 6.36 0.59
 10 -8 0 43.24 1.37
 10 -8 1 0.41 0.33
 10 -8 2 16.54 0.89
 10 -8 3 1.56 0.48
 10 -8 4 52.74 1.59
 10 -8 5 5.17 0.56
 10 -8 6 0.07 0.32
 10 -8 7 0.04 0.34
 10 -8 8 9.45 0.72
 10 -8 9 4.24 0.59
 10 -8 10 1.62 0.53
 10 -9 -19 4.31 0.57
 10 -9 -18 0.77 0.44
 10 -9 -17 0.93 0.47
 10 -9 -16 29.65 1.34
 10 -9 -15 0.53 0.43
 10 -9 -14 -0.6 0.37
 10 -9 -13 16.11 0.93
 10 -9 -12 57.4 1.75
 10 -9 -11 0.86 0.46
 10 -9 -10 8.37 0.78
 11 0 -26 58.88 2.05
 11 0 -25 0.02 0.39
 11 0 -24 25.6 1.29
 11 0 -23 -0.17 0.38
 11 0 -22 253.86 4.2
 11 0 -21 0.04 0.44
 11 0 -20 52.64 1.78
 11 0 -19 -0.51 0.34
 11 0 -18 129.48 2.76
 11 0 -17 -0.07 0.43
 11 0 -16 18.11 1.07
 11 0 -15 -0.41 0.37
 11 0 -14 68.51 1.91
 11 0 -13 -0.78 0.32
 11 0 -12 58.92 1.79
 11 0 -11 0.65 0.37
 11 0 -10 30.86 1.23
 11 0 -9 -0.13 0.27
 11 0 -8 215.4 3.33
 11 0 -7 -0.43 0.29
 11 0 -6 21.13 1
 11 0 -5 -0.34 0.23
 11 0 -4 16.43 0.87
 11 0 -3 -0.01 0.26
 11 0 -2 0.81 0.38
 11 0 -1 -0.14 0.25
 11 0 0 68.81 1.76
 11 0 1 0.98 0.3
 11 0 2 103.97 2.22
 11 0 3 0.04 0.34
 11 0 4 20.82 1.04
 11 0 5 -0.41 0.29
 11 0 6 71.54 1.89
 11 0 7 0.2 0.3
 11 0 8 24.27 1.14
 11 0 9 0.5 0.36
 11 0 10 41.47 1.56
 11 0 11 0.23 0.45
 11 0 12 10.41 0.92
 11 0 13 -0.47 0.4
 11 0 14 87.51 2.33
 11 0 15 0.56 0.43
 11 0 16 18.49 1.08
 11 -1 -26 2.98 0.63
 11 1 -26 1.68 0.52
 11 -1 -25 3.52 0.65
 11 1 -25 3.62 0.62
 11 -1 -24 91.33 2.47
 11 1 -24 93.58 2.48
 11 -1 -23 20.44 1.17
 11 1 -23 20 1.15
 11 -1 -22 1.74 0.6
 11 1 -22 2.79 0.6
 11 -1 -21 12.37 1.01
 11 1 -21 12.96 1.01
 11 -1 -20 148.62 3.03
 11 1 -20 144.68 2.97
 11 -1 -19 25.94 1.25
 11 1 -19 24.54 1.21
 11 -1 -18 64.46 1.95
 11 1 -18 64.78 1.93
 11 -1 -17 -0.25 0.4
 11 1 -17 -0.04 0.45
 11 -1 -16 62.41 1.9
 11 1 -16 60.82 1.86
 11 -1 -15 -0.17 0.4
 11 1 -15 1.14 0.47
 11 -1 -14 85.89 2.15
 11 1 -14 84.64 2.11
 11 -1 -13 4.76 0.68
 11 1 -13 4.28 0.64
 11 -1 -12 21.52 1.13
 11 1 -12 21.38 1.14
 11 -1 -11 35.13 1.35
 11 1 -11 37.19 1.39
 11 -1 -10 150.62 2.79
 11 1 -10 153.2 2.79
 11 -1 -9 14.15 0.86
 11 1 -9 13.16 0.82
 11 -1 -8 2.96 0.51
 11 1 -8 4.04 0.6
 11 -1 -7 7.29 0.72
 11 1 -7 7.92 0.74
 11 -1 -6 117.54 2.38
 11 1 -6 124.64 2.42
 11 -1 -5 31.25 1.19
 11 1 -5 33.63 1.22
 11 -1 -4 31.52 1.22
 11 1 -4 32.5 1.21
 11 -1 -3 9.07 0.73
 11 1 -3 10.2 0.74
 11 -1 -2 40.68 1.39
 11 1 -2 44.89 1.44
 11 -1 -1 5.54 0.59
 11 1 -1 5.35 0.53
 11 -1 0 42.84 1.4
 11 1 0 41.2 1.36
 11 -1 1 -0.26 0.26
 11 1 1 -0.29 0.24
 11 -1 2 47.3 1.49
 11 1 2 41.69 1.37
 11 -1 3 17.07 0.94
 11 1 3 18.03 0.98
 11 -1 4 59.82 1.74
 11 1 4 53.98 1.62
 11 -1 5 17.36 0.94
 11 1 5 16.56 0.92
 11 -1 6 3.37 0.51
 11 1 6 3.28 0.48
 11 -1 7 9.73 0.72
 11 1 7 7.74 0.66
 11 -1 8 42.36 1.5
 11 1 8 49.24 1.62
 11 -1 9 7.4 0.72
 11 1 9 5.98 0.68
 11 -1 10 0.41 0.42
 11 1 10 -0.28 0.38
 11 -1 11 16.7 1.09
 11 1 11 14.79 1
 11 -1 12 33.13 1.48
 11 1 12 37.15 1.52
 11 -1 13 25.22 1.3
 11 1 13 26.04 1.29
 11 -1 14 -1.12 0.41
 11 1 14 0.17 0.39
 11 -1 15 -0.87 0.4
 11 1 15 1.33 0.43
 11 -1 16 27.37 1.32
 11 1 16 31.46 1.38
 11 2 -26 31.66 1.52
 11 -2 -25 18.19 1.13
 11 2 -25 16.81 1.11
 11 -2 -24 7.81 0.77
 11 2 -24 8.92 0.84
 11 -2 -23 11.74 0.93
 11 2 -23 12.63 0.88
 11 -2 -22 10.08 0.95
 11 2 -22 11.42 0.89
 11 -2 -21 60.37 1.99
 11 2 -21 61.37 1.96
 11 -2 -20 1.78 0.49
 11 2 -20 1.63 0.51
 11 -2 -19 24.61 1.22
 11 2 -19 21.23 1.11
 11 -2 -18 21.59 1.15
 11 2 -18 23.02 1.16
 11 -2 -17 11.21 0.91
 11 2 -17 10.69 0.87
 11 -2 -16 83.69 2.22
 11 2 -16 80.64 2.15
 11 -2 -15 19.8 1.09
 11 2 -15 21.36 1.11
 11 -2 -14 0.02 0.34
 11 2 -14 0.17 0.31
 11 -2 -13 5.84 0.69
 11 2 -13 6.86 0.71
 11 -2 -12 104.81 2.39
 11 2 -12 112.19 2.42
 11 -2 -11 3.1 0.54
 11 2 -11 3.1 0.59
 11 -2 -10 11.13 0.79
 11 2 -10 12.98 0.83
 11 -2 -9 59.51 1.71
 11 2 -9 58.83 1.67
 11 -2 -8 52.35 1.59
 11 2 -8 60.75 1.69
 11 -2 -7 5.98 0.65
 11 2 -7 3.72 0.54
 11 -2 -6 2.29 0.46
 11 2 -6 3.07 0.46
 11 -2 -5 49.96 1.52
 11 2 -5 51.06 1.49
 11 -2 -4 110.35 2.29
 11 2 -4 121.31 2.35
 11 -2 -3 5.12 0.56
 11 2 -3 -0.16 0.31
 11 -2 -2 59.64 1.7
 11 2 -2 59.87 1.65
 11 -2 -1 12.73 0.8
 11 2 -1 13.06 0.78
 11 -2 0 16.12 0.87
 11 2 0 14.81 0.81
 11 -2 1 36.38 1.29
 11 2 1 36.4 1.27
 11 -2 2 17.1 0.91
 11 2 2 19.25 0.97
 11 -2 3 4.98 0.59
 11 2 3 5.95 0.67
 11 -2 4 13.6 0.91
 11 2 4 13.35 0.85
 11 -2 5 99.65 2.27
 11 2 5 99.95 2.21
 11 -2 6 33.45 1.32
 11 2 6 32.5 1.25
 11 -2 7 7.76 0.67
 11 2 7 6.09 0.62
 11 -2 8 45.97 1.57
 11 2 8 48.7 1.6
 11 -2 9 74.73 2.04
 11 2 9 73.4 2
 11 -2 10 43.76 1.59
 11 2 10 45.18 1.63
 11 -2 11 8.16 0.82
 11 2 11 8.42 0.84
 11 -2 12 9.77 0.89
 11 2 12 8.94 0.84
 11 -2 13 13.98 1.05
 11 2 13 14.04 0.96
 11 -2 14 2.56 0.65
 11 2 14 2.15 0.47
 11 -2 15 73.9 2.23
 11 2 15 65.79 2.01
 11 -2 16 2.09 0.55
 11 2 16 2.98 0.53
 11 -3 -25 2.87 0.6
 11 3 -25 2.93 0.61
 11 -3 -24 1.29 0.4
 11 3 -24 1.41 0.5
 11 -3 -23 13.19 0.94
 11 3 -23 15.99 0.98
 11 -3 -22 1.49 0.55
 11 3 -22 2.66 0.53
 11 -3 -21 -0.1 0.41
 11 3 -21 0.25 0.4
 11 -3 -20 5.07 0.62
 11 3 -20 4.02 0.64
 11 -3 -19 10.3 0.81
 11 3 -19 10.12 0.77
 11 -3 -18 0.88 0.42
 11 3 -18 0.19 0.32
 11 -3 -17 1.59 0.5
 11 3 -17 4.05 0.61
 11 -3 -16 2.74 0.6
 11 3 -16 3.65 0.63
 11 -3 -15 26.36 1.26
 11 3 -15 28.63 1.27
 11 -3 -14 52.91 1.69
 11 3 -14 53.64 1.68
 11 -3 -13 1.47 0.46
 11 3 -13 1 0.38
 11 -3 -12 26.02 1.22
 11 3 -12 26.27 1.23
 11 -3 -11 83.68 2.11
 11 3 -11 93.38 2.17
 11 -3 -10 5.31 0.57
 11 3 -10 8.26 0.7
 11 -3 -9 1.1 0.38
 11 3 -9 0.31 0.32
 11 -3 -8 -0.05 0.26
 11 3 -8 -0.32 0.27
 11 -3 -7 135.29 2.62
 11 3 -7 145.42 2.63
 11 -3 -6 18.08 1.01
 11 3 -6 18.95 1.01
 11 -3 -5 39.98 1.37
 11 3 -5 43.09 1.38
 11 -3 -4 0.06 0.28
 11 3 -4 -0.22 0.3
 11 -3 -3 124.24 2.45
 11 3 -3 124.04 2.38
 11 -3 -2 37.27 1.36
 11 3 -2 39.22 1.36
 11 -3 -1 108.66 2.31
 11 3 -1 105 2.18
 11 -3 0 23.29 1.06
 11 3 0 20.39 0.96
 11 -3 1 49.36 1.54
 11 3 1 49.96 1.49
 11 -3 2 1.63 0.35
 11 3 2 1.04 0.36
 11 -3 3 141.48 2.66
 11 3 3 147.9 2.64
 11 -3 4 11.64 0.81
 11 3 4 12.03 0.83
 11 -3 5 9.53 0.8
 11 3 5 9.23 0.71
 11 -3 6 34.67 1.36
 11 3 6 33.35 1.28
 11 -3 7 159.86 2.95
 11 3 7 164.87 2.94
 11 -3 8 33.98 1.35
 11 3 8 38.38 1.4
 11 -3 9 2.62 0.5
 11 3 9 2.4 0.5
 11 -3 10 1.35 0.41
 11 3 10 1.19 0.47
 11 -3 11 78.16 2.16
 11 3 11 83.78 2.22
 11 -3 12 6.42 0.75
 11 3 12 5.28 0.74
 11 -3 13 40.49 1.64
 11 3 13 40.51 1.57
 11 -3 14 -0.23 0.47
 11 3 14 -0.41 0.37
 11 -3 15 23.93 1.33
 11 3 15 23.69 1.18
 11 3 16 -0.1 0.43
 11 4 -25 43.34 1.7
 11 -4 -24 0.88 0.4
 11 4 -24 1.9 0.53
 11 -4 -23 -0.22 0.36
 11 4 -23 -0.04 0.37
 11 -4 -22 -0.4 0.35
 11 4 -22 -0.67 0.35
 11 -4 -21 4.62 0.72
 11 4 -21 5.92 0.67
 11 -4 -20 0.13 0.4
 11 4 -20 0.47 0.46
 11 -4 -19 4.96 0.59
 11 4 -19 4.87 0.67
 11 -4 -18 1.25 0.44
 11 4 -18 -0.19 0.33
 11 -4 -17 48.01 1.71
 11 4 -17 48.34 1.6
 11 -4 -16 1.36 0.49
 11 4 -16 0.35 0.42
 11 -4 -15 2.18 0.51
 11 4 -15 3.32 0.64
 11 -4 -14 2.56 0.53
 11 4 -14 3.17 0.57
 11 -4 -13 62.31 1.83
 11 4 -13 65.84 1.79
 11 -4 -12 1.1 0.47
 11 4 -12 1.12 0.42
 11 -4 -11 1.14 0.48
 11 4 -11 0.99 0.48
 11 -4 -10 1.32 0.38
 11 4 -10 0.99 0.39
 11 -4 -9 79.26 2.01
 11 4 -9 84.43 2
 11 -4 -8 12.72 0.81
 11 4 -8 11.96 0.77
 11 -4 -7 2.97 0.5
 11 4 -7 1.11 0.43
 11 -4 -6 5.63 0.67
 11 4 -6 7.26 0.74
 11 -4 -5 164.53 2.89
 11 4 -5 175.39 2.86
 11 -4 -4 0.8 0.37
 11 4 -4 1.13 0.37
 11 -4 -3 188.01 3.1
 11 4 -3 193.32 3.03
 11 -4 -2 6.4 0.63
 11 4 -2 6.74 0.66
 11 -4 -1 78.09 1.98
 11 4 -1 76 1.86
 11 -4 0 6.83 0.66
 11 4 0 6.25 0.57
 11 -4 1 117.28 2.41
 11 4 1 112.88 2.26
 11 -4 2 2.28 0.42
 11 4 2 2.29 0.42
 11 -4 3 54.57 1.63
 11 4 3 49.74 1.5
 11 -4 4 1.66 0.42
 11 4 4 1.55 0.5
 11 -4 5 167.12 2.95
 11 4 5 172.95 2.94
 11 -4 6 0.36 0.41
 11 4 6 1 0.34
 11 -4 7 0.21 0.35
 11 4 7 0.23 0.32
 11 -4 8 -0.3 0.33
 11 4 8 0.19 0.33
 11 -4 9 137.52 2.81
 11 4 9 133.99 2.7
 11 -4 10 0.77 0.37
 11 4 10 -0.01 0.38
 11 -4 11 36.66 1.47
 11 4 11 34.9 1.45
 11 -4 12 3.65 0.59
 11 4 12 3.38 0.64
 11 -4 13 44.28 1.68
 11 4 13 38.43 1.55
 11 -4 14 -0.78 0.43
 11 4 14 -0.08 0.45
 11 -4 15 23.41 1.34
 11 4 15 24.32 1.22
 11 -5 -24 2.63 0.52
 11 -5 -23 24.82 1.24
 11 -5 -22 0.58 0.42
 11 -5 -21 11.41 0.96
 11 -5 -20 -0.02 0.41
 11 -5 -19 26.97 1.29
 11 -5 -18 4.17 0.62
 11 -5 -17 18.1 1.07
 11 5 -17 16.05 0.94
 11 -5 -16 15.03 1.01
 11 5 -16 16.09 0.97
 11 -5 -15 48.54 1.73
 11 5 -15 53.34 1.69
 11 -5 -14 78.13 2.1
 11 5 -14 85.16 2.11
 11 -5 -13 5.04 0.61
 11 5 -13 4.17 0.6
 11 -5 -12 13.5 0.9
 11 5 -12 14.33 0.88
 11 -5 -11 13.22 0.93
 11 5 -11 14.29 0.94
 11 -5 -10 25.14 1.19
 11 5 -10 28.99 1.24
 11 -5 -9 0.09 0.3
 11 5 -9 -0.67 0.31
 11 -5 -8 0.25 0.32
 11 5 -8 1.68 0.37
 11 -5 -7 59.99 1.73
 11 5 -7 69.29 1.76
 11 -5 -6 68.52 1.87
 11 5 -6 65.42 1.72
 11 -5 -5 15.46 0.93
 11 5 -5 12.48 0.83
 11 -5 -4 33.92 1.29
 11 5 -4 32.29 1.16
 11 -5 -3 45.37 1.46
 11 5 -3 48.02 1.44
 11 -5 -2 27.19 1.15
 11 5 -2 24.46 1.05
 11 -5 -1 44.5 1.48
 11 5 -1 42.82 1.4
 11 -5 0 66.17 1.84
 11 5 0 63.95 1.68
 11 -5 1 14.34 0.86
 11 5 1 16.09 0.85
 11 -5 2 1.35 0.36
 11 5 2 1.07 0.33
 11 -5 3 48.69 1.54
 11 5 3 48.23 1.49
 11 -5 4 4.93 0.54
 11 5 4 5.38 0.65
 11 -5 5 -0.02 0.37
 11 5 5 -0.33 0.34
 11 -5 6 19.86 1.05
 11 5 6 17.38 0.94
 11 -5 7 79.26 2.11
 11 5 7 80.3 1.99
 11 -5 8 21.93 1.13
 11 5 8 16.78 0.92
 11 -5 9 20.67 1.09
 11 5 9 21.77 1.09
 11 -5 10 -0.17 0.38
 11 5 10 -0.22 0.39
 11 -5 11 41.19 1.52
 11 5 11 40.02 1.54
 11 -5 12 0.91 0.43
 11 5 12 0.46 0.49
 11 -5 13 25.99 1.28
 11 5 13 26.84 1.33
 11 -5 14 7.34 0.79
 11 5 14 6.93 0.81
 11 -6 -22 44.31 1.68
 11 -6 -21 17.2 1.1
 11 -6 -20 0.31 0.47
 11 -6 -19 -0.67 0.37
 11 -6 -18 58.25 1.86
 11 -6 -17 9.03 0.77
 11 -6 -16 50.09 1.73
 11 -6 -15 10.28 0.91
 11 -6 -14 29.6 1.35
 11 -6 -13 34.08 1.39
 11 -6 -12 102.95 2.38
 11 -6 -11 2.4 0.51
 11 -6 -10 3.91 0.67
 11 -6 -9 58.09 1.77
 11 -6 -8 49.42 1.59
 11 -6 -7 5.07 0.53
 11 -6 -6 1.24 0.36
 11 -6 -5 18.74 1.02
 11 -6 -4 58.32 1.74
 11 -6 -3 0.28 0.34
 11 -6 -2 39.71 1.37
 11 -6 -1 17.35 0.93
 11 -6 0 13.99 0.87
 11 -6 1 44.15 1.52
 11 -6 2 32.28 1.29
 11 -6 3 0.19 0.32
 11 -6 4 1.54 0.37
 11 -6 5 16.68 0.92
 11 -6 6 39.69 1.44
 11 -6 7 7.14 0.71
 11 -6 8 4.95 0.67
 11 -6 9 2.75 0.55
 11 -6 10 17.89 1.04
 11 -6 11 19.52 1.07
 11 -6 12 0.39 0.44
 11 -6 13 14.52 0.94
 11 -7 -21 1.07 0.44
 11 -7 -20 102.18 2.59
 11 -7 -19 1.68 0.57
 11 -7 -18 17.51 1.08
 11 -7 -17 -0.37 0.4
 11 -7 -16 68.16 2.01
 11 -7 -15 -0.08 0.41
 11 -7 -14 51.3 1.78
 11 -7 -13 11.06 0.92
 11 -7 -12 16.39 1
 11 -7 -11 37.74 1.44
 11 -7 -10 90.53 2.24
 11 -7 -9 1.65 0.56
 11 -7 -8 0.51 0.43
 11 -7 -7 6.59 0.66
 11 -7 -6 35.81 1.33
 11 -7 -5 0.62 0.33
 11 -7 -4 3.55 0.56
 11 -7 -3 4.81 0.63
 11 -7 -2 17.55 0.93
 11 -7 -1 7.98 0.65
 11 -7 0 24.93 1.11
 11 -7 1 1.32 0.41
 11 -7 2 1.54 0.45
 11 -7 3 25.52 1.18
 11 -7 4 57.94 1.73
 11 -7 5 3 0.48
 11 -7 6 -0.32 0.35
 11 -7 7 0.97 0.37
 11 -7 8 29.41 1.28
 11 -7 9 -0.48 0.39
 11 -7 10 1.19 0.51
 11 -7 11 4.43 0.69
 11 -8 -19 2.76 0.61
 11 -8 -18 34.92 1.53
 11 -8 -17 -0.47 0.43
 11 -8 -16 26.91 1.24
 11 -8 -15 0.27 0.4
 11 -8 -14 18.98 1.11
 11 -8 -13 0.11 0.46
 11 -8 -12 71.76 2.02
 11 -8 -11 1.11 0.44
 11 -8 -10 5.3 0.64
 11 -8 -9 5 0.67
 11 -8 -8 124.32 2.65
 11 -8 -7 5.71 0.7
 11 -8 -6 10.98 0.8
 11 -8 -5 2.32 0.42
 11 -8 -4 31.7 1.24
 11 -8 -3 3.72 0.56
 11 -8 -2 6.14 0.66
 11 -8 -1 2.4 0.47
 11 -8 0 39.28 1.37
 11 -8 1 5.27 0.55
 11 -8 2 36.19 1.34
 11 -8 3 1.15 0.42
 11 -8 4 16.5 0.99
 11 -8 5 1.47 0.43
 11 -8 6 17.07 0.95
 11 -8 7 3.88 0.54
 11 -8 8 5.63 0.6
 11 -8 9 -0.06 0.41
 11 -9 -16 0.71 0.49
 11 -9 -15 3.53 0.6
 11 -9 -14 39.51 1.49
 11 -9 -13 21.15 1.14
 11 -9 -12 0.2 0.48
 11 -9 -11 35.32 1.47
 11 -9 -10 113.35 2.51
 12 0 -24 50.33 1.85
 12 0 -23 -0.23 0.44
 12 0 -22 7.5 0.88
 12 0 -21 0.08 0.43
 12 0 -20 199.41 3.66
 12 0 -19 -0.07 0.42
 12 0 -18 85.22 2.34
 12 0 -17 0.25 0.49
 12 0 -16 133.71 2.86
 12 0 -15 -0.28 0.33
 12 0 -14 11.43 0.89
 12 0 -13 -0.24 0.44
 12 0 -12 283.47 4.16
 12 0 -11 -0.22 0.32
 12 0 -10 129.66 2.67
 12 0 -9 0.13 0.29
 12 0 -8 52.18 1.68
 12 0 -7 -0.13 0.4
 12 0 -6 210.03 3.39
 12 0 -5 0.15 0.3
 12 0 -4 1.29 0.34
 12 0 -3 -0.02 0.32
 12 0 -2 62.67 1.82
 12 0 -1 -0.2 0.3
 12 0 0 3.52 0.49
 12 0 1 -0.21 0.27
 12 0 2 94.82 2.23
 12 0 3 -0.12 0.33
 12 0 4 52.37 1.65
 12 0 5 0.3 0.41
 12 0 6 -0.13 0.33
 12 0 7 -0.28 0.35
 12 0 8 22.21 1.12
 12 0 9 0.32 0.37
 12 0 10 1.6 0.49
 12 0 11 0.59 0.43
 12 0 12 18.73 1.14
 12 0 13 0.53 0.48
 12 -1 -24 23.94 1.3
 12 1 -24 25.99 1.31
 12 -1 -23 17.49 1.19
 12 1 -23 17.51 1.14
 12 -1 -22 81.34 2.4
 12 1 -22 82.26 2.39
 12 -1 -21 23.65 1.27
 12 1 -21 23.08 1.26
 12 -1 -20 1.37 0.5
 12 1 -20 1.1 0.45
 12 -1 -19 5.86 0.71
 12 1 -19 5.92 0.71
 12 -1 -18 97.16 2.51
 12 1 -18 102.17 2.54
 12 -1 -17 0.17 0.53
 12 1 -17 -0.23 0.45
 12 -1 -16 5.25 0.71
 12 1 -16 6.23 0.76
 12 -1 -15 11.47 0.86
 12 1 -15 10.81 0.85
 12 -1 -14 71.56 2.04
 12 1 -14 73.85 2.05
 12 -1 -13 -0.35 0.37
 12 1 -13 -0.52 0.44
 12 -1 -12 48.44 1.69
 12 1 -12 47.6 1.68
 12 -1 -11 17.41 1.02
 12 1 -11 15.21 0.94
 12 -1 -10 52.05 1.68
 12 1 -10 57.3 1.74
 12 -1 -9 29.41 1.27
 12 1 -9 27.78 1.21
 12 -1 -8 148.43 2.85
 12 1 -8 150.14 2.86
 12 -1 -7 1.25 0.44
 12 1 -7 -0.26 0.34
 12 -1 -6 -0.04 0.33
 12 1 -6 0.06 0.33
 12 -1 -5 10.9 0.76
 12 1 -5 10.57 0.74
 12 -1 -4 101.84 2.31
 12 1 -4 101.14 2.28
 12 -1 -3 18.94 1.02
 12 1 -3 19.07 1
 12 -1 -2 3.77 0.6
 12 1 -2 2.36 0.53
 12 -1 -1 40.06 1.48
 12 1 -1 38.56 1.43
 12 -1 0 96.72 2.25
 12 1 0 96.02 2.23
 12 -1 1 1.66 0.38
 12 1 1 0.8 0.33
 12 -1 2 29.85 1.23
 12 1 2 29.69 1.21
 12 -1 3 3.53 0.55
 12 1 3 2.39 0.45
 12 -1 4 51.41 1.66
 12 1 4 49.93 1.64
 12 -1 5 2.62 0.57
 12 1 5 4.55 0.69
 12 -1 6 46.07 1.63
 12 1 6 45.63 1.6
 12 -1 7 2.95 0.48
 12 1 7 2.04 0.48
 12 -1 8 16.97 0.99
 12 1 8 18.19 1.02
 12 -1 9 0.25 0.36
 12 1 9 -0.3 0.37
 12 -1 10 36.94 1.48
 12 1 10 35.09 1.47
 12 -1 11 1.96 0.49
 12 1 11 1.49 0.48
 12 -1 12 14.3 1.03
 12 1 12 16.54 1.08
 12 -1 13 10.2 0.91
 12 1 13 10.24 0.95
 12 2 -24 11.39 0.88
 12 -2 -23 29.25 1.48
 12 2 -23 28.2 1.36
 12 -2 -22 7.46 0.88
 12 2 -22 8.35 0.89
 12 -2 -21 11.99 0.96
 12 2 -21 10.07 0.92
 12 -2 -20 14.55 1.01
 12 2 -20 13.23 0.95
 12 -2 -19 69.8 2.13
 12 2 -19 77.5 2.17
 12 -2 -18 21.39 1.23
 12 2 -18 23.67 1.25
 12 -2 -17 5.5 0.82
 12 2 -17 3.34 0.68
 12 -2 -16 40.29 1.6
 12 2 -16 44.45 1.66
 12 -2 -15 5.43 0.71
 12 2 -15 4.99 0.68
 12 -2 -14 17.94 1.05
 12 2 -14 19.34 1.06
 12 -2 -13 26.56 1.3
 12 2 -13 28.72 1.32
 12 -2 -12 0.02 0.43
 12 2 -12 -0.34 0.38
 12 -2 -11 29.32 1.31
 12 2 -11 31.32 1.33
 12 -2 -10 28.01 1.25
 12 2 -10 27.58 1.21
 12 -2 -9 2.7 0.51
 12 2 -9 3.11 0.46
 12 -2 -8 1.79 0.47
 12 2 -8 0.8 0.38
 12 -2 -7 17.15 1.01
 12 2 -7 20.2 1.06
 12 -2 -6 70.72 1.96
 12 2 -6 76.12 1.97
 12 -2 -5 1.8 0.4
 12 2 -5 -0.36 0.26
 12 -2 -4 1.38 0.41
 12 2 -4 0.58 0.3
 12 -2 -3 71.1 1.93
 12 2 -3 73.11 1.92
 12 -2 -2 115.5 2.5
 12 2 -2 123.3 2.53
 12 -2 -1 9.52 0.79
 12 2 -1 9.11 0.74
 12 -2 0 24.49 1.14
 12 2 0 25.91 1.14
 12 -2 1 50.8 1.64
 12 2 1 49.98 1.57
 12 -2 2 40.15 1.44
 12 2 2 39.34 1.39
 12 -2 3 36.57 1.39
 12 2 3 39.39 1.43
 12 -2 4 4.75 0.65
 12 2 4 2.81 0.55
 12 -2 5 2.75 0.52
 12 2 5 2.82 0.56
 12 -2 6 64.78 1.96
 12 2 6 65.79 1.92
 12 -2 7 20.54 1.12
 12 2 7 20.64 1.11
 12 -2 8 40.69 1.56
 12 2 8 43.98 1.58
 12 -2 9 12.13 0.88
 12 2 9 9.18 0.75
 12 -2 10 29.51 1.31
 12 2 10 30.71 1.38
 12 -2 11 35.12 1.48
 12 2 11 34.53 1.48
 12 -2 12 40.65 1.62
 12 2 12 40.16 1.61
 12 -2 13 0.74 0.47
 12 2 13 -0.89 0.44
 12 -3 -23 11.26 0.96
 12 3 -23 10.91 0.85
 12 -3 -22 -0.1 0.44
 12 3 -22 -0.06 0.45
 12 -3 -21 10.8 0.92
 12 3 -21 11.99 0.96
 12 -3 -20 14.33 0.99
 12 3 -20 12.07 0.91
 12 -3 -19 3.15 0.56
 12 3 -19 4.39 0.65
 12 -3 -18 5.49 0.74
 12 3 -18 4.63 0.63
 12 -3 -17 36.8 1.58
 12 3 -17 37.19 1.51
 12 -3 -16 0.68 0.46
 12 3 -16 2.09 0.59
 12 -3 -15 -0.61 0.33
 12 3 -15 -0.65 0.36
 12 -3 -14 19.42 1.09
 12 3 -14 23.41 1.15
 12 -3 -13 41.39 1.59
 12 3 -13 41.96 1.54
 12 -3 -12 18.52 1.13
 12 3 -12 21.61 1.17
 12 -3 -11 4.26 0.61
 12 3 -11 5.18 0.68
 12 -3 -10 1.91 0.44
 12 3 -10 2.59 0.48
 12 -3 -9 30.62 1.28
 12 3 -9 34.47 1.32
 12 -3 -8 2.89 0.5
 12 3 -8 2.87 0.49
 12 -3 -7 12.6 0.91
 12 3 -7 12.19 0.87
 12 -3 -6 10.19 0.83
 12 3 -6 11.75 0.88
 12 -3 -5 40.92 1.47
 12 3 -5 40.27 1.4
 12 -3 -4 56.82 1.71
 12 3 -4 60.31 1.72
 12 -3 -3 10.61 0.78
 12 3 -3 9.68 0.73
 12 -3 -2 10.98 0.8
 12 3 -2 11.12 0.82
 12 -3 -1 39.42 1.47
 12 3 -1 41.78 1.47
 12 -3 0 12.13 0.87
 12 3 0 10.11 0.73
 12 -3 1 31.7 1.3
 12 3 1 27.72 1.17
 12 -3 2 2.79 0.47
 12 3 2 3.43 0.49
 12 -3 3 37.92 1.42
 12 3 3 42.42 1.48
 12 -3 4 0.3 0.33
 12 3 4 0.24 0.38
 12 -3 5 98.31 2.36
 12 3 5 102.15 2.4
 12 -3 6 -0.06 0.42
 12 3 6 -0.09 0.35
 12 -3 7 18.89 1.12
 12 3 7 18.07 1.03
 12 -3 8 14.23 0.96
 12 3 8 15.05 0.92
 12 -3 9 97.94 2.46
 12 3 9 93.16 2.31
 12 -3 10 12.57 0.87
 12 3 10 12.52 0.89
 12 -3 11 1.22 0.41
 12 3 11 0.73 0.47
 12 -3 12 1 0.44
 12 3 12 0.06 0.44
 12 3 13 71.09 2.19
 12 -4 -22 2.86 0.68
 12 4 -22 4.46 0.64
 12 -4 -21 3.66 0.69
 12 4 -21 4.92 0.76
 12 -4 -20 0.17 0.42
 12 4 -20 -0.58 0.41
 12 -4 -19 6.65 0.69
 12 4 -19 7.81 0.76
 12 -4 -18 0.17 0.4
 12 4 -18 0.47 0.4
 12 -4 -17 3.49 0.66
 12 4 -17 3.88 0.66
 12 -4 -16 -0.08 0.46
 12 4 -16 0.54 0.46
 12 -4 -15 81.05 2.23
 12 4 -15 84.38 2.2
 12 -4 -14 -0.31 0.36
 12 4 -14 -0.49 0.37
 12 -4 -13 17.22 1.04
 12 4 -13 15.08 0.93
 12 -4 -12 0.53 0.42
 12 4 -12 0.78 0.45
 12 -4 -11 17.71 1.08
 12 4 -11 17.83 1.08
 12 -4 -10 1.88 0.46
 12 4 -10 1.12 0.41
 12 -4 -9 0.45 0.32
 12 4 -9 0.38 0.32
 12 -4 -8 0.9 0.39
 12 4 -8 1.88 0.44
 12 -4 -7 36.1 1.4
 12 4 -7 38.32 1.43
 12 -4 -6 7.43 0.72
 12 4 -6 7.36 0.75
 12 -4 -5 10.41 0.83
 12 4 -5 11.73 0.82
 12 -4 -4 5.71 0.61
 12 4 -4 7.79 0.65
 12 -4 -3 48.97 1.59
 12 4 -3 53.6 1.64
 12 -4 -2 7.08 0.65
 12 4 -2 6.34 0.65
 12 -4 -1 103.49 2.38
 12 4 -1 105.08 2.35
 12 -4 0 0.8 0.41
 12 4 0 1.08 0.37
 12 -4 1 31.55 1.32
 12 4 1 34.62 1.31
 12 -4 2 7.29 0.67
 12 4 2 6.45 0.59
 12 -4 3 27.72 1.23
 12 4 3 24.45 1.1
 12 -4 4 -0.25 0.31
 12 4 4 -0.04 0.35
 12 -4 5 50.47 1.7
 12 4 5 53.86 1.71
 12 -4 6 0.13 0.44
 12 4 6 -0.43 0.38
 12 -4 7 120 2.68
 12 4 7 115.76 2.56
 12 -4 8 3.06 0.6
 12 4 8 3.96 0.57
 12 -4 9 0.72 0.44
 12 4 9 0.37 0.39
 12 -4 10 1.99 0.48
 12 4 10 0.5 0.42
 12 -4 11 105.4 2.6
 12 4 11 108.54 2.58
 12 -4 12 1.48 0.51
 12 4 12 1.79 0.53
 12 -5 -21 27.93 1.44
 12 -5 -20 8.6 0.84
 12 -5 -19 15.25 1.02
 12 -5 -18 6.84 0.74
 12 -5 -17 65.95 2.08
 12 -5 -16 0.47 0.49
 12 -5 -15 1 0.5
 12 -5 -14 8.08 0.76
 12 5 -14 10.52 0.87
 12 -5 -13 28.89 1.31
 12 5 -13 31.19 1.29
 12 -5 -12 23.68 1.22
 12 5 -12 27.1 1.2
 12 -5 -11 -0.05 0.43
 12 5 -11 1.36 0.49
 12 -5 -10 6.1 0.73
 12 5 -10 4.64 0.65
 12 -5 -9 9.32 0.76
 12 5 -9 12.1 0.83
 12 -5 -8 9.51 0.75
 12 5 -8 9.14 0.72
 12 -5 -7 17.26 0.97
 12 5 -7 15.63 0.9
 12 -5 -6 0.77 0.4
 12 5 -6 1.81 0.46
 12 -5 -5 77.43 2.08
 12 5 -5 90.36 2.17
 12 -5 -4 62.6 1.86
 12 5 -4 66.08 1.78
 12 -5 -3 8.82 0.72
 12 5 -3 4.68 0.56
 12 -5 -2 22.4 1.08
 12 5 -2 21.88 1.04
 12 -5 -1 43.62 1.54
 12 5 -1 46.33 1.54
 12 -5 0 36.97 1.44
 12 5 0 38.78 1.41
 12 -5 1 0.11 0.41
 12 5 1 -0.09 0.33
 12 -5 2 13.31 0.9
 12 5 2 11.23 0.75
 12 -5 3 50.15 1.66
 12 5 3 45.35 1.49
 12 -5 4 11.31 0.78
 12 5 4 9.98 0.74
 12 -5 5 15.82 0.92
 12 5 5 13.93 0.9
 12 -5 6 4.83 0.61
 12 5 6 5.02 0.69
 12 -5 7 14.96 1
 12 5 7 14.06 0.95
 12 -5 8 18.61 1.11
 12 5 8 21.89 1.1
 12 -5 9 53.91 1.88
 12 5 9 56.8 1.77
 12 -5 10 18.02 1.13
 12 5 10 18.25 1.02
 12 -5 11 3.73 0.6
 12 5 11 3.88 0.56
 12 -6 -20 41.02 1.7
 12 -6 -19 45.74 1.71
 12 -6 -18 2.6 0.53
 12 -6 -17 2.85 0.58
 12 -6 -16 75.38 2.22
 12 -6 -15 27.85 1.41
 12 -6 -14 15.05 1.04
 12 -6 -13 4.09 0.66
 12 -6 -12 12.66 0.91
 12 -6 -11 27.45 1.33
 12 -6 -10 20.16 1.18
 12 -6 -9 0.99 0.43
 12 -6 -8 10.76 0.82
 12 -6 -7 17.01 0.96
 12 -6 -6 39.99 1.47
 12 -6 -5 3.45 0.58
 12 -6 -4 -0.19 0.34
 12 -6 -3 4.94 0.61
 12 -6 -2 82.73 2.11
 12 -6 -1 11.33 0.77
 12 -6 0 25.66 1.18
 12 -6 1 15.68 0.97
 12 -6 2 24.07 1.21
 12 -6 3 0.18 0.37
 12 -6 4 17.03 0.98
 12 -6 5 0.87 0.38
 12 -6 6 22.76 1.13
 12 -6 7 3.11 0.5
 12 -6 8 32.22 1.4
 12 -6 9 -0.57 0.41
 12 -7 -18 91.74 2.43
 12 -7 -17 5.73 0.71
 12 -7 -16 3.31 0.64
 12 -7 -15 1.56 0.58
 12 -7 -14 131.86 2.92
 12 -7 -13 9.02 0.84
 12 -7 -12 34.8 1.43
 12 -7 -11 -0.27 0.38
 12 -7 -10 67.42 2.04
 12 -7 -9 6.88 0.83
 12 -7 -8 85.86 2.26
 12 -7 -7 5.91 0.7
 12 -7 -6 30.58 1.3
 12 -7 -5 16.72 0.97
 12 -7 -4 87.49 2.25
 12 -7 -3 5.88 0.75
 12 -7 -2 0.79 0.44
 12 -7 -1 2.56 0.47
 12 -7 0 69.15 1.92
 12 -7 1 0.69 0.38
 12 -7 2 13.21 0.89
 12 -7 3 2.91 0.59
 12 -7 4 15.07 0.99
 12 -7 5 0.56 0.41
 12 -7 6 27.08 1.25
 12 -7 7 -0.28 0.41
 12 -8 -15 3.39 0.61
 12 -8 -14 4.28 0.73
 12 -8 -13 9.76 0.94
 12 -8 -12 81.98 2.25
 12 -8 -11 0.22 0.45
 12 -8 -10 61.31 1.9
 12 -8 -9 8.52 0.87
 12 -8 -8 24.98 1.31
 12 -8 -7 11.27 0.91
 12 -8 -6 121.79 2.66
 12 -8 -5 0.68 0.4
 12 -8 -4 5.58 0.61
 12 -8 -3 10.13 0.81
 12 -8 -2 58.55 1.82
 12 -8 -1 -0.1 0.43
 12 -8 0 -0.46 0.38
 12 -8 1 0.38 0.41
 12 -8 2 51.94 1.69
 12 -8 3 11.91 0.85
 12 -8 4 48.09 1.68
 12 -8 5 0.57 0.48
 12 -9 -11 16.69 1.09
 13 0 -22 17.03 1.16
 13 0 -21 -0.52 0.38
 13 0 -20 0.22 0.4
 13 0 -19 -1.06 0.41
 13 0 -18 44.58 1.76
 13 0 -17 0.25 0.52
 13 0 -16 9.1 0.85
 13 0 -15 -0.66 0.36
 13 0 -14 118.56 2.76
 13 0 -13 0.27 0.52
 13 0 -12 -0.79 0.39
 13 0 -11 -0.1 0.37
 13 0 -10 245.01 3.95
 13 0 -9 -0.2 0.32
 13 0 -8 14.05 0.94
 13 0 -7 -0.34 0.37
 13 0 -6 38.55 1.52
 13 0 -5 -0.08 0.32
 13 0 -4 46.99 1.61
 13 0 -3 -0.76 0.3
 13 0 -2 62.72 1.9
 13 0 -1 0.68 0.43
 13 0 0 99.39 2.44
 13 0 1 0.04 0.36
 13 0 2 17.63 1.01
 13 0 3 0.1 0.33
 13 0 4 123.74 2.75
 13 0 5 -0.6 0.39
 13 0 6 3.48 0.59
 13 0 7 0.32 0.48
 13 0 8 41.5 1.64
 13 0 9 -0.73 0.38
 13 0 10 12.85 0.94
 13 1 -22 23.74 1.35
 13 -1 -21 16.86 1.09
 13 1 -21 18.23 1.14
 13 -1 -20 41.9 1.68
 13 1 -20 46.77 1.76
 13 -1 -19 41.29 1.69
 13 1 -19 41.19 1.67
 13 -1 -18 1.27 0.54
 13 1 -18 1.26 0.59
 13 -1 -17 14.05 1.11
 13 1 -17 13.56 1.07
 13 -1 -16 69.11 2.13
 13 1 -16 70.66 2.14
 13 -1 -15 10.02 0.85
 13 1 -15 9.94 0.85
 13 -1 -14 0.07 0.43
 13 1 -14 0.52 0.41
 13 -1 -13 23.06 1.29
 13 1 -13 25.2 1.35
 13 -1 -12 112.19 2.67
 13 1 -12 116.33 2.71
 13 -1 -11 59.27 1.89
 13 1 -11 57.51 1.85
 13 -1 -10 3.05 0.48
 13 1 -10 2.8 0.5
 13 -1 -9 0.25 0.37
 13 1 -9 0.42 0.36
 13 -1 -8 78.87 2.16
 13 1 -8 84.37 2.22
 13 -1 -7 64.09 1.95
 13 1 -7 60.62 1.89
 13 -1 -6 37.2 1.52
 13 1 -6 34.4 1.45
 13 -1 -5 1.38 0.41
 13 1 -5 0.28 0.34
 13 -1 -4 33.28 1.36
 13 1 -4 34.5 1.38
 13 -1 -3 35.47 1.44
 13 1 -3 32.42 1.34
 13 -1 -2 67.65 1.98
 13 1 -2 71.43 2.02
 13 -1 -1 19.97 1.14
 13 1 -1 18.16 1.1
 13 -1 0 20.87 1.14
 13 1 0 16.34 1.02
 13 -1 1 24.51 1.2
 13 1 1 27.11 1.24
 13 -1 2 120.96 2.72
 13 1 2 119.63 2.67
 13 -1 3 4.12 0.59
 13 1 3 3.83 0.54
 13 -1 4 5.25 0.62
 13 1 4 5.16 0.66
 13 -1 5 -0.05 0.37
 13 1 5 0.33 0.38
 13 -1 6 55.5 1.85
 13 1 6 61.64 1.94
 13 -1 7 16.6 1.12
 13 1 7 18.28 1.14
 13 -1 8 12.73 0.99
 13 1 8 12.54 0.96
 13 -1 9 0.18 0.41
 13 1 9 0.69 0.44
 13 1 10 29.24 1.37
 13 -2 -21 15.06 1.06
 13 2 -21 19.18 1.16
 13 -2 -20 44.42 1.74
 13 2 -20 49.38 1.8
 13 -2 -19 16.88 1.14
 13 2 -19 14.15 1.01
 13 -2 -18 23.74 1.35
 13 2 -18 23.98 1.32
 13 -2 -17 29.01 1.49
 13 2 -17 32.74 1.54
 13 -2 -16 18.21 1.16
 13 2 -16 18.57 1.16
 13 -2 -15 18.61 1.1
 13 2 -15 17.99 1.1
 13 -2 -14 38.15 1.57
 13 2 -14 36.64 1.5
 13 -2 -13 37.46 1.58
 13 2 -13 37.03 1.56
 13 -2 -12 4.74 0.78
 13 2 -12 4.51 0.73
 13 -2 -11 16.18 1.03
 13 2 -11 17.13 1.07
 13 -2 -10 8.55 0.77
 13 2 -10 5.85 0.72
 13 -2 -9 103.51 2.52
 13 2 -9 111.51 2.57
 13 -2 -8 7.29 0.7
 13 2 -8 3.33 0.55
 13 -2 -7 10.14 0.88
 13 2 -7 10.49 0.88
 13 -2 -6 47.17 1.7
 13 2 -6 54.72 1.8
 13 -2 -5 27.98 1.28
 13 2 -5 32.38 1.34
 13 -2 -4 54.01 1.75
 13 2 -4 59.79 1.81
 13 2 -3 -0.28 0.33
 13 -2 -2 2.29 0.48
 13 2 -2 2.77 0.53
 13 -2 -1 53.16 1.8
 13 2 -1 50.42 1.73
 13 -2 0 87.95 2.33
 13 2 0 88.23 2.27
 13 -2 1 6.42 0.73
 13 2 1 7.06 0.68
 13 -2 2 1.9 0.45
 13 2 2 2.82 0.43
 13 -2 3 16.67 0.98
 13 2 3 17.14 0.98
 13 -2 4 57.25 1.85
 13 2 4 55.76 1.81
 13 -2 5 7.73 0.73
 13 2 5 6.54 0.74
 13 -2 6 4.75 0.65
 13 2 6 5.1 0.73
 13 -2 7 1.29 0.53
 13 2 7 1.33 0.51
 13 -2 8 42.04 1.71
 13 2 8 44.46 1.7
 13 -2 9 -0.2 0.47
 13 2 9 -0.41 0.44
 13 2 10 44.76 1.68
 13 3 -21 24.58 1.33
 13 -3 -20 0.24 0.45
 13 3 -20 -0.28 0.42
 13 -3 -19 9.72 0.89
 13 3 -19 11.38 0.89
 13 -3 -18 28.69 1.46
 13 3 -18 30.46 1.44
 13 -3 -17 25.43 1.41
 13 3 -17 25.23 1.35
 13 -3 -16 5.58 0.77
 13 3 -16 4.2 0.76
 13 -3 -15 43.3 1.67
 13 3 -15 43.14 1.65
 13 -3 -14 1.44 0.48
 13 3 -14 0.05 0.39
 13 -3 -13 6.2 0.77
 13 3 -13 4.02 0.66
 13 -3 -12 0.03 0.44
 13 3 -12 -0.3 0.41
 13 -3 -11 44.25 1.69
 13 3 -11 50.13 1.74
 13 -3 -10 2.84 0.53
 13 3 -10 4.31 0.62
 13 -3 -9 0.34 0.35
 13 3 -9 0.67 0.36
 13 -3 -8 0.63 0.37
 13 3 -8 -0.04 0.37
 13 -3 -7 29.9 1.36
 13 3 -7 29.19 1.31
 13 -3 -6 7.18 0.77
 13 3 -6 10.53 0.85
 13 -3 -5 0.64 0.44
 13 3 -5 1 0.44
 13 -3 -4 1.86 0.51
 13 3 -4 4.87 0.58
 13 -3 -3 27.07 1.23
 13 3 -3 28.38 1.24
 13 -3 -2 33.62 1.39
 13 3 -2 34.78 1.39
 13 -3 -1 16.95 1.03
 13 3 -1 17.49 1.03
 13 -3 0 5.77 0.7
 13 3 0 4.16 0.62
 13 -3 1 11.98 0.9
 13 3 1 9.04 0.78
 13 -3 2 5.53 0.65
 13 3 2 5.69 0.63
 13 -3 3 18.48 1.06
 13 3 3 14.78 0.91
 13 -3 4 -0.07 0.36
 13 3 4 -0.13 0.34
 13 -3 5 13.27 0.91
 13 3 5 11.63 0.87
 13 -3 6 15.63 1.04
 13 3 6 19.41 1.11
 13 -3 7 25.9 1.29
 13 3 7 27.2 1.36
 13 -3 8 13.37 0.99
 13 3 8 12.71 0.98
 13 -3 9 9.2 0.91
 13 3 9 6.93 0.76
 13 4 -20 0.48 0.46
 13 -4 -19 27.83 1.37
 13 4 -19 33.87 1.45
 13 -4 -18 0.98 0.47
 13 4 -18 0.29 0.44
 13 -4 -17 31.54 1.53
 13 4 -17 31.44 1.46
 13 -4 -16 3.02 0.67
 13 4 -16 4.29 0.72
 13 -4 -15 13.34 0.98
 13 4 -15 14.48 1.04
 13 -4 -14 -0.86 0.38
 13 4 -14 0.32 0.39
 13 -4 -13 86.77 2.37
 13 4 -13 89.39 2.3
 13 -4 -12 3.45 0.68
 13 4 -12 3.43 0.65
 13 -4 -11 1.8 0.52
 13 4 -11 2.18 0.59
 13 -4 -10 0.78 0.47
 13 4 -10 1.39 0.46
 13 -4 -9 26.3 1.25
 13 4 -9 27.04 1.23
 13 -4 -8 4.67 0.63
 13 4 -8 4.61 0.56
 13 -4 -7 0.57 0.36
 13 4 -7 -0.12 0.38
 13 -4 -6 2.28 0.54
 13 4 -6 2.66 0.55
 13 -4 -5 39.13 1.56
 13 4 -5 43.74 1.58
 13 -4 -4 1.31 0.45
 13 4 -4 0.96 0.4
 13 -4 -3 42 1.54
 13 4 -3 38.76 1.42
 13 -4 -2 -0.19 0.36
 13 4 -2 0.33 0.35
 13 -4 -1 2.47 0.51
 13 4 -1 4.05 0.62
 13 -4 0 4.75 0.67
 13 4 0 4.28 0.67
 13 -4 1 33.43 1.47
 13 4 1 34.8 1.4
 13 -4 2 -0.52 0.39
 13 4 2 -0.25 0.34
 13 -4 3 8.88 0.77
 13 4 3 7.21 0.66
 13 -4 4 0.79 0.38
 13 4 4 1.75 0.45
 13 -4 5 5.52 0.62
 13 4 5 5.31 0.65
 13 -4 6 0.79 0.42
 13 4 6 1.21 0.43
 13 -4 7 17.31 1.11
 13 4 7 15.61 1.05
 13 -4 8 0.93 0.49
 13 4 8 0.49 0.48
 13 -5 -18 17.59 1.14
 13 -5 -17 34.23 1.57
 13 -5 -16 8.89 0.96
 13 -5 -15 71.12 2.19
 13 -5 -14 0.39 0.43
 13 -5 -13 10.52 0.9
 13 -5 -12 1.86 0.6
 13 -5 -11 46.73 1.79
 13 -5 -10 0.6 0.45
 13 -5 -9 6.11 0.68
 13 5 -9 4.82 0.67
 13 -5 -8 -0.09 0.33
 13 5 -8 1.22 0.4
 13 -5 -7 56.23 1.84
 13 5 -7 62.89 1.85
 13 -5 -6 -0.37 0.34
 13 5 -6 0.15 0.43
 13 -5 -5 8.66 0.83
 13 5 -5 4.03 0.64
 13 -5 -4 5.64 0.78
 13 5 -4 6.89 0.71
 13 -5 -3 31.65 1.36
 13 5 -3 33.2 1.31
 13 -5 -2 36.5 1.44
 13 5 -2 43.31 1.52
 13 -5 -1 44.89 1.62
 13 5 -1 40.91 1.5
 13 -5 0 0.62 0.39
 13 5 0 -0.09 0.38
 13 -5 1 5.2 0.71
 13 5 1 5.26 0.69
 13 -5 2 18.05 1.14
 13 5 2 16.84 0.99
 13 -5 3 1.15 0.49
 13 5 3 0.26 0.38
 13 -5 4 0.8 0.46
 13 5 4 -0.37 0.37
 13 -5 5 24.33 1.23
 13 5 5 22.73 1.12
 13 -5 6 36.16 1.48
 13 5 6 36.17 1.46
 13 -5 7 9.21 0.79
 13 5 7 10.74 0.89
 13 -6 -16 10.5 1
 13 -6 -15 10.16 1.01
 13 -6 -14 38.53 1.62
 13 -6 -13 23.75 1.25
 13 -6 -12 -0.33 0.43
 13 -6 -11 17.92 1.17
 13 -6 -10 35.47 1.58
 13 -6 -9 46.67 1.75
 13 -6 -8 2.77 0.56
 13 -6 -7 2.72 0.51
 13 -6 -6 71.53 2.09
 13 -6 -5 26.47 1.29
 13 -6 -4 23.4 1.24
 13 -6 -3 -0.7 0.38
 13 -6 -2 12.06 0.86
 13 -6 -1 19.3 1.06
 13 -6 0 45.48 1.64
 13 -6 1 6.98 0.71
 13 -6 2 1.92 0.53
 13 -6 3 14.97 1.06
 13 -6 4 53.76 1.88
 13 -6 5 -0.06 0.49
 13 -7 -14 -0.4 0.49
 13 -7 -13 4.74 0.73
 13 -7 -12 75.58 2.19
 13 -7 -11 8.2 0.82
 13 -7 -10 16.55 1.14
 13 -7 -9 0.91 0.56
 13 -7 -8 76.44 2.22
 13 -7 -7 1.94 0.53
 13 -7 -6 40.86 1.56
 13 -7 -5 2.63 0.51
 13 -7 -4 43.08 1.63
 13 -7 -3 -0.25 0.43
 13 -7 -2 36.91 1.55
 13 -7 -1 11.05 0.86
 13 -7 0 17.4 1.01
 13 -7 1 22.4 1.14
 13 -7 2 69.48 2.07
 13 -8 -7 6.34 0.79
 13 -8 -6 22.97 1.2
 13 -8 -5 1.81 0.45
 13 -8 -4 39.44 1.54
 14 0 -18 10.04 0.98
 14 0 -17 0.5 0.47
 14 0 -16 4.53 0.69
 14 0 -15 0.07 0.44
 14 0 -14 17.97 1.15
 14 0 -13 -0.22 0.48
 14 0 -12 68.41 2.17
 14 0 -11 0.59 0.42
 14 0 -10 14.44 0.99
 14 0 -9 0.23 0.36
 14 0 -8 152.4 3.15
 14 0 -7 0.95 0.45
 14 0 -6 1.26 0.5
 14 0 -5 -0.64 0.4
 14 0 -4 73.48 2.13
 14 0 -3 0.41 0.38
 14 0 -2 8.82 0.78
 14 0 -1 -0.24 0.41
 14 0 0 129.93 2.97
 14 0 1 -0.27 0.41
 14 0 2 71.57 2.16
 14 0 3 -0.61 0.41
 14 0 4 32.35 1.44
 14 0 5 0.93 0.42
 14 -1 -18 12.2 1.07
 14 1 -18 10.83 1.01
 14 -1 -17 40.1 1.71
 14 1 -17 37.97 1.67
 14 -1 -16 8.85 0.86
 14 1 -16 7.52 0.83
 14 -1 -15 0.67 0.47
 14 1 -15 0.96 0.51
 14 -1 -14 22.21 1.27
 14 1 -14 21.25 1.24
 14 -1 -13 13.39 1.1
 14 1 -13 15.43 1.14
 14 -1 -12 15.93 1.15
 14 1 -12 16.23 1.14
 14 -1 -11 11.14 0.94
 14 1 -11 12.34 0.98
 14 -1 -10 59.59 1.98
 14 1 -10 63.46 2.03
 14 -1 -9 59.42 1.96
 14 1 -9 62.95 2.02
 14 -1 -8 3.3 0.59
 14 1 -8 2.01 0.51
 14 -1 -7 0.91 0.52
 14 1 -7 0.67 0.46
 14 -1 -6 58.24 1.97
 14 1 -6 60.73 2
 14 -1 -5 26.27 1.33
 14 1 -5 26.13 1.31
 14 -1 -4 6.67 0.65
 14 1 -4 6.49 0.67
 14 -1 -3 -0.21 0.37
 14 1 -3 0.55 0.41
 14 -1 -2 38.25 1.55
 14 1 -2 40.97 1.59
 14 -1 -1 27.03 1.33
 14 1 -1 25.24 1.28
 14 -1 0 35.04 1.54
 14 1 0 34.31 1.52
 14 -1 1 5.98 0.81
 14 1 1 6.84 0.79
 14 -1 2 30.56 1.42
 14 1 2 30.71 1.41
 14 -1 3 22.13 1.2
 14 1 3 20.76 1.13
 14 -1 4 96.33 2.56
 14 1 4 95.42 2.49
 14 -1 5 0.56 0.43
 14 1 5 1.9 0.46
 14 1 6 11.11 0.89
 14 2 -18 29.46 1.5
 14 -2 -17 35.73 1.66
 14 2 -17 32.93 1.6
 14 -2 -16 7.63 0.84
 14 2 -16 7.26 0.86
 14 -2 -15 19.5 1.16
 14 2 -15 21.61 1.21
 14 -2 -14 13.51 1.03
 14 2 -14 13.9 1
 14 -2 -13 14.53 1.12
 14 2 -13 11.42 0.99
 14 -2 -12 7.38 0.89
 14 2 -12 7.2 0.88
 14 -2 -11 53.62 1.91
 14 2 -11 58.03 1.94
 14 -2 -10 3.86 0.59
 14 2 -10 1.91 0.44
 14 -2 -9 15.16 0.99
 14 2 -9 21.7 1.16
 14 -2 -8 7.39 0.74
 14 2 -8 8.98 0.79
 14 -2 -7 76.63 2.26
 14 2 -7 92.04 2.44
 14 -2 -6 6.6 0.78
 14 2 -6 4.32 0.71
 14 -2 -5 2.58 0.57
 14 2 -5 2.52 0.56
 14 -2 -4 42.51 1.62
 14 2 -4 38.57 1.51
 14 -2 -3 16.82 1.01
 14 2 -3 18.59 1.03
 14 -2 -2 12.19 0.9
 14 2 -2 14.23 0.91
 14 -2 -1 0.76 0.46
 14 2 -1 -0.62 0.36
 14 -2 0 1.05 0.46
 14 2 0 1.62 0.53
 14 -2 1 23.39 1.31
 14 2 1 21.95 1.22
 14 -2 2 27.98 1.37
 14 2 2 27.26 1.32
 14 -2 3 9.65 0.84
 14 2 3 7.64 0.75
 14 -2 4 1.55 0.47
 14 2 4 1.09 0.45
 14 2 5 8.05 0.76
 14 3 -17 0.23 0.53
 14 -3 -16 22.69 1.32
 14 3 -16 23.5 1.31
 14 -3 -15 41.19 1.68
 14 3 -15 42.06 1.68
 14 -3 -14 2.85 0.58
 14 3 -14 3.15 0.59
 14 -3 -13 27.47 1.42
 14 3 -13 27.17 1.39
 14 -3 -12 -0.48 0.43
 14 3 -12 -0.33 0.47
 14 -3 -11 14.21 1.06
 14 3 -11 17 1.13
 14 -3 -10 -0.31 0.37
 14 3 -10 -0.4 0.41
 14 -3 -9 42.18 1.65
 14 3 -9 47.44 1.7
 14 -3 -8 0.75 0.42
 14 -3 -7 8.41 0.8
 14 3 -7 8.44 0.81
 14 -3 -6 13 1
 14 3 -6 15.62 1.07
 14 -3 -5 46.49 1.78
 14 3 -5 48.43 1.76
 14 -3 -4 0.46 0.4
 14 3 -4 0.53 0.38
 14 -3 -3 0.32 0.41
 14 3 -3 0.63 0.4
 14 -3 -2 7.52 0.74
 14 3 -2 7.58 0.72
 14 -3 -1 44.28 1.68
 14 3 -1 41.68 1.6
 14 -3 0 4.29 0.64
 14 3 0 4.84 0.66
 14 -3 1 20.41 1.23
 14 3 1 24.7 1.27
 14 -3 2 -0.2 0.44
 14 3 2 -0.72 0.42
 14 -3 3 9.89 0.86
 14 3 3 8.86 0.75
 14 -3 4 0.67 0.46
 14 3 4 0.83 0.4
 14 3 5 22.88 1.18
 14 4 -16 -0.44 0.52
 14 -4 -15 21.24 1.26
 14 4 -15 19.21 1.19
 14 -4 -14 0.75 0.43
 14 4 -14 0.67 0.44
 14 -4 -13 25.79 1.35
 14 4 -13 26.06 1.31
 14 -4 -12 8.83 0.93
 14 4 -12 4.47 0.73
 14 -4 -11 27.85 1.44
 14 4 -11 28.75 1.44
 14 -4 -10 5.89 0.78
 14 4 -10 6.95 0.76
 14 -4 -9 2.27 0.51
 14 4 -9 2.4 0.48
 14 -4 -8 1.5 0.42
 14 4 -8 3.45 0.56
 14 -4 -7 24.02 1.23
 14 4 -7 24.14 1.19
 14 -4 -6 9.23 0.85
 14 4 -6 9.84 0.85
 14 -4 -5 10.68 0.91
 14 4 -5 12.49 0.96
 14 -4 -4 0.46 0.46
 14 4 -4 0.06 0.39
 14 -4 -3 58.93 1.94
 14 4 -3 60.8 1.88
 14 -4 -2 -0.17 0.4
 14 4 -2 0.02 0.39
 14 -4 -1 23.18 1.22
 14 4 -1 23.14 1.16
 14 -4 0 1.85 0.47
 14 4 0 3.4 0.6
 14 -4 1 11.95 0.95
 14 4 1 9.82 0.91
 14 -4 2 0.17 0.49
 14 4 2 -0.1 0.44
 14 -4 3 17.21 1.14
 14 4 3 16.42 1.02
 14 -5 -13 58.24 2.01
 14 -5 -12 1.82 0.62
 14 -5 -11 11.71 1.08
 14 -5 -10 0.11 0.44
 14 -5 -9 20.94 1.19
 14 -5 -8 6.16 0.72
 14 -5 -7 9.37 0.79
 14 -5 -6 10.03 0.82
 14 -5 -5 40.88 1.66
 14 -5 -4 1.43 0.48
 14 -5 -3 -0.47 0.4
 14 -5 -2 2.08 0.5
 14 -5 -1 36.92 1.52
 14 5 -1 34.81 1.43
 14 -5 0 11.3 0.86
 14 5 0 10.83 0.87
 14 -5 1 12.23 0.95
 14 5 1 9.81 0.86
 14 -6 -9 11.98 1.02
 14 -6 -8 39.91 1.62
 14 -6 -7 52.24 1.85
 14 -6 -6 -0.18 0.41
 14 -6 -5 0.36 0.44
 14 -6 -4 49.37 1.84
 14 -6 -3 50.31 1.86
 15 0 -12 1.85 0.66
 15 0 -11 0.41 0.49
 15 0 -10 61.63 2.09
 15 0 -9 0.59 0.45
 15 0 -8 1.67 0.44
 15 0 -7 -0.48 0.48
 15 0 -6 66.87 2.18
 15 0 -5 -0.14 0.46
 15 0 -4 1.55 0.44
 15 0 -3 -0.64 0.38
 15 0 -2 78.6 2.32
 15 1 -12 4.43 0.76
 15 1 -11 2.06 0.58
 15 -1 -10 5.91 0.8
 15 1 -10 7.09 0.79
 15 -1 -9 11.99 0.9
 15 1 -9 12.24 0.92
 15 -1 -8 30.99 1.46
 15 1 -8 27.17 1.35
 15 -1 -7 43.44 1.74
 15 1 -7 46.11 1.78
 15 -1 -6 4.48 0.73
 15 1 -6 1.68 0.6
 15 -1 -5 0.96 0.49
 15 1 -5 0.6 0.49
 15 -1 -4 22.79 1.26
 15 1 -4 23.88 1.27
 15 -1 -3 12.23 0.93
 15 1 -3 10.05 0.86
 15 1 -2 -0.44 0.45
 15 1 -1 5.5 0.69
 15 2 -11 35.88 1.64
 15 2 -10 0.72 0.46
 15 2 -9 49.28 1.81
 15 -2 -8 21.68 1.21
 15 2 -8 21.87 1.2
 15 -2 -7 8.61 0.79
 15 2 -7 10.22 0.86
 15 -2 -6 9.41 0.9
 15 2 -6 10.51 0.95
 15 -2 -5 45.2 1.82
 15 2 -5 48.73 1.87
 15 2 -4 6.17 0.77
 15 2 -3 1.2 0.46
 15 2 -2 16.72 1.05
 15 3 -9 40.95 1.65
 15 3 -8 0.92 0.45
 15 3 -7 53.05 1.87
 15 3 -6 4.96 0.72
 15 3 -5 11.56 0.99
 0 0 -2 128.65 1.44
 0 0 -3 -0.07 0.08
 0 0 -4 2529.69 17.88
 0 0 -5 0.41 0.13
 0 0 -6 45.48 0.67
 0 0 -7 0.1 0.14
 0 0 -8 299.05 2.37
 0 0 -9 -0.21 0.15
 0 0 -10 431.44 3.23
 0 0 -11 0.75 0.22
 0 0 -12 164.69 1.77
 0 -1 0 0.38 0.07
 0 -1 -1 17.69 0.33
 0 -1 1 17.23 0.31
 0 -1 -2 2215.31 15.61
 0 -1 2 2159.11 16.8
 0 -1 -3 93.6 0.96
 0 -1 -4 275.45 2.16
 0 -1 -5 35.92 0.61
 0 -1 -6 352.73 2.66
 0 -1 -7 11.39 0.43
 0 -1 -8 295.7 2.42
 0 -1 -9 177.13 1.77
 0 -1 -10 141.62 1.58
 0 -1 -11 86.68 1.22
 0 -1 -12 356.73 3.01
 0 -1 -13 5.17 0.47
 0 -1 -14 17.83 0.63
 0 -1 -15 18.44 0.66
 0 -1 -16 167.36 2.05
 0 -1 -17 66.91 1.29
 0 -1 -18 2.33 0.37
 0 -2 0 163.6 1.49
 0 -2 -1 44.89 0.68
 0 -2 1 46.32 0.69
 0 -2 -2 23.45 0.53
 0 -2 2 23.28 0.5
 0 -2 -3 21.92 0.55
 0 -2 3 20.88 0.49
 0 -2 -4 351.53 2.7
 0 -2 4 355.62 2.68
 0 -2 -5 14.71 0.51
 0 -2 -6 639.48 4.43
 0 -2 -7 236.88 2.13
 0 -2 -8 106.24 1.35
 0 -2 -9 196.75 1.99
 0 -2 -10 476.07 3.69
 0 -2 -11 99.67 1.4
 0 -2 -12 0.35 0.23
 0 -2 -13 324.1 3.01
 0 -2 -14 112.78 1.65
 0 -2 -15 30.88 0.88
 0 -2 -16 -0.17 0.22
 0 -2 -17 49.97 1.2
 0 -2 -18 201.8 2.49
 0 -2 -19 -0.05 0.26
 0 -2 -20 25.75 0.89
 0 -3 0 4.32 0.42
 0 -3 -1 156 1.61
 0 -3 1 152.38 1.56
 0 -3 -2 30.58 0.72
 0 -3 2 32.08 0.7
 0 -3 -3 227.1 2.1
 0 -3 3 230.41 2.04
 0 -3 -4 2.1 0.28
 0 -3 4 1.78 0.24
 0 -3 -5 96.29 1.29
 0 -3 5 94.36 1.2
 0 -3 -6 131.95 1.58
 0 -3 6 140.4 1.52
 0 -3 -7 46.62 0.92
 0 -3 7 46.9 0.85
 0 -3 -8 457.89 3.67
 0 -3 8 471.5 3.57
 0 -3 -9 68.09 1.18
 0 -3 -10 96.26 1.43
 0 -3 -11 181.31 2.09
 0 -3 -12 1.56 0.3
 0 -3 -13 52.59 1.13
 0 -3 -14 2.22 0.35
 0 -3 -15 206.55 2.49
 0 -3 -16 21.01 0.86
 0 -3 -17 102.76 1.77
 0 -3 -18 3.86 0.49
 0 -3 -19 93.06 1.73
 0 -3 -20 27.38 1.04
 0 -4 0 188.54 1.96
 0 -4 -1 0.75 0.24
 0 -4 1 0.58 0.22
 0 -4 -2 51.04 1
 0 -4 2 53.4 0.97
 0 -4 -3 259.15 2.46
 0 -4 3 261.1 2.39
 0 -4 -4 21.99 0.74
 0 -4 4 22.69 0.69
 0 -4 -5 124.09 1.63
 0 -4 5 133.14 1.59
 0 -4 -6 51.07 1.03
 0 -4 6 49.98 0.95
 0 -4 -7 6.3 0.5
 0 -4 7 5.43 0.48
 0 -4 -8 1.16 0.25
 0 -4 8 1.38 0.26
 0 -4 -9 11.58 0.56
 0 -4 9 13.35 0.53
 0 -4 -10 8.64 0.55
 0 -4 10 10.61 0.49
 0 -4 -11 42.11 1.02
 0 -4 11 42.77 0.93
 0 -4 -12 0.86 0.21
 0 -4 12 -0.03 0.23
 0 -4 -13 96.45 1.62
 0 -4 13 93.25 1.47
 0 -4 -14 32.6 0.99
 0 -4 14 29.64 0.85
 0 -4 -15 48.95 1.22
 0 -4 15 47.14 1.06
 0 -4 -16 0.2 0.26
 0 -4 16 4.9 0.47
 0 -4 -17 360.44 3.72
 0 -4 -18 0.34 0.38
 0 -4 -19 137.45 2.26
 0 -4 -20 -0.24 0.29
 0 -4 -21 55.87 1.44
 0 -5 0 0.88 0.24
 0 -5 -1 94.11 1.48
 0 -5 1 93.87 1.45
 0 -5 -2 56.37 1.14
 0 -5 2 58.3 1.14
 0 -5 -3 68.76 1.26
 0 -5 3 70.19 1.23
 0 -5 -4 3.49 0.4
 0 -5 4 2.65 0.31
 0 -5 -5 120.9 1.75
 0 -5 5 121.94 1.65
 0 -5 -6 76.21 1.39
 0 -5 6 78.39 1.32
 0 -5 -7 170.03 2.15
 0 -5 7 184.35 2.09
 0 -5 -8 364.53 3.48
 0 -5 8 386.48 3.37
 0 -5 -9 5.11 0.48
 0 -5 9 6.33 0.5
 0 -5 -10 5.24 0.46
 0 -5 10 7.09 0.54
 0 -5 -11 171.98 2.33
 0 -5 11 180.46 2.16
 0 -5 -12 14.78 0.71
 0 -5 12 17.79 0.7
 0 -5 -13 11.29 0.61
 0 -5 13 11.18 0.57
 0 -5 -14 1.14 0.29
 0 -5 14 0.77 0.25
 0 -5 -15 208.08 2.75
 0 -5 15 218.18 2.53
 0 -5 -16 55.49 1.39
 0 -5 16 57.17 1.25
 0 -5 -17 5.76 0.57
 0 -5 17 4.8 0.47
 0 -5 -18 19.58 0.88
 0 -5 18 20.57 0.79
 0 -5 -19 127.81 2.25
 0 -5 -20 31.52 1.21
 0 -5 -21 28 1.14
 0 -6 0 151.9 2.05
 0 -6 -1 120.28 1.81
 0 -6 1 116.17 1.75
 0 -6 -2 26.18 0.87
 0 -6 2 24.16 0.82
 0 -6 -3 40.56 1.06
 0 -6 3 46.18 1.11
 0 -6 -4 440.89 4.01
 0 -6 4 464.71 4
 0 -6 -5 24.32 0.89
 0 -6 5 27.83 0.86
 0 -6 -6 230.26 2.73
 0 -6 6 247.12 2.64
 0 -6 -7 8.56 0.59
 0 -6 7 11.44 0.63
 0 -6 -8 112.97 1.9
 0 -6 8 114.69 1.73
 0 -6 -9 95.97 1.74
 0 -6 9 102.98 1.66
 0 -6 -10 165.88 2.38
 0 -6 10 163.13 2.12
 0 -6 -11 9.8 0.59
 0 -6 11 12.12 0.62
 0 -6 -12 18.36 0.82
 0 -6 12 19.4 0.75
 0 -6 -13 53.42 1.36
 0 -6 13 53.26 1.2
 0 -6 -14 49.97 1.32
 0 -6 14 54.1 1.25
 0 -6 -15 0.49 0.24
 0 -6 15 0.33 0.3
 0 -6 -16 0.99 0.3
 0 -6 16 1.17 0.37
 0 -6 -17 1.53 0.4
 0 -6 17 2.26 0.44
 0 -6 -18 140.27 2.42
 0 -6 -19 0.83 0.33
 0 -6 -20 12.77 0.81
 0 -6 -21 13.86 0.91
 0 -6 -22 5.47 0.7
 0 -7 0 23.88 0.93
 0 -7 -1 37.02 1.11
 0 -7 1 37.65 1.09
 0 -7 -2 738.23 5.89
 0 -7 2 733.64 5.8
 0 -7 -3 46.72 1.23
 0 -7 3 50.22 1.24
 0 -7 -4 21 0.88
 0 -7 4 24.27 0.9
 0 -7 -5 7.63 0.67
 0 -7 5 6.43 0.6
 0 -7 -6 496.85 4.62
 0 -7 6 496.24 4.41
 0 -7 -7 8.26 0.62
 0 -7 7 8.32 0.58
 0 -7 -8 98.28 1.85
 0 -7 8 97.06 1.68
 0 -7 -9 -0.39 0.26
 0 -7 9 0.16 0.25
 0 -7 -10 127.78 2.18
 0 -7 10 126.92 1.98
 0 -7 -11 53.73 1.4
 0 -7 11 57.68 1.34
 0 -7 -12 116.05 2.11
 0 -7 12 117.65 1.94
 0 -7 -13 50.53 1.41
 0 -7 13 53.69 1.31
 0 -7 -14 38.01 1.24
 0 -7 14 38.71 1.14
 0 -7 -15 0.76 0.27
 0 -7 15 0.77 0.32
 0 -7 -16 98.78 2.05
 0 -7 16 113.47 1.91
 0 -7 -17 6.01 0.55
 0 -7 17 5.58 0.57
 0 -7 -18 2.79 0.52
 0 -7 -19 1.46 0.44
 0 -7 -20 35.94 1.29
 0 -7 -21 0.24 0.32
 0 -7 -22 5.59 0.69
 0 -8 0 505.39 4.76
 0 -8 -1 4.89 0.6
 0 -8 1 5.48 0.6
 0 -8 -2 28.95 1.05
 0 -8 2 28.47 1.04
 0 -8 -3 61.33 1.5
 0 -8 3 58.25 1.4
 0 -8 -4 217.61 2.95
 0 -8 4 221.61 2.84
 0 -8 -5 1.38 0.41
 0 -8 5 1.1 0.34
 0 -8 -6 53.29 1.43
 0 -8 6 53.87 1.37
 0 -8 -7 13.18 0.74
 0 -8 7 15.53 0.82
 0 -8 -8 231.98 3.13
 0 -8 8 232.03 2.92
 0 -8 -9 6.02 0.64
 0 -8 9 4.64 0.53
 0 -8 -10 161.99 2.61
 0 -8 10 165.61 2.42
 0 -8 -11 7.19 0.62
 0 -8 11 6.61 0.58
 0 -8 -12 88.23 1.93
 0 -8 12 92.65 1.76
 0 -8 -13 1.79 0.38
 0 -8 13 1.76 0.4
 0 -8 -14 182.52 2.95
 0 -8 14 211.19 2.83
 0 -8 -15 9.09 0.69
 0 -8 15 8.85 0.69
 0 -8 -16 0.24 0.25
 0 -8 16 -0.1 0.34
 0 -8 -17 8.38 0.63
 0 -8 -18 48.48 1.53
 0 -8 -19 1.13 0.41
 0 -8 -20 2.94 0.56
 0 -8 -21 0.97 0.4
 0 -8 -22 100.53 2.34
 0 -9 0 -0.54 0.25
 0 -9 -1 27.85 1.07
 0 -9 1 25.72 1.06
 0 -9 -2 86.36 1.87
 0 -9 2 89.15 1.88
 0 -9 -3 11.5 0.8
 0 -9 3 12.36 0.75
 0 -9 -4 62.26 1.64
 0 -9 4 62.17 1.52
 0 -9 -5 4.95 0.62
 0 -9 5 5.89 0.54
 0 -9 -6 26.27 1.07
 0 -9 6 26.25 1
 0 -9 -7 4.84 0.54
 0 -9 7 4.13 0.51
 0 -9 -8 27.66 1.12
 0 -9 8 27.33 1.05
 0 -9 -9 18.29 0.96
 0 -9 9 19.42 0.93
 0 -9 -10 37.76 1.32
 0 -9 10 42.06 1.31
 0 -9 -11 69.92 1.81
 0 -9 11 77.24 1.74
 0 -9 -12 164.2 2.85
 0 -9 12 167.2 2.6
 0 -9 -13 0.37 0.28
 0 -9 13 1.18 0.39
 0 -9 -14 0.54 0.36
 0 -9 14 0.27 0.3
 0 -9 -15 35.7 1.36
 0 -9 15 36.9 1.19
 0 -9 -16 79.43 2
 0 -9 16 86.1 1.83
 0 -9 -17 5.03 0.54
 0 -9 -18 4.11 0.54
 0 -9 -19 7.56 0.74
 0 -9 -20 68.48 2.01
 0 -9 -21 1.67 0.51
 0 -9 -22 15.81 0.99
 0 -10 0 57.14 1.59
 0 -10 -1 11.27 0.76
 0 -10 1 10.13 0.73
 0 -10 -2 5.01 0.62
 0 -10 2 7.29 0.68
 0 -10 -3 -0.69 0.3
 0 -10 3 0.58 0.37
 0 -10 -4 47.92 1.53
 0 -10 4 46.03 1.43
 0 -10 -5 -0.05 0.32
 0 -10 5 -0.06 0.28
 0 -10 -6 37.81 1.34
 0 -10 6 41.72 1.32
 0 -10 -7 0.25 0.27
 0 -10 7 0.95 0.34
 0 -10 -8 5.11 0.61
 0 -10 8 6.72 0.59
 0 -10 -9 42.81 1.49
 0 -10 9 44.42 1.37
 0 -10 -10 25.85 1.16
 0 -10 10 26.94 1.09
 0 -10 -11 1.06 0.37
 0 -10 11 1.06 0.4
 0 -10 -12 3.86 0.54
 0 -10 12 3.71 0.56
 0 -10 -13 54.08 1.68
 0 -10 13 57.31 1.59
 0 -10 -14 53.72 1.74
 0 -10 14 53.55 1.56
 0 -10 -15 7.71 0.78
 0 -10 15 9.32 0.76
 0 -10 -16 0.3 0.32
 0 -10 -17 38.31 1.45
 0 -10 -18 44.77 1.61
 0 -10 -19 20.79 1.12
 0 -10 -20 3.57 0.68
 0 -10 -21 62.82 2.01
 0 -10 -22 17.45 1.14
 0 -11 0 0.16 0.29
 0 -11 -1 12.88 0.88
 0 -11 1 11.09 0.76
 0 -11 -2 0.59 0.38
 0 -11 2 -0.49 0.27
 0 -11 -3 8.06 0.77
 0 -11 3 8.1 0.7
 0 -11 -4 -0.47 0.32
 0 -11 4 -0.05 0.35
 0 -11 -5 -0.02 0.32
 0 -11 5 0.14 0.37
 0 -11 -6 7.1 0.66
 0 -11 6 7.9 0.73
 0 -11 -7 51.65 1.65
 0 -11 7 51.36 1.57
 0 -11 -8 8.6 0.79
 0 -11 8 9.73 0.73
 0 -11 -9 6.08 0.73
 0 -11 9 7.99 0.68
 0 -11 -10 0.05 0.33
 0 -11 10 0.15 0.28
 0 -11 -11 29.55 1.3
 0 -11 11 28.9 1.16
 0 -11 -12 -0.05 0.31
 0 -11 12 0.37 0.3
 0 -11 -13 6.23 0.65
 0 -11 13 8.59 0.67
 0 -11 -14 6.24 0.69
 0 -11 14 7.84 0.67
 0 -11 -15 51.35 1.82
 0 -11 -16 1.91 0.52
 0 -11 -17 17.88 1.04
 0 -11 -18 3.24 0.52
 0 -11 -19 76.24 2.23
 0 -11 -20 2.41 0.62
 0 -11 -21 63.82 2.13
 0 -12 0 4.88 0.68
 0 -12 -1 8.19 0.8
 0 -12 1 9.42 0.78
 0 -12 -2 7.17 0.78
 0 -12 2 6.33 0.65
 0 -12 -3 11.12 0.89
 0 -12 3 12.64 0.85
 0 -12 -4 5.31 0.71
 0 -12 4 6.94 0.67
 0 -12 -5 89.43 2.29
 0 -12 5 96.33 2.27
 0 -12 -6 2.77 0.51
 0 -12 6 3.04 0.58
 0 -12 -7 9.15 0.81
 0 -12 7 8.97 0.8
 0 -12 -8 1.26 0.53
 0 -12 8 1.44 0.5
 0 -12 -9 69.67 2.07
 0 -12 9 78.34 2.07
 0 -12 -10 5.42 0.69
 0 -12 10 6.11 0.73
 0 -12 -11 7.03 0.69
 0 -12 11 6.57 0.69
 0 -12 -12 5.81 0.63
 0 -12 12 5.06 0.62
 0 -12 -13 33.84 1.45
 0 -12 13 34.99 1.34
 0 -12 -14 16.24 1.08
 0 -12 14 19.59 1
 0 -12 -15 -0.42 0.4
 0 -12 -16 5.1 0.73
 0 -12 -17 52.57 1.86
 0 -12 -18 0.35 0.39
 0 -12 -19 28.54 1.4
 0 -13 0 -0.22 0.43
 0 -13 -1 12.81 1
 0 -13 1 12.4 0.98
 0 -13 -2 12.66 0.95
 0 -13 2 11.23 0.95
 0 -13 -3 36.57 1.51
 0 -13 3 35.67 1.49
 0 -13 -4 0.46 0.36
 0 -13 4 0.28 0.39
 0 -13 -5 20.02 1.14
 0 -13 5 19.84 1.09
 0 -13 -6 16.08 1.08
 0 -13 6 21.09 1.13
 0 -13 -7 56.66 1.96
 0 -13 7 55.64 1.81
 0 -13 -8 15.31 1.09
 0 -13 8 14.79 0.98
 0 -13 -9 15.17 1.04
 0 -13 9 16.52 1.05
 0 -13 -10 2.47 0.55
 0 -13 10 1.9 0.54
 0 -13 -11 23.64 1.24
 0 -13 11 27.02 1.31
 0 -13 -12 27.05 1.31
 0 -13 12 28.87 1.34
 0 -13 -13 5.62 0.73
 0 -13 13 6.08 0.8
 0 -13 -14 5.45 0.75
 0 -13 -15 24.03 1.36
 0 -13 -16 34.39 1.59
 0 -14 0 54.91 1.95
 0 -14 -1 13.79 1
 0 -14 1 9.9 0.98
 0 -14 -2 1.15 0.42
 0 -14 2 0.31 0.53
 0 -14 -3 2.25 0.53
 0 -14 3 2.52 0.67
 0 -14 -4 122.98 2.92
 0 -14 4 118.81 2.84
 0 -14 -5 -0.57 0.38
 0 -14 5 -0.86 0.45
 0 -14 -6 4.86 0.75
 0 -14 6 5.92 0.79
 0 -14 -7 1.36 0.52
 0 -14 7 3.08 0.56
 0 -14 -8 64.87 2.15
 0 -14 8 63.01 1.97
 0 -14 -9 2.97 0.58
 0 -14 9 2.8 0.54
 0 -14 -10 10.42 0.86
 0 -14 10 11.58 0.89
 0 -14 -11 1.23 0.41
 0 -14 11 0.63 0.46
 0 -14 12 19.7 1.13
 0 -15 0 0.66 0.47
 0 -15 -1 0.15 0.42
 0 -15 1 0.53 0.45
 0 -15 -2 87.89 2.55
 0 -15 2 94.6 2.64
 0 -15 3 0.64 0.52
 0 -15 4 13.47 1.12
 1 0 -13 3.67 0.37
 1 0 -12 825.87 5.39
 1 0 -11 -0.1 0.15
 1 0 -10 354.05 2.66
 1 0 -9 -0.23 0.12
 1 0 -8 223.97 1.83
 1 0 -7 0.17 0.12
 1 0 -6 268.73 2.26
 1 0 -5 0.33 0.09
 1 0 -4 4.15 0.15
 -1 0 -1 0.02 0.07
 -1 0 -2 3479.56 22.86
 -1 0 -3 0.05 0.13
 -1 0 -4 2.09 0.21
 -1 0 -5 0.33 0.17
 -1 0 -6 224.44 1.95
 -1 0 -7 -0.09 0.16
 -1 0 -8 118.67 1.39
 -1 0 -9 -0.03 0.19
 -1 0 -10 335.54 2.85
 1 -1 -18 10.85 0.55
 1 -1 -17 0.05 0.17
 1 -1 -16 5.19 0.4
 1 -1 -15 4.68 0.43
 1 -1 -14 277.56 2.51
 1 -1 -13 5.87 0.37
 1 -1 -12 23.85 0.63
 1 -1 -11 3.14 0.39
 1 -1 -10 335.81 2.63
 1 -1 -9 50.61 0.79
 1 -1 -8 25.74 0.54
 1 -1 -7 29.53 0.56
 1 -1 -6 262.5 2.09
 1 -1 -5 302.47 2.35
 -1 -1 4 51.23 0.64
 1 -1 -4 51.73 0.65
 -1 -1 3 80.9 0.94
 1 -1 -3 83.46 0.88
 -1 -1 2 686.62 6.37
 1 -1 -2 658.75 4.91
 -1 -1 1 203.2 1.8
 1 -1 -1 199.61 1.7
 -1 -1 0 783.8 5.75
 -1 -1 -1 293.34 2.27
 -1 -1 -2 197.3 1.66
 -1 -1 -3 79.78 0.93
 -1 -1 -4 565.33 3.91
 -1 -1 -5 7.55 0.43
 -1 -1 -6 42.85 0.81
 -1 -1 -7 198.07 1.92
 -1 -1 -8 1079.45 6.89
 -1 -1 -9 114.34 1.45
 -1 -1 -10 44.13 0.95
 -1 -1 -11 195.66 2.13
 -1 -1 -12 233.21 2.41
 -1 -1 -13 114.48 1.66
 -1 -1 -14 398.75 3.56
 -1 -1 -15 26.36 0.84
 -1 -1 -16 77.72 1.47
 -1 -1 -17 2.06 0.38
 1 -2 -19 16.19 0.73
 1 -2 -18 36.11 0.99
 1 -2 -17 35.69 0.93
 1 -2 -16 222.33 2.4
 1 -2 -15 36.9 0.94
 1 -2 -14 0.35 0.2
 1 -2 -13 0.91 0.21
 1 -2 -12 84.48 1.25
 1 -2 -11 257.7 2.37
 1 -2 -10 84.86 1.17
 1 -2 -9 11.72 0.5
 -1 -2 8 589.79 4.1
 1 -2 -8 587.85 4.14
 -1 -2 7 322.09 2.46
 1 -2 -7 312.84 2.53
 -1 -2 6 56.73 0.73
 1 -2 -6 55.21 0.85
 -1 -2 5 1319.2 8.77
 1 -2 -5 1308.31 8.18
 -1 -2 4 423.25 3.11
 1 -2 -4 421.33 3.1
 -1 -2 3 1.04 0.16
 1 -2 -3 0.74 0.17
 -1 -2 2 7.63 0.33
 1 -2 -2 4.33 0.36
 -1 -2 1 94.07 1.01
 1 -2 -1 97.65 1.11
 -1 -2 0 541.73 3.77
 1 -2 0 547.01 3.83
 -1 -2 -1 0.41 0.17
 1 -2 1 0.33 0.17
 -1 -2 -2 70.1 0.94
 1 -2 2 66.65 0.91
 -1 -2 -3 167.29 1.62
 -1 -2 -4 190.26 1.79
 -1 -2 -5 78.23 1.11
 -1 -2 -6 1769.77 10.63
 -1 -2 -7 102.57 1.37
 -1 -2 -8 173.14 1.87
 -1 -2 -9 183.4 2
 -1 -2 -10 292.4 2.75
 -1 -2 -11 277.24 2.75
 -1 -2 -12 55.58 1.15
 -1 -2 -13 11.1 0.57
 -1 -2 -14 36 0.97
 -1 -2 -15 40.54 1.09
 -1 -2 -16 123.62 1.93
 -1 -2 -17 4.54 0.49
 -1 -2 -18 0.42 0.26
 -1 -2 -19 46.26 1.24
 -1 -2 -20 138.06 2.23
 -1 -2 -21 11.97 0.78
 1 -3 -19 264.72 2.97
 1 -3 -18 123.24 1.94
 1 -3 -17 315.7 3.19
 1 -3 -16 12.02 0.65
 1 -3 -15 152 1.98
 1 -3 -14 2.84 0.36
 -1 -3 13 320.62 2.71
 1 -3 -13 317.09 2.96
 -1 -3 12 4.11 0.4
 1 -3 -12 4.54 0.37
 -1 -3 11 35.33 0.72
 1 -3 -11 34.49 0.85
 -1 -3 10 2.71 0.26
 1 -3 -10 1.84 0.25
 -1 -3 9 524.98 3.75
 1 -3 -9 507.68 3.91
 -1 -3 8 28 0.64
 1 -3 -8 26.13 0.72
 -1 -3 7 14.48 0.47
 1 -3 -7 16.75 0.58
 -1 -3 6 130.26 1.35
 1 -3 -6 106.97 1.38
 -1 -3 5 421.53 3.08
 1 -3 -5 433.69 3.35
 -1 -3 4 27.76 0.62
 1 -3 -4 29.16 0.73
 -1 -3 3 9.5 0.42
 1 -3 -3 12.01 0.52
 -1 -3 2 2.5 0.27
 1 -3 -2 1.91 0.26
 -1 -3 1 150.07 1.53
 1 -3 -1 148.61 1.57
 -1 -3 0 244.54 2.14
 1 -3 0 240.76 2.16
 -1 -3 -1 22.34 0.6
 1 -3 1 45.76 0.85
 -1 -3 -2 142.69 1.55
 1 -3 2 149.21 1.62
 -1 -3 -3 248.76 2.25
 1 -3 3 246.1 2.24
 -1 -3 -4 60.89 1.02
 1 -3 4 62.78 1.01
 -1 -3 -5 56.22 1.03
 1 -3 5 53.73 0.96
 -1 -3 -6 36.98 0.86
 -1 -3 -7 -0.06 0.16
 -1 -3 -8 74.85 1.26
 -1 -3 -9 73.1 1.29
 -1 -3 -10 53.12 1.12
 -1 -3 -11 11.64 0.59
 -1 -3 -12 27.26 0.86
 -1 -3 -13 61.68 1.31
 -1 -3 -14 9.12 0.64
 -1 -3 -15 24.11 0.9
 -1 -3 -16 16.91 0.77
 -1 -3 -17 58.58 1.37
 -1 -3 -18 96.22 1.84
 -1 -3 -19 72.73 1.64
 -1 -3 -20 23.53 0.98
 -1 -3 -21 81.39 1.79
 -1 -3 -22 26.93 1.03
 1 -4 -20 5.73 0.62
 1 -4 -19 91.62 1.77
 1 -4 -18 18.1 0.82
 -1 -4 17 215.7 2.29
 1 -4 -17 222.96 2.71
 -1 -4 16 3.23 0.35
 1 -4 -16 3.69 0.47
 -1 -4 15 341.01 3
 1 -4 -15 343.71 3.4
 -1 -4 14 4.8 0.39
 1 -4 -14 9.31 0.54
 -1 -4 13 94.16 1.33
 1 -4 -13 88.33 1.51
 -1 -4 12 38.62 0.85
 1 -4 -12 44.79 1.05
 -1 -4 11 175.7 1.86
 1 -4 -11 166.96 2.08
 -1 -4 10 58.39 0.99
 1 -4 -10 55.41 1.13
 -1 -4 9 65.98 1.03
 1 -4 -9 58.91 1.16
 -1 -4 8 33.22 0.77
 1 -4 -8 31.35 0.85
 -1 -4 7 295.71 2.54
 1 -4 -7 276.05 2.68
 -1 -4 6 5.22 0.41
 1 -4 -6 4.38 0.47
 -1 -4 5 87.42 1.21
 1 -4 -5 80.33 1.29
 -1 -4 4 0.94 0.21
 1 -4 -4 0.01 0.22
 -1 -4 3 424.02 3.3
 1 -4 -3 429.22 3.49
 -1 -4 2 0.28 0.21
 1 -4 -2 -0.04 0.23
 -1 -4 1 40.21 0.84
 1 -4 -1 41.71 0.92
 -1 -4 0 0.64 0.23
 1 -4 0 0.52 0.21
 -1 -4 -1 54.75 1.03
 1 -4 1 59.36 1.08
 -1 -4 -2 0.66 0.23
 1 -4 2 0.58 0.25
 -1 -4 -3 5.47 0.45
 1 -4 3 5.47 0.48
 -1 -4 -4 2.31 0.33
 1 -4 4 1.92 0.31
 -1 -4 -5 164.16 1.96
 1 -4 5 164.1 1.91
 -1 -4 -6 2.23 0.29
 1 -4 6 2.96 0.34
 -1 -4 -7 56.58 1.16
 1 -4 7 57.25 1.1
 -1 -4 -8 1.27 0.27
 1 -4 8 0.13 0.22
 -1 -4 -9 12.42 0.59
 1 -4 9 11.86 0.6
 -1 -4 -10 62.45 1.27
 1 -4 10 62.28 1.2
 -1 -4 -11 17.8 0.74
 -1 -4 -12 7.09 0.53
 -1 -4 -13 -0.04 0.2
 -1 -4 -14 45.26 1.18
 -1 -4 -15 69.56 1.5
 -1 -4 -16 1.12 0.37
 -1 -4 -17 36.79 1.21
 -1 -4 -18 2.2 0.45
 -1 -4 -19 168.1 2.57
 -1 -4 -20 0.06 0.31
 -1 -4 -21 52.67 1.52
 -1 -4 -22 -0.04 0.35
 1 -5 -20 40.93 1.25
 1 -5 -19 75.44 1.63
 1 -5 -18 109.71 1.98
 1 -5 -17 47.73 1.29
 -1 -5 16 9.25 0.59
 1 -5 -16 9.44 0.61
 -1 -5 15 19.92 0.73
 1 -5 -15 21.24 0.81
 -1 -5 14 140.48 1.79
 1 -5 -14 136.21 2.08
 -1 -5 13 78.34 1.29
 1 -5 -13 73.13 1.49
 -1 -5 12 3.52 0.39
 1 -5 -12 3.37 0.39
 -1 -5 11 49.02 1.02
 1 -5 -11 46.81 1.14
 -1 -5 10 196.15 2.11
 1 -5 -10 196.99 2.43
 -1 -5 9 300.93 2.77
 1 -5 -9 275.6 2.93
 -1 -5 8 17.16 0.61
 1 -5 -8 14.88 0.69
 -1 -5 7 17.2 0.63
 1 -5 -7 17.45 0.75
 -1 -5 6 498.76 3.9
 1 -5 -6 492.45 4.14
 -1 -5 5 282.74 2.65
 1 -5 -5 274.26 2.8
 -1 -5 4 163.01 1.88
 1 -5 -4 164.58 2.07
 -1 -5 3 112.89 1.54
 1 -5 -3 109.57 1.62
 -1 -5 2 61.2 1.14
 1 -5 -2 61.53 1.21
 -1 -5 1 151.37 1.84
 1 -5 -1 153.58 1.95
 -1 -5 0 0.99 0.25
 1 -5 0 1.21 0.27
 -1 -5 -1 151.76 1.91
 1 -5 1 154.22 1.91
 -1 -5 -2 26.75 0.82
 1 -5 2 28.6 0.85
 -1 -5 -3 187.74 2.18
 1 -5 3 198.71 2.25
 -1 -5 -4 0.08 0.19
 1 -5 4 0.45 0.23
 -1 -5 -5 416.93 3.71
 1 -5 5 454.84 3.82
 -1 -5 -6 0.61 0.24
 1 -5 6 -0.17 0.22
 -1 -5 -7 5.72 0.47
 1 -5 7 6.61 0.54
 -1 -5 -8 22 0.8
 1 -5 8 25.19 0.81
 -1 -5 -9 140.96 2.06
 1 -5 9 143.01 1.94
 -1 -5 -10 45.9 1.15
 1 -5 10 49.72 1.14
 -1 -5 -11 1.11 0.27
 1 -5 11 0.76 0.25
 -1 -5 -12 7.28 0.51
 1 -5 12 7.77 0.55
 -1 -5 -13 131.09 2.12
 1 -5 13 140.28 2.03
 -1 -5 -14 2.17 0.39
 1 -5 14 2.31 0.39
 -1 -5 -15 1.44 0.34
 1 -5 15 2.01 0.4
 -1 -5 -16 23.23 0.94
 1 -5 16 25.31 0.96
 -1 -5 -17 198.8 2.83
 1 -5 17 212.55 2.73
 -1 -5 -18 50.4 1.46
 1 -5 18 46.82 1.27
 -1 -5 -19 11.5 0.83
 1 -5 19 12.44 0.76
 -1 -5 -20 0.47 0.36
 -1 -5 -21 22.14 1.02
 -1 -5 -22 34.74 1.26
 1 -6 -21 34.75 1.2
 1 -6 -20 6.12 0.62
 1 -6 -19 7.76 0.67
 1 -6 -18 13.66 0.77
 1 -6 -17 9.74 0.63
 -1 -6 16 79.09 1.44
 1 -6 -16 76.44 1.65
 -1 -6 15 8.63 0.59
 1 -6 -15 8.12 0.61
 -1 -6 14 4.96 0.53
 1 -6 -14 4.29 0.48
 -1 -6 13 18.06 0.72
 1 -6 -13 16.94 0.76
 -1 -6 12 90.34 1.49
 1 -6 -12 88.33 1.72
 -1 -6 11 124.27 1.75
 1 -6 -11 121.76 2.01
 -1 -6 10 0.33 0.21
 1 -6 -10 -0.13 0.21
 -1 -6 9 19.55 0.71
 1 -6 -9 20.15 0.82
 -1 -6 8 425.87 3.69
 1 -6 -8 406.52 3.92
 -1 -6 7 66.93 1.28
 1 -6 -7 62.15 1.37
 -1 -6 6 128.29 1.78
 1 -6 -6 120.81 1.9
 -1 -6 5 77.3 1.35
 1 -6 -5 69.8 1.41
 -1 -6 4 177.71 2.14
 1 -6 -4 170.96 2.26
 -1 -6 3 134.78 1.86
 1 -6 -3 129.07 1.93
 -1 -6 2 152.9 2
 1 -6 -2 156.11 2.13
 -1 -6 1 83.53 1.45
 1 -6 -1 84.52 1.53
 -1 -6 0 21.52 0.76
 1 -6 0 21.18 0.82
 -1 -6 -1 275.89 2.91
 1 -6 1 283.02 2.98
 -1 -6 -2 132.67 1.92
 1 -6 2 130.1 1.89
 -1 -6 -3 153.41 2.09
 1 -6 3 183.42 2.28
 -1 -6 -4 7.56 0.55
 1 -6 4 10.73 0.64
 -1 -6 -5 17.83 0.78
 1 -6 5 19.59 0.82
 -1 -6 -6 523.09 4.59
 1 -6 6 515.31 4.38
 -1 -6 -7 13.84 0.7
 1 -6 7 13.58 0.69
 -1 -6 -8 27.79 0.94
 1 -6 8 29.57 0.92
 -1 -6 -9 27.02 0.96
 1 -6 9 29.24 0.96
 -1 -6 -10 129.22 2.11
 1 -6 10 132.09 2
 -1 -6 -11 57.41 1.41
 1 -6 11 64.27 1.4
 -1 -6 -12 0.49 0.22
 1 -6 12 0.16 0.28
 -1 -6 -13 29.32 1.04
 1 -6 13 28.68 0.96
 -1 -6 -14 78.42 1.72
 1 -6 14 85.72 1.66
 -1 -6 -15 58.51 1.54
 1 -6 15 59.48 1.38
 -1 -6 -16 84.91 1.87
 1 -6 16 90.04 1.72
 -1 -6 -17 22.48 0.98
 1 -6 17 25.09 0.93
 -1 -6 -18 13.06 0.8
 1 -6 18 19.48 0.83
 -1 -6 -19 5.75 0.69
 -1 -6 -20 87.24 2.04
 -1 -6 -21 17.85 1.01
 -1 -6 -22 0.28 0.35
 -1 -6 -23 19.28 1
 1 -7 -21 5.51 0.63
 1 -7 -20 15.84 0.92
 1 -7 -19 4.41 0.54
 1 -7 -18 2.87 0.41
 1 -7 -17 0.42 0.26
 1 -7 -16 35.53 1.2
 -1 -7 15 28.76 0.9
 1 -7 -15 25.06 1.01
 -1 -7 14 28.59 0.89
 1 -7 -14 25.59 0.98
 -1 -7 13 69.97 1.39
 1 -7 -13 70.26 1.62
 -1 -7 12 3.8 0.43
 1 -7 -12 4.27 0.51
 -1 -7 11 12.84 0.64
 1 -7 -11 12.79 0.75
 -1 -7 10 60.56 1.31
 1 -7 -10 59.77 1.45
 -1 -7 9 28.46 0.92
 1 -7 -9 27.85 1
 -1 -7 8 64.05 1.33
 1 -7 -8 58.63 1.44
 -1 -7 7 23.24 0.82
 1 -7 -7 25.71 1
 -1 -7 6 44.51 1.1
 1 -7 -6 41.63 1.2
 -1 -7 5 0.62 0.27
 1 -7 -5 0.61 0.28
 -1 -7 4 166.96 2.24
 1 -7 -4 163.84 2.38
 -1 -7 3 6.06 0.54
 1 -7 -3 1.66 0.41
 -1 -7 2 65.13 1.37
 1 -7 -2 39.55 1.13
 -1 -7 1 99.47 1.73
 1 -7 -1 96.31 1.75
 -1 -7 0 451.03 4.16
 1 -7 0 430.7 4.12
 -1 -7 -1 91.79 1.69
 1 -7 1 95.75 1.74
 -1 -7 -2 0.62 0.34
 1 -7 2 0.94 0.31
 -1 -7 -3 2.59 0.44
 1 -7 3 2.93 0.41
 -1 -7 -4 717.36 5.87
 1 -7 4 742.34 5.88
 -1 -7 -5 12.12 0.7
 1 -7 5 12.03 0.69
 -1 -7 -6 0.63 0.3
 1 -7 6 0.43 0.31
 -1 -7 -7 3.69 0.49
 1 -7 7 4.04 0.49
 -1 -7 -8 524.66 4.94
 1 -7 8 546.01 4.83
 -1 -7 -9 1.88 0.33
 1 -7 9 1.33 0.36
 -1 -7 -10 19.62 0.9
 1 -7 10 20.72 0.86
 -1 -7 -11 13.62 0.8
 1 -7 11 13.28 0.74
 -1 -7 -12 293.83 3.62
 1 -7 12 301.93 3.38
 -1 -7 -13 8.05 0.62
 1 -7 13 8.54 0.66
 -1 -7 -14 100.68 2.07
 1 -7 14 106.31 1.94
 -1 -7 -15 3 0.47
 1 -7 15 2.82 0.49
 -1 -7 -16 70.9 1.8
 1 -7 16 83.44 1.75
 -1 -7 -17 0.29 0.35
 1 -7 17 1.68 0.44
 -1 -7 -18 117.03 2.34
 1 -7 18 144.94 2.38
 -1 -7 -19 30.05 1.2
 -1 -7 -20 22.32 1.06
 -1 -7 -21 8.43 0.84
 -1 -7 -22 70.52 2
 -1 -7 -23 1.6 0.5
 1 -8 -21 1.19 0.44
 1 -8 -20 27.9 1.21
 1 -8 -19 0.63 0.29
 1 -8 -18 4.52 0.48
 1 -8 -17 1.18 0.34
 1 -8 -16 10.93 0.76
 -1 -8 15 5.61 0.54
 1 -8 -15 4.06 0.5
 -1 -8 14 16.57 0.79
 1 -8 -14 14.78 0.8
 -1 -8 13 3.24 0.48
 1 -8 -13 3.45 0.47
 -1 -8 12 95.8 1.78
 1 -8 -12 93.73 2
 -1 -8 11 25.21 0.95
 1 -8 -11 25.21 1.06
 -1 -8 10 79.06 1.59
 1 -8 -10 78.35 1.78
 -1 -8 9 23.57 0.89
 1 -8 -9 21.43 0.95
 -1 -8 8 67.12 1.45
 1 -8 -8 68.33 1.65
 -1 -8 7 6.03 0.52
 1 -8 -7 5.01 0.61
 -1 -8 6 50.06 1.26
 1 -8 -6 44.79 1.33
 -1 -8 5 27.56 0.97
 1 -8 -5 31.06 1.09
 -1 -8 4 157.91 2.32
 1 -8 -4 158.23 2.46
 -1 -8 3 9.59 0.65
 1 -8 -3 9.4 0.72
 -1 -8 2 136.34 2.16
 1 -8 -2 139.5 2.29
 -1 -8 1 8.91 0.64
 1 -8 -1 8.27 0.66
 -1 -8 0 151.12 2.33
 1 -8 0 146.87 2.33
 -1 -8 -1 19.65 0.93
 1 -8 1 20.39 0.92
 -1 -8 -2 556.03 5.09
 1 -8 2 583.6 5.24
 -1 -8 -3 5.11 0.57
 1 -8 3 5.35 0.59
 -1 -8 -4 4.96 0.54
 1 -8 4 4.47 0.53
 -1 -8 -5 24.18 0.96
 1 -8 5 25.61 0.99
 -1 -8 -6 269.71 3.39
 1 -8 6 277.07 3.29
 -1 -8 -7 0.45 0.29
 1 -8 7 1.97 0.38
 -1 -8 -8 15.64 0.82
 1 -8 8 14.64 0.8
 -1 -8 -9 0.57 0.27
 1 -8 9 -0.49 0.27
 -1 -8 -10 384.75 4.28
 1 -8 10 401.43 4.16
 -1 -8 -11 2.96 0.51
 1 -8 11 3.71 0.54
 -1 -8 -12 171.97 2.82
 1 -8 12 184.87 2.7
 -1 -8 -13 12.9 0.81
 1 -8 13 16.87 0.89
 -1 -8 -14 170.45 2.85
 1 -8 14 185.5 2.71
 -1 -8 -15 15.49 0.88
 1 -8 15 17.17 0.86
 -1 -8 -16 108.87 2.31
 1 -8 16 122.01 2.22
 -1 -8 -17 2.86 0.55
 1 -8 17 1.12 0.37
 -1 -8 -18 12.31 0.87
 -1 -8 -19 5.01 0.61
 -1 -8 -20 58.4 1.76
 -1 -8 -21 10.66 0.85
 -1 -8 -22 0.6 0.46
 -1 -8 -23 0.13 0.53
 1 -9 -21 0.79 0.44
 1 -9 -20 4.78 0.55
 1 -9 -19 4.65 0.54
 1 -9 -18 20.11 1
 1 -9 -17 1.67 0.42
 1 -9 -16 3.54 0.55
 1 -9 -15 10.29 0.72
 -1 -9 14 50.1 1.35
 1 -9 -14 52.31 1.58
 -1 -9 13 75.8 1.66
 1 -9 -13 65.22 1.77
 -1 -9 12 0.81 0.31
 1 -9 -12 0.52 0.32
 -1 -9 11 4.16 0.48
 1 -9 -11 5.5 0.66
 -1 -9 10 111.46 2.02
 1 -9 -10 109.9 2.24
 -1 -9 9 72.01 1.6
 1 -9 -9 65.62 1.72
 -1 -9 8 20.57 0.89
 1 -9 -8 20.29 0.99
 -1 -9 7 15.39 0.8
 1 -9 -7 15.71 0.91
 -1 -9 6 124.32 2.17
 1 -9 -6 118.75 2.3
 -1 -9 5 5.31 0.56
 1 -9 -5 4.59 0.59
 -1 -9 4 0.6 0.32
 1 -9 -4 0.57 0.33
 -1 -9 3 3.05 0.45
 1 -9 -3 0.04 0.3
 -1 -9 2 183.63 2.68
 1 -9 -2 180.69 2.79
 -1 -9 1 31.72 1.14
 1 -9 -1 30.63 1.18
 -1 -9 0 89.27 1.9
 1 -9 0 87.5 1.9
 -1 -9 -1 71.92 1.72
 1 -9 1 67.07 1.64
 -1 -9 -2 61.15 1.59
 1 -9 2 62.28 1.56
 -1 -9 -3 8.16 0.68
 1 -9 3 9.52 0.7
 -1 -9 -4 84 1.86
 1 -9 4 89.38 1.89
 -1 -9 -5 38.66 1.27
 1 -9 5 41.57 1.31
 -1 -9 -6 3.82 0.54
 1 -9 6 2.13 0.44
 -1 -9 -7 3.73 0.52
 1 -9 7 4.29 0.56
 -1 -9 -8 92.65 2.03
 1 -9 8 100.25 2
 -1 -9 -9 0.77 0.29
 1 -9 9 0.73 0.33
 -1 -9 -10 10.27 0.71
 1 -9 10 11.5 0.75
 -1 -9 -11 18.32 0.97
 1 -9 11 19.72 0.93
 -1 -9 -12 94.06 2.15
 1 -9 12 104.94 2.09
 -1 -9 -13 44.53 1.5
 1 -9 13 49.47 1.46
 -1 -9 -14 116.93 2.42
 1 -9 14 133.15 2.4
 -1 -9 -15 2.77 0.43
 1 -9 15 2.59 0.51
 -1 -9 -16 10.79 0.76
 1 -9 16 10.62 0.81
 -1 -9 -17 9.44 0.79
 1 -9 17 10.29 0.81
 -1 -9 -18 59.91 1.85
 -1 -9 -19 19.71 1.13
 -1 -9 -20 1.44 0.46
 -1 -9 -21 7.55 0.73
 -1 -9 -22 60.93 1.95
 -1 -9 -23 7.48 0.91
 1 -10 -22 7.12 0.86
 1 -10 -21 85.52 2.31
 1 -10 -20 21.81 1.13
 1 -10 -19 19.84 1.05
 1 -10 -18 7.5 0.73
 1 -10 -17 48.62 1.69
 1 -10 -16 70.91 2.02
 1 -10 -15 26.53 1.19
 -1 -10 14 7.37 0.61
 1 -10 -14 7.53 0.66
 -1 -10 13 88.18 1.89
 1 -10 -13 81.72 2.1
 -1 -10 12 49.06 1.41
 1 -10 -12 45.26 1.55
 -1 -10 11 120.55 2.22
 1 -10 -11 121.19 2.55
 -1 -10 10 11.34 0.75
 1 -10 -10 11.9 0.83
 -1 -10 9 8.19 0.67
 1 -10 -9 6.27 0.62
 -1 -10 8 27.14 1.1
 1 -10 -8 26.54 1.16
 -1 -10 7 46.87 1.4
 1 -10 -7 43.06 1.48
 -1 -10 6 6.77 0.63
 1 -10 -6 7.79 0.74
 -1 -10 5 0.31 0.29
 1 -10 -5 1.09 0.44
 -1 -10 4 34.24 1.19
 1 -10 -4 34.5 1.28
 -1 -10 3 30.11 1.13
 1 -10 -3 27.69 1.15
 -1 -10 2 34.14 1.22
 1 -10 -2 34.82 1.29
 -1 -10 1 32.84 1.23
 1 -10 -1 34.67 1.31
 -1 -10 0 23.44 1.06
 1 -10 0 19.17 1
 -1 -10 -1 37.49 1.32
 1 -10 1 40.98 1.39
 -1 -10 -2 14.35 0.87
 1 -10 2 13.7 0.84
 -1 -10 -3 57.57 1.6
 1 -10 3 62.92 1.68
 -1 -10 -4 22.24 1.02
 1 -10 4 24.28 1.04
 -1 -10 -5 2.65 0.47
 1 -10 5 2.92 0.49
 -1 -10 -6 35.52 1.32
 1 -10 6 32.82 1.22
 -1 -10 -7 5.32 0.64
 1 -10 7 5.73 0.62
 -1 -10 -8 0.86 0.34
 1 -10 8 1.94 0.46
 -1 -10 -9 15.52 0.88
 1 -10 9 16.23 0.93
 -1 -10 -10 34.39 1.3
 1 -10 10 32.8 1.24
 -1 -10 -11 19.87 1.01
 1 -10 11 21.12 1.01
 -1 -10 -12 20.57 1.07
 1 -10 12 20.24 0.98
 -1 -10 -13 9.69 0.82
 1 -10 13 9.82 0.7
 -1 -10 -14 16.54 0.96
 1 -10 14 14.59 0.86
 -1 -10 -15 5.17 0.57
 1 -10 15 6.51 0.65
 -1 -10 -16 35.7 1.42
 1 -10 16 32.93 1.24
 -1 -10 -17 0.14 0.33
 -1 -10 -18 5.15 0.74
 -1 -10 -19 7.32 0.82
 -1 -10 -20 54.88 1.9
 -1 -10 -21 4.75 0.72
 -1 -10 -22 2.91 0.58
 1 -11 -21 6.46 0.73
 1 -11 -20 1.34 0.41
 1 -11 -19 109.19 2.63
 1 -11 -18 15.32 1.03
 1 -11 -17 52.77 1.86
 1 -11 -16 6.05 0.72
 1 -11 -15 59.29 1.86
 1 -11 -14 2.87 0.49
 -1 -11 13 89.54 2.03
 1 -11 -13 88.21 2.28
 -1 -11 12 2.95 0.54
 1 -11 -12 1.76 0.46
 -1 -11 11 48.65 1.52
 1 -11 -11 43.94 1.62
 -1 -11 10 0.37 0.36
 1 -11 -10 -0.14 0.32
 -1 -11 9 142.89 2.6
 1 -11 -9 126.61 2.67
 -1 -11 8 12.4 0.81
 1 -11 -8 10.22 0.81
 -1 -11 7 2.73 0.5
 1 -11 -7 4.89 0.68
 -1 -11 6 2.03 0.43
 1 -11 -6 2.32 0.58
 -1 -11 5 166.86 2.82
 1 -11 -5 162.54 2.98
 -1 -11 4 20.86 1
 1 -11 -4 20.22 1.11
 -1 -11 3 28.47 1.19
 1 -11 -3 24.5 1.16
 -1 -11 2 5.67 0.66
 1 -11 -2 5.87 0.63
 -1 -11 1 36.21 1.35
 1 -11 -1 38.78 1.41
 -1 -11 0 0.16 0.35
 1 -11 0 -0.25 0.31
 -1 -11 -1 25.61 1.14
 1 -11 1 24.4 1.16
 -1 -11 -2 22.62 1.07
 1 -11 2 22.53 1.12
 -1 -11 -3 6 0.59
 1 -11 3 5.15 0.67
 -1 -11 -4 19.63 0.99
 1 -11 4 18.97 0.99
 -1 -11 -5 16.92 0.96
 1 -11 5 15.49 0.89
 -1 -11 -6 1.3 0.44
 1 -11 6 1.76 0.42
 -1 -11 -7 2.17 0.49
 1 -11 7 3.79 0.54
 -1 -11 -8 28.22 1.25
 1 -11 8 32.01 1.26
 -1 -11 -9 23.96 1.13
 1 -11 9 25.11 1.13
 -1 -11 -10 6.3 0.63
 1 -11 10 6.82 0.69
 -1 -11 -11 2.94 0.48
 1 -11 11 3.02 0.57
 -1 -11 -12 7.18 0.71
 1 -11 12 9.84 0.82
 -1 -11 -13 1.5 0.5
 1 -11 13 1.55 0.5
 -1 -11 -14 1.55 0.48
 1 -11 14 2.14 0.53
 -1 -11 -15 1.15 0.39
 1 -11 15 1.05 0.47
 -1 -11 -16 13.95 0.93
 -1 -11 -17 19.06 1.1
 -1 -11 -18 3.41 0.64
 -1 -11 -19 6.9 0.85
 -1 -11 -20 1.28 0.56
 -1 -11 -21 30.3 1.47
 1 -12 -19 2.24 0.49
 1 -12 -18 0.35 0.47
 1 -12 -17 65.02 2.15
 1 -12 -16 -0.02 0.42
 1 -12 -15 75.34 2.21
 1 -12 -14 15.91 0.99
 1 -12 -13 2.56 0.51
 -1 -12 12 14.58 0.94
 1 -12 -12 15.33 1
 -1 -12 11 44.49 1.5
 1 -12 -11 43.47 1.68
 -1 -12 10 0.14 0.33
 1 -12 -10 0.65 0.47
 -1 -12 9 0.35 0.37
 1 -12 -9 1.45 0.46
 -1 -12 8 6.79 0.64
 1 -12 -8 6.99 0.69
 -1 -12 7 147.99 2.76
 1 -12 -7 147.48 2.99
 -1 -12 6 -0.28 0.32
 1 -12 -6 0.27 0.38
 -1 -12 5 23.96 1.16
 1 -12 -5 22.18 1.23
 -1 -12 4 7.54 0.74
 1 -12 -4 9.22 0.87
 -1 -12 3 98.31 2.3
 1 -12 -3 106.02 2.51
 -1 -12 2 0.66 0.42
 1 -12 -2 0.11 0.35
 -1 -12 1 20.94 1.1
 1 -12 -1 17.66 1.02
 -1 -12 0 6.99 0.7
 1 -12 0 6.54 0.69
 -1 -12 -1 1.81 0.45
 1 -12 1 2.16 0.49
 -1 -12 -2 0.3 0.29
 1 -12 2 0.25 0.36
 -1 -12 -3 9.6 0.77
 1 -12 3 10.34 0.84
 -1 -12 -4 0.56 0.4
 1 -12 4 0.34 0.39
 -1 -12 -5 0.66 0.44
 1 -12 5 0.1 0.38
 -1 -12 -6 17.59 1.08
 1 -12 6 19.74 1.09
 -1 -12 -7 108.59 2.54
 1 -12 7 116.41 2.53
 -1 -12 -8 1.66 0.43
 1 -12 8 0.92 0.37
 -1 -12 -9 3.19 0.49
 1 -12 9 1.67 0.44
 -1 -12 -10 0.18 0.35
 1 -12 10 0.1 0.31
 -1 -12 -11 19.41 1.11
 1 -12 11 19.52 1.03
 -1 -12 -12 -0.02 0.36
 1 -12 12 0.19 0.35
 -1 -12 -13 1.04 0.44
 1 -12 13 1.5 0.45
 -1 -12 -14 2.93 0.59
 1 -12 14 3.82 0.58
 -1 -12 -15 20.91 1.16
 1 -12 15 20.5 1.09
 -1 -12 -16 0.78 0.41
 -1 -12 -17 1.1 0.45
 -1 -12 -18 0.49 0.52
 1 -13 -16 0.44 0.48
 1 -13 -15 21.21 1.24
 1 -13 -14 7.81 0.76
 1 -13 -13 31.47 1.43
 -1 -13 12 1.54 0.46
 1 -13 -12 2.23 0.49
 -1 -13 11 2.34 0.48
 1 -13 -11 2.79 0.6
 -1 -13 10 19.61 1.06
 1 -13 -10 20.48 1.23
 -1 -13 9 45.63 1.58
 1 -13 -9 52.83 1.9
 -1 -13 8 0.38 0.37
 1 -13 -8 0.53 0.47
 -1 -13 7 8.79 0.81
 1 -13 -7 8.81 0.82
 -1 -13 6 52.5 1.77
 1 -13 -6 49.89 1.79
 -1 -13 5 89.78 2.3
 1 -13 -5 92.05 2.45
 -1 -13 4 7.73 0.84
 1 -13 -4 8.62 0.91
 -1 -13 3 33.35 1.45
 1 -13 -3 31.45 1.49
 -1 -13 2 5.13 0.74
 1 -13 -2 6.07 0.81
 -1 -13 1 46.77 1.67
 1 -13 -1 46.76 1.74
 -1 -13 0 36.51 1.46
 1 -13 0 35.62 1.5
 -1 -13 -1 27.93 1.29
 1 -13 1 27.19 1.3
 -1 -13 -2 12.69 0.91
 1 -13 2 16.09 1.02
 -1 -13 -3 18.27 1.1
 1 -13 3 19.49 1.14
 -1 -13 -4 83.62 2.32
 1 -13 4 81.62 2.24
 -1 -13 -5 48.47 1.79
 1 -13 5 49.08 1.78
 -1 -13 -6 1.33 0.46
 1 -13 6 2.66 0.6
 -1 -13 -7 5.17 0.71
 1 -13 7 5.6 0.77
 -1 -13 -8 68.79 2.12
 1 -13 8 68.49 2.07
 -1 -13 -9 37.34 1.55
 1 -13 9 41.47 1.61
 -1 -13 -10 5 0.68
 1 -13 10 4.54 0.66
 -1 -13 -11 3.54 0.62
 1 -13 11 2.93 0.56
 -1 -13 -12 17.28 1.14
 1 -13 12 17.8 1.04
 -1 -13 -13 13.58 1.03
 1 -13 13 12.33 0.87
 -1 -13 -14 5.55 0.75
 1 -13 14 4.67 0.63
 -1 -13 -15 7.92 0.78
 -1 -14 11 22.76 1.22
 1 -14 -11 23.01 1.31
 -1 -14 10 5.33 0.76
 1 -14 -10 2.14 0.63
 -1 -14 9 2.68 0.66
 1 -14 -9 1.84 0.59
 -1 -14 8 16.86 1.11
 1 -14 -8 15.4 1.11
 -1 -14 7 14.35 1.06
 1 -14 -7 14.93 1.02
 -1 -14 6 15.55 1.09
 1 -14 -6 15.68 1.05
 -1 -14 5 0.27 0.46
 1 -14 -5 -0.12 0.4
 -1 -14 4 10.57 0.96
 1 -14 -4 11.55 0.96
 -1 -14 3 10.17 0.92
 1 -14 -3 10.91 1
 -1 -14 2 65.47 2.03
 1 -14 -2 60.81 2.09
 -1 -14 1 5.86 0.71
 1 -14 -1 6.07 0.86
 -1 -14 0 4.2 0.64
 1 -14 0 4.26 0.79
 -1 -14 -1 23.93 1.26
 1 -14 1 22.43 1.31
 -1 -14 -2 75.12 2.25
 1 -14 2 79.71 2.32
 -1 -14 -3 18.22 1.19
 1 -14 3 16.7 1.1
 -1 -14 -4 12.51 1.03
 1 -14 4 10.51 0.89
 -1 -14 -5 4.12 0.69
 1 -14 5 4.37 0.71
 -1 -14 -6 172.26 3.53
 1 -14 6 178.43 3.49
 -1 -14 -7 0.28 0.42
 1 -14 7 0.62 0.46
 -1 -14 -8 8.55 0.77
 1 -14 8 8.16 0.87
 -1 -14 -9 1.12 0.47
 1 -14 9 0.85 0.51
 -1 -14 -10 66.7 2.19
 1 -14 10 62.54 2.07
 1 -14 11 4.53 0.76
 -1 -15 4 47.35 1.79
 -1 -15 3 6.32 0.75
 -1 -15 2 17.14 1.12
 1 -15 -2 20.38 1.29
 -1 -15 1 2.93 0.6
 1 -15 -1 5.58 0.82
 -1 -15 0 54.23 1.96
 1 -15 0 56.95 2.12
 -1 -15 -1 0.29 0.51
 1 -15 1 0.13 0.5
 -1 -15 -2 3.33 0.68
 1 -15 2 5.03 0.86
 1 -15 3 1.13 0.61
 2 0 -13 0.31 0.15
 2 0 -12 89.19 0.98
 2 0 -11 0.67 0.13
 2 0 -10 113.2 1.09
 2 0 -9 -0.07 0.08
 2 0 -8 408.22 3.54
 2 0 -7 0.7 0.09
 2 0 -6 32.85 0.48
 2 0 -5 0.52 0.09
 2 0 -4 33.78 0.47
 -2 0 -5 13.25 0.49
 2 -1 -17 40.11 0.83
 2 -1 -16 10.52 0.5
 2 -1 -15 73.99 1.08
 2 -1 -14 26.21 0.63
 2 -1 -13 29.23 0.66
 2 -1 -12 233.93 2.01
 2 -1 -11 7.36 0.36
 2 -1 -10 0.05 0.1
 2 -1 -9 58.5 0.78
 2 -1 -8 176.33 1.54
 2 -1 -7 193.38 1.65
 2 -1 -6 94.39 1
 2 -1 -5 243.72 1.98
 -2 -1 4 29.51 0.42
 2 -1 -4 22.94 0.46
 -2 -1 3 326.14 2.72
 2 -1 -3 332.93 2.55
 -2 -1 2 1.71 0.16
 -2 -1 1 182.57 1.55
 -2 -1 0 10.2 0.38
 -2 -1 -1 492.78 3.48
 -2 -1 -2 535.15 3.74
 -2 -1 -3 9.12 0.42
 -2 -1 -4 1.18 0.23
 -2 -1 -5 19.55 0.59
 -2 -1 -6 140.51 1.63
 -2 -1 -7 306.76 2.72
 -2 -1 -8 94.47 1.39
 -2 -1 -9 209.99 2.23
 -2 -1 -10 282.98 2.79
 -2 -1 -11 250.13 2.65
 -2 -1 -12 3.83 0.41
 -2 -1 -13 0.82 0.25
 -2 -1 -14 470.24 4.18
 -2 -1 -15 101.17 1.73
 -2 -1 -16 33.35 1.06
 2 -2 -17 29.76 0.83
 2 -2 -16 6.78 0.51
 2 -2 -15 156.66 1.79
 2 -2 -14 199.37 2.03
 -2 -2 13 0.51 0.14
 2 -2 -13 2.69 0.32
 -2 -2 12 5.29 0.29
 2 -2 -12 6.37 0.36
 -2 -2 11 143.74 1.31
 2 -2 -11 145.78 1.59
 -2 -2 10 149.6 1.34
 2 -2 -10 142.35 1.53
 -2 -2 9 549.97 4.08
 2 -2 -9 550.81 3.91
 -2 -2 8 10.74 0.31
 2 -2 -8 11.07 0.46
 -2 -2 7 17.81 0.36
 2 -2 -7 18.19 0.53
 -2 -2 6 981.15 7.1
 2 -2 -6 989.77 6.37
 -2 -2 5 383.69 2.91
 2 -2 -5 387.62 2.93
 -2 -2 4 993.87 6.76
 2 -2 -4 965.48 6.23
 -2 -2 3 473.04 3.38
 2 -2 -3 435.22 3.21
 -2 -2 2 404.17 2.94
 2 -2 -2 394.39 2.97
 -2 -2 1 307.39 2.38
 2 -2 -1 287.44 2.36
 -2 -2 0 176.1 1.62
 2 -2 0 163.91 1.63
 -2 -2 -1 110.58 1.25
 -2 -2 -2 184.98 1.78
 -2 -2 -3 154.54 1.64
 -2 -2 -4 23.14 0.67
 -2 -2 -5 561.65 4.11
 -2 -2 -6 102.57 1.41
 -2 -2 -7 90.75 1.37
 -2 -2 -8 121.35 1.65
 -2 -2 -9 237.73 2.5
 -2 -2 -10 5.32 0.48
 -2 -2 -11 149.99 1.98
 -2 -2 -12 23.48 0.84
 -2 -2 -13 143.4 2.06
 -2 -2 -14 33.81 1.04
 -2 -2 -15 15.02 0.74
 -2 -2 -16 95.54 1.78
 -2 -2 -17 29.76 1
 -2 -2 -18 44.9 1.26
 -2 -2 -19 2.31 0.45
 -2 -2 -20 48.46 1.42
 2 -3 -18 50.28 1.14
 2 -3 -17 382.29 3.43
 -2 -3 16 181.39 1.76
 2 -3 -16 173.03 2.08
 -2 -3 15 74.68 1.02
 2 -3 -15 76.59 1.29
 -2 -3 14 2.42 0.25
 2 -3 -14 2.07 0.28
 -2 -3 13 260.1 2.15
 2 -3 -13 259.99 2.56
 -2 -3 12 5.82 0.32
 2 -3 -12 6.32 0.39
 -2 -3 11 137.34 1.35
 2 -3 -11 127.01 1.6
 -2 -3 10 2.68 0.29
 2 -3 -10 2.65 0.3
 -2 -3 9 428.62 3.09
 2 -3 -9 418.26 3.35
 -2 -3 8 45.53 0.72
 2 -3 -8 43.09 0.89
 -2 -3 7 221.28 1.86
 2 -3 -7 228.68 2.19
 -2 -3 6 1.5 0.2
 2 -3 -6 1.09 0.23
 -2 -3 5 269.31 2.17
 2 -3 -5 276.63 2.45
 -2 -3 4 475.82 3.4
 2 -3 -4 462.17 3.52
 -2 -3 3 422.98 3.11
 2 -3 -3 458.33 3.5
 -2 -3 2 136.47 1.42
 2 -3 -2 143.63 1.61
 -2 -3 1 26.2 0.66
 2 -3 -1 17.83 0.65
 -2 -3 0 220.14 2.03
 2 -3 0 218.05 2.12
 -2 -3 -1 492.55 3.65
 2 -3 1 486.85 3.71
 -2 -3 -2 207.19 2.04
 2 -3 2 202.67 2.06
 -2 -3 -3 27.73 0.73
 2 -3 3 28 0.73
 -2 -3 -4 306.57 2.75
 -2 -3 -5 338.94 2.98
 -2 -3 -6 27.07 0.82
 -2 -3 -7 472.19 3.88
 -2 -3 -8 38.11 0.94
 -2 -3 -9 30.79 0.88
 -2 -3 -10 36.69 1
 -2 -3 -11 97.8 1.65
 -2 -3 -12 15 0.74
 -2 -3 -13 1.88 0.35
 -2 -3 -14 8.59 0.6
 -2 -3 -15 39.69 1.13
 -2 -3 -16 4.97 0.57
 -2 -3 -17 6.73 0.65
 -2 -3 -18 3.42 0.51
 -2 -3 -19 57.84 1.52
 -2 -3 -20 55.94 1.5
 -2 -3 -21 45.53 1.39
 -2 -3 -22 5.46 0.63
 -2 -3 -23 12.87 0.89
 2 -4 -19 245.52 2.83
 2 -4 -18 31.54 0.98
 2 -4 -17 50.63 1.21
 2 -4 -16 5.95 0.46
 -2 -4 15 326.74 2.69
 2 -4 -15 338.53 3.32
 -2 -4 14 3.72 0.33
 2 -4 -14 5.83 0.47
 -2 -4 13 203.66 1.92
 2 -4 -13 194.29 2.29
 -2 -4 12 7.9 0.43
 2 -4 -12 17.31 0.65
 -2 -4 11 339.52 2.7
 2 -4 -11 335.8 3.14
 -2 -4 10 0.41 0.18
 2 -4 -10 0.4 0.22
 -2 -4 9 204.42 1.91
 2 -4 -9 198.31 2.23
 -2 -4 8 11.16 0.44
 2 -4 -8 6.27 0.48
 -2 -4 7 290.48 2.42
 2 -4 -7 297.53 2.82
 -2 -4 6 59.62 0.94
 2 -4 -6 38.4 0.93
 -2 -4 5 541.1 3.89
 2 -4 -5 510.75 4.03
 -2 -4 4 19.65 0.6
 2 -4 -4 17.85 0.71
 -2 -4 3 2.17 0.28
 2 -4 -3 2.45 0.34
 -2 -4 2 30.45 0.75
 2 -4 -2 4.92 0.49
 -2 -4 1 505.48 3.81
 2 -4 -1 480.91 3.84
 -2 -4 0 28.13 0.76
 2 -4 0 29.5 0.81
 -2 -4 -1 212.58 2.16
 2 -4 1 201.68 2.18
 -2 -4 -2 69.72 1.19
 2 -4 2 65.4 1.2
 -2 -4 -3 247.3 2.46
 2 -4 3 244.13 2.5
 -2 -4 -4 0.33 0.22
 2 -4 4 0.02 0.22
 -2 -4 -5 20.27 0.73
 2 -4 5 20.64 0.75
 -2 -4 -6 9.66 0.52
 2 -4 6 9.97 0.57
 -2 -4 -7 133.58 1.87
 2 -4 7 129.11 1.76
 -2 -4 -8 5.8 0.47
 -2 -4 -9 226.91 2.63
 -2 -4 -10 0.03 0.21
 -2 -4 -11 6.31 0.51
 -2 -4 -12 43.6 1.16
 -2 -4 -13 25.58 0.97
 -2 -4 -14 2.85 0.48
 -2 -4 -15 1.38 0.39
 -2 -4 -16 0.09 0.29
 -2 -4 -17 46.47 1.34
 -2 -4 -18 1.13 0.36
 -2 -4 -19 58.42 1.59
 -2 -4 -20 1.53 0.45
 -2 -4 -21 19.45 0.98
 -2 -4 -22 3.18 0.51
 -2 -4 -23 16.1 0.88
 2 -5 -19 13.13 0.77
 2 -5 -18 12.2 0.66
 2 -5 -17 345.96 3.63
 2 -5 -16 182.01 2.47
 -2 -5 15 95.7 1.37
 2 -5 -15 94.89 1.72
 -2 -5 14 -0.11 0.15
 2 -5 -14 0.47 0.21
 -2 -5 13 227.84 2.22
 2 -5 -13 219.08 2.63
 -2 -5 12 18.94 0.62
 2 -5 -12 17.79 0.76
 -2 -5 11 292.05 2.61
 2 -5 -11 282.76 3.02
 -2 -5 10 12.8 0.54
 2 -5 -10 13.99 0.69
 -2 -5 9 223.43 2.2
 2 -5 -9 209.37 2.49
 -2 -5 8 72.1 1.15
 2 -5 -8 69.18 1.34
 -2 -5 7 664.25 4.76
 2 -5 -7 639.53 5.03
 -2 -5 6 13.2 0.56
 2 -5 -6 14.86 0.7
 -2 -5 5 18.51 0.63
 2 -5 -5 19.68 0.75
 -2 -5 4 132.76 1.65
 2 -5 -4 125.73 1.78
 -2 -5 3 584.15 4.4
 2 -5 -3 561.77 4.5
 -2 -5 2 11.03 0.58
 2 -5 -2 11.38 0.63
 -2 -5 1 42.02 0.95
 2 -5 -1 39.75 1
 -2 -5 0 36.01 0.89
 2 -5 0 36.34 0.98
 -2 -5 -1 92.04 1.46
 2 -5 1 91.24 1.49
 -2 -5 -2 6.29 0.5
 2 -5 2 6.63 0.51
 -2 -5 -3 31.88 0.9
 2 -5 3 33.05 0.93
 -2 -5 -4 187.68 2.25
 2 -5 4 197.6 2.35
 -2 -5 -5 243.22 2.71
 2 -5 5 248.05 2.72
 -2 -5 -6 67.94 1.37
 2 -5 6 71.09 1.37
 -2 -5 -7 104.76 1.73
 2 -5 7 107.99 1.73
 -2 -5 -8 14.36 0.66
 2 -5 8 16.05 0.72
 -2 -5 -9 4.65 0.47
 2 -5 9 4.22 0.49
 -2 -5 -10 27.26 0.94
 2 -5 10 23.99 0.9
 -2 -5 -11 100.13 1.83
 2 -5 11 101.78 1.78
 -2 -5 -12 2.21 0.41
 2 -5 12 1.33 0.33
 -2 -5 -13 0.18 0.22
 2 -5 13 -0.2 0.24
 -2 -5 -14 46.86 1.3
 2 -5 14 48.02 1.22
 -2 -5 -15 74.93 1.69
 -2 -5 -16 -0.3 0.3
 -2 -5 -17 -0.01 0.35
 -2 -5 -18 26.69 1.11
 -2 -5 -19 56.98 1.58
 -2 -5 -20 34.83 1.26
 -2 -5 -21 -0.01 0.35
 -2 -5 -22 0.05 0.39
 -2 -5 -23 5.38 0.69
 2 -6 -19 52.36 1.39
 2 -6 -18 8.59 0.59
 2 -6 -17 1.78 0.38
 2 -6 -16 27.71 1
 -2 -6 15 131.19 1.75
 2 -6 -15 132.94 2.15
 -2 -6 14 77.07 1.31
 2 -6 -14 77.8 1.62
 -2 -6 13 23.1 0.76
 2 -6 -13 21.67 0.89
 -2 -6 12 7.43 0.5
 2 -6 -12 7.26 0.56
 -2 -6 11 28.58 0.79
 2 -6 -11 27.59 0.94
 -2 -6 10 12.2 0.53
 2 -6 -10 13.36 0.72
 -2 -6 9 78.89 1.31
 2 -6 -9 75.06 1.54
 -2 -6 8 18.85 0.68
 2 -6 -8 17.84 0.77
 -2 -6 7 22.96 0.75
 2 -6 -7 24.26 0.89
 -2 -6 6 140.3 1.84
 2 -6 -6 136.64 2.06
 -2 -6 5 15.25 0.63
 2 -6 -5 16.23 0.73
 -2 -6 4 79.05 1.35
 2 -6 -4 79.23 1.51
 -2 -6 3 12.87 0.63
 2 -6 -3 11.92 0.66
 -2 -6 2 52.06 1.15
 2 -6 -2 54.11 1.26
 -2 -6 1 148.15 1.97
 2 -6 -1 146.07 2.06
 -2 -6 0 16 0.68
 2 -6 0 18.84 0.76
 -2 -6 -1 177.23 2.23
 2 -6 1 184.15 2.37
 -2 -6 -2 18.56 0.77
 2 -6 2 20.64 0.82
 -2 -6 -3 190.7 2.39
 2 -6 3 198.1 2.45
 -2 -6 -4 108.86 1.79
 2 -6 4 113.79 1.83
 -2 -6 -5 46.89 1.16
 2 -6 5 47.51 1.19
 -2 -6 -6 65.78 1.41
 2 -6 6 62.37 1.38
 -2 -6 -7 76.32 1.57
 2 -6 7 71.58 1.5
 -2 -6 -8 396.5 3.97
 2 -6 8 415.81 4.02
 -2 -6 -9 4.37 0.49
 2 -6 9 4.29 0.52
 -2 -6 -10 -0.51 0.18
 2 -6 10 0.44 0.24
 -2 -6 -11 19.34 0.86
 2 -6 11 18.39 0.82
 -2 -6 -12 192.02 2.79
 2 -6 12 203.13 2.72
 -2 -6 -13 178.85 2.71
 2 -6 13 194.13 2.66
 -2 -6 -14 6.39 0.65
 2 -6 14 5.77 0.57
 -2 -6 -15 3.84 0.51
 2 -6 15 3.47 0.5
 -2 -6 -16 130.16 2.38
 2 -6 16 141.18 2.32
 -2 -6 -17 67.65 1.77
 2 -6 17 70.95 1.65
 -2 -6 -18 65.95 1.77
 2 -6 18 67.4 1.63
 -2 -6 -19 20.96 1.09
 2 -6 19 23.37 1.01
 -2 -6 -20 42.79 1.47
 2 -6 20 43.35 1.34
 -2 -6 -21 24.64 1.13
 -2 -6 -22 65.47 1.84
 -2 -6 -23 1.63 0.52
 -2 -6 -24 25.28 1.29
 2 -7 -20 9.32 0.67
 2 -7 -19 10.73 0.69
 2 -7 -18 27.19 1.06
 2 -7 -17 6.85 0.59
 2 -7 -16 1.74 0.34
 2 -7 -15 0.76 0.27
 -2 -7 14 22.26 0.78
 2 -7 -14 21.8 0.93
 -2 -7 13 53.24 1.16
 2 -7 -13 53.55 1.44
 -2 -7 12 9.33 0.52
 2 -7 -12 10.61 0.66
 -2 -7 11 55.81 1.18
 2 -7 -11 55.35 1.4
 -2 -7 10 18.87 0.71
 2 -7 -10 18.52 0.88
 -2 -7 9 22.8 0.79
 2 -7 -9 20.89 0.9
 -2 -7 8 19.55 0.75
 2 -7 -8 18.29 0.83
 -2 -7 7 9.78 0.58
 2 -7 -7 8.38 0.62
 -2 -7 6 13.04 0.62
 2 -7 -6 4.55 0.53
 -2 -7 5 1.22 0.27
 2 -7 -5 1.13 0.34
 -2 -7 4 121.37 1.84
 2 -7 -4 118.85 2
 -2 -7 3 7.8 0.57
 2 -7 -3 7.37 0.58
 -2 -7 2 53.7 1.26
 2 -7 -2 45.77 1.25
 -2 -7 1 9.19 0.64
 2 -7 -1 4.93 0.55
 -2 -7 0 141.11 2.08
 2 -7 0 139.87 2.16
 -2 -7 -1 110.7 1.86
 2 -7 1 113.36 1.91
 -2 -7 -2 116.18 1.92
 2 -7 2 112.58 1.91
 -2 -7 -3 57.48 1.38
 2 -7 3 58.56 1.41
 -2 -7 -4 15.81 0.77
 2 -7 4 19.22 0.88
 -2 -7 -5 2.6 0.4
 2 -7 5 2.27 0.44
 -2 -7 -6 231.39 2.92
 2 -7 6 233.39 2.9
 -2 -7 -7 4.43 0.51
 2 -7 7 4.3 0.53
 -2 -7 -8 43.54 1.28
 2 -7 8 42.59 1.22
 -2 -7 -9 60.49 1.52
 2 -7 9 59.59 1.46
 -2 -7 -10 381.98 4.14
 2 -7 10 380.44 4
 -2 -7 -11 19.08 0.89
 2 -7 11 19.61 0.94
 -2 -7 -12 1.76 0.39
 2 -7 12 2.19 0.48
 -2 -7 -13 2.96 0.5
 2 -7 13 3.15 0.51
 -2 -7 -14 172.86 2.83
 2 -7 14 187.67 2.77
 -2 -7 -15 16.53 0.95
 2 -7 15 23.65 1
 -2 -7 -16 21.71 1.03
 2 -7 16 27.62 1.07
 -2 -7 -17 0.38 0.32
 2 -7 17 0.74 0.36
 -2 -7 -18 49.22 1.58
 2 -7 18 58.87 1.56
 -2 -7 -19 0.1 0.39
 2 -7 19 0.3 0.34
 -2 -7 -20 53.85 1.75
 -2 -7 -21 1.6 0.52
 -2 -7 -22 65.33 1.92
 -2 -7 -23 47.26 1.64
 -2 -7 -24 82.88 2.23
 2 -8 -20 2.38 0.39
 2 -8 -19 -0.32 0.27
 2 -8 -18 11.85 0.8
 2 -8 -17 8.18 0.64
 2 -8 -16 10.71 0.69
 2 -8 -15 0.26 0.27
 -2 -8 14 11.34 0.61
 2 -8 -14 10.27 0.73
 -2 -8 13 18.88 0.75
 2 -8 -13 18.04 0.94
 -2 -8 12 8.56 0.56
 2 -8 -12 8.84 0.67
 -2 -8 11 2.29 0.38
 2 -8 -11 2.08 0.42
 -2 -8 10 93.92 1.7
 2 -8 -10 93.33 1.96
 -2 -8 9 6.62 0.54
 2 -8 -9 5.86 0.62
 -2 -8 8 11.75 0.66
 2 -8 -8 12.28 0.77
 -2 -8 7 2.5 0.38
 2 -8 -7 2.89 0.44
 -2 -8 6 100.45 1.76
 2 -8 -6 104.13 2.01
 -2 -8 5 0.75 0.27
 2 -8 -5 0.69 0.36
 -2 -8 4 2.82 0.43
 2 -8 -4 1.92 0.42
 -2 -8 3 14.31 0.78
 2 -8 -3 14.54 0.79
 -2 -8 2 221.15 2.82
 2 -8 -2 230.91 3.04
 -2 -8 1 32.53 1.08
 2 -8 -1 32.65 1.14
 -2 -8 0 115.05 1.99
 2 -8 0 119.9 2.14
 -2 -8 -1 13.19 0.74
 2 -8 1 12.09 0.77
 -2 -8 -2 55.68 1.4
 2 -8 2 54.13 1.42
 -2 -8 -3 19.6 0.93
 2 -8 3 21.17 0.9
 -2 -8 -4 169.15 2.55
 2 -8 4 172.37 2.55
 -2 -8 -5 71.77 1.65
 2 -8 5 73.42 1.68
 -2 -8 -6 5.58 0.55
 2 -8 6 5.44 0.63
 -2 -8 -7 2.67 0.4
 2 -8 7 3.61 0.54
 -2 -8 -8 148.92 2.53
 2 -8 8 142.6 2.38
 -2 -8 -9 47.83 1.43
 2 -8 9 49.43 1.38
 -2 -8 -10 0.45 0.35
 2 -8 10 2.61 0.46
 -2 -8 -11 2.92 0.44
 2 -8 11 6 0.62
 -2 -8 -12 246.31 3.48
 2 -8 12 250.12 3.3
 -2 -8 -13 49.45 1.52
 2 -8 13 54.78 1.49
 -2 -8 -14 47.87 1.53
 2 -8 14 52.87 1.48
 -2 -8 -15 3.06 0.59
 2 -8 15 1.78 0.46
 -2 -8 -16 100.55 2.28
 2 -8 16 108.29 2.16
 -2 -8 -17 21.41 1.08
 2 -8 17 23.2 1.07
 -2 -8 -18 14.72 0.91
 2 -8 18 16.22 0.94
 -2 -8 -19 0.22 0.36
 -2 -8 -20 83.5 2.22
 -2 -8 -21 1.41 0.57
 -2 -8 -22 43.48 1.7
 -2 -8 -23 5.04 0.77
 -2 -8 -24 7.22 0.82
 2 -9 -20 39.6 1.4
 2 -9 -19 -0.25 0.33
 2 -9 -18 0.1 0.35
 2 -9 -17 10.39 0.75
 2 -9 -16 6.87 0.6
 2 -9 -15 0.62 0.32
 2 -9 -14 10.95 0.79
 -2 -9 13 53.42 1.37
 2 -9 -13 50.77 1.58
 -2 -9 12 97.48 1.86
 2 -9 -12 93.93 2.1
 -2 -9 11 33.81 1.11
 2 -9 -11 34.53 1.27
 -2 -9 10 6.6 0.58
 2 -9 -10 6.58 0.67
 -2 -9 9 12.06 0.69
 2 -9 -9 11.6 0.81
 -2 -9 8 150.48 2.32
 2 -9 -8 142.69 2.57
 -2 -9 7 18.48 0.81
 2 -9 -7 16.83 0.89
 -2 -9 6 1.23 0.32
 2 -9 -6 0.89 0.36
 -2 -9 5 27.48 1.01
 2 -9 -5 25.79 1.09
 -2 -9 4 130.05 2.21
 2 -9 -4 128.63 2.38
 -2 -9 3 65.35 1.57
 2 -9 -3 66.27 1.69
 -2 -9 2 0.01 0.27
 2 -9 -2 -0.11 0.3
 -2 -9 1 4.23 0.53
 2 -9 -1 3.08 0.48
 -2 -9 0 194.12 2.8
 2 -9 0 184.11 2.84
 -2 -9 -1 137.47 2.35
 2 -9 1 139.23 2.45
 -2 -9 -2 62.14 1.57
 2 -9 2 59.17 1.61
 -2 -9 -3 89.5 1.93
 2 -9 3 94.55 1.99
 -2 -9 -4 57.75 1.56
 2 -9 4 59.32 1.58
 -2 -9 -5 13.92 0.81
 2 -9 5 15.47 0.85
 -2 -9 -6 42.44 1.35
 2 -9 6 36.92 1.23
 -2 -9 -7 21.22 0.96
 2 -9 7 21.92 0.98
 -2 -9 -8 16.4 0.87
 2 -9 8 18.16 0.94
 -2 -9 -9 32.36 1.23
 2 -9 9 36.23 1.28
 -2 -9 -10 96.51 2.16
 2 -9 10 95.33 2.03
 -2 -9 -11 27.09 1.15
 2 -9 11 26.99 1.17
 -2 -9 -12 0.31 0.28
 2 -9 12 -0.36 0.34
 -2 -9 -13 3.04 0.46
 2 -9 13 3.85 0.58
 -2 -9 -14 71.08 1.93
 2 -9 14 77.85 1.9
 -2 -9 -15 29.65 1.29
 2 -9 15 28.04 1.16
 -2 -9 -16 21.37 1.14
 2 -9 16 26.12 1.11
 -2 -9 -17 3.1 0.57
 2 -9 17 4.8 0.59
 -2 -9 -18 44.59 1.61
 2 -9 18 51.01 1.55
 -2 -9 -19 6.57 0.69
 -2 -9 -20 21.45 1.19
 -2 -9 -21 5.47 0.85
 -2 -9 -22 12.12 1.05
 -2 -9 -23 15.93 1.15
 2 -10 -21 0.2 0.35
 2 -10 -20 2.85 0.49
 2 -10 -19 64.39 1.94
 2 -10 -18 31.96 1.36
 2 -10 -17 2.29 0.47
 2 -10 -16 0.55 0.33
 2 -10 -15 119.21 2.57
 2 -10 -14 44.16 1.55
 -2 -10 13 39.07 1.26
 2 -10 -13 40.16 1.49
 -2 -10 12 13.39 0.79
 2 -10 -12 11.74 0.82
 -2 -10 11 137.46 2.33
 2 -10 -11 141.15 2.73
 -2 -10 10 83.79 1.81
 2 -10 -10 80.88 2.04
 -2 -10 9 170.24 2.63
 2 -10 -9 164.51 2.94
 -2 -10 8 5.49 0.54
 2 -10 -8 6.55 0.74
 -2 -10 7 30.77 1.11
 2 -10 -7 33.04 1.3
 -2 -10 6 55.79 1.51
 2 -10 -6 54.13 1.62
 -2 -10 5 110.59 2.15
 2 -10 -5 109.01 2.3
 -2 -10 4 13.77 0.84
 2 -10 -4 7.44 0.72
 -2 -10 3 31.68 1.18
 2 -10 -3 30.2 1.25
 -2 -10 2 55.01 1.53
 2 -10 -2 60.92 1.72
 -2 -10 1 156.53 2.6
 2 -10 -1 154.64 2.71
 -2 -10 0 20.5 0.96
 2 -10 0 21.48 1.05
 -2 -10 -1 44.6 1.4
 2 -10 1 38.58 1.33
 -2 -10 -2 169.99 2.81
 2 -10 2 168.5 2.86
 -2 -10 -3 97.14 2.12
 2 -10 3 91.98 2.08
 -2 -10 -4 19.67 0.98
 2 -10 4 20.31 1.03
 -2 -10 -5 10.4 0.73
 2 -10 5 9.72 0.81
 -2 -10 -6 49.22 1.53
 2 -10 6 47.71 1.51
 -2 -10 -7 32 1.23
 2 -10 7 37.02 1.32
 -2 -10 -8 31.45 1.23
 2 -10 8 36.76 1.31
 -2 -10 -9 1.21 0.36
 2 -10 9 0.72 0.36
 -2 -10 -10 4.8 0.64
 2 -10 10 4.69 0.58
 -2 -10 -11 2.72 0.54
 2 -10 11 3.5 0.51
 -2 -10 -12 18.77 0.99
 2 -10 12 19.75 1.01
 -2 -10 -13 22.74 1.1
 2 -10 13 25.13 1.14
 -2 -10 -14 3.51 0.48
 2 -10 14 5.48 0.65
 -2 -10 -15 28.14 1.27
 2 -10 15 29.34 1.25
 -2 -10 -16 20.28 1.18
 2 -10 16 21.09 1.09
 -2 -10 -17 0.61 0.47
 2 -10 17 1.6 0.55
 -2 -10 -18 33.62 1.48
 -2 -10 -19 0.39 0.41
 -2 -10 -20 0.09 0.4
 -2 -10 -21 9.92 0.9
 -2 -10 -22 22.22 1.35
 2 -11 -21 94.29 2.45
 2 -11 -20 8.9 0.79
 2 -11 -19 0.62 0.47
 2 -11 -18 1.12 0.45
 2 -11 -17 142.97 2.99
 2 -11 -16 6.95 0.66
 2 -11 -15 29.6 1.32
 2 -11 -14 4.95 0.66
 2 -11 -13 124.7 2.75
 -2 -11 12 0.71 0.33
 2 -11 -12 1.48 0.48
 -2 -11 11 47.58 1.42
 2 -11 -11 46.06 1.62
 -2 -11 10 18.84 0.92
 2 -11 -10 17.76 1.02
 -2 -11 9 65.13 1.69
 2 -11 -9 58.95 1.82
 -2 -11 8 4.89 0.6
 2 -11 -8 5.22 0.77
 -2 -11 7 211.22 3.18
 2 -11 -7 182.6 3.25
 -2 -11 6 0.5 0.38
 2 -11 -6 -0.24 0.33
 -2 -11 5 23.45 1.09
 2 -11 -5 24.22 1.16
 -2 -11 4 0.38 0.36
 2 -11 -4 -0.12 0.38
 -2 -11 3 173.68 2.89
 2 -11 -3 163.15 2.98
 -2 -11 2 29.06 1.18
 2 -11 -2 27.54 1.27
 -2 -11 1 0.18 0.3
 2 -11 -1 0.5 0.38
 -2 -11 0 5.41 0.57
 2 -11 0 5.66 0.69
 -2 -11 -1 59.83 1.69
 2 -11 1 55.12 1.67
 -2 -11 -2 2.14 0.44
 2 -11 2 2.66 0.49
 -2 -11 -3 0.57 0.34
 2 -11 3 0.25 0.32
 -2 -11 -4 20.12 1.02
 2 -11 4 22.84 1.1
 -2 -11 -5 39.69 1.43
 2 -11 5 37.28 1.41
 -2 -11 -6 31.09 1.26
 2 -11 6 30.35 1.3
 -2 -11 -7 17.98 0.97
 2 -11 7 19.49 1.08
 -2 -11 -8 2.98 0.49
 2 -11 8 3 0.59
 -2 -11 -9 13.12 0.91
 2 -11 9 12.57 0.92
 -2 -11 -10 0.19 0.33
 2 -11 10 0.15 0.37
 -2 -11 -11 28.48 1.31
 2 -11 11 33.55 1.34
 -2 -11 -12 1.84 0.42
 2 -11 12 2.41 0.49
 -2 -11 -13 2.52 0.47
 2 -11 13 2.69 0.5
 -2 -11 -14 5.37 0.61
 2 -11 14 7.27 0.68
 -2 -11 -15 5.87 0.63
 2 -11 15 5.18 0.63
 -2 -11 -16 -0.03 0.39
 2 -11 16 0.02 0.37
 -2 -11 -17 1.39 0.51
 -2 -11 -18 16.14 1.13
 -2 -11 -19 6.41 0.83
 -2 -11 -20 7.04 0.8
 2 -12 -19 70.55 2.22
 2 -12 -18 6.4 0.8
 2 -12 -17 6.2 0.68
 2 -12 -16 1.38 0.43
 2 -12 -15 61.27 1.99
 2 -12 -14 5.51 0.76
 2 -12 -13 38.29 1.6
 2 -12 -12 -0.04 0.38
 -2 -12 11 50.92 1.58
 2 -12 -11 50.87 1.76
 -2 -12 10 15.98 0.95
 2 -12 -10 13.21 0.95
 -2 -12 9 32.9 1.32
 2 -12 -9 30.21 1.39
 -2 -12 8 0.84 0.44
 2 -12 -8 0.41 0.43
 -2 -12 7 45.48 1.54
 2 -12 -7 46.1 1.71
 -2 -12 6 5.56 0.72
 2 -12 -6 4.28 0.76
 -2 -12 5 168.27 2.98
 2 -12 -5 166.33 3.19
 -2 -12 4 8.42 0.75
 2 -12 -4 9.19 0.81
 -2 -12 3 -0.09 0.3
 2 -12 -3 -0.24 0.34
 -2 -12 2 29.33 1.24
 2 -12 -2 25.96 1.27
 -2 -12 1 62.68 1.81
 2 -12 -1 66.07 1.98
 -2 -12 0 4.47 0.6
 2 -12 0 6.5 0.75
 -2 -12 -1 1.15 0.4
 2 -12 1 1.17 0.55
 -2 -12 -2 50.65 1.69
 2 -12 2 42.65 1.6
 -2 -12 -3 38.67 1.47
 2 -12 3 36.96 1.45
 -2 -12 -4 2.89 0.51
 2 -12 4 4.2 0.62
 -2 -12 -5 18.05 1.03
 2 -12 5 17.21 1.02
 -2 -12 -6 11.96 0.83
 2 -12 6 11.89 0.85
 -2 -12 -7 17.64 1
 2 -12 7 13.22 0.91
 -2 -12 -8 0.78 0.36
 2 -12 8 0.71 0.41
 -2 -12 -9 93.54 2.46
 2 -12 9 92.83 2.32
 -2 -12 -10 6.01 0.75
 2 -12 10 7.82 0.81
 -2 -12 -11 0.4 0.43
 2 -12 11 0.25 0.45
 -2 -12 -12 4.61 0.65
 2 -12 12 4.04 0.69
 -2 -12 -13 11.67 0.84
 2 -12 13 13.27 0.98
 -2 -12 -14 1.26 0.37
 2 -12 14 1.45 0.52
 -2 -12 -15 15.09 1
 2 -12 15 15.01 1.04
 -2 -12 -16 0.37 0.42
 2 -12 16 0.06 0.46
 -2 -12 -17 30.75 1.56
 2 -13 -16 8.42 0.8
 2 -13 -15 2.12 0.47
 2 -13 -14 2.07 0.56
 2 -13 -13 13.86 1.03
 2 -13 -12 5.68 0.84
 2 -13 -11 13.27 1
 -2 -13 10 2.83 0.6
 2 -13 -10 1.8 0.48
 -2 -13 9 13.19 0.94
 2 -13 -9 13.92 0.97
 -2 -13 8 26.83 1.25
 2 -13 -8 26.62 1.36
 -2 -13 7 38.3 1.49
 2 -13 -7 41.64 1.69
 -2 -13 6 1.11 0.43
 2 -13 -6 1.77 0.58
 -2 -13 5 0.51 0.37
 2 -13 -5 -0.32 0.42
 -2 -13 4 20.68 1.07
 2 -13 -4 18.98 1.18
 -2 -13 3 59.28 1.83
 2 -13 -3 60.97 1.98
 -2 -13 2 4.98 0.62
 2 -13 -2 7.55 0.77
 -2 -13 1 13.35 0.92
 2 -13 -1 11.8 0.9
 -2 -13 0 10.65 0.86
 2 -13 0 10.69 0.89
 -2 -13 -1 61.43 1.94
 2 -13 1 68.3 2.11
 -2 -13 -2 13.41 0.96
 2 -13 2 16.5 1.11
 -2 -13 -3 31.28 1.39
 2 -13 3 32.58 1.5
 -2 -13 -4 24.8 1.25
 2 -13 4 24.25 1.32
 -2 -13 -5 51.84 1.8
 2 -13 5 51.65 1.84
 -2 -13 -6 56.53 1.89
 2 -13 6 53.24 1.81
 -2 -13 -7 59.71 1.93
 2 -13 7 59.83 1.93
 -2 -13 -8 -0.03 0.34
 2 -13 8 2.4 0.53
 -2 -13 -9 2.07 0.55
 2 -13 9 2.77 0.54
 -2 -13 -10 30.5 1.5
 2 -13 10 29.19 1.33
 -2 -13 -11 34.87 1.59
 2 -13 11 32.6 1.42
 -2 -13 -12 0.54 0.41
 2 -13 12 0.13 0.43
 -2 -13 -13 8.03 0.77
 2 -13 13 9.26 0.84
 -2 -13 -14 12.44 0.95
 2 -13 14 13.35 0.97
 2 -14 -12 0.93 0.53
 2 -14 -11 6.11 0.88
 2 -14 -10 2.25 0.63
 -2 -14 9 14.84 0.99
 2 -14 -9 17.07 1.1
 -2 -14 8 11.7 0.88
 2 -14 -8 12.15 0.94
 -2 -14 7 1.21 0.42
 2 -14 -7 1.03 0.44
 -2 -14 6 17.06 1.03
 2 -14 -6 11.16 0.98
 -2 -14 5 8.3 0.77
 2 -14 -5 7.13 0.89
 -2 -14 4 16.51 1.01
 2 -14 -4 15.64 1.17
 -2 -14 3 -0.33 0.37
 2 -14 -3 0.17 0.51
 -2 -14 2 3.85 0.68
 2 -14 -2 4.28 0.77
 -2 -14 1 17.74 1.14
 2 -14 -1 14.61 1.07
 -2 -14 0 24.09 1.3
 2 -14 0 26.31 1.34
 -2 -14 -1 4.83 0.74
 2 -14 1 3.16 0.6
 -2 -14 -2 34.06 1.5
 2 -14 2 33.58 1.53
 -2 -14 -3 18.48 1.13
 2 -14 3 21.04 1.25
 -2 -14 -4 61.46 2.04
 2 -14 4 57.87 2.04
 -2 -14 -5 16.67 1.03
 2 -14 5 17.08 1.19
 -2 -14 -6 13.52 0.96
 2 -14 6 10.71 1.02
 -2 -14 -7 9.99 0.88
 2 -14 7 12.27 1.04
 -2 -14 -8 80.96 2.46
 2 -14 8 80.65 2.39
 -2 -14 -9 7.97 0.86
 2 -14 9 9.77 0.92
 2 -14 10 -0.55 0.41
 -2 -15 3 -0.01 0.48
 -2 -15 2 10.02 0.95
 -2 -15 1 1.67 0.57
 -2 -15 0 28.14 1.41
 -2 -15 -1 10.36 0.91
 3 0 -7 0.44 0.09
 3 0 -6 250.88 2.16
 3 -1 -15 35.17 0.67
 3 -1 -14 79.51 1
 3 -1 -13 103.06 1.12
 3 -1 -12 35.82 0.59
 3 -1 -11 92.75 1.02
 3 -1 -10 220.37 1.84
 3 -1 -9 37.59 0.61
 3 -1 -8 0.82 0.16
 3 -1 -7 82.89 0.95
 3 -1 -6 55.45 0.76
 3 -1 -5 65.91 0.85
 -3 -1 4 81.8 0.86
 3 -1 -4 85.95 1.01
 -3 -1 3 363.69 2.69
 -3 -1 2 15.47 0.44
 -3 -1 1 325.21 2.5
 -3 -1 0 4.55 0.38
 -3 -1 -1 7.3 0.44
 -3 -1 -2 577.25 4.09
 -3 -1 -3 60.55 1
 -3 -1 -4 62.38 1.05
 -3 -1 -5 188.73 2.02
 -3 -1 -6 98.89 1.45
 -3 -1 -7 1.27 0.3
 -3 -1 -8 58.27 1.16
 -3 -1 -9 65.46 1.27
 -3 -1 -10 135.54 1.91
 -3 -1 -11 74.94 1.44
 -3 -1 -12 219.01 2.62
 -3 -1 -13 166.02 2.29
 -3 -1 -14 21.56 0.89
 3 -2 -16 213.08 2.07
 3 -2 -15 86.1 1.21
 3 -2 -14 8.54 0.39
 3 -2 -13 387.43 3.05
 3 -2 -12 115.52 1.35
 3 -2 -11 0.69 0.17
 3 -2 -10 4.56 0.37
 3 -2 -9 82.29 1.09
 -3 -2 8 232.58 2.14
 3 -2 -8 226.11 2.01
 -3 -2 7 424.48 3.34
 3 -2 -7 418.48 3.16
 -3 -2 6 6.4 0.29
 3 -2 -6 6.69 0.43
 -3 -2 5 5.99 0.31
 3 -2 -5 6.63 0.42
 -3 -2 4 319.62 2.42
 3 -2 -4 315.66 2.58
 -3 -2 3 769.06 5.07
 3 -2 -3 763.33 5.13
 -3 -2 2 402.52 2.96
 3 -2 -2 384.99 3.03
 -3 -2 1 465.8 3.36
 -3 -2 0 159.95 1.63
 -3 -2 -1 1067.47 6.79
 -3 -2 -2 25.04 0.7
 -3 -2 -3 62.27 1.07
 -3 -2 -4 417.4 3.41
 -3 -2 -5 54 1.07
 -3 -2 -6 1.52 0.28
 -3 -2 -7 116.12 1.65
 -3 -2 -8 34.49 0.93
 -3 -2 -9 159.96 2.09
 -3 -2 -10 55.4 1.25
 -3 -2 -11 84.85 1.58
 -3 -2 -12 12.8 0.68
 -3 -2 -13 90.37 1.7
 -3 -2 -14 54.73 1.35
 -3 -2 -15 254.69 3.12
 -3 -2 -16 31.15 1.07
 -3 -2 -17 1.56 0.4
 -3 -2 -18 89.81 1.88
 -3 -2 -19 13.24 0.84
 3 -3 -17 70.54 1.25
 3 -3 -16 34.87 0.84
 3 -3 -15 363.54 3.17
 -3 -3 14 29.35 0.48
 3 -3 -14 32.15 0.78
 -3 -3 13 1.31 0.15
 3 -3 -13 0.91 0.2
 -3 -3 12 9.06 0.31
 3 -3 -12 8.76 0.48
 -3 -3 11 836.84 5.7
 3 -3 -11 818.89 5.63
 -3 -3 10 44.6 0.64
 3 -3 -10 47.1 0.95
 -3 -3 9 141.69 1.29
 3 -3 -9 143.01 1.69
 -3 -3 8 5.82 0.3
 3 -3 -8 6.49 0.46
 -3 -3 7 981.15 6.33
 3 -3 -7 961.31 6.37
 -3 -3 6 224.8 1.9
 3 -3 -6 222.93 2.18
 -3 -3 5 1156.74 7.25
 3 -3 -5 1145.32 7.34
 -3 -3 4 321.62 2.56
 3 -3 -4 335.06 2.88
 -3 -3 3 747.56 4.98
 3 -3 -3 782.87 5.38
 -3 -3 2 634.94 4.38
 3 -3 -2 525.89 4.01
 -3 -3 1 1914.12 11.39
 3 -3 -1 1961.89 11.77
 -3 -3 0 15.33 0.58
 3 -3 0 20.67 0.71
 -3 -3 -1 6.14 0.46
 3 -3 1 6.02 0.47
 -3 -3 -2 42.73 0.93
 -3 -3 -3 770.1 5.4
 -3 -3 -4 2.74 0.32
 -3 -3 -5 26.26 0.79
 -3 -3 -6 60.52 1.2
 -3 -3 -7 372.11 3.44
 -3 -3 -8 97.56 1.62
 -3 -3 -9 25.78 0.91
 -3 -3 -10 48.51 1.19
 -3 -3 -11 147.77 2.15
 -3 -3 -12 0.19 0.21
 -3 -3 -13 42.63 1.2
 -3 -3 -14 13.31 0.77
 -3 -3 -15 15.39 0.85
 -3 -3 -16 1.71 0.42
 -3 -3 -17 26.48 1.05
 -3 -3 -18 4.99 0.54
 -3 -3 -19 3.12 0.49
 -3 -3 -20 3.67 0.53
 -3 -3 -21 12.27 0.86
 -3 -3 -22 4.35 0.63
 3 -4 -17 307.35 3.09
 3 -4 -16 12.01 0.61
 3 -4 -15 4.42 0.38
 -3 -4 14 7.89 0.34
 3 -4 -14 15.37 0.62
 -3 -4 13 359.56 2.72
 3 -4 -13 353.65 3.29
 -3 -4 12 0.45 0.17
 3 -4 -12 0.62 0.22
 -3 -4 11 0.27 0.14
 3 -4 -11 0.43 0.23
 -3 -4 10 2.31 0.28
 3 -4 -10 0.73 0.24
 -3 -4 9 1416.03 8.68
 3 -4 -9 1411.09 9.03
 -3 -4 8 8.37 0.45
 3 -4 -8 7.43 0.53
 -3 -4 7 140.05 1.47
 3 -4 -7 147.08 1.86
 -3 -4 6 14.32 0.52
 3 -4 -6 13.13 0.65
 -3 -4 5 891.31 5.84
 3 -4 -5 874.75 6.07
 -3 -4 4 59.69 0.98
 3 -4 -4 17.99 0.73
 -3 -4 3 999.55 6.51
 3 -4 -3 1018.55 6.84
 -3 -4 2 26.17 0.69
 3 -4 -2 28.77 0.84
 -3 -4 1 53.17 1
 3 -4 -1 48.73 1.08
 -3 -4 0 11.34 0.57
 3 -4 0 18.84 0.73
 -3 -4 -1 408.38 3.43
 3 -4 1 401.11 3.55
 -3 -4 -2 8.16 0.5
 3 -4 2 8.95 0.59
 -3 -4 -3 279.03 2.76
 3 -4 3 278.75 2.85
 -3 -4 -4 115.52 1.67
 3 -4 4 113.86 1.72
 -3 -4 -5 679.65 5.2
 -3 -4 -6 106.23 1.68
 -3 -4 -7 49.81 1.18
 -3 -4 -8 42.16 1.08
 -3 -4 -9 114.19 1.85
 -3 -4 -10 0.55 0.28
 -3 -4 -11 62.32 1.45
 -3 -4 -12 41.03 1.23
 -3 -4 -13 62.89 1.51
 -3 -4 -14 4.56 0.53
 -3 -4 -15 4.36 0.52
 -3 -4 -16 5.86 0.61
 -3 -4 -17 27.86 1.14
 -3 -4 -18 4.38 0.61
 -3 -4 -19 50.29 1.52
 -3 -4 -20 0.35 0.33
 -3 -4 -21 32.29 1.26
 -3 -4 -22 0.14 0.31
 -3 -4 -23 8.32 0.76
 -3 -4 -24 1.65 0.5
 3 -5 -18 70.16 1.46
 3 -5 -17 1.89 0.36
 3 -5 -16 0.15 0.2
 3 -5 -15 306.44 3.28
 -3 -5 14 93.59 1.23
 3 -5 -14 91.68 1.65
 -3 -5 13 11.18 0.47
 3 -5 -13 9.89 0.59
 -3 -5 12 57.5 0.96
 3 -5 -12 59.03 1.29
 -3 -5 11 265.16 2.35
 3 -5 -11 259.17 2.87
 -3 -5 10 3.17 0.32
 3 -5 -10 4.2 0.44
 -3 -5 9 1.52 0.24
 3 -5 -9 4.52 0.5
 -3 -5 8 10.2 0.51
 3 -5 -8 4.79 0.52
 -3 -5 7 458.47 3.56
 3 -5 -7 455.45 4
 -3 -5 6 132.95 1.6
 3 -5 -6 112.18 1.74
 -3 -5 5 198.6 2.08
 3 -5 -5 196.46 2.36
 -3 -5 4 109.21 1.47
 3 -5 -4 112.09 1.69
 -3 -5 3 2.39 0.31
 3 -5 -3 2.44 0.36
 -3 -5 2 46.94 0.99
 3 -5 -2 46.21 1.12
 -3 -5 1 231.79 2.43
 3 -5 -1 206.4 2.43
 -3 -5 0 0.7 0.2
 3 -5 0 0.87 0.28
 -3 -5 -1 7.2 0.47
 3 -5 1 7.2 0.59
 -3 -5 -2 195.92 2.31
 3 -5 2 188.95 2.36
 -3 -5 -3 304.24 3.05
 3 -5 3 300.35 3.11
 -3 -5 -4 3.25 0.38
 3 -5 4 2.85 0.39
 -3 -5 -5 0.5 0.22
 3 -5 5 0 0.22
 -3 -5 -6 185.4 2.4
 3 -5 6 179.2 2.37
 -3 -5 -7 384.96 3.79
 3 -5 7 403.03 3.92
 -3 -5 -8 11.97 0.71
 3 -5 8 11.9 0.69
 -3 -5 -9 176.66 2.47
 3 -5 9 177.56 2.46
 -3 -5 -10 14.58 0.75
 -3 -5 -11 16.52 0.78
 -3 -5 -12 3.87 0.5
 -3 -5 -13 140.12 2.37
 -3 -5 -14 38.66 1.29
 -3 -5 -15 63.99 1.67
 -3 -5 -16 36.57 1.28
 -3 -5 -17 149.48 2.6
 -3 -5 -18 1.76 0.42
 -3 -5 -19 9.99 0.8
 -3 -5 -20 10.17 0.89
 -3 -5 -21 91.01 2.21
 -3 -5 -22 7.56 0.73
 -3 -5 -23 0.95 0.41
 -3 -5 -24 -0.72 0.35
 3 -6 -18 71.38 1.62
 3 -6 -17 37.74 1.13
 3 -6 -16 83.75 1.7
 3 -6 -15 98.82 1.85
 3 -6 -14 0.71 0.31
 -3 -6 13 98.96 1.41
 3 -6 -13 102.55 1.84
 -3 -6 12 53.47 1.02
 3 -6 -12 53.77 1.34
 -3 -6 11 10.91 0.5
 3 -6 -11 10.44 0.69
 -3 -6 10 24.31 0.7
 3 -6 -10 26.05 0.92
 -3 -6 9 77.31 1.27
 3 -6 -9 67.64 1.45
 -3 -6 8 27.38 0.79
 3 -6 -8 26.53 0.96
 -3 -6 7 9.52 0.54
 3 -6 -7 9.54 0.62
 -3 -6 6 14.33 0.61
 3 -6 -6 14.3 0.71
 -3 -6 5 36.07 0.9
 3 -6 -5 35.32 1.07
 -3 -6 4 66.75 1.24
 3 -6 -4 66.3 1.42
 -3 -6 3 17.33 0.67
 3 -6 -3 16.75 0.74
 -3 -6 2 36.18 0.96
 3 -6 -2 37.73 1.08
 -3 -6 1 3.47 0.43
 3 -6 -1 0.05 0.22
 -3 -6 0 77.02 1.42
 3 -6 0 76.91 1.52
 -3 -6 -1 173.71 2.24
 3 -6 1 186.03 2.46
 -3 -6 -2 12.05 0.61
 3 -6 2 13.38 0.7
 -3 -6 -3 63.61 1.38
 3 -6 3 59.61 1.39
 -3 -6 -4 105.81 1.81
 3 -6 4 103.72 1.83
 -3 -6 -5 113.76 1.9
 3 -6 5 120.78 2
 -3 -6 -6 17.41 0.76
 3 -6 6 17.34 0.8
 -3 -6 -7 9.99 0.6
 3 -6 7 11 0.66
 -3 -6 -8 31.46 1.04
 3 -6 8 28.43 1
 -3 -6 -9 53.3 1.4
 3 -6 9 49.58 1.31
 -3 -6 -10 120.81 2.15
 3 -6 10 118.42 2.07
 -3 -6 -11 46.83 1.36
 3 -6 11 48.28 1.35
 -3 -6 -12 0.93 0.34
 3 -6 12 0.87 0.38
 -3 -6 -13 10.46 0.72
 3 -6 13 12.49 0.81
 -3 -6 -14 109.55 2.19
 3 -6 14 111.19 2.13
 -3 -6 -15 138.79 2.55
 3 -6 15 150.17 2.52
 -3 -6 -16 10.97 0.86
 3 -6 16 13.59 0.86
 -3 -6 -17 0.57 0.43
 3 -6 17 0.21 0.36
 -3 -6 -18 73.06 1.92
 3 -6 18 79.34 1.88
 -3 -6 -19 106.1 2.32
 3 -6 19 104.78 2.19
 -3 -6 -20 20.67 1.06
 3 -6 20 22.2 1.08
 -3 -6 -21 5.69 0.73
 3 -6 21 3.85 0.63
 -3 -6 -22 28.8 1.38
 -3 -6 -23 46.58 1.72
 -3 -6 -24 22.04 1.2
 3 -7 -19 6.83 0.62
 3 -7 -18 18.14 0.88
 3 -7 -17 22.37 0.93
 3 -7 -16 63.77 1.58
 3 -7 -15 3.52 0.52
 3 -7 -14 11.9 0.73
 -3 -7 13 35.08 0.9
 3 -7 -13 36.73 1.16
 -3 -7 12 17.72 0.66
 3 -7 -12 15.92 0.84
 -3 -7 11 56.48 1.14
 3 -7 -11 56.08 1.46
 -3 -7 10 2.49 0.33
 3 -7 -10 2.32 0.38
 -3 -7 9 61.72 1.24
 3 -7 -9 57.1 1.43
 -3 -7 8 1.09 0.29
 3 -7 -8 0.94 0.36
 -3 -7 7 0.75 0.26
 3 -7 -7 0.83 0.34
 -3 -7 6 21.95 0.79
 3 -7 -6 21.91 0.89
 -3 -7 5 13.34 0.63
 3 -7 -5 9 0.63
 -3 -7 4 7.27 0.49
 3 -7 -4 1.83 0.38
 -3 -7 3 48.27 1.15
 3 -7 -3 40.2 1.19
 -3 -7 2 60.46 1.32
 3 -7 -2 63 1.46
 -3 -7 1 50.36 1.22
 3 -7 -1 49.37 1.27
 -3 -7 0 1.08 0.29
 3 -7 0 1.37 0.38
 -3 -7 -1 3.72 0.44
 3 -7 1 4.57 0.53
 -3 -7 -2 24.14 0.87
 3 -7 2 24.97 0.98
 -3 -7 -3 17.87 0.76
 3 -7 3 20.86 0.88
 -3 -7 -4 20.1 0.87
 3 -7 4 20.78 0.89
 -3 -7 -5 37.58 1.17
 3 -7 5 37.98 1.16
 -3 -7 -6 8.84 0.65
 3 -7 6 7.59 0.68
 -3 -7 -7 27.41 1
 3 -7 7 29.61 1.1
 -3 -7 -8 130.28 2.26
 3 -7 8 128.92 2.23
 -3 -7 -9 0.3 0.24
 3 -7 9 0.03 0.32
 -3 -7 -10 18.31 0.9
 3 -7 10 17.54 0.89
 -3 -7 -11 50.39 1.5
 3 -7 11 50.81 1.43
 -3 -7 -12 239.88 3.35
 3 -7 12 257.27 3.35
 -3 -7 -13 34.52 1.29
 3 -7 13 37.19 1.24
 -3 -7 -14 16.77 0.92
 3 -7 14 18.94 0.92
 -3 -7 -15 0.87 0.4
 3 -7 15 1.01 0.36
 -3 -7 -16 146.21 2.71
 3 -7 16 159.52 2.7
 -3 -7 -17 9.36 0.84
 3 -7 17 10.92 0.75
 -3 -7 -18 0.77 0.5
 3 -7 18 0.71 0.4
 -3 -7 -19 3.05 0.63
 3 -7 19 3.84 0.55
 -3 -7 -20 112.68 2.54
 3 -7 20 108.74 2.28
 -3 -7 -21 10.36 0.85
 -3 -7 -22 19.68 1.12
 -3 -7 -23 1.26 0.6
 -3 -7 -24 91.71 2.48
 -3 -7 -25 13.88 1.06
 3 -8 -19 11.77 0.78
 3 -8 -18 29.94 1.14
 3 -8 -17 15.29 0.82
 3 -8 -16 26.4 1.08
 3 -8 -15 4.65 0.6
 3 -8 -14 68.42 1.71
 3 -8 -13 1.52 0.39
 -3 -8 12 52.2 1.18
 3 -8 -12 51.66 1.5
 -3 -8 11 42.1 1.08
 3 -8 -11 44.49 1.4
 -3 -8 10 19.64 0.78
 3 -8 -10 19.09 0.93
 -3 -8 9 4.35 0.48
 3 -8 -9 4.2 0.52
 -3 -8 8 71.91 1.46
 3 -8 -8 69.85 1.69
 -3 -8 7 6.17 0.54
 3 -8 -7 5.71 0.64
 -3 -8 6 7.69 0.58
 3 -8 -6 3.12 0.47
 -3 -8 5 9.26 0.59
 3 -8 -5 7.63 0.63
 -3 -8 4 88.16 1.65
 3 -8 -4 79.85 1.76
 -3 -8 3 13.41 0.69
 3 -8 -3 13.09 0.8
 -3 -8 2 14.22 0.72
 3 -8 -2 14.29 0.85
 -3 -8 1 19.52 0.86
 3 -8 -1 18.24 0.9
 -3 -8 0 56.44 1.39
 3 -8 0 55.22 1.45
 -3 -8 -1 9.99 0.65
 3 -8 1 10.92 0.7
 -3 -8 -2 29.67 1.03
 3 -8 2 27.68 1.07
 -3 -8 -3 1.89 0.36
 3 -8 3 1.94 0.46
 -3 -8 -4 -0.15 0.22
 3 -8 4 0.13 0.3
 -3 -8 -5 34.16 1.17
 3 -8 5 39.01 1.27
 -3 -8 -6 77.13 1.77
 3 -8 6 79.11 1.76
 -3 -8 -7 40.23 1.3
 3 -8 7 37.91 1.26
 -3 -8 -8 49.08 1.41
 3 -8 8 48.88 1.41
 -3 -8 -9 8.83 0.63
 3 -8 9 9.34 0.72
 -3 -8 -10 110.96 2.25
 3 -8 10 109.31 2.17
 -3 -8 -11 11.87 0.78
 3 -8 11 12.05 0.85
 -3 -8 -12 25.6 1.16
 3 -8 12 25.07 1.13
 -3 -8 -13 2.33 0.52
 3 -8 13 2.65 0.57
 -3 -8 -14 113.44 2.41
 3 -8 14 118.73 2.35
 -3 -8 -15 8.7 0.74
 3 -8 15 11.18 0.86
 -3 -8 -16 1.62 0.42
 3 -8 16 1.65 0.5
 -3 -8 -17 0.34 0.39
 3 -8 17 0.56 0.39
 -3 -8 -18 104.12 2.47
 3 -8 18 118.94 2.43
 -3 -8 -19 9.13 0.91
 3 -8 19 11.08 0.86
 -3 -8 -20 0.17 0.48
 -3 -8 -21 2.82 0.6
 -3 -8 -22 93.7 2.45
 -3 -8 -23 -0.27 0.41
 -3 -8 -24 28.33 1.44
 3 -9 -19 5 0.58
 3 -9 -18 46.35 1.48
 3 -9 -17 8.02 0.66
 3 -9 -16 6.3 0.63
 3 -9 -15 26.35 1.18
 3 -9 -14 71.63 1.85
 3 -9 -13 8.33 0.7
 -3 -9 12 38.37 1.12
 3 -9 -12 34.53 1.3
 -3 -9 11 79.34 1.63
 3 -9 -11 78.56 1.94
 -3 -9 10 124.48 2.07
 3 -9 -10 116.18 2.35
 -3 -9 9 15.9 0.79
 3 -9 -9 16.48 0.9
 -3 -9 8 0.06 0.28
 3 -9 -8 0.35 0.3
 -3 -9 7 14.71 0.76
 3 -9 -7 14.68 0.9
 -3 -9 6 33.72 1.09
 3 -9 -6 32.41 1.25
 -3 -9 5 4.5 0.48
 3 -9 -5 4.7 0.58
 -3 -9 4 -0.19 0.2
 3 -9 -4 0.09 0.28
 -3 -9 3 23.43 0.93
 3 -9 -3 20.7 0.96
 -3 -9 2 90.73 1.83
 3 -9 -2 88.08 1.95
 -3 -9 1 88.54 1.85
 3 -9 -1 92.9 2.03
 -3 -9 0 10.3 0.72
 3 -9 0 11.5 0.84
 -3 -9 -1 0 0.25
 3 -9 1 0.11 0.3
 -3 -9 -2 127.81 2.3
 3 -9 2 126.38 2.34
 -3 -9 -3 71.34 1.7
 3 -9 3 65.86 1.67
 -3 -9 -4 33.21 1.16
 3 -9 4 30.35 1.16
 -3 -9 -5 23.01 1.01
 3 -9 5 23.82 1.06
 -3 -9 -6 65.43 1.71
 3 -9 6 69.34 1.77
 -3 -9 -7 7.08 0.65
 3 -9 7 6.26 0.7
 -3 -9 -8 15.14 0.87
 3 -9 8 14.87 0.91
 -3 -9 -9 16.23 0.88
 3 -9 9 16.43 0.95
 -3 -9 -10 49.01 1.53
 3 -9 10 52.59 1.55
 -3 -9 -11 33.17 1.28
 3 -9 11 33.4 1.27
 -3 -9 -12 26.98 1.19
 3 -9 12 30.75 1.23
 -3 -9 -13 82.84 2.13
 3 -9 13 89.44 2.07
 -3 -9 -14 0.01 0.33
 3 -9 14 0.3 0.33
 -3 -9 -15 0.74 0.44
 3 -9 15 1.58 0.42
 -3 -9 -16 35.43 1.43
 3 -9 16 40.4 1.41
 -3 -9 -17 36.37 1.46
 3 -9 17 37.13 1.37
 -3 -9 -18 1.09 0.42
 3 -9 18 1.61 0.43
 -3 -9 -19 -0.56 0.45
 3 -9 19 -0.18 0.37
 -3 -9 -20 27.88 1.43
 -3 -9 -21 21.81 1.33
 -3 -9 -22 5.54 0.79
 -3 -9 -23 0.77 0.48
 3 -10 -19 0.54 0.38
 3 -10 -18 15.32 0.88
 3 -10 -17 48.72 1.63
 3 -10 -16 26.83 1.22
 3 -10 -15 -0.19 0.35
 3 -10 -14 1.73 0.42
 3 -10 -13 112 2.45
 3 -10 -12 54.41 1.7
 -3 -10 11 32.6 1.15
 3 -10 -11 34.91 1.39
 -3 -10 10 3.25 0.51
 3 -10 -10 2.6 0.57
 -3 -10 9 94.77 1.93
 3 -10 -9 92.31 2.17
 -3 -10 8 57.15 1.49
 3 -10 -8 55.87 1.67
 -3 -10 7 72.53 1.68
 3 -10 -7 69.81 1.86
 -3 -10 6 1.54 0.38
 3 -10 -6 0.93 0.48
 -3 -10 5 97.62 1.97
 3 -10 -5 98.27 2.23
 -3 -10 4 45.66 1.36
 3 -10 -4 40.35 1.44
 -3 -10 3 33.69 1.17
 3 -10 -3 29.68 1.22
 -3 -10 2 21.89 0.99
 3 -10 -2 20.55 1.03
 -3 -10 1 89.12 1.96
 3 -10 -1 93.63 2.15
 -3 -10 0 53.22 1.53
 3 -10 0 55.2 1.65
 -3 -10 -1 134.82 2.45
 3 -10 1 138.26 2.62
 -3 -10 -2 43.81 1.4
 3 -10 2 45.92 1.53
 -3 -10 -3 0.59 0.32
 3 -10 3 1.44 0.47
 -3 -10 -4 81.37 1.91
 3 -10 4 78.13 1.93
 -3 -10 -5 72.22 1.85
 3 -10 5 74.28 1.88
 -3 -10 -6 45.2 1.5
 3 -10 6 41.85 1.41
 -3 -10 -7 1.54 0.44
 3 -10 7 2.3 0.43
 -3 -10 -8 4.94 0.58
 3 -10 8 5.53 0.68
 -3 -10 -9 93.03 2.18
 3 -10 9 95.12 2.19
 -3 -10 -10 10.34 0.74
 3 -10 10 10.44 0.84
 -3 -10 -11 12.78 0.83
 3 -10 11 14.66 0.95
 -3 -10 -12 0.81 0.33
 3 -10 12 0.15 0.43
 -3 -10 -13 21.52 1.15
 3 -10 13 21.26 1.13
 -3 -10 -14 4.18 0.65
 3 -10 14 5.95 0.74
 -3 -10 -15 53.01 1.81
 3 -10 15 53.8 1.72
 -3 -10 -16 0.79 0.42
 3 -10 16 2.69 0.57
 -3 -10 -17 -0.16 0.4
 3 -10 17 0.13 0.4
 -3 -10 -18 7.71 0.76
 3 -10 18 7.85 0.79
 -3 -10 -19 17.39 1.12
 -3 -10 -20 1.46 0.63
 -3 -10 -21 0.91 0.58
 3 -11 -20 3.78 0.7
 3 -11 -19 91 2.41
 3 -11 -18 3.41 0.56
 3 -11 -17 2.58 0.5
 3 -11 -16 1.08 0.4
 3 -11 -15 125.31 2.78
 3 -11 -14 3.92 0.65
 3 -11 -13 2.86 0.55
 3 -11 -12 6.29 0.67
 -3 -11 11 111.5 2.2
 3 -11 -11 111.5 2.54
 -3 -11 10 0.48 0.34
 3 -11 -10 -0.31 0.38
 -3 -11 9 19.54 0.96
 3 -11 -9 16.43 1.07
 -3 -11 8 14.47 0.84
 3 -11 -8 13.57 0.92
 -3 -11 7 115.65 2.25
 3 -11 -7 109.5 2.45
 -3 -11 6 16.55 0.89
 3 -11 -6 13.13 0.93
 -3 -11 5 82.54 1.92
 3 -11 -5 78.77 2.11
 -3 -11 4 6.53 0.61
 3 -11 -4 4.26 0.66
 -3 -11 3 137.3 2.53
 3 -11 -3 136.58 2.75
 -3 -11 2 -0.1 0.32
 3 -11 -2 0.35 0.37
 -3 -11 1 117.93 2.39
 3 -11 -1 120.04 2.55
 -3 -11 0 -0.61 0.26
 3 -11 0 -0.16 0.36
 -3 -11 -1 57.37 1.66
 3 -11 1 57.2 1.76
 -3 -11 -2 4.07 0.53
 3 -11 2 3.02 0.54
 -3 -11 -3 139.72 2.68
 3 -11 3 126.17 2.65
 -3 -11 -4 0.76 0.31
 3 -11 4 0.87 0.5
 -3 -11 -5 14.55 0.89
 3 -11 5 16.9 1.05
 -3 -11 -6 2.12 0.48
 3 -11 6 1.93 0.49
 -3 -11 -7 96.95 2.33
 3 -11 7 107.38 2.43
 -3 -11 -8 10.25 0.82
 3 -11 8 11.13 0.83
 -3 -11 -9 17.17 1.01
 3 -11 9 17.08 1
 -3 -11 -10 5.11 0.59
 3 -11 10 5.43 0.65
 -3 -11 -11 62.81 1.92
 3 -11 11 67.14 1.88
 -3 -11 -12 0.05 0.31
 3 -11 12 0.8 0.4
 -3 -11 -13 26.54 1.28
 3 -11 13 28.96 1.3
 -3 -11 -14 1.5 0.56
 3 -11 14 1.97 0.51
 -3 -11 -15 8.57 0.86
 3 -11 15 9.6 0.83
 -3 -11 -16 9 0.87
 3 -11 16 10.15 0.86
 -3 -11 -17 11.08 0.92
 3 -11 17 9.64 0.88
 -3 -11 -18 -0.17 0.41
 -3 -11 -19 1.84 0.56
 3 -12 -19 29.66 1.43
 3 -12 -18 1.8 0.44
 3 -12 -17 76.07 2.22
 3 -12 -16 2.46 0.53
 3 -12 -15 2.88 0.61
 3 -12 -14 -0.3 0.41
 3 -12 -13 62.97 2
 3 -12 -12 11.04 0.85
 3 -12 -11 1.32 0.53
 -3 -12 10 0.51 0.35
 3 -12 -10 -0.56 0.43
 -3 -12 9 78.69 1.91
 3 -12 -9 81.27 2.29
 -3 -12 8 6.34 0.63
 3 -12 -8 5.96 0.84
 -3 -12 7 12.78 0.8
 3 -12 -7 12.24 0.94
 -3 -12 6 2.45 0.46
 3 -12 -6 2.24 0.48
 -3 -12 5 73.96 1.9
 3 -12 -5 74.74 2.14
 -3 -12 4 7.22 0.7
 3 -12 -4 6.9 0.78
 -3 -12 3 69.83 1.92
 3 -12 -3 70.76 2.08
 -3 -12 2 2.56 0.53
 3 -12 -2 2.81 0.62
 -3 -12 1 6.99 0.68
 3 -12 -1 5.43 0.74
 -3 -12 0 17.07 0.97
 3 -12 0 15.44 1.02
 -3 -12 -1 82.69 2.12
 3 -12 1 80.65 2.18
 -3 -12 -2 0.66 0.33
 3 -12 2 -0.01 0.33
 -3 -12 -3 12.73 0.83
 3 -12 3 11.91 0.88
 -3 -12 -4 2.19 0.43
 3 -12 4 2.44 0.53
 -3 -12 -5 100.09 2.44
 3 -12 5 101.88 2.47
 -3 -12 -6 0.27 0.32
 3 -12 6 0.22 0.42
 -3 -12 -7 11.95 0.95
 3 -12 7 12.43 0.99
 -3 -12 -8 2.8 0.54
 3 -12 8 3.61 0.69
 -3 -12 -9 65 2
 3 -12 9 71.07 2.1
 -3 -12 -10 0.87 0.4
 3 -12 10 0.2 0.43
 -3 -12 -11 51.23 1.8
 3 -12 11 48.73 1.74
 -3 -12 -12 2.93 0.53
 3 -12 12 4.59 0.64
 -3 -12 -13 37.92 1.58
 3 -12 13 44.4 1.64
 -3 -12 -14 -0.33 0.42
 3 -12 14 0.52 0.46
 -3 -12 -15 29.15 1.5
 3 -12 15 30.44 1.36
 -3 -12 -16 -0.47 0.48
 3 -12 16 0.27 0.42
 3 -13 -16 -0.14 0.45
 3 -13 -15 47.23 1.82
 3 -13 -14 23.96 1.38
 3 -13 -13 1.87 0.59
 3 -13 -12 0.79 0.44
 3 -13 -11 34.4 1.54
 3 -13 -10 8.43 0.84
 -3 -13 9 0.42 0.38
 3 -13 -9 0.83 0.51
 -3 -13 8 3.28 0.54
 3 -13 -8 4.64 0.77
 -3 -13 7 48.78 1.58
 3 -13 -7 46.26 1.82
 -3 -13 6 12.86 0.87
 3 -13 -6 14.38 1.06
 -3 -13 5 20.24 1.09
 3 -13 -5 18.67 1.14
 -3 -13 4 4.65 0.63
 3 -13 -4 4.33 0.66
 -3 -13 3 2.41 0.55
 3 -13 -3 3.18 0.64
 -3 -13 2 -0.02 0.34
 3 -13 -2 0.9 0.45
 -3 -13 1 24.83 1.2
 3 -13 -1 21.09 1.25
 -3 -13 0 0.55 0.35
 3 -13 0 -0.03 0.43
 -3 -13 -1 0.33 0.36
 3 -13 1 -0.2 0.42
 -3 -13 -2 -0.45 0.31
 3 -13 2 0.74 0.45
 -3 -13 -3 53.23 1.77
 3 -13 3 57.32 1.92
 -3 -13 -4 -0.6 0.32
 3 -13 4 0.51 0.39
 -3 -13 -5 11.65 0.9
 3 -13 5 11.1 0.9
 -3 -13 -6 5.47 0.73
 3 -13 6 4.14 0.64
 -3 -13 -7 53.94 1.93
 3 -13 7 53.45 1.86
 -3 -13 -8 9.89 0.89
 3 -13 8 10.77 0.91
 -3 -13 -9 20.93 1.19
 3 -13 9 23.13 1.27
 -3 -13 -10 0.54 0.37
 3 -13 10 -0.08 0.45
 -3 -13 -11 19.06 1.13
 3 -13 11 18.27 1.19
 -3 -13 -12 5.83 0.69
 3 -13 12 6.37 0.87
 3 -13 13 27.26 1.44
 3 -14 -11 0.92 0.47
 3 -14 -10 4.15 0.72
 3 -14 -9 8.67 0.93
 -3 -14 8 2.79 0.57
 3 -14 -8 6.84 0.9
 -3 -14 7 5.09 0.68
 3 -14 -7 4.25 0.8
 -3 -14 6 0.53 0.45
 3 -14 -6 0.88 0.6
 -3 -14 5 5.95 0.72
 3 -14 -5 6.78 0.88
 -3 -14 4 2.85 0.56
 3 -14 -4 4.42 0.7
 -3 -14 3 6.34 0.7
 3 -14 -3 6.41 0.75
 -3 -14 2 19.18 1.09
 3 -14 -2 20.23 1.21
 -3 -14 1 9.16 0.81
 3 -14 -1 9.97 0.92
 -3 -14 0 -0.14 0.36
 3 -14 0 -0.47 0.44
 -3 -14 -1 8.46 0.74
 3 -14 1 8.13 0.89
 -3 -14 -2 5.96 0.68
 3 -14 2 6.3 0.88
 -3 -14 -3 0.9 0.43
 3 -14 3 1.87 0.58
 -3 -14 -4 14.44 1.01
 3 -14 4 13.07 1.09
 -3 -14 -5 16.74 1.12
 3 -14 5 15.72 1.15
 -3 -14 -6 17.15 1.16
 3 -14 6 18.33 1.16
 -3 -14 -7 1.8 0.57
 3 -14 7 2.93 0.56
 -3 -14 -8 3.36 0.62
 3 -14 8 5.45 0.74
 3 -14 9 18.1 1.13
 4 0 -9 0.04 0.09
 4 0 -8 89.09 0.93
 4 0 -7 1.54 0.17
 4 -1 -14 130.83 1.27
 4 -1 -13 65.43 0.81
 4 -1 -12 148.6 1.37
 4 -1 -11 153.62 1.42
 4 -1 -10 205.26 1.76
 4 -1 -9 9.11 0.4
 4 -1 -8 90.08 1.04
 4 -1 -7 0.27 0.16
 4 -1 -6 131.18 1.36
 -4 -1 2 0.71 0.2
 -4 -1 1 184.51 1.79
 -4 -1 0 276.35 2.41
 -4 -1 -1 109.06 1.39
 -4 -1 -2 19.04 0.64
 -4 -1 -3 51.73 1.02
 -4 -1 -4 218.71 2.3
 -4 -1 -5 0.11 0.21
 -4 -1 -6 13.78 0.63
 -4 -1 -7 26.27 0.84
 -4 -1 -8 121.12 1.8
 -4 -1 -9 11.97 0.66
 -4 -1 -10 154.01 2.18
 -4 -1 -11 6.65 0.59
 4 -2 -15 88.83 1.17
 4 -2 -14 87.14 1.13
 4 -2 -13 87.28 1.16
 4 -2 -12 3.49 0.34
 4 -2 -11 430.07 3.25
 4 -2 -10 105.82 1.29
 4 -2 -9 62.92 0.98
 -4 -2 8 77.89 0.8
 4 -2 -8 80.74 1.1
 -4 -2 7 114.26 1.1
 4 -2 -7 122.09 1.42
 -4 -2 6 385.37 2.81
 4 -2 -6 397.39 3.11
 -4 -2 5 41.76 0.68
 4 -2 -5 41.11 0.82
 -4 -2 4 37.17 0.68
 4 -2 -4 17.48 0.6
 -4 -2 3 893.25 5.76
 -4 -2 2 139.65 1.5
 -4 -2 1 11.15 0.48
 -4 -2 0 180.85 1.87
 -4 -2 -1 231.13 2.25
 -4 -2 -2 251.14 2.42
 -4 -2 -3 117.24 1.59
 -4 -2 -4 7.42 0.52
 -4 -2 -5 24.65 0.81
 -4 -2 -6 444.69 3.88
 -4 -2 -7 0.36 0.27
 -4 -2 -8 63.68 1.34
 -4 -2 -9 4.02 0.48
 -4 -2 -10 29.72 0.98
 -4 -2 -11 181.07 2.5
 -4 -2 -12 65.25 1.47
 -4 -2 -13 125.69 2.14
 -4 -2 -14 15.68 0.83
 -4 -2 -15 38.97 1.25
 -4 -2 -16 54.56 1.5
 -4 -2 -17 60.63 1.61
 4 -3 -15 11.89 0.48
 4 -3 -14 12.32 0.54
 4 -3 -13 268.86 2.53
 4 -3 -12 7.03 0.46
 4 -3 -11 8.19 0.46
 -4 -3 10 6.94 0.28
 4 -3 -10 3.56 0.34
 -4 -3 9 444.26 3.18
 4 -3 -9 441.73 3.55
 -4 -3 8 63.51 0.81
 4 -3 -8 58.35 1.07
 -4 -3 7 159.57 1.49
 4 -3 -7 151.5 1.77
 -4 -3 6 4.39 0.36
 4 -3 -6 1.12 0.25
 -4 -3 5 624.98 4.28
 4 -3 -5 586.86 4.36
 -4 -3 4 111.46 1.32
 4 -3 -4 122.82 1.62
 -4 -3 3 200.17 1.93
 4 -3 -3 206.27 2.2
 -4 -3 2 18.96 0.63
 4 -3 -2 32.37 0.88
 -4 -3 1 580.93 4.23
 4 -3 -1 564.82 4.38
 -4 -3 0 9.76 0.55
 -4 -3 -1 381.77 3.25
 -4 -3 -2 25.63 0.81
 -4 -3 -3 189.64 2.18
 -4 -3 -4 16.72 0.72
 -4 -3 -5 375.36 3.49
 -4 -3 -6 13.69 0.71
 -4 -3 -7 69.91 1.41
 -4 -3 -8 20.79 0.82
 -4 -3 -9 335.86 3.47
 -4 -3 -10 0.34 0.25
 -4 -3 -11 3.22 0.48
 -4 -3 -12 9.16 0.69
 -4 -3 -13 237.9 3.1
 -4 -3 -14 0.47 0.31
 -4 -3 -15 22.09 0.99
 -4 -3 -16 51.38 1.48
 -4 -3 -17 82.72 1.89
 -4 -3 -18 11.11 0.77
 -4 -3 -19 26.45 1.16
 -4 -3 -20 1.73 0.51
 -4 -3 -21 11.04 0.85
 4 -4 -16 1.63 0.25
 4 -4 -15 206.26 2.38
 4 -4 -14 3.91 0.38
 4 -4 -13 0.51 0.24
 -4 -4 12 4.51 0.24
 4 -4 -12 4.7 0.44
 -4 -4 11 89.41 1
 4 -4 -11 90.9 1.48
 -4 -4 10 4.82 0.27
 4 -4 -10 5.13 0.47
 -4 -4 9 9.31 0.36
 4 -4 -9 9.24 0.54
 -4 -4 8 72.73 1.01
 4 -4 -8 75.5 1.35
 -4 -4 7 1045.75 6.65
 4 -4 -7 1017.83 6.93
 -4 -4 6 10.32 0.49
 4 -4 -6 9.86 0.59
 -4 -4 5 34.27 0.74
 4 -4 -5 38.07 0.96
 -4 -4 4 36.27 0.78
 4 -4 -4 2.98 0.37
 -4 -4 3 388.74 3.2
 4 -4 -3 390.17 3.47
 -4 -4 2 20.46 0.66
 4 -4 -2 22.93 0.8
 -4 -4 1 358.68 3.12
 4 -4 -1 350.22 3.31
 -4 -4 0 44.92 1.01
 4 -4 0 43 1.07
 -4 -4 -1 214.93 2.35
 4 -4 1 225.82 2.57
 -4 -4 -2 14.6 0.69
 4 -4 2 13.46 0.68
 -4 -4 -3 589.21 4.68
 -4 -4 -4 -0.51 0.19
 -4 -4 -5 489.29 4.25
 -4 -4 -6 98.89 1.7
 -4 -4 -7 1090.64 7.77
 -4 -4 -8 3.42 0.51
 -4 -4 -9 7.31 0.67
 -4 -4 -10 24.78 1
 -4 -4 -11 181.99 2.63
 -4 -4 -12 6.79 0.62
 -4 -4 -13 0.22 0.29
 -4 -4 -14 13.58 0.85
 -4 -4 -15 245.43 3.35
 -4 -4 -16 0.81 0.47
 -4 -4 -17 17.06 0.94
 -4 -4 -18 -0.25 0.32
 -4 -4 -19 72.4 1.89
 -4 -4 -20 2.07 0.47
 -4 -4 -21 89.88 2.19
 -4 -4 -22 0.31 0.4
 -4 -4 -23 -0.38 0.39
 4 -5 -17 45.44 1.13
 4 -5 -16 49.12 1.21
 4 -5 -15 2.86 0.38
 4 -5 -14 3.01 0.39
 4 -5 -13 61.35 1.34
 -4 -5 12 97.69 1.21
 4 -5 -12 98.3 1.67
 -4 -5 11 112.44 1.35
 4 -5 -11 113.71 1.81
 -4 -5 10 1.04 0.21
 4 -5 -10 0.91 0.3
 -4 -5 9 298.46 2.56
 4 -5 -9 308.91 3.18
 -4 -5 8 33.64 0.75
 4 -5 -8 36.61 1.02
 -4 -5 7 193.71 2
 4 -5 -7 200.77 2.44
 -4 -5 6 37.87 0.81
 4 -5 -6 27.19 0.89
 -4 -5 5 436.37 3.53
 4 -5 -5 412.29 3.78
 -4 -5 4 138.65 1.74
 4 -5 -4 135.83 1.97
 -4 -5 3 27.74 0.79
 4 -5 -3 28.78 0.92
 -4 -5 2 28.04 0.8
 4 -5 -2 26.61 0.88
 -4 -5 1 132.35 1.77
 4 -5 -1 127.86 1.91
 -4 -5 0 21.51 0.72
 4 -5 0 21.31 0.82
 -4 -5 -1 265.02 2.8
 4 -5 1 255.95 2.88
 -4 -5 -2 20.52 0.75
 4 -5 2 20.66 0.82
 -4 -5 -3 233.47 2.7
 4 -5 3 227.02 2.75
 -4 -5 -4 53.64 1.27
 4 -5 4 59.16 1.4
 -4 -5 -5 687.94 5.55
 4 -5 5 680.43 5.64
 -4 -5 -6 4.53 0.54
 4 -5 6 4.3 0.52
 -4 -5 -7 3.16 0.44
 4 -5 7 2.25 0.36
 -4 -5 -8 58.59 1.4
 -4 -5 -9 219.61 2.88
 -4 -5 -10 17.05 0.88
 -4 -5 -11 49.63 1.42
 -4 -5 -12 3.09 0.53
 -4 -5 -13 41.78 1.35
 -4 -5 -14 3.8 0.55
 -4 -5 -15 68.25 1.75
 -4 -5 -16 21.03 1.02
 -4 -5 -17 69.73 1.84
 -4 -5 -18 38.15 1.45
 -4 -5 -19 157.53 2.93
 -4 -5 -20 0.59 0.4
 -4 -5 -21 6.18 0.67
 -4 -5 -22 1.58 0.48
 -4 -5 -23 32.74 1.41
 -4 -5 -24 1.46 0.53
 -4 -5 -25 -0.21 0.46
 4 -6 -17 13.87 0.72
 4 -6 -16 52.34 1.36
 4 -6 -15 2.12 0.39
 4 -6 -14 62.89 1.46
 4 -6 -13 96.22 1.81
 -4 -6 12 6.65 0.4
 4 -6 -12 7.21 0.58
 -4 -6 11 69.25 1.13
 4 -6 -11 68.42 1.5
 -4 -6 10 107.17 1.46
 4 -6 -10 106.58 1.89
 -4 -6 9 46.24 0.97
 4 -6 -9 41.89 1.15
 -4 -6 8 23.07 0.71
 4 -6 -8 27.14 0.94
 -4 -6 7 22.77 0.71
 4 -6 -7 19.58 0.85
 -4 -6 6 140.41 1.81
 4 -6 -6 136.65 2.1
 -4 -6 5 26.94 0.78
 4 -6 -5 26.3 0.93
 -4 -6 4 15.88 0.61
 4 -6 -4 15.99 0.77
 -4 -6 3 91.49 1.49
 4 -6 -3 90.01 1.68
 -4 -6 2 77.55 1.42
 4 -6 -2 67.62 1.48
 -4 -6 1 2.78 0.35
 4 -6 -1 9.85 0.64
 -4 -6 0 5.24 0.49
 4 -6 0 9.59 0.65
 -4 -6 -1 238.02 2.74
 4 -6 1 228.27 2.83
 -4 -6 -2 86.14 1.58
 4 -6 2 79.46 1.64
 -4 -6 -3 111.17 1.86
 4 -6 3 108.96 1.94
 -4 -6 -4 18.43 0.78
 4 -6 4 16.24 0.8
 -4 -6 -5 0.25 0.23
 4 -6 5 0.97 0.31
 -4 -6 -6 15.78 0.82
 4 -6 6 16.03 0.81
 -4 -6 -7 88.11 1.77
 4 -6 7 87.29 1.79
 -4 -6 -8 29.36 1.07
 4 -6 8 25.56 1.04
 -4 -6 -9 -0.51 0.24
 4 -6 9 0.48 0.33
 -4 -6 -10 0.92 0.32
 4 -6 10 2.17 0.46
 -4 -6 -11 93.87 1.97
 4 -6 11 100.63 2.05
 -4 -6 -12 33.25 1.25
 4 -6 12 35.78 1.24
 -4 -6 -13 19.19 0.99
 4 -6 13 20.29 0.97
 -4 -6 -14 15.27 0.95
 4 -6 14 18.35 0.95
 -4 -6 -15 13.8 0.92
 4 -6 15 21.97 1.02
 -4 -6 -16 79.42 1.99
 4 -6 16 91.76 2.05
 -4 -6 -17 94.02 2.2
 4 -6 17 94.88 2.1
 -4 -6 -18 11.38 0.84
 4 -6 18 12.11 0.8
 -4 -6 -19 2.18 0.55
 4 -6 19 2.27 0.47
 -4 -6 -20 29.53 1.39
 4 -6 20 28.59 1.19
 -4 -6 -21 42.17 1.64
 4 -6 21 41.52 1.45
 -4 -6 -22 2.56 0.6
 4 -6 22 1.96 0.5
 -4 -6 -23 6.33 0.73
 -4 -6 -24 15.76 1.03
 -4 -6 -25 27.33 1.37
 4 -7 -18 226.17 3.12
 4 -7 -17 4.67 0.56
 4 -7 -16 2.11 0.43
 4 -7 -15 18.12 0.86
 4 -7 -14 285.64 3.5
 4 -7 -13 4.08 0.56
 -4 -7 12 32.15 0.83
 4 -7 -12 33.47 1.14
 -4 -7 11 7.37 0.45
 4 -7 -11 5.85 0.59
 -4 -7 10 72.43 1.29
 4 -7 -10 70.28 1.63
 -4 -7 9 3.56 0.39
 4 -7 -9 4.7 0.55
 -4 -7 8 106.36 1.64
 4 -7 -8 102.73 1.93
 -4 -7 7 14.98 0.66
 4 -7 -7 14.08 0.77
 -4 -7 6 7.87 0.52
 4 -7 -6 4.03 0.51
 -4 -7 5 0.61 0.19
 4 -7 -5 -0.22 0.25
 -4 -7 4 44.31 1.09
 4 -7 -4 43.65 1.24
 -4 -7 3 27.98 0.87
 4 -7 -3 21.11 0.89
 -4 -7 2 0.48 0.19
 4 -7 -2 0.47 0.32
 -4 -7 1 113.17 1.85
 4 -7 -1 107.13 1.97
 -4 -7 0 42.6 1.16
 4 -7 0 42.15 1.26
 -4 -7 -1 16.08 0.77
 4 -7 1 14.22 0.79
 -4 -7 -2 17.41 0.8
 4 -7 2 16.35 0.81
 -4 -7 -3 0.36 0.25
 4 -7 3 -0.4 0.21
 -4 -7 -4 5.38 0.49
 4 -7 4 4.7 0.58
 -4 -7 -5 0.36 0.21
 4 -7 5 0.61 0.34
 -4 -7 -6 50.15 1.36
 4 -7 6 51 1.43
 -4 -7 -7 3.6 0.5
 4 -7 7 2.99 0.47
 -4 -7 -8 5.09 0.59
 4 -7 8 4.63 0.56
 -4 -7 -9 31.51 1.16
 4 -7 9 28.39 1.08
 -4 -7 -10 50.98 1.49
 4 -7 10 52.86 1.5
 -4 -7 -11 -0.26 0.29
 4 -7 11 0.07 0.28
 -4 -7 -12 15.71 0.87
 4 -7 12 15.89 0.87
 -4 -7 -13 56.62 1.65
 4 -7 13 56.53 1.59
 -4 -7 -14 114.38 2.42
 4 -7 14 117.09 2.33
 -4 -7 -15 32.41 1.34
 4 -7 15 32.63 1.25
 -4 -7 -16 8.9 0.84
 4 -7 16 9.43 0.75
 -4 -7 -17 1.1 0.45
 4 -7 17 0.68 0.4
 -4 -7 -18 53.94 1.75
 4 -7 18 54.29 1.65
 -4 -7 -19 0.26 0.38
 4 -7 19 0.88 0.42
 -4 -7 -20 1.17 0.46
 4 -7 20 0.77 0.42
 -4 -7 -21 1.1 0.49
 4 -7 21 1.63 0.51
 -4 -7 -22 59.98 2.03
 -4 -7 -23 2.45 0.69
 -4 -7 -24 7.05 0.83
 4 -8 -18 18.21 0.91
 4 -8 -17 11.18 0.8
 4 -8 -16 141.26 2.53
 4 -8 -15 35.64 1.25
 4 -8 -14 19.76 0.97
 4 -8 -13 4.48 0.63
 4 -8 -12 219.73 3.16
 -4 -8 11 15.59 0.67
 4 -8 -11 13.96 0.82
 -4 -8 10 141.3 2.01
 4 -8 -10 133.87 2.39
 -4 -8 9 3.02 0.37
 4 -8 -9 2.83 0.5
 -4 -8 8 9.74 0.57
 4 -8 -8 1 0.37
 -4 -8 7 15.96 0.73
 4 -8 -7 14.12 0.81
 -4 -8 6 163.32 2.29
 4 -8 -6 157.24 2.57
 -4 -8 5 1.25 0.29
 4 -8 -5 -0.1 0.26
 -4 -8 4 17.03 0.74
 4 -8 -4 15.16 0.89
 -4 -8 3 40.45 1.13
 4 -8 -3 39.55 1.27
 -4 -8 2 142.92 2.2
 4 -8 -2 144.07 2.42
 -4 -8 1 0.47 0.23
 4 -8 -1 0.16 0.27
 -4 -8 0 2.37 0.38
 4 -8 0 1.72 0.44
 -4 -8 -1 18.59 0.85
 4 -8 1 18.93 0.94
 -4 -8 -2 56.98 1.46
 4 -8 2 64.33 1.65
 -4 -8 -3 2.85 0.45
 4 -8 3 2.32 0.47
 -4 -8 -4 64.06 1.57
 4 -8 4 68.97 1.71
 -4 -8 -5 0.81 0.29
 4 -8 5 0.96 0.33
 -4 -8 -6 6.37 0.56
 4 -8 6 4.84 0.6
 -4 -8 -7 -0.17 0.26
 4 -8 7 0.06 0.31
 -4 -8 -8 38.8 1.3
 4 -8 8 42.53 1.41
 -4 -8 -9 1.44 0.42
 4 -8 9 0.39 0.38
 -4 -8 -10 71.41 1.84
 4 -8 10 74.64 1.87
 -4 -8 -11 31.72 1.27
 4 -8 11 30.9 1.25
 -4 -8 -12 70.97 1.86
 4 -8 12 75.26 1.91
 -4 -8 -13 1.35 0.39
 4 -8 13 1.02 0.41
 -4 -8 -14 14.99 0.93
 4 -8 14 16.61 0.95
 -4 -8 -15 1.29 0.48
 4 -8 15 1.55 0.44
 -4 -8 -16 43.05 1.6
 4 -8 16 44.23 1.5
 -4 -8 -17 15.4 1.05
 4 -8 17 16.13 0.93
 -4 -8 -18 1.02 0.5
 4 -8 18 0.1 0.36
 -4 -8 -19 0.16 0.39
 4 -8 19 0.31 0.37
 -4 -8 -20 42.78 1.65
 4 -8 20 41.68 1.49
 -4 -8 -21 21.73 1.2
 -4 -8 -22 -0.03 0.47
 -4 -8 -23 1.98 0.64
 4 -9 -18 25.68 1.13
 4 -9 -17 0.16 0.36
 4 -9 -16 30.45 1.24
 4 -9 -15 31.81 1.23
 4 -9 -14 25.31 1.13
 4 -9 -13 60.08 1.74
 4 -9 -12 80.03 1.99
 -4 -9 11 6.81 0.52
 4 -9 -11 6.32 0.65
 -4 -9 10 26.74 0.94
 4 -9 -10 26.34 1.13
 -4 -9 9 121.01 2
 4 -9 -9 116.06 2.36
 -4 -9 8 128.94 2.09
 4 -9 -8 127.82 2.47
 -4 -9 7 1.8 0.38
 4 -9 -7 1.06 0.4
 -4 -9 6 10.91 0.68
 4 -9 -6 9.53 0.72
 -4 -9 5 4.11 0.5
 4 -9 -5 3.48 0.49
 -4 -9 4 93.81 1.82
 4 -9 -4 84.79 1.95
 -4 -9 3 39.11 1.18
 4 -9 -3 40.69 1.4
 -4 -9 2 11.37 0.67
 4 -9 -2 12.03 0.84
 -4 -9 1 27.23 1.01
 4 -9 -1 28.2 1.15
 -4 -9 0 124.01 2.2
 4 -9 0 116.1 2.29
 -4 -9 -1 13.03 0.75
 4 -9 1 12.92 0.8
 -4 -9 -2 64.72 1.64
 4 -9 2 62.31 1.7
 -4 -9 -3 0.62 0.4
 4 -9 3 0.47 0.4
 -4 -9 -4 132.33 2.41
 4 -9 4 119.66 2.35
 -4 -9 -5 4.85 0.53
 4 -9 5 6.45 0.71
 -4 -9 -6 2.25 0.38
 4 -9 6 2.86 0.53
 -4 -9 -7 0.08 0.24
 4 -9 7 0.19 0.31
 -4 -9 -8 59.2 1.66
 4 -9 8 59.22 1.69
 -4 -9 -9 0.79 0.36
 4 -9 9 0.75 0.35
 -4 -9 -10 2 0.52
 4 -9 10 2 0.45
 -4 -9 -11 0.55 0.38
 4 -9 11 1.36 0.44
 -4 -9 -12 29.61 1.29
 4 -9 12 35.5 1.36
 -4 -9 -13 52.21 1.7
 4 -9 13 56.14 1.72
 -4 -9 -14 11.06 0.83
 4 -9 14 14.01 0.96
 -4 -9 -15 53.22 1.77
 4 -9 15 55.11 1.75
 -4 -9 -16 9.72 0.86
 4 -9 16 9.22 0.87
 -4 -9 -17 3.75 0.67
 4 -9 17 5.72 0.76
 -4 -9 -18 14.76 1.1
 4 -9 18 18.13 1.1
 -4 -9 -19 15.4 1.14
 4 -9 19 17.21 1.11
 -4 -9 -20 13.33 1.04
 4 -9 20 14.81 1.06
 -4 -9 -21 8.32 0.85
 -4 -9 -22 35.73 1.59
 4 -10 -18 0.17 0.35
 4 -10 -17 2.57 0.55
 4 -10 -16 40.85 1.5
 4 -10 -15 5.64 0.63
 4 -10 -14 34.24 1.34
 4 -10 -13 15.64 0.99
 4 -10 -12 0.37 0.4
 4 -10 -11 115.76 2.5
 -4 -10 10 33.54 1.1
 4 -10 -10 32.13 1.29
 -4 -10 9 3.67 0.47
 4 -10 -9 3.06 0.56
 -4 -10 8 1.47 0.37
 4 -10 -8 3.42 0.6
 -4 -10 7 52.07 1.43
 4 -10 -7 51.73 1.66
 -4 -10 6 79.48 1.77
 4 -10 -6 73.42 1.94
 -4 -10 5 14.27 0.8
 4 -10 -5 13.81 0.88
 -4 -10 4 5.45 0.53
 4 -10 -4 6.62 0.64
 -4 -10 3 153.03 2.56
 4 -10 -3 148.09 2.76
 -4 -10 2 28.38 1.09
 4 -10 -2 24.17 1.15
 -4 -10 1 61.64 1.61
 4 -10 -1 58.45 1.75
 -4 -10 0 41.35 1.31
 4 -10 0 45.43 1.53
 -4 -10 -1 127.67 2.41
 4 -10 1 125.07 2.53
 -4 -10 -2 5.59 0.58
 4 -10 2 3.4 0.54
 -4 -10 -3 131.4 2.51
 4 -10 3 130.98 2.55
 -4 -10 -4 4.78 0.61
 4 -10 4 5.86 0.62
 -4 -10 -5 6.8 0.63
 4 -10 5 8.73 0.76
 -4 -10 -6 32.56 1.24
 4 -10 6 31.81 1.31
 -4 -10 -7 86.63 2.1
 4 -10 7 78.99 2.03
 -4 -10 -8 3.73 0.52
 4 -10 8 2.61 0.57
 -4 -10 -9 8.01 0.67
 4 -10 9 7.11 0.78
 -4 -10 -10 3.11 0.52
 4 -10 10 4.01 0.65
 -4 -10 -11 191.97 3.38
 4 -10 11 196.87 3.32
 -4 -10 -12 0.12 0.36
 4 -10 12 0.37 0.39
 -4 -10 -13 4.32 0.64
 4 -10 13 3.73 0.6
 -4 -10 -14 11.63 0.89
 4 -10 14 11.97 0.87
 -4 -10 -15 40.5 1.57
 4 -10 15 45.14 1.61
 -4 -10 -16 2.34 0.54
 4 -10 16 7.45 0.74
 -4 -10 -17 10.56 0.94
 4 -10 17 9.93 0.84
 -4 -10 -18 12.54 1.08
 4 -10 18 14.32 0.95
 -4 -10 -19 11.97 1.09
 4 -10 19 14.55 0.98
 -4 -10 -20 14.31 1.15
 4 -11 -18 19.7 1.1
 4 -11 -17 15.71 1.03
 4 -11 -16 0.53 0.47
 4 -11 -15 2.57 0.51
 4 -11 -14 2.29 0.47
 4 -11 -13 33.3 1.42
 4 -11 -12 1.51 0.55
 4 -11 -11 -0.49 0.4
 4 -11 -10 0.8 0.41
 -4 -11 9 112.25 2.19
 4 -11 -9 101.36 2.4
 -4 -11 8 7.78 0.67
 4 -11 -8 3.3 0.57
 -4 -11 7 5.63 0.62
 4 -11 -7 6.59 0.76
 -4 -11 6 18.27 0.94
 4 -11 -6 12.84 0.97
 -4 -11 5 175.05 2.83
 4 -11 -5 181.99 3.26
 -4 -11 4 21.86 0.99
 4 -11 -4 18.87 1.08
 -4 -11 3 91.29 2.05
 4 -11 -3 87.11 2.2
 -4 -11 2 0.31 0.25
 4 -11 -2 0.3 0.38
 -4 -11 1 161.33 2.81
 4 -11 -1 149.15 2.91
 -4 -11 0 5.03 0.55
 4 -11 0 6.54 0.81
 -4 -11 -1 152.9 2.79
 4 -11 1 148.38 2.92
 -4 -11 -2 6.16 0.65
 4 -11 2 8.04 0.82
 -4 -11 -3 86.75 2.13
 4 -11 3 74.38 2.05
 -4 -11 -4 2.03 0.47
 4 -11 4 2.47 0.52
 -4 -11 -5 160.92 2.98
 4 -11 5 163.87 3.05
 -4 -11 -6 1.98 0.45
 4 -11 6 0.48 0.39
 -4 -11 -7 25.53 1.16
 4 -11 7 26.18 1.22
 -4 -11 -8 1.35 0.41
 4 -11 8 0.69 0.42
 -4 -11 -9 213.74 3.65
 4 -11 9 228.03 3.73
 -4 -11 -10 9.23 0.79
 4 -11 10 11.52 0.93
 -4 -11 -11 -0.35 0.43
 4 -11 11 -0.1 0.44
 -4 -11 -12 -0.4 0.4
 4 -11 12 0.1 0.45
 -4 -11 -13 90.81 2.44
 4 -11 13 92.46 2.36
 -4 -11 -14 0.07 0.41
 4 -11 14 2.27 0.58
 -4 -11 -15 4.03 0.66
 4 -11 15 3.93 0.75
 -4 -11 -16 0.48 0.42
 4 -11 16 1.85 0.64
 -4 -11 -17 44.95 1.81
 4 -11 17 47.3 1.78
 -4 -11 -18 6.08 0.89
 4 -11 18 8.09 0.93
 4 -12 -18 7.34 0.77
 4 -12 -17 45.34 1.72
 4 -12 -16 2.25 0.63
 4 -12 -15 43.15 1.69
 4 -12 -14 0.51 0.4
 4 -12 -13 6.42 0.71
 4 -12 -12 -0.94 0.4
 4 -12 -11 26.21 1.36
 4 -12 -10 2.98 0.65
 -4 -12 9 8.73 0.74
 4 -12 -9 9.52 0.85
 -4 -12 8 8.93 0.74
 4 -12 -8 7.44 0.74
 -4 -12 7 121.36 2.43
 4 -12 -7 123.26 2.77
 -4 -12 6 6.07 0.61
 4 -12 -6 4.92 0.74
 -4 -12 5 1.94 0.4
 4 -12 -5 1.8 0.52
 -4 -12 4 2.47 0.41
 4 -12 -4 3.65 0.7
 -4 -12 3 101.74 2.28
 4 -12 -3 96.56 2.45
 -4 -12 2 4.15 0.52
 4 -12 -2 4.7 0.69
 -4 -12 1 24.39 1.1
 4 -12 -1 25.09 1.25
 -4 -12 0 1.01 0.34
 4 -12 0 0.41 0.37
 -4 -12 -1 45.5 1.57
 4 -12 1 46.24 1.69
 -4 -12 -2 8.06 0.74
 4 -12 2 7.71 0.8
 -4 -12 -3 41.61 1.54
 4 -12 3 42.2 1.65
 -4 -12 -4 4.88 0.66
 4 -12 4 3.65 0.71
 -4 -12 -5 51.31 1.74
 4 -12 5 50.47 1.82
 -4 -12 -6 3.35 0.54
 4 -12 6 2.21 0.63
 -4 -12 -7 114.03 2.63
 4 -12 7 115.22 2.71
 -4 -12 -8 0.38 0.37
 4 -12 8 1.19 0.51
 -4 -12 -9 1.81 0.43
 4 -12 9 0.53 0.44
 -4 -12 -10 6.71 0.72
 4 -12 10 9.1 0.85
 -4 -12 -11 64.13 2.1
 4 -12 11 66.88 2.04
 -4 -12 -12 1.72 0.6
 4 -12 12 0.28 0.4
 -4 -12 -13 13.55 1.06
 4 -12 13 11.88 0.92
 -4 -12 -14 7.09 0.81
 4 -12 14 7.78 0.78
 -4 -12 -15 47.03 1.85
 4 -12 15 50.14 1.77
 4 -13 -15 33.05 1.6
 4 -13 -14 0.13 0.42
 4 -13 -13 33.24 1.5
 4 -13 -12 14.63 1.06
 4 -13 -11 21.67 1.3
 4 -13 -10 1.78 0.65
 4 -13 -9 16.38 1.19
 -4 -13 8 10.31 0.77
 4 -13 -8 8.41 0.88
 -4 -13 7 9.58 0.74
 4 -13 -7 9.08 0.85
 -4 -13 6 2.08 0.43
 4 -13 -6 3.39 0.61
 -4 -13 5 38.48 1.41
 4 -13 -5 41.26 1.68
 -4 -13 4 27.53 1.2
 4 -13 -4 25.04 1.39
 -4 -13 3 12.58 0.8
 4 -13 -3 11.74 1.02
 -4 -13 2 12.29 0.82
 4 -13 -2 8.42 0.93
 -4 -13 1 15.3 0.89
 4 -13 -1 14.43 1.06
 -4 -13 0 0.42 0.3
 4 -13 0 0.24 0.44
 -4 -13 -1 7.25 0.72
 4 -13 1 7.54 0.8
 -4 -13 -2 7.65 0.74
 4 -13 2 6.56 0.75
 -4 -13 -3 21.78 1.21
 4 -13 3 20.95 1.19
 -4 -13 -4 12.84 0.96
 4 -13 4 14.45 1.04
 -4 -13 -5 46.4 1.73
 4 -13 5 40.35 1.68
 -4 -13 -6 4.13 0.58
 4 -13 6 5.17 0.79
 -4 -13 -7 0.22 0.34
 4 -13 7 0.55 0.48
 -4 -13 -8 8.39 0.76
 4 -13 8 7.84 0.94
 -4 -13 -9 50.53 1.85
 4 -13 9 48.38 1.88
 -4 -13 -10 11.57 0.93
 4 -13 10 9.49 0.96
 -4 -13 -11 9.36 0.89
 4 -13 11 8.14 0.93
 4 -13 12 -0.25 0.46
 4 -14 -10 8.62 0.96
 4 -14 -9 0.51 0.64
 4 -14 -8 21.07 1.39
 -4 -14 7 16.9 0.97
 4 -14 -7 11.5 1.07
 -4 -14 6 26.89 1.23
 4 -14 -6 21.64 1.3
 -4 -14 5 0.15 0.37
 4 -14 -5 -0.31 0.41
 -4 -14 4 0.64 0.36
 4 -14 -4 0.85 0.44
 -4 -14 3 17.76 1
 4 -14 -3 14.99 1.1
 -4 -14 2 5.86 0.61
 4 -14 -2 6.88 0.94
 -4 -14 1 1.02 0.41
 4 -14 -1 0.47 0.57
 -4 -14 0 9.62 0.83
 4 -14 0 9.72 0.99
 -4 -14 -1 16.86 1.09
 4 -14 1 17.01 1.2
 -4 -14 -2 0.38 0.43
 4 -14 2 -0.33 0.5
 -4 -14 -3 6.33 0.8
 4 -14 3 5.79 0.78
 -4 -14 -4 0.72 0.49
 4 -14 4 0.53 0.44
 -4 -14 -5 0.21 0.4
 4 -14 5 0.35 0.41
 -4 -14 -6 10.32 0.88
 4 -14 6 10.56 0.91
 4 -14 7 14.59 1.06
 5 0 -10 792.48 5.54
 5 0 -9 0.61 0.13
 5 -1 -12 464.09 3.33
 5 -1 -11 104.54 1.14
 5 -1 -10 59.3 0.84
 5 -1 -9 58.03 0.86
 5 -1 -8 323.88 2.6
 5 -1 -7 30.22 0.68
 -5 -1 -2 337.37 3.05
 -5 -1 -3 14.93 0.65
 -5 -1 -4 66.21 1.27
 -5 -1 -5 7.48 0.56
 -5 -1 -6 125.93 1.87
 5 -2 -13 76.14 1.09
 5 -2 -12 48.44 0.88
 5 -2 -11 65.31 1.01
 5 -2 -10 12.64 0.51
 5 -2 -9 361.59 2.93
 5 -2 -8 109.63 1.38
 -5 -2 7 4.11 0.29
 5 -2 -7 4.29 0.42
 -5 -2 6 98.42 1.13
 5 -2 -6 97.81 1.34
 -5 -2 5 21.56 0.56
 5 -2 -5 17.8 0.65
 -5 -2 4 412.68 3.17
 -5 -2 3 86.54 1.21
 -5 -2 2 19.81 0.63
 -5 -2 1 340.47 2.93
 -5 -2 0 113.39 1.54
 -5 -2 -1 10.39 0.55
 -5 -2 -2 18.9 0.7
 -5 -2 -3 196.53 2.3
 -5 -2 -4 238.27 2.63
 -5 -2 -5 0.42 0.25
 -5 -2 -6 73.69 1.46
 -5 -2 -7 37.82 1.08
 -5 -2 -8 217.39 2.71
 -5 -2 -9 64.8 1.46
 -5 -2 -10 52.15 1.35
 -5 -2 -11 82.9 1.74
 -5 -2 -12 7.87 0.69
 -5 -2 -13 256.5 3.28
 -5 -2 -14 2.67 0.51
 -5 -2 -15 3.38 0.56
 5 -3 -14 18.1 0.65
 5 -3 -13 0.13 0.15
 5 -3 -12 0.72 0.24
 5 -3 -11 20.51 0.64
 -5 -3 10 7.51 0.29
 5 -3 -10 6.75 0.47
 -5 -3 9 5.35 0.3
 5 -3 -9 4.62 0.4
 -5 -3 8 13.47 0.4
 5 -3 -8 12.01 0.58
 -5 -3 7 53.94 0.83
 5 -3 -7 52.88 1.04
 -5 -3 6 18.53 0.53
 5 -3 -6 19.11 0.7
 -5 -3 5 9.98 0.44
 5 -3 -5 9.27 0.5
 -5 -3 4 58.86 1
 5 -3 -4 54.35 1.11
 -5 -3 3 66.3 1.1
 5 -3 -3 68.74 1.28
 -5 -3 2 28.08 0.76
 5 -3 -2 25.77 0.78
 -5 -3 1 5.42 0.44
 -5 -3 0 -0.26 0.18
 -5 -3 -1 299.36 2.89
 -5 -3 -2 24.11 0.79
 -5 -3 -3 47.52 1.1
 -5 -3 -4 6.41 0.54
 -5 -3 -5 388.83 3.69
 -5 -3 -6 145.45 2.14
 -5 -3 -7 280.67 3.16
 -5 -3 -8 28.74 1.05
 -5 -3 -9 75.15 1.64
 -5 -3 -10 77.6 1.69
 -5 -3 -11 351.18 3.9
 -5 -3 -12 0.6 0.31
 -5 -3 -13 45.4 1.38
 -5 -3 -14 65.19 1.66
 -5 -3 -15 301.12 3.86
 -5 -3 -16 0.44 0.39
 -5 -3 -17 0.78 0.45
 -5 -3 -18 9.05 0.82
 -5 -3 -19 176.34 3.05
 5 -4 -15 35.73 0.94
 5 -4 -14 26.17 0.83
 5 -4 -13 26.45 0.8
 5 -4 -12 1.36 0.31
 -5 -4 11 28.58 0.54
 5 -4 -11 30.85 0.86
 -5 -4 10 0.22 0.12
 5 -4 -10 0.41 0.22
 -5 -4 9 3.32 0.29
 5 -4 -9 3.1 0.36
 -5 -4 8 5.15 0.35
 5 -4 -8 6.33 0.49
 -5 -4 7 0.39 0.16
 5 -4 -7 0.69 0.27
 -5 -4 6 12.79 0.52
 5 -4 -6 8.4 0.54
 -5 -4 5 434.03 3.43
 5 -4 -5 449.85 3.91
 -5 -4 4 51.54 0.98
 5 -4 -4 44.3 1.09
 -5 -4 3 30.27 0.77
 5 -4 -3 31.68 0.92
 -5 -4 2 4.47 0.42
 5 -4 -2 2.59 0.35
 -5 -4 1 85.89 1.39
 5 -4 -1 85.41 1.55
 -5 -4 0 6.98 0.5
 5 -4 0 7.57 0.58
 -5 -4 -1 21.36 0.77
 5 -4 1 18.72 0.74
 -5 -4 -2 28.5 0.92
 -5 -4 -3 237.56 2.7
 -5 -4 -4 86.94 1.62
 -5 -4 -5 204.43 2.62
 -5 -4 -6 30.58 1.04
 -5 -4 -7 510.38 4.7
 -5 -4 -8 91.48 1.79
 -5 -4 -9 432.12 4.34
 -5 -4 -10 11.96 0.75
 -5 -4 -11 66.86 1.63
 -5 -4 -12 0.23 0.35
 -5 -4 -13 151.82 2.6
 -5 -4 -14 15.51 0.93
 -5 -4 -15 5.3 0.6
 -5 -4 -16 4.92 0.63
 -5 -4 -17 264.65 3.77
 -5 -4 -18 0.94 0.42
 -5 -4 -19 31.26 1.32
 -5 -4 -20 1.78 0.54
 -5 -4 -21 122.53 2.67
 -5 -4 -22 0.47 0.45
 5 -5 -15 106.96 1.79
 5 -5 -14 2.31 0.4
 5 -5 -13 2.03 0.36
 5 -5 -12 18.58 0.81
 -5 -5 11 132.86 1.45
 5 -5 -11 129.13 1.94
 -5 -5 10 3.89 0.29
 5 -5 -10 1.51 0.32
 -5 -5 9 15.52 0.5
 5 -5 -9 14.22 0.73
 -5 -5 8 92.31 1.29
 5 -5 -8 91.17 1.61
 -5 -5 7 387.55 3.24
 5 -5 -7 387.81 3.71
 -5 -5 6 39.42 0.87
 5 -5 -6 33.37 1.02
 -5 -5 5 10.03 0.49
 5 -5 -5 3.45 0.44
 -5 -5 4 80.18 1.32
 5 -5 -4 56.29 1.27
 -5 -5 3 280.8 2.8
 5 -5 -3 263.82 2.96
 -5 -5 2 127.99 1.8
 5 -5 -2 125.13 1.97
 -5 -5 1 32.56 0.92
 5 -5 -1 38.84 1.1
 -5 -5 0 17.23 0.73
 5 -5 0 21.1 0.84
 -5 -5 -1 59.97 1.29
 5 -5 1 62.05 1.41
 -5 -5 -2 50.5 1.19
 5 -5 2 44.52 1.24
 -5 -5 -3 -0.08 0.19
 5 -5 3 -0.84 0.29
 -5 -5 -4 28.97 0.98
 5 -5 4 27.39 1
 -5 -5 -5 216.78 2.75
 5 -5 5 201.54 2.7
 -5 -5 -6 216.79 2.85
 -5 -5 -7 103.51 1.93
 -5 -5 -8 99.58 1.97
 -5 -5 -9 117.96 2.18
 -5 -5 -10 55.37 1.51
 -5 -5 -11 41.09 1.32
 -5 -5 -12 12.69 0.8
 -5 -5 -13 5.78 0.61
 -5 -5 -14 5.8 0.67
 -5 -5 -15 87.92 2.09
 -5 -5 -16 2.97 0.62
 -5 -5 -17 6.24 0.71
 -5 -5 -18 19.15 1.05
 -5 -5 -19 101.89 2.42
 -5 -5 -20 10.91 0.85
 -5 -5 -21 57.86 1.87
 -5 -5 -22 2.34 0.57
 -5 -5 -23 28.04 1.39
 -5 -5 -24 0.89 0.55
 5 -6 -16 24.35 0.92
 5 -6 -15 48.83 1.34
 5 -6 -14 241.62 3.02
 5 -6 -13 129.89 2.12
 5 -6 -12 2.55 0.45
 -5 -6 11 156.84 1.81
 5 -6 -11 153.37 2.32
 -5 -6 10 120.94 1.58
 5 -6 -10 122.04 2.03
 -5 -6 9 141.06 1.77
 5 -6 -9 133.89 2.13
 -5 -6 8 36.4 0.89
 5 -6 -8 35.93 1.13
 -5 -6 7 112.96 1.61
 5 -6 -7 108.75 1.9
 -5 -6 6 209.95 2.35
 5 -6 -6 198.55 2.6
 -5 -6 5 21.81 0.71
 5 -6 -5 14.77 0.8
 -5 -6 4 214.65 2.43
 5 -6 -4 216.68 2.79
 -5 -6 3 109.79 1.71
 5 -6 -3 112.79 1.97
 -5 -6 2 12.85 0.61
 5 -6 -2 27.42 0.97
 -5 -6 1 134.17 1.97
 5 -6 -1 126.41 2.1
 -5 -6 0 120.15 1.89
 5 -6 0 113.61 2.02
 -5 -6 -1 5.71 0.55
 5 -6 1 6.03 0.6
 -5 -6 -2 5.1 0.55
 5 -6 2 3.82 0.49
 -5 -6 -3 119.27 2
 5 -6 3 122.9 2.15
 -5 -6 -4 62.61 1.46
 5 -6 4 62.28 1.53
 -5 -6 -5 4.23 0.53
 5 -6 5 3.48 0.54
 -5 -6 -6 81.86 1.71
 5 -6 6 82 1.8
 -5 -6 -7 50.22 1.38
 5 -6 7 47.72 1.43
 -5 -6 -8 25.88 1.03
 5 -6 8 27.34 1.13
 -5 -6 -9 14.9 0.89
 5 -6 9 12.03 0.8
 -5 -6 -10 37.05 1.29
 5 -6 10 38.4 1.32
 -5 -6 -11 34.13 1.3
 5 -6 11 32.91 1.23
 -5 -6 -12 1.98 0.49
 5 -6 12 1.8 0.4
 -5 -6 -13 76.42 1.92
 -5 -6 -14 43.23 1.47
 -5 -6 -15 9.08 0.74
 -5 -6 -16 23.77 1.15
 -5 -6 -17 17.49 1.05
 -5 -6 -18 42.81 1.61
 -5 -6 -19 18.83 1.16
 -5 -6 -20 -0.01 0.4
 -5 -6 -21 10.53 0.89
 -5 -6 -22 3.84 0.6
 -5 -6 -23 29.48 1.41
 5 -6 23 25 1.2
 -5 -6 -24 1.48 0.55
 5 -7 -16 280.65 3.48
 5 -7 -15 0.95 0.42
 5 -7 -14 7.04 0.64
 5 -7 -13 46.87 1.36
 5 -7 -12 330.22 3.82
 5 -7 -11 63.91 1.6
 -5 -7 10 50.58 1.05
 5 -7 -10 48.17 1.35
 -5 -7 9 2.1 0.29
 5 -7 -9 1.46 0.35
 -5 -7 8 95.51 1.57
 5 -7 -8 95.54 1.91
 -5 -7 7 1.77 0.3
 5 -7 -7 0.48 0.35
 -5 -7 6 135.3 1.94
 5 -7 -6 129.12 2.21
 -5 -7 5 7.79 0.56
 5 -7 -5 5.43 0.55
 -5 -7 4 132.55 1.98
 5 -7 -4 119 2.14
 -5 -7 3 17.98 0.75
 5 -7 -3 16.8 0.89
 -5 -7 2 187.95 2.46
 5 -7 -2 191.23 2.76
 -5 -7 1 64.59 1.4
 5 -7 -1 68.93 1.62
 -5 -7 0 38.72 1.11
 5 -7 0 35.39 1.17
 -5 -7 -1 85.51 1.7
 5 -7 1 81.36 1.79
 -5 -7 -2 183.28 2.59
 5 -7 2 182.14 2.75
 -5 -7 -3 34.41 1.14
 5 -7 3 33.47 1.23
 -5 -7 -4 8.22 0.65
 5 -7 4 9.22 0.74
 -5 -7 -5 0.47 0.32
 5 -7 5 0.56 0.32
 -5 -7 -6 22.99 0.99
 5 -7 6 22.41 0.99
 -5 -7 -7 -0.21 0.26
 5 -7 7 0.38 0.29
 -5 -7 -8 14.11 0.79
 5 -7 8 14.38 0.84
 -5 -7 -9 20.84 0.98
 5 -7 9 21.25 1.02
 -5 -7 -10 21.63 1.04
 5 -7 10 21.66 1.04
 -5 -7 -11 43.78 1.48
 5 -7 11 44.94 1.46
 -5 -7 -12 41.71 1.47
 5 -7 12 42.84 1.46
 -5 -7 -13 1.18 0.49
 5 -7 13 0.49 0.42
 -5 -7 -14 1.38 0.47
 5 -7 14 1.79 0.51
 -5 -7 -15 15.02 0.95
 5 -7 15 16.6 1
 -5 -7 -16 28.01 1.26
 5 -7 16 29.45 1.29
 -5 -7 -17 9.27 0.8
 5 -7 17 10.79 0.87
 -5 -7 -18 6.57 0.79
 5 -7 18 6.97 0.76
 -5 -7 -19 0.85 0.56
 5 -7 19 1.2 0.5
 -5 -7 -20 8.67 0.94
 5 -7 20 11.02 0.9
 -5 -7 -21 0.32 0.48
 5 -7 21 1.46 0.53
 -5 -7 -22 0.88 0.51
 5 -7 22 1.02 0.47
 -5 -7 -23 1.47 0.49
 5 -8 -17 0.37 0.33
 5 -8 -16 -0.02 0.28
 5 -8 -15 6.8 0.71
 5 -8 -14 196.27 3.04
 5 -8 -13 7.2 0.65
 5 -8 -12 35.92 1.26
 5 -8 -11 1.41 0.45
 -5 -8 10 230.45 2.66
 5 -8 -10 212.59 3.1
 -5 -8 9 0.08 0.2
 5 -8 -9 0.83 0.35
 -5 -8 8 122.18 1.87
 5 -8 -8 121.85 2.28
 -5 -8 7 57.17 1.27
 5 -8 -7 54.67 1.52
 -5 -8 6 31.94 0.97
 5 -8 -6 26.18 1.1
 -5 -8 5 7.83 0.56
 5 -8 -5 2.56 0.46
 -5 -8 4 86.59 1.68
 5 -8 -4 93.37 1.97
 -5 -8 3 65.47 1.48
 5 -8 -3 59.7 1.57
 -5 -8 2 32.02 1.06
 5 -8 -2 28.72 1.15
 -5 -8 1 3.06 0.41
 5 -8 -1 2.92 0.52
 -5 -8 0 292.54 3.44
 5 -8 0 267.05 3.52
 -5 -8 -1 8.98 0.6
 5 -8 1 8.23 0.72
 -5 -8 -2 -0.17 0.2
 5 -8 2 -0.4 0.25
 -5 -8 -3 1.76 0.36
 5 -8 3 1.34 0.37
 -5 -8 -4 71.81 1.71
 5 -8 4 70.52 1.77
 -5 -8 -5 0.33 0.31
 5 -8 5 0.5 0.37
 -5 -8 -6 13.06 0.83
 5 -8 6 12.78 0.88
 -5 -8 -7 2.21 0.46
 5 -8 7 2.08 0.53
 -5 -8 -8 3.84 0.54
 5 -8 8 2.38 0.51
 -5 -8 -9 2.86 0.46
 5 -8 9 1.41 0.44
 -5 -8 -10 47.88 1.52
 5 -8 10 52.03 1.61
 -5 -8 -11 0.86 0.37
 5 -8 11 0.69 0.38
 -5 -8 -12 16.94 0.99
 5 -8 12 16.44 0.94
 -5 -8 -13 5.24 0.72
 5 -8 13 5.99 0.62
 -5 -8 -14 56.85 1.83
 5 -8 14 56.12 1.72
 -5 -8 -15 1.65 0.54
 5 -8 15 2.81 0.49
 -5 -8 -16 2.44 0.57
 5 -8 16 4.13 0.59
 -5 -8 -17 0.65 0.41
 5 -8 17 1.43 0.43
 -5 -8 -18 9.39 0.85
 5 -8 18 10.51 0.8
 -5 -8 -19 15.68 1.03
 5 -8 19 15.03 0.95
 -5 -8 -20 1.23 0.5
 5 -8 20 0.89 0.42
 -5 -8 -21 2.87 0.68
 5 -8 21 3.12 0.57
 -5 -8 -22 44.43 1.85
 5 -9 -17 0.89 0.38
 5 -9 -16 49.97 1.54
 5 -9 -15 1.71 0.46
 5 -9 -14 0.02 0.38
 5 -9 -13 26.89 1.16
 5 -9 -12 71.52 1.85
 5 -9 -11 49.01 1.54
 5 -9 -10 40.82 1.44
 -5 -9 9 4.03 0.42
 5 -9 -9 2.58 0.5
 -5 -9 8 82.33 1.64
 5 -9 -8 78.98 1.92
 -5 -9 7 39.52 1.12
 5 -9 -7 35.72 1.3
 -5 -9 6 91.37 1.76
 5 -9 -6 78.33 1.9
 -5 -9 5 46.96 1.28
 5 -9 -5 47.04 1.5
 -5 -9 4 10.17 0.66
 5 -9 -4 9.62 0.8
 -5 -9 3 65.32 1.56
 5 -9 -3 63.5 1.73
 -5 -9 2 98.22 1.97
 5 -9 -2 95.58 2.11
 -5 -9 1 50.71 1.42
 5 -9 -1 44.51 1.44
 -5 -9 0 0.76 0.31
 5 -9 0 0.43 0.36
 -5 -9 -1 102.43 2.04
 5 -9 1 100.76 2.19
 -5 -9 -2 156.41 2.59
 5 -9 2 144.16 2.68
 -5 -9 -3 18.27 0.89
 5 -9 3 20.08 1.06
 -5 -9 -4 13.58 0.8
 5 -9 4 15.45 0.91
 -5 -9 -5 9.76 0.71
 5 -9 5 11.39 0.8
 -5 -9 -6 64.16 1.76
 5 -9 6 63.1 1.77
 -5 -9 -7 5.6 0.66
 5 -9 7 6.49 0.66
 -5 -9 -8 8.7 0.74
 5 -9 8 9.65 0.78
 -5 -9 -9 39.72 1.43
 5 -9 9 40.92 1.48
 -5 -9 -10 45.39 1.54
 5 -9 10 48.42 1.63
 -5 -9 -11 13.34 0.87
 5 -9 11 13.74 0.95
 -5 -9 -12 24.43 1.19
 5 -9 12 23.93 1.22
 -5 -9 -13 3.46 0.6
 5 -9 13 4.63 0.73
 -5 -9 -14 25.24 1.31
 5 -9 14 28.92 1.35
 -5 -9 -15 20.97 1.23
 5 -9 15 22.79 1.21
 -5 -9 -16 17.74 1.18
 5 -9 16 21.15 1.19
 -5 -9 -17 8.72 0.9
 5 -9 17 6.2 0.8
 -5 -9 -18 11.17 0.97
 5 -9 18 11.86 0.97
 -5 -9 -19 4.87 0.72
 5 -9 19 3.21 0.63
 -5 -9 -20 27.91 1.42
 5 -9 20 28.16 1.37
 5 -10 -17 1.04 0.4
 5 -10 -16 1.85 0.45
 5 -10 -15 3.85 0.59
 5 -10 -14 13.71 0.97
 5 -10 -13 16.51 1.04
 5 -10 -12 6.27 0.68
 5 -10 -11 19.44 1.03
 5 -10 -10 12.03 0.88
 -5 -10 9 61.71 1.47
 5 -10 -9 63.06 1.85
 -5 -10 8 20.56 0.85
 5 -10 -8 18.72 1.05
 -5 -10 7 1.29 0.3
 5 -10 -7 0.81 0.36
 -5 -10 6 23.02 0.91
 5 -10 -6 22.33 1.08
 -5 -10 5 14.47 0.76
 5 -10 -5 17.98 1
 -5 -10 4 70.26 1.7
 5 -10 -4 64.49 1.84
 -5 -10 3 1.18 0.36
 5 -10 -3 0.81 0.42
 -5 -10 2 -0.68 0.26
 5 -10 -2 -0.06 0.39
 -5 -10 1 186.69 2.94
 5 -10 -1 179.22 3.1
 -5 -10 0 37.06 1.31
 5 -10 0 38.05 1.42
 -5 -10 -1 56.96 1.6
 5 -10 1 51.98 1.62
 -5 -10 -2 5.09 0.52
 5 -10 2 6.07 0.68
 -5 -10 -3 79.07 1.93
 5 -10 3 75.79 2.01
 -5 -10 -4 75.5 1.91
 5 -10 4 70.53 1.96
 -5 -10 -5 36.34 1.33
 5 -10 5 34.17 1.4
 -5 -10 -6 0.72 0.33
 5 -10 6 0.12 0.41
 -5 -10 -7 33.02 1.36
 5 -10 7 32.17 1.36
 -5 -10 -8 71.72 2.01
 5 -10 8 67.39 1.92
 -5 -10 -9 30.59 1.34
 5 -10 9 34.48 1.41
 -5 -10 -10 6.3 0.72
 5 -10 10 5.75 0.68
 -5 -10 -11 37.56 1.49
 5 -10 11 34.76 1.45
 -5 -10 -12 20.06 1.12
 5 -10 12 19.51 1.1
 -5 -10 -13 110.19 2.63
 5 -10 13 113.74 2.59
 -5 -10 -14 -0.19 0.44
 5 -10 14 8.54 0.8
 -5 -10 -15 0.25 0.46
 5 -10 15 0.59 0.43
 -5 -10 -16 14.83 1.13
 5 -10 16 14.25 0.99
 -5 -10 -17 29.95 1.56
 5 -10 17 29.36 1.38
 -5 -10 -18 13.91 1.16
 5 -10 18 15.23 1.06
 5 -11 -17 8.23 0.8
 5 -11 -16 16.22 1.02
 5 -11 -15 1.87 0.48
 5 -11 -14 6.12 0.78
 5 -11 -13 4.92 0.75
 5 -11 -12 0.14 0.38
 5 -11 -11 13.67 0.92
 5 -11 -10 3.92 0.61
 5 -11 -9 6.94 0.74
 -5 -11 8 26.39 1.03
 5 -11 -8 24.13 1.25
 -5 -11 7 66.92 1.65
 5 -11 -7 63.51 1.93
 -5 -11 6 4.82 0.5
 5 -11 -6 1.39 0.43
 -5 -11 5 3.94 0.48
 5 -11 -5 4.07 0.57
 -5 -11 4 7.16 0.62
 5 -11 -4 7.17 0.7
 -5 -11 3 116.3 2.35
 5 -11 -3 112.37 2.55
 -5 -11 2 2.16 0.45
 5 -11 -2 1.64 0.56
 -5 -11 1 13.55 0.86
 5 -11 -1 14.8 1.03
 -5 -11 0 0.79 0.4
 5 -11 0 0.4 0.43
 -5 -11 -1 66.83 1.83
 5 -11 1 66.23 1.97
 -5 -11 -2 1.88 0.42
 5 -11 2 0.79 0.39
 -5 -11 -3 43.36 1.47
 5 -11 3 48.35 1.66
 -5 -11 -4 12.08 0.8
 5 -11 4 10.61 0.83
 -5 -11 -5 58.87 1.79
 5 -11 5 55.85 1.79
 -5 -11 -6 5.83 0.7
 5 -11 6 7.76 0.79
 -5 -11 -7 90.57 2.31
 5 -11 7 94.42 2.4
 -5 -11 -8 7.7 0.81
 5 -11 8 7.54 0.85
 -5 -11 -9 27.16 1.34
 5 -11 9 30.87 1.42
 -5 -11 -10 2.68 0.63
 5 -11 10 3.49 0.73
 -5 -11 -11 108.19 2.65
 5 -11 11 112.67 2.7
 -5 -11 -12 0.13 0.37
 5 -11 12 -0.55 0.48
 -5 -11 -13 6.39 0.73
 5 -11 13 5.43 0.8
 -5 -11 -14 0.41 0.43
 5 -11 14 0.64 0.47
 -5 -11 -15 56.51 2.02
 5 -11 15 59.58 1.99
 -5 -11 -16 2.11 0.71
 5 -11 16 2.24 0.61
 5 -12 -17 22.08 1.29
 5 -12 -16 1.22 0.5
 5 -12 -15 13.13 0.96
 5 -12 -14 1.78 0.55
 5 -12 -13 11.02 0.97
 5 -12 -12 0.56 0.49
 5 -12 -11 17.33 1.13
 5 -12 -10 0.72 0.43
 5 -12 -9 22.58 1.2
 5 -12 -8 5.78 0.76
 -5 -12 7 18.96 0.92
 5 -12 -7 18.94 1.19
 -5 -12 6 0.27 0.3
 5 -12 -6 0.44 0.46
 -5 -12 5 149.26 2.74
 5 -12 -5 145.98 3.08
 -5 -12 4 9.28 0.72
 5 -12 -4 8.64 0.82
 -5 -12 3 0.95 0.38
 5 -12 -3 0.3 0.36
 -5 -12 2 0.48 0.35
 5 -12 -2 0.21 0.36
 -5 -12 1 77.54 2.06
 5 -12 -1 78.54 2.23
 -5 -12 0 13.38 0.9
 5 -12 0 10.22 0.91
 -5 -12 -1 0.13 0.3
 5 -12 1 0.38 0.44
 -5 -12 -2 1.54 0.37
 5 -12 2 1.8 0.58
 -5 -12 -3 92.99 2.28
 5 -12 3 86.35 2.37
 -5 -12 -4 16.9 0.97
 5 -12 4 16.26 1.09
 -5 -12 -5 43.75 1.6
 5 -12 5 45.02 1.72
 -5 -12 -6 0.65 0.36
 5 -12 6 0.59 0.44
 -5 -12 -7 43.67 1.65
 5 -12 7 48.44 1.77
 -5 -12 -8 14.58 1.04
 5 -12 8 14.37 0.98
 -5 -12 -9 62.28 2.06
 5 -12 9 68.05 2.08
 -5 -12 -10 -0.47 0.42
 5 -12 10 -0.09 0.39
 -5 -12 -11 0.09 0.45
 5 -12 11 -0.12 0.46
 -5 -12 -12 15.55 1.09
 5 -12 12 15.06 1.1
 -5 -12 -13 26.77 1.38
 5 -12 13 29.4 1.45
 5 -13 -14 0.15 0.47
 5 -13 -13 26.87 1.42
 5 -13 -12 7.55 0.93
 5 -13 -11 15.01 1.17
 5 -13 -10 7.1 0.9
 5 -13 -9 32.1 1.51
 5 -13 -8 26.05 1.36
 -5 -13 7 21.68 1
 5 -13 -7 23.23 1.3
 -5 -13 6 25.52 1.13
 5 -13 -6 25.88 1.42
 -5 -13 5 8.08 0.71
 5 -13 -5 9.43 0.97
 -5 -13 4 5.39 0.65
 5 -13 -4 6.05 0.87
 -5 -13 3 42.16 1.54
 5 -13 -3 43.4 1.77
 -5 -13 2 19.08 1.09
 5 -13 -2 18.24 1.15
 -5 -13 1 2.96 0.56
 5 -13 -1 0.37 0.4
 -5 -13 0 1.89 0.51
 5 -13 0 2.12 0.55
 -5 -13 -1 51.07 1.72
 5 -13 1 51.26 1.88
 -5 -13 -2 0.72 0.37
 5 -13 2 1.17 0.53
 -5 -13 -3 0.97 0.37
 5 -13 3 0.31 0.45
 -5 -13 -4 1.87 0.43
 5 -13 4 -0.28 0.46
 -5 -13 -5 47.71 1.73
 5 -13 5 48.67 1.91
 -5 -13 -6 11.56 0.89
 5 -13 6 13.61 1.1
 -5 -13 -7 18.56 1.13
 5 -13 7 18.38 1.25
 -5 -13 -8 5.81 0.8
 5 -13 8 4.14 0.72
 -5 -13 -9 0.84 0.52
 5 -13 9 -0.24 0.47
 5 -13 10 1.84 0.57
 5 -14 -8 9.03 0.95
 5 -14 -7 3.73 0.69
 -5 -14 6 49.28 1.7
 5 -14 -6 45.03 1.84
 -5 -14 5 13.41 0.91
 5 -14 -5 13.47 1.09
 -5 -14 4 29.29 1.33
 5 -14 -4 30.32 1.58
 -5 -14 3 -0.18 0.42
 5 -14 -3 0.88 0.59
 -5 -14 2 0.25 0.41
 5 -14 -2 0.95 0.63
 -5 -14 1 16 1.05
 5 -14 -1 16.32 1.23
 -5 -14 0 4.7 0.67
 5 -14 0 5.79 0.84
 -5 -14 -1 -0.19 0.38
 5 -14 1 0.27 0.43
 -5 -14 -2 0.44 0.42
 5 -14 2 1.61 0.53
 -5 -14 -3 18 1.07
 -5 -14 -4 16.97 1.03
 6 0 -11 0.1 0.13
 6 0 -10 40.64 0.68
 6 -1 -11 99.78 1.22
 6 -1 -10 704.97 4.78
 6 -1 -9 247.5 2.22
 6 -1 -8 117.9 1.45
 6 -2 -12 60.72 1.03
 6 -2 -11 88.83 1.24
 6 -2 -10 11.52 0.53
 6 -2 -9 25.46 0.71
 6 -2 -8 98.43 1.4
 6 -2 -7 32.49 0.82
 6 -2 -6 63.42 1.17
 -6 -2 4 205.47 2.08
 -6 -2 3 38.55 0.87
 -6 -2 2 301.14 2.79
 -6 -2 1 101.14 1.52
 -6 -2 0 20.73 0.73
 -6 -2 -1 698.56 5.31
 -6 -2 -2 46.84 1.11
 -6 -2 -3 4.48 0.47
 -6 -2 -4 6.17 0.53
 -6 -2 -5 85.21 1.62
 -6 -2 -6 252.4 3
 -6 -2 -7 9.2 0.69
 -6 -2 -8 62.57 1.5
 -6 -2 -9 51.04 1.39
 -6 -2 -10 178.67 2.69
 -6 -2 -11 60.5 1.56
 6 -3 -13 9.66 0.52
 6 -3 -12 24.09 0.73
 6 -3 -11 7.04 0.46
 6 -3 -10 3.83 0.38
 -6 -3 9 4.83 0.31
 6 -3 -9 5.6 0.47
 -6 -3 8 35.9 0.68
 6 -3 -8 40.5 0.95
 -6 -3 7 5.73 0.37
 6 -3 -7 5.76 0.5
 -6 -3 6 58.34 0.99
 6 -3 -6 56.12 1.14
 -6 -3 5 94.64 1.34
 6 -3 -5 92.15 1.5
 -6 -3 4 93.03 1.37
 6 -3 -4 99.6 1.62
 -6 -3 3 18.93 0.69
 -6 -3 2 41.08 0.98
 -6 -3 1 269.39 2.74
 -6 -3 0 75.46 1.38
 -6 -3 -1 30.31 0.92
 -6 -3 -2 1.34 0.32
 -6 -3 -3 192.6 2.46
 -6 -3 -4 36.23 1.09
 -6 -3 -5 34.06 1.08
 -6 -3 -6 4.78 0.56
 -6 -3 -7 120.85 2.08
 -6 -3 -8 202.36 2.84
 -6 -3 -9 90.72 1.9
 -6 -3 -10 67.72 1.64
 -6 -3 -11 90.08 1.93
 -6 -3 -12 12.84 0.82
 -6 -3 -13 61.71 1.68
 -6 -3 -14 0.35 0.33
 -6 -3 -15 67.1 1.82
 -6 -3 -16 45.03 1.53
 6 -4 -14 1.45 0.31
 6 -4 -13 6.76 0.52
 6 -4 -12 15.76 0.66
 6 -4 -11 0.65 0.27
 -6 -4 10 -0.12 0.12
 6 -4 -10 0.56 0.22
 -6 -4 9 20.43 0.55
 6 -4 -9 20.08 0.77
 -6 -4 8 0.16 0.16
 6 -4 -8 0.14 0.22
 -6 -4 7 86.43 1.25
 6 -4 -7 83.81 1.47
 -6 -4 6 1.15 0.24
 6 -4 -6 0.81 0.28
 -6 -4 5 34.15 0.85
 6 -4 -5 32.78 0.97
 -6 -4 4 47.65 1.03
 6 -4 -4 24.9 0.86
 -6 -4 3 384.85 3.43
 6 -4 -3 363.53 3.58
 -6 -4 2 12.74 0.62
 6 -4 -2 8.21 0.64
 -6 -4 1 17.31 0.71
 6 -4 -1 15.46 0.75
 -6 -4 0 3.88 0.44
 -6 -4 -1 31.93 0.96
 -6 -4 -2 6.18 0.53
 -6 -4 -3 6.54 0.53
 -6 -4 -4 39.23 1.13
 -6 -4 -5 153.24 2.3
 -6 -4 -6 20.45 0.91
 -6 -4 -7 113.32 2.07
 -6 -4 -8 8.28 0.75
 -6 -4 -9 182.3 2.77
 -6 -4 -10 17.34 0.94
 -6 -4 -11 70.02 1.75
 -6 -4 -12 0.65 0.34
 -6 -4 -13 58.44 1.67
 -6 -4 -14 6.77 0.65
 -6 -4 -15 56.64 1.67
 -6 -4 -16 5.99 0.66
 -6 -4 -17 48.02 1.62
 -6 -4 -18 1.9 0.52
 -6 -4 -19 183.59 3.34
 -6 -4 -20 1.13 0.54
 6 -5 -14 30.29 0.99
 6 -5 -13 114.39 1.89
 6 -5 -12 6.64 0.51
 6 -5 -11 0.28 0.27
 -6 -5 10 6.87 0.42
 6 -5 -10 5.97 0.55
 -6 -5 9 33.92 0.79
 6 -5 -9 31.99 0.97
 -6 -5 8 4.18 0.39
 6 -5 -8 3.25 0.43
 -6 -5 7 51.29 1.02
 6 -5 -7 49.42 1.25
 -6 -5 6 130.32 1.72
 6 -5 -6 112.99 1.89
 -6 -5 5 323.88 3.04
 6 -5 -5 298.54 3.25
 -6 -5 4 98.21 1.55
 6 -5 -4 96.02 1.76
 -6 -5 3 9.03 0.56
 6 -5 -3 8.26 0.62
 -6 -5 2 0.16 0.21
 6 -5 -2 1.02 0.27
 -6 -5 1 35.61 1.01
 6 -5 -1 33.84 1.07
 -6 -5 0 85.27 1.59
 6 -5 0 78.4 1.64
 -6 -5 -1 7.99 0.62
 6 -5 1 6.46 0.64
 -6 -5 -2 7.39 0.62
 6 -5 2 7.17 0.63
 -6 -5 -3 25.87 1
 6 -5 3 25.99 1.03
 -6 -5 -4 153.81 2.37
 -6 -5 -5 16.79 0.87
 -6 -5 -6 14.13 0.82
 -6 -5 -7 113.99 2.11
 -6 -5 -8 150.09 2.48
 -6 -5 -9 70.57 1.71
 -6 -5 -10 38.43 1.3
 -6 -5 -11 28.89 1.19
 -6 -5 -12 28.63 1.23
 -6 -5 -13 36.8 1.39
 -6 -5 -14 0.74 0.48
 -6 -5 -15 43.18 1.52
 -6 -5 -16 32.77 1.36
 -6 -5 -17 70.01 1.99
 -6 -5 -18 8.07 0.75
 -6 -5 -19 3.57 0.62
 -6 -5 -20 2.17 0.57
 -6 -5 -21 82.72 2.31
 -6 -5 -22 16.88 1.19
 6 -6 -15 14.23 0.75
 6 -6 -14 37.6 1.16
 6 -6 -13 81.55 1.72
 6 -6 -12 229.92 2.94
 6 -6 -11 136.43 2.2
 -6 -6 10 20.9 0.68
 6 -6 -10 18.51 0.88
 -6 -6 9 84.22 1.37
 6 -6 -9 80.82 1.68
 -6 -6 8 119.24 1.69
 6 -6 -8 113.27 1.97
 -6 -6 7 194.2 2.26
 6 -6 -7 188.37 2.62
 -6 -6 6 86.12 1.48
 6 -6 -6 77.39 1.66
 -6 -6 5 111 1.72
 6 -6 -5 101.53 1.89
 -6 -6 4 172.45 2.24
 6 -6 -4 173.66 2.52
 -6 -6 3 64.95 1.37
 6 -6 -3 66.8 1.55
 -6 -6 2 229.39 2.73
 6 -6 -2 234.88 3.04
 -6 -6 1 8.79 0.6
 6 -6 -1 11.82 0.77
 -6 -6 0 62.23 1.39
 6 -6 0 59.86 1.51
 -6 -6 -1 69.74 1.5
 6 -6 1 65.63 1.58
 -6 -6 -2 75.94 1.61
 6 -6 2 65.22 1.59
 -6 -6 -3 23.1 0.96
 6 -6 3 22.81 1.01
 -6 -6 -4 86.12 1.81
 6 -6 4 85.25 1.89
 -6 -6 -5 56.9 1.5
 6 -6 5 55.69 1.57
 -6 -6 -6 128.22 2.29
 6 -6 6 123.75 2.35
 -6 -6 -7 0.82 0.4
 6 -6 7 -0.56 0.32
 -6 -6 -8 19.69 1
 6 -6 8 16.07 0.92
 -6 -6 -9 39.73 1.35
 6 -6 9 36.62 1.32
 -6 -6 -10 66.54 1.75
 -6 -6 -11 0.89 0.37
 -6 -6 -12 21.01 1.04
 -6 -6 -13 23.65 1.12
 -6 -6 -14 21.14 1.12
 -6 -6 -15 5.71 0.77
 -6 -6 -16 17.77 1.11
 -6 -6 -17 7.67 0.79
 -6 -6 -18 8.52 0.81
 -6 -6 -19 6.27 0.7
 -6 -6 -20 33.68 1.47
 -6 -6 -21 1.07 0.47
 -6 -6 -22 3.94 0.69
 -6 -6 -23 28 1.48
 6 -7 -15 13.09 0.8
 6 -7 -14 241.26 3.22
 6 -7 -13 1.03 0.42
 6 -7 -12 76.39 1.75
 6 -7 -11 109.29 2.09
 6 -7 -10 299.83 3.62
 -6 -7 9 97.88 1.58
 6 -7 -9 88.29 1.89
 -6 -7 8 5.67 0.44
 6 -7 -8 3.53 0.51
 -6 -7 7 4.73 0.41
 6 -7 -7 3.32 0.48
 -6 -7 6 226.38 2.65
 6 -7 -6 205.82 2.91
 -6 -7 5 3.26 0.39
 6 -7 -5 3.26 0.5
 -6 -7 4 52 1.27
 6 -7 -4 48.59 1.42
 -6 -7 3 3.32 0.46
 6 -7 -3 2.94 0.48
 -6 -7 2 198.49 2.64
 6 -7 -2 202.16 2.91
 -6 -7 1 43.44 1.23
 6 -7 -1 45.65 1.37
 -6 -7 0 132.76 2.18
 6 -7 0 125.39 2.31
 -6 -7 -1 25.8 1.01
 6 -7 1 29.18 1.19
 -6 -7 -2 166.43 2.53
 6 -7 2 168.35 2.75
 -6 -7 -3 15.41 0.82
 6 -7 3 16.92 0.93
 -6 -7 -4 100.19 1.98
 6 -7 4 101.26 2.12
 -6 -7 -5 71.22 1.71
 6 -7 5 65.77 1.72
 -6 -7 -6 3.24 0.51
 6 -7 6 3.36 0.49
 -6 -7 -7 14.68 0.9
 6 -7 7 13.73 0.87
 -6 -7 -8 59.61 1.66
 6 -7 8 59.02 1.7
 -6 -7 -9 30.49 1.24
 6 -7 9 31.76 1.28
 -6 -7 -10 7.89 0.75
 6 -7 10 7.34 0.76
 -6 -7 -11 5.68 0.68
 6 -7 11 5.51 0.71
 -6 -7 -12 32.24 1.34
 6 -7 12 32.02 1.34
 -6 -7 -13 1.27 0.44
 6 -7 13 3.03 0.6
 -6 -7 -14 44.84 1.56
 6 -7 14 46.3 1.64
 -6 -7 -15 -0.31 0.33
 6 -7 15 -0.11 0.41
 -6 -7 -16 9.22 0.87
 6 -7 16 9.73 0.9
 -6 -7 -17 0.53 0.45
 6 -7 17 -0.16 0.43
 -6 -7 -18 31.26 1.5
 6 -7 18 32.9 1.48
 -6 -7 -19 3.11 0.62
 6 -7 19 2.55 0.66
 -6 -7 -20 -0.27 0.41
 6 -7 20 0.41 0.48
 -6 -7 -21 3.78 0.69
 6 -7 21 3.86 0.72
 -6 -7 -22 22.84 1.28
 6 -7 22 21.42 1.26
 6 -8 -15 22.18 1.04
 6 -8 -14 20.58 0.97
 6 -8 -13 1.63 0.45
 6 -8 -12 160.32 2.73
 6 -8 -11 9.47 0.74
 6 -8 -10 0.9 0.35
 -6 -8 9 1.57 0.29
 6 -8 -9 0.47 0.37
 -6 -8 8 286.79 3.12
 6 -8 -8 276.05 3.63
 -6 -8 7 20.5 0.79
 6 -8 -7 12.53 0.83
 -6 -8 6 16.8 0.73
 6 -8 -6 0.99 0.37
 -6 -8 5 31.83 0.99
 6 -8 -5 30.88 1.17
 -6 -8 4 165.02 2.43
 6 -8 -4 146.34 2.56
 -6 -8 3 9.76 0.6
 6 -8 -3 9.95 0.79
 -6 -8 2 19.73 0.85
 6 -8 -2 18.81 1.01
 -6 -8 1 18.41 0.87
 6 -8 -1 19.49 0.98
 -6 -8 0 140.53 2.36
 6 -8 0 131.6 2.47
 -6 -8 -1 3.05 0.51
 6 -8 1 2.04 0.46
 -6 -8 -2 149.04 2.5
 6 -8 2 152.56 2.67
 -6 -8 -3 20.49 0.98
 6 -8 3 19.47 1.02
 -6 -8 -4 11.39 0.75
 6 -8 4 8.09 0.79
 -6 -8 -5 12.39 0.78
 6 -8 5 10.86 0.86
 -6 -8 -6 56.32 1.58
 6 -8 6 53.57 1.66
 -6 -8 -7 1.58 0.4
 6 -8 7 1.81 0.44
 -6 -8 -8 0.73 0.35
 6 -8 8 -0.22 0.29
 -6 -8 -9 18.4 1.04
 6 -8 9 18.41 1.01
 -6 -8 -10 58.78 1.77
 6 -8 10 61.29 1.79
 -6 -8 -11 1.84 0.57
 6 -8 11 2.42 0.49
 -6 -8 -12 43 1.62
 6 -8 12 40.05 1.5
 -6 -8 -13 1.77 0.55
 6 -8 13 3.26 0.55
 -6 -8 -14 34.02 1.46
 6 -8 14 38.7 1.51
 -6 -8 -15 6.02 0.76
 6 -8 15 10.96 0.86
 -6 -8 -16 58.07 1.9
 6 -8 16 56.72 1.85
 -6 -8 -17 0.09 0.42
 6 -8 17 -0.24 0.38
 -6 -8 -18 8.07 0.88
 6 -8 18 4.93 0.71
 -6 -8 -19 5.16 0.87
 6 -8 19 3.8 0.64
 -6 -8 -20 22.03 1.38
 6 -8 20 23.53 1.24
 6 -9 -16 49.89 1.62
 6 -9 -15 4.93 0.68
 6 -9 -14 35.06 1.31
 6 -9 -13 14.85 0.9
 6 -9 -12 7.43 0.74
 6 -9 -11 11.73 0.87
 6 -9 -10 104.13 2.25
 6 -9 -9 30.47 1.23
 -6 -9 8 5.59 0.51
 6 -9 -8 2.03 0.45
 -6 -9 7 0.63 0.24
 6 -9 -7 0.1 0.39
 -6 -9 6 47.16 1.26
 6 -9 -6 43.9 1.49
 -6 -9 5 15.7 0.74
 6 -9 -5 10.2 0.79
 -6 -9 4 13.29 0.7
 6 -9 -4 10.63 0.77
 -6 -9 3 25.16 0.96
 6 -9 -3 25.82 1.12
 -6 -9 2 89.34 1.89
 6 -9 -2 80.79 2
 -6 -9 1 52.38 1.44
 6 -9 -1 47.38 1.54
 -6 -9 0 64.34 1.63
 6 -9 0 64.15 1.81
 -6 -9 -1 4.62 0.59
 6 -9 1 5.26 0.7
 -6 -9 -2 14.91 0.9
 6 -9 2 12.78 0.85
 -6 -9 -3 38.46 1.34
 6 -9 3 38.68 1.44
 -6 -9 -4 91.18 2.07
 6 -9 4 92.89 2.18
 -6 -9 -5 0.9 0.42
 6 -9 5 0.82 0.41
 -6 -9 -6 0.07 0.28
 6 -9 6 0.16 0.37
 -6 -9 -7 17.34 0.94
 6 -9 7 17.15 1.03
 -6 -9 -8 129.66 2.6
 6 -9 8 124.51 2.65
 -6 -9 -9 0.15 0.33
 6 -9 9 -0.58 0.42
 -6 -9 -10 17.41 1.04
 6 -9 10 17.45 1.11
 -6 -9 -11 28.54 1.36
 6 -9 11 28.71 1.36
 -6 -9 -12 136.37 2.9
 6 -9 12 145.17 2.98
 -6 -9 -13 12.52 1.06
 6 -9 13 19.03 1.15
 -6 -9 -14 46.28 1.77
 6 -9 14 52.65 1.82
 -6 -9 -15 2.03 0.57
 6 -9 15 2.47 0.59
 -6 -9 -16 25.38 1.33
 6 -9 16 24.41 1.28
 -6 -9 -17 10.76 0.92
 6 -9 17 12.53 0.96
 -6 -9 -18 32.49 1.53
 6 -9 18 34.04 1.51
 -6 -9 -19 0.36 0.49
 6 -9 19 0.65 0.5
 6 -10 -16 12.57 0.94
 6 -10 -15 -0.28 0.43
 6 -10 -14 8.38 0.78
 6 -10 -13 15.08 0.93
 6 -10 -12 25.42 1.2
 6 -10 -11 12.05 0.91
 6 -10 -10 0.23 0.42
 6 -10 -9 2.51 0.52
 -6 -10 8 27.62 1.04
 6 -10 -8 23.89 1.13
 -6 -10 7 8.23 0.6
 6 -10 -7 8.23 0.72
 -6 -10 6 3.84 0.48
 6 -10 -6 3.13 0.54
 -6 -10 5 1.87 0.34
 6 -10 -5 0.63 0.46
 -6 -10 4 7.15 0.56
 6 -10 -4 6.49 0.73
 -6 -10 3 -0.27 0.23
 6 -10 -3 0.04 0.32
 -6 -10 2 20.96 0.93
 6 -10 -2 21.3 1.09
 -6 -10 1 4.08 0.46
 6 -10 -1 2.63 0.49
 -6 -10 0 0.44 0.28
 6 -10 0 -0.12 0.32
 -6 -10 -1 56.81 1.61
 6 -10 1 47.57 1.64
 -6 -10 -2 38.72 1.39
 6 -10 2 33.52 1.38
 -6 -10 -3 17.14 0.98
 6 -10 3 14.15 0.98
 -6 -10 -4 4.93 0.67
 6 -10 4 2.7 0.56
 -6 -10 -5 53.47 1.67
 6 -10 5 51.93 1.75
 -6 -10 -6 103.34 2.37
 6 -10 6 106.19 2.47
 -6 -10 -7 -0.11 0.38
 6 -10 7 0.04 0.35
 -6 -10 -8 3.05 0.56
 6 -10 8 3.49 0.61
 -6 -10 -9 46.39 1.63
 6 -10 9 42.14 1.6
 -6 -10 -10 78.81 2.18
 6 -10 10 81.05 2.21
 -6 -10 -11 39.08 1.58
 6 -10 11 35.58 1.49
 -6 -10 -12 9.59 0.96
 6 -10 12 10.15 0.9
 -6 -10 -13 24.52 1.38
 6 -10 13 24.77 1.31
 -6 -10 -14 14.04 1.13
 6 -10 14 15.35 1.1
 -6 -10 -15 73.33 2.33
 6 -10 15 79.51 2.31
 -6 -10 -16 21.32 1.32
 6 -10 16 24.61 1.34
 -6 -10 -17 1.77 0.55
 6 -10 17 2.59 0.67
 6 -11 -16 1.7 0.54
 6 -11 -15 27.5 1.38
 6 -11 -14 12.18 1
 6 -11 -13 1.41 0.46
 6 -11 -12 4.87 0.64
 6 -11 -11 12.94 0.91
 6 -11 -10 3.22 0.63
 6 -11 -9 6.71 0.81
 6 -11 -8 1.35 0.46
 -6 -11 7 -0.32 0.28
 6 -11 -7 0.34 0.35
 -6 -11 6 43.72 1.38
 6 -11 -6 39.9 1.51
 -6 -11 5 13.59 0.79
 6 -11 -5 15.64 1
 -6 -11 4 0.14 0.27
 6 -11 -4 -0.41 0.42
 -6 -11 3 0.89 0.32
 6 -11 -3 0.43 0.44
 -6 -11 2 6.88 0.58
 6 -11 -2 4.75 0.73
 -6 -11 1 20.91 0.98
 6 -11 -1 21.53 1.18
 -6 -11 0 0.07 0.29
 6 -11 0 0.19 0.37
 -6 -11 -1 1.41 0.35
 6 -11 1 1.25 0.44
 -6 -11 -2 6.38 0.62
 6 -11 2 4.6 0.63
 -6 -11 -3 38.4 1.46
 6 -11 3 36.55 1.51
 -6 -11 -4 4.97 0.7
 6 -11 4 3.83 0.67
 -6 -11 -5 10.33 0.85
 6 -11 5 11 0.94
 -6 -11 -6 17.77 1.07
 6 -11 6 15.57 1.09
 -6 -11 -7 53.3 1.8
 6 -11 7 52.34 1.85
 -6 -11 -8 14.48 0.98
 6 -11 8 16.14 1.13
 -6 -11 -9 27.44 1.3
 6 -11 9 29.83 1.47
 -6 -11 -10 -0.4 0.35
 6 -11 10 -1.06 0.4
 -6 -11 -11 31.62 1.47
 6 -11 11 28.7 1.44
 -6 -11 -12 0.71 0.45
 6 -11 12 1.02 0.49
 -6 -11 -13 58.12 2.08
 6 -11 13 57.41 1.96
 -6 -11 -14 -0.99 0.49
 6 -11 14 0 0.45
 6 -11 15 21.22 1.25
 6 -12 -16 0.73 0.48
 6 -12 -15 21.69 1.27
 6 -12 -14 8.36 0.93
 6 -12 -13 11.53 1.01
 6 -12 -12 0.44 0.48
 6 -12 -11 8.99 0.82
 6 -12 -10 0.7 0.43
 6 -12 -9 8.9 0.9
 6 -12 -8 4.41 0.74
 6 -12 -7 23.94 1.31
 -6 -12 6 1.03 0.36
 6 -12 -6 0.29 0.46
 -6 -12 5 4.82 0.59
 6 -12 -5 5.11 0.69
 -6 -12 4 2.47 0.44
 6 -12 -4 2.08 0.47
 -6 -12 3 65.15 1.79
 6 -12 -3 68.57 2.12
 -6 -12 2 4.83 0.58
 6 -12 -2 4.84 0.74
 -6 -12 1 0.71 0.31
 6 -12 -1 0.17 0.45
 -6 -12 0 0.41 0.32
 6 -12 0 0.91 0.52
 -6 -12 -1 17.24 0.97
 6 -12 1 19.12 1.2
 -6 -12 -2 8.6 0.72
 6 -12 2 6.71 0.75
 -6 -12 -3 2.31 0.5
 6 -12 3 1.32 0.47
 -6 -12 -4 12.94 0.96
 6 -12 4 10.44 0.89
 -6 -12 -5 41.96 1.65
 6 -12 5 40.16 1.62
 -6 -12 -6 5 0.7
 6 -12 6 5.14 0.69
 -6 -12 -7 14.57 1.04
 6 -12 7 13.36 0.99
 -6 -12 -8 2.22 0.54
 6 -12 8 2.74 0.65
 -6 -12 -9 16.81 1.08
 6 -12 9 16.76 1.16
 -6 -12 -10 13.41 0.98
 6 -12 10 14.45 1.1
 -6 -12 -11 16.93 1.12
 6 -12 11 17.97 1.25
 6 -12 12 9.32 0.96
 6 -13 -13 41.95 1.81
 6 -13 -12 -0.73 0.49
 6 -13 -11 7.93 0.87
 6 -13 -10 11.87 0.96
 6 -13 -9 31.28 1.5
 6 -13 -8 1.95 0.6
 6 -13 -7 17.55 1.23
 6 -13 -6 36.74 1.7
 -6 -13 5 44.96 1.52
 6 -13 -5 45.11 1.82
 -6 -13 4 7.09 0.64
 6 -13 -4 7.35 0.84
 -6 -13 3 5.61 0.62
 6 -13 -3 6.96 0.78
 -6 -13 2 20.04 1.03
 6 -13 -2 22.76 1.26
 -6 -13 1 41.97 1.51
 6 -13 -1 43.63 1.76
 -6 -13 0 10.46 0.79
 6 -13 0 9.86 0.92
 -6 -13 -1 1.75 0.45
 6 -13 1 2.84 0.67
 -6 -13 -2 7.39 0.71
 6 -13 2 7.21 0.95
 -6 -13 -3 34.12 1.49
 6 -13 3 36.59 1.69
 -6 -13 -4 7.34 0.82
 6 -13 4 6.2 0.86
 -6 -13 -5 0.3 0.45
 6 -13 5 -0.27 0.46
 -6 -13 -6 1.36 0.54
 6 -13 6 3.11 0.65
 -6 -13 -7 17.04 1.16
 6 -13 7 16.44 1.14
 7 0 -10 832.68 5.53
 7 -1 -10 117.19 1.46
 7 -1 -9 33.51 0.83
 7 -2 -11 139.65 1.7
 7 -2 -10 5.87 0.48
 7 -2 -9 85.77 1.37
 7 -2 -8 197.05 2.2
 7 -2 -7 40.35 1.01
 -7 -2 -2 33.73 1.01
 -7 -2 -3 279.22 3.13
 -7 -2 -4 24.98 0.93
 -7 -2 -5 0.88 0.3
 7 -3 -12 0.89 0.23
 7 -3 -11 10.35 0.58
 7 -3 -10 88.79 1.44
 7 -3 -9 75.79 1.36
 7 -3 -8 0.89 0.28
 -7 -3 7 13.04 0.53
 7 -3 -7 13.26 0.62
 -7 -3 6 5.26 0.42
 7 -3 -6 6.81 0.53
 -7 -3 5 10.07 0.51
 7 -3 -5 12.36 0.69
 -7 -3 4 36.38 0.9
 -7 -3 3 81.48 1.4
 -7 -3 2 34.93 0.93
 -7 -3 1 0.4 0.2
 -7 -3 0 0.33 0.2
 -7 -3 -1 96.55 1.69
 -7 -3 -2 8.46 0.56
 -7 -3 -3 9.06 0.6
 -7 -3 -4 69.11 1.53
 -7 -3 -5 70.12 1.58
 -7 -3 -6 51.93 1.39
 -7 -3 -7 4.77 0.57
 -7 -3 -8 0.95 0.37
 -7 -3 -9 59.73 1.6
 -7 -3 -10 20 0.98
 -7 -3 -11 36.07 1.31
 -7 -3 -12 17.08 0.98
 -7 -3 -13 29.89 1.25
 7 -4 -12 1.42 0.32
 7 -4 -11 114.55 1.76
 7 -4 -10 16.75 0.74
 -7 -4 9 2.36 0.26
 7 -4 -9 1.69 0.32
 -7 -4 8 7.41 0.44
 7 -4 -8 7.84 0.58
 -7 -4 7 167.48 1.95
 7 -4 -7 167.61 2.28
 -7 -4 6 6.78 0.52
 7 -4 -6 2.46 0.38
 -7 -4 5 54.54 1.14
 7 -4 -5 54.36 1.28
 -7 -4 4 21.01 0.78
 7 -4 -4 20.4 0.83
 -7 -4 3 5.53 0.53
 7 -4 -3 5.46 0.58
 -7 -4 2 13.42 0.7
 7 -4 -2 10.66 0.69
 -7 -4 1 63.57 1.36
 -7 -4 0 2.13 0.39
 -7 -4 -1 12.01 0.71
 -7 -4 -2 65.96 1.49
 -7 -4 -3 56.98 1.42
 -7 -4 -4 5.68 0.63
 -7 -4 -5 0.2 0.33
 -7 -4 -6 1.22 0.42
 -7 -4 -7 183.84 2.79
 -7 -4 -8 0.38 0.36
 -7 -4 -9 137.8 2.5
 -7 -4 -10 0.64 0.31
 -7 -4 -11 56.65 1.62
 -7 -4 -12 14.12 0.87
 -7 -4 -13 27.6 1.19
 -7 -4 -14 1.49 0.47
 -7 -4 -15 51.72 1.69
 -7 -4 -16 -0.77 0.36
 -7 -4 -17 61.29 1.92
 7 -5 -13 62.45 1.39
 7 -5 -12 0.84 0.34
 7 -5 -11 79.5 1.59
 7 -5 -10 10.39 0.63
 -7 -5 9 46.1 0.95
 7 -5 -9 46.88 1.24
 -7 -5 8 4.75 0.43
 7 -5 -8 5.6 0.6
 -7 -5 7 102.49 1.54
 7 -5 -7 92.63 1.73
 -7 -5 6 19.47 0.73
 7 -5 -6 5.55 0.59
 -7 -5 5 136.01 1.92
 7 -5 -5 123.71 2.08
 -7 -5 4 47.05 1.15
 7 -5 -4 44.34 1.24
 -7 -5 3 155.8 2.15
 7 -5 -3 153.68 2.35
 -7 -5 2 15.88 0.74
 7 -5 -2 17.31 0.83
 -7 -5 1 11.11 0.65
 7 -5 -1 19.7 0.91
 -7 -5 0 4.09 0.49
 7 -5 0 4.93 0.61
 -7 -5 -1 86.66 1.7
 7 -5 1 83.83 1.81
 -7 -5 -2 3.09 0.45
 7 -5 2 3.5 0.48
 -7 -5 -3 13.93 0.76
 -7 -5 -4 35.26 1.16
 -7 -5 -5 107.13 2.05
 -7 -5 -6 15.34 0.89
 -7 -5 -7 26.07 1.13
 -7 -5 -8 6.97 0.75
 -7 -5 -9 60.1 1.69
 -7 -5 -10 39.87 1.44
 -7 -5 -11 35.91 1.35
 -7 -5 -12 12.89 0.86
 -7 -5 -13 13.96 0.91
 -7 -5 -14 23.7 1.16
 -7 -5 -15 4.67 0.62
 -7 -5 -16 1.62 0.48
 -7 -5 -17 26.9 1.31
 -7 -5 -18 51.88 1.82
 -7 -5 -19 4.94 0.76
 -7 -5 -20 41.54 1.7
 7 -6 -13 7.29 0.6
 7 -6 -12 37.27 1.16
 7 -6 -11 15.76 0.86
 7 -6 -10 38.34 1.19
 -7 -6 9 237.45 2.53
 7 -6 -9 237.32 3
 -7 -6 8 38.63 1.02
 7 -6 -8 34.79 1.15
 -7 -6 7 0.73 0.27
 7 -6 -7 0.49 0.33
 -7 -6 6 80.12 1.5
 7 -6 -6 66.02 1.55
 -7 -6 5 126.4 1.94
 7 -6 -5 119.67 2.11
 -7 -6 4 13.26 0.73
 7 -6 -4 15.56 0.85
 -7 -6 3 31.55 1.04
 7 -6 -3 36.95 1.25
 -7 -6 2 107.37 1.88
 7 -6 -2 107.98 2.08
 -7 -6 1 62.35 1.46
 7 -6 -1 61.43 1.56
 -7 -6 0 28.78 1.06
 7 -6 0 27.67 1.08
 -7 -6 -1 7.34 0.7
 7 -6 1 5.88 0.63
 -7 -6 -2 230.77 3.09
 7 -6 2 223.89 3.18
 -7 -6 -3 130.78 2.3
 7 -6 3 124.02 2.37
 -7 -6 -4 16.46 0.91
 7 -6 4 17.87 1.03
 -7 -6 -5 7.48 0.69
 7 -6 5 6.45 0.72
 -7 -6 -6 75.16 1.79
 7 -6 6 70.65 1.86
 -7 -6 -7 44.4 1.41
 7 -6 7 45.7 1.52
 -7 -6 -8 79.54 1.9
 -7 -6 -9 1.03 0.41
 -7 -6 -10 3.08 0.52
 -7 -6 -11 71.59 1.95
 -7 -6 -12 35.87 1.43
 -7 -6 -13 -0.2 0.41
 -7 -6 -14 0.86 0.46
 -7 -6 -15 27.57 1.3
 -7 -6 -16 63.33 1.99
 -7 -6 -17 1.9 0.46
 -7 -6 -18 16.12 1.04
 -7 -6 -19 -0.04 0.41
 -7 -6 -20 27.59 1.43
 -7 -6 -21 3.41 0.73
 7 -7 -14 75.61 1.79
 7 -7 -13 1.21 0.37
 7 -7 -12 198.33 2.89
 7 -7 -11 15.56 0.85
 7 -7 -10 154.5 2.54
 7 -7 -9 1.05 0.41
 -7 -7 8 282.43 2.99
 7 -7 -8 289.44 3.57
 -7 -7 7 42.81 1.11
 7 -7 -7 37.94 1.27
 -7 -7 6 31.21 0.97
 7 -7 -6 20.97 1.01
 -7 -7 5 34.84 1.04
 7 -7 -5 33.24 1.22
 -7 -7 4 206.84 2.66
 7 -7 -4 193.3 2.9
 -7 -7 3 3.13 0.41
 7 -7 -3 3.14 0.49
 -7 -7 2 2.57 0.41
 7 -7 -2 2.29 0.46
 -7 -7 1 0.17 0.26
 7 -7 -1 -0.11 0.34
 -7 -7 0 257.84 3.23
 7 -7 0 249.64 3.46
 -7 -7 -1 30.01 1.14
 7 -7 1 28.04 1.17
 -7 -7 -2 67.8 1.68
 7 -7 2 66.25 1.75
 -7 -7 -3 7.72 0.73
 7 -7 3 7.07 0.71
 -7 -7 -4 274.91 3.59
 7 -7 4 251.25 3.62
 -7 -7 -5 9.7 0.82
 7 -7 5 8.59 0.76
 -7 -7 -6 92.81 2.1
 7 -7 6 97.49 2.23
 -7 -7 -7 0.69 0.37
 7 -7 7 1.03 0.46
 -7 -7 -8 65.58 1.8
 7 -7 8 63.18 1.84
 -7 -7 -9 0.75 0.33
 7 -7 9 0.45 0.42
 -7 -7 -10 47.99 1.59
 7 -7 10 45.2 1.63
 -7 -7 -11 10.9 0.81
 7 -7 11 9.59 0.9
 -7 -7 -12 20.12 1.11
 7 -7 12 20.09 1.18
 -7 -7 -13 16.62 1.08
 7 -7 13 18.62 1.16
 -7 -7 -14 79.07 2.23
 7 -7 14 73.56 2.15
 -7 -7 -15 7.02 0.85
 7 -7 15 6.36 0.83
 -7 -7 -16 6.87 0.82
 7 -7 16 4.77 0.77
 -7 -7 -17 1.75 0.52
 7 -7 17 1.7 0.58
 -7 -7 -18 51.87 1.9
 7 -7 18 45.76 1.77
 -7 -7 -19 7.13 0.77
 7 -7 19 6.16 0.82
 -7 -7 -20 15.72 1.09
 7 -7 20 13.58 1.1
 7 -8 -14 3.37 0.58
 7 -8 -13 40.55 1.4
 7 -8 -12 126.3 2.39
 7 -8 -11 0.42 0.32
 7 -8 -10 154.67 2.68
 7 -8 -9 16.43 0.95
 -7 -8 8 29.19 0.99
 7 -8 -8 8.61 0.7
 -7 -8 7 5.43 0.57
 7 -8 -7 0.83 0.34
 -7 -8 6 234.64 2.94
 7 -8 -6 218.43 3.19
 -7 -8 5 28.57 1.03
 7 -8 -5 26.38 1.15
 -7 -8 4 3.86 0.49
 7 -8 -4 3.55 0.6
 -7 -8 3 0.59 0.27
 7 -8 -3 0.15 0.34
 -7 -8 2 262.12 3.3
 7 -8 -2 232.67 3.38
 -7 -8 1 0.04 0.28
 7 -8 -1 0.17 0.34
 -7 -8 0 12.33 0.75
 7 -8 0 9.89 0.77
 -7 -8 -1 0.68 0.33
 7 -8 1 0.3 0.36
 -7 -8 -2 146.67 2.54
 7 -8 2 148.62 2.76
 -7 -8 -3 2.39 0.46
 7 -8 3 0.55 0.44
 -7 -8 -4 139.08 2.55
 7 -8 4 136.86 2.7
 -7 -8 -5 2.21 0.52
 7 -8 5 2.3 0.55
 -7 -8 -6 49.48 1.59
 7 -8 6 47.55 1.62
 -7 -8 -7 5.16 0.7
 7 -8 7 4.95 0.65
 -7 -8 -8 64.34 1.89
 7 -8 8 59.68 1.82
 -7 -8 -9 2.97 0.61
 7 -8 9 2.54 0.53
 -7 -8 -10 35.81 1.46
 7 -8 10 39.26 1.52
 -7 -8 -11 1.96 0.49
 7 -8 11 4.15 0.65
 -7 -8 -12 121.22 2.69
 7 -8 12 120.49 2.71
 -7 -8 -13 14.13 1
 7 -8 13 16.44 1.08
 -7 -8 -14 6.57 0.83
 7 -8 14 7.51 0.8
 -7 -8 -15 9.58 0.97
 7 -8 15 8.69 0.85
 -7 -8 -16 81.9 2.42
 7 -8 16 85.88 2.37
 -7 -8 -17 0.08 0.55
 7 -8 17 0.24 0.46
 -7 -8 -18 12.93 1.08
 7 -8 18 15 1.08
 -7 -8 -19 0.19 0.44
 7 -8 19 0.44 0.47
 7 -9 -14 73.88 1.93
 7 -9 -13 11.03 0.86
 7 -9 -12 9.72 0.81
 7 -9 -11 46.87 1.52
 7 -9 -10 36.86 1.35
 7 -9 -9 20.89 1.06
 7 -9 -8 47.26 1.57
 -7 -9 7 79.81 1.72
 7 -9 -7 77.91 1.99
 -7 -9 6 17.36 0.87
 7 -9 -6 10.8 0.81
 -7 -9 5 1.01 0.35
 7 -9 -5 0.44 0.33
 -7 -9 4 87.45 1.86
 7 -9 -4 84.74 2.05
 -7 -9 3 5.03 0.56
 7 -9 -3 5.25 0.69
 -7 -9 2 0.06 0.26
 7 -9 -2 -0.14 0.38
 -7 -9 1 8.03 0.69
 7 -9 -1 10.72 0.88
 -7 -9 0 143.95 2.55
 7 -9 0 141.76 2.76
 -7 -9 -1 48.19 1.46
 7 -9 1 48.32 1.61
 -7 -9 -2 50.25 1.51
 7 -9 2 50.29 1.65
 -7 -9 -3 1.09 0.38
 7 -9 3 1.61 0.48
 -7 -9 -4 6.89 0.67
 7 -9 4 7.48 0.78
 -7 -9 -5 7.17 0.69
 7 -9 5 7.18 0.75
 -7 -9 -6 79.8 2.06
 7 -9 6 77.79 2.12
 -7 -9 -7 5.01 0.71
 7 -9 7 4.96 0.72
 -7 -9 -8 6.63 0.81
 7 -9 8 6.99 0.84
 -7 -9 -9 5.88 0.8
 7 -9 9 7.91 0.86
 -7 -9 -10 127.71 2.83
 7 -9 10 113.71 2.68
 -7 -9 -11 11.44 0.98
 7 -9 11 10.39 0.93
 -7 -9 -12 5.5 0.8
 7 -9 12 6.13 0.8
 -7 -9 -13 25.16 1.32
 7 -9 13 26.14 1.35
 -7 -9 -14 102.3 2.61
 7 -9 14 104.79 2.66
 -7 -9 -15 13.62 1.01
 7 -9 15 13.03 1.01
 -7 -9 -16 16.47 1.16
 7 -9 16 18.13 1.16
 -7 -9 -17 0.6 0.57
 7 -9 17 1.11 0.52
 7 -10 -15 34.34 1.4
 7 -10 -14 7.89 0.74
 7 -10 -13 6.28 0.71
 7 -10 -12 4.75 0.71
 7 -10 -11 34.68 1.43
 7 -10 -10 3.51 0.58
 7 -10 -9 29.16 1.26
 7 -10 -8 21.6 1.13
 7 -10 -7 0.31 0.4
 -7 -10 6 18.18 0.89
 7 -10 -6 16.23 1.04
 -7 -10 5 14 0.83
 7 -10 -5 13.58 0.94
 -7 -10 4 1.4 0.42
 7 -10 -4 2.22 0.5
 -7 -10 3 1.29 0.41
 7 -10 -3 1.87 0.45
 -7 -10 2 24.42 1.08
 7 -10 -2 22.81 1.13
 -7 -10 1 15.72 0.89
 7 -10 -1 14.29 0.96
 -7 -10 0 2.81 0.51
 7 -10 0 1.91 0.56
 -7 -10 -1 2.41 0.47
 7 -10 1 2.6 0.6
 -7 -10 -2 0.72 0.34
 7 -10 2 0.69 0.49
 -7 -10 -3 39.51 1.41
 7 -10 3 36.48 1.5
 -7 -10 -4 14.72 0.9
 7 -10 4 15.55 0.99
 -7 -10 -5 19.71 1.04
 7 -10 5 19.45 1.12
 -7 -10 -6 1.6 0.45
 7 -10 6 1.56 0.46
 -7 -10 -7 14.77 0.98
 7 -10 7 14.54 0.98
 -7 -10 -8 62.91 1.99
 7 -10 8 59.72 1.93
 -7 -10 -9 1.32 0.56
 7 -10 9 0.47 0.43
 -7 -10 -10 -0.04 0.48
 7 -10 10 0.55 0.47
 -7 -10 -11 30.76 1.53
 7 -10 11 30.15 1.48
 -7 -10 -12 33.06 1.59
 7 -10 12 36.81 1.63
 -7 -10 -13 18.55 1.2
 7 -10 13 14.92 1.14
 -7 -10 -14 1.4 0.51
 7 -10 14 2.99 0.71
 7 -10 15 15.45 1.16
 7 -11 -15 3.56 0.71
 7 -11 -14 1.92 0.49
 7 -11 -13 40.02 1.56
 7 -11 -12 0.62 0.46
 7 -11 -11 7.08 0.83
 7 -11 -10 0.14 0.44
 7 -11 -9 15.38 1.02
 7 -11 -8 4.34 0.62
 7 -11 -7 12.8 0.91
 -7 -11 6 1.93 0.41
 7 -11 -6 2.19 0.53
 -7 -11 5 0.4 0.32
 7 -11 -5 0.2 0.48
 -7 -11 4 54.22 1.62
 7 -11 -4 49.24 1.76
 -7 -11 3 21.9 1.09
 7 -11 -3 22.59 1.21
 -7 -11 2 8.96 0.76
 7 -11 -2 9.96 0.86
 -7 -11 1 12.26 0.85
 7 -11 -1 11.56 0.89
 -7 -11 0 2.45 0.49
 7 -11 0 2.31 0.47
 -7 -11 -1 20.22 1.06
 7 -11 1 19.4 1.12
 -7 -11 -2 1.73 0.43
 7 -11 2 0.74 0.42
 -7 -11 -3 2.45 0.52
 7 -11 3 3.75 0.7
 -7 -11 -4 6.16 0.65
 7 -11 4 6.82 0.79
 -7 -11 -5 37.58 1.45
 7 -11 5 36.24 1.59
 -7 -11 -6 7.62 0.74
 7 -11 6 6.7 0.86
 -7 -11 -7 1.58 0.51
 7 -11 7 0.74 0.46
 -7 -11 -8 5.7 0.71
 7 -11 8 7.93 0.84
 -7 -11 -9 27.89 1.45
 7 -11 9 25.1 1.31
 -7 -11 -10 7.51 0.89
 7 -11 10 10.54 0.92
 -7 -11 -11 16.25 1.22
 7 -11 11 16.72 1.13
 -7 -11 -12 0.81 0.64
 7 -11 12 -0.22 0.45
 7 -11 13 23.47 1.32
 7 -12 -15 68.19 2.19
 7 -12 -14 -0.19 0.47
 7 -12 -13 35.31 1.54
 7 -12 -12 2.06 0.5
 7 -12 -11 16.37 1.11
 7 -12 -10 0.32 0.51
 7 -12 -9 19.22 1.24
 7 -12 -8 0.32 0.46
 7 -12 -7 24.94 1.29
 7 -12 -6 5.97 0.78
 -7 -12 5 55.27 1.64
 7 -12 -5 53.05 1.88
 -7 -12 4 8.99 0.75
 7 -12 -4 7.27 0.81
 -7 -12 3 3.93 0.61
 7 -12 -3 2.15 0.63
 -7 -12 2 0.04 0.42
 7 -12 -2 0.34 0.54
 -7 -12 1 58.45 1.83
 7 -12 -1 58.95 2.02
 -7 -12 0 1.85 0.49
 7 -12 0 1.9 0.57
 -7 -12 -1 4.86 0.68
 7 -12 1 4.38 0.7
 -7 -12 -2 0.2 0.38
 7 -12 2 0.38 0.45
 -7 -12 -3 6.78 0.72
 7 -12 3 7.27 0.75
 -7 -12 -4 1.69 0.48
 7 -12 4 3.41 0.59
 -7 -12 -5 17.45 1.06
 7 -12 5 14.5 1.05
 -7 -12 -6 2.1 0.47
 7 -12 6 0.99 0.5
 -7 -12 -7 23.31 1.25
 7 -12 7 24.71 1.39
 -7 -12 -8 5.64 0.79
 7 -12 8 3.35 0.77
 -7 -12 -9 3.11 0.64
 7 -12 9 1.94 0.64
 7 -13 -10 6.06 0.84
 7 -13 -9 6.13 0.88
 7 -13 -8 4.68 0.86
 7 -13 -7 29.77 1.54
 7 -13 -6 9.98 0.94
 7 -13 -5 9.12 0.9
 -7 -13 4 31.74 1.33
 7 -13 -4 30.62 1.5
 -7 -13 3 53.91 1.77
 7 -13 -3 54.38 1.99
 -7 -13 2 7 0.79
 7 -13 -2 6.44 0.86
 -7 -13 1 0.78 0.47
 7 -13 -1 0.5 0.52
 -7 -13 0 14.46 1.03
 7 -13 0 12.88 1.11
 -7 -13 -1 15.04 1.02
 7 -13 1 14.07 1.16
 -7 -13 -2 7.2 0.85
 7 -13 2 8.54 0.98
 -7 -13 -3 2.88 0.58
 -7 -13 -4 11.46 0.94
 8 -1 -9 19.26 0.68
 8 -2 -10 27.53 0.82
 8 -2 -9 154.7 1.99
 8 -2 -8 4.77 0.54
 8 -3 -11 354.23 3.37
 8 -3 -10 14.86 0.7
 8 -3 -9 -0.39 0.23
 8 -3 -8 68.77 1.38
 8 -3 -7 268.39 2.97
 8 -3 -6 14.16 0.78
 8 -3 -5 46.57 1.21
 -8 -3 3 42.06 1.08
 -8 -3 2 9.29 0.61
 -8 -3 1 63.4 1.4
 -8 -3 0 0.85 0.33
 -8 -3 -1 0.32 0.28
 -8 -3 -2 12.94 0.74
 -8 -3 -3 103.87 1.93
 -8 -3 -4 12.54 0.78
 -8 -3 -5 6.77 0.69
 -8 -3 -6 75.05 1.79
 -8 -3 -7 101.85 2.09
 -8 -3 -8 15.98 0.93
 8 -4 -11 7.67 0.6
 8 -4 -10 0.41 0.25
 8 -4 -9 256.6 2.93
 -8 -4 8 0.32 0.23
 8 -4 -8 -0.09 0.29
 -8 -4 7 5.78 0.47
 8 -4 -7 4.67 0.54
 -8 -4 6 25.23 0.82
 8 -4 -6 0.41 0.27
 -8 -4 5 286.4 2.97
 8 -4 -5 284.11 3.28
 -8 -4 4 12.58 0.63
 8 -4 -4 11.36 0.77
 -8 -4 3 98.68 1.7
 8 -4 -3 92.44 1.84
 -8 -4 2 0.97 0.28
 8 -4 -2 0.08 0.29
 -8 -4 1 0.06 0.23
 -8 -4 0 19.2 0.83
 -8 -4 -1 118.17 2.06
 -8 -4 -2 5.15 0.53
 -8 -4 -3 0.71 0.31
 -8 -4 -4 13.04 0.76
 -8 -4 -5 119.55 2.22
 -8 -4 -6 3.37 0.5
 -8 -4 -7 2.5 0.46
 -8 -4 -8 7.85 0.68
 -8 -4 -9 112.53 2.34
 -8 -4 -10 2.64 0.49
 -8 -4 -11 45.08 1.54
 -8 -4 -12 1.75 0.49
 -8 -4 -13 21.56 1.16
 -8 -4 -14 -0.14 0.39
 8 -5 -12 4.58 0.56
 8 -5 -11 74.3 1.57
 8 -5 -10 11.28 0.71
 8 -5 -9 59.25 1.44
 -8 -5 8 77.45 1.37
 8 -5 -8 75.99 1.61
 -8 -5 7 82.41 1.48
 8 -5 -7 80.41 1.7
 -8 -5 6 17.83 0.77
 8 -5 -6 -0.01 0.29
 -8 -5 5 174.67 2.32
 8 -5 -5 164.07 2.51
 -8 -5 4 47.24 1.22
 8 -5 -4 44.24 1.29
 -8 -5 3 112.89 1.92
 8 -5 -3 109.03 2.06
 -8 -5 2 15.45 0.82
 8 -5 -2 15.57 0.87
 -8 -5 1 194.87 2.68
 8 -5 -1 188.98 2.85
 -8 -5 0 8.48 0.69
 8 -5 0 6.25 0.67
 -8 -5 -1 0.17 0.34
 8 -5 1 0.44 0.33
 -8 -5 -2 0.16 0.36
 -8 -5 -3 79 1.8
 -8 -5 -4 36.36 1.29
 -8 -5 -5 0.31 0.37
 -8 -5 -6 34.16 1.25
 -8 -5 -7 65.73 1.75
 -8 -5 -8 21.5 1.05
 -8 -5 -9 1.35 0.41
 -8 -5 -10 1.28 0.42
 -8 -5 -11 66.72 1.87
 -8 -5 -12 7.95 0.72
 -8 -5 -13 0.26 0.33
 -8 -5 -14 4.36 0.66
 -8 -5 -15 27.38 1.35
 -8 -5 -16 30.62 1.45
 -8 -5 -17 4.36 0.72
 8 -6 -12 17.3 0.88
 8 -6 -11 4.49 0.52
 8 -6 -10 47.36 1.32
 8 -6 -9 62.73 1.56
 8 -6 -8 7.97 0.71
 -8 -6 7 94.28 1.63
 8 -6 -7 90.9 1.89
 -8 -6 6 100.3 1.72
 8 -6 -6 86.71 1.83
 -8 -6 5 19.58 0.81
 8 -6 -5 18.29 0.96
 -8 -6 4 95.7 1.76
 8 -6 -4 94.33 1.99
 -8 -6 3 48.26 1.26
 8 -6 -3 45.76 1.39
 -8 -6 2 14.38 0.77
 8 -6 -2 13.09 0.81
 -8 -6 1 101.24 1.91
 8 -6 -1 92.94 2.02
 -8 -6 0 72.09 1.64
 8 -6 0 68.38 1.74
 -8 -6 -1 70.57 1.65
 8 -6 1 70.69 1.8
 -8 -6 -2 7.18 0.66
 8 -6 2 7.71 0.78
 -8 -6 -3 12.41 0.8
 8 -6 3 12.68 0.92
 -8 -6 -4 134.35 2.45
 8 -6 4 131.66 2.6
 -8 -6 -5 45.55 1.48
 8 -6 5 44.46 1.54
 -8 -6 -6 1.23 0.49
 8 -6 6 0.58 0.38
 -8 -6 -7 1.04 0.43
 -8 -6 -8 32.13 1.33
 -8 -6 -9 50.62 1.67
 -8 -6 -10 31.22 1.34
 -8 -6 -11 9.27 0.8
 -8 -6 -12 16.65 1.04
 -8 -6 -13 62.99 1.96
 -8 -6 -14 31.07 1.39
 -8 -6 -15 7.82 0.78
 -8 -6 -16 9.34 0.86
 -8 -6 -17 7.78 0.86
 -8 -6 -18 77.46 2.35
 -8 -6 -19 1.42 0.59
 -8 -6 -20 5.48 0.87
 8 -7 -13 7.25 0.6
 8 -7 -12 26.79 1.09
 8 -7 -11 20.27 1
 8 -7 -10 70.37 1.72
 8 -7 -9 17.81 0.89
 8 -7 -8 24.86 1.08
 -8 -7 7 5.07 0.61
 8 -7 -7 5.54 0.66
 -8 -7 6 93.24 1.8
 8 -7 -6 86.9 1.96
 -8 -7 5 0.28 0.32
 8 -7 -5 0.11 0.29
 -8 -7 4 32.09 1.13
 8 -7 -4 28.43 1.13
 -8 -7 3 0.96 0.39
 8 -7 -3 -0.1 0.32
 -8 -7 2 150.09 2.45
 8 -7 -2 140.02 2.56
 -8 -7 1 1.1 0.41
 8 -7 -1 0.47 0.36
 -8 -7 0 0.51 0.36
 8 -7 0 -0.13 0.3
 -8 -7 -1 39.48 1.32
 8 -7 1 37.33 1.36
 -8 -7 -2 263.24 3.53
 8 -7 2 237.84 3.54
 -8 -7 -3 8.44 0.72
 8 -7 3 5.83 0.67
 -8 -7 -4 33.37 1.26
 8 -7 4 29.14 1.27
 -8 -7 -5 -0.21 0.32
 8 -7 5 0.81 0.45
 -8 -7 -6 260.28 3.69
 8 -7 6 254.46 3.83
 -8 -7 -7 2.74 0.5
 8 -7 7 2.87 0.61
 -8 -7 -8 41.18 1.5
 8 -7 8 37.19 1.53
 -8 -7 -9 8.31 0.83
 8 -7 9 7.41 0.86
 -8 -7 -10 178.55 3.26
 8 -7 10 170.72 3.28
 -8 -7 -11 15.78 1.06
 8 -7 11 15.63 1.13
 -8 -7 -12 57.62 1.93
 8 -7 12 56.13 1.93
 -8 -7 -13 2.82 0.64
 8 -7 13 4.7 0.73
 -8 -7 -14 44.37 1.71
 8 -7 14 45.41 1.77
 -8 -7 -15 3.06 0.63
 8 -7 15 3.66 0.67
 -8 -7 -16 68.23 2.17
 8 -7 16 68.03 2.18
 -8 -7 -17 10.69 0.93
 8 -7 17 11.63 0.99
 -8 -7 -18 2.39 0.62
 8 -7 18 0.57 0.48
 8 -8 -13 5.55 0.59
 8 -8 -12 25.58 1.1
 8 -8 -11 13.39 0.87
 8 -8 -10 56.04 1.64
 8 -8 -9 0.26 0.32
 8 -8 -8 75.85 1.86
 8 -8 -7 2.85 0.48
 -8 -8 6 7.25 0.7
 8 -8 -6 3.36 0.56
 -8 -8 5 10.47 0.77
 8 -8 -5 9.87 0.83
 -8 -8 4 73.46 1.71
 8 -8 -4 66.37 1.81
 -8 -8 3 2.95 0.49
 8 -8 -3 2.8 0.52
 -8 -8 2 42.58 1.35
 8 -8 -2 37.72 1.37
 -8 -8 1 1.92 0.48
 8 -8 -1 2.17 0.51
 -8 -8 0 209.91 3.12
 8 -8 0 192.12 3.21
 -8 -8 -1 14.21 0.95
 8 -8 1 14.51 0.98
 -8 -8 -2 1.95 0.51
 8 -8 2 0.68 0.5
 -8 -8 -3 2.4 0.53
 8 -8 3 2.42 0.58
 -8 -8 -4 147.05 2.75
 8 -8 4 140.05 2.83
 -8 -8 -5 14.94 0.95
 8 -8 5 13.69 0.95
 -8 -8 -6 15.41 0.95
 8 -8 6 12.65 0.91
 -8 -8 -7 0.46 0.34
 8 -8 7 -0.11 0.33
 -8 -8 -8 101.5 2.37
 8 -8 8 101.3 2.51
 -8 -8 -9 6.08 0.69
 8 -8 9 5.72 0.75
 -8 -8 -10 16.4 1.04
 8 -8 10 16.8 1.1
 -8 -8 -11 0.19 0.43
 8 -8 11 0.78 0.46
 -8 -8 -12 45.74 1.77
 8 -8 12 46.95 1.77
 -8 -8 -13 0.32 0.52
 8 -8 13 0.84 0.5
 -8 -8 -14 89.3 2.53
 8 -8 14 88.29 2.47
 -8 -8 -15 3.36 0.67
 8 -8 15 3.01 0.7
 -8 -8 -16 -0.22 0.46
 8 -8 16 -0.3 0.45
 8 -8 17 -0.66 0.46
 8 -9 -13 8.22 0.78
 8 -9 -12 115.11 2.45
 8 -9 -11 41.42 1.46
 8 -9 -10 15.22 0.95
 8 -9 -9 72 1.96
 8 -9 -8 45.49 1.55
 8 -9 -7 13.55 0.88
 -8 -9 6 37.86 1.21
 8 -9 -6 34.78 1.32
 -8 -9 5 43.66 1.32
 8 -9 -5 39.15 1.45
 -8 -9 4 57.39 1.54
 8 -9 -4 52.05 1.68
 -8 -9 3 20.56 0.97
 8 -9 -3 19.41 1.11
 -8 -9 2 61.47 1.64
 8 -9 -2 60.49 1.83
 -8 -9 1 18.02 0.94
 8 -9 -1 20.01 1.08
 -8 -9 0 34.08 1.32
 8 -9 0 31 1.33
 -8 -9 -1 15.17 0.94
 8 -9 1 12.63 0.9
 -8 -9 -2 75.76 1.96
 8 -9 2 70.71 2
 -8 -9 -3 78.23 2.02
 8 -9 3 77.02 2.13
 -8 -9 -4 5.03 0.73
 8 -9 4 4.62 0.71
 -8 -9 -5 13 0.96
 8 -9 5 11.19 0.94
 -8 -9 -6 15.09 1
 8 -9 6 13.23 1.03
 -8 -9 -7 10.63 0.87
 8 -9 7 6.66 0.87
 -8 -9 -8 6.54 0.74
 8 -9 8 7.74 0.84
 -8 -9 -9 0.46 0.39
 8 -9 9 0.78 0.47
 -8 -9 -10 14.19 0.98
 8 -9 10 13.71 1.03
 -8 -9 -11 22.5 1.22
 8 -9 11 22.86 1.3
 -8 -9 -12 57.7 1.96
 8 -9 12 53.17 1.92
 -8 -9 -13 1.05 0.56
 8 -9 13 1.58 0.51
 -8 -9 -14 0.85 0.55
 8 -9 14 0.39 0.48
 -8 -9 -15 2.92 0.71
 8 -9 15 4.16 0.68
 8 -10 -13 70.94 2.06
 8 -10 -12 0.04 0.41
 8 -10 -11 1.62 0.45
 8 -10 -10 13.7 0.91
 8 -10 -9 69.75 2
 8 -10 -8 -0.31 0.4
 8 -10 -7 28.61 1.33
 8 -10 -6 51.61 1.73
 -8 -10 5 14.98 0.84
 8 -10 -5 14.71 0.95
 -8 -10 4 12.17 0.77
 8 -10 -4 10.72 0.83
 -8 -10 3 17.41 0.91
 8 -10 -3 16.03 1.01
 -8 -10 2 5.81 0.59
 8 -10 -2 5.05 0.7
 -8 -10 1 21.36 1.03
 8 -10 -1 21.08 1.19
 -8 -10 0 18.51 1
 8 -10 0 17.15 1.12
 -8 -10 -1 31.58 1.27
 8 -10 1 32.29 1.45
 -8 -10 -2 -0.31 0.33
 8 -10 2 0.11 0.4
 -8 -10 -3 3.01 0.61
 8 -10 3 3.23 0.57
 -8 -10 -4 13.51 0.98
 8 -10 4 12.89 0.95
 -8 -10 -5 13.69 0.99
 8 -10 5 13.77 1
 -8 -10 -6 6.78 0.86
 8 -10 6 7.16 0.77
 -8 -10 -7 7.67 0.88
 8 -10 7 6.28 0.78
 -8 -10 -8 7.59 0.86
 8 -10 8 5.42 0.77
 -8 -10 -9 10.89 0.94
 8 -10 9 11.08 1
 -8 -10 -10 26.93 1.37
 8 -10 10 23.6 1.36
 -8 -10 -11 0.48 0.48
 8 -10 11 -0.13 0.53
 -8 -10 -12 -0.35 0.43
 8 -10 12 -0.01 0.52
 8 -10 13 12.4 1.14
 8 -11 -13 -0.55 0.43
 8 -11 -12 2.09 0.64
 8 -11 -11 80.62 2.27
 8 -11 -10 0.77 0.4
 8 -11 -9 0.22 0.43
 8 -11 -8 4.44 0.7
 8 -11 -7 101.65 2.54
 8 -11 -6 11.79 1.03
 8 -11 -5 12.51 1.02
 -8 -11 4 0.33 0.34
 8 -11 -4 0.31 0.4
 -8 -11 3 24.03 1.09
 8 -11 -3 22.69 1.22
 -8 -11 2 13.13 0.82
 8 -11 -2 12.46 0.94
 -8 -11 1 41.18 1.44
 8 -11 -1 35.68 1.49
 -8 -11 0 1.78 0.45
 8 -11 0 1.03 0.49
 -8 -11 -1 2.91 0.51
 8 -11 1 2.23 0.58
 -8 -11 -2 4.16 0.61
 8 -11 2 1.79 0.55
 -8 -11 -3 17.67 1.05
 8 -11 3 15.45 1.13
 -8 -11 -4 2.38 0.6
 8 -11 4 1.87 0.66
 -8 -11 -5 -0.44 0.42
 8 -11 5 0.54 0.49
 -8 -11 -6 14.69 1.09
 8 -11 6 15.13 1.11
 -8 -11 -7 31.73 1.53
 8 -11 7 30.76 1.47
 -8 -11 -8 10.02 1.01
 8 -11 8 5.7 0.77
 -8 -11 -9 4.73 0.76
 8 -11 9 3.82 0.65
 8 -11 10 0.08 0.44
 8 -12 -13 60.75 2.02
 8 -12 -12 1.64 0.56
 8 -12 -11 2.55 0.68
 8 -12 -10 16.4 1.18
 8 -12 -9 62.38 2.07
 8 -12 -8 -0.8 0.39
 8 -12 -7 6.71 0.76
 8 -12 -6 11.39 0.97
 8 -12 -5 55.27 1.97
 8 -12 -4 3.31 0.69
 -8 -12 3 92.98 2.24
 8 -12 -3 90.85 2.55
 -8 -12 2 13.8 0.89
 8 -12 -2 10.14 0.96
 -8 -12 1 2.93 0.52
 8 -12 -1 3.59 0.64
 -8 -12 0 3.56 0.58
 8 -12 0 2.88 0.57
 -8 -12 -1 56.79 1.8
 8 -12 1 57.66 1.99
 -8 -12 -2 -0.72 0.39
 8 -12 2 0.02 0.4
 -8 -12 -3 22 1.21
 8 -12 3 16.11 1.14
 -8 -12 -4 0.24 0.45
 8 -12 4 0.68 0.51
 -8 -12 -5 45.07 1.78
 8 -12 5 41.46 1.79
 -8 -12 -6 0.61 0.51
 9 -2 -9 0.36 0.25
 9 -2 -8 76.09 1.5
 9 -3 -9 256.94 2.95
 9 -3 -8 26.62 0.93
 9 -3 -7 7.54 0.68
 9 -3 -6 144.66 2.26
 9 -4 -10 21.3 0.86
 9 -4 -9 17.7 0.88
 9 -4 -8 0.55 0.31
 9 -4 -7 333.93 3.67
 9 -4 -6 3.11 0.46
 -9 -4 5 1.17 0.36
 9 -4 -5 0.54 0.36
 -9 -4 4 21.36 0.9
 9 -4 -4 20.38 1
 -9 -4 3 383.57 3.88
 9 -4 -3 374.54 4.16
 -9 -4 2 1.39 0.37
 -9 -4 1 83.31 1.72
 -9 -4 0 56.77 1.46
 -9 -4 -1 42.3 1.3
 -9 -4 -2 3.3 0.52
 -9 -4 -3 84.72 1.88
 -9 -4 -4 5.06 0.63
 -9 -4 -5 51.24 1.53
 -9 -4 -6 1.88 0.5
 -9 -4 -7 99.85 2.21
 -9 -4 -8 2.07 0.52
 -9 -4 -9 1.54 0.53
 9 -5 -10 30.88 1.1
 9 -5 -9 22.95 0.94
 9 -5 -8 8.99 0.7
 -9 -5 7 15.24 0.7
 9 -5 -7 2.9 0.51
 -9 -5 6 125.59 1.97
 9 -5 -6 106.31 2.06
 -9 -5 5 197.67 2.59
 9 -5 -5 188.55 2.8
 -9 -5 4 15.71 0.75
 9 -5 -4 21.02 0.97
 -9 -5 3 53.98 1.36
 9 -5 -3 67.09 1.7
 -9 -5 2 50.36 1.35
 9 -5 -2 46.58 1.47
 -9 -5 1 142.6 2.37
 9 -5 -1 129.83 2.46
 -9 -5 0 7.83 0.63
 9 -5 0 7.09 0.69
 -9 -5 -1 36.89 1.23
 9 -5 1 34.75 1.26
 -9 -5 -2 28.49 1.11
 -9 -5 -3 33.63 1.22
 -9 -5 -4 10.61 0.73
 -9 -5 -5 52.74 1.56
 -9 -5 -6 21.82 1.05
 -9 -5 -7 11.61 0.81
 -9 -5 -8 31.73 1.3
 -9 -5 -9 129.93 2.67
 -9 -5 -10 0.94 0.49
 -9 -5 -11 2.17 0.59
 -9 -5 -12 -0.08 0.43
 -9 -5 -13 50.68 1.81
 -9 -5 -14 0.26 0.43
 9 -6 -11 50.76 1.4
 9 -6 -10 5.6 0.64
 9 -6 -9 8.71 0.75
 9 -6 -8 37.63 1.26
 9 -6 -7 37.64 1.25
 -9 -6 6 37.57 1.14
 9 -6 -6 37.71 1.31
 -9 -6 5 13.23 0.78
 9 -6 -5 13.72 0.88
 -9 -6 4 58.78 1.48
 9 -6 -4 56.25 1.59
 -9 -6 3 55.8 1.47
 9 -6 -3 51.37 1.53
 -9 -6 2 77.23 1.75
 9 -6 -2 69.87 1.79
 -9 -6 1 19.9 0.98
 9 -6 -1 21.43 1.04
 -9 -6 0 5.83 0.68
 9 -6 0 5.12 0.64
 -9 -6 -1 62.18 1.66
 9 -6 1 57.7 1.72
 -9 -6 -2 10.56 0.79
 9 -6 2 10.56 0.86
 -9 -6 -3 105.72 2.22
 9 -6 3 106.19 2.4
 -9 -6 -4 31.84 1.26
 9 -6 4 31.79 1.37
 -9 -6 -5 2.29 0.49
 9 -6 5 2.14 0.55
 -9 -6 -6 123.38 2.55
 9 -6 6 120.66 2.63
 -9 -6 -7 122.13 2.57
 -9 -6 -8 1.92 0.45
 -9 -6 -9 1.76 0.46
 -9 -6 -10 49.02 1.68
 -9 -6 -11 72.64 2.1
 -9 -6 -12 7.68 0.78
 -9 -6 -13 0.02 0.39
 -9 -6 -14 36.2 1.58
 -9 -6 -15 37.44 1.63
 -9 -6 -16 13.68 1.13
 -9 -6 -17 5.03 0.84
 9 -7 -11 19.37 0.96
 9 -7 -10 20.88 0.97
 9 -7 -9 30.44 1.2
 9 -7 -8 13.51 0.9
 9 -7 -7 4.18 0.6
 -9 -7 6 18.33 0.85
 9 -7 -6 16.47 0.9
 -9 -7 5 0.38 0.28
 9 -7 -5 -0.02 0.29
 -9 -7 4 42.65 1.27
 9 -7 -4 40.42 1.42
 -9 -7 3 8.55 0.67
 9 -7 -3 8.62 0.79
 -9 -7 2 10.82 0.73
 9 -7 -2 9.01 0.8
 -9 -7 1 26.42 1.08
 9 -7 -1 23.97 1.14
 -9 -7 0 56.97 1.59
 9 -7 0 48.68 1.59
 -9 -7 -1 7.58 0.72
 9 -7 1 6.79 0.67
 -9 -7 -2 1.69 0.5
 9 -7 2 0.66 0.36
 -9 -7 -3 4.4 0.64
 9 -7 3 3.86 0.62
 -9 -7 -4 103.35 2.32
 9 -7 4 92.21 2.3
 -9 -7 -5 24.88 1.21
 9 -7 5 24.42 1.26
 -9 -7 -6 -0.06 0.37
 9 -7 6 0.24 0.43
 -9 -7 -7 2.94 0.61
 9 -7 7 3.68 0.7
 -9 -7 -8 93.18 2.33
 9 -7 8 98.62 2.53
 -9 -7 -9 0.27 0.38
 9 -7 9 0.46 0.55
 -9 -7 -10 18.4 1.12
 9 -7 10 20.9 1.29
 -9 -7 -11 0.5 0.43
 9 -7 11 -0.34 0.44
 -9 -7 -12 93.04 2.49
 9 -7 12 93.86 2.56
 -9 -7 -13 12.86 0.95
 9 -7 13 12.46 1.06
 -9 -7 -14 21.07 1.23
 9 -7 14 22.84 1.34
 -9 -7 -15 3.24 0.69
 9 -7 15 2.39 0.65
 -9 -7 -16 41.86 1.77
 9 -7 16 36.58 1.69
 9 -8 -11 -0.06 0.37
 9 -8 -10 17.01 0.94
 9 -8 -9 2.94 0.5
 9 -8 -8 16.84 0.95
 9 -8 -7 0.56 0.41
 9 -8 -6 11.19 0.87
 -9 -8 5 20.62 0.94
 9 -8 -5 16.49 1
 -9 -8 4 2.88 0.47
 9 -8 -4 2.48 0.48
 -9 -8 3 1.89 0.42
 9 -8 -3 1.25 0.39
 -9 -8 2 20.18 0.97
 9 -8 -2 19.88 1.08
 -9 -8 1 21.45 1.01
 9 -8 -1 23.07 1.18
 -9 -8 0 20.6 1.01
 9 -8 0 20.93 1.17
 -9 -8 -1 -0.1 0.31
 9 -8 1 0.22 0.47
 -9 -8 -2 100.47 2.21
 9 -8 2 93.58 2.35
 -9 -8 -3 21.52 1.09
 9 -8 3 20.79 1.15
 -9 -8 -4 1.93 0.46
 9 -8 4 1.65 0.52
 -9 -8 -5 0.31 0.37
 9 -8 5 0.7 0.42
 -9 -8 -6 51.64 1.73
 9 -8 6 46.98 1.71
 -9 -8 -7 10.86 0.91
 9 -8 7 10.38 0.88
 -9 -8 -8 0.25 0.47
 9 -8 8 0.14 0.4
 -9 -8 -9 0.19 0.44
 9 -8 9 0.21 0.42
 -9 -8 -10 77.28 2.27
 9 -8 10 74.09 2.25
 -9 -8 -11 8.23 0.88
 9 -8 11 11.03 0.98
 -9 -8 -12 9.14 0.89
 9 -8 12 9.83 0.95
 -9 -8 -13 4.63 0.74
 9 -8 13 5.14 0.84
 -9 -8 -14 39.85 1.7
 9 -8 14 37.58 1.71
 9 -8 15 1.19 0.59
 9 -9 -12 0.26 0.35
 9 -9 -11 10.81 0.86
 9 -9 -10 70.54 1.98
 9 -9 -9 22.46 1.14
 9 -9 -8 32.9 1.33
 9 -9 -7 18.18 0.99
 9 -9 -6 11.6 0.86
 9 -9 -5 18.46 1.08
 -9 -9 4 4.51 0.62
 9 -9 -4 5.73 0.76
 -9 -9 3 5.38 0.67
 9 -9 -3 5.93 0.76
 -9 -9 2 26.38 1.18
 9 -9 -2 25.91 1.24
 -9 -9 1 51.74 1.62
 9 -9 -1 46.15 1.65
 -9 -9 0 34 1.35
 9 -9 0 32.06 1.38
 -9 -9 -1 11.82 0.87
 9 -9 1 10.79 0.87
 -9 -9 -2 21.01 1.1
 9 -9 2 20.85 1.21
 -9 -9 -3 12.01 0.86
 9 -9 3 11.12 0.96
 -9 -9 -4 20.91 1.09
 9 -9 4 23.69 1.32
 -9 -9 -5 30.68 1.32
 9 -9 5 29.34 1.47
 -9 -9 -6 1.73 0.5
 9 -9 6 2.79 0.66
 -9 -9 -7 2.99 0.56
 9 -9 7 3.29 0.65
 -9 -9 -8 14.95 1.04
 9 -9 8 12.82 1.03
 -9 -9 -9 23.01 1.29
 9 -9 9 20.3 1.25
 -9 -9 -10 0.91 0.53
 9 -9 10 1.39 0.56
 -9 -9 -11 -0.28 0.48
 9 -9 11 -0.23 0.44
 -9 -9 -12 38.14 1.74
 9 -9 12 35.51 1.62
 9 -10 -12 54.84 1.78
 9 -10 -11 52.87 1.74
 9 -10 -10 8.8 0.81
 9 -10 -9 16.6 1.1
 9 -10 -8 36.19 1.51
 9 -10 -7 88.7 2.31
 9 -10 -6 8.09 0.78
 9 -10 -5 2.54 0.52
 -9 -10 4 24.36 1.18
 9 -10 -4 18.39 1.11
 -9 -10 3 84.71 2.1
 9 -10 -3 80.91 2.25
 -9 -10 2 0.95 0.5
 9 -10 -2 0.21 0.48
 -9 -10 1 1.02 0.47
 9 -10 -1 0.65 0.48
 -9 -10 0 2.24 0.58
 9 -10 0 1 0.5
 -9 -10 -1 64.38 1.93
 9 -10 1 62.29 1.98
 -9 -10 -2 2.17 0.53
 9 -10 2 1.48 0.46
 -9 -10 -3 13.96 0.98
 9 -10 3 14.99 1.02
 -9 -10 -4 2.31 0.56
 9 -10 4 0.97 0.52
 -9 -10 -5 0.58 0.42
 9 -10 5 0.36 0.43
 -9 -10 -6 0.61 0.4
 9 -10 6 1.51 0.56
 -9 -10 -7 36.3 1.52
 9 -10 7 33.7 1.59
 -9 -10 -8 4.67 0.68
 9 -10 8 4.72 0.82
 -9 -10 -9 0.44 0.47
 9 -10 9 0.61 0.59
 -9 -10 -10 5.57 0.77
 9 -10 10 5.66 0.9
 9 -11 -12 15.1 1.11
 9 -11 -11 44.91 1.68
 9 -11 -10 0.29 0.4
 9 -11 -9 78.58 2.26
 9 -11 -8 4 0.75
 9 -11 -7 21.16 1.28
 9 -11 -6 8.18 0.96
 9 -11 -5 106.39 2.66
 9 -11 -4 19.24 1.15
 -9 -11 3 2.25 0.58
 9 -11 -3 2.95 0.61
 -9 -11 2 1.18 0.51
 9 -11 -2 0.44 0.4
 -9 -11 1 64.37 1.94
 9 -11 -1 58.43 2.01
 -9 -11 0 0.4 0.48
 9 -11 0 0.24 0.5
 -9 -11 -1 23.59 1.29
 9 -11 1 19.02 1.22
 -9 -11 -2 -0.02 0.47
 9 -11 2 -0.19 0.52
 -9 -11 -3 16.69 1.13
 9 -11 3 15.47 1.16
 -9 -11 -4 1.49 0.57
 9 -11 4 1.36 0.55
 -9 -11 -5 34.06 1.54
 9 -11 5 31.96 1.55
 -9 -11 -6 1.54 0.51
 9 -11 6 1.54 0.5
 -9 -11 -7 4.11 0.72
 9 -12 -9 12.41 0.97
 9 -12 -8 14 1.02
 9 -12 -7 48.83 1.86
 9 -12 -6 0.75 0.53
 9 -12 -5 0.22 0.55
 9 -12 -4 6.54 0.94
 9 -12 -3 46.29 1.85
 -9 -12 2 0.13 0.5
 9 -12 -2 0.42 0.46
 -9 -12 1 37.83 1.55
 9 -12 -1 40.43 1.72
 -9 -12 0 5.35 0.77
 -9 -12 -1 19.58 1.24
 10 -2 -8 2.38 0.42
 10 -3 -8 67.25 1.54
 10 -3 -7 77.21 1.71
 10 -3 -6 3.34 0.5
 10 -4 -9 54.35 1.44
 10 -4 -8 -0.16 0.28
 10 -4 -7 111.46 2.09
 10 -4 -6 16.19 0.9
 10 -4 -5 263.15 3.45
 10 -4 -4 -0.31 0.33
 10 -4 -3 24.14 1.08
 10 -5 -9 71.21 1.67
 10 -5 -8 50.39 1.47
 10 -5 -7 84.22 1.9
 10 -5 -6 1.22 0.4
 -10 -5 5 9.82 0.7
 10 -5 -5 12.73 0.8
 -10 -5 4 73.27 1.67
 10 -5 -4 67.23 1.74
 -10 -5 3 180.76 2.67
 10 -5 -3 177.83 2.91
 -10 -5 2 28.96 1.11
 10 -5 -2 29.23 1.27
 -10 -5 1 1.04 0.43
 10 -5 -1 1.54 0.49
 -10 -5 0 5.4 0.62
 10 -5 0 6.22 0.73
 -10 -5 -1 94.26 2.04
 -10 -5 -2 1.41 0.44
 -10 -5 -3 7.16 0.72
 -10 -5 -4 43.27 1.47
 -10 -5 -5 122.23 2.5
 -10 -5 -6 19.51 1.1
 -10 -5 -7 76.27 2.08
 -10 -5 -8 15.25 1
 -10 -5 -9 16.28 1.04
 10 -6 -9 22.25 1.02
 10 -6 -8 1.27 0.38
 10 -6 -7 1.79 0.47
 10 -6 -6 40.42 1.41
 -10 -6 5 21.72 0.91
 10 -6 -5 18.16 1
 -10 -6 4 35.38 1.15
 10 -6 -4 33.94 1.29
 -10 -6 3 1.18 0.34
 10 -6 -3 0.23 0.32
 -10 -6 2 13.91 0.77
 10 -6 -2 13.6 0.87
 -10 -6 1 35.12 1.22
 10 -6 -1 31.73 1.3
 -10 -6 0 14.03 0.8
 10 -6 0 11.89 0.9
 -10 -6 -1 17.35 0.9
 10 -6 1 20.01 1.11
 -10 -6 -2 1 0.36
 10 -6 2 1.33 0.5
 -10 -6 -3 52.58 1.62
 10 -6 3 53.57 1.81
 -10 -6 -4 21.73 1.08
 10 -6 4 22.06 1.22
 -10 -6 -5 102.31 2.35
 10 -6 5 109.67 2.6
 -10 -6 -6 23.58 1.16
 10 -6 6 20.79 1.19
 -10 -6 -7 8.55 0.75
 -10 -6 -8 62.58 1.93
 -10 -6 -9 87.44 2.32
 -10 -6 -10 1.5 0.58
 -10 -6 -11 9.64 0.89
 -10 -6 -12 17.59 1.19
 -10 -6 -13 83.89 2.43
 10 -7 -10 4.14 0.57
 10 -7 -9 8.94 0.81
 10 -7 -8 48.48 1.56
 10 -7 -7 11.52 0.81
 10 -7 -6 11.52 0.8
 -10 -7 4 2.24 0.42
 10 -7 -4 1.16 0.46
 -10 -7 3 0 0.28
 10 -7 -3 -0.28 0.36
 -10 -7 2 26.77 1.1
 10 -7 -2 23.53 1.16
 -10 -7 1 2.95 0.48
 10 -7 -1 3.81 0.58
 -10 -7 0 1.85 0.45
 10 -7 0 2.26 0.49
 -10 -7 -1 36.98 1.35
 10 -7 1 30.74 1.34
 -10 -7 -2 43.57 1.5
 10 -7 2 43.83 1.61
 -10 -7 -3 24.03 1.15
 10 -7 3 20.85 1.16
 -10 -7 -4 1.55 0.44
 10 -7 4 0.74 0.5
 -10 -7 -5 1.87 0.47
 10 -7 5 2.33 0.66
 -10 -7 -6 56.93 1.82
 10 -7 6 55.84 1.95
 -10 -7 -7 5.73 0.65
 10 -7 7 2.95 0.66
 -10 -7 -8 1.16 0.45
 10 -7 8 0.45 0.51
 -10 -7 -9 0.25 0.38
 10 -7 9 1.46 0.66
 -10 -7 -10 32.63 1.46
 10 -7 10 30.2 1.55
 -10 -7 -11 3.85 0.69
 10 -7 11 3.62 0.74
 -10 -7 -12 1 0.48
 10 -7 12 0.65 0.51
 -10 -7 -13 2.24 0.67
 10 -7 13 2.76 0.72
 10 -7 14 60.81 2.2
 10 -8 -10 66.54 1.82
 10 -8 -9 7.51 0.7
 10 -8 -8 14.96 0.98
 10 -8 -7 0.09 0.41
 10 -8 -6 5.52 0.75
 10 -8 -5 12.03 0.84
 -10 -8 4 13.14 0.89
 10 -8 -4 11.85 0.83
 -10 -8 3 7.8 0.76
 10 -8 -3 8.89 0.79
 -10 -8 2 4.73 0.67
 10 -8 -2 5.07 0.73
 -10 -8 1 5.75 0.72
 10 -8 -1 6.14 0.78
 -10 -8 0 51.86 1.65
 10 -8 0 47.98 1.74
 -10 -8 -1 0.32 0.44
 10 -8 1 0.87 0.48
 -10 -8 -2 19.18 1.1
 10 -8 2 18.49 1.12
 -10 -8 -3 1.38 0.53
 10 -8 3 3.01 0.6
 -10 -8 -4 56.06 1.83
 10 -8 4 52.47 1.83
 -10 -8 -5 4.57 0.71
 10 -8 5 4.45 0.67
 -10 -8 -6 0.82 0.43
 10 -8 6 0.84 0.42
 -10 -8 -7 0.67 0.44
 10 -8 7 0.11 0.38
 -10 -8 -8 11.4 0.94
 10 -8 8 11.32 0.97
 -10 -8 -9 3.9 0.61
 10 -8 9 4.75 0.74
 -10 -8 -10 2.28 0.56
 10 -8 10 2.83 0.67
 -10 -8 -11 0.42 0.39
 10 -8 11 -0.28 0.55
 -10 -8 -12 46.3 1.82
 10 -8 12 42.95 1.85
 10 -9 -10 6.3 0.74
 10 -9 -9 11.65 0.86
 10 -9 -8 43.83 1.56
 10 -9 -7 7.64 0.78
 10 -9 -6 25.91 1.28
 10 -9 -5 1.24 0.53
 10 -9 -4 19.56 1.17
 -10 -9 3 8.41 0.77
 10 -9 -3 8.84 0.82
 -10 -9 2 16.13 0.95
 10 -9 -2 13.11 0.95
 -10 -9 1 3.25 0.57
 10 -9 -1 4.95 0.69
 -10 -9 0 40.7 1.5
 10 -9 0 41.77 1.63
 -10 -9 -1 65.6 1.93
 10 -9 1 61.26 2.01
 -10 -9 -2 45.6 1.66
 10 -9 2 39.39 1.65
 -10 -9 -3 10.57 0.95
 10 -9 3 10.48 0.99
 -10 -9 -4 11.05 0.97
 10 -9 4 9.5 0.97
 -10 -9 -5 17.03 1.14
 10 -9 5 16.26 1.17
 -10 -9 -6 16.39 1.14
 10 -9 6 15.38 1.14
 -10 -9 -7 13.38 1.1
 10 -9 7 11.56 1.01
 -10 -9 -8 6.67 0.82
 10 -9 8 7.73 0.89
 -10 -9 -9 2.11 0.59
 10 -9 9 3.35 0.67
 -10 -9 -10 20.35 1.24
 10 -10 -10 15.19 1.09
 10 -10 -9 42.13 1.66
 10 -10 -8 14.26 1
 10 -10 -7 24.5 1.25
 10 -10 -6 24.99 1.24
 10 -10 -5 44.9 1.7
 10 -10 -4 9.5 0.92
 10 -10 -3 16.37 1.14
 -10 -10 2 26.68 1.2
 10 -10 -2 22.73 1.32
 -10 -10 1 77.74 2.05
 10 -10 -1 73.79 2.24
 -10 -10 0 1.34 0.44
 10 -10 0 0.7 0.46
 -10 -10 -1 0.12 0.39
 10 -10 1 0.11 0.4
 -10 -10 -2 15.1 0.99
 10 -10 2 13.44 1.03
 -10 -10 -3 52.04 1.78
 10 -10 3 57.93 2.02
 -10 -10 -4 1.38 0.49
 10 -10 4 1.9 0.57
 -10 -10 -5 17.02 1.15
 10 -10 5 15.42 1.14
 -10 -10 -6 10.05 0.98
 10 -10 6 7.59 0.94
 -10 -10 -7 8.88 0.95
 10 -11 -10 0.83 0.47
 10 -11 -9 47.9 1.8
 10 -11 -8 2.14 0.66
 10 -11 -7 34.5 1.59
 10 -11 -6 0.56 0.46
 10 -11 -5 31.51 1.46
 10 -11 -4 12.22 0.98
 10 -11 -3 50.91 1.85
 10 -11 -2 12.56 1.04
 -10 -11 1 -0.31 0.41
 10 -11 -1 -0.02 0.52
 -10 -11 0 0.76 0.44
 10 -11 0 0.44 0.53
 -10 -11 -1 55.36 1.84
 10 -11 1 53.43 2.06
 -10 -11 -2 0.43 0.44
 11 -3 -7 147.76 2.5
 11 -3 -6 18.96 0.97
 11 -4 -7 2.99 0.49
 11 -4 -6 8.99 0.79
 11 -4 -5 181.6 2.95
 11 -4 -4 1.62 0.5
 11 -4 -3 206.09 3.2
 11 -5 -8 1.05 0.45
 11 -5 -7 60.2 1.66
 11 -5 -6 63.82 1.7
 11 -5 -5 16.73 0.93
 11 -5 -4 33.52 1.31
 11 -5 -3 45.98 1.57
 11 -5 -2 26.03 1.26
 11 -5 -1 45.61 1.61
 11 -5 0 69.5 1.98
 11 -6 -8 49.07 1.51
 11 -6 -7 7.17 0.76
 11 -6 -6 3 0.58
 11 -6 -5 20.59 1.08
 -11 -6 4 60.92 1.62
 11 -6 -4 58.45 1.75
 -11 -6 3 1.26 0.44
 11 -6 -3 0.07 0.34
 -11 -6 2 43.79 1.45
 11 -6 -2 38.67 1.45
 -11 -6 1 20.77 1.06
 11 -6 -1 17.57 1.06
 -11 -6 0 15.43 0.94
 11 -6 0 14.36 1.02
 -11 -6 -1 44.43 1.52
 11 -6 1 43.92 1.67
 -11 -6 -2 34.04 1.36
 11 -6 2 35.08 1.54
 -11 -6 -3 1.91 0.51
 11 -6 3 1.03 0.53
 -11 -6 -4 1.65 0.51
 11 -6 4 1.12 0.47
 -11 -6 -5 19.18 1.13
 11 -6 5 17.43 1.16
 -11 -6 -6 41.35 1.59
 11 -6 6 40.1 1.65
 -11 -6 -7 8.68 0.84
 -11 -6 -8 5.14 0.73
 11 -7 -8 0.2 0.36
 11 -7 -7 7.59 0.71
 11 -7 -6 40.62 1.47
 11 -7 -5 1.48 0.52
 11 -7 -4 3.8 0.64
 -11 -7 3 5.15 0.6
 11 -7 -3 4.82 0.7
 -11 -7 2 17.56 0.94
 11 -7 -2 16.57 1.02
 -11 -7 1 8.55 0.72
 11 -7 -1 8.73 0.79
 -11 -7 0 29.34 1.24
 11 -7 0 27.94 1.3
 -11 -7 -1 1.27 0.41
 11 -7 1 1.34 0.5
 -11 -7 -2 3.26 0.57
 11 -7 2 2.14 0.53
 -11 -7 -3 24.93 1.2
 11 -7 3 28.21 1.4
 -11 -7 -4 62.64 1.91
 11 -7 4 59.2 2
 -11 -7 -5 6.22 0.72
 11 -7 5 3.55 0.71
 -11 -7 -6 0.85 0.45
 11 -7 6 1.04 0.58
 -11 -7 -7 0.64 0.47
 11 -7 7 -0.2 0.45
 -11 -7 -8 28.53 1.41
 11 -7 8 27.17 1.51
 -11 -7 -9 0.67 0.47
 11 -7 9 0.22 0.55
 -11 -7 -10 0.47 0.52
 11 -7 10 0.35 0.6
 -11 -7 -11 5.47 0.82
 11 -8 -9 2.64 0.59
 11 -8 -8 117.04 2.55
 11 -8 -7 6.26 0.79
 11 -8 -6 13.02 0.94
 11 -8 -5 3.33 0.57
 11 -8 -4 30.71 1.34
 11 -8 -3 4.49 0.69
 -11 -8 2 5.57 0.63
 11 -8 -2 4.93 0.73
 -11 -8 1 2.26 0.48
 11 -8 -1 1.68 0.64
 -11 -8 0 42.95 1.52
 11 -8 0 40.72 1.66
 -11 -8 -1 6.31 0.68
 11 -8 1 6.79 0.79
 -11 -8 -2 40.27 1.52
 11 -8 2 33.9 1.54
 -11 -8 -3 0.84 0.42
 11 -8 3 1.41 0.48
 -11 -8 -4 18.05 1.04
 11 -8 4 17.7 1.13
 -11 -8 -5 0.83 0.4
 11 -8 5 1.04 0.44
 -11 -8 -6 14.98 1
 11 -8 6 16.63 1.14
 -11 -8 -7 4.02 0.66
 11 -8 7 3.69 0.7
 -11 -8 -8 7.33 0.78
 11 -8 8 7.05 0.86
 -11 -8 -9 1.13 0.52
 11 -9 -9 3.34 0.6
 11 -9 -8 16.92 1.06
 11 -9 -7 2.74 0.6
 11 -9 -6 94.64 2.42
 11 -9 -5 -0.22 0.48
 11 -9 -4 13.61 1.02
 11 -9 -3 2.43 0.5
 11 -9 -2 54.38 1.87
 -11 -9 1 2.7 0.56
 11 -9 -1 1.89 0.51
 -11 -9 0 5.15 0.72
 11 -9 0 4.55 0.72
 -11 -9 -1 4.97 0.69
 11 -9 1 4.55 0.8
 -11 -9 -2 50.86 1.75
 11 -9 2 48.02 1.9
 -11 -9 -3 23.34 1.23
 11 -9 3 23.43 1.42
 -11 -9 -4 33.3 1.48
 11 -9 4 27.91 1.53
 -11 -9 -5 10.48 0.92
 11 -9 5 9.05 0.96
 -11 -9 -6 7.89 0.81
 11 -10 -9 32.54 1.48
 11 -10 -8 5.3 0.71
 11 -10 -7 14.14 0.99
 11 -10 -6 3.75 0.65
 11 -10 -5 13.83 1.04
 11 -10 -4 32.03 1.53
 11 -10 -3 7.78 1
 11 -10 -2 7.94 0.93
 11 -10 -1 16 1.14
 -11 -10 0 24.52 1.31
 11 -10 0 21.61 1.29
 -11 -10 -1 64.37 2.05
 11 -10 1 60.36 2.1
 -11 -10 -2 3.81 0.76
 12 -4 -6 7.97 0.78
 12 -4 -5 12.27 0.93
 12 -4 -4 7.64 0.79
 12 -4 -3 52.88 1.7
 12 -5 -6 0.52 0.38
 12 -5 -5 80.08 2.05
 12 -5 -4 65.64 1.89
 12 -5 -3 5.73 0.76
 12 -5 -2 23.35 1.27
 12 -5 -1 46.51 1.73
 12 -5 0 40.59 1.61
 12 -5 1 0.56 0.42
 12 -6 -6 40.23 1.51
 12 -6 -5 3.93 0.63
 12 -6 -4 0.11 0.37
 12 -6 -3 5.96 0.68
 12 -6 -2 89.32 2.31
 12 -6 -1 11.76 0.94
 12 -6 0 27.59 1.39
 12 -6 1 17.29 1.16
 12 -6 2 25.42 1.4
 12 -6 3 -0.48 0.5
 12 -6 4 17.79 1.22
 12 -6 5 0.96 0.51
 12 -6 6 23.01 1.35
 12 -6 7 1.8 0.54
 12 -7 -7 9.32 0.79
 12 -7 -6 30.57 1.37
 12 -7 -5 20.12 1.19
 12 -7 -4 91.95 2.38
 12 -7 -3 6.73 0.82
 12 -7 -2 1.11 0.5
 -12 -7 1 4.57 0.66
 12 -7 -1 3.61 0.61
 -12 -7 0 71.61 2
 12 -7 0 68.06 2.09
 -12 -7 -1 0.48 0.44
 12 -7 1 0.63 0.43
 -12 -7 -2 15.41 1.03
 12 -7 2 16 1.09
 -12 -7 -3 2.91 0.62
 12 -7 3 2.91 0.64
 -12 -7 -4 16.53 1.08
 12 -7 4 16.47 1.21
 12 -7 5 1.13 0.58
 12 -7 6 29.55 1.6
 12 -7 7 -0.35 0.51
 12 -8 -7 9.17 0.95
 12 -8 -6 120.4 2.72
 12 -8 -5 1.52 0.46
 12 -8 -4 7.18 0.82
 12 -8 -3 4.19 0.69
 12 -8 -2 57.94 2
 -12 -8 1 0.12 0.42
 12 -8 -1 0.86 0.58
 -12 -8 0 -0.05 0.45
 12 -8 0 0.27 0.53
 -12 -8 -1 0.07 0.45
 12 -8 1 0.14 0.48
 -12 -8 -2 51.32 1.79
 12 -8 2 57.08 2.06
 -12 -8 -3 10.01 0.96
 12 -8 3 11.69 0.99
 -12 -8 -4 45.63 1.76
 12 -8 4 47.91 1.89
 -12 -8 -5 0.82 0.54
 12 -9 -7 1.08 0.55
 12 -9 -6 2.17 0.63
 12 -9 -5 1.2 0.55
 12 -9 -4 67.05 2.09
 12 -9 -3 0.08 0.43
 12 -9 -2 -0.1 0.46
 12 -9 -1 9.62 0.98
 -12 -9 0 46.74 1.67
 12 -9 0 52.71 1.99
 13 -4 -4 1.01 0.53
 13 -4 -3 42.38 1.6
 13 -5 -4 6.86 0.76
 13 -5 -3 32.67 1.46
 13 -5 -2 40.64 1.67
 13 -5 -1 44.93 1.79
 13 -5 0 0.16 0.51
 13 -5 1 6.57 0.86
 13 -5 2 18.1 1.18
 13 -6 -5 25.55 1.27
 13 -6 -4 21.56 1.18
 13 -6 -3 0.16 0.4
 13 -6 -2 11.92 0.94
 13 -6 -1 18.94 1.18
 13 -6 0 44.03 1.77
 13 -6 1 7.03 0.93
 13 -6 2 1.49 0.7
 13 -6 3 14.39 1.23
 13 -6 4 52.79 2.11
 13 -6 5 0.35 0.57
 13 -7 -5 4.23 0.75
 13 -7 -4 42.12 1.71
 13 -7 -3 1.65 0.59
 13 -7 -2 35.04 1.57
 13 -7 -1 12.14 0.97
 13 -7 0 21.1 1.26
 13 -7 1 23.39 1.31
 13 -7 2 65.33 2.2
 13 -8 -5 1.88 0.53
 13 -8 -4 37.51 1.62
 14 -4 -2 -0.8 0.44
 14 -5 -3 -0.21 0.45
 14 -5 -2 2.03 0.63
 14 -5 -1 38.9 1.73
 14 -5 0 11.82 1.15
 14 -5 1 11.35 1.09
 14 -6 -3 56.56 1.93
 0 0 2 148.08 1.89
 0 0 3 0.01 0.08
 0 0 4 2524.89 19.69
 0 0 5 0.72 0.13
 0 0 6 46.28 0.61
 0 0 7 0.43 0.15
 0 0 8 291.48 2.23
 0 0 9 -0.08 0.13
 0 0 10 414.67 3
 0 0 11 0.52 0.17
 0 0 12 154.87 1.53
 0 0 13 8.41 0.46
 0 0 14 668.8 4.57
 0 0 15 6.3 0.42
 0 0 16 12.14 0.48
 0 0 17 -0.2 0.17
 0 0 18 0.75 0.25
 0 1 0 0.3 0.06
 0 1 -1 18.25 0.31
 0 1 1 18.3 0.28
 0 1 -2 2165.53 15.07
 0 1 2 2184.96 20.75
 0 1 -3 86.92 0.86
 0 1 3 91.61 0.98
 0 1 4 277.61 2.55
 0 -1 5 36.77 0.58
 0 1 5 36.4 0.49
 0 -1 6 352.1 2.59
 0 1 6 352.15 2.79
 0 -1 7 11.72 0.4
 0 1 7 11 0.33
 0 -1 8 296.67 2.33
 0 1 8 291.3 2.27
 0 -1 9 185.32 1.69
 0 1 9 178.67 1.56
 0 -1 10 148.25 1.51
 0 1 10 149.33 1.39
 0 -1 11 88.52 1.15
 0 1 11 96.54 1.07
 0 -1 12 361.94 2.85
 0 1 12 350.83 2.67
 0 -1 13 9.46 0.44
 0 1 13 10.53 0.42
 0 -1 14 1.7 0.26
 0 1 14 1.92 0.25
 0 -1 15 18.19 0.6
 0 1 15 21.26 0.57
 0 -1 16 161.08 1.81
 0 1 16 160.59 1.67
 0 -1 17 62.48 1.07
 0 1 17 66.64 1.03
 0 -1 18 2.47 0.32
 0 -1 19 6.8 0.52
 0 2 0 167.5 1.42
 0 2 -1 44.07 0.62
 0 2 1 44.47 0.59
 0 2 -2 21.73 0.45
 0 2 2 23.08 0.42
 0 2 -3 19.17 0.47
 0 2 3 18.8 0.39
 0 2 -4 363.78 2.67
 0 2 4 367.45 2.74
 0 2 -5 15.53 0.46
 0 2 5 14.55 0.34
 0 2 -6 638.52 4.3
 0 2 6 634.62 4.48
 0 -2 7 244.18 2.09
 0 2 7 248.66 1.95
 0 -2 8 104.84 1.26
 0 2 8 105.97 1.02
 0 -2 9 191.43 1.85
 0 2 9 189.09 1.57
 0 -2 10 475.39 3.55
 0 2 10 479.6 3.36
 0 -2 11 102.74 1.33
 0 2 11 99.84 1.04
 0 -2 12 0.49 0.18
 0 2 12 0.27 0.14
 0 -2 13 326.34 2.82
 0 2 13 323.1 2.45
 0 -2 14 108.78 1.47
 0 2 14 110.41 1.17
 0 -2 15 29.09 0.77
 0 2 15 31.88 0.59
 0 -2 16 12.84 0.56
 0 2 16 6.63 0.31
 0 -2 17 48.69 1.01
 0 -2 18 192.91 2.2
 0 -2 19 0.41 0.24
 0 -2 20 25.28 0.78
 0 3 0 0.04 0.14
 0 3 -1 141.46 1.39
 0 3 1 147.91 1.39
 0 3 -2 20.37 0.51
 0 3 2 21.14 0.48
 0 3 -3 220.95 1.94
 0 3 3 226.65 1.84
 0 3 -4 6.1 0.36
 0 3 4 9.21 0.35
 0 3 -5 94.59 1.19
 0 3 5 94.43 1
 0 3 -6 127.92 1.44
 0 3 6 134.92 1.25
 0 3 -7 45.2 0.86
 0 3 7 45.09 0.63
 0 3 8 461.87 3.21
 0 -3 9 69.56 1.12
 0 3 9 69.98 0.82
 0 -3 10 98.46 1.38
 0 3 10 93.4 0.98
 0 -3 11 195.03 2.08
 0 3 11 191.94 1.61
 0 -3 12 1.87 0.3
 0 3 12 1.55 0.19
 0 -3 13 54.15 1.06
 0 3 13 51.45 0.72
 0 -3 14 4.3 0.35
 0 3 14 3.64 0.24
 0 -3 15 194.98 2.23
 0 3 15 192.68 1.66
 0 -3 16 22.36 0.76
 0 -3 17 98.37 1.58
 0 -3 18 4.2 0.45
 0 -3 19 92.96 1.56
 0 -3 20 27.01 0.9
 0 -3 21 120.96 1.88
 0 4 0 185.1 1.78
 0 4 -1 14.24 0.49
 0 4 1 2.91 0.33
 0 4 -2 52.64 0.9
 0 4 2 70.61 0.97
 0 4 -3 263.21 2.34
 0 4 3 261.93 2.17
 0 4 -4 27.6 0.69
 0 4 4 28.76 0.61
 0 4 -5 129.3 1.54
 0 4 5 123.51 1.3
 0 4 -6 49.62 0.93
 0 4 6 50.4 0.76
 0 4 -7 5.8 0.42
 0 4 7 4.84 0.28
 0 4 -8 1.08 0.26
 0 4 8 1.54 0.2
 0 4 -9 14.26 0.6
 0 4 9 12.58 0.41
 0 -4 10 9.85 0.51
 0 4 10 10.22 0.36
 0 -4 11 43.1 0.98
 0 4 11 43.64 0.67
 0 -4 12 0.72 0.22
 0 4 12 0.38 0.11
 0 -4 13 90.79 1.5
 0 4 13 91.35 1.01
 0 -4 14 29.74 0.87
 0 4 14 28.76 0.53
 0 -4 15 49.09 1.12
 0 -4 16 0.48 0.22
 0 -4 17 360.74 3.54
 0 -4 18 2.05 0.4
 0 -4 19 128.91 2
 0 -4 20 0.33 0.28
 0 -4 21 56.22 1.32
 0 -4 22 0.32 0.3
 0 5 0 8.3 0.43
 0 5 -1 91.75 1.28
 0 5 1 91.31 1.25
 0 5 -2 61 1.04
 0 5 2 63.84 1.02
 0 5 -3 66.84 1.13
 0 5 3 68.68 1.04
 0 5 -4 3.2 0.35
 0 5 4 5.07 0.34
 0 5 -5 116.39 1.56
 0 5 5 123.24 1.4
 0 5 -6 79.86 1.29
 0 5 6 74.38 1.04
 0 5 -7 179.86 2.07
 0 5 7 173.96 1.71
 0 5 -8 386.92 3.43
 0 5 8 382.51 2.93
 0 5 -9 4.11 0.47
 0 5 9 5.13 0.32
 0 5 10 7.27 0.32
 0 -5 11 176.5 2.19
 0 5 11 172.12 1.65
 0 -5 12 15.43 0.66
 0 5 12 14.92 0.42
 0 -5 13 11.72 0.6
 0 5 13 9.38 0.35
 0 -5 14 1.17 0.32
 0 -5 15 210.84 2.61
 0 -5 16 60.22 1.35
 0 -5 17 6.33 0.47
 0 -5 18 19.77 0.8
 0 -5 19 121.6 2.02
 0 -5 20 30.2 1.03
 0 -5 21 28.51 1.03
 0 -5 22 22.53 0.9
 0 6 0 153.48 1.81
 0 6 -1 122.95 1.62
 0 6 1 121.3 1.57
 0 6 -2 22.3 0.71
 0 6 2 22.25 0.67
 0 6 -3 42.35 0.98
 0 6 3 40.04 0.88
 0 6 -4 462.02 3.86
 0 6 4 441.36 3.48
 0 6 -5 25.55 0.79
 0 6 5 23.37 0.65
 0 6 -6 234.76 2.53
 0 6 6 239.4 2.26
 0 6 -7 10.31 0.55
 0 6 7 10.44 0.43
 0 6 -8 112.76 1.72
 0 6 8 108.71 1.36
 0 6 -9 98.71 1.65
 0 6 9 95.86 1.26
 0 6 -10 170.59 2.26
 0 6 10 167.74 1.75
 0 6 11 10.05 0.4
 0 -6 12 18.74 0.76
 0 6 12 18.32 0.52
 0 -6 13 55.52 1.31
 0 6 13 53.42 0.88
 0 -6 14 52.27 1.29
 0 -6 15 0.37 0.27
 0 -6 16 4.01 0.49
 0 -6 17 1.58 0.34
 0 -6 18 137.02 2.24
 0 -6 19 1.15 0.32
 0 -6 20 10.75 0.67
 0 -6 21 10.63 0.71
 0 -6 22 5.01 0.55
 0 -6 23 7.34 0.6
 0 7 0 1.16 0.25
 0 7 -1 36.98 0.96
 0 7 1 39.33 0.92
 0 7 -2 746.51 5.55
 0 7 2 738.95 5.38
 0 7 -3 48.53 1.14
 0 7 3 47.98 1.01
 0 7 -4 21.74 0.8
 0 7 4 24.19 0.74
 0 7 -5 5.98 0.47
 0 7 5 7.27 0.48
 0 7 -6 478.01 4.19
 0 7 6 470.71 3.77
 0 7 -7 7.49 0.5
 0 7 7 8.28 0.45
 0 7 -8 103.03 1.73
 0 7 8 95.43 1.37
 0 7 -9 0.07 0.22
 0 7 9 -0.06 0.15
 0 7 -10 130.8 2.05
 0 7 10 123.7 1.55
 0 7 11 58.29 1.01
 0 -7 12 117.07 1.98
 0 7 12 117.27 1.48
 0 -7 13 55.13 1.37
 0 -7 14 41.19 1.2
 0 -7 15 1.25 0.37
 0 -7 16 108.87 2.04
 0 -7 17 4.95 0.55
 0 -7 18 1.86 0.39
 0 -7 19 1.73 0.36
 0 -7 20 34.11 1.16
 0 -7 21 -0.28 0.3
 0 -7 22 5.39 0.65
 0 -7 23 0.7 0.41
 0 -7 24 12.97 0.79
 0 8 0 522.75 4.44
 0 8 -1 6.22 0.53
 0 8 1 9.91 0.53
 0 8 -2 47.12 1.17
 0 8 2 38.69 0.98
 0 8 -3 54.89 1.25
 0 8 3 58.81 1.19
 0 8 -4 222.54 2.67
 0 8 4 211.27 2.4
 0 8 -5 1.31 0.28
 0 8 5 1.04 0.24
 0 8 -6 55.34 1.27
 0 8 6 54.08 1.1
 0 8 -7 13.17 0.66
 0 8 7 12.68 0.56
 0 8 -8 228.27 2.85
 0 8 8 224.88 2.4
 0 8 -9 5.23 0.53
 0 8 9 7.75 0.47
 0 8 -10 171.23 2.51
 0 8 10 153.23 1.89
 0 8 11 7.74 0.48
 0 -8 12 96.25 1.87
 0 -8 13 2.52 0.45
 0 -8 14 195.53 2.84
 0 -8 15 7.8 0.65
 0 -8 16 -0.28 0.31
 0 -8 17 6.45 0.63
 0 -8 18 50.47 1.46
 0 -8 19 1.16 0.35
 0 -8 20 1.58 0.36
 0 -8 21 1.64 0.38
 0 -8 22 85.44 2
 0 -8 23 0.45 0.43
 0 -8 24 15.18 0.91
 0 9 0 0.37 0.25
 0 9 -1 29.71 0.97
 0 9 1 25.98 0.88
 0 9 -2 92.71 1.72
 0 9 2 89.7 1.61
 0 9 -3 11.87 0.63
 0 9 3 11.57 0.57
 0 9 -4 65.02 1.44
 0 9 4 58.95 1.25
 0 9 -5 5.38 0.47
 0 9 5 4.61 0.39
 0 9 -6 28.54 0.97
 0 9 6 25.26 0.8
 0 9 -7 3.83 0.44
 0 9 7 4.02 0.38
 0 9 -8 27.77 1.02
 0 9 8 25.94 0.78
 0 9 -9 17.96 0.85
 0 9 9 19.71 0.68
 0 9 -10 39.8 1.26
 0 9 10 40.55 0.95
 0 -9 12 157.1 2.55
 0 -9 13 0.98 0.34
 0 -9 14 1.48 0.33
 0 -9 15 33.98 1.21
 0 -9 16 82.87 1.92
 0 -9 17 5.55 0.6
 0 -9 18 4.25 0.58
 0 -9 19 8.24 0.65
 0 -9 20 66.22 1.78
 0 -9 21 1.5 0.35
 0 -9 22 15.9 0.91
 0 -9 23 1.72 0.49
 0 -9 24 49.58 1.63
 0 -9 25 19.84 1.07
 0 10 0 56.58 1.38
 0 10 -1 9.38 0.59
 0 10 1 10.46 0.64
 0 10 -2 5.17 0.49
 0 10 2 5.37 0.51
 0 10 -3 0.31 0.24
 0 10 3 0.39 0.29
 0 10 -4 46.38 1.27
 0 10 4 46.54 1.19
 0 10 -5 -0.27 0.22
 0 10 5 0.39 0.25
 0 10 -6 38.56 1.18
 0 10 6 35.95 1.03
 0 10 -7 0.29 0.31
 0 10 7 0.14 0.23
 0 10 -8 6.32 0.61
 0 10 8 5.63 0.44
 0 10 -9 40.98 1.31
 0 10 9 40.27 1.05
 0 -10 11 0.08 0.31
 0 -10 12 3.95 0.54
 0 -10 13 61.99 1.66
 0 -10 14 53.96 1.56
 0 -10 15 8.7 0.68
 0 -10 16 0.26 0.37
 0 -10 17 37.33 1.38
 0 -10 18 48.27 1.56
 0 -10 19 17.18 0.94
 0 -10 20 4.81 0.55
 0 -10 21 62.26 1.79
 0 -10 22 19.75 1.03
 0 -10 23 55 1.75
 0 11 0 -0.56 0.23
 0 11 -1 10.61 0.62
 0 11 1 10.79 0.64
 0 11 -2 0.34 0.28
 0 11 2 -0.42 0.26
 0 11 -3 7.02 0.54
 0 11 3 6.79 0.57
 0 11 -4 0.38 0.29
 0 11 4 -0.02 0.26
 0 11 -5 -0.17 0.25
 0 11 5 0.37 0.28
 0 11 -6 6.29 0.58
 0 11 6 6.59 0.55
 0 11 -7 46 1.41
 0 11 7 47.61 1.27
 0 11 -8 9.24 0.73
 0 11 8 9.27 0.61
 0 11 -9 7.26 0.66
 0 11 9 7.81 0.58
 0 -11 11 27.7 1.13
 0 -11 12 -0.02 0.28
 0 -11 13 7.35 0.63
 0 -11 14 6.4 0.61
 0 -11 15 48.98 1.57
 0 -11 16 2.89 0.54
 0 -11 17 21.25 1.11
 0 -11 18 2.7 0.53
 0 -11 19 75.4 2.05
 0 -11 20 2.33 0.49
 0 -11 21 59.95 1.81
 0 12 0 3.67 0.47
 0 12 -1 8.11 0.57
 0 12 1 9.23 0.58
 0 12 -2 4.81 0.46
 0 12 2 6.92 0.51
 0 12 -3 12.93 0.74
 0 12 3 14.27 0.73
 0 12 -4 6.08 0.57
 0 12 4 6.35 0.51
 0 12 -5 90.68 2.04
 0 12 5 85.09 1.78
 0 12 -6 3.2 0.57
 0 12 6 3.54 0.44
 0 12 -7 8.76 0.74
 0 12 7 9.88 0.6
 0 12 8 2.41 0.35
 0 -12 10 6.04 0.61
 0 -12 11 6.76 0.61
 0 -12 12 5.39 0.56
 0 -12 13 35.01 1.35
 0 -12 14 18.23 1.01
 0 -12 15 0.32 0.41
 0 -12 16 5.32 0.72
 0 -12 17 49.09 1.69
 0 -12 18 1.91 0.51
 0 -12 19 28.07 1.27
 0 13 0 0.06 0.32
 0 13 -1 13.31 0.78
 0 13 1 10.48 0.67
 0 13 -2 11.28 0.77
 0 13 2 10.8 0.66
 0 13 -3 34.82 1.3
 0 13 3 30.87 1.11
 0 13 -4 0.23 0.41
 0 13 4 0.15 0.31
 0 13 -5 22.07 1.08
 0 13 5 19.79 0.87
 0 13 -6 16.38 0.94
 0 13 6 16.93 0.8
 0 13 7 50.27 1.37
 0 -13 8 14.48 0.89
 0 -13 9 17.01 0.95
 0 -13 10 2.14 0.44
 0 -13 11 24.48 1.15
 0 -13 12 26.68 1.2
 0 -13 13 7.4 0.7
 0 -13 14 3.71 0.66
 0 -13 15 24.85 1.26
 0 14 0 48.42 1.56
 0 14 -1 12.31 0.85
 0 14 1 11.27 0.77
 0 14 -2 1.69 0.48
 0 14 2 1.71 0.44
 0 14 -3 3.36 0.58
 0 14 3 4.36 0.53
 0 14 -4 118.9 2.57
 0 14 4 114.37 2.32
 0 14 5 0.5 0.38
 0 -14 6 4.5 0.61
 0 -14 7 2.38 0.52
 0 -14 8 59.33 1.82
 0 -14 9 2.93 0.5
 0 -14 10 11.31 0.85
 0 -14 11 -0.65 0.37
 0 15 0 1.11 0.49
 0 15 1 -0.09 0.44
 0 15 2 85.13 2.13
 0 -15 3 0.64 0.45
 0 15 3 1.37 0.47
 0 -15 4 10.93 0.84
 0 15 4 12.5 0.84
 -1 0 19 0.71 0.28
 -1 0 18 15.24 0.65
 -1 0 17 0.79 0.27
 -1 0 16 3.87 0.38
 -1 0 15 0.36 0.2
 -1 0 14 1.47 0.26
 -1 0 13 6.61 0.4
 -1 0 12 814.21 5.4
 -1 0 11 16.66 0.56
 -1 0 10 345.8 2.71
 -1 0 9 9.51 0.43
 -1 0 8 207.77 1.81
 -1 0 7 6.43 0.36
 -1 0 6 264.28 2.09
 -1 0 5 0.18 0.15
 -1 0 4 4.43 0.28
 -1 0 3 0.08 0.11
 -1 0 2 1150.68 8.43
 -1 0 1 0.61 0.1
 -1 0 0 38.91 0.49
 -1 0 -1 0.22 0.06
 -1 0 -2 3363.32 33.74
 -1 0 -3 0.1 0.07
 -1 0 -4 2.31 0.16
 -1 0 -5 0.4 0.09
 1 0 6 238.31 1.94
 1 0 7 0.41 0.12
 1 0 8 120.13 1.11
 1 0 9 0.74 0.16
 1 0 10 325.8 2.42
 1 0 12 483.51 3.37
 1 0 13 5.23 0.33
 1 0 14 241.76 2.04
 1 0 15 6.72 0.41
 1 0 16 534.32 3.81
 -1 -1 20 11.32 0.56
 -1 -1 19 12.96 0.63
 -1 -1 18 9.61 0.59
 -1 1 18 10.81 0.51
 -1 -1 17 0.64 0.28
 -1 1 17 1.3 0.28
 -1 -1 16 5.62 0.43
 -1 1 16 5.73 0.45
 -1 -1 15 6.14 0.4
 -1 1 15 9.72 0.5
 -1 -1 14 262.83 2.46
 -1 1 14 266 2.39
 -1 -1 13 5.4 0.38
 -1 1 13 11.13 0.49
 -1 -1 12 20.07 0.61
 -1 1 12 21.3 0.6
 -1 -1 11 3.97 0.35
 -1 1 11 5.32 0.42
 -1 -1 10 320.89 2.61
 -1 1 10 346.84 2.72
 -1 -1 9 48.62 0.84
 -1 1 9 47.62 0.8
 -1 -1 8 25.23 0.6
 -1 1 8 25.77 0.57
 -1 -1 7 30.13 0.63
 -1 1 7 27.73 0.55
 -1 -1 6 266.91 2.14
 -1 1 6 254.84 2.03
 -1 -1 5 300.16 2.31
 -1 1 5 304.91 2.33
 -1 -1 4 54.35 0.74
 -1 1 4 53.5 0.68
 -1 -1 3 85.34 0.91
 -1 1 3 84.49 0.89
 -1 -1 2 646.66 4.49
 -1 1 2 657.72 4.64
 -1 -1 1 212.2 1.74
 -1 1 1 202.59 1.65
 -1 -1 0 782.34 6.08
 -1 1 0 800.96 5.64
 -1 -1 -1 276.67 2.57
 -1 1 -1 285.86 2.19
 -1 -1 -2 179.65 2.13
 -1 1 -2 191.56 1.57
 -1 1 -3 84.5 0.87
 -1 1 -4 557.12 3.83
 -1 1 -5 7.73 0.31
 -1 1 -6 45.31 0.65
 -1 1 -7 188.41 1.59
 1 1 8 1063.68 9.74
 1 -1 9 118.52 1.24
 1 1 9 122.21 1.18
 1 -1 10 46.88 0.76
 1 1 10 50.29 0.62
 1 -1 11 196.66 1.79
 1 1 11 191.62 1.62
 1 -1 12 238.11 2.07
 1 1 12 229.42 1.87
 1 -1 13 105.84 1.28
 1 1 13 117.62 1.16
 1 -1 14 373.49 2.94
 1 1 14 380.67 2.8
 1 -1 15 24.58 0.64
 1 1 15 31.4 0.6
 1 -1 16 69.11 1.08
 1 -1 17 0.86 0.23
 -1 -2 21 116.8 1.86
 -1 -2 20 70.9 1.38
 -1 -2 19 17.25 0.67
 -1 -2 18 36.11 0.94
 -1 -2 17 35.96 0.94
 -1 2 17 39.56 0.78
 -1 -2 16 229.6 2.44
 -1 2 16 217.13 2.07
 -1 -2 15 35.63 0.9
 -1 2 15 37.05 0.74
 -1 -2 14 -0.22 0.16
 -1 2 14 0.06 0.14
 -1 -2 13 0.82 0.24
 -1 2 13 2.24 0.26
 -1 -2 12 89.45 1.31
 -1 2 12 88.09 1.11
 -1 -2 11 257.84 2.41
 -1 2 11 260.08 2.19
 -1 -2 10 85.42 1.23
 -1 2 10 85.64 1.06
 -1 -2 9 12.98 0.52
 -1 2 9 12.61 0.44
 -1 -2 8 605.8 4.26
 -1 2 8 606.85 4.12
 -1 -2 7 326.73 2.64
 -1 2 7 321.68 2.44
 -1 -2 6 57.1 0.89
 -1 2 6 54.41 0.76
 -1 -2 5 1292.55 7.93
 -1 2 5 1340.93 8.35
 -1 -2 4 437.75 3.14
 -1 2 4 443.65 3.13
 -1 -2 3 0.84 0.18
 -1 2 3 33.74 0.59
 -1 -2 2 4.66 0.31
 -1 2 2 3.99 0.29
 -1 -2 1 91.65 0.96
 -1 2 1 95.93 1
 -1 2 0 568.98 3.84
 -1 2 -1 0.24 0.15
 1 2 1 0.64 0.13
 -1 2 -2 71.61 0.88
 1 2 2 65.6 0.7
 -1 2 -3 164.42 1.49
 1 2 3 160.6 1.39
 -1 2 -4 192.32 1.68
 1 2 4 187.1 1.66
 -1 2 -5 79.4 0.98
 1 2 5 74 0.8
 -1 2 -6 1755.41 10.42
 -1 2 -7 101.3 1.18
 -1 2 -8 177.27 1.69
 -1 2 -9 182.05 1.76
 1 -2 10 294.46 2.46
 1 -2 11 282.09 2.46
 1 -2 12 53.13 0.93
 1 -2 13 6.14 0.38
 1 -2 14 36.41 0.79
 1 -2 15 41.11 0.86
 1 -2 16 119.46 1.57
 1 -2 17 4.65 0.42
 1 -2 18 1.24 0.28
 -1 -3 22 1.57 0.32
 -1 -3 21 51.64 1.24
 -1 -3 20 32.2 1.01
 -1 -3 19 258.03 2.87
 -1 -3 18 122.84 1.87
 -1 -3 17 302.02 3.06
 -1 -3 16 27.12 0.84
 -1 3 16 18.04 0.54
 -1 -3 15 136.8 1.87
 -1 3 15 145.08 1.56
 -1 -3 14 4.96 0.47
 -1 3 14 3.79 0.33
 -1 -3 13 317.46 2.99
 -1 3 13 321.26 2.58
 -1 -3 12 4.48 0.38
 -1 3 12 5.17 0.34
 -1 -3 11 34.21 0.83
 -1 3 11 36.27 0.68
 -1 -3 10 2.08 0.28
 -1 3 10 1.71 0.2
 -1 -3 9 513.1 3.92
 -1 3 9 510.87 3.59
 -1 -3 8 27.3 0.73
 -1 3 8 28.22 0.6
 -1 -3 7 15.96 0.57
 -1 3 7 16.36 0.49
 -1 -3 6 108.49 1.35
 -1 3 6 113.95 1.22
 -1 -3 5 428.91 3.26
 -1 3 5 432.52 3.11
 -1 -3 4 27.68 0.63
 -1 3 4 26.68 0.57
 -1 3 3 10.67 0.4
 1 3 -3 10.68 0.46
 -1 3 2 2.77 0.34
 1 3 -2 3.05 0.29
 -1 3 1 149.18 1.46
 1 3 -1 149.75 1.44
 -1 3 0 247.46 2.07
 1 3 0 232.1 1.9
 -1 3 -1 21.96 0.58
 1 3 1 22.97 0.49
 -1 3 -2 146.36 1.49
 1 3 2 146.26 1.33
 -1 3 -3 249.62 2.13
 1 3 3 248.19 1.93
 -1 3 -4 63.02 0.95
 1 3 4 62 0.72
 -1 3 -5 55.09 0.9
 1 3 5 52.76 0.64
 -1 3 -6 38.03 0.75
 1 3 6 35.84 0.51
 -1 3 -7 -0.11 0.18
 1 3 7 -0.11 0.1
 -1 3 -8 76.13 1.12
 1 3 8 74.66 0.76
 -1 3 -9 73.55 1.11
 1 3 9 67.53 0.69
 -1 3 -10 53.05 0.97
 1 -3 12 27.87 0.73
 1 -3 13 65.85 1.14
 1 -3 14 8.46 0.49
 1 -3 15 24.82 0.74
 1 -3 16 17.87 0.62
 1 -3 17 57.29 1.14
 1 -3 18 92.42 1.51
 1 -3 19 68.46 1.32
 -1 -4 23 8.03 0.61
 -1 -4 22 16.66 0.84
 -1 -4 21 128.73 2.11
 -1 -4 20 5.2 0.52
 -1 -4 19 95.84 1.72
 -1 -4 18 18.96 0.81
 -1 -4 17 208.23 2.59
 -1 -4 16 3.28 0.46
 -1 4 16 7.55 0.44
 -1 -4 15 335.03 3.31
 -1 4 15 335.86 2.75
 -1 -4 14 6.59 0.47
 -1 4 14 7.06 0.39
 -1 -4 13 92.29 1.53
 -1 4 13 89.12 1.15
 -1 -4 12 40.1 0.98
 -1 4 12 36.87 0.72
 -1 -4 11 170.2 2.08
 -1 4 11 172.52 1.7
 -1 -4 10 57.23 1.14
 -1 4 10 58.78 0.9
 -1 -4 9 64.67 1.18
 -1 4 9 65.65 0.96
 -1 -4 8 32.01 0.82
 -1 4 8 31.46 0.67
 -1 -4 7 293.24 2.72
 -1 4 7 288.33 2.38
 -1 -4 6 4.57 0.42
 -1 4 6 3.64 0.31
 -1 4 5 85.9 1.12
 -1 4 4 -0.13 0.18
 1 4 -4 10.58 0.52
 -1 4 3 409.35 3.08
 1 4 -3 407.11 3.18
 -1 4 2 31.77 0.69
 1 4 -2 3.79 0.35
 -1 4 1 38.81 0.77
 1 4 -1 39.92 0.75
 -1 4 0 4.29 0.39
 1 4 0 0.52 0.17
 -1 4 -1 57.69 0.95
 1 4 1 57.48 0.87
 -1 4 -2 2.43 0.3
 1 4 2 0.29 0.17
 -1 4 -3 4.72 0.4
 1 4 3 6.17 0.33
 -1 4 -4 2.17 0.3
 1 4 4 2.27 0.24
 -1 4 -5 164.94 1.8
 1 4 5 158.11 1.44
 -1 4 -6 2.77 0.31
 1 4 6 2.12 0.22
 -1 4 -7 57.49 1.05
 1 4 7 54.55 0.71
 -1 4 -8 -0.09 0.17
 1 4 8 0.13 0.1
 -1 4 -9 12.5 0.51
 1 4 9 11.32 0.32
 -1 4 -10 62.65 1.12
 1 4 10 59.6 0.69
 -1 4 -11 17.67 0.65
 1 4 11 16.01 0.33
 1 4 12 3.97 0.19
 1 -4 13 -0.06 0.17
 1 -4 14 45.59 1.05
 1 -4 15 70.71 1.33
 1 -4 16 2.13 0.35
 1 -4 17 40.42 1.03
 1 -4 18 3.25 0.35
 1 -4 19 154.73 2.15
 1 -4 20 -0.07 0.28
 -1 -5 24 0.37 0.35
 -1 -5 23 114.61 2.11
 -1 -5 22 2.55 0.41
 -1 -5 21 2.55 0.43
 -1 -5 20 37.89 1.15
 -1 -5 19 75.41 1.62
 -1 -5 18 108.39 1.91
 -1 -5 17 45.91 1.22
 -1 -5 16 9.24 0.57
 -1 -5 15 20.03 0.78
 -1 5 15 21.26 0.59
 -1 -5 14 143.73 2.09
 -1 5 14 136.29 1.55
 -1 -5 13 79.48 1.5
 -1 5 13 76.62 1.11
 -1 -5 12 3.9 0.45
 -1 5 12 3.26 0.27
 -1 -5 11 49.51 1.15
 -1 5 11 47.05 0.84
 -1 -5 10 203.33 2.39
 -1 5 10 198.59 1.94
 -1 -5 9 289.86 2.94
 -1 5 9 276.91 2.44
 -1 -5 8 17.25 0.68
 -1 5 8 15.12 0.53
 -1 -5 7 18.16 0.69
 -1 5 7 17.55 0.59
 -1 5 6 462.61 3.5
 1 5 -6 501.45 4.04
 -1 5 5 285.22 2.51
 1 5 -5 282.25 2.68
 -1 5 4 167.37 1.79
 1 5 -4 176.95 1.98
 -1 5 3 114.37 1.45
 1 5 -3 109.34 1.45
 -1 5 2 60.05 1.04
 1 5 -2 72.82 1.13
 -1 5 1 158.44 1.77
 1 5 -1 152.65 1.7
 -1 5 0 6.16 0.39
 1 5 0 7.86 0.43
 -1 5 -1 149.12 1.73
 1 5 1 152.42 1.65
 -1 5 -2 31.65 0.79
 1 5 2 32.7 0.74
 -1 5 -3 192.7 2.07
 1 5 3 190.32 1.84
 -1 5 -4 0.25 0.17
 1 5 4 0.36 0.16
 -1 5 -5 437.22 3.58
 1 5 5 449.15 3.26
 -1 5 -6 -0.23 0.17
 1 5 6 -0.11 0.11
 -1 5 -7 4.85 0.45
 1 5 7 5.84 0.29
 -1 5 -8 24.15 0.76
 1 5 8 24.08 0.51
 -1 5 -9 143.89 1.88
 1 5 9 139.02 1.34
 -1 5 -10 49.89 1.07
 1 5 10 49.09 0.7
 -1 5 -11 0.05 0.24
 1 5 11 1.85 0.19
 -1 5 -12 6.69 0.52
 1 5 12 7.72 0.27
 1 -5 14 2.22 0.34
 1 -5 15 1.55 0.33
 1 -5 16 24.59 0.88
 1 -5 17 197.79 2.56
 1 -5 18 51.12 1.26
 1 -5 19 12.2 0.63
 1 -5 20 1.08 0.29
 1 -5 21 24.66 0.92
 -1 -6 24 4.54 0.59
 -1 -6 23 0.33 0.31
 -1 -6 22 12.55 0.73
 -1 -6 21 32.69 1.14
 -1 -6 20 5.38 0.55
 -1 -6 19 6.58 0.59
 -1 -6 18 13.91 0.74
 -1 -6 17 11.12 0.64
 -1 -6 16 80.38 1.66
 -1 -6 15 9.3 0.6
 -1 -6 14 5.34 0.49
 -1 6 14 5.19 0.41
 -1 -6 13 16.48 0.77
 -1 6 13 16.83 0.59
 -1 -6 12 89.66 1.67
 -1 6 12 88.86 1.29
 -1 -6 11 130.18 1.99
 -1 6 11 117.21 1.5
 -1 -6 10 0.31 0.24
 -1 6 10 -0.16 0.15
 -1 -6 9 18.46 0.73
 -1 6 9 17.71 0.57
 -1 -6 8 452.44 3.99
 -1 6 8 432.99 3.47
 -1 6 7 64.84 1.1
 -1 6 6 129.27 1.63
 1 6 -6 123.62 1.77
 -1 6 5 73.78 1.21
 1 6 -5 76.19 1.36
 -1 6 4 174.57 1.97
 1 6 -4 173.8 2.07
 -1 6 3 135.2 1.7
 1 6 -3 131.2 1.72
 -1 6 2 151.72 1.83
 1 6 -2 146.89 1.8
 -1 6 1 77.93 1.27
 1 6 -1 83.64 1.3
 -1 6 0 21.39 0.68
 1 6 0 30.16 0.76
 -1 6 -1 275.08 2.69
 1 6 1 276.92 2.58
 -1 6 -2 133.03 1.77
 1 6 2 138.95 1.67
 -1 6 -3 159.79 1.97
 1 6 3 155.03 1.74
 -1 6 -4 6.64 0.45
 1 6 4 8.22 0.43
 -1 6 -5 18.34 0.67
 1 6 5 18.94 0.56
 -1 6 -6 522.25 4.31
 1 6 6 507.05 3.72
 -1 6 -7 13.87 0.67
 1 6 7 12.87 0.43
 -1 6 -8 29.82 0.89
 1 6 8 27.88 0.61
 -1 6 -9 27.78 0.85
 1 6 9 28.13 0.6
 -1 6 -10 141.28 2
 1 6 10 123.98 1.36
 -1 6 -11 62.1 1.31
 1 6 11 58.53 0.85
 -1 6 -12 0.43 0.28
 -1 6 -13 30.77 0.99
 1 -6 14 87.52 1.64
 1 -6 15 63.01 1.42
 1 -6 16 92.22 1.75
 1 -6 17 24.31 0.94
 1 -6 18 15.21 0.77
 1 -6 19 6.43 0.52
 1 -6 20 89.68 1.81
 1 -6 21 19.53 0.84
 1 -6 22 0.23 0.31
 -1 -7 25 8.17 0.7
 -1 -7 24 19.05 0.92
 -1 -7 23 27.05 1.09
 -1 -7 22 5.83 0.6
 -1 -7 21 5.06 0.58
 -1 -7 20 15.27 0.85
 -1 -7 19 4.5 0.49
 -1 -7 18 1.64 0.36
 -1 -7 17 -0.36 0.24
 -1 -7 16 33.36 1.12
 -1 -7 15 27.25 1.02
 -1 -7 14 28.26 1.04
 -1 -7 13 70.27 1.59
 -1 7 13 64.91 1.14
 -1 -7 12 4.92 0.52
 -1 7 12 5.24 0.37
 -1 -7 11 11.98 0.66
 -1 7 11 13.24 0.54
 -1 -7 10 61.05 1.39
 -1 7 10 59.39 1.12
 -1 -7 9 25.64 0.89
 -1 7 9 24.47 0.73
 -1 -7 8 64.97 1.39
 -1 7 8 59 1.13
 -1 7 7 24.45 0.72
 1 7 -7 24.08 0.88
 -1 7 6 43.62 0.96
 1 7 -6 43.39 1.12
 -1 7 5 0.91 0.22
 1 7 -5 0.53 0.25
 -1 7 4 168.73 2.03
 1 7 -4 166.53 2.15
 -1 7 3 0.98 0.25
 1 7 -3 0.46 0.22
 -1 7 2 46.75 1.04
 1 7 -2 36.77 0.92
 -1 7 1 99.84 1.56
 1 7 -1 99.99 1.53
 -1 7 0 456.19 3.92
 1 7 0 432.22 3.68
 -1 7 -1 99.73 1.6
 1 7 1 92.21 1.43
 -1 7 -2 0.98 0.24
 1 7 2 0.59 0.24
 -1 7 -3 3.19 0.38
 1 7 3 3.77 0.4
 -1 7 -4 739.95 5.63
 1 7 4 707.33 5.1
 -1 7 -5 13.75 0.65
 1 7 5 11.1 0.52
 -1 7 -6 1.51 0.33
 1 7 6 0.85 0.22
 -1 7 -7 5.21 0.51
 1 7 7 7.41 0.42
 -1 7 -8 519.28 4.53
 1 7 8 501.46 3.81
 -1 7 -9 1.94 0.33
 1 7 9 6.49 0.36
 -1 7 -10 20.41 0.79
 1 7 10 19.79 0.56
 -1 7 -11 13.29 0.71
 -1 7 -12 307.32 3.43
 -1 7 -13 10.43 0.69
 1 -7 14 92.94 1.78
 1 -7 15 3.25 0.46
 1 -7 16 74.62 1.64
 1 -7 17 0.56 0.32
 1 -7 18 126.63 2.24
 1 -7 19 28.34 1.06
 1 -7 20 20.45 0.9
 1 -7 21 10.65 0.66
 1 -7 22 71.96 1.74
 1 -7 23 2.15 0.46
 -1 -8 26 24.86 1.15
 -1 -8 25 6.89 0.65
 -1 -8 24 5.31 0.59
 -1 -8 23 1.66 0.44
 -1 -8 22 12.23 0.83
 -1 -8 21 0.63 0.45
 -1 -8 20 28.18 1.14
 -1 -8 19 0.23 0.31
 -1 -8 18 3.91 0.45
 -1 -8 17 0.17 0.28
 -1 -8 16 9.17 0.67
 -1 -8 15 4.06 0.57
 -1 -8 14 18.4 0.92
 -1 -8 13 3.28 0.52
 -1 8 13 4.47 0.36
 -1 -8 12 96.68 1.9
 -1 8 12 92.58 1.47
 -1 -8 11 24.89 0.96
 -1 8 11 23.02 0.72
 -1 -8 10 79.35 1.67
 -1 8 10 77.35 1.35
 -1 -8 9 21.33 0.88
 -1 8 9 21.5 0.7
 -1 8 8 66.18 1.25
 -1 8 7 6.05 0.4
 1 8 -7 5.3 0.53
 -1 8 6 45.53 1.03
 1 8 -6 51.87 1.27
 -1 8 5 29.38 0.85
 1 8 -5 28.24 0.95
 -1 8 4 158.6 2.08
 1 8 -4 158.54 2.21
 -1 8 3 13.21 0.62
 1 8 -3 9.52 0.55
 -1 8 2 155.8 2.11
 1 8 -2 145.36 2.03
 -1 8 1 9.57 0.59
 1 8 -1 7.84 0.5
 -1 8 0 164.16 2.18
 1 8 0 158.46 2.08
 -1 8 -1 19.55 0.75
 1 8 1 21.18 0.73
 -1 8 -2 597.61 4.96
 1 8 2 565.7 4.53
 -1 8 -3 6.4 0.48
 1 8 3 4.35 0.42
 -1 8 -4 6.71 0.51
 1 8 4 3.39 0.38
 -1 8 -5 23.03 0.86
 1 8 5 25 0.76
 -1 8 -6 279.36 3.19
 1 8 6 266.38 2.68
 -1 8 -7 0.87 0.28
 1 8 7 1.79 0.28
 -1 8 -8 15.99 0.73
 1 8 8 15.5 0.59
 -1 8 -9 0.07 0.21
 1 8 9 3.08 0.37
 -1 8 -10 404.91 4.1
 1 8 10 376.29 3.22
 -1 8 -11 3.21 0.51
 -1 8 -12 184 2.69
 -1 8 -13 15.06 0.84
 1 -8 14 177.03 2.63
 1 -8 15 14.29 0.78
 1 -8 16 113.58 2.15
 1 -8 17 1.39 0.36
 1 -8 18 10.8 0.75
 1 -8 19 4.33 0.56
 1 -8 20 55.09 1.54
 1 -8 21 10.16 0.68
 1 -8 22 0.77 0.34
 1 -8 23 0 0.37
 -1 -9 25 7.61 0.7
 -1 -9 24 19.58 1.05
 -1 -9 23 56.25 1.75
 -1 -9 22 36.2 1.41
 -1 -9 21 0.63 0.38
 -1 -9 20 4.42 0.53
 -1 -9 19 5.23 0.54
 -1 -9 18 19.31 0.95
 -1 -9 17 2.07 0.44
 -1 -9 16 3.24 0.53
 -1 -9 15 11.95 0.78
 -1 -9 14 49.9 1.48
 -1 -9 13 69.01 1.71
 -1 -9 12 0.01 0.28
 -1 9 12 0.98 0.26
 -1 -9 11 4.6 0.52
 -1 9 11 5.91 0.43
 -1 -9 10 111.22 2.09
 -1 9 10 108.75 1.72
 -1 -9 9 69.62 1.62
 -1 9 9 72.47 1.39
 -1 -9 8 21.5 0.91
 -1 9 8 20.72 0.76
 -1 9 7 13.88 0.65
 -1 9 6 124.65 1.91
 1 9 -6 127.47 2.13
 -1 9 5 5.77 0.51
 1 9 -5 5.89 0.56
 -1 9 4 1.23 0.31
 1 9 -4 0.3 0.24
 -1 9 3 0.42 0.23
 1 9 -3 0.15 0.24
 -1 9 2 185.93 2.44
 1 9 -2 194.68 2.52
 -1 9 1 29.85 0.94
 1 9 -1 29.8 0.92
 -1 9 0 89.37 1.64
 1 9 0 85.14 1.56
 -1 9 -1 71.36 1.5
 1 9 1 68.02 1.37
 -1 9 -2 60.64 1.38
 1 9 2 61.05 1.27
 -1 9 -3 8.43 0.59
 1 9 3 9.52 0.51
 -1 9 -4 86.85 1.71
 1 9 4 84.28 1.48
 -1 9 -5 39.01 1.18
 1 9 5 38.64 0.97
 -1 9 -6 2.9 0.44
 1 9 6 2.9 0.34
 -1 9 -7 3.16 0.42
 1 9 7 3.72 0.37
 -1 9 -8 94.86 1.84
 1 9 8 92.72 1.49
 -1 9 -9 0.94 0.3
 1 9 9 0.6 0.22
 -1 9 -10 10.54 0.66
 -1 9 -11 20.5 0.93
 -1 9 -12 103.83 2.08
 -1 9 -13 54.27 1.52
 1 -9 14 121.2 2.25
 1 -9 15 2.32 0.4
 1 -9 16 9.41 0.67
 1 -9 17 9.35 0.69
 1 -9 18 57.44 1.63
 1 -9 19 21.03 1.03
 1 -9 20 1.13 0.37
 1 -9 21 10.59 0.71
 1 -9 22 59.77 1.68
 1 -9 23 7.69 0.63
 1 -9 24 3.65 0.59
 -1 -10 23 4.93 0.75
 -1 -10 22 9.06 0.84
 -1 -10 21 80.47 2.1
 -1 -10 20 25.82 1.18
 -1 -10 19 21.99 1.05
 -1 -10 18 12.57 0.81
 -1 -10 17 52.54 1.62
 -1 -10 16 74.41 1.91
 -1 -10 15 26.92 1.18
 -1 -10 14 7.66 0.71
 -1 -10 13 85.02 1.97
 -1 -10 12 47.36 1.47
 -1 -10 11 122.61 2.33
 -1 10 11 121.33 1.94
 -1 -10 10 12.22 0.75
 -1 10 10 12.15 0.68
 -1 -10 9 5.47 0.57
 -1 10 9 6.4 0.54
 -1 -10 8 28.22 1.07
 -1 10 8 28.54 0.94
 -1 10 7 44.94 1.16
 -1 10 6 6.84 0.51
 1 10 -6 7.03 0.61
 -1 10 5 0.62 0.26
 1 10 -5 0.49 0.32
 -1 10 4 35.99 1.06
 1 10 -4 35.55 1.16
 -1 10 3 30.62 0.97
 1 10 -3 29.9 1.04
 -1 10 2 31.48 1.01
 1 10 -2 32.63 1.06
 -1 10 1 32.41 1.02
 1 10 -1 34.17 1.05
 -1 10 0 21.24 0.86
 1 10 0 19.3 0.78
 -1 10 -1 42.72 1.23
 1 10 1 39.72 1.1
 -1 10 -2 12.63 0.72
 1 10 2 11.79 0.59
 -1 10 -3 60.51 1.51
 1 10 3 60.93 1.32
 -1 10 -4 22.81 0.95
 1 10 4 24.75 0.82
 -1 10 -5 2.52 0.44
 1 10 5 3.04 0.34
 -1 10 -6 34.25 1.13
 1 10 6 33.42 0.93
 -1 10 -7 5.28 0.5
 1 10 7 5.94 0.41
 -1 10 -8 1.25 0.32
 1 10 8 1.46 0.28
 -1 10 -9 17.13 0.83
 -1 10 -10 35.85 1.23
 -1 10 -11 20.72 0.98
 -1 10 -12 20.01 0.98
 1 -10 14 13.53 0.78
 1 -10 15 6.99 0.59
 1 -10 16 34.3 1.26
 1 -10 17 1.22 0.37
 1 -10 18 5.5 0.63
 1 -10 19 7.64 0.7
 1 -10 20 55.71 1.67
 1 -10 21 3.97 0.55
 1 -10 22 4.23 0.59
 -1 -11 21 7.44 0.74
 -1 -11 20 -0.1 0.4
 -1 -11 19 108.37 2.47
 -1 -11 18 21.08 1.07
 -1 -11 17 49.35 1.63
 -1 -11 16 7.58 0.71
 -1 -11 15 58.04 1.76
 -1 -11 14 4.68 0.65
 -1 -11 13 79.12 1.99
 -1 -11 12 2.63 0.5
 -1 -11 11 44.15 1.44
 -1 -11 10 0.47 0.32
 -1 11 10 0.59 0.27
 -1 -11 9 128.1 2.44
 -1 11 9 130.39 2.09
 -1 -11 8 10.16 0.72
 -1 11 8 10.62 0.6
 -1 -11 7 2.77 0.53
 -1 11 7 2.83 0.38
 -1 11 6 1.66 0.32
 -1 11 5 160.28 2.44
 -1 11 4 18.78 0.8
 1 11 -4 18.8 0.9
 -1 11 3 28.96 1.01
 1 11 -3 28.72 1.08
 -1 11 2 6.65 0.56
 1 11 -2 4.61 0.53
 -1 11 1 31.95 1.11
 1 11 -1 34.42 1.14
 -1 11 0 -0.13 0.29
 -1 11 -1 23.85 0.99
 1 11 1 24.97 0.93
 -1 11 -2 22.12 0.95
 1 11 2 23.55 0.88
 -1 11 -3 4.18 0.51
 1 11 3 4.56 0.42
 -1 11 -4 18.73 0.86
 1 11 4 18.31 0.76
 -1 11 -5 17.06 0.82
 1 11 5 16.5 0.7
 -1 11 -6 2.78 0.38
 1 11 6 3.06 0.38
 -1 11 -7 2.23 0.41
 1 11 7 3.32 0.38
 -1 11 -8 30.81 1.14
 -1 11 -9 25.37 1.08
 -1 11 -10 7.05 0.68
 -1 11 -11 3.48 0.59
 1 -11 13 0.59 0.33
 1 -11 14 1.68 0.43
 1 -11 15 0.67 0.36
 1 -11 16 10.1 0.74
 1 -11 17 20.98 1.05
 1 -11 18 2.57 0.52
 1 -11 19 6.61 0.7
 1 -11 20 0.83 0.45
 1 -11 21 29.19 1.25
 -1 -12 19 2.73 0.54
 -1 -12 18 0.29 0.4
 -1 -12 17 55.8 1.8
 -1 -12 16 0.54 0.41
 -1 -12 15 74.56 2.06
 -1 -12 14 14.04 0.95
 -1 -12 13 2.29 0.57
 -1 -12 12 16.3 0.96
 -1 -12 11 44.67 1.52
 -1 -12 10 1.26 0.42
 -1 -12 9 1.66 0.41
 -1 12 9 0.76 0.33
 -1 -12 8 5.35 0.56
 -1 12 8 6.33 0.54
 -1 -12 7 149.82 2.71
 -1 12 7 141.73 2.37
 -1 -12 6 0.36 0.32
 -1 12 6 0.41 0.31
 -1 -12 5 24.02 1.07
 -1 12 5 24.37 1
 -1 12 4 10.29 0.71
 -1 12 3 96.78 2.01
 1 12 -3 98.35 2.1
 -1 12 2 0.18 0.33
 1 12 -2 0.22 0.34
 -1 12 1 17.09 0.86
 1 12 -1 18.6 0.89
 -1 12 0 8.74 0.66
 1 12 0 6.94 0.62
 -1 12 -1 1.33 0.36
 1 12 1 1.41 0.4
 -1 12 -2 0.26 0.26
 1 12 2 -0.42 0.3
 -1 12 -3 10.37 0.65
 1 12 3 10.16 0.66
 -1 12 -4 0.25 0.27
 1 12 4 0.2 0.3
 -1 12 -5 0.45 0.3
 1 12 5 0.72 0.32
 -1 12 -6 17.45 0.87
 1 12 6 19.26 0.83
 -1 12 -7 115.32 2.34
 -1 12 -8 1.84 0.43
 -1 12 -9 2.16 0.47
 -1 12 -10 -0.71 0.35
 -1 12 -11 19.2 1.03
 1 -12 12 0.55 0.34
 1 -12 13 1.91 0.45
 1 -12 14 2.71 0.43
 1 -12 15 19 1
 1 -12 16 0.98 0.42
 1 -12 17 0.63 0.41
 1 -12 18 0.76 0.45
 -1 -13 15 22.48 1.18
 -1 -13 14 7.59 0.76
 -1 -13 13 31.18 1.39
 -1 -13 12 2.15 0.54
 -1 -13 11 0.83 0.46
 -1 -13 10 18.78 1.02
 -1 -13 9 44.84 1.55
 -1 -13 8 0.19 0.34
 -1 13 8 0.91 0.39
 -1 -13 7 8.38 0.72
 -1 13 7 8.76 0.65
 -1 -13 6 51.51 1.61
 -1 13 6 50.54 1.46
 -1 -13 5 87.67 2.11
 -1 13 5 87.03 1.94
 -1 -13 4 8.15 0.69
 -1 13 4 8.99 0.66
 -1 -13 3 32.39 1.25
 -1 13 3 32.29 1.18
 -1 13 2 5.49 0.55
 -1 13 1 45.86 1.41
 -1 13 0 32.17 1.16
 1 13 0 34.85 1.27
 -1 13 -1 24.69 1.02
 1 13 1 27.14 1.1
 -1 13 -2 13.04 0.76
 1 13 2 13.18 0.8
 -1 13 -3 18.2 0.9
 1 13 3 19.54 0.93
 -1 13 -4 75.54 1.9
 1 13 4 73.22 1.75
 -1 13 -5 51.13 1.56
 1 13 5 49.89 1.43
 -1 13 -6 2 0.46
 -1 13 -7 5.01 0.69
 -1 13 -8 75.5 2.04
 -1 13 -9 37.59 1.46
 1 -13 11 1.33 0.42
 1 -13 12 16.91 0.96
 1 -13 13 9.92 0.76
 1 -13 14 4.93 0.64
 1 -13 15 7.28 0.71
 -1 -14 11 22.54 1.23
 -1 -14 10 4.71 0.69
 -1 -14 9 0.71 0.46
 -1 -14 8 13.47 0.89
 -1 -14 7 14.43 0.92
 -1 14 7 13.61 0.75
 -1 -14 6 13.79 0.89
 -1 14 6 14.22 0.75
 -1 -14 5 0.29 0.36
 -1 14 5 1 0.36
 -1 -14 4 14.68 0.9
 -1 14 4 10.85 0.69
 -1 -14 3 11.42 0.81
 -1 14 3 9.96 0.63
 -1 -14 2 62.48 1.8
 -1 14 2 56.86 1.61
 -1 -14 1 6.39 0.64
 -1 14 1 5.44 0.5
 -1 -14 0 3.23 0.55
 -1 14 0 4.92 0.48
 -1 -14 -1 21.6 1.05
 -1 14 -1 20.76 0.98
 -1 14 -2 78 1.97
 -1 14 -3 18.25 0.97
 -1 14 -4 11.91 0.82
 -1 14 -5 4.88 0.66
 -1 14 -6 175.25 3.23
 -1 14 -7 0.17 0.5
 -1 14 -8 9.13 0.81
 1 -14 10 56.78 1.78
 -1 -15 4 44.47 1.6
 -1 15 4 43.39 1.42
 -1 -15 3 5.92 0.67
 -1 15 3 4.36 0.53
 -1 -15 2 16.92 0.98
 -1 15 2 13.33 0.8
 -1 -15 1 5.4 0.62
 -1 15 1 5.68 0.59
 -1 -15 0 57.08 1.75
 -1 15 0 52.34 1.68
 -1 15 -1 0.78 0.44
 -1 15 -2 5.5 0.7
 -1 15 -3 0.06 0.45
 -2 0 21 0.92 0.3
 -2 0 20 14.75 0.65
 -2 0 19 0.52 0.27
 -2 0 18 21.2 0.75
 -2 0 17 0.56 0.26
 -2 0 16 35.59 0.93
 -2 0 15 0.66 0.27
 -2 0 14 63.96 1.15
 -2 0 13 0.55 0.23
 -2 0 12 91.72 1.33
 -2 0 11 5.51 0.45
 -2 0 10 113.89 1.44
 -2 0 9 5.78 0.44
 -2 0 8 413.24 3.17
 -2 0 7 0.13 0.2
 -2 0 6 34.78 0.71
 -2 0 5 0.51 0.2
 -2 0 4 34.17 0.64
 -2 0 3 0.42 0.16
 -2 0 2 2.99 0.29
 -2 0 1 0.2 0.12
 -2 0 0 19.72 0.43
 -2 0 -1 0.22 0.12
 -2 0 -2 2.57 0.24
 -2 0 -3 0.63 0.13
 -2 0 -4 957.41 6.78
 -2 0 -5 0.24 0.1
 -2 0 -6 33.82 0.47
 -2 0 -7 0.02 0.08
 -2 0 -8 606.37 4.19
 2 0 10 213.36 1.72
 2 0 11 0.5 0.12
 2 0 12 741.94 4.85
 2 0 13 -0.22 0.13
 2 0 14 61.14 0.82
 2 0 15 3.5 0.31
 -2 -1 22 71.13 1.49
 -2 -1 21 108.18 1.8
 -2 -1 20 34.5 1
 -2 1 20 36.36 0.92
 -2 -1 19 19.75 0.74
 -2 1 19 22.38 0.73
 -2 -1 18 3.34 0.41
 -2 1 18 3.94 0.42
 -2 -1 17 38.44 0.97
 -2 1 17 38.17 0.92
 -2 -1 16 8.63 0.53
 -2 1 16 12.06 0.58
 -2 -1 15 76.16 1.31
 -2 1 15 71.52 1.22
 -2 -1 14 26.28 0.79
 -2 1 14 28.01 0.77
 -2 -1 13 31.1 0.83
 -2 1 13 33.2 0.81
 -2 -1 12 231.13 2.3
 -2 1 12 233.37 2.26
 -2 -1 11 7.85 0.46
 -2 1 11 9.04 0.5
 -2 -1 10 -0.06 0.19
 -2 1 10 0.06 0.2
 -2 -1 9 58.87 1
 -2 1 9 56.35 0.94
 -2 -1 8 176 1.78
 -2 1 8 166.35 1.68
 -2 -1 7 187.49 1.81
 -2 1 7 181.73 1.73
 -2 -1 6 100.89 1.22
 -2 1 6 92.79 1.12
 -2 -1 5 244.76 2.08
 -2 1 5 255.65 2.13
 -2 -1 4 25.12 0.57
 -2 1 4 23.07 0.54
 -2 -1 3 340.71 2.58
 -2 1 3 334.28 2.53
 -2 -1 2 2.54 0.25
 -2 1 2 2.4 0.24
 -2 -1 1 186.03 1.61
 -2 1 1 186.6 1.6
 -2 -1 0 9.72 0.35
 -2 1 0 10.1 0.37
 -2 -1 -1 488.58 3.59
 -2 1 -1 539.47 3.7
 -2 -1 -2 548.24 4.17
 -2 1 -2 567.97 3.85
 -2 -1 -3 9.8 0.26
 -2 1 -3 10.46 0.35
 -2 -1 -4 0.92 0.1
 -2 1 -4 0.91 0.17
 -2 1 -5 19.76 0.45
 -2 1 -6 142.88 1.32
 -2 1 -7 311.49 2.34
 -2 1 -8 91.41 1.02
 -2 1 -9 207.93 1.77
 -2 1 -10 274.58 2.2
 2 -1 11 244.43 2.03
 2 -1 12 2.44 0.28
 2 -1 13 0.23 0.16
 2 -1 14 456.07 3.35
 2 -1 15 90.46 1.17
 2 -1 16 34.86 0.74
 -2 -2 23 79.98 1.59
 -2 -2 22 26.45 0.95
 -2 -2 21 3.42 0.49
 -2 -2 20 72.18 1.5
 -2 -2 19 227 2.7
 -2 2 19 237.06 2.45
 -2 -2 18 148.15 2.06
 -2 2 18 136.24 1.74
 -2 -2 17 36.53 0.98
 -2 2 17 30.88 0.78
 -2 -2 16 8.67 0.51
 -2 2 16 10.2 0.47
 -2 -2 15 156.37 2
 -2 2 15 151.68 1.77
 -2 -2 14 184.15 2.15
 -2 2 14 195.13 2.04
 -2 -2 13 0.04 0.2
 -2 2 13 2.32 0.29
 -2 -2 12 4.89 0.47
 -2 2 12 5.09 0.36
 -2 -2 11 144.03 1.76
 -2 2 11 135.25 1.55
 -2 -2 10 143.86 1.71
 -2 2 10 148.29 1.63
 -2 -2 9 535.83 3.99
 -2 2 9 552.03 3.96
 -2 -2 8 9.74 0.51
 -2 2 8 11.35 0.47
 -2 -2 7 18.03 0.6
 -2 2 7 17.72 0.55
 -2 -2 6 985.18 6.31
 -2 2 6 969.28 6.17
 -2 -2 5 378.95 2.92
 -2 2 5 380.42 2.86
 -2 -2 4 950.37 6.06
 -2 2 4 970.22 6.14
 -2 -2 3 441.55 3.2
 -2 2 3 477.23 3.37
 -2 -2 2 402.52 2.94
 -2 2 2 397.9 2.92
 -2 -2 1 299.62 2.31
 -2 2 1 303.32 2.36
 -2 -2 0 175.14 1.53
 -2 2 0 178.25 1.62
 -2 -2 -1 104.59 1.05
 -2 2 -1 104.43 1.15
 -2 -2 -2 179.28 1.51
 -2 2 -2 191.79 1.71
 -2 -2 -3 146.52 1.29
 -2 2 -3 149.88 1.46
 -2 -2 -4 22.94 0.38
 -2 2 -4 24.49 0.57
 -2 -2 -5 517.43 4.96
 -2 2 -5 570.3 3.91
 -2 2 -6 110.25 1.24
 -2 2 -7 89.2 1.11
 -2 2 -8 127.65 1.39
 -2 2 -9 245.14 2.15
 -2 2 -10 5.84 0.33
 -2 2 -11 152.92 1.62
 2 -2 13 140.9 1.61
 2 -2 14 31.83 0.74
 2 -2 15 15.61 0.56
 2 -2 16 89.7 1.3
 2 -2 17 29.7 0.75
 -2 -3 24 50.02 1.38
 -2 -3 23 4.88 0.61
 -2 -3 22 3.39 0.52
 -2 -3 21 169.29 2.41
 -2 -3 20 20.05 0.79
 -2 -3 19 0.65 0.31
 -2 -3 18 50.99 1.25
 -2 3 18 63.53 1.13
 -2 -3 17 382.01 3.66
 -2 3 17 374.04 3.19
 -2 -3 16 194.11 2.39
 -2 3 16 177.38 1.95
 -2 -3 15 73.97 1.4
 -2 3 15 77.73 1.2
 -2 -3 14 2.45 0.34
 -2 3 14 1.77 0.26
 -2 -3 13 258.78 2.69
 -2 3 13 268.58 2.45
 -2 -3 12 6.72 0.49
 -2 3 12 7.17 0.4
 -2 -3 11 131.5 1.75
 -2 3 11 131.26 1.53
 -2 -3 10 2.49 0.33
 -2 3 10 2.05 0.28
 -2 -3 9 435.7 3.58
 -2 3 9 423.22 3.25
 -2 -3 8 43.43 0.91
 -2 3 8 43.23 0.82
 -2 -3 7 240.33 2.31
 -2 3 7 239.53 2.14
 -2 -3 6 1.14 0.26
 -2 3 6 0.94 0.2
 -2 -3 5 277.35 2.44
 -2 3 5 265.41 2.28
 -2 -3 4 464.23 3.48
 -2 3 4 469.84 3.42
 -2 -3 3 445.85 3.32
 -2 3 3 454.46 3.35
 -2 -3 2 141.61 1.5
 -2 3 2 178.75 1.74
 -2 -3 1 6.54 0.38
 -2 3 1 6.28 0.38
 -2 -3 0 223.41 1.91
 -2 3 0 227.85 2.04
 -2 -3 -1 487.29 3.41
 -2 3 -1 497.83 3.6
 -2 -3 -2 215.46 1.79
 -2 3 -2 207.3 1.93
 -2 -3 -3 31.05 0.55
 -2 3 -3 27.39 0.65
 -2 -3 -4 315.66 2.37
 -2 3 -4 317.27 2.62
 -2 -3 -5 353.4 2.62
 -2 3 -5 363.48 2.9
 -2 -3 -6 28.27 0.42
 -2 3 -6 28.73 0.69
 -2 -3 -7 480.94 4.03
 -2 3 -7 473.79 3.56
 -2 3 -8 40.93 0.81
 -2 3 -9 33.16 0.76
 -2 3 -10 48.19 0.93
 -2 3 -11 104.71 1.4
 -2 3 -12 14.29 0.54
 -2 3 -13 2.74 0.31
 2 -3 14 8.68 0.46
 2 -3 15 40.35 0.91
 2 -3 16 4.34 0.41
 2 -3 17 8.49 0.47
 2 -3 18 3.12 0.33
 -2 -4 24 2.04 0.42
 -2 -4 23 83.07 1.74
 -2 -4 22 10.63 0.66
 -2 -4 21 28.16 1.01
 -2 -4 20 6.27 0.62
 -2 -4 19 257.24 3.06
 -2 -4 18 33.53 1.06
 -2 -4 17 49.94 1.23
 -2 4 17 49.17 0.96
 -2 -4 16 5.62 0.51
 -2 4 16 5.41 0.37
 -2 -4 15 326.89 3.34
 -2 4 15 328.56 2.9
 -2 -4 14 5.95 0.53
 -2 4 14 4.3 0.33
 -2 -4 13 192.69 2.36
 -2 4 13 199.12 2.05
 -2 -4 12 8.8 0.56
 -2 4 12 7.54 0.41
 -2 -4 11 333.71 3.19
 -2 4 11 341.74 2.9
 -2 -4 10 0.08 0.18
 -2 4 10 0.44 0.22
 -2 -4 9 200.45 2.25
 -2 4 9 215.36 2.12
 -2 -4 8 6.15 0.44
 -2 4 8 6.05 0.41
 -2 -4 7 289.19 2.75
 -2 4 7 289.06 2.52
 -2 -4 6 37.98 0.89
 -2 4 6 37.94 0.8
 -2 -4 5 537.98 4.07
 -2 4 5 531.2 3.91
 -2 -4 4 18.49 0.63
 -2 4 4 18.77 0.6
 -2 -4 3 2.14 0.3
 -2 4 3 1.07 0.24
 -2 -4 2 23.34 0.66
 -2 4 2 3.57 0.37
 -2 -4 1 503.98 3.68
 -2 4 1 493.8 3.7
 -2 -4 0 28.56 0.67
 -2 -4 -1 201.16 1.87
 -2 4 -1 212.34 2.08
 -2 -4 -2 68.05 0.94
 -2 4 -2 70.09 1.12
 -2 -4 -3 252.43 2.09
 -2 4 -3 240.79 2.29
 -2 -4 -4 3.43 0.27
 -2 4 -4 0.06 0.17
 -2 -4 -5 19.41 0.44
 -2 4 -5 19.71 0.63
 -2 -4 -6 10.31 0.32
 -2 4 -6 10.15 0.53
 -2 -4 -7 136.06 1.24
 -2 4 -7 131.26 1.64
 -2 -4 -8 6.58 0.24
 -2 4 -8 6.1 0.4
 -2 -4 -9 227.76 1.83
 -2 4 -9 232.35 2.38
 -2 4 -10 0.03 0.19
 -2 4 -11 6.37 0.41
 -2 4 -12 42.48 0.95
 -2 4 -13 23.45 0.76
 2 -4 15 0.26 0.2
 2 -4 16 0.21 0.2
 2 -4 17 44.63 1.09
 2 -4 18 0.71 0.28
 2 -4 19 53.48 1.19
 -2 -5 25 46.49 1.37
 -2 -5 24 21.27 0.95
 -2 -5 23 52.47 1.45
 -2 -5 22 4.99 0.61
 -2 -5 21 88.8 1.86
 -2 -5 20 27.97 1.01
 -2 -5 19 11.92 0.69
 -2 -5 18 10.74 0.66
 -2 -5 17 336.09 3.64
 -2 -5 16 182.76 2.53
 -2 5 16 189.1 2.08
 -2 -5 15 93.58 1.73
 -2 5 15 95.51 1.39
 -2 -5 14 0.06 0.25
 -2 5 14 0.14 0.16
 -2 -5 13 232.64 2.77
 -2 5 13 234.48 2.36
 -2 -5 12 17.45 0.71
 -2 5 12 16.28 0.57
 -2 -5 11 291.74 3.08
 -2 5 11 295.83 2.71
 -2 -5 10 13.42 0.62
 -2 5 10 12.14 0.54
 -2 -5 9 217.66 2.49
 -2 5 9 219.26 2.22
 -2 -5 8 69.27 1.32
 -2 5 8 69.27 1.15
 -2 -5 7 648.94 4.97
 -2 5 7 646.71 4.68
 -2 -5 6 13.8 0.61
 -2 5 6 13.85 0.53
 -2 -5 5 16.53 0.66
 -2 5 5 21.19 0.64
 -2 -5 4 139.09 1.75
 -2 5 4 132.3 1.64
 -2 -5 3 570.69 4.33
 -2 5 3 581.13 4.32
 -2 -5 2 13.61 0.55
 -2 5 2 9.86 0.52
 -2 -5 1 40.26 0.85
 -2 5 1 41.75 0.9
 -2 -5 0 36.5 0.79
 -2 5 0 39.03 0.88
 -2 5 -1 95.31 1.41
 -2 5 -2 6.16 0.43
 -2 5 -3 32.18 0.81
 2 5 3 35.97 0.73
 -2 5 -4 193.74 2.14
 2 5 4 197.15 1.85
 -2 5 -5 249.89 2.53
 2 5 5 238.48 2.05
 -2 5 -6 69.53 1.25
 2 5 6 72.46 0.95
 -2 5 -7 111.36 1.6
 -2 5 -8 13.59 0.58
 -2 5 -9 3.63 0.4
 -2 5 -10 24.38 0.8
 -2 5 -11 101.43 1.59
 -2 5 -12 1.7 0.27
 -2 5 -13 -0.04 0.2
 -2 5 -14 50.83 1.2
 2 -5 16 -0.01 0.21
 2 -5 17 0.02 0.24
 2 -5 18 35.86 1.07
 2 -5 19 55.16 1.32
 2 -5 20 34.82 1.04
 -2 -6 26 35.15 1.26
 -2 -6 25 48.28 1.47
 -2 -6 24 1.48 0.45
 -2 -6 23 70.77 1.76
[truncated: 6,911,711 more chars]
