# Supplementary material for: Enhancing hydrogen positions in X-ray structures of transition metal hydride complexes with dynamic quantum crystallography
Source: IUCrJ. 2023 Nov 22;11(Pt 1):45–56. doi: 10.1107/S205225252300951X (PMC10833390; doi:10.1107/S205225252300951X)
Supplement: Supplementary file 6 [file m-11-00045-sup5.cif]

data_TIWXOP_HAR_0_HADPs
_database_code_depnum_ccdc_archive   'CCDC 2263945'
_audit_creation_date               2022-06-01
_audit_creation_method
;
Olex2 1.3
(compiled 2020.11.12 svn.r5f609507 for OlexSys, GUI svn.r6226)
;
_audit_contact_author_address      ?
_audit_contact_author_email        ?
_audit_contact_author_name         ''
_audit_contact_author_phone        ?
_publ_contact_author_id_orcid      ?
_publ_section_references
;
Bourhis, L.J., Dolomanov, O.V., Gildea, R.J., Howard, J.A.K., Puschmann, H.
 (2015). Acta Cryst. A71, 59-75.

Dolomanov, O.V., Bourhis, L.J., Gildea, R.J, Howard, J.A.K. & Puschmann, H.
 (2009), J. Appl. Cryst. 42, 339-341.
;
_chemical_formula_moiety           'C20 H31 N2 O Sb Si2'
_chemical_formula_sum              'C20 H31 N2 O Sb Si2'
_chemical_formula_weight           493.413
loop_
  _atom_type_symbol
  _atom_type_scat_dispersion_real
  _atom_type_scat_dispersion_imag
  _atom_type_scat_Cromer_Mann_a1
  _atom_type_scat_Cromer_Mann_a2
  _atom_type_scat_Cromer_Mann_a3
  _atom_type_scat_Cromer_Mann_a4
  _atom_type_scat_Cromer_Mann_b1
  _atom_type_scat_Cromer_Mann_b2
  _atom_type_scat_Cromer_Mann_b3
  _atom_type_scat_Cromer_Mann_b4
  _atom_type_scat_Cromer_Mann_c
  _atom_type_scat_source
  _atom_type_scat_dispersion_source
 C 0.00330 0.00160 2.31000 1.02000 1.58860 0.86500 20.84390 10.20750 0.56870
 51.65120 0.215599998832
 'International Tables Volume C Table 6.1.1.4 (pp. 500-502)' custom
 H 0.00000 0.00000 0.49300 0.32291 0.14019 0.04081 10.51090 26.12570 3.14236
 57.79970 0.0030380000826
 'International Tables Volume C Table 6.1.1.4 (pp. 500-502)' custom
 O 0.01060 0.00600 3.04850 2.28680 1.54630 0.86700 13.27710 5.70110 0.32390
 32.90890 0.250800013542
 'International Tables Volume C Table 6.1.1.4 (pp. 500-502)' custom
 N 0.00610 0.00330 12.21260 3.13220 2.01250 1.16630 0.00570 9.89330 28.99750
 0.58260 -11.5290002823
 'International Tables Volume C Table 6.1.1.4 (pp. 500-502)' custom
 Si 0.08170 0.07040 6.29150 3.03530 1.98910 1.54100 2.43860 32.33370 0.67850
 81.69370 1.14069998264
 'International Tables Volume C Table 6.1.1.4 (pp. 500-502)' custom
 Sb 0.00000 0.00000 19.64180 19.04550 5.03710 2.68270 5.30340 0.46070 27.90740
 75.28250 4.59089994431
 'International Tables Volume C Table 6.1.1.4 (pp. 500-502)' custom

_space_group_crystal_system        'triclinic'
_space_group_IT_number             2
_space_group_name_H-M_alt          'P -1'
_space_group_name_Hall             '-P 1'
loop_
  _space_group_symop_id
  _space_group_symop_operation_xyz
 1 x,y,z
 2 -x,-y,-z

_symmetry_Int_Tables_number        2
_cell_length_a                     7.6028(5)
_cell_length_b                     11.5896(8)
_cell_length_c                     13.8020(7)
_cell_angle_alpha                  99.459(5)
_cell_angle_beta                   100.012(5)
_cell_angle_gamma                  107.557(6)
_cell_volume                       1110.98(13)
_cell_formula_units_Z              2
_cell_measurement_reflns_used      5427
_cell_measurement_temperature      120.01(10)
_cell_measurement_theta_max        28.961
_cell_measurement_theta_min        3.794
_cell_measurement_wavelength       0.71073
_exptl_absorpt_coefficient_mu      1.361
_exptl_absorpt_correction_T_max    1
_exptl_absorpt_correction_T_min    0.744
_exptl_absorpt_correction_type     gaussian
_exptl_absorpt_process_details
;
        CrysAlisPro 1.171.38.46 (Rigaku Oxford Diffraction, 2015)
Numerical absorption correction based on gaussian integration over
                        a multifaceted crystal model
        Empirical absorption correction using spherical harmonics,
 implemented in SCALE3 ABSPACK scaling algorithm.
;
_exptl_crystal_colour              colourless
_exptl_crystal_colour_primary      colourless
_exptl_crystal_density_diffrn      1.475
_exptl_crystal_density_method      'not measured'
_exptl_crystal_description         block
_exptl_crystal_F_000               503.265
loop_
  _exptl_crystal_face_index_h
  _exptl_crystal_face_index_k
  _exptl_crystal_face_index_l
  _exptl_crystal_face_perp_dist
 -11 5 6 0.0765
 4 2 15 0.0635
 2 -5 -17 0.0497
 10 -8 -7 0.0783
 -4 -2 -14 0.0431
 -2 -9 -11 0.0407
 -4 6 17 0.0627
 1 15 -8 0.038
 3 5 -19 0.0526
 -2 15 3 0.0475
 6 -15 -1 0.0538
 4 -12 14 0.0481
 7 -3 11 0.0654
 4 12 -4 0.0422
 2 13 5 0.0448
 -2 5 17 0.0559
 6 10 -11 0.0517
 -1 -15 8 0.0286
 -1 9 -17 0.03
 -3 15 -9 0.0361
 -5 14 6 0.047

_exptl_crystal_size_max            0.169
_exptl_crystal_size_mid            0.105
_exptl_crystal_size_min            0.067
_diffrn_reflns_av_R_equivalents    0.0302
_diffrn_reflns_av_unetI/netI       0.0516
_diffrn_reflns_Laue_measured_fraction_full  0.9975
_diffrn_reflns_Laue_measured_fraction_max  0.9978
_diffrn_reflns_limit_h_max         9
_diffrn_reflns_limit_h_min         -9
_diffrn_reflns_limit_k_max         14
_diffrn_reflns_limit_k_min         -13
_diffrn_reflns_limit_l_max         13
_diffrn_reflns_limit_l_min         -17
_diffrn_reflns_number              8520
_diffrn_reflns_point_group_measured_fraction_full  0.9975
_diffrn_reflns_point_group_measured_fraction_max  0.9978
_diffrn_reflns_theta_full          25.2417
_diffrn_reflns_theta_max           26.37
_diffrn_reflns_theta_min           3.37
_diffrn_ambient_temperature        120.01(10)
_diffrn_detector_area_resol_mean   8.0856
_diffrn_measured_fraction_theta_full  0.9975
_diffrn_measured_fraction_theta_max  0.9978
_diffrn_measurement_device         'four-circle diffractometer'
_diffrn_measurement_device_type    'SuperNova, Dual, Cu at zero, EosS2'
_diffrn_measurement_method         '\w scans'
_diffrn_radiation_type             'Mo K\a'
_diffrn_radiation_wavelength       0.71073
_reflns_Friedel_coverage           0.0
_reflns_limit_h_max                9
_reflns_limit_h_min                -9
_reflns_limit_k_max                14
_reflns_limit_k_min                -14
_reflns_limit_l_max                17
_reflns_limit_l_min                0
_reflns_number_gt                  4181
_reflns_number_total               4543
_reflns_threshold_expression       I>=2u(I)
_computing_cell_refinement         'CrysAlisPro 1.171.38.46 (Rigaku OD, 2015)'
_computing_data_collection         'CrysAlisPro 1.171.38.46 (Rigaku OD, 2015)'
_computing_data_reduction          'CrysAlisPro 1.171.38.46 (Rigaku OD, 2015)'
_computing_molecular_graphics      'Olex2 1.3 (Dolomanov et al., 2009)'
_computing_publication_material    'Olex2 1.3 (Dolomanov et al., 2009)'
_computing_structure_refinement    'olex2.refine 1.3 (Bourhis et al., 2015)'
_refine_diff_density_max           1.0126
_refine_diff_density_min           -0.7933
_refine_diff_density_rms           0.1192
_refine_ls_d_res_high              0.8000
_refine_ls_d_res_low               6.0398
_refine_ls_goodness_of_fit_ref     1.0169
_refine_ls_hydrogen_treatment      refxyz
_refine_ls_matrix_type             full
_refine_ls_number_constraints      0
_refine_ls_number_parameters       328
_refine_ls_number_reflns           4543
_refine_ls_number_restraints       0
_refine_ls_R_factor_all            0.0357
_refine_ls_R_factor_gt             0.0320
_refine_ls_restrained_S_all        1.0169
_refine_ls_shift/su_max            0.0009
_refine_ls_shift/su_mean           0.0000
_refine_ls_structure_factor_coef   Fsqd
_refine_ls_weighting_details      
 'w=1/[\s^2^(Fo^2^)+(0.0331P)^2^+0.5539P] where P=(Fo^2^+2Fc^2^)/3'
_refine_ls_weighting_scheme        calc
_refine_ls_wR_factor_gt            0.0726
_refine_ls_wR_factor_ref           0.0753
_olex2_refinement_description
;
1. Others
 Fixed U11: H1A(0) H3(0) H4(0) H5(0) H7A(0) H7B(0) H7C(0) H8A(0) H8B(0) H8C(0)
 H9A(0) H9B(0) H9C(0) H10A(0) H10B(0) H10C(0) H11A(0) H11B(0) H11C(0) H12A(0)
 H12B(0) H12C(0) H15(0) H16(0) H17(0) H19A(0) H19B(0) H19C(0) H20A(0) H20B(0)
 H20C(0)
 Fixed U12: H1A(0) H3(0) H4(0) H5(0) H7A(0) H7B(0) H7C(0) H8A(0) H8B(0) H8C(0)
 H9A(0) H9B(0) H9C(0) H10A(0) H10B(0) H10C(0) H11A(0) H11B(0) H11C(0) H12A(0)
 H12B(0) H12C(0) H15(0) H16(0) H17(0) H19A(0) H19B(0) H19C(0) H20A(0) H20B(0)
 H20C(0)
 Fixed U13: H1A(0) H3(0) H4(0) H5(0) H7A(0) H7B(0) H7C(0) H8A(0) H8B(0) H8C(0)
 H9A(0) H9B(0) H9C(0) H10A(0) H10B(0) H10C(0) H11A(0) H11B(0) H11C(0) H12A(0)
 H12B(0) H12C(0) H15(0) H16(0) H17(0) H19A(0) H19B(0) H19C(0) H20A(0) H20B(0)
 H20C(0)
 Fixed U22: H1A(0) H3(0) H4(0) H5(0) H7A(0) H7B(0) H7C(0) H8A(0) H8B(0) H8C(0)
 H9A(0) H9B(0) H9C(0) H10A(0) H10B(0) H10C(0) H11A(0) H11B(0) H11C(0) H12A(0)
 H12B(0) H12C(0) H15(0) H16(0) H17(0) H19A(0) H19B(0) H19C(0) H20A(0) H20B(0)
 H20C(0)
 Fixed U23: H1A(0) H3(0) H4(0) H5(0) H7A(0) H7B(0) H7C(0) H8A(0) H8B(0) H8C(0)
 H9A(0) H9B(0) H9C(0) H10A(0) H10B(0) H10C(0) H11A(0) H11B(0) H11C(0) H12A(0)
 H12B(0) H12C(0) H15(0) H16(0) H17(0) H19A(0) H19B(0) H19C(0) H20A(0) H20B(0)
 H20C(0)
 Fixed U33: H1A(0) H3(0) H4(0) H5(0) H7A(0) H7B(0) H7C(0) H8A(0) H8B(0) H8C(0)
 H9A(0) H9B(0) H9C(0) H10A(0) H10B(0) H10C(0) H11A(0) H11B(0) H11C(0) H12A(0)
 H12B(0) H12C(0) H15(0) H16(0) H17(0) H19A(0) H19B(0) H19C(0) H20A(0) H20B(0)
 H20C(0)
;
loop_
  _atom_site_label
  _atom_site_type_symbol
  _atom_site_fract_x
  _atom_site_fract_y
  _atom_site_fract_z
  _atom_site_U_iso_or_equiv
  _atom_site_adp_type
  _atom_site_occupancy
  _atom_site_refinement_flags_posn
 Sb Sb 0.72530(3) 0.536326(18) 0.644329(13) 0.01312(8) Uani 1.000000 .
 H1A H 0.880(4) 0.519(3) 0.562(2) 0.000000 Uani 1.000000 .
 Si1 Si 1.01933(12) 0.42362(8) 0.76618(6) 0.01312(17) Uani 1.000000 .
 Si2 Si 1.15156(11) 0.70706(8) 0.78232(6) 0.01252(17) Uani 1.000000 .
 O O 1.1414(3) 0.5721(2) 0.80503(16) 0.0198(5) Uani 1.000000 .
 N1 N 0.7850(3) 0.4129(2) 0.72356(17) 0.0133(5) Uani 1.000000 .
 N2 N 0.9185(3) 0.6972(2) 0.73798(17) 0.0128(5) Uani 1.000000 .
 C1 C 0.6278(4) 0.3103(3) 0.7280(2) 0.0118(6) Uani 1.000000 .
 C2 C 0.5384(4) 0.2093(3) 0.6434(2) 0.0150(6) Uani 1.000000 .
 C3 C 0.3880(4) 0.1086(3) 0.6498(2) 0.0191(7) Uani 1.000000 .
 H3 H 0.320(4) 0.031(3) 0.5885(19) 0.000000 Uani 1.000000 .
 C4 C 0.3253(4) 0.1055(3) 0.7384(2) 0.0201(7) Uani 1.000000 .
 H4 H 0.210(4) 0.023(3) 0.7395(19) 0.000000 Uani 1.000000 .
 C5 C 0.4125(5) 0.2056(3) 0.8207(2) 0.0188(7) Uani 1.000000 .
 H5 H 0.366(4) 0.203(3) 0.8824(19) 0.000000 Uani 1.000000 .
 C6 C 0.5601(4) 0.3089(3) 0.8163(2) 0.0151(6) Uani 1.000000 .
 C7 C 0.6022(5) 0.2096(3) 0.5466(2) 0.0227(7) Uani 1.000000 .
 H7A H 0.547(4) 0.131(3) 0.493(2) 0.000000 Uani 1.000000 .
 H7B H 0.751(4) 0.230(3) 0.554(2) 0.000000 Uani 1.000000 .
 H7C H 0.562(4) 0.276(3) 0.504(2) 0.000000 Uani 1.000000 .
 C8 C 0.6402(6) 0.4184(3) 0.9055(3) 0.0265(8) Uani 1.000000 .
 H8A H 0.567(4) 0.452(3) 0.917(2) 0.000000 Uani 1.000000 .
 H8B H 0.769(4) 0.490(3) 0.897(2) 0.000000 Uani 1.000000 .
 H8C H 0.654(4) 0.388(3) 0.9776(19) 0.000000 Uani 1.000000 .
 C9 C 1.1192(5) 0.3585(4) 0.6657(3) 0.0257(8) Uani 1.000000 .
 H9A H 1.090(4) 0.386(3) 0.599(2) 0.000000 Uani 1.000000 .
 H9B H 1.060(4) 0.256(3) 0.641(2) 0.000000 Uani 1.000000 .
 H9C H 1.257(4) 0.379(3) 0.687(2) 0.000000 Uani 1.000000 .
 C10 C 1.0474(5) 0.3478(3) 0.8725(2) 0.0204(7) Uani 1.000000 .
 H10A H 1.194(4) 0.368(3) 0.904(2) 0.000000 Uani 1.000000 .
 H10B H 0.984(4) 0.237(3) 0.849(2) 0.000000 Uani 1.000000 .
 H10C H 0.992(4) 0.375(3) 0.929(2) 0.000000 Uani 1.000000 .
 C11 C 1.2960(5) 0.7343(3) 0.6878(2) 0.0221(7) Uani 1.000000 .
 H11A H 1.428(4) 0.722(3) 0.712(2) 0.000000 Uani 1.000000 .
 H11B H 1.337(4) 0.826(3) 0.673(2) 0.000000 Uani 1.000000 .
 H11C H 1.231(4) 0.674(3) 0.616(2) 0.000000 Uani 1.000000 .
 C12 C 1.2673(5) 0.8287(3) 0.9006(2) 0.0222(7) Uani 1.000000 .
 H12A H 1.205(4) 0.810(3) 0.964(2) 0.000000 Uani 1.000000 .
 H12B H 1.267(4) 0.924(3) 0.899(2) 0.000000 Uani 1.000000 .
 H12C H 1.408(4) 0.837(3) 0.928(2) 0.000000 Uani 1.000000 .
 C13 C 0.8577(4) 0.8027(3) 0.7510(2) 0.0126(6) Uani 1.000000 .
 C14 C 0.8482(4) 0.8684(3) 0.6740(2) 0.0154(6) Uani 1.000000 .
 C15 C 0.7941(5) 0.9724(3) 0.6890(2) 0.0206(7) Uani 1.000000 .
 H15 H 0.788(4) 1.021(3) 0.6316(19) 0.000000 Uani 1.000000 .
 C16 C 0.7483(5) 1.0132(3) 0.7788(3) 0.0235(7) Uani 1.000000 .
 H16 H 0.708(4) 1.097(3) 0.786(2) 0.000000 Uani 1.000000 .
 C17 C 0.7578(4) 0.9491(3) 0.8540(2) 0.0208(7) Uani 1.000000 .
 H17 H 0.734(4) 0.981(3) 0.925(2) 0.000000 Uani 1.000000 .
 C18 C 0.8088(4) 0.8426(3) 0.8413(2) 0.0166(6) Uani 1.000000 .
 C19 C 0.8962(5) 0.8277(3) 0.5761(2) 0.0233(7) Uani 1.000000 .
 H19A H 1.023(4) 0.807(3) 0.586(2) 0.000000 Uani 1.000000 .
 H19B H 0.918(4) 0.903(3) 0.534(2) 0.000000 Uani 1.000000 .
 H19C H 0.790(4) 0.749(3) 0.533(2) 0.000000 Uani 1.000000 .
 C20 C 0.8015(5) 0.7710(4) 0.9224(3) 0.0257(8) Uani 1.000000 .
 H20A H 0.866(4) 0.826(3) 0.999(2) 0.000000 Uani 1.000000 .
 H20B H 0.870(4) 0.706(3) 0.913(2) 0.000000 Uani 1.000000 .
 H20C H 0.666(4) 0.732(3) 0.929(2) 0.000000 Uani 1.000000 .

loop_
  _atom_site_aniso_label
  _atom_site_aniso_U_11
  _atom_site_aniso_U_22
  _atom_site_aniso_U_33
  _atom_site_aniso_U_12
  _atom_site_aniso_U_13
  _atom_site_aniso_U_23
 Sb 0.01302(12) 0.01064(12) 0.01383(12) 0.00345(8) -0.00095(8) 0.00318(8)
 H1A 0.000000 0.000000 0.000000 0.000000 0.000000 0.000000
 Si1 0.0137(4) 0.0114(4) 0.0146(4) 0.0052(3) 0.0017(3) 0.0041(3)
 Si2 0.0113(4) 0.0103(4) 0.0151(4) 0.0027(3) 0.0029(3) 0.0025(3)
 O 0.0141(11) 0.0130(11) 0.0297(12) 0.0024(9) -0.0000(9) 0.0071(9)
 N1 0.0122(12) 0.0128(13) 0.0144(12) 0.0041(10) 0.0020(10) 0.0029(10)
 N2 0.0119(12) 0.0132(13) 0.0149(12) 0.0057(10) 0.0024(10) 0.0053(10)
 C1 0.0115(14) 0.0109(15) 0.0145(14) 0.0043(12) 0.0052(11) 0.0033(12)
 C2 0.0129(15) 0.0134(16) 0.0162(14) 0.0024(12) 0.0015(12) 0.0024(12)
 C3 0.0170(16) 0.0136(17) 0.0214(16) 0.0016(13) 0.0004(13) 0.0015(13)
 H3 0.000000 0.000000 0.000000 0.000000 0.000000 0.000000
 C4 0.0160(16) 0.0135(17) 0.0289(17) 0.0006(13) 0.0060(13) 0.0074(14)
 H4 0.000000 0.000000 0.000000 0.000000 0.000000 0.000000
 C5 0.0201(16) 0.0205(18) 0.0195(16) 0.0074(14) 0.0107(13) 0.0071(13)
 H5 0.000000 0.000000 0.000000 0.000000 0.000000 0.000000
 C6 0.0160(15) 0.0148(16) 0.0150(14) 0.0052(13) 0.0055(12) 0.0032(12)
 C7 0.0264(19) 0.0220(19) 0.0162(16) 0.0058(15) 0.0065(14) -0.0017(14)
 H7A 0.000000 0.000000 0.000000 0.000000 0.000000 0.000000
 H7B 0.000000 0.000000 0.000000 0.000000 0.000000 0.000000
 H7C 0.000000 0.000000 0.000000 0.000000 0.000000 0.000000
 C8 0.033(2) 0.024(2) 0.0232(18) 0.0100(17) 0.0151(16) -0.0017(15)
 H8A 0.000000 0.000000 0.000000 0.000000 0.000000 0.000000
 H8B 0.000000 0.000000 0.000000 0.000000 0.000000 0.000000
 H8C 0.000000 0.000000 0.000000 0.000000 0.000000 0.000000
 C9 0.0214(19) 0.036(2) 0.0254(18) 0.0186(17) 0.0083(15) 0.0043(16)
 H9A 0.000000 0.000000 0.000000 0.000000 0.000000 0.000000
 H9B 0.000000 0.000000 0.000000 0.000000 0.000000 0.000000
 H9C 0.000000 0.000000 0.000000 0.000000 0.000000 0.000000
 C10 0.0203(17) 0.0187(18) 0.0206(16) 0.0051(14) -0.0002(14) 0.0085(13)
 H10A 0.000000 0.000000 0.000000 0.000000 0.000000 0.000000
 H10B 0.000000 0.000000 0.000000 0.000000 0.000000 0.000000
 H10C 0.000000 0.000000 0.000000 0.000000 0.000000 0.000000
 C11 0.0208(18) 0.026(2) 0.0220(17) 0.0070(15) 0.0104(14) 0.0084(15)
 H11A 0.000000 0.000000 0.000000 0.000000 0.000000 0.000000
 H11B 0.000000 0.000000 0.000000 0.000000 0.000000 0.000000
 H11C 0.000000 0.000000 0.000000 0.000000 0.000000 0.000000
 C12 0.0206(18) 0.0183(18) 0.0199(16) 0.0025(14) -0.0008(14) -0.0027(14)
 H12A 0.000000 0.000000 0.000000 0.000000 0.000000 0.000000
 H12B 0.000000 0.000000 0.000000 0.000000 0.000000 0.000000
 H12C 0.000000 0.000000 0.000000 0.000000 0.000000 0.000000
 C13 0.0111(14) 0.0105(15) 0.0163(14) 0.0031(11) 0.0047(11) 0.0030(12)
 C14 0.0132(14) 0.0124(16) 0.0209(15) 0.0042(12) 0.0030(12) 0.0055(12)
 C15 0.0223(17) 0.0147(17) 0.0265(17) 0.0075(13) 0.0032(14) 0.0093(14)
 H15 0.000000 0.000000 0.000000 0.000000 0.000000 0.000000
 C16 0.0193(16) 0.0130(17) 0.0351(19) 0.0072(13) 0.0003(14) 0.0006(14)
 H16 0.000000 0.000000 0.000000 0.000000 0.000000 0.000000
 C17 0.0203(17) 0.0186(18) 0.0226(17) 0.0088(14) 0.0049(14) -0.0013(14)
 H17 0.000000 0.000000 0.000000 0.000000 0.000000 0.000000
 C18 0.0180(16) 0.0155(16) 0.0153(14) 0.0048(13) 0.0058(12) 0.0008(12)
 C19 0.0278(19) 0.025(2) 0.0202(17) 0.0099(16) 0.0065(15) 0.0102(15)
 H19A 0.000000 0.000000 0.000000 0.000000 0.000000 0.000000
 H19B 0.000000 0.000000 0.000000 0.000000 0.000000 0.000000
 H19C 0.000000 0.000000 0.000000 0.000000 0.000000 0.000000
 C20 0.032(2) 0.033(2) 0.0221(17) 0.0170(17) 0.0152(16) 0.0124(15)
 H20A 0.000000 0.000000 0.000000 0.000000 0.000000 0.000000
 H20B 0.000000 0.000000 0.000000 0.000000 0.000000 0.000000
 H20C 0.000000 0.000000 0.000000 0.000000 0.000000 0.000000

loop_
  _geom_bond_atom_site_label_1
  _geom_bond_atom_site_label_2
  _geom_bond_distance
  _geom_bond_site_symmetry_2
  _geom_bond_publ_flag
 Sb H1A 1.80(3) . ?
 Sb N1 2.045(2) . ?
 Sb N2 2.049(2) . ?
 Si1 O 1.634(2) . ?
 Si1 N1 1.736(3) . ?
 Si1 C9 1.855(3) . ?
 Si1 C10 1.843(3) . ?
 Si2 O 1.627(2) . ?
 Si2 N2 1.734(2) . ?
 Si2 C11 1.852(3) . ?
 Si2 C12 1.850(3) . ?
 N1 C1 1.427(4) . ?
 N2 C13 1.427(4) . ?
 C1 C2 1.411(4) . ?
 C1 C6 1.404(4) . ?
 C2 C3 1.394(4) . ?
 C2 C7 1.498(4) . ?
 C3 H3 1.05(3) . ?
 C3 C4 1.390(4) . ?
 C4 H4 1.09(3) . ?
 C4 C5 1.385(4) . ?
 C5 H5 0.98(3) . ?
 C5 C6 1.391(4) . ?
 C6 C8 1.502(4) . ?
 C7 H7A 1.00(3) . ?
 C7 H7B 1.07(3) . ?
 C7 H7C 1.13(3) . ?
 C8 H8A 0.79(3) . ?
 C8 H8B 1.11(3) . ?
 C8 H8C 1.11(3) . ?
 C9 H9A 1.03(3) . ?
 C9 H9B 1.10(3) . ?
 C9 H9C 0.98(3) . ?
 C10 H10A 1.06(3) . ?
 C10 H10B 1.19(3) . ?
 C10 H10C 1.00(3) . ?
 C11 H11A 1.06(3) . ?
 C11 H11B 1.08(3) . ?
 C11 H11C 1.06(3) . ?
 C12 H12A 1.09(3) . ?
 C12 H12B 1.11(3) . ?
 C12 H12C 1.04(3) . ?
 C13 C14 1.409(4) . ?
 C13 C18 1.408(4) . ?
 C14 C15 1.382(4) . ?
 C14 C19 1.499(4) . ?
 C15 H15 1.04(3) . ?
 C15 C16 1.392(5) . ?
 C16 H16 1.10(3) . ?
 C16 C17 1.377(4) . ?
 C17 H17 1.05(3) . ?
 C17 C18 1.395(4) . ?
 C18 C20 1.498(4) . ?
 C19 H19A 1.05(3) . ?
 C19 H19B 1.11(3) . ?
 C19 H19C 1.03(3) . ?
 C20 H20A 1.08(3) . ?
 C20 H20B 1.05(3) . ?
 C20 H20C 1.02(3) . ?

loop_
  _geom_angle_atom_site_label_1
  _geom_angle_atom_site_label_2
  _geom_angle_atom_site_label_3
  _geom_angle
  _geom_angle_site_symmetry_1
  _geom_angle_site_symmetry_3
  _geom_angle_publ_flag
 N1 Sb H1A 93.9(9) . . ?
 N2 Sb H1A 94.1(10) . . ?
 N2 Sb N1 98.52(9) . . ?
 N1 Si1 O 106.07(12) . . ?
 C9 Si1 O 107.45(15) . . ?
 C9 Si1 N1 113.29(14) . . ?
 C10 Si1 O 109.12(13) . . ?
 C10 Si1 N1 111.59(14) . . ?
 C10 Si1 C9 109.12(16) . . ?
 N2 Si2 O 106.00(12) . . ?
 C11 Si2 O 107.18(14) . . ?
 C11 Si2 N2 113.01(14) . . ?
 C12 Si2 O 109.23(14) . . ?
 C12 Si2 N2 111.34(14) . . ?
 C12 Si2 C11 109.87(16) . . ?
 Si2 O Si1 142.57(14) . . ?
 Si1 N1 Sb 119.67(13) . . ?
 C1 N1 Sb 116.94(18) . . ?
 C1 N1 Si1 122.8(2) . . ?
 Si2 N2 Sb 120.33(13) . . ?
 C13 N2 Sb 116.25(18) . . ?
 C13 N2 Si2 122.8(2) . . ?
 C2 C1 N1 120.2(2) . . ?
 C6 C1 N1 120.5(3) . . ?
 C6 C1 C2 119.3(3) . . ?
 C3 C2 C1 119.5(3) . . ?
 C7 C2 C1 120.8(3) . . ?
 C7 C2 C3 119.7(3) . . ?
 H3 C3 C2 121.4(15) . . ?
 C4 C3 C2 121.1(3) . . ?
 C4 C3 H3 117.5(15) . . ?
 H4 C4 C3 117.6(14) . . ?
 C5 C4 C3 119.0(3) . . ?
 C5 C4 H4 123.4(14) . . ?
 H5 C5 C4 118.3(16) . . ?
 C6 C5 C4 121.5(3) . . ?
 C6 C5 H5 120.1(16) . . ?
 C5 C6 C1 119.5(3) . . ?
 C8 C6 C1 121.3(3) . . ?
 C8 C6 C5 119.1(3) . . ?
 H7A C7 C2 117.3(16) . . ?
 H7B C7 C2 115.2(14) . . ?
 H7B C7 H7A 102(2) . . ?
 H7C C7 C2 113.5(14) . . ?
 H7C C7 H7A 100(2) . . ?
 H7C C7 H7B 106(2) . . ?
 H8A C8 C6 114(2) . . ?
 H8B C8 C6 112.6(15) . . ?
 H8B C8 H8A 108(3) . . ?
 H8C C8 C6 111.3(15) . . ?
 H8C C8 H8A 95(2) . . ?
 H8C C8 H8B 116(2) . . ?
 H9A C9 Si1 113.6(16) . . ?
 H9B C9 Si1 113.5(15) . . ?
 H9B C9 H9A 103(2) . . ?
 H9C C9 Si1 112.9(16) . . ?
 H9C C9 H9A 108(2) . . ?
 H9C C9 H9B 105(2) . . ?
 H10A C10 Si1 109.4(15) . . ?
 H10B C10 Si1 114.3(14) . . ?
 H10B C10 H10A 104(2) . . ?
 H10C C10 Si1 114.5(16) . . ?
 H10C C10 H10A 107(2) . . ?
 H10C C10 H10B 107(2) . . ?
 H11A C11 Si2 110.6(15) . . ?
 H11B C11 Si2 117.0(15) . . ?
 H11B C11 H11A 103(2) . . ?
 H11C C11 Si2 113.8(16) . . ?
 H11C C11 H11A 107(2) . . ?
 H11C C11 H11B 105(2) . . ?
 H12A C12 Si2 114.2(16) . . ?
 H12B C12 Si2 117.4(15) . . ?
 H12B C12 H12A 102(2) . . ?
 H12C C12 Si2 112.3(15) . . ?
 H12C C12 H12A 103(2) . . ?
 H12C C12 H12B 106(2) . . ?
 C14 C13 N2 120.3(2) . . ?
 C18 C13 N2 120.2(3) . . ?
 C18 C13 C14 119.5(3) . . ?
 C15 C14 C13 119.6(3) . . ?
 C19 C14 C13 121.1(3) . . ?
 C19 C14 C15 119.3(3) . . ?
 H15 C15 C14 119.0(15) . . ?
 C16 C15 C14 121.1(3) . . ?
 C16 C15 H15 119.9(15) . . ?
 H16 C16 C15 117.2(14) . . ?
 C17 C16 C15 119.4(3) . . ?
 C17 C16 H16 123.5(14) . . ?
 H17 C17 C16 121.7(15) . . ?
 C18 C17 C16 121.3(3) . . ?
 C18 C17 H17 116.9(15) . . ?
 C17 C18 C13 119.1(3) . . ?
 C20 C18 C13 122.0(3) . . ?
 C20 C18 C17 118.8(3) . . ?
 H19A C19 C14 113.5(15) . . ?
 H19B C19 C14 111.1(14) . . ?
 H19B C19 H19A 105(2) . . ?
 H19C C19 C14 110.0(15) . . ?
 H19C C19 H19A 107(2) . . ?
 H19C C19 H19B 110(2) . . ?
 H20A C20 C18 115.6(15) . . ?
 H20B C20 C18 112.3(15) . . ?
 H20B C20 H20A 105(2) . . ?
 H20C C20 C18 111.8(16) . . ?
 H20C C20 H20A 99(2) . . ?
 H20C C20 H20B 112(2) . . ?

loop_
  _diffrn_refln_index_h
  _diffrn_refln_index_k
  _diffrn_refln_index_l
  _diffrn_refln_intensity_net
  _diffrn_refln_intensity_u
  _diffrn_refln_scale_group_code
 0 0 -3 72930.8 2313.31 2
 0 0 -3 74304.6 2339.72 5
 0 0 3 76704.5 2089.6 3
 0 0 -3 71821.6 2286 4
 0 0 -3 74750.1 2091.05 3
 0 0 3 73995 2309.25 4
 0 0 -4 62426.1 1866.94 3
 0 0 -4 64067.9 2185.68 5
 0 0 -4 62199.5 2118.16 4
 0 0 -4 63230 2156.23 2
 0 0 4 63000.1 1856.53 3
 0 0 -5 793.266 139.952 3
 0 0 -5 777.822 205.993 5
 0 0 -5 406.008 167.023 4
 0 0 -5 943.994 233.4 2
 0 0 5 576.818 111.941 3
 0 0 -6 12765.1 860.713 4
 0 0 -6 14813.8 962.205 5
 0 0 -6 13032.5 889.637 2
 0 0 6 12360.2 619.922 3
 0 0 -7 160002 5148.48 2
 0 0 7 162755 4583.92 3
 0 0 -7 165556 5150.68 4
 0 0 -7 168234 5261.26 5
 0 0 -8 23445.9 942.715 1
 0 0 -8 25044.6 1502.63 5
 0 0 -8 22280.5 1367.5 4
 0 0 8 24548.1 1029.25 3
 0 0 -8 24029.6 1433.05 2
 0 0 -9 41404.9 1445.04 1
 0 0 -9 42796.7 2195.49 5
 0 0 -9 41381.3 2078.53 4
 0 0 9 44625.9 1586.3 3
 0 0 -9 41281.6 2103.45 2
 0 0 10 63991.3 2155.49 3
 0 0 -10 62859.8 2935.58 5
 0 0 -10 65021.3 2856.99 4
 0 0 -10 62366.5 1964.25 1
 0 0 -11 28630.7 1027.5 1
 0 0 11 31333.4 1283.18 3
 0 0 -11 28999.2 1929 5
 0 0 -11 29845.5 1871.52 4
 0 0 -12 351.988 252.041 5
 0 0 -12 130.63 225.711 4
 0 0 -13 10867.2 1193.6 4
 0 0 -13 9318.48 1148.66 5
 0 0 -14 29869.2 2169.16 4
 0 0 -14 31147.6 2288.21 5
 0 0 -15 8561.35 1206.25 5
 0 0 -15 8867.45 1203.52 4
 0 0 -16 3603.14 809.575 4
 0 0 -16 8494.91 1338.31 5
 0 1 -16 3049.12 750.542 5
 0 1 -16 3211.09 769.679 4
 0 1 -15 19668.4 1835.31 5
 0 1 -15 21344.6 1900.34 4
 0 1 -14 19022.2 1724.03 4
 0 1 -14 19332.9 1738.43 5
 0 1 -13 10857.7 1221.02 5
 0 1 -13 9524.39 1141.97 4
 0 1 -12 205.887 199.294 5
 0 1 -12 242.374 253.44 4
 0 -1 11 36997.7 1575 3
 0 1 -11 36065.3 2131.97 4
 0 1 -11 33735.2 2095.9 5
 0 -1 10 54086.2 2024.45 3
 0 1 -10 56091.2 2633.72 4
 0 1 -10 50307.7 2549.35 5
 0 1 -9 20614.2 1068.53 3
 0 1 -9 21280.8 1390.14 2
 0 1 -9 20567.2 1394.05 4
 0 1 -9 19385.9 1357.6 5
 0 -1 9 20630.2 1041.03 3
 0 1 -8 69394.3 2822.52 5
 0 1 -8 66770.7 2336.94 3
 0 1 -8 65266.1 2764.64 4
 0 1 -8 70557 2787.78 2
 0 -1 8 69555.8 2323.83 3
 0 -1 7 118390 3500.98 3
 0 1 -7 117556 3958.86 5
 0 1 -7 115138 3522.67 3
 0 1 -7 111646 3928.22 4
 0 1 -7 118029 3924.33 2
 0 -1 7 113150 3926.66 5
 0 -1 6 336.414 151.666 4
 0 -1 6 561.576 139.209 3
 0 1 -6 650.835 152.756 3
 0 -1 6 403.842 155.109 5
 0 1 -6 397.493 159.76 5
 0 1 -6 153.626 139.741 4
 0 1 -5 5889.85 542.976 4
 0 -1 5 5731.88 413.957 3
 0 -1 5 6307.96 553.355 4
 0 1 -5 5634.61 522.272 5
 0 -1 5 5623.84 518.597 5
 0 1 -5 5371.05 407.591 3
 0 -1 4 69326.7 2309.05 5
 0 1 -4 68413.7 2114.01 3
 0 -1 4 68167.8 2110.92 3
 0 1 -4 67050.7 2316.59 4
 0 1 -4 69322.1 2313.19 5
 0 1 -3 78219.5 2262.03 3
 0 -1 3 78164 2258.2 3
 0 1 -3 75918.9 2380.85 5
 0 -1 3 74474 2366.15 5
 0 1 -3 73382.1 2384.28 4
 0 1 2 40012 1196.27 3
 0 1 2 40977.4 1416.92 2
 0 -1 -3 95758.7 2755.15 4
 0 1 3 91306.9 2895.66 2
 0 -1 -3 93047.2 2915.24 2
 0 -1 -4 18618.6 992.757 2
 0 1 4 18658.7 985.929 2
 0 -1 -4 19609.4 902.078 4
 0 1 4 19238 704.668 3
 0 -1 -5 14271.9 825.663 4
 0 -1 -5 14311.5 905.747 2
 0 1 5 14178 896.413 2
 0 1 5 13866.3 595.426 3
 0 -1 -6 37470.4 1752.94 5
 0 -1 -6 35316.6 1571.63 4
 0 1 6 37520.9 1244.84 3
 0 -1 -6 35076.4 1693.28 2
 0 1 6 36123.2 1698.67 2
 0 -1 -7 129138 4451.12 2
 0 1 7 135276 3747 3
 0 -1 -7 131302 4280.17 4
 0 -1 -7 133167 4523.8 5
 0 -1 -8 11157.2 991.087 5
 0 1 8 11748.8 602.094 3
 0 -1 -8 11664.5 914.277 4
 0 -1 -8 11725.9 1000.35 2
 0 -1 -9 4526.83 665.556 5
 0 1 9 4665.07 366.409 3
 0 -1 -9 5364.01 653.038 4
 0 -1 -10 16063.1 1361.27 5
 0 1 10 17194.5 796.438 3
 0 -1 -10 17206.7 1276.73 4
 0 -1 -11 26185 1843.05 5
 0 -1 -11 25496.7 1174.09 1
 0 1 11 24725.2 1016.38 3
 0 -1 -11 22954.4 1604.16 4
 0 -1 -12 5044.73 449.265 1
 0 -1 -12 5219 845.2 5
 0 -1 -12 4828.72 739.622 4
 0 -1 -13 22944.6 1892.73 5
 0 -1 -13 24038.5 1798.65 4
 0 -1 -14 31170.3 2193.87 4
 0 -1 -14 32776.5 2385.43 5
 0 -1 -15 938.963 414.099 4
 0 -1 -15 677.608 381.59 5
 0 -1 -16 3594.75 814.664 4
 0 -1 -16 3685.83 854.966 5
 0 2 -16 -669.818 388.96 4
 0 2 -16 -120.083 271.706 5
 0 2 -15 25059.3 2046.41 5
 0 2 -15 22443.9 1980.61 4
 0 2 -14 30200.5 2204.4 5
 0 2 -14 32717.1 2332.83 4
 0 2 -13 1066.11 393.297 5
 0 2 -13 374.361 286.289 4
 0 2 -12 24176.9 1362.81 3
 0 2 -12 23439.6 1750.95 5
 0 -2 12 24204.7 1329.32 3
 0 2 -12 21330.3 1715.26 4
 0 -2 11 14259.6 966.16 3
 0 2 -11 15758.3 1342.28 5
 0 2 -11 15229.1 1335.18 4
 0 2 -11 14646.4 997.498 3
 0 2 -10 11748.4 1091.5 5
 0 -2 10 12239.5 850.453 3
 0 2 -10 12114.4 876.802 3
 0 2 -10 12133.4 1126.35 4
 0 -2 9 1765.08 389.053 5
 0 -2 9 1533.1 281.21 3
 0 2 -9 1693.13 389.53 5
 0 2 -9 1359.51 271.736 3
 0 2 -9 1862.28 412.776 4
 0 2 -8 101128 3368.68 3
 0 -2 8 108411 3785.9 5
 0 2 -8 99602.9 3759.84 4
 0 2 -8 104892 3779.14 5
 0 -2 8 102871 3361.73 3
 0 2 -7 111000 3847.87 4
 0 2 -7 111377 3776.39 5
 0 2 -7 112380 3488.14 3
 0 -2 7 107242 3437.98 3
 0 -2 7 99783 3689.43 5
 0 2 -6 4511.15 505.997 5
 0 -2 6 3158.71 427.944 5
 0 2 -6 3417.27 455.469 4
 0 2 -6 3812.4 397.786 3
 0 -2 6 3274.95 368.316 3
 0 -2 5 50044.2 1776 3
 0 -2 5 50225.5 1942.4 5
 0 2 -5 49283.7 1926.67 5
 0 2 -5 48844.5 1774.35 3
 0 2 -5 50761.3 1983.36 4
 0 -2 5 46222 1416.28 1
 0 -2 4 54651.9 2008.86 5
 0 2 -4 55222.9 2014.75 5
 0 2 -4 56394.5 2058.43 4
 0 -2 4 55311.5 1910.26 3
 0 -2 4 56556.3 1642.32 1
 0 2 -4 53688.3 1895.49 3
 0 2 -3 150876 4299.04 3
 0 -2 3 150745 4373.01 5
 0 2 -3 151885 4374.92 5
 0 -2 3 150700 4295.92 3
 0 2 -3 149692 4364.45 4
 0 -2 2 40312.6 1420.2 4
 0 2 -2 38217.4 1409 4
 0 2 -2 42547.2 1434.26 3
 0 -2 2 40769.7 1459.38 5
 0 -2 1 15552.6 650.496 4
 0 2 -1 15531 705.132 3
 0 2 0 8158.88 454.819 3
 0 -2 -1 59842 1885.2 3
 0 2 1 63461 1891.82 3
 0 -2 -2 131051 3657.18 3
 0 2 2 131916 3644.06 3
 0 2 3 85028.8 2796.72 2
 0 2 3 80171.1 2372.59 3
 0 -2 -4 104913 3113.28 4
 0 2 4 103282 3445.97 2
 0 2 4 104061 2963.73 3
 0 2 5 8223.84 459.552 3
 0 -2 -5 7822.22 577.344 4
 0 2 5 7255.14 670.63 2
 0 2 6 174612 4724.3 3
 0 -2 -6 168492 5103.21 4
 0 2 6 168598 5423.44 2
 0 -2 -7 33213.2 1535.87 4
 0 2 7 31113.4 1144.49 3
 0 2 7 33663.4 1757.58 2
 0 2 7 30393.3 1149.68 3
 0 2 8 2319.16 449.882 2
 0 2 8 2277.58 237.233 3
 0 -2 -8 2069.19 381.447 4
 0 -2 -8 2445.2 497.496 5
 0 2 8 2147.15 235.08 3
 0 -2 -9 23771 1452.88 4
 0 2 9 25432.7 989.994 3
 0 -2 -9 24935.1 1691.72 5
 0 2 9 23600.4 946.446 3
 0 2 10 60118.6 1937.45 3
 0 2 10 63857.1 1928.68 3
 0 -2 -10 59544.7 2980.97 5
 0 -2 -10 60426.5 2711.7 4
 0 2 11 11033.8 528.305 3
 0 -2 -11 10166.7 1018.69 4
 0 -2 -11 11745.5 1233.45 5
 0 -2 -12 8691.64 987.879 4
 0 -2 -12 11389.9 1277.44 5
 0 -2 -13 38936.2 2308.59 4
 0 -2 -13 35224.1 2479.54 5
 0 -2 -14 7468.38 1007.65 4
 0 -2 -14 8601.01 1221.37 5
 0 -2 -15 761.199 424.451 5
 0 -2 -15 1342 483.372 4
 0 3 -16 1190.91 520.707 5
 0 3 -16 1295.12 524.635 4
 0 3 -15 19002.4 1773.6 5
 0 3 -15 20857.5 1920.7 4
 0 3 -14 24820.1 1956.12 5
 0 3 -14 25846.9 1565.58 3
 0 3 -14 21906 1926.82 4
 0 3 -13 71.8176 172.516 5
 0 3 -13 66.3502 191.62 4
 0 3 -12 19261.3 1574.18 5
 0 3 -12 21804.2 1724.86 4
 0 3 -12 20663.9 1327.28 3
 0 3 -11 57954.5 2878.01 5
 0 3 -11 60619.9 2534.89 3
 0 3 -11 61310.3 3018.64 4
 0 3 -10 8898.06 941.37 5
 0 3 -10 9197.52 1003.19 4
 0 3 -10 10031.7 838.995 3
 0 -3 9 4260.1 510.605 3
 0 3 -9 3694.12 613.268 4
 0 3 -9 3651.79 480.694 3
 0 3 -9 3767.67 577.901 5
 0 -3 8 21461.4 1374.33 5
 0 3 -8 22625.7 1401.37 5
 0 3 -8 21722.9 1426.46 4
 0 -3 8 21059.5 1194.85 3
 0 3 -8 21939 1227.58 3
 0 3 -7 199840 5860.91 3
 0 -3 7 193108 5242.3 1
 0 -3 7 198344 6096.93 5
 0 3 -7 197880 6186.38 4
 0 -3 7 196583 5833.44 3
 0 3 -7 198379 6090.45 5
 0 3 -6 3271.72 471.682 4
 0 3 -6 3192.25 443.319 5
 0 -3 6 2826.1 423.947 5
 0 -3 6 3104.74 397.175 3
 0 3 -6 3206.18 410.337 3
 0 -3 6 2482.77 237.371 1
 0 -3 5 274185 7795.48 5
 0 3 -5 273672 7643.67 3
 0 3 -5 270202 7797.58 4
 0 -3 5 274130 7635.56 3
 0 3 -5 267895 7746.5 5
 0 -3 4 80225.4 2732.16 3
 0 3 -4 80668.8 2795.35 5
 0 -3 4 87640.6 2873.04 5
 0 3 -4 80901.3 2818.62 4
 0 3 -4 80671 2736.79 3
 0 -3 4 82677.4 2821.09 4
 0 3 -3 278.636 134.155 4
 0 -3 3 461.388 156.298 4
 0 3 -3 410.741 164.024 3
 0 -3 3 453.866 175.435 5
 0 -3 2 141621 3964.95 4
 0 3 -2 129168 4003.39 3
 0 -3 1 30541.4 1137.24 4
 0 3 -1 31187.3 1266.72 3
 0 -3 0 80570.1 2505.44 3
 0 3 0 74514.5 2446.76 3
 0 3 1 70994.9 2273.66 3
 0 -3 -1 69597 2275.43 3
 0 3 2 9231.02 554.841 3
 0 -3 -2 8836.4 558.735 3
 0 3 3 223605 6201.29 3
 0 -3 -3 230009 6252.96 3
 0 3 4 129807 3715.66 3
 0 3 4 124842 4234.3 2
 0 3 5 123586 4371.88 2
 0 3 5 129731 3771.1 3
 0 -3 -5 136286 3916.65 4
 0 3 6 61411.1 1973.09 3
 0 3 6 58841.6 2588.4 2
 0 -3 -6 59677.2 2189.9 4
 0 3 7 264.988 106.868 3
 0 3 7 298.66 186.737 2
 0 -3 -7 205.887 138.328 4
 0 3 8 2462.05 492.051 2
 0 -3 -8 2750.51 421.527 4
 0 3 8 2407.09 259.184 3
 0 3 8 1954.94 231.853 3
 0 3 9 20757.5 865.356 3
 0 -3 -9 24431.2 1721.27 5
 0 -3 -9 21304.1 1320.51 4
 0 3 9 19919.8 861.054 3
 0 3 9 21570.9 1575.85 2
 0 3 10 86868.4 3776.26 2
 0 -3 -10 90551.3 3925.31 5
 0 -3 -10 87829.6 3374.76 4
 0 3 10 85738.7 2479.53 3
 0 3 10 81307.4 2465.99 3
 0 -3 -11 19058.8 1381.58 4
 0 -3 -11 19138.1 1667.17 5
 0 -3 -12 39585 2247.37 4
 0 -3 -12 42283.4 2676.69 5
 0 -3 -13 24040.4 2063.72 5
 0 -3 -13 26061.8 1823.4 4
 0 -3 -14 915.051 369.835 4
 0 -3 -14 2123.67 635.361 5
 0 -3 -15 3111.91 809.05 5
 0 4 -16 4278.81 896.286 5
 0 4 -16 4090.81 904.531 4
 0 4 -15 17258.1 1681.84 5
 0 4 -15 16540 1747.66 4
 0 4 -14 49042.2 2873.01 5
 0 4 -14 45428.2 2341.65 3
 0 4 -14 45533.6 2913.49 4
 0 4 -13 1538.65 473.726 5
 0 4 -13 1208.27 348.3 3
 0 4 -13 1083.69 424.028 4
 0 4 -12 89645.7 4114.67 4
 0 4 -12 95066.3 4047.15 5
 0 4 -12 90760.7 3584.79 3
 0 4 -11 42543.3 2414.23 5
 0 4 -11 44805.1 2184.25 3
 0 4 -11 45095.4 2570.87 4
 0 4 -10 597.162 269.627 4
 0 4 -10 632.369 234.79 3
 0 4 -9 7961.39 897.076 4
 0 4 -9 6549.53 700.925 3
 0 -4 9 6703.12 389.577 1
 0 4 -9 6879.25 798.655 5
 0 4 -8 14709.6 1200.31 4
 0 -4 8 13834.5 700.099 1
 0 4 -8 15596.2 1080.63 3
 0 -4 8 16520.9 1215.95 5
 0 4 -8 16932.6 1222.72 5
 0 4 -7 78484.6 3006.44 3
 0 -4 7 82788.2 3197.4 5
 0 4 -7 86165.4 3219.52 5
 0 -4 7 81848.8 2563.72 1
 0 4 -7 82407.9 3268.63 4
 0 -4 6 2940.98 431.653 3
 0 4 -6 4276.89 523.381 3
 0 4 -6 4131.8 528.266 5
 0 4 -6 3426.74 514.631 4
 0 -4 6 4478.38 558.701 5
 0 4 -5 175200 5569.14 4
 0 4 -5 179450 5500.8 3
 0 -4 5 188938 5666.98 5
 0 -4 5 180955 5504.99 3
 0 4 -4 54401.8 2187.29 3
 0 -4 4 57189.6 2294.49 5
 0 -4 4 57142.6 2229.42 4
 0 4 -4 59777 2270.45 4
 0 -4 3 7631.21 592.368 4
 0 -4 3 7064.59 641.606 5
 0 4 -3 6018.27 564.297 3
 0 -4 2 42670.9 1649.79 4
 0 4 -2 47642.9 1836.61 3
 0 -4 1 76655.1 2683.72 3
 0 -4 1 78861 2456.33 4
 0 4 -1 78361 2667.6 3
 0 -4 0 39321.9 1623.78 3
 0 4 0 39236.9 1602.2 3
 0 4 1 -20.1994 71.6539 3
 0 -4 -1 280.017 128.621 3
 0 4 2 74984.9 2560.04 3
 0 -4 -2 79249.2 2627.51 3
 0 -4 -3 117726 3689.11 3
 0 4 3 120365 3651.26 3
 0 4 4 235.134 125.358 3
 0 -4 -5 50822.3 1831.44 4
 0 4 5 52295 2441.16 2
 0 4 5 53188 1892.11 3
 0 4 6 50723.5 1807.33 3
 0 4 6 54376 2516.35 2
 0 -4 -6 47510.8 1852.67 4
 0 -4 -7 15640.4 936.269 4
 0 4 7 13224.2 1185.71 2
 0 4 7 16219.3 827.037 3
 0 4 8 978.7 184.547 3
 0 -4 -8 1339.14 299.707 4
 0 4 8 1082.04 356.186 2
 0 4 9 27645.3 1876.6 2
 0 -4 -9 22551.1 1361.8 4
 0 4 9 24017.1 1015.56 3
 0 4 9 25710.9 1061.76 3
 0 4 10 35320 2274.73 2
 0 4 10 34973.8 1239.48 3
 0 -4 -10 35240.4 1836.4 4
 0 -4 -10 36872.4 2378.47 5
 0 -4 -11 -96.0917 192.108 5
 0 4 11 475.562 306.61 2
 0 -4 -11 206.839 197.673 4
 0 -4 -12 20242.6 1872.78 5
 0 -4 -12 20173.8 1472.84 4
 0 -4 -13 4794.58 929.378 5
 0 -4 -14 569.987 323.331 5
 0 5 -16 1098.95 477.168 5
 0 5 -15 6493.81 1128.51 4
 0 5 -15 6969.8 900.926 3
 0 5 -15 7539.74 1100.66 5
 0 5 -14 25201.9 1999.81 5
 0 5 -14 24667 1732.79 3
 0 5 -14 26898.8 2206.03 4
 0 5 -13 3694.13 620.082 3
 0 5 -13 4532.67 832.09 4
 0 5 -13 3858.02 749.808 5
 0 5 -12 52765.7 2828.62 5
 0 5 -12 48101.7 2488.91 3
 0 5 -12 54982.6 3020.13 4
 0 5 -11 13199 1323.15 4
 0 5 -11 14021.6 1178.14 3
 0 5 -11 15435.7 1353.5 5
 0 -5 10 115.98 74.8545 1
 0 5 -10 242.41 215.475 4
 0 5 -10 13.828 135.065 5
 0 5 -10 104.109 172.246 3
 0 5 -9 26031.1 1680.62 5
 0 5 -9 24657.4 1697.08 4
 0 -5 9 23676.2 1081.59 1
 0 5 -9 23489.6 1494.52 3
 0 5 -8 71898 3032.47 5
 0 -5 8 70753.4 2391.06 1
 0 5 -8 66682.5 2850.26 3
 0 5 -8 68889.3 3061.16 4
 0 -5 7 44871.6 1758.21 1
 0 -5 7 46884.5 2265.29 5
 0 5 -7 44667.6 2111.42 3
 0 5 -7 44268.3 2212.72 4
 0 -5 6 2021.83 402.348 4
 0 5 -6 1727.96 370.762 3
 0 -5 6 2332.22 427.549 5
 0 5 -6 2362.3 444.304 4
 0 5 -5 138136 4618.8 4
 0 -5 5 144300 4797.47 5
 0 5 -5 140367 4634.94 3
 0 -5 5 141685 4631.49 4
 0 -5 4 66306.8 2534.75 4
 0 5 -4 67391.4 2616.39 3
 0 -5 4 66079.3 2693.04 5
 0 -5 3 1257.32 264.332 4
 0 5 -3 779.48 226.768 3
 0 -5 2 29696 1323.74 4
 0 5 -2 31183.9 1525.46 3
 0 5 -1 133021 4172.08 3
 0 -5 1 125667 3818.84 4
 0 5 0 783.351 223.722 3
 0 -5 0 1087.59 256.508 3
 0 5 1 16500.8 1004.89 3
 0 -5 -1 16569.7 1020.92 3
 0 5 2 102777 3421.3 3
 0 -5 -2 103922 3472.75 3
 0 -5 -3 63129.4 2402.09 3
 0 5 3 63748.6 2345.26 3
 0 5 4 7392.2 618.154 3
 0 -5 -4 7003.04 634.212 3
 0 5 5 85668.4 2871.69 3
 0 5 5 81558 3504.99 2
 0 5 6 67709.2 3185.14 2
 0 -5 -6 73561 2422.17 4
 0 5 6 70112.8 2489.95 3
 0 -5 -7 571.303 179.685 4
 0 5 7 283.498 197.903 2
 0 5 7 598.987 166.401 3
 0 -5 -8 8021.2 671.322 4
 0 5 8 8169 1012.16 2
 0 5 8 7482.72 571.632 3
 0 -5 -9 22301.4 1297.97 4
 0 5 9 24268.7 1085.16 3
 0 5 9 23140.3 1805.58 2
 0 5 10 13332.2 1411.97 2
 0 -5 -10 12597.9 997.905 4
 0 -5 -11 539.878 405.311 5
 0 5 11 190.38 241.774 2
 0 -5 -11 334.447 190.437 4
 0 -5 -12 9363.68 1302.99 5
 0 5 12 9186.85 1255.48 2
 0 -5 -13 38880 2860.15 5
 0 6 -16 9127.77 1253.66 5
 0 6 -15 19668 1615.89 3
 0 6 -15 18249.2 1756.89 5
 0 6 -14 3085.92 687.105 5
 0 6 -14 2670.81 582.059 3
 0 6 -13 7942.24 1139.34 4
 0 6 -13 6512.55 880.336 3
 0 6 -13 8323.6 1080.96 5
 0 6 -12 31456.2 2126.68 5
 0 6 -12 33813.2 2314.69 4
 0 6 -12 29108 1927.85 3
 0 6 -11 7935.04 992.178 5
 0 6 -11 7444.78 1018.82 4
 0 6 -11 9190 986.622 3
 0 6 -10 333.218 192.504 5
 0 6 -10 229.946 220.964 3
 0 -6 10 393.336 151.655 1
 0 6 -10 758.316 329.923 4
 0 -6 9 34303.8 1553.39 1
 0 6 -9 37269.6 2195.14 4
 0 6 -9 36449.3 2010.61 3
 0 6 -8 84475.2 3617.39 4
 0 -6 8 87936.4 3051.52 1
 0 6 -8 92997.9 3592.78 3
 0 6 -7 3520.1 560.849 3
 0 6 -6 30441.8 1721.77 3
 0 -6 5 88068 3303.44 4
 0 6 -5 86418 3355.35 3
 0 -6 4 37851 1993.46 5
 0 -6 4 37758.3 1791.7 4
 0 6 -4 38909.4 1924.14 3
 0 -6 3 2473.98 370.2 4
 0 6 -3 2446.85 421.936 3
 0 -6 2 123093 3935.43 4
 0 6 -2 129361 4295.26 3
 0 -6 1 133680 4086.31 4
 0 6 -1 141945 4548.8 3
 0 -6 1 135768 4575.4 3
 0 6 0 736.794 244.046 3
 0 -6 0 472.518 186.989 3
 0 -6 0 583.981 148.359 4
 0 -6 -1 70694.1 2791.42 3
 0 6 1 73057.8 2761.72 3
 0 6 2 57413.5 2318.75 3
 0 -6 -2 55343.7 2347.21 3
 0 6 3 14643.5 993.514 3
 0 -6 -3 14432.3 1029.24 3
 0 -6 -4 4661.59 562.789 3
 0 6 4 4001.79 498.236 3
 0 6 5 56224.8 2233.53 3
 0 -6 -5 55881.3 1875.59 4
 0 6 5 53056.2 2811.7 2
 0 6 6 78793.7 3669.01 2
 0 6 6 82262.7 2914.51 3
 0 -6 -6 80979 2611.94 4
 0 6 7 6229.11 903.974 2
 0 6 7 4388.74 487.483 3
 0 -6 -7 5415.18 484.909 4
 0 6 8 50879 1993.99 3
 0 -6 -8 51598.9 2013.09 4
 0 6 8 45606 2766.41 2
 0 6 9 21878.8 1860.67 2
 0 -6 -9 23731.4 1283.7 4
 0 6 10 804.75 378.589 2
 0 6 11 215.643 265.463 2
 0 6 12 17414.7 1819.93 2
 0 -6 -12 19374.1 1995.22 5
 0 -6 -13 31156.6 2629.28 5
 0 6 13 27919.8 2391.31 2
 0 7 -16 36537.1 2683.27 5
 0 7 -15 14060.6 1437.13 3
 0 7 -14 713.249 326.41 3
 0 7 -13 4518.96 769.519 3
 0 7 -12 28956.7 1987.81 3
 0 7 -11 39903.5 2345.95 3
 0 7 -10 790.983 362.344 3
 0 -7 10 537.323 202.081 1
 0 7 -9 97663.2 3944.52 3
 0 -7 9 92249.1 3352.74 1
 0 7 -8 36007.7 2084.39 3
 0 7 -7 21454.7 1522.06 3
 0 7 -6 9655.81 973.123 3
 0 7 -5 21447.6 1467.36 3
 0 7 -4 88689.9 3512.71 3
 0 -7 4 88996 3277.76 4
 0 7 -3 2950.58 507.93 3
 0 -7 3 2608.8 407.668 4
 0 7 -2 249107 7589.84 3
 0 -7 2 245370 7130.46 4
 0 7 -1 115955 4155.45 3
 0 -7 1 116783 3670.02 4
 0 -7 0 37682.8 1501.32 4
 0 7 0 37568.1 1907.87 3
 0 7 1 71863.9 2993.11 3
 0 -7 -1 79999.4 2490.13 4
 0 7 2 2927.58 473.498 3
 0 7 3 13122.8 1006.52 3
 0 7 4 616.181 241.594 3
 0 7 5 64816.4 2597.39 3
 0 -7 -5 62733.9 2018.74 4
 0 7 6 42024 2651.85 2
 0 -7 -6 46075.1 1614.65 4
 0 7 6 46594.1 2053.56 3
 0 7 7 1941.86 370.001 3
 0 7 7 3054.37 688.699 2
 0 -7 -7 2862.21 322.494 4
 0 7 8 25305.5 2074.83 2
 0 7 8 26936.4 1402.54 3
 0 7 9 23464.3 2017.51 2
 0 7 10 5992.06 1064.1 2
 0 7 11 2587.48 727.645 2
 0 7 12 16407.8 1854.87 2
 0 -7 -12 16473.1 1879.54 5
 0 8 -15 3789.74 788.042 3
 0 8 -14 1369.16 447.113 3
 0 8 -13 14001.5 1436.88 3
 0 8 -12 21751.5 1782.79 3
 0 8 -11 2134.46 530.388 3
 0 8 -10 23652.8 1784.98 3
 0 8 -9 54367.2 2853.86 3
 0 8 -8 7293.16 922.131 3
 0 8 -7 19475.2 1528.44 3
 0 8 -6 14164.3 1257.08 3
 0 8 -5 1778.06 434.862 3
 0 8 -4 35429.4 2044.92 3
 0 8 -3 1260.79 371.445 3
 0 -8 3 440.858 172.438 4
 0 8 -2 126495 4555.24 3
 0 -8 2 119412 3983.79 4
 0 -8 1 7568.48 650.6 4
 0 8 -1 9366.31 936.898 3
 0 -8 0 43171.1 1744.82 4
 0 8 0 48573.4 2328.34 3
 0 -8 -1 5563.77 460.503 4
 0 8 1 6086.55 731.323 3
 0 8 2 9924.75 937.454 3
 0 -8 -2 8602.6 539.415 4
 0 -8 -3 12131.1 612.675 4
 0 8 3 14313.9 1130.6 3
 0 8 4 10605 962.166 3
 0 8 5 44001.7 2047.86 3
 0 -8 -5 34744.1 1190.09 4
 0 8 6 35334.6 1852.23 3
 0 8 6 36238.8 2535.21 2
 0 8 7 406.278 203.994 3
 0 8 7 211.395 327.463 2
 0 8 8 26111.1 2224.13 2
 0 8 9 16593.1 1770.75 2
 0 8 10 844.363 403.171 2
 0 8 11 15692.1 1816.86 2
 0 9 -15 5790.1 996.186 3
 0 9 -14 5691.53 973.186 3
 0 9 -13 17021.3 1665.22 3
 0 9 -12 21707.6 1854.7 3
 0 9 -11 -54.3884 193.023 3
 0 9 -10 51092.7 2918.67 3
 0 9 -9 39621 2474.26 3
 0 9 -8 2222.08 550.23 3
 0 9 -7 10900.3 1174.82 3
 0 9 -6 28088.5 1935.26 3
 0 9 -5 35263.1 2169.87 3
 0 9 -4 5390.53 797.123 3
 0 -9 3 40916.4 1973.05 4
 0 9 -3 40192.2 2298.13 3
 0 9 -2 70608.5 3213.18 3
 0 -9 2 68694.6 2682.05 4
 0 -9 1 12751.2 888.519 4
 0 9 -1 14136.5 1239.77 3
 0 9 0 18410.1 1418.41 3
 0 -9 0 17520.8 983.511 4
 0 -9 -1 71171.1 2409.96 4
 0 9 1 74016.5 3234.59 3
 0 9 2 25566.1 1692.22 3
 0 -9 -2 25567.9 1061.58 4
 0 9 3 1641.64 414.988 3
 0 9 4 40189.6 2163.93 3
 0 9 5 33513.2 1922.66 3
 0 9 6 270.059 321.43 2
 0 9 6 512.838 255.656 3
 0 9 7 19415.5 1954.72 2
 0 9 8 21640 2113.87 2
 0 9 9 8418.7 1333.4 2
 0 10 -14 12765.3 1539.34 3
 0 10 -13 15729.6 1675.87 3
 0 10 -12 12727.4 1460.34 3
 0 10 -11 2734.77 732.809 3
 0 10 -10 10083.5 1268.07 3
 0 10 -9 42579 2688.19 3
 0 10 -8 13092.9 1385.66 3
 0 10 -7 19262.7 1695.27 3
 0 10 -6 83211.5 3898.43 3
 0 10 -5 11056.6 1213.51 3
 0 10 -4 45998.9 2640.88 3
 0 10 -3 20967 1665.07 3
 0 -10 2 3705.33 528.451 4
 0 10 -2 4957.03 801.82 3
 0 10 -1 29284.2 1977.5 3
 0 10 0 190.253 259.504 3
 0 10 1 78938.5 3564.44 3
 0 10 2 35072.2 2141.75 3
 0 10 3 14357.2 1294.46 3
 0 10 4 46367.4 2491.51 3
 0 10 5 855.893 312.194 3
 0 10 6 1626.01 636.172 2
 0 10 6 267.584 168.77 3
 0 10 7 418.537 425.169 2
 0 10 8 26152.5 2470.18 2
 0 11 -13 21846.1 2090.87 3
 0 11 -12 724.591 482.329 3
 0 11 -11 2303.48 668.994 3
 0 11 -10 1816.21 592.142 3
 0 11 -9 38535.1 2653.98 3
 0 11 -8 4405.64 858.336 3
 0 11 -7 50282.3 3019.04 3
 0 11 -6 42115.7 2704.41 3
 0 11 -5 12.2534 178.013 3
 0 11 -4 9365.8 1183.06 3
 0 11 -3 10654.8 1248.3 3
 0 11 -2 9590.07 1161.24 3
 0 11 -1 436.253 368.597 3
 0 11 0 11142.2 1230.4 3
 0 11 1 50300.4 2818.22 3
 0 11 2 6891.7 946.384 3
 0 11 3 28782 2001.72 3
 0 11 4 32338.1 2121.02 3
 0 11 5 2428.4 562.578 3
 0 11 6 -178.675 362.597 2
 0 12 -11 2247.75 655.734 3
 0 12 -10 17987.1 1874.7 3
 0 12 -9 22205.1 2059.74 3
 0 12 -8 433.58 337.627 3
 0 12 -7 45102.9 2967.97 3
 0 12 -6 41852.4 2813.44 3
 0 12 -5 191.619 184.168 3
 0 12 -4 13199.7 1472.2 3
 0 12 -3 34259.3 2442.99 3
 0 12 -2 11451.9 1350.36 3
 0 12 -1 1498.34 525.721 3
 0 12 0 27467.8 2100.9 3
 0 12 1 38865 2545.22 3
 0 12 2 149.194 234.57 3
 0 12 3 11996.4 1309.71 3
 0 12 4 20028.8 1715.65 3
 0 13 -9 50.1422 248.922 3
 0 13 -8 2141.55 675.533 3
 0 13 -7 11012 1451.46 3
 0 13 -6 6797.18 1124.77 3
 0 13 -5 459.821 314.794 3
 0 13 -4 14037.5 1611.12 3
 0 13 -3 47948.7 3104.06 3
 0 13 -2 2793.54 743.244 3
 0 13 -1 13492.6 1537.84 3
 0 13 0 6933.6 1078.33 3
 0 13 1 2618.65 658.079 3
 -1 14 -1 29446.1 2376.05 3
 -1 14 -2 25782.6 2240.44 3
 -1 14 -3 1923.55 621.003 3
 -1 14 -4 302.652 308.57 3
 -1 14 -5 9376.16 1366.74 3
 -1 14 -6 19907.1 2034.96 3
 -1 13 3 1327.85 460.494 3
 -1 13 2 10552 1292.17 3
 -1 13 1 23172.8 1952.9 3
 -1 13 0 1064.57 463.593 3
 -1 13 -1 42542.3 2795.62 3
 -1 13 -2 31919.3 2401.21 3
 -1 13 -3 133.606 200.215 3
 -1 13 -4 4442.62 874.318 3
 -1 13 -5 34472.4 2578.86 3
 -1 13 -6 17739.6 1827 3
 -1 13 -7 1627.45 565.195 3
 -1 13 -8 12712 1575.62 3
 -1 13 -9 22689.6 2170.71 3
 -1 12 5 28277.7 2667.87 2
 -1 12 4 2078.98 522.229 3
 -1 12 3 19695 1661.72 3
 -1 12 2 30236.6 2127.42 3
 -1 12 1 8018.79 1056.29 3
 -1 12 0 -39.8405 184.215 3
 -1 12 -1 5308.65 887.146 3
 -1 12 -2 48451.5 2890.95 3
 -1 12 -3 7967.85 1106.98 3
 -1 12 -4 31098.4 2306.06 3
 -1 12 -5 36726.3 2538.35 3
 -1 12 -6 2461.7 657.644 3
 -1 12 -7 9470.38 1280.51 3
 -1 12 -8 12936.6 1519.41 3
 -1 12 -9 16508.1 1752.12 3
 -1 12 -10 6761.14 1143.6 3
 -1 12 -11 9420.76 1359.07 3
 -1 11 7 161.36 355.121 2
 -1 11 6 24656.8 2392.91 2
 -1 11 5 39934.8 2302.74 3
 -1 11 5 46712.7 3302.14 2
 -1 11 4 4453.19 716.06 3
 -1 11 3 58368.3 2948.98 3
 -1 11 2 19989.9 1593.38 3
 -1 11 1 13882.1 1327.81 3
 -1 11 0 6824.78 929.622 3
 -1 11 -1 269.042 229.017 3
 -1 11 -2 31694.1 2159.78 3
 -1 11 -3 1188.16 444.967 3
 -1 11 -4 26414.3 1984.05 3
 -1 11 -5 24336.9 1930 3
 -1 11 -6 3149.75 707.331 3
 -1 11 -7 6344.43 998.481 3
 -1 11 -8 11220.4 1351.93 3
 -1 11 -9 13092.1 1484.62 3
 -1 11 -10 368.791 320.237 3
 -1 11 -11 30540.4 2425.27 3
 -1 11 -12 15955.6 1743.37 3
 -1 11 -13 664.827 420.675 3
 -1 10 9 2389.64 729.574 2
 -1 10 8 3089.91 827.738 2
 -1 10 7 -45.998 236.194 2
 -1 10 6 46184 3180.65 2
 -1 10 6 45058.7 2294.71 3
 -1 10 5 33746.9 2644.75 2
 -1 10 5 35149.5 1991.46 3
 -1 10 4 8257.7 923.949 3
 -1 10 3 39743.5 2212.43 3
 -1 10 2 17814.7 1425.89 3
 -1 10 1 1107.44 344.14 3
 -1 10 0 25396.2 1784.9 3
 1 -10 0 25854.8 1466.52 4
 -1 10 -1 54075.2 2785.37 3
 -1 10 -2 21099.4 1628.81 3
 -1 10 -3 1105.91 386.279 3
 -1 10 -4 71005.8 3414.98 3
 -1 10 -5 89131 3987.98 3
 -1 10 -6 273.226 323.611 3
 -1 10 -7 33408.6 2267.08 3
 -1 10 -8 35875.6 2393.34 3
 -1 10 -9 13195.4 1419.43 3
 -1 10 -10 2851.89 702.226 3
 -1 10 -11 47443.7 2980.24 3
 -1 10 -12 26648.6 2199.58 3
 -1 10 -13 2692.91 719.473 3
 -1 10 -14 17373.5 1816.51 3
 -1 9 10 10983.9 1532.36 2
 -1 9 9 8187.17 1307.63 2
 -1 9 8 8243.24 1282.32 2
 -1 9 7 16732.2 1156.25 3
 -1 9 7 16285.4 1789.8 2
 -1 9 6 42053.8 2078.53 3
 -1 9 6 42401.1 2896.9 2
 -1 9 5 8147.45 835.484 3
 -1 9 5 9350.26 1265.94 2
 -1 9 4 7595.79 821.12 3
 -1 9 3 41220.4 2142.42 3
 -1 9 2 35301.5 1973.52 3
 -1 9 1 10572.7 1016.16 3
 -1 9 0 64450.1 2936.2 3
 -1 9 -1 72451.1 3176.35 3
 1 -9 1 70037.5 2794.08 4
 -1 9 -2 1952.32 469.149 3
 -1 9 -3 12388.1 1171.24 3
 -1 9 -4 54823.3 2773.48 3
 -1 9 -5 11014.2 1145.5 3
 -1 9 -6 221.892 207.357 3
 -1 9 -7 44703.6 2556.16 3
 -1 9 -8 54817.8 2951.8 3
 -1 9 -9 1507.09 481.158 3
 -1 9 -10 1100.42 445.185 3
 -1 9 -11 9475.73 1197.1 3
 -1 9 -12 36235.7 2493.76 3
 -1 9 -13 644.29 349.849 3
 -1 9 -14 24120.9 2077.24 3
 -1 8 11 1540.4 620.113 2
 -1 8 10 21087.5 2071.45 2
 -1 8 9 29349.2 2397.07 2
 -1 8 8 22358 2016.1 2
 -1 8 7 68035.6 2609.06 3
 -1 8 7 65199.2 3634.77 2
 -1 8 6 222.551 136.83 3
 1 -8 -6 145.119 185.854 3
 -1 8 6 362.632 303.042 2
 -1 8 5 619.261 365.54 2
 1 -8 -5 903.737 266.807 3
 -1 8 5 1327.17 305.19 3
 -1 8 4 494.054 214.197 3
 -1 8 3 51495.9 2323.04 3
 -1 8 2 89178.1 3426.04 3
 -1 8 1 1277.19 316.366 3
 -1 8 0 144832 4981.6 3
 -1 8 -1 37804.6 2019.31 3
 1 -8 2 8993.95 815.804 4
 -1 8 -2 10267.3 979.735 3
 -1 8 -3 16930.4 1306.81 3
 -1 8 -4 19577.7 1449.44 3
 -1 8 -5 50611.8 2566.13 3
 -1 8 -6 1337.32 387.884 3
 -1 8 -7 99808.3 4099.19 3
 -1 8 -8 26251.2 1834.9 3
 -1 8 -9 2835.88 590.001 3
 -1 8 -10 14067.8 1370.55 3
 -1 8 -11 20497.1 1710.73 3
 -1 8 -12 17080 1581.36 3
 -1 8 -13 2645.93 622.205 3
 -1 8 -14 56865.4 3244.03 3
 -1 8 -15 16857.5 1673.32 3
 -1 8 -15 15845 1788.64 5
 -1 7 12 1461.99 604.458 2
 -1 7 11 2511.01 708.824 2
 -1 7 10 44169.8 2961.94 2
 -1 7 9 13423.1 1485.34 2
 1 -7 -9 10563.8 893.414 4
 1 -7 -8 12626.5 943.403 4
 -1 7 8 13600.9 808.892 3
 -1 7 8 12045.4 1383.88 2
 -1 7 7 28732.9 2148.23 2
 -1 7 7 30960.3 1422.56 3
 1 -7 -6 9565.29 786.669 3
 -1 7 6 10209.9 766.54 3
 -1 7 6 9305.02 1155.2 2
 1 -7 -5 250.738 165.921 3
 -1 7 5 134.324 244.436 2
 -1 7 5 128.584 123.855 3
 -1 7 4 242.922 144.448 3
 1 -7 -4 161.234 137.656 3
 1 -7 -3 75604.4 2908.26 3
 -1 7 3 76822.5 2885.32 3
 -1 7 2 73118.6 2808.35 3
 1 -7 -2 70199.7 2805.38 3
 1 -7 -1 62116.9 2575.62 3
 -1 7 1 61481.8 2541.83 3
 -1 7 0 167105 5390.17 3
 -1 7 -1 23380.2 1422.36 3
 -1 7 -2 12716.5 1030.18 3
 1 -7 3 11805.5 939.606 4
 -1 7 -3 13042.8 1059.49 3
 -1 7 -4 95113.7 3670.02 3
 -1 7 -5 78031.8 3246.5 3
 -1 7 -6 48857.5 2426.25 3
 -1 7 -7 63687.4 2924.08 3
 -1 7 -8 15726.6 1321.57 3
 -1 7 -9 1384.83 411.586 3
 -1 7 -10 31417.8 2017.02 3
 1 -7 10 29840.4 1347.08 1
 -1 7 -10 31555.4 2159.47 5
 -1 7 -11 22068.2 1701.27 3
 -1 7 -11 22561.1 1851.01 5
 -1 7 -12 6746.56 1020.03 5
 -1 7 -12 6200.25 891.879 3
 -1 7 -13 6738.85 1070.12 5
 -1 7 -13 5235.7 841.058 3
 -1 7 -14 36614.1 2414.87 3
 -1 7 -14 36691.8 2668.12 5
 -1 7 -15 17270.4 1647.8 3
 -1 7 -15 17260.3 1831.36 5
 1 -6 -13 4984.33 968.22 5
 -1 6 13 5277.47 1039.05 2
 -1 6 12 331.163 330.992 2
 -1 6 11 26858.7 2259.04 2
 1 -6 -11 29425.1 1738.96 4
 1 -6 -10 54927.1 2510.29 4
 -1 6 10 57110 3290.73 2
 -1 6 9 2852.46 661.427 2
 1 -6 -9 2233.11 417.988 4
 -1 6 8 24626.3 1901.35 2
 -1 6 8 22889.4 993.751 3
 -1 6 7 70752.9 3551.38 2
 -1 6 7 79691.2 2563.62 3
 -1 6 6 6653.11 546.387 3
 1 -6 -6 7300.97 606.677 3
 -1 6 6 5435.16 825.754 2
 -1 6 5 9133.27 673.675 3
 1 -6 -5 8933.64 691.485 3
 -1 6 5 8621.14 1001.85 2
 1 -6 -4 14809.4 928.735 3
 -1 6 4 13915.5 889.087 3
 -1 6 4 14080.8 1259.39 2
 1 -6 -3 165244 5009.69 3
 -1 6 3 160270 4962.74 3
 1 -6 -2 2082.73 347.831 3
 -1 6 2 2129.74 351.558 3
 -1 6 1 141508 4618.68 3
 1 -6 -1 152563 4695.01 3
 1 -6 0 40823 1887.07 3
 -1 6 0 45917.5 1957.42 3
 -1 6 -1 3286.27 459.681 3
 1 -6 1 2692.4 426.991 3
 -1 6 -2 10168.1 850.055 3
 1 -6 3 14865 1017.24 4
 1 -6 3 14328.7 1143.56 5
 -1 6 -3 14842.9 1074.98 3
 -1 6 -4 55981.3 2480.15 3
 1 -6 4 61554.9 2513.4 4
 -1 6 -5 3646.8 555.573 3
 -1 6 -6 48604.7 2317.05 3
 -1 6 -7 70192.3 2980.96 3
 -1 6 -7 68385.2 3101.51 5
 -1 6 -8 32473.2 1863.74 3
 -1 6 -8 28928.8 1897.89 5
 -1 6 -9 2467.11 552.726 5
 -1 6 -9 2721.24 549.1 3
 1 -6 9 2858.94 324.855 1
 -1 6 -10 52249.6 2808.14 5
 -1 6 -10 50565.2 2565.11 3
 1 -6 10 48560.8 1641.2 1
 -1 6 -11 45350.5 2667.94 5
 -1 6 -11 40237.2 2315.64 3
 -1 6 -12 97.9842 184.245 3
 -1 6 -12 188.433 272.324 5
 -1 6 -13 13359.3 1304.14 3
 -1 6 -13 14533.7 1540.84 5
 -1 6 -14 4546.92 772.515 3
 -1 6 -14 8028.88 1173.86 5
 -1 6 -15 7404.82 1008.31 3
 -1 6 -15 7055.21 1162.31 5
 -1 6 -16 1267.4 553.959 5
 1 -5 -14 25533.9 2225.3 5
 1 -5 -13 10119.1 1341.57 5
 1 -5 -12 6030.71 971.595 5
 1 -5 -12 7304.78 869.512 4
 -1 5 12 7325.06 1120.1 2
 1 -5 -11 14841 1206.72 4
 -1 5 11 15001 1581.38 2
 -1 5 10 12985.1 1407.23 2
 1 -5 -10 13273.6 1091.24 4
 1 -5 -9 182.587 202.209 4
 -1 5 9 610.987 389.133 2
 -1 5 8 29964.3 1016.01 3
 -1 5 8 29480.2 2031.02 2
 -1 5 7 73396.8 2234.25 3
 -1 5 7 67120 3259.33 2
 -1 5 6 6475.33 840.846 2
 -1 5 6 9171.47 557.155 3
 1 -5 -5 49592.5 1808.32 3
 -1 5 5 50320.7 2517.78 2
 -1 5 5 48508.5 1763.81 3
 -1 5 4 78077.6 2515.48 3
 -1 5 4 72401.9 3155.5 2
 1 -5 -4 73109.9 2498.36 3
 -1 5 3 12739.9 774.281 3
 1 -5 -3 13287.2 801.24 3
 1 -5 -2 4399.68 452.209 3
 -1 5 2 5035.74 476.394 3
 1 -5 -1 6244.08 556.765 3
 -1 5 1 6354.57 563.932 3
 -1 5 0 72428.8 2619.84 3
 1 -5 0 75263.3 2640.87 3
 -1 5 -1 50905.7 2080.41 3
 1 -5 1 55390.8 2131.68 3
 1 -5 2 2673.11 433.197 5
 -1 5 -2 2077.7 353.319 3
 1 -5 3 217145 6730.34 5
 1 -5 3 222762 6524.42 4
 -1 5 -3 218346 6541.63 3
 -1 5 -4 35195.3 1726.71 3
 1 -5 4 37371.1 1890.03 5
 1 -5 4 35415.9 1743.65 4
 -1 5 -5 43730.9 2040.96 3
 1 -5 5 47910.7 2243.48 5
 -1 5 -6 13818.3 1059.16 3
 -1 5 -6 16989 1247.59 5
 -1 5 -7 32291.8 1865.28 5
 -1 5 -7 29770.4 1673.64 3
 -1 5 -8 25688.9 1712.85 5
 -1 5 -8 26365.8 1593.29 3
 -1 5 -9 2165.63 501.579 5
 -1 5 -9 2252.93 455.366 3
 1 -5 9 1895.95 182.516 1
 1 -5 9 2104.32 196.768 1
 -1 5 -10 99131.5 4140.12 5
 -1 5 -10 89418.6 3673.88 3
 -1 5 -11 26150.4 1719.07 3
 -1 5 -11 26566.4 1960.68 5
 -1 5 -12 19287.1 1488.99 3
 -1 5 -12 18686.4 1677.6 5
 -1 5 -13 11635.6 1169.34 3
 -1 5 -13 15807.5 1573.01 5
 -1 5 -14 7568.4 1124.12 5
 -1 5 -14 4927.16 789.442 3
 -1 5 -15 12818.5 1548.54 5
 -1 5 -15 12053 1235.23 3
 -1 5 -16 253.376 266.527 5
 1 -4 -15 9401.28 1332.53 5
 1 -4 -14 26045.8 1909.97 4
 1 -4 -14 24530.6 2113.18 5
 1 -4 -13 553.801 254.337 4
 1 -4 -13 230.008 213.298 5
 1 -4 -12 24461.5 1934.63 5
 1 -4 -12 23777 1681.88 4
 1 -4 -11 18718.2 1389.73 4
 -1 4 11 17696.7 1634.26 2
 1 -4 -11 16321.9 1522.26 5
 -1 4 10 9504.52 1139.86 2
 1 -4 -10 9011.69 907.296 4
 1 -4 -9 357.345 191.77 4
 -1 4 9 -10.9279 136.436 2
 1 -4 -8 41451.2 1943.42 4
 -1 4 8 39234.5 2291.3 2
 -1 4 7 80355.9 2262.79 3
 -1 4 7 91788.2 3633.19 2
 -1 4 6 18077.5 1348.97 2
 -1 4 6 19054 746.679 3
 1 -4 -5 154355 4128.05 3
 -1 4 5 152681 5062.33 2
 1 -4 -4 91062.4 2752.4 3
 -1 4 4 87213.2 3421.03 2
 -1 4 4 92010.4 2737.68 3
 -1 4 3 15776.1 776.17 3
 -1 4 3 14954.5 1084.83 2
 1 -4 -3 15929.3 784.883 3
 -1 4 2 832.817 174.484 3
 1 -4 -2 437.967 131.659 3
 1 -4 -1 119238 3546.62 3
 -1 4 1 114127 3528.72 3
 1 -4 0 127323 4014.79 3
 -1 4 0 142262 4085.35 3
 1 -4 1 17218.9 942.36 3
 -1 4 -1 17100.4 940.904 3
 1 -4 2 105617 3494.51 5
 -1 4 -2 99749.9 3323.3 3
 -1 4 -3 338193 9362.36 3
 1 -4 3 338718 9355.6 4
 1 -4 3 332670 9529.93 5
 1 -4 4 14707.1 1031.56 5
 -1 4 -4 13299.9 906.885 3
 -1 4 -5 6118.48 665.841 5
 -1 4 -5 5967.46 601.167 3
 1 -4 5 6064.99 601.362 3
 1 -4 5 4592.49 587.123 5
 1 -4 6 72594.2 2961.68 5
 -1 4 -6 72684 2768.85 3
 -1 4 -6 70698.3 2936.51 5
 1 -4 6 71109.7 2732.03 3
 -1 4 -7 47448.5 2373.69 5
 -1 4 -7 54320.2 2291.53 3
 -1 4 -8 276.272 170.716 3
 -1 4 -8 587.66 300.875 5
 -1 4 -9 43143 2362.82 5
 -1 4 -9 44033 2136.55 3
 -1 4 -10 85276 3737.39 5
 -1 4 -10 84790.3 3373.42 3
 -1 4 -11 48.248 180.734 5
 -1 4 -11 456.282 241.933 3
 -1 4 -12 25066 1940.25 5
 -1 4 -12 24149.4 1613.63 3
 -1 4 -13 15474.3 1299.6 3
 -1 4 -13 16808.7 1608.08 5
 -1 4 -14 12362.2 1166.77 3
 -1 4 -14 10814.3 1332.37 5
 -1 4 -15 2640.64 689.754 5
 -1 4 -16 4956.71 987.698 5
 1 -3 -15 15646 1549.02 4
 1 -3 -15 18356.6 1784.1 5
 1 -3 -14 24115 1898.22 4
 1 -3 -14 27424.8 2138.02 5
 1 -3 -13 573.244 304.832 5
 1 -3 -13 746.875 321.81 4
 1 -3 -12 33960.9 2073.66 4
 1 -3 -12 32558.3 1794.46 1
 1 -3 -12 37218.5 2320.2 5
 1 -3 -11 13184.6 1157.33 4
 1 -3 -11 10690.4 1156.85 5
 1 -3 -10 24288.4 1554.26 4
 1 -3 -10 25843.5 1755.32 5
 1 -3 -9 4418.23 600.137 4
 -1 3 9 4739.66 737.283 2
 1 -3 -8 66578.4 2722.11 4
 -1 3 8 70715.1 3148.47 2
 -1 3 7 115551 4300.18 2
 -1 3 6 15020.1 1145.77 2
 -1 3 5 105511 2859.77 3
 -1 3 5 108231 3822.94 2
 1 -3 -4 163465 4431.57 3
 -1 3 4 165848 4417.33 3
 -1 3 4 168899 5259.04 2
 -1 3 3 4751.7 314.43 3
 1 -3 -3 4218.85 305.321 3
 -1 3 3 5174.59 558.254 2
 -1 3 2 29334.6 1053.88 3
 1 -3 -2 26990.1 1026.18 3
 -1 3 2 25623.6 1318.73 2
 -1 3 1 108335 3169.46 3
 1 -3 -1 107072 3146.66 3
 -1 3 0 224509 6232.27 3
 1 -3 0 230426 6244.89 3
 -1 3 -1 70519.1 2326.62 3
 1 -3 1 70948.2 2442.17 5
 -1 3 -2 289976 7608.72 3
 1 -3 2 258766 7676.17 5
 -1 3 -3 365791 10216.9 3
 1 -3 3 393808 10430.4 5
 -1 3 -4 24228.7 1219.68 3
 -1 3 -4 26822.1 1364.34 5
 1 -3 4 25027.6 1337.56 5
 1 -3 4 24660.2 1208.17 3
 -1 3 -5 131294 4114.9 3
 -1 3 -5 131815 4320.26 5
 1 -3 5 129149 4323.93 5
 1 -3 5 126769 4073.98 3
 1 -3 6 157963 5259.59 5
 -1 3 -6 161155 5003.88 3
 -1 3 -6 161056 5260.2 5
 1 -3 6 165371 4998.01 3
 -1 3 -7 18894 1157.08 3
 1 -3 7 18539.5 1305.74 5
 -1 3 -7 18946.8 1313.69 5
 1 -3 7 20764.8 1180.77 3
 -1 3 -8 449.861 249.767 4
 1 -3 8 368.123 185.166 3
 -1 3 -8 859.234 320.371 5
 -1 3 -8 649.204 217.871 3
 -1 3 -9 72161.3 2866.36 3
 -1 3 -9 76840.7 3252.26 4
 -1 3 -9 69680.9 3199.78 5
 -1 3 -10 60072 2617.06 2
 -1 3 -10 64265.7 2660.16 3
 -1 3 -10 64166.9 3058.94 5
 -1 3 -10 55941.4 2854.53 4
 -1 3 -11 43.9504 97.8371 3
 -1 3 -11 333.94 293.368 5
 -1 3 -11 143.02 137.004 4
 -1 3 -12 3786.7 718.48 5
 -1 3 -12 3099.27 517.171 3
 -1 3 -13 23162 1934.87 5
 -1 3 -14 13837.7 1530.63 5
 -1 3 -15 3325.19 795.14 5
 -1 3 -16 14913.8 1727.01 5
 1 -2 -16 3165.04 745.34 5
 1 -2 -16 3390.01 746.821 4
 1 -2 -15 26713.3 2068.14 4
 1 -2 -15 24261.8 2037.56 5
 1 -2 -14 10896.6 1231.05 4
 1 -2 -14 8008.43 1103.2 5
 1 -2 -13 5471.77 836.794 4
 1 -2 -13 4783.5 806.133 5
 1 -2 -12 22948.4 1670.06 4
 1 -2 -12 22003.3 1300.14 1
 1 -2 -12 22271.6 1703.92 5
 1 -2 -11 1487.74 453.459 5
 1 -2 -11 319.441 173.293 1
 1 -2 -11 1176.94 368.053 4
 1 -2 -10 2620.27 406.309 1
 1 -2 -10 2716.61 512.827 5
 1 -2 -10 3970.6 596.803 4
 1 -2 -9 312.052 175.896 5
 1 -2 -9 743.373 275.466 4
 1 -2 -8 108384 3882.5 4
 1 -2 -8 113704 3982.06 5
 -1 2 7 52684.3 2409.63 2
 1 -2 -7 49208.6 2367.88 2
 1 -2 -6 37269.9 1873.46 2
 -1 2 6 37204.4 1873.31 2
 -1 2 5 77481.2 2963.35 2
 1 -2 -5 82582.5 3029.82 2
 1 -2 -4 164880 5181.4 2
 -1 2 4 173568 5193.59 2
 -1 2 3 47446.9 1873.25 2
 1 -2 -3 46569.6 1343.15 3
 -1 2 3 47631.6 1353.85 3
 -1 2 2 115676 3169.04 3
 -1 2 2 118923 3596.74 2
 1 -2 -2 116239 3160.08 3
 -1 2 1 99784.5 3134.01 2
 -1 2 1 105812 2932.84 3
 1 -2 -1 104557 2924.2 3
 1 -2 0 20514.1 886.658 5
 -1 2 0 20899.2 837.736 3
 1 -2 0 19684.2 820.455 3
 -1 2 -1 12276.6 633.231 3
 1 -2 1 11679.7 665.668 5
 -1 2 -2 2594.41 294.869 3
 1 -2 2 3906.26 390.134 5
 1 -2 3 88178.5 2911.37 5
 -1 2 -3 82071.9 2726.19 3
 1 -2 3 88424.3 2455.33 1
 1 -2 3 83835.8 2722.15 3
 -1 2 -4 10070.6 755.282 5
 1 -2 4 9316.93 412.771 1
 1 -2 4 9983.17 707.625 4
 -1 2 -4 10396 674.605 3
 1 -2 4 9721.42 646.045 3
 1 -2 4 9172.35 732.043 5
 1 -2 5 130145 4270.37 5
 1 -2 5 129404 3983.06 3
 -1 2 -5 127107 3999.47 3
 -1 2 -5 133683 4294.41 5
 1 -2 6 68588.6 2730.53 5
 -1 2 -6 68775.4 2649.82 4
 1 -2 6 65481 2594.23 4
 -1 2 -6 69481.7 2752.08 5
 -1 2 -6 67446 2451.65 3
 1 -2 6 64726 2389.3 3
 1 -2 7 17509.8 1238.86 5
 -1 2 -7 19037 1084.87 3
 1 -2 7 17464.7 1024.16 3
 -1 2 -7 16143.3 1206.78 5
 -1 2 -7 16345 1160.07 4
 1 -2 8 3465.96 439.239 3
 -1 2 -8 2671.27 480.02 4
 -1 2 -8 2729.19 513.818 5
 -1 2 -8 3159.92 440.919 3
 -1 2 -8 2680.11 406.968 2
 -1 2 -9 30085.4 1607.25 2
 -1 2 -9 28768.9 1535.08 3
 -1 2 -9 32989.8 1967.74 5
 -1 2 -9 33495.9 1885.22 4
 1 -2 9 30178.1 1520.93 3
 -1 2 -10 27688.2 1608.66 2
 -1 2 -10 27641.1 1897.4 5
 -1 2 -10 32871.3 1944.96 4
 -1 2 -11 10327.8 1107.69 4
 -1 2 -11 11218.1 1209.49 5
 -1 2 -12 15468.3 1432.7 4
 -1 2 -12 16252 1548.95 5
 -1 2 -13 51076.7 3039.02 5
 -1 2 -14 6663.64 1070.16 5
 -1 2 -15 13824.1 1606.59 5
 -1 2 -16 12149.5 1557.6 5
 1 -1 -16 15534.2 1644.81 4
 1 -1 -16 16780 1689.62 5
 1 -1 -15 14944 1538.19 4
 1 -1 -15 14783.6 1524.74 5
 1 -1 -14 7160.1 1009.27 5
 1 -1 -14 9208.73 1136.59 4
 1 -1 -13 374.666 195.165 4
 1 -1 -13 969.93 371.466 5
 1 -1 -12 56951.4 2795.55 5
 1 -1 -12 51066.4 2702.76 4
 1 -1 -12 50543.2 2002.71 1
 1 -1 -11 48360.3 1917.01 1
 1 -1 -11 47678 2446.15 5
 1 -1 -11 44488.3 2400.31 4
 1 -1 -10 7271.96 827.228 4
 1 -1 -10 7030.03 602.563 1
 1 -1 -10 7592.86 823.997 5
 1 -1 -9 91208.2 3492.99 4
 1 -1 -9 86020.6 3383.76 5
 1 -1 -9 92183 3037.99 1
 1 -1 -8 43503.1 1951.75 5
 1 -1 -8 40865.1 1969.19 4
 1 -1 -8 39636.5 2087.64 2
 1 -1 -8 40599.3 1672.17 1
 1 -1 -7 5125.83 627.334 2
 1 -1 -7 4226.49 424.174 1
 1 -1 -7 4540.68 542.871 4
 1 -1 -7 4372.29 501.245 5
 1 -1 -6 3904.2 510.931 2
 1 -1 -6 3308.48 359.505 1
 1 -1 -6 3790.69 424.874 5
 1 -1 -5 8904.05 732.157 2
 -1 1 4 193696 5667.7 2
 1 -1 -4 191231 5667.74 2
 -1 1 3 4075.23 416.366 2
 1 -1 -2 331254 8731.75 1
 -1 1 2 328601 8829.64 2
 1 -1 1 134428 3695.08 5
 -1 1 -1 126315 3549.86 1
 1 -1 2 63712 2092.56 3
 -1 1 -2 66622.7 2104.4 3
 1 -1 2 65224.3 2188.19 5
 1 -1 2 65133.3 1920.39 1
 -1 1 -2 68949 1927.03 1
 -1 1 -3 129789 3779.97 3
 1 -1 3 125660 3816.36 4
 1 -1 3 132924 3773.02 3
 1 -1 3 119250 3906.41 5
 -1 1 -3 128277 3472.88 1
 1 -1 3 132128 3468.63 1
 1 -1 4 11553 687.127 3
 1 -1 4 11898.8 746.302 4
 -1 1 -4 12355.6 716.237 3
 -1 1 -4 12591.7 603.749 2
 -1 1 -4 11940 478.72 1
 1 -1 4 13294.6 865.34 5
 -1 1 -5 57292.9 1622.15 1
 -1 1 -5 56523.9 2185.16 4
 1 -1 5 58762.4 2174.6 4
 1 -1 5 58485.9 2051.8 3
 1 -1 5 51405.8 2240.85 5
 -1 1 -5 56502.2 1938.46 2
 -1 1 -5 57215 2319.8 5
 -1 1 -6 116149 4082.3 5
 -1 1 -6 118701 3939.59 4
 1 -1 6 119883 3912.16 4
 1 -1 6 113025 4069.89 5
 -1 1 -6 117385 3647.06 2
 1 -1 6 123099 3718.2 3
 -1 1 -7 194.773 171.022 5
 -1 1 -7 497.096 193.38 4
 -1 1 -7 242.8 129.025 2
 1 -1 7 457.2 204.836 5
 1 -1 7 457.842 149.773 3
 -1 1 -8 23810.2 1571.09 5
 -1 1 -8 23335.5 1302.89 2
 1 -1 8 24383.1 1230.17 3
 -1 1 -8 24970.7 1492.59 4
 -1 1 -9 21827.7 1469.17 4
 -1 1 -9 23611 1363.96 2
 1 -1 9 21662.4 1192.84 3
 -1 1 -9 23493.8 1623.9 5
 -1 1 -10 103445 4121.59 4
 -1 1 -10 102312 4291.69 5
 1 -1 10 107802 3588.91 3
 -1 1 -10 106515 3870.43 2
 -1 1 -11 192.46 132.389 4
 -1 1 -11 185.014 190.45 5
 1 -1 11 455.744 187.221 3
 -1 1 -12 165832 6350.41 5
 -1 1 -12 169883 6156.46 4
 -1 1 -13 32007.5 2346.77 5
 -1 1 -14 497.185 343.877 5
 -1 1 -15 15478.8 1713.54 5
 -1 1 -16 6127.65 1137.59 5
 1 0 -16 9486.95 1286.42 4
 1 0 -16 8510.19 1164.33 5
 1 0 -15 18922.3 1764.16 4
 1 0 -15 17035.6 1607.1 5
 1 0 -14 258.884 237.78 4
 1 0 -14 461.087 272.098 5
 1 0 -13 846.428 332.454 5
 1 0 -13 1148.87 368.681 4
 1 0 -12 50085.7 2649.59 4
 1 0 -12 45383.9 2461.59 5
 1 0 -12 48824.9 1732.75 1
 1 0 -11 130114 4779.74 4
 1 0 -11 130976 4664.06 5
 1 0 -11 126468 3768 1
 -1 0 11 122298 3585 3
 1 0 -10 21331.9 1022.41 1
 1 0 -10 22646.5 1522.61 4
 -1 0 10 21765.1 906.762 3
 1 0 -10 22215 1434.39 5
 -1 0 9 131485 3801.74 3
 1 0 -9 138765 4744.48 4
 1 0 -9 136376 3823.03 3
 1 0 -9 137113 4563.15 5
 1 0 -9 135084 4001.61 1
 1 0 -8 9831.15 927.789 2
 1 0 -8 7365.17 754.321 4
 1 0 -8 8253.66 561.454 1
 1 0 -8 8116.33 718.923 5
 -1 0 8 8088.04 466.224 3
 1 0 -8 8526.14 478.397 3
 1 0 -7 1005.44 228.545 5
 1 0 -7 1639.36 332.715 4
 -1 0 7 1423.88 175.394 3
 1 0 -7 2271.67 214.867 3
 1 0 -7 1595.69 348.966 2
 1 0 -7 1813.37 247.737 1
 1 0 -6 7114.66 646.13 4
 -1 0 6 7394 408.248 3
 1 0 -6 7582.83 712.681 2
 1 0 -6 7990.03 417.276 3
 1 0 -6 7140.07 563.312 5
 1 0 -6 7859.8 513.477 1
 -1 0 5 31949.6 1059.5 3
 1 0 -5 30769.6 1490.06 2
 1 0 -5 31346.6 1242 5
 1 0 -5 31664.4 1210.15 1
 1 0 -5 30799.5 1040.42 3
 1 0 -4 167859 4628.1 1
 -1 0 4 165329 4454.16 3
 1 0 -4 164434 4545.76 5
 1 0 -4 166502 4434.75 3
 -1 0 4 167901 4632.55 1
 1 0 -3 15380.3 701.147 1
 1 0 -3 14830 562.242 5
 1 0 -3 15928.2 603.922 3
 -1 0 3 14912.3 610.606 3
 -1 0 3 15959.3 711.201 1
 1 0 -2 336543 8833.62 3
 1 0 -2 340967 8946.29 1
 -1 0 2 345753 8943.42 1
 1 0 1 105601 2893.27 1
 -1 0 -1 97533.4 2879.33 1
 -1 0 -2 38313 1291.38 1
 1 0 2 40103.9 1200.41 2
 1 0 2 39335.9 1296.97 1
 1 0 3 106941 3001.64 2
 1 0 3 106228 3150.23 4
 -1 0 -3 106332 3016.14 1
 -1 0 -4 863.196 161.952 2
 -1 0 -4 910.258 188.727 4
 1 0 4 989.859 173.352 2
 1 0 4 1052.51 195.635 3
 -1 0 -4 1084.09 152.305 1
 1 0 4 1284.08 232.943 4
 -1 0 -5 103407 3204.21 2
 1 0 5 102806 3195.68 3
 1 0 5 104145 3306.29 4
 -1 0 -5 94831.8 3293.86 4
 -1 0 -5 106612 2979.4 1
 1 0 6 62277.4 2189.92 3
 1 0 6 64015.7 2363.03 4
 -1 0 -6 58228.2 2325.73 4
 -1 0 -6 59492 2234.24 2
 -1 0 -6 64547.3 1957.34 1
 -1 0 -6 60921.4 2598.89 5
 -1 0 -7 -116.767 99.4455 5
 -1 0 -7 118.926 130.361 2
 1 0 7 5.50146 61.7612 3
 -1 0 -7 69.2879 139.816 4
 -1 0 -7 69.6631 54.2582 1
 1 0 7 87.1108 125.885 4
 1 0 8 24062 1175.47 3
 -1 0 -8 20937.3 897.989 1
 -1 0 -8 22452.5 1308.11 2
 -1 0 -8 22122.1 1362.47 4
 -1 0 -8 22052.2 1531.57 5
 1 0 9 30525.8 1448.72 3
 -1 0 -9 34043 1754.96 2
 -1 0 -9 31607.2 1168.49 1
 -1 0 -9 29139 1909.95 5
 -1 0 -9 33283.9 1814.32 4
 -1 0 -10 26299.4 1596.46 2
 -1 0 -10 27379.8 1699.85 4
 1 0 10 25964.2 1312.16 3
 -1 0 -10 25326.1 975.324 1
 -1 0 -10 23820.5 1779.81 5
 -1 0 -11 154.519 187.074 5
 1 0 11 238.491 143.438 3
 -1 0 -11 229.827 62.6875 1
 -1 0 -11 270.375 205.762 4
 -1 0 -11 121.625 54.7149 1
 -1 0 -12 28240.8 1940.02 4
 -1 0 -12 32573.4 2280.5 5
 -1 0 -13 27116.7 2180.81 5
 -1 0 -14 -129.296 313.466 5
 -1 0 -15 15583.8 1743.62 5
 1 1 -17 6891.32 1154.57 4
 1 1 -16 15080.5 1644.49 4
 1 1 -16 12115.9 1376.88 5
 1 1 -15 11085.1 1377.82 4
 1 1 -15 11935.7 1304.93 5
 1 1 -14 528.251 361.691 4
 1 1 -14 729.155 327.132 5
 1 1 -13 10891.1 1226.94 4
 1 1 -13 11259 1145.79 5
 1 1 -12 83610 3512.2 5
 -1 -1 12 86450.2 2765.09 3
 1 1 -12 85317.6 2778.95 3
 1 1 -12 85597.6 3740.43 4
 1 1 -12 77636.3 2330.27 1
 1 1 -11 14480.2 1171.92 5
 1 1 -11 14737.3 1283.18 4
 -1 -1 11 12972 798.604 3
 1 1 -11 13933.8 830.939 3
 1 1 -11 14732.9 675.597 1
 1 1 -10 58293.9 2814.78 4
 1 1 -10 66400.7 2067.11 1
 1 1 -10 59960.5 2670.52 5
 1 1 -10 65541.5 2252.96 3
 -1 -1 10 63375.6 2229.61 3
 1 1 -9 86446.7 2772.3 3
 -1 -1 9 86908.4 2779.95 3
 1 1 -9 85817.2 3199.67 5
 1 1 -9 85323.7 3403.53 4
 1 1 -9 84113.9 2621.82 1
 1 1 -8 7166.41 652.871 5
 1 1 -8 5370.61 407.382 1
 1 1 -8 5589.04 663.467 4
 1 1 -8 4959.61 431.883 3
 -1 -1 8 6016.29 474.576 3
 -1 -1 7 30998.8 1431.75 5
 1 1 -7 32033.3 1625.94 4
 1 1 -7 31535.7 1436.89 5
 1 1 -7 31958.9 1256.13 3
 1 1 -7 28683.4 1170.72 1
 -1 -1 7 32599.9 1272.29 3
 1 1 -6 13987.8 830.711 5
 -1 -1 6 17192.4 819.07 3
 1 1 -6 17135.7 1059.34 4
 1 1 -6 16041.8 759.264 1
 1 1 -6 16624.9 789.301 3
 -1 -1 6 16153.4 867.336 5
 -1 -1 6 14838 751.516 1
 -1 -1 5 78574.4 2434.1 3
 1 1 -5 79112.5 2753.85 4
 1 1 -5 80710 2406.4 1
 -1 -1 5 75426.9 2434.02 5
 1 1 -5 76211 2395.83 3
 -1 -1 5 75646.2 2405.41 1
 1 1 -5 78509.3 2458.13 5
 -1 -1 4 146815 4188.42 5
 1 1 -4 151537 4202.71 5
 1 1 -4 154783 4262.17 1
 1 1 -4 151716 4515.04 4
 -1 -1 4 152538 4271.65 1
 -1 -1 4 148762 4268.11 3
 1 1 -4 154852 4255.8 3
 -1 -1 3 72141.6 2281.94 3
 1 1 -3 78603.4 2303.4 1
 -1 -1 3 72738.1 2126.25 5
 1 1 -3 73928.6 2272.64 3
 -1 -1 3 72763.1 2290.27 1
 1 1 -2 250505 6910.71 1
 1 1 -2 261692 6913.95 3
 -1 -1 2 256339 6931.09 1
 -1 -1 2 262618 6930.26 3
 1 1 -1 7309.9 454.624 3
 1 1 -1 6780.52 441.278 1
 1 1 0 33677.8 1268.29 3
 -1 -1 -1 956.199 173.521 1
 1 1 2 62485.8 1822.74 4
 1 1 3 44104.1 1453.51 4
 -1 -1 -4 155444 4551.71 4
 1 1 4 161355 4675 2
 1 1 4 163683 4557.68 4
 -1 -1 -5 110183 3576.4 4
 1 1 5 118001 3580.29 4
 1 1 5 120739 3679.78 2
 1 1 6 13618 862.251 4
 1 1 6 13106.2 882.184 2
 -1 -1 -6 13765.4 878.297 4
 1 1 6 14021.8 819.994 3
 1 1 7 3405.37 470.242 2
 -1 -1 -7 3356.24 445.259 4
 1 1 7 3141.01 375.994 3
 -1 -1 -7 3831.21 580.165 5
 1 1 8 62657.5 2294.35 3
 -1 -1 -8 61614.7 2563.37 4
 -1 -1 -8 65148.7 2983.1 5
 -1 -1 -9 61377.2 2186.63 1
 -1 -1 -9 62627.1 3038.58 5
 1 1 9 60698.1 2284.21 3
 -1 -1 -9 63737.2 2681.91 4
 -1 -1 -10 1101.76 330.791 4
 -1 -1 -10 755.07 352.973 5
 1 1 10 895.827 222.224 3
 -1 -1 -10 663.753 180.968 1
 -1 -1 -11 4777.32 821.054 5
 -1 -1 -11 5001.45 717.394 4
 -1 -1 -12 16849.9 1646.13 5
 -1 -1 -12 15242.7 1360.15 4
 -1 -1 -13 8436.12 1222.18 5
 -1 -1 -14 342.083 324.206 5
 -1 -1 -15 14920.9 1753.35 5
 1 2 -17 10650.4 1461.76 4
 1 2 -16 23026.4 2094.57 4
 1 2 -16 20514.9 1793.69 5
 1 2 -15 6640.65 961.916 5
 1 2 -15 7366.23 1121.02 4
 1 2 -14 418.777 313.893 4
 1 2 -14 852.001 365.979 5
 1 2 -13 25000.4 1914.39 4
 1 2 -13 24597.9 1337.6 3
 1 2 -13 25247.3 1754.8 5
 1 2 -12 4637.02 530.297 3
 1 2 -12 5369.36 737.715 5
 1 2 -12 5349.29 811.772 4
 -1 -2 12 4844.22 534.405 3
 1 2 -11 698.448 247.731 5
 -1 -2 11 1639.98 311.138 3
 1 2 -11 1007.67 357.952 4
 1 2 -11 1310.36 284.349 3
 1 2 -10 270.175 232.797 4
 1 2 -10 208.38 123.266 3
 -1 -2 10 183.824 129.2 3
 -1 -2 10 358.963 184.871 5
 1 2 -10 266.904 210.975 5
 1 2 -9 104171 3642.77 5
 -1 -2 9 96233.2 3571.23 5
 1 2 -9 104052 3922.93 4
 -1 -2 9 101194 3376.37 3
 1 2 -9 104280 3375.42 3
 -1 -2 8 72299.8 2305.55 1
 1 2 -8 70815.6 2929.8 4
 1 2 -8 72104.9 2262.02 1
 1 2 -8 70088 2504.01 3
 -1 -2 8 70971.6 2672.21 5
 -1 -2 8 68261.4 2509.13 3
 1 2 -8 76282.3 2733.18 5
 1 2 -7 11702.1 810.266 5
 1 2 -7 11695.5 634.901 1
 1 2 -7 12812.9 978.519 4
 -1 -2 7 11964.8 812.231 5
 -1 -2 7 10552.1 733.283 3
 -1 -2 7 11981 662.752 1
 1 2 -7 11721.9 757.873 3
 -1 -2 6 122125 3528.21 1
 1 2 -6 119072 3480.53 1
 1 2 -6 116429 3690.46 5
 -1 -2 6 117006 3670.9 5
 1 2 -6 116985 3951.6 4
 -1 -2 6 118491 3675.74 3
 1 2 -6 114651 3625.95 3
 -1 -2 5 182030 5164.56 5
 1 2 -5 182596 5200.83 3
 1 2 -5 179441 5148.37 5
 -1 -2 5 187314 5118.6 1
 1 2 -5 176972 5411.5 4
 -1 -2 5 176982 5231.93 3
 1 2 -5 178207 5057.3 1
 1 2 -4 8570.28 618.133 4
 -1 -2 4 7773.93 519.555 5
 -1 -2 4 7420.85 517.719 1
 1 2 -4 8024.99 567.321 3
 -1 -2 4 6926.52 538.966 3
 1 2 -3 50353.7 1789.92 4
 -1 -2 3 50862.8 1771.55 1
 -1 -2 3 50813.7 1821.92 3
 1 2 -3 48084.7 1783.17 3
 1 2 -2 100971 2982.3 4
 -1 -2 2 102367 3102.97 1
 1 2 -2 99944.6 3116.24 3
 1 2 -1 192548 5231.55 3
 1 2 -1 179012 4920.23 4
 1 2 0 11607.8 687.026 3
 1 2 1 428272 11405.3 3
 1 2 2 262024 7253.4 3
 1 2 3 213.762 100.111 3
 1 2 4 100834 3253.51 3
 1 2 4 101360 3377.73 2
 -1 -2 -4 101580 2988.93 4
 -1 -2 -5 138419 4045.75 4
 1 2 5 134761 4387.04 2
 -1 -2 -6 10568.8 719.228 4
 1 2 6 9569.43 811.448 2
 -1 -2 -7 14309.6 1229.63 5
 -1 -2 -7 16194 985.992 4
 1 2 7 14140.6 1056.48 2
 1 2 8 95207.6 3586.44 2
 -1 -2 -8 89306.5 3303.76 4
 1 2 8 94397.9 3134.01 3
 -1 -2 -8 92820.5 3920 5
 1 2 9 39272.1 2069.47 2
 -1 -2 -9 35673.3 1852.26 4
 -1 -2 -9 37599.8 2305.08 5
 1 2 9 36052.2 1607.56 3
 -1 -2 -10 16599.3 1230.08 4
 1 2 10 17478.6 1004.2 3
 -1 -2 -10 17566.9 1571.26 5
 1 2 10 15211.9 984.77 3
 1 2 11 26001.5 1331 3
 -1 -2 -11 25511.8 2016.85 5
 -1 -2 -11 26667.5 1690.58 4
 -1 -2 -12 11555.9 1384.53 5
 -1 -2 -13 10055.6 1353.93 5
 -1 -2 -14 1207.04 521.608 5
 -1 -2 -15 30650.1 2620.31 5
 1 3 -17 5102.5 1048.51 4
 1 3 -16 27643.8 2088.21 5
 1 3 -16 24424.6 2204.85 4
 1 3 -15 5739.47 888.872 5
 1 3 -15 5405.44 969.203 4
 1 3 -14 12953.6 1289.02 5
 1 3 -14 12105.7 1003.65 3
 1 3 -14 14288.7 1488.34 4
 1 3 -13 27519.9 1560.79 3
 1 3 -13 30101.8 2128.12 4
 1 3 -13 25360 1787.27 5
 1 3 -12 10429.7 1034.26 5
 1 3 -12 8426.71 800.303 3
 1 3 -12 8915.26 1081.12 4
 1 3 -11 20239.5 1259.47 3
 1 3 -11 20739.1 1431.94 5
 1 3 -11 20058.4 1587.79 4
 1 3 -10 12028.4 1141.74 4
 -1 -3 10 13988.7 1065.64 5
 1 3 -10 11465.1 995.266 5
 1 3 -10 11080 876.627 3
 -1 -3 10 10513.7 629.027 1
 -1 -3 10 11667.1 904.737 3
 1 3 -9 117169 4024.61 5
 -1 -3 9 116729 3464.43 1
 1 3 -9 111770 4267.19 4
 1 3 -9 111934 3819.89 3
 -1 -3 9 111334 3838.01 3
 -1 -3 9 109703 3946.65 5
 -1 -3 8 62064.1 2084.36 1
 1 3 -8 55956.6 2563.72 4
 -1 -3 8 58036 2378.81 5
 1 3 -8 56084 2283.88 3
 -1 -3 8 57161.1 2314.04 3
 1 3 -8 57257.4 2371.38 5
 1 3 -7 12540.4 978.604 4
 1 3 -7 11343.3 818.373 3
 1 3 -7 9540.32 759.813 5
 -1 -3 7 10343.5 800.888 5
 -1 -3 7 11093.3 822.621 3
 -1 -3 7 9568.29 666.309 1
 1 3 -6 191870 5839.42 3
 -1 -3 6 197407 5681.87 1
 -1 -3 6 199978 5857.86 5
 -1 -3 6 202653 5931.76 3
 1 3 -6 200482 6063.63 4
 -1 -3 5 7251.18 602.089 5
 1 3 -5 7176.18 657.388 4
 -1 -3 5 6843.39 546.408 1
 1 3 -5 6968.88 604.616 3
 -1 -3 5 7411.97 638.284 3
 -1 -3 4 17283.6 1010.76 3
 1 3 -4 16904.6 979.213 3
 1 3 -4 17912.6 991.958 4
 -1 -3 4 18287.6 970.233 5
 -1 -3 4 18499.5 960.707 1
 -1 -3 3 71631.3 2535.01 1
 1 3 -3 76657.7 2502.43 4
 -1 -3 3 76506.2 2649.19 3
 1 3 -3 74828.9 2600.52 3
 1 3 -2 196005 5407.32 4
 1 3 -2 193896 5666.68 3
 1 3 -1 22754.1 878.806 4
 1 3 -1 22711.3 1136.15 3
 1 3 0 28857.2 921.32 4
 -1 -3 0 31504.4 1412.79 3
 1 3 0 30107 1346.36 3
 -1 -3 -1 336578 9473.34 3
 1 3 1 350823 9438.54 3
 1 3 2 58361.2 2166.51 3
 1 3 3 21101.5 1105.47 3
 1 3 4 16306.6 957.014 3
 -1 -3 -5 39503 1482.28 4
 1 3 5 43608 2014.92 2
 1 3 5 41751.4 1745.91 3
 -1 -3 -6 11834.4 724.13 4
 1 3 6 9795.42 904.431 2
 1 3 6 10918.1 783.245 3
 1 3 7 3140.65 519.061 2
 -1 -3 -7 3669.48 427.216 4
 1 3 7 4126.81 476.167 3
 1 3 8 79220.9 2805.37 3
 -1 -3 -8 76922 2838.78 4
 -1 -3 -8 77680.5 3574.89 5
 1 3 8 77575.6 3263.35 2
 1 3 9 33026.3 1540.54 3
 -1 -3 -9 32855.6 1678.77 4
 1 3 9 33855.5 2004.55 2
 -1 -3 -9 33295.1 2226.97 5
 1 3 9 33814.5 1551.07 3
 1 3 10 17780.3 1037.22 3
 -1 -3 -10 15891.6 1171.35 4
 -1 -3 -10 15962.7 1563.35 5
 1 3 10 17632.4 1435.32 2
 -1 -3 -11 15986.3 1614.42 5
 -1 -3 -12 3370.11 774.786 5
 -1 -3 -13 8182.41 1255.92 5
 -1 -3 -14 2400.1 752.177 5
 1 4 -17 11331.1 1547.43 4
 1 4 -16 22081.9 2107.07 4
 1 4 -16 22685.4 1882.28 5
 1 4 -15 1036.04 405.767 5
 1 4 -15 1433.14 590.729 4
 1 4 -14 28716 2200.37 4
 1 4 -14 26291.6 1901.03 5
 1 4 -14 27066.8 1674.88 3
 1 4 -13 22299.7 1853.53 4
 1 4 -13 21867.8 1456.25 3
 1 4 -13 18949.5 1531.58 5
 1 4 -12 6848.36 766.843 3
 1 4 -12 6018.85 796.831 5
 1 4 -12 5170.84 824.456 4
 1 4 -11 536.225 290.579 4
 1 4 -11 899.765 313.201 5
 -1 -4 11 841.747 181.194 1
 1 4 -11 751.236 250.118 3
 1 4 -10 29506.2 1744.9 5
 1 4 -10 29965.4 1680.61 3
 1 4 -10 34649.4 2065.86 4
 -1 -4 10 33815.9 1403.65 1
 1 4 -9 86758 3321.77 3
 1 4 -9 90573.7 3420.72 5
 -1 -4 9 89208.2 3423.16 5
 -1 -4 9 90315.7 2999.03 1
 1 4 -9 90619.9 3677.3 4
 -1 -4 8 13628.4 1040.58 5
 -1 -4 8 16079.3 930.804 1
 1 4 -8 13850.7 1029.32 3
 1 4 -8 14783.6 1188.58 4
 1 4 -7 141143 4893.62 4
 -1 -4 7 148263 4741.09 5
 -1 -4 7 149172 4486.59 1
 1 4 -7 140958 4698.57 3
 1 4 -6 91164.4 3372.24 4
 -1 -4 6 90330.5 3099.95 1
 1 4 -6 92401 3291.78 3
 -1 -4 6 95105.4 3296.48 5
 1 4 -5 8769.3 749.695 4
 -1 -4 5 9813.9 784.024 4
 1 4 -5 9050.27 761.155 3
 -1 -4 5 9733.93 722.213 1
 -1 -4 5 8135.38 740.021 3
 -1 -4 5 9987.95 778.126 5
 -1 -4 4 3376.41 430.639 4
 -1 -4 4 3358.16 428.213 1
 1 4 -4 3331.86 415.47 4
 1 4 -4 3480.67 451.371 3
 -1 -4 3 13122.3 789.31 4
 1 4 -3 10853.4 835.153 3
 1 4 -3 14053.2 807.224 4
 -1 -4 2 94972.8 3017.16 4
 1 4 -2 104537 3066.25 4
 1 4 -2 96647.1 3360.35 3
 1 4 -1 32166.6 1161.14 4
 1 4 -1 28996.5 1463.41 3
 -1 -4 0 16632.4 1047.71 3
 1 4 0 16126.3 1008.54 3
 1 4 1 182737 5544.98 3
 -1 -4 -1 185508 5631.51 3
 -1 -4 -2 14612.9 991.18 3
 1 4 2 14502.2 942.665 3
 1 4 3 45070.5 1918.83 3
 1 4 4 40722.8 1787.45 3
 1 4 5 43900.7 1881.06 3
 1 4 6 11063.9 1039.55 2
 1 4 6 12730.6 894.482 3
 1 4 7 22060.3 1230.85 3
 1 4 7 24820.9 1632.33 2
 -1 -4 -7 21714.2 1086.39 4
 1 4 8 76012.4 2772.72 3
 -1 -4 -8 75892.3 2700.25 4
 1 4 8 72331.8 3307.62 2
 1 4 9 19279.7 1537.61 2
 1 4 9 19540.1 1134.4 3
 1 4 10 6618.89 612.877 3
 -1 -4 -10 5316.64 945.206 5
 1 4 10 5322.88 826.894 2
 -1 -4 -11 20261.6 1921.86 5
 1 4 11 20219.6 1705.21 2
 -1 -4 -12 7573.39 1188.19 5
 -1 -4 -13 477.021 252.72 5
 1 5 -16 32887.3 2614.28 4
 1 5 -16 25717.8 2053.73 5
 1 5 -15 744.826 320.375 3
 1 5 -15 1496.27 495.818 5
 1 5 -15 668.244 402.535 4
 1 5 -14 16270.3 1716.5 4
 1 5 -14 19048.2 1472.01 3
 1 5 -14 22014 1706.74 5
 1 5 -13 7617.82 1071.39 4
 1 5 -13 6693.84 840.774 3
 1 5 -13 9298.15 1049.21 5
 1 5 -12 2848.47 546.237 5
 1 5 -12 2519.14 505.322 3
 1 5 -12 2687.44 602.68 4
 -1 -5 11 6298.97 562.265 1
 1 5 -11 4821.67 795.201 4
 1 5 -11 5782.84 742.238 3
 1 5 -10 48661.4 2638.63 4
 1 5 -10 48722.7 2371.72 3
 -1 -5 10 50228.1 2033.29 1
 1 5 -9 35409 2071.42 4
 -1 -5 9 32475.8 1582.81 1
 1 5 -9 36750.4 1928.57 3
 -1 -5 8 8423.03 838.341 5
 -1 -5 8 6521.67 634.994 1
 1 5 -8 6486.99 730.434 3
 1 5 -8 7077.87 822.393 4
 -1 -5 7 48434.9 2216.1 5
 -1 -5 7 43233.6 1951.92 1
 1 5 -7 45992.9 2238.08 4
 1 5 -7 47823.7 2199.34 3
 -1 -5 6 64065.2 2542.49 1
 -1 -5 6 69493.9 2764.1 5
 1 5 -6 66020 2714.48 4
 -1 -5 6 65174.4 2732.15 4
 1 5 -6 64307.5 2690.17 3
 1 5 -5 40339.8 1843.52 4
 -1 -5 5 37431.3 1808.61 4
 -1 -5 5 36820.6 1838.5 5
 -1 -5 5 37030.5 1760.31 1
 1 5 -5 35439.1 1809.66 3
 1 5 -4 59969.9 2477.68 3
 1 5 -4 59974 2319.93 4
 -1 -5 4 56275 2273.37 4
 1 5 -3 75882.2 2588.42 4
 -1 -5 3 70630.1 2530.02 4
 1 5 -3 71439.7 2816.4 3
 1 5 -2 9952.76 825.84 3
 -1 -5 2 7900.61 574.94 4
 -1 -5 1 5835.57 416.459 4
 1 5 -1 6018.1 632.099 3
 1 5 0 19730.7 1198.69 3
 -1 -5 0 18601.9 1217.73 3
 -1 -5 -1 29115.3 1595.1 3
 1 5 1 30582.5 1562.69 3
 1 5 2 53355.7 2233.71 3
 -1 -5 -2 50487.6 2285.22 3
 1 5 3 23146.1 1332.87 3
 1 5 4 94114.5 3376.69 3
 1 5 5 25261.5 1400.81 3
 1 5 6 1749.58 348.001 3
 1 5 6 1312.79 369.531 2
 1 5 7 37258.2 1795.18 3
 1 5 7 38836.6 2276.94 2
 1 5 8 19131.3 1179.37 3
 1 5 8 17150.3 1492.72 2
 1 5 9 5119 572.958 3
 1 5 9 4989.32 798.078 2
 -1 -5 -10 7116.06 1096.71 5
 1 5 10 4485.32 818.395 2
 1 5 11 49789.9 2990.05 2
 -1 -5 -11 52061.7 3334.43 5
 1 5 12 16067.5 1631.85 2
 -1 -5 -12 17433.3 1891.34 5
 -1 -5 -13 4516.36 976.847 5
 1 6 -16 21273.8 2135.26 4
 1 6 -15 2313.65 684.529 4
 1 6 -15 949.415 356.647 3
 1 6 -14 29431.9 1962.53 3
 1 6 -14 26648.2 2235.22 4
 1 6 -13 42432.4 2395.25 3
 1 6 -13 39224.4 2678.96 4
 1 6 -12 1840.69 459.915 3
 1 6 -12 3699.85 732.047 4
 1 6 -11 19058.5 1662.83 4
 1 6 -11 21298.4 1541.8 3
 1 6 -10 68037.3 3213.02 4
 -1 -6 10 61426.2 2517.15 1
 1 6 -10 61326.8 2889.43 3
 1 6 -9 15659.4 1348.02 4
 -1 -6 9 13923.1 1021.88 1
 1 6 -9 15117.1 1234.08 3
 1 6 -8 12999.5 1148.7 4
 1 6 -8 11282 1046.79 3
 1 6 -7 7034.77 803.166 4
 1 6 -7 6107.6 738.992 3
 1 6 -6 86202.4 3392.08 4
 1 6 -6 90498.7 3498.08 3
 -1 -6 5 23039.7 1361.2 4
 1 6 -5 21564.1 1337.5 4
 1 6 -5 22027.7 1438.6 3
 1 6 -4 138798 4458.7 4
 -1 -6 4 133540 4394.12 4
 1 6 -4 138597 4730.25 3
 -1 -6 3 134815 4248.99 4
 1 6 -3 136061 4659.88 3
 -1 -6 2 5438.31 478.657 4
 1 6 -2 4471.19 599.806 3
 1 6 -1 26608.2 1530.5 3
 -1 -6 1 24435.5 1057.83 4
 1 6 0 21759 1384.67 3
 1 6 1 91338.5 3431.44 3
 1 6 2 48027 2206.58 3
 1 6 3 89224.8 3368.58 3
 1 6 4 79266.2 3090.84 3
 1 6 5 1126.66 303.943 3
 1 6 6 9575.24 1111.72 2
 1 6 6 10955.7 919.77 3
 1 6 7 23959.1 1433.61 3
 1 6 7 25541.1 1907.56 2
 1 6 8 18912.9 1658.3 2
 1 6 8 17857.6 1195.76 3
 1 6 9 2340.01 610.247 2
 1 6 10 21105.8 1858.63 2
 -1 -6 -11 53425.2 3486.76 5
 1 6 11 51266.2 3156.62 2
 1 6 12 117.663 291.077 2
 -1 -6 -12 1182.08 585.852 5
 1 7 -16 687.937 550.751 4
 1 7 -15 338.395 251.191 3
 1 7 -15 355.699 382.292 4
 1 7 -14 22693.1 2080.34 4
 1 7 -14 20617.7 1723.05 3
 1 7 -13 49472.3 3051.15 4
 1 7 -13 45114.6 2640.42 3
 1 7 -12 388.419 290.053 3
 1 7 -12 926 451.532 4
 1 7 -11 34062.3 2325.82 4
 1 7 -11 37190.4 2241.56 3
 1 7 -10 16503.5 1505.99 4
 1 7 -10 17591.2 1449.08 3
 1 7 -9 -33.1631 156.292 3
 1 7 -9 -43.3973 147.727 4
 1 7 -8 1175.36 364.178 4
 1 7 -8 722.376 287.815 3
 1 7 -7 4665.26 673.048 4
 1 7 -7 5125.77 732.241 3
 1 7 -6 100776 3773.28 4
 1 7 -6 94620.5 3856.69 3
 1 7 -5 10954.7 1046.56 3
 -1 -7 4 103226 3663.19 4
 1 7 -4 111301 4138.61 3
 -1 -7 3 101394 3486.97 4
 1 7 -3 111067 4068.31 3
 1 7 -2 1812.89 409.914 3
 -1 -7 2 2209.21 337.56 4
 1 7 -1 30790 1796.12 3
 1 7 0 16918.2 1259.67 3
 1 7 1 12157.7 1053.67 3
 1 7 2 2891.28 503.915 3
 1 7 3 40533.6 2092.2 3
 1 7 4 82795.9 3327.24 3
 1 7 5 833.777 288.736 3
 1 7 6 15731.2 1188.77 3
 1 7 6 16055 1558.62 2
 1 7 7 6073.75 972.593 2
 1 7 7 4913.29 646.154 3
 1 7 8 26970.4 2136.64 2
 1 7 8 24811.5 1521.65 3
 1 7 9 1719.52 557.862 2
 1 7 10 22786.7 2056.2 2
 1 7 11 9843.79 1363.86 2
 1 8 -15 -249.631 267.821 3
 1 8 -14 21080.9 2016.66 4
 1 8 -14 16499.1 1612.09 3
 1 8 -13 28535.4 2308.97 4
 1 8 -13 28490.9 2106.06 3
 1 8 -12 6321.19 1026.1 4
 1 8 -12 8343.08 1085.23 3
 1 8 -11 101913 4537.05 4
 1 8 -11 94974.8 4246.67 3
 1 8 -10 3067.3 652.759 3
 1 8 -10 2685.15 615.573 4
 1 8 -9 2929.6 598.342 3
 1 8 -8 934.475 341.298 3
 1 8 -7 44848.7 2498.41 3
 1 8 -6 49212.6 2613.98 3
 1 8 -5 785.204 350.831 3
 -1 -8 4 95004.6 3457.02 4
 1 8 -4 93035.9 3889.93 3
 -1 -8 3 51308.6 2168.74 4
 1 8 -3 55728.8 2711.77 3
 -1 -8 2 1531.42 283.127 4
 1 8 -2 2855.63 539.912 3
 1 8 -1 20727.6 1503.51 3
 1 8 0 71828.3 3181.04 3
 1 8 1 6792.15 822.904 3
 1 8 2 19636.6 1459.35 3
 1 8 3 40416.9 2200.52 3
 1 8 4 27184.3 1731.84 3
 1 8 5 -30.5931 181.37 3
 1 8 6 8549.32 1207.82 2
 1 8 6 9033.74 936.08 3
 1 8 7 46298.6 2333.8 3
 1 8 7 46236 3005.14 2
 1 8 8 7617.26 1175.98 2
 1 8 9 18200.2 1870.67 2
 1 8 10 16550.3 1829.04 2
 1 9 -14 10047 1283.84 3
 1 9 -13 7208.14 1074.02 3
 1 9 -12 276.707 275.07 3
 1 9 -11 35366.9 2408.4 3
 1 9 -10 34933.3 2374.83 3
 1 9 -9 1334.74 471.331 3
 1 9 -8 35873.7 2339.5 3
 1 9 -7 33989.4 2229.27 3
 1 9 -6 7506.03 972.642 3
 1 9 -5 2556.95 571.432 3
 1 9 -4 78134.6 3581.02 3
 1 9 -3 30045.5 1995.72 3
 1 9 -2 311.101 216.161 3
 1 9 -1 24437.7 1750.29 3
 1 9 0 100406 4160 3
 1 9 1 15843.9 1379.75 3
 1 9 2 24285.1 1730.32 3
 1 9 3 26557.5 1805.97 3
 1 9 4 11345.3 1125.06 3
 1 9 5 1114.57 359.563 3
 1 9 6 35757.4 2128.44 3
 1 9 6 39509.6 2843.66 2
 1 9 7 38167.3 2855.83 2
 1 9 8 4108.52 920.928 2
 1 10 -13 280.659 251.273 3
 1 10 -12 -99.7077 202.03 3
 1 10 -11 26528.9 2165.98 3
 1 10 -10 32006.4 2354.38 3
 1 10 -9 9256.18 1212.92 3
 1 10 -8 50260.7 2963.7 3
 1 10 -7 14289.2 1461.26 3
 1 10 -6 9392.92 1171.65 3
 1 10 -5 20249.1 1729.62 3
 1 10 -4 1812.03 503.821 3
 1 10 -3 16080.5 1486.39 3
 1 10 -2 -106.112 180.409 3
 1 10 -1 43668 2579.11 3
 1 10 0 13709.5 1334.7 3
 1 10 1 160.663 225.624 3
 1 10 2 10416 1171.02 3
 1 10 3 10194 1142.01 3
 1 10 4 5651.1 834.668 3
 1 10 5 134.824 255.023 3
 1 10 6 22111.9 1686.05 3
 1 10 6 20686.4 2138.89 2
 1 10 7 16729.3 1921.2 2
 1 11 -12 1404.11 560.226 3
 1 11 -11 29264.6 2403.64 3
 1 11 -10 13021.8 1535.61 3
 1 11 -9 24540.6 2118.81 3
 1 11 -8 51522.8 3148.83 3
 1 11 -7 7108.7 1088.92 3
 1 11 -6 7032.54 1073.8 3
 1 11 -5 1486.23 489.939 3
 1 11 -4 6552.55 1002.1 3
 1 11 -3 37264.2 2501.18 3
 1 11 -2 5753.69 927.074 3
 1 11 -1 53380.9 3033.06 3
 1 11 0 14448.2 1459.75 3
 1 11 1 3775.41 749.292 3
 1 11 2 24447.3 1927.19 3
 1 11 3 16327.6 1547.81 3
 1 11 4 8786.98 1107.46 3
 1 11 5 8090.18 1058.88 3
 1 12 -10 3265.96 848.764 3
 1 12 -9 12872.4 1582.15 3
 1 12 -8 17065.7 1802.78 3
 1 12 -7 13163 1567 3
 1 12 -6 598.615 434.425 3
 1 12 -5 36078.8 2621 3
 1 12 -4 34032.5 2512.19 3
 1 12 -3 757.72 449.077 3
 1 12 -2 15080.8 1598.96 3
 1 12 -1 26329 2158.29 3
 1 12 0 10976 1345.29 3
 1 12 1 7912.32 1136.99 3
 1 12 2 15989.1 1627.35 3
 1 12 3 9461.07 1215.72 3
 1 13 -7 6933.33 1161.68 3
 1 13 -6 4552.67 935.317 3
 1 13 -5 43955.4 3070.8 3
 1 13 -4 3989.76 904.158 3
 1 13 -3 3924.39 938.902 3
 1 13 -2 5370.59 992.894 3
 1 13 -1 16004.8 1735.16 3
 -2 14 0 24690.2 2115.58 3
 -2 14 -1 2675.02 691.921 3
 -2 14 -2 -47.8628 303.466 3
 -2 14 -3 7944.72 1215.15 3
 -2 14 -4 37591.5 2785.68 3
 -2 14 -5 7445.21 1195.16 3
 -2 14 -6 4336.32 944.698 3
 -2 14 -7 14467.2 1746.03 3
 -2 13 4 20274.5 2281.27 2
 -2 13 3 12087.9 1717.37 2
 -2 13 3 12465.5 1340.12 3
 -2 13 2 6834.7 1015.07 3
 -2 13 1 1082.85 456.087 3
 -2 13 0 25767 2076.12 3
 -2 13 -1 32207.6 2355.6 3
 -2 13 -2 871.705 423.223 3
 -2 13 -3 48336.3 3048.14 3
 -2 13 -4 20220.5 1901.56 3
 -2 13 -5 -0.97648 296.892 3
 -2 13 -6 2937.66 751.547 3
 -2 13 -7 35499.2 2692.2 3
 -2 13 -8 25661.1 2290.14 3
 -2 13 -9 848.069 432.167 3
 -2 13 -10 33347.7 2729.15 3
 -2 12 6 3171.01 887.211 2
 -2 12 5 6183.13 1215.83 2
 -2 12 4 15399.3 1856.47 2
 -2 12 4 13562.1 1311.21 3
 -2 12 3 10765.1 1192.34 3
 -2 12 2 4494.96 765.048 3
 -2 12 1 9681.69 1147.99 3
 -2 12 0 25266.1 1954.05 3
 -2 12 -1 17809.3 1623.58 3
 -2 12 -2 1194.16 448.706 3
 -2 12 -3 32042.5 2299.9 3
 -2 12 -4 11035.7 1323.38 3
 -2 12 -5 67.1689 170.683 3
 -2 12 -6 8447.43 1200.01 3
 -2 12 -7 31026.8 2410.02 3
 -2 12 -8 19144.6 1885.02 3
 -2 12 -9 24140.3 2168.31 3
 -2 12 -10 41567 2979.7 3
 -2 12 -11 2367 704.741 3
 -2 11 8 14590.9 1875.18 2
 -2 11 7 50453.2 3560.39 2
 -2 11 6 621.981 516.097 2
 -2 11 5 18412.7 1987.3 2
 -2 11 5 19185.3 1449.15 3
 -2 11 4 18368.1 1958.58 2
 -2 11 4 18921.5 1481.55 3
 -2 11 3 4794.99 738.179 3
 -2 11 2 -33.9169 174.012 3
 -2 11 1 13043.2 1273.58 3
 -2 11 0 57929.5 3004.25 3
 -2 11 -1 5041.66 801.264 3
 -2 11 -2 43167.7 2564.69 3
 -2 11 -3 35916.6 2344.43 3
 -2 11 -4 13090.1 1369.39 3
 -2 11 -5 974.15 420.542 3
 -2 11 -6 21037.5 1820.7 3
 -2 11 -7 46493.2 2881.48 3
 -2 11 -8 7962.8 1135.63 3
 -2 11 -9 21055.6 1923.73 3
 -2 11 -10 41050.3 2819.71 3
 -2 11 -11 2658.42 716.987 3
 -2 11 -12 8795.42 1301.42 3
 -2 10 10 10999.5 1625.09 2
 -2 10 9 249.749 316.981 2
 -2 10 8 16890.5 1950.03 2
 -2 10 7 30572.7 2562.04 2
 -2 10 6 2378.08 447.108 3
 -2 10 6 2829.79 767.307 2
 -2 10 5 10284.6 975.322 3
 -2 10 5 10502.7 1390.16 2
 -2 10 4 32665.3 2503.08 2
 -2 10 4 32799.9 1901.44 3
 -2 10 3 8316.53 915.655 3
 -2 10 2 793.198 309.598 3
 -2 10 1 27599 1808.57 3
 -2 10 0 47394.4 2517.96 3
 -2 10 -1 1638.29 455.469 3
 -2 10 -2 19959.3 1577.86 3
 -2 10 -3 58028.6 2974.12 3
 -2 10 -4 23601.9 1784.93 3
 -2 10 -5 10191.6 1157.69 3
 -2 10 -6 45993.9 2692.92 3
 -2 10 -7 26052.8 1999.51 3
 -2 10 -8 257.932 295.22 3
 -2 10 -9 11376.5 1341.3 3
 -2 10 -10 33668 2445.9 3
 -2 10 -11 19128.7 1831.32 3
 -2 10 -12 6520.95 1077.01 3
 -2 10 -13 19951.6 1952.11 3
 -2 9 11 28399.9 2615.28 2
 -2 9 10 4479.73 1020.23 2
 -2 9 9 13468 1671.7 2
 -2 9 8 25338.7 2263.73 2
 -2 9 7 13852.7 1614.18 2
 -2 9 6 2545.92 686.468 2
 -2 9 6 3143.18 466.231 3
 -2 9 5 29236.5 1624.1 3
 -2 9 5 26277.7 2162.84 2
 -2 9 4 56551.7 2525.35 3
 -2 9 4 55996.3 3236.7 2
 -2 9 3 10858.2 982.595 3
 -2 9 2 41883.6 2160.31 3
 -2 9 1 53966 2562.1 3
 -2 9 0 4486.34 655.167 3
 -2 9 -1 390.897 223.179 3
 -2 9 -2 22955.3 1615.12 3
 -2 9 -3 71759 3257.82 3
 -2 9 -4 5113.25 761.881 3
 -2 9 -5 34314.6 2140.09 3
 -2 9 -6 4638.99 755.783 3
 -2 9 -7 6530.61 919.737 3
 -2 9 -8 1364.26 460.828 3
 -2 9 -9 6569.34 962.912 3
 -2 9 -10 53735.2 3068 3
 -2 9 -11 14843.5 1526.3 3
 -2 9 -12 21353.4 1905.52 3
 -2 9 -13 35273.3 2549.24 3
 -2 9 -14 451.824 408.316 3
 -2 8 12 20383.7 2185.19 2
 -2 8 11 31909.1 2688.96 2
 -2 8 10 883.939 440.433 2
 -2 8 9 42064.7 2930.02 2
 -2 8 8 12125.1 1452.97 2
 -2 8 7 -238.131 236.509 2
 -2 8 7 202.531 137.586 3
 -2 8 6 1684.45 568.132 2
 2 -8 -6 832.999 257.487 3
 -2 8 6 1353.91 288.186 3
 2 -8 -5 18773.1 1196.7 3
 -2 8 5 20216.7 1759.53 2
 -2 8 5 18400.2 1163.17 3
 2 -8 -4 99008.4 3698.89 3
 -2 8 4 109796 3770.94 3
 -2 8 4 112470 4718.44 2
 -2 8 3 1116.83 318.361 3
 -2 8 2 81324.6 3175.74 3
 -2 8 1 13626.6 1089.63 3
 -2 8 0 3800.9 567.616 3
 -2 8 -1 151.39 174.247 3
 -2 8 -2 42122.6 2193.13 3
 -2 8 -3 108463 4165.6 3
 -2 8 -4 5732.48 761.709 3
 -2 8 -5 77161.1 3395.77 3
 -2 8 -6 52367.4 2700.08 3
 -2 8 -7 2534.33 533.211 3
 -2 8 -8 117.337 171.337 3
 -2 8 -9 29271.1 2029.59 3
 -2 8 -10 45962.9 2833.31 5
 -2 8 -10 39021.8 2482.65 3
 -2 8 -11 -98.9386 292.585 5
 -2 8 -11 356.409 306.456 3
 -2 8 -12 56470.8 3382.11 5
 -2 8 -12 52476.6 3073.3 3
 -2 8 -13 38777.9 2811.74 5
 -2 8 -13 35415 2488.42 3
 -2 8 -14 149.656 217.847 3
 -2 8 -14 510.674 426.959 5
 -2 8 -15 2575.96 692.612 3
 -2 8 -15 2965.38 871.964 5
 -2 7 13 3587.39 919.02 2
 -2 7 12 43773.8 3169.73 2
 2 -7 -11 18518.8 1430.83 4
 -2 7 11 15321 1760.73 2
 -2 7 10 11819.6 1472.32 2
 -2 7 9 20484 1893 2
 -2 7 8 2395.82 265.585 3
 -2 7 8 1778.22 524.392 2
 2 -7 -7 27931.6 1280.05 3
 -2 7 7 27513.9 1236.79 3
 -2 7 7 29303.9 2142.95 2
 2 -7 -6 10381.8 750.356 3
 -2 7 6 12246.4 793.284 3
 -2 7 6 11684.9 1286.84 2
 -2 7 5 98765.1 3382.19 3
 2 -7 -5 103573 3437.88 3
 -2 7 5 106360 4448.6 2
 -2 7 4 117438 4734.89 2
 -2 7 4 113982 3868.19 3
 2 -7 -4 121103 3905.07 3
 -2 7 3 12258.2 896.32 3
 2 -7 -3 10856.3 846.642 3
 -2 7 3 10726.2 1140.47 2
 2 -7 -2 124923 4194.08 3
 -2 7 2 125950 4208.68 3
 -2 7 1 49177.1 2180.87 3
 2 -7 -1 48846.9 2166.08 3
 2 -7 0 1138.3 291.327 3
 -2 7 0 2151.16 394.479 3
 -2 7 -1 21676.2 1365.46 3
 -2 7 -2 97849.5 3676.21 3
 -2 7 -3 80454.2 3255.98 3
 -2 7 -4 4935.25 680.846 3
 -2 7 -5 113682 4283.64 3
 -2 7 -6 29811.5 1848.53 3
 -2 7 -7 4540.57 735.441 5
 -2 7 -7 2643.21 533.132 3
 -2 7 -8 16817.5 1399.11 3
 -2 7 -8 16987.2 1521.55 5
 -2 7 -9 90342.7 3900.37 3
 -2 7 -9 89997.4 4128.43 5
 -2 7 -10 5853.14 846.772 3
 -2 7 -10 5795.8 920.777 5
 2 -7 10 5717.69 480.865 1
 -2 7 -11 7793.59 1025.27 3
 -2 7 -11 6451.04 1032.71 5
 -2 7 -12 18431.9 1801.65 5
 -2 7 -12 18491.6 1629.6 3
 -2 7 -13 15789.9 1717.95 5
 -2 7 -13 13467.9 1419.85 3
 -2 7 -14 1137.47 486.071 3
 -2 7 -14 890.456 512.974 5
 -2 7 -15 6340.02 1156.96 5
 -2 7 -15 5078.97 900.975 3
 2 -6 -14 9099.9 1289.38 5
 2 -6 -13 6231.32 1010.5 5
 2 -6 -13 7142.9 939.663 4
 2 -6 -12 35307.5 2172.45 4
 -2 6 12 34012 2657.06 2
 2 -6 -11 7856.02 910.73 4
 -2 6 11 6593.95 1090.64 2
 -2 6 10 1239.22 492.893 2
 -2 6 9 19979.5 1798.24 2
 -2 6 8 25981.8 2007.1 2
 2 -6 -7 4808.31 388.449 3
 -2 6 7 4037.63 342.491 3
 -2 6 7 4199.7 748 2
 -2 6 6 32693.1 1332.13 3
 2 -6 -6 32798.3 1343.18 3
 -2 6 6 31550.2 2081.37 2
 -2 6 5 63638.6 3070.5 2
 -2 6 5 65161.9 2259.55 3
 2 -6 -5 62265 2243.09 3
 -2 6 4 30174.6 1945.49 2
 -2 6 4 35209.6 1500.29 3
 2 -6 -4 33337.3 1466.53 3
 2 -6 -3 238.077 143.2 3
 -2 6 3 76.268 157.043 2
 -2 6 3 283.122 145.741 3
 -2 6 2 117777 3837.63 3
 2 -6 -2 115805 3788.38 3
 -2 6 1 61619.9 2401.04 3
 2 -6 -1 59057.3 2347.94 3
 -2 6 0 10646.2 853.962 3
 2 -6 0 11157.8 855.018 3
 2 -6 1 22119.7 1446.45 5
 -2 6 -1 22280.8 1326.46 3
 2 -6 1 25101.1 1382.46 3
 2 -6 2 110252 4112.46 5
 -2 6 -2 111264 3913.61 3
 -2 6 -3 7888.69 787.474 3
 -2 6 -4 12442.6 1025.91 3
 -2 6 -5 74914 3100.82 3
 -2 6 -6 59056.7 2697.45 3
 -2 6 -6 61282 2894.13 5
 -2 6 -7 248.852 190.906 3
 -2 6 -7 181.362 222.995 5
 -2 6 -8 53766.1 2888.55 5
 2 -6 8 58910.3 2100.46 1
 -2 6 -8 57325.5 2765.39 3
 2 -6 9 66858.8 2195.75 1
 -2 6 -9 64355.5 3055.67 3
 -2 6 -9 65415.4 3317.09 5
 -2 6 -10 3996.28 764.965 5
 -2 6 -10 4006.45 680.932 3
 -2 6 -11 1496.99 482.298 5
 -2 6 -11 2931.48 595.618 3
 -2 6 -12 9814.59 1132.35 3
 -2 6 -12 12266.5 1423.55 5
 -2 6 -13 36465.2 2365.36 3
 -2 6 -13 39369.8 2804.96 5
 -2 6 -14 3759.56 897 5
 -2 6 -14 2194.08 598.507 3
 -2 6 -15 34438.7 2763.72 5
 2 -5 -14 1075.78 438.811 5
 2 -5 -14 1408.1 471.216 4
 2 -5 -13 5566.67 899.317 5
 2 -5 -13 5448.73 835.74 4
 2 -5 -13 6775.2 898.599 1
 2 -5 -12 4720.67 808.226 5
 2 -5 -12 4300 707.308 4
 -2 5 11 11590 1389.62 2
 2 -5 -11 8085.48 968.836 4
 -2 5 10 5467.71 918.575 2
 -2 5 9 45519.5 2747.05 2
 -2 5 8 14433.3 1395.72 2
 -2 5 7 6932.7 907.58 2
 2 -5 -6 53504 1769.93 3
 -2 5 6 56586.5 1791.82 3
 -2 5 6 54490.6 2742.49 2
 -2 5 5 29044 1166.49 3
 -2 5 5 25582.9 1724.27 2
 2 -5 -5 28453 1156.39 3
 -2 5 4 3596.89 363.481 3
 -2 5 4 2686.52 492.181 2
 2 -5 -4 3003.01 329.55 3
 -2 5 3 3319.8 375.842 3
 -2 5 3 3324.77 533.107 2
 2 -5 -3 4068.41 405.984 3
 -2 5 2 42384.4 1712.58 3
 2 -5 -2 44646.9 1721.86 3
 -2 5 1 74711.2 2669.97 3
 2 -5 -1 75786.2 2643.67 3
 -2 5 0 7200.66 636.33 3
 2 -5 0 6855.98 616.326 3
 -2 5 -1 164597 5545.54 3
 2 -5 1 186586 5610 3
 2 -5 2 87334.4 3299.28 5
 -2 5 -2 85189.4 3115.13 3
 2 -5 3 4710.95 626.325 5
 -2 5 -3 4695.76 562.507 3
 2 -5 4 4494.82 618.712 5
 -2 5 -4 4770.55 588.821 3
 -2 5 -5 57993.8 2514.3 3
 -2 5 -6 96144.3 3646.84 3
 -2 5 -7 10183.9 1064.75 5
 -2 5 -7 10605.6 978.929 3
 2 -5 7 10655.7 663.213 1
 -2 5 -8 79772.4 3376.49 3
 -2 5 -8 86060 3723.1 5
 2 -5 8 83211 2543.52 1
 -2 5 -9 13708.1 1341.59 5
 -2 5 -9 13461.3 1186.21 3
 -2 5 -10 2277.06 498.755 3
 -2 5 -10 2642.7 590.547 5
 -2 5 -11 6789.15 871.854 3
 -2 5 -11 5194.37 892.581 5
 -2 5 -12 13740.8 1300.5 3
 -2 5 -12 12935.8 1469.36 5
 -2 5 -13 40525.4 2798.05 5
 -2 5 -13 41578.1 2461.58 3
 -2 5 -14 -96.7401 323.964 5
 -2 5 -15 47168.3 3293.37 5
 2 -4 -15 2038.97 566.613 4
 2 -4 -15 1647.82 517.399 5
 2 -4 -14 14766.8 1459.29 4
 2 -4 -14 13309.8 1413.21 5
 2 -4 -13 1338.26 465.485 5
 2 -4 -13 1139.33 393.054 4
 2 -4 -13 1578.39 426.532 1
 2 -4 -12 17600 1518.05 5
 2 -4 -12 19350.6 1457.81 1
 2 -4 -12 18970.6 1538.15 4
 2 -4 -11 40643.4 2309.87 5
 2 -4 -11 39789.8 2180.32 1
 2 -4 -11 39298.5 2249.22 4
 -2 4 10 14136 1430.06 2
 -2 4 9 194788 6935.39 2
 -2 4 8 41712.5 2420.94 2
 -2 4 7 61771.3 2964.11 2
 2 -4 -6 41565.7 1284.27 3
 -2 4 6 44895 2298.34 2
 2 -4 -5 12632.5 590.408 3
 -2 4 5 13013 1093.01 2
 -2 4 5 12563.7 603.593 3
 2 -4 -4 226.07 88.9426 3
 -2 4 4 561.373 260.118 2
 -2 4 4 416.806 125.57 3
 -2 4 3 14079.9 749.284 3
 2 -4 -3 13966.3 734.284 3
 -2 4 3 12599.4 993.026 2
 -2 4 2 99058.2 3126.67 3
 2 -4 -2 96660 3073.09 3
 -2 4 2 104370 3542.54 2
 -2 4 1 67920.4 2354.86 3
 2 -4 -1 65962 2319.03 3
 -2 4 1 68623.2 2575.92 2
 2 -4 0 61094.2 2366.28 5
 -2 4 0 62481.1 2273.15 3
 2 -4 0 62889.4 2262.59 3
 -2 4 -1 199329 5812.44 3
 2 -4 1 194171 5769.43 3
 2 -4 1 195358 5935.21 5
 -2 4 -2 158901 4911.92 3
 2 -4 2 158173 5043.44 5
 -2 4 -3 2158.21 366.093 3
 2 -4 3 2352.96 416.761 5
 -2 4 -4 30888.5 1566.4 3
 2 -4 4 28017.7 1615.22 5
 2 -4 4 29958.8 1303.25 1
 2 -4 5 65272.8 2835.54 5
 -2 4 -5 65853.5 2659.81 3
 2 -4 5 66694 2272.26 1
 -2 4 -6 126974 4502.72 3
 2 -4 6 136561 3899.16 1
 -2 4 -7 30202.1 1707.42 3
 -2 4 -7 33339.5 1961.67 5
 2 -4 7 31417.6 1161.67 1
 -2 4 -8 131069 5021.72 5
 -2 4 -8 138219 4767.98 3
 -2 4 -9 9907.03 978.993 3
 -2 4 -9 11962.5 1213.57 5
 -2 4 -10 1193.35 358.71 3
 -2 4 -10 710.031 342.627 5
 -2 4 -10 1230.16 299.194 2
 -2 4 -11 6893.1 737.375 2
 -2 4 -11 7831.57 1081.78 5
 -2 4 -11 8053.25 926.599 3
 -2 4 -12 36110.6 2523.65 5
 -2 4 -13 32125.5 2455.49 5
 -2 4 -14 7148.82 1166.48 5
 -2 4 -15 48780.4 3341.3 5
 2 -3 -16 28333.5 2252.64 4
 2 -3 -15 278.391 202.85 5
 2 -3 -15 157.868 294.786 4
 2 -3 -14 7379.71 990.481 5
 2 -3 -14 7409.34 1025.37 4
 2 -3 -13 17610.5 1311.85 1
 2 -3 -13 17256.6 1534.9 4
 2 -3 -13 15739.2 1421.79 5
 2 -3 -12 9419.16 1026.7 5
 2 -3 -12 10357 975.653 1
 2 -3 -12 9408.31 1062.85 4
 2 -3 -11 2657.72 517.148 5
 2 -3 -11 2426.25 536.906 4
 2 -3 -11 1793.37 400.066 1
 2 -3 -10 10038.3 934.663 1
 2 -3 -10 10482.6 983.27 5
 2 -3 -9 105511 3873.65 1
 -2 3 8 4572.7 700.065 2
 -2 3 7 36742.3 2083.87 2
 -2 3 6 64974.9 2865.6 2
 2 -3 -5 57447.1 1692.9 3
 -2 3 5 60939 2588.36 2
 -2 3 4 21450.6 1309.55 2
 2 -3 -4 21534.5 833.682 3
 -2 3 3 35262.7 1313.3 3
 2 -3 -3 37808.1 1313.95 3
 -2 3 3 35676 1704.9 2
 2 -3 -2 66230 2148.45 3
 -2 3 2 63495.5 2153.56 3
 -2 3 2 66777.3 2465.15 2
 2 -3 -2 68851.5 2500.88 2
 2 -3 -1 3476.56 351.261 3
 -2 3 1 3136.78 389.094 2
 2 -3 -1 3846.02 397.017 5
 -2 3 1 3092.96 341.636 3
 2 -3 0 10220.9 677.616 3
 -2 3 0 10866 704.057 3
 -2 3 0 10716.8 693.421 2
 2 -3 0 11658.8 745.682 5
 -2 3 -1 3793.06 439.08 5
 -2 3 -1 4051.85 440.368 3
 2 -3 1 4601.04 479.104 5
 2 -3 1 4601.1 449.885 1
 2 -3 2 115206 3697.24 5
 -2 3 -2 110632 3580.4 3
 2 -3 2 106813 3421.55 1
 2 -3 3 1635.77 254.811 1
 -2 3 -3 1497.44 288.021 3
 2 -3 3 1590.57 335.553 5
 -2 3 -4 125806 4153.94 3
 2 -3 4 128035 3770.1 1
 2 -3 4 128822 4360.82 5
 2 -3 5 58218.4 2579.1 5
 2 -3 5 59013.3 2373.12 3
 2 -3 5 61678.4 1970.89 1
 -2 3 -5 55367.8 2348.85 3
 2 -3 6 3601.37 298.771 1
 -2 3 -6 3470.09 489.931 3
 2 -3 7 17159.6 672.89 1
 -2 3 -7 18214.7 1216.6 3
 -2 3 -8 65653.4 2856.62 3
 -2 3 -8 70168 2481.73 2
 -2 3 -9 30418.6 1452.25 2
 -2 3 -9 29555.9 2004.92 5
 -2 3 -10 1766.95 489.697 5
 -2 3 -10 1774.93 337.064 2
 -2 3 -11 23937.4 1914.54 5
 -2 3 -11 21072.8 1309.28 2
 -2 3 -12 7795 1126.73 5
 -2 3 -13 1463.6 522.001 5
 -2 3 -14 579.812 423.345 5
 -2 3 -15 13587 1674.06 5
 2 -2 -16 20327.2 1915.03 4
 2 -2 -15 278.912 239.387 5
 2 -2 -15 297.881 271.599 4
 2 -2 -14 7249.17 958.62 5
 2 -2 -14 7909.32 1063.2 4
 2 -2 -13 37274.7 2185.72 5
 2 -2 -13 40436.6 2416.8 4
 2 -2 -13 34158.8 1826.1 1
 2 -2 -12 8442.62 1006.98 4
 2 -2 -12 8286.87 920 5
 2 -2 -12 7693.78 778.913 1
 2 -2 -11 9726.94 868.894 1
 2 -2 -11 10008.7 1052.83 4
 2 -2 -11 9619.62 933.049 5
 2 -2 -10 42505.4 2264.35 4
 2 -2 -10 41976.5 1995.93 1
 2 -2 -10 42472 2059.79 5
 2 -2 -9 12525.3 968.127 1
 2 -2 -9 14076 1009.87 5
 2 -2 -8 192.441 144.114 5
 2 -2 -8 -31.0682 105.684 1
 2 -2 -7 35414 1701.65 1
 2 -2 -6 178453 5468.72 1
 -2 2 5 26253.4 1505.28 2
 2 -2 -5 26051.9 1347.31 1
 2 -2 -5 27066.1 897.192 3
 -2 2 4 76382.9 2842.19 2
 2 -2 -4 74948.9 2199.31 3
 2 -2 -4 72176.9 2658.83 1
 2 -2 -3 122565 3863.67 1
 -2 2 3 119633 3928.05 2
 2 -2 -3 122025 3464.55 3
 2 -2 -2 86375 2592.54 5
 2 -2 -2 84674 2903.32 1
 2 -2 -2 84816.7 2637.83 3
 -2 2 2 84903.5 2877.93 2
 2 -2 -2 90632.7 2906.93 2
 -2 2 1 2742.49 323.115 2
 -2 2 1 2702.12 288 5
 2 -2 -1 2961.77 302.224 5
 2 -2 -1 3704.7 350.627 3
 2 -2 -1 2931.61 364.083 1
 2 -2 -1 3952.06 385.018 2
 2 -2 0 128010 3925.97 5
 2 -2 0 123661 3817.38 2
 2 -2 0 138200 3989.12 3
 2 -2 0 134345 4047.76 1
 -2 2 0 139523 4044.99 1
 -2 2 0 138142 3833.44 2
 -2 2 0 135465 3956.49 5
 2 -2 1 151970 4712.15 5
 2 -2 1 160367 4678.8 1
 -2 2 -1 158210 4347.8 2
 -2 2 -1 157679 4731.3 5
 2 -2 2 -23.4768 78.4786 1
 2 -2 2 33.6569 85.2818 5
 -2 2 -2 173.66 51.5024 2
 -2 2 -2 224.969 112.72 1
 2 -2 3 69226.6 2622.53 5
 -2 2 -3 69593.6 2267.33 1
 2 -2 3 65793.2 2464.74 3
 2 -2 3 70905.4 2277.37 1
 2 -2 4 105028 3499.71 3
 2 -2 4 109085 3159.18 1
 -2 2 -4 101055 3132.51 1
 2 -2 4 102022 3671.74 5
 2 -2 5 11674.5 889.492 4
 2 -2 5 11697 970.225 5
 -2 2 -5 11291.5 615.259 1
 2 -2 5 11477.5 602.331 1
 2 -2 5 11742.5 850.922 3
 -2 2 -5 11138.6 524.752 2
 2 -2 6 777.084 217.564 3
 -2 2 -6 677.27 133.287 1
 2 -2 6 563.229 118.79 1
 -2 2 -6 757.867 141.535 2
 -2 2 -7 5844.71 460.492 2
 -2 2 -8 106580 4292.92 5
 -2 2 -8 107802 3410.55 2
 -2 2 -9 30729.8 1478.95 2
 -2 2 -9 35338 2177.95 5
 -2 2 -10 28808.2 2050.39 5
 -2 2 -10 29091.3 1496.92 2
 -2 2 -11 96328.6 4473.33 5
 -2 2 -11 102616 3642.19 2
 -2 2 -12 11586.9 1390.16 5
 -2 2 -13 23151.2 2077 5
 -2 2 -14 11713.8 1515.22 5
 -2 2 -15 3736.78 921.324 5
 2 -1 -16 10112.5 1333.74 4
 2 -1 -15 1500.6 456.289 5
 2 -1 -15 2153.6 588.007 4
 2 -1 -14 18307.6 1656.6 4
 2 -1 -14 17958.6 1477.22 5
 2 -1 -13 43495.2 2574.6 4
 2 -1 -13 42374.9 1941.57 1
 2 -1 -13 43062.1 2320.6 5
 2 -1 -12 8068.13 987.915 4
 2 -1 -12 7339.15 701.541 1
 2 -1 -12 7420.04 829.528 5
 2 -1 -11 39957.7 2252.74 4
 2 -1 -11 34677.2 1868.77 5
 2 -1 -11 36754.4 1749.46 1
 2 -1 -10 31233.5 1565.01 1
 2 -1 -10 33530.4 1947.92 4
 2 -1 -10 29206.7 1594.06 5
 2 -1 -9 5088.91 559.538 1
 2 -1 -9 6143.71 603.254 5
 2 -1 -8 36620.1 1623.53 1
 2 -1 -8 31979.9 1468.33 5
 2 -1 -8 31783.2 999.561 3
 2 -1 -7 2742.82 396.046 1
 2 -1 -7 2560.12 200.626 3
 2 -1 -7 2787.07 329.759 5
 2 -1 -6 149395 4620.83 1
 2 -1 -6 149946 4271.86 5
 2 -1 -6 149320 4060.77 3
 2 -1 -5 192754 5707.11 1
 2 -1 -5 194623 5237.12 3
 2 -1 -4 62854 2289.28 1
 -2 1 4 61229.3 2253.85 1
 -2 1 3 358986 9938.46 1
 2 -1 -3 371318 9941.33 1
 2 -1 -2 7527.6 367.207 5
 2 -1 -2 6645.18 557.861 1
 2 -1 -2 7609.71 570.142 2
 2 -1 -1 86905.6 2607.47 5
 -2 1 1 90364.9 2615.52 5
 2 -1 -1 92853.7 2768.98 2
 2 -1 -1 87707.4 2878.87 1
 -2 1 0 135756 3886.06 5
 2 -1 0 142357 3898.71 5
 2 -1 0 139196 3731.26 2
 2 -1 0 122244 3945.74 1
 -2 1 0 121943 3921.57 1
 -2 1 -1 987535 25186.9 5
 2 -1 1 970825 24692.4 2
 2 -1 1 949547 25113.6 1
 2 -1 1 999999 25194.3 5
 -2 1 -1 982643 25119.9 1
 2 -1 2 16709 957.628 5
 2 -1 2 15942.4 828.255 1
 -2 1 -2 15465.4 813.643 1
 2 -1 3 105658 3152.21 1
 2 -1 3 104727 3388.18 3
 -2 1 -3 107704 3179.92 1
 2 -1 4 135565 4266.15 3
 2 -1 4 137279 3944.88 1
 2 -1 4 135960 4221.76 4
 -2 1 -4 135805 3965.56 1
 2 -1 4 127931 4444 5
 2 -1 5 23589.7 1283.17 3
 -2 1 -5 24512.3 1061.9 1
 2 -1 5 25481.1 1313.02 4
 2 -1 5 23880 1470.68 5
 2 -1 6 624.653 206.079 3
 -2 1 -6 1123.32 194.312 1
 2 -1 6 822.185 226.004 4
 2 -1 7 31292.8 1584.28 3
 -2 1 -7 30824.1 1208.36 1
 -2 1 -8 107779 4246.17 5
 -2 1 -8 100396 3014.4 1
 -2 1 -9 9569.51 1081.07 5
 -2 1 -9 8722.15 483.327 1
 -2 1 -10 53043.1 2969.57 5
 -2 1 -11 99474.1 4522.36 5
 -2 1 -12 1964.64 621.338 5
 -2 1 -13 16560.7 1764.73 5
 -2 1 -14 6001.85 1110.03 5
 -2 1 -15 6469.45 1206.15 5
 2 0 -17 759.143 455.846 4
 2 0 -16 12394.7 1509.96 4
 2 0 -15 330.829 337.919 4
 2 0 -15 114.924 146.068 5
 2 0 -14 33998.4 2057.59 5
 2 0 -14 33728.3 2345.67 4
 2 0 -13 44339.2 2282.85 5
 2 0 -13 38533.1 2457.59 4
 2 0 -13 43575.7 1831.24 1
 2 0 -12 143.969 64.5282 3
 2 0 -12 164.09 113.226 1
 2 0 -12 -29.5477 150.991 4
 2 0 -12 23.7264 112.285 5
 2 0 -11 58187.5 2519.62 5
 2 0 -11 62332.6 2970.2 4
 2 0 -11 60146.8 1911.76 3
 2 0 -11 58065.2 2319.35 1
 2 0 -10 11156.4 869.463 5
 2 0 -10 11935.3 620.178 3
 2 0 -10 9616.1 1025.27 4
 2 0 -10 12788.3 876.651 1
 2 0 -9 10403.9 980.906 4
 2 0 -9 8864.52 712.258 5
 2 0 -9 9548.62 546.642 3
 2 0 -9 8716.79 716.934 1
 2 0 -8 17732.7 982.93 5
 2 0 -8 19659.8 857.881 3
 2 0 -8 20496.9 1123.79 1
 2 0 -7 43729.6 1530.31 3
 2 0 -7 45239.4 1831.29 1
 2 0 -7 43368.3 1608.66 5
 2 0 -6 163768 4509.41 5
 -2 0 6 159284 4940.82 1
 2 0 -6 163739 4927.62 1
 2 0 -6 165815 4605.65 3
 -2 0 5 29204 1347.66 1
 2 0 -5 28515.5 1144.8 3
 2 0 -5 29423.3 1342.68 1
 2 0 -5 27935.6 925.176 5
 -2 0 4 183001 5200.42 1
 2 0 -4 173853 4969.06 3
 2 0 -4 171736 5193.44 1
 2 0 -3 162084 4656.18 3
 2 0 -3 157390 4800.06 1
 -2 0 3 165990 4800.33 1
 -2 0 2 12785.5 507.18 5
 2 0 -2 13594.7 822.526 1
 2 0 -1 2412.08 316.751 1
 -2 0 1 2262.61 230.32 5
 2 0 0 256996 7465.09 1
 -2 0 0 282332 7385.9 5
 2 0 1 49609.2 1810.06 1
 -2 0 -1 50825.9 1837.02 1
 -2 0 -1 44586.5 1799.85 5
 -2 0 -2 23344.7 1216.02 5
 -2 0 -2 23634.1 1114.59 1
 2 0 2 22817.2 1080.24 1
 2 0 3 104638 3206.92 1
 -2 0 -3 101553 3249.57 1
 2 0 4 44521.9 1743.72 4
 -2 0 -4 45200.7 1714.98 1
 2 0 4 43403.4 1466.67 2
 2 0 5 228.602 107.908 4
 -2 0 -5 442.76 154.743 1
 2 0 5 198.533 92.2635 2
 2 0 5 74.815 109.117 3
 2 0 6 -1.98218 84.7545 3
 -2 0 -6 178.545 107.637 1
 -2 0 -7 53926.8 1939.01 1
 2 0 7 52309.2 2212.07 4
 2 0 7 47609.6 2147.16 3
 -2 0 -7 51508.4 2615.62 5
 -2 0 -8 63660.2 2234.29 1
 -2 0 -8 62810 3074.71 5
 -2 0 -9 140.206 251.361 5
 -2 0 -9 37.27 59.7104 1
 -2 0 -10 23554 1086.97 1
 -2 0 -10 22824.9 1862.69 5
 -2 0 -11 12798.1 1434.42 5
 -2 0 -12 4969.41 943.955 5
 -2 0 -13 -93.5271 272.435 5
 -2 0 -14 22420.3 2177.88 5
 -2 0 -15 13014.3 1712.74 5
 2 1 -17 12810.5 1600.26 4
 2 1 -16 5935.24 1039.85 4
 2 1 -15 1704.29 447.48 5
 2 1 -15 1525.51 512.795 4
 2 1 -14 32094.1 2285.92 4
 2 1 -14 30203.5 1897.17 5
 2 1 -13 30569.7 1352.03 3
 2 1 -13 32980.9 2218.32 4
 2 1 -13 32076.5 1396.93 1
 2 1 -13 30147.2 1792.01 5
 -2 -1 12 4258.83 449.332 3
 2 1 -12 5309.98 657.142 5
 2 1 -12 4511.22 468.161 1
 2 1 -12 3870.96 417.298 3
 2 1 -12 4842.2 780.379 4
 2 1 -11 40700.3 2359.45 4
 -2 -1 11 44257.5 1765.84 3
 2 1 -11 43321 2019.54 5
 2 1 -11 42300.6 1787 1
 2 1 -11 43687.9 1715.87 3
 2 1 -10 14621.9 983.18 5
 2 1 -10 14076 899.952 1
 -2 -1 10 14243.3 864.071 3
 2 1 -10 14145.6 833.488 3
 2 1 -10 14046.4 1229.51 4
 2 1 -9 1203.63 248.74 1
 2 1 -9 1855.9 300.17 5
 2 1 -9 1528.37 377.993 4
 2 1 -9 1092.46 222.863 3
 -2 -1 9 1408.61 250.514 3
 -2 -1 8 11540.3 757.945 3
 2 1 -8 11444.6 729.416 5
 2 1 -8 11887.4 1013.92 4
 -2 -1 8 10733.3 804.714 1
 2 1 -8 13326.1 850.201 1
 2 1 -8 13154.8 769.716 3
 2 1 -7 151981 4438.83 3
 -2 -1 7 149908 4287.85 5
 2 1 -7 149507 4316.17 5
 -2 -1 7 148354 4614.43 1
 2 1 -7 152762 4598.38 1
 -2 -1 7 147386 4504.46 3
 -2 -1 6 86679 2896.94 3
 -2 -1 6 88571 2582.07 5
 2 1 -6 86564.7 2582.54 5
 2 1 -6 91655.9 2996.8 1
 -2 -1 6 84626.8 2970.75 1
 2 1 -6 85442.6 2821.55 3
 -2 -1 5 50015.5 1541.05 5
 2 1 -5 51796.8 1975.35 1
 2 1 -5 53675.5 1895.36 3
 -2 -1 5 49836.8 1909.34 3
 -2 -1 5 48600 1954.66 1
 -2 -1 4 73713.6 2607.78 3
 2 1 -4 77741 2656.04 1
 -2 -1 4 79144.9 2706.1 1
 -2 -1 4 76496.1 2181.11 5
 2 1 -4 79864.6 2600.45 3
 2 1 -3 61816.5 2168.94 3
 2 1 -3 56100.1 2168.84 1
 -2 -1 3 62956.6 2258.67 1
 2 1 -2 10863.7 737.614 1
 2 1 -2 10538.1 716.983 3
 2 1 -1 25590 1227.71 3
 2 1 -1 24191.4 1190.39 1
 2 1 0 5126.48 489.213 1
 2 1 1 88795.9 2833.57 1
 -2 -1 -1 77743.8 2793.77 1
 -2 -1 -2 10513.9 735.091 1
 2 1 3 120654 3513.2 4
 -2 -1 -3 117758 3785.71 1
 -2 -1 -4 88391.9 3049.9 1
 2 1 4 92908.4 2877.33 4
 -2 -1 -5 26630.1 1319.93 1
 2 1 5 27053 1235.2 4
 2 1 5 27007.3 1241.76 2
 -2 -1 -6 55418.3 2167.94 1
 2 1 6 56672 2160.04 4
 2 1 6 55334.9 2114.27 2
 -2 -1 -7 98026.5 4058.91 5
 -2 -1 -7 95863.6 3344.97 1
 2 1 7 100637 3538.83 3
 2 1 7 101677 3418.84 2
 2 1 7 101919 3443.64 4
 -2 -1 -8 6526.5 883.575 5
 -2 -1 -8 6238.5 597.306 1
 2 1 8 6136.42 629.839 2
 -2 -1 -9 880.761 368.014 5
 -2 -1 -9 1560.13 299.718 1
 -2 -1 -10 12158.8 1370.52 5
 -2 -1 -11 43028.7 2812.22 5
 -2 -1 -12 19989.3 1930.02 5
 -2 -1 -13 26524.9 2332.54 5
 -2 -1 -14 53847.7 3622.45 5
 2 2 -17 15319.5 1766.11 4
 2 2 -16 11.1234 289.822 4
 2 2 -15 8922.62 1010.69 5
 2 2 -15 8692.72 1222.11 4
 2 2 -14 35644.1 2053.32 5
 2 2 -14 35023 2434.31 4
 2 2 -13 3024.58 541.195 5
 2 2 -13 2884.18 420.222 3
 2 2 -13 3264.58 687.091 4
 2 2 -12 683.275 254.78 5
 2 2 -12 1652.64 494.357 4
 2 2 -12 1265.8 279.7 3
 -2 -2 12 705.055 232.485 3
 2 2 -12 1253.6 241.689 1
 -2 -2 11 23452.8 1295.54 3
 2 2 -11 21766.2 1657 4
 2 2 -11 21757.6 1155.65 1
 2 2 -11 22659.2 1247.54 3
 2 2 -11 26174.9 1440.69 5
 2 2 -10 80636.2 3538.07 4
 -2 -2 10 86992.2 2993.95 1
 -2 -2 10 84929.6 3052.93 3
 2 2 -10 84294.7 2992.82 3
 2 2 -10 87810.1 3097.05 5
 2 2 -10 83347.1 2896.86 1
 -2 -2 10 83940.9 3037.54 5
 2 2 -9 681.333 194.177 5
 2 2 -9 486.779 189.674 3
 -2 -2 9 406.668 165.948 1
 2 2 -9 431.528 239.544 4
 -2 -2 9 726.439 230.242 3
 -2 -2 9 586.124 195.512 5
 2 2 -9 593.79 185.042 1
 -2 -2 8 42662.3 1846.44 1
 -2 -2 8 43311.1 1710.7 5
 2 2 -8 43067.1 2162.92 4
 -2 -2 8 42881.6 1863.16 3
 2 2 -8 42885 1705.34 5
 2 2 -8 41297.6 1786.67 3
 2 2 -8 46080.2 1829.9 1
 2 2 -7 46038.1 1868.05 1
 -2 -2 7 43043.3 1883.81 3
 -2 -2 7 46228.2 1711.28 5
 2 2 -7 45247.8 2144.68 4
 2 2 -7 44227.6 1856.4 3
 -2 -2 7 48841.5 1946.55 1
 2 2 -6 22097.2 1168.32 1
 -2 -2 6 22203.8 989.242 5
 2 2 -6 21830.2 1311.02 4
 -2 -2 6 22984 1221.18 1
 2 2 -6 22558.4 1176.03 3
 -2 -2 6 22593.7 1221.14 3
 -2 -2 5 15400.6 962.937 3
 2 2 -5 15018.3 927.249 1
 -2 -2 5 16610.6 989.593 1
 2 2 -5 13944.5 898.862 3
 -2 -2 5 14349.8 726.726 5
 -2 -2 4 31107.4 1478.87 3
 2 2 -4 31692.4 1447.62 1
 -2 -2 4 33908 1524.13 1
 2 2 -4 27618.7 1381.04 3
 2 2 -3 97440.1 3268.07 3
 2 2 -3 100034 3279.03 1
 -2 -2 3 95214.6 3311.75 3
 -2 -2 3 99791 3302.21 1
 2 2 -2 158.392 134.44 3
 2 2 -2 78.8948 150.618 1
 2 2 -1 101991 3414.78 3
 2 2 0 173027 5271.6 3
 2 2 1 46295 1982.54 3
 -2 -2 -1 49230.3 1995.69 1
 2 2 2 40633.1 1850.68 3
 -2 -2 -2 43861.9 1864.01 1
 2 2 3 20901.1 838.831 4
 -2 -2 -3 21111.9 1198.41 1
 -2 -2 -4 136449 4449.57 1
 2 2 4 139803 3955.76 4
 2 2 5 20237.9 963.23 4
 -2 -2 -5 19416.8 1186.15 1
 2 2 5 21487.2 1206.91 2
 -2 -2 -6 130336 4859.58 5
 -2 -2 -6 126278 4238.7 1
 2 2 6 131844 3953.45 4
 2 2 6 122557 4210.22 2
 -2 -2 -7 48725 2660.13 5
 -2 -2 -7 47026 2112.64 1
 2 2 7 50161.8 2181.18 2
 2 2 8 1195.45 307.536 2
 -2 -2 -8 1476.98 460.533 5
 -2 -2 -8 1557.99 331.672 1
 2 2 9 12472.9 1042.61 2
 -2 -2 -9 10534.6 899.305 1
 -2 -2 -9 11157.3 1274.09 5
 -2 -2 -10 8472.02 1154.09 5
 2 2 11 33966.1 1838.27 3
 -2 -2 -11 30149.1 2383.7 5
 -2 -2 -12 5551.79 1018.15 5
 -2 -2 -13 37613.6 2895.36 5
 -2 -2 -14 24358.1 2380.91 5
 2 3 -17 8898.47 1367.41 4
 2 3 -16 7900.8 1243.67 4
 2 3 -15 6164.66 1039.57 4
 2 3 -14 10077.2 1014.18 5
 2 3 -14 10297 1277.17 4
 2 3 -14 9414.8 872.95 3
 2 3 -13 30968.1 1789.88 5
 2 3 -13 28867.4 2126.5 4
 2 3 -13 28233.7 1595.03 3
 2 3 -12 324.424 213.873 5
 -2 -3 12 -69.3275 161.004 5
 2 3 -12 285.572 201.656 3
 2 3 -12 356.208 222.131 4
 -2 -3 11 146167 4873.99 5
 -2 -3 11 148060 4709.78 1
 2 3 -11 157588 5639.76 4
 2 3 -11 146846 4889.63 3
 2 3 -11 152108 4944.43 5
 2 3 -10 107782 4304.82 4
 -2 -3 10 110878 3695 1
 2 3 -10 106735 3798.51 3
 2 3 -10 112399 3781.22 5
 -2 -3 10 106772 3739.69 5
 2 3 -9 28195.9 1746.46 4
 2 3 -9 26804 1452.95 3
 -2 -3 9 26584.3 1424.66 1
 -2 -3 9 26677 1378.25 5
 2 3 -8 73412 3097.26 4
 -2 -3 8 72811.5 2782.03 1
 -2 -3 8 76552 2684 5
 2 3 -8 75311.6 2832.65 3
 -2 -3 7 16366.4 1112.77 3
 2 3 -7 20145.4 1303.41 4
 -2 -3 7 17843.2 1000.32 5
 -2 -3 7 17336.8 1098.51 1
 2 3 -7 15912.5 1061.53 3
 2 3 -6 771.408 239.316 3
 -2 -3 6 775.164 191.514 5
 -2 -3 6 679.515 224.852 1
 2 3 -6 1014.03 272.055 4
 -2 -3 6 859.599 246.194 3
 -2 -3 5 7658.51 720.245 3
 -2 -3 5 8418.68 617.957 5
 -2 -3 5 8834.64 748.184 1
 2 3 -5 8717.51 733.335 4
 2 3 -5 7130.19 675.796 3
 -2 -3 4 45794.5 1970.47 1
 2 3 -4 42239.7 1804.94 4
 -2 -3 4 43657.3 1965.87 3
 2 3 -4 44281.2 1929.69 3
 2 3 -3 90492.6 2934.13 4
 -2 -3 3 91511.2 3205.42 1
 2 3 -3 84886.3 3123.16 3
 2 3 -2 1518.13 303.56 3
 2 3 -1 190831 5811.8 3
 2 3 0 121286 4055.59 3
 2 3 1 6274.88 639.561 3
 -2 -3 -2 7486.68 724.322 1
 2 3 2 10245 830.496 3
 2 3 3 63951.6 2565.66 3
 -2 -3 -3 60550 2528.13 1
 -2 -3 -4 79419.1 3038.16 1
 2 3 4 76835.3 3001.44 3
 -2 -3 -5 13229 1036.51 1
 2 3 5 14783.8 1074.21 3
 2 3 6 70126.9 2873.16 2
 2 3 6 67517.4 2805.52 3
 2 3 7 29902.7 1649.41 3
 -2 -3 -7 28134.2 2011.26 5
 2 3 7 28389.1 1669.45 2
 2 3 8 176.777 162.296 3
 2 3 8 176.523 169.094 2
 -2 -3 -9 3489.25 749.274 5
 2 3 9 4910.11 641.975 3
 2 3 9 4609.2 679.201 2
 2 3 10 17765 1251.37 3
 2 3 10 15890.8 1346.67 2
 -2 -3 -10 14119.1 1589.38 5
 -2 -3 -11 24459.2 2160.56 5
 -2 -3 -12 797.453 487.788 5
 -2 -3 -13 32962.2 2758.58 5
 2 4 -17 4050.8 932.237 4
 2 4 -16 15595.4 1747.33 4
 2 4 -15 4064.27 849.938 4
 2 4 -14 3540.34 573.882 3
 2 4 -14 3865.96 639.931 5
 2 4 -14 4420.77 839.785 4
 2 4 -13 10537.3 1272.1 4
 2 4 -13 12695.7 1082.83 3
 2 4 -12 14727.8 1440.1 4
 2 4 -12 14594.7 1157.64 3
 -2 -4 11 55431.3 2472.26 5
 2 4 -11 56231.8 2922.68 4
 -2 -4 11 55640.6 2325.14 1
 2 4 -11 54423.4 2512.86 3
 2 4 -10 5866.18 812.007 4
 2 4 -10 6836.04 748.119 3
 -2 -4 10 5710.11 622.869 1
 -2 -4 10 5977.42 662.877 5
 2 4 -9 24217.9 1625.2 4
 -2 -4 9 22355.7 1330.79 5
 -2 -4 9 21960.2 1349.75 1
 2 4 -9 21699.2 1390.87 3
 2 4 -8 61385.5 2718 4
 -2 -4 8 57278.9 2445.82 1
 2 4 -8 58361.4 2509.31 3
 -2 -4 8 58568.9 2377.31 5
 -2 -4 7 15500.4 1016.78 5
 2 4 -7 15633.3 1164.28 4
 -2 -4 7 16746.4 1131.12 1
 2 4 -7 15728.5 1123.41 3
 -2 -4 6 3117.65 472.18 1
 -2 -4 6 2444.76 378.58 5
 2 4 -6 2819.63 451.523 3
 2 4 -6 3112.37 480.498 4
 2 4 -5 10790 846.709 4
 2 4 -5 10043 873.208 3
 2 4 -4 88162.3 3041.14 4
 2 4 -4 88503.7 3288.2 3
 2 4 -3 28417.7 1295.22 4
 2 4 -3 29683.5 1579.59 3
 2 4 -2 1080.1 287.663 3
 2 4 -2 1399.83 227.001 4
 2 4 -1 80798 2438.35 4
 2 4 -1 78034.8 3035.81 3
 2 4 0 66202.9 1905.03 4
 2 4 0 61454.3 2608.33 3
 2 4 1 1269.69 302.937 3
 2 4 2 51229.6 2291.24 3
 2 4 3 58975 2534.06 3
 2 4 4 7553.45 776.341 3
 2 4 5 7215.05 759.686 3
 2 4 6 92245.4 3515.89 3
 2 4 6 91790.5 3707.76 2
 2 4 7 40448.9 2019.8 3
 2 4 7 37309.4 2131.76 2
 2 4 8 3794.02 642.051 2
 2 4 8 4389.62 609.07 3
 -2 -4 -8 4259.38 820.29 5
 -2 -4 -9 16012 1664.77 5
 2 4 9 18057.9 1464.53 2
 2 4 9 16120.3 1209.42 3
 2 4 10 20138.2 1363.26 3
 2 4 10 20432.3 1649.07 2
 -2 -4 -10 21516.1 2026.13 5
 -2 -4 -11 747.926 480.004 5
 2 4 11 660.265 373.381 2
 -2 -4 -12 2624.98 768.249 5
 -2 -4 -13 10143.1 1506.75 5
 2 5 -16 3499.96 863.561 4
 2 5 -15 14924 1674.29 4
 2 5 -15 13581.2 1259.12 3
 2 5 -14 9937.02 1299.39 4
 2 5 -14 11267.5 1115.87 3
 2 5 -13 259.819 207.272 3
 2 5 -13 1831.81 540.275 4
 2 5 -12 13671 1408.28 4
 2 5 -12 14555.7 1228.13 3
 2 5 -11 31191.4 2104.44 4
 2 5 -11 30451.2 1847.73 3
 2 5 -10 13067.3 1253.1 4
 2 5 -10 15031.6 1206.93 3
 -2 -5 10 12146.4 1045.15 5
 -2 -5 9 6161.92 704.907 5
 2 5 -9 8570.34 881.587 3
 2 5 -9 8313.04 944.973 4
 2 5 -8 78505.2 3372.25 4
 -2 -5 8 84228.9 3202.77 5
 2 5 -8 84219.1 3349.85 3
 2 5 -7 55597.6 2504.72 4
 -2 -5 7 50643.4 2313.89 5
 2 5 -7 54038.9 2482.6 3
 2 5 -6 786.762 284.193 3
 -2 -5 6 846.099 258.322 5
 2 5 -6 864.385 272.623 4
 2 5 -5 115276 3886.98 4
 2 5 -5 109687 4066.51 3
 2 5 -4 108933 3656.42 4
 2 5 -4 110774 4014.74 3
 2 5 -3 643.966 195.398 4
 2 5 -3 773.039 296.564 3
 2 5 -2 28542.1 1233.92 4
 2 5 -2 29350.7 1676.29 3
 2 5 -1 107171 3103.18 4
 2 5 -1 100688 3834.25 3
 2 5 0 74295.7 3035.69 3
 2 5 1 1214.19 325.196 3
 2 5 2 136139 4726.08 3
 2 5 3 48400.7 2299.27 3
 2 5 4 140.821 180.763 3
 2 5 5 4293.73 611.514 3
 2 5 6 46278.6 2507.95 2
 2 5 6 45029.7 2252.96 3
 2 5 7 20728.8 1415.94 3
 2 5 7 20499.9 1611.03 2
 2 5 8 3629.26 662.481 2
 2 5 8 5140.39 665.549 3
 2 5 9 59972.1 2683.48 3
 2 5 9 55241.1 3005.64 2
 -2 -5 -9 58637.3 3516.31 5
 -2 -5 -10 29576.9 2456.12 5
 2 5 10 23881.6 1897.2 2
 -2 -5 -11 2754.33 807.906 5
 2 5 11 3597.55 738.986 2
 -2 -5 -12 7385.99 1288.14 5
 2 6 -16 5269.48 1073.93 4
 2 6 -15 41256.2 2452.7 3
 2 6 -15 42019.3 2948.79 4
 2 6 -14 7440.76 955.327 3
 2 6 -14 7392.81 1151.12 4
 2 6 -13 11439.9 1370.31 4
 2 6 -13 12220.6 1216.12 3
 2 6 -12 24640.2 1971.5 4
 2 6 -12 26563.2 1825 3
 2 6 -11 3104.41 594.707 3
 2 6 -11 4399.08 768.177 4
 2 6 -10 18444.9 1535.93 4
 2 6 -10 18088.9 1427.33 3
 2 6 -9 5207.47 765.598 4
 2 6 -9 6631.02 837.474 3
 2 6 -8 96781.5 4006.03 4
 2 6 -8 112007 4169.47 3
 2 6 -7 82351.6 3347.7 4
 2 6 -7 80414.4 3406.33 3
 2 6 -6 48680.8 2266.26 4
 2 6 -6 48490.9 2437.86 3
 2 6 -5 82674.5 3194.8 4
 2 6 -5 93552.3 3629.76 3
 2 6 -4 2419.15 517.43 3
 2 6 -4 3064.48 434.831 4
 2 6 -3 622.398 285.841 3
 2 6 -3 569.132 171.962 4
 2 6 -2 8112.84 586.956 4
 2 6 -2 8445.42 893.104 3
 2 6 -1 74179.7 3157.82 3
 2 6 0 56593.7 2633.42 3
 2 6 1 14710.8 1205.8 3
 2 6 2 69334 3027.17 3
 2 6 3 13802.9 1158.46 3
 2 6 4 771.569 283.855 3
 2 6 5 2593.04 495.646 3
 2 6 6 38624.1 2127.54 3
 2 6 7 39038.3 2141.92 3
 2 6 7 41811 2566.68 2
 2 6 8 8185.12 1091.95 2
 2 6 8 8230.03 894.513 3
 2 6 9 54286.1 3096.18 2
 -2 -6 -10 10023 1470.88 5
 2 6 10 9959.51 1257.55 2
 -2 -6 -11 3066.67 864.775 5
 2 7 -15 33112.1 2649 4
 2 7 -15 32055.3 2236.06 3
 2 7 -14 1380.7 554.966 4
 2 7 -14 1637.68 505.394 3
 2 7 -13 29670 2329.46 4
 2 7 -13 32710.3 2185.8 3
 2 7 -12 24467 2002.28 4
 2 7 -12 26575.4 1923.47 3
 2 7 -11 285.924 227.728 3
 2 7 -11 391.645 265.62 4
 2 7 -10 1680.09 467.006 3
 2 7 -10 748.466 364.316 4
 2 7 -9 7203.98 924.383 4
 2 7 -9 7339.11 928.924 3
 2 7 -8 56038 2779.93 4
 2 7 -8 58020.9 2883.44 3
 2 7 -7 15503.9 1253.63 4
 2 7 -7 14214 1288.41 3
 2 7 -6 55805.8 2770.45 3
 2 7 -6 55064.8 2544.28 4
 2 7 -5 52563.9 2375.79 4
 2 7 -5 57982.9 2797.8 3
 2 7 -4 2300.72 485.168 3
 2 7 -4 2086.11 365.789 4
 2 7 -3 237.513 138.405 3
 2 7 -2 14115.5 1233.25 3
 2 7 -1 80243.5 3451.63 3
 2 7 0 74.6859 179.727 3
 2 7 1 63569.7 2980.54 3
 2 7 2 5410.63 746.428 3
 2 7 3 2279.47 492.478 3
 2 7 4 24.0974 115.57 3
 2 7 5 16148.6 1337.15 3
 2 7 6 32607.9 1999.42 3
 2 7 7 12599.5 1418.3 2
 2 7 7 11880.2 1139.39 3
 2 7 8 14568.9 1573.55 2
 2 7 8 13249 1201.29 3
 2 7 9 20671.8 1900.1 2
 -2 -7 -10 6376.93 1216 5
 2 7 10 7778.34 1170.5 2
 2 8 -15 40742.3 3000.84 4
 2 8 -15 35718.4 2523.85 3
 2 8 -14 -31.8129 197.55 3
 2 8 -14 241.877 293.54 4
 2 8 -13 23977 2110.42 4
 2 8 -13 23681.5 1935.33 3
 2 8 -12 15908.2 1637.18 4
 2 8 -12 15157.7 1502.75 3
 2 8 -11 5940.04 931.128 3
 2 8 -11 4096.45 783.214 4
 2 8 -10 3942.31 738.045 3
 2 8 -10 4478.14 786.334 4
 2 8 -9 33658.9 2160.91 4
 2 8 -9 31329.4 2151.83 3
 2 8 -8 40695.8 2439.69 3
 2 8 -8 39249.8 2292.6 4
 2 8 -7 972.518 369.136 3
 2 8 -7 942.815 358.117 4
 2 8 -6 33036.2 1867.07 4
 2 8 -6 31271.3 2078.59 3
 2 8 -5 39426.6 2358.06 3
 2 8 -4 10299.2 1127.1 3
 2 8 -3 1768.74 483.593 3
 2 8 -2 32521.1 2073.11 3
 2 8 -1 49371.4 2641.85 3
 2 8 0 2925.89 591.772 3
 2 8 1 24154.7 1750.19 3
 2 8 2 61965.3 3044.36 3
 2 8 3 20834.2 1610.6 3
 2 8 4 10589.5 1119.7 3
 2 8 5 39670.5 2331.53 3
 2 8 6 22081.4 1658.1 3
 2 8 7 1693.46 618.687 2
 2 8 7 530.623 272.466 3
 2 8 8 20803.8 2001.28 2
 2 9 -14 619.365 365.731 3
 2 9 -14 567.657 424.27 4
 2 9 -13 12168.3 1512.77 4
 2 9 -13 11987.7 1418.83 3
 2 9 -12 22165.9 2007.8 4
 2 9 -12 24930.9 2056.41 3
 2 9 -11 7171.27 1055.05 3
 2 9 -11 6590.75 1010.19 4
 2 9 -10 5382.14 909.26 3
 2 9 -10 5805.17 924.46 4
 2 9 -9 21710.6 1834.31 3
 2 9 -8 9809.9 1190.73 3
 2 9 -7 344.475 239.294 3
 2 9 -6 5046.88 846.879 3
 2 9 -5 46058.8 2695.3 3
 2 9 -4 14879.9 1423.07 3
 2 9 -3 39798.6 2448.68 3
 2 9 -2 55589.2 2986.89 3
 2 9 -1 6501.72 914.808 3
 2 9 0 242.343 273.437 3
 2 9 1 16718.7 1501.39 3
 2 9 2 33414.7 2191.82 3
 2 9 3 10238.8 1161.05 3
 2 9 4 17689.1 1554.45 3
 2 9 5 46747.3 2669.15 3
 2 9 6 2440.75 575.802 3
 2 9 7 7263.86 1219.84 2
 2 10 -13 14197.8 1635.96 3
 2 10 -12 47360.2 3076.5 3
 2 10 -11 -44.5319 283.211 3
 2 10 -10 32085.3 2410.73 3
 2 10 -9 17550.4 1726.73 3
 2 10 -8 3576.97 785.682 3
 2 10 -7 3051.08 707.509 3
 2 10 -6 26619.5 2093.69 3
 2 10 -5 25586.8 2041.63 3
 2 10 -4 107.208 281.349 3
 2 10 -3 23164.1 1917.81 3
 2 10 -2 27851.8 2092.08 3
 2 10 -1 1049.16 459.795 3
 2 10 0 4175.54 758.872 3
 2 10 1 19312.3 1717.32 3
 2 10 2 25313.1 1968.18 3
 2 10 3 1015.23 442.205 3
 2 10 4 44092.6 2701.48 3
 2 10 5 30608.9 2170.74 3
 2 11 -11 5138.66 997.546 3
 2 11 -10 17756.4 1853.91 3
 2 11 -9 8349.2 1240.14 3
 2 11 -8 1904.67 580.214 3
 2 11 -7 303.08 350.687 3
 2 11 -6 21530.3 1970.16 3
 2 11 -5 25354.4 2127.81 3
 2 11 -4 2662.2 694.647 3
 2 11 -3 30223 2322.1 3
 2 11 -2 37631.9 2594.94 3
 2 11 -1 801.983 433.745 3
 2 11 0 6109.54 994.851 3
 2 11 1 16954.9 1685.81 3
 2 11 2 17442.7 1694.77 3
 2 11 3 478.053 382.487 3
 2 12 -8 884.293 477.911 3
 2 12 -7 10568.2 1433.57 3
 2 12 -6 26180.6 2280.1 3
 2 12 -5 1352.96 551.739 3
 2 12 -4 3309.3 817.297 3
 2 12 -3 21198.4 2003.21 3
 2 12 -2 27462.1 2293.94 3
 2 12 -1 239.107 237.986 3
 2 12 0 23618.2 2095.28 3
 -3 14 1 11622.1 1408.21 3
 -3 14 0 14776.8 1619.18 3
 -3 14 -1 1910.67 621.563 3
 -3 14 -2 51416.8 3267.32 3
 -3 14 -3 21367 2062.83 3
 -3 14 -4 774.529 439.632 3
 -3 14 -5 15410.5 1778.18 3
 -3 14 -6 27146.2 2429.07 3
 -3 13 4 9229.45 1509.75 2
 -3 13 3 39.4686 227.867 2
 -3 13 3 -75.6451 170.994 3
 -3 13 2 17915.7 1660.06 3
 -3 13 2 16747.1 1991.02 2
 -3 13 1 22851.2 1917.23 3
 -3 13 0 1763.99 558.281 3
 -3 13 -1 3006.07 679.255 3
 -3 13 -2 13403.9 1511.51 3
 -3 13 -3 14344.1 1584.36 3
 -3 13 -4 -54.4856 190.698 3
 -3 13 -5 13133.6 1556.23 3
 -3 13 -6 34944.5 2668.53 3
 -3 13 -7 12.8437 233.61 3
 -3 13 -8 24326.3 2248.63 3
 -3 13 -9 10056.7 1454.56 3
 -3 12 7 6938 1316.39 2
 -3 12 6 6678.46 1256.97 2
 -3 12 5 15972.8 1924.07 2
 -3 12 4 5404.37 1120.42 2
 -3 12 4 5773.56 837.991 3
 -3 12 3 1256.05 395.544 3
 -3 12 3 1456.98 606.497 2
 -3 12 2 44063.7 2630.36 3
 -3 12 2 48877.6 3309.84 2
 -3 12 1 33843 2259.08 3
 -3 12 0 17172.6 1591.58 3
 -3 12 -1 14544 1479.45 3
 -3 12 -2 3955.8 771.584 3
 -3 12 -3 12320.3 1379.66 3
 -3 12 -4 537.342 327.381 3
 -3 12 -5 39008.5 2664.71 3
 -3 12 -6 34605.9 2543.78 3
 -3 12 -7 6970.47 1119.61 3
 -3 12 -8 28645.5 2388.98 3
 -3 12 -9 1924.39 599.256 3
 -3 12 -10 134.372 252.126 3
 -3 12 -11 14.8984 219.355 3
 -3 11 8 7892.47 1369.7 2
 -3 11 7 781.291 499.535 2
 -3 11 6 8606.61 1360.61 2
 -3 11 5 25074.1 1696.82 3
 -3 11 5 30188.2 2543.71 2
 -3 11 4 5865.89 1079.04 2
 -3 11 4 4289.84 683.124 3
 -3 11 3 9565.22 1057.08 3
 -3 11 3 13810.5 1620.63 2
 -3 11 2 29279.1 1958.67 3
 -3 11 2 27979 2341.34 2
 -3 11 1 10521 1144.54 3
 -3 11 0 3229.88 628.978 3
 -3 11 -1 31849.5 2145.33 3
 -3 11 -2 23144.8 1826.57 3
 -3 11 -3 7636.17 1047.07 3
 -3 11 -4 2002.16 549.55 3
 -3 11 -5 68617.7 3593.61 3
 -3 11 -6 42315 2735.18 3
 -3 11 -7 3207.65 748.997 3
 -3 11 -8 41008.5 2788.12 3
 -3 11 -9 15373 1672.41 3
 -3 11 -10 2105.99 667.667 3
 -3 11 -11 5488.96 1039.48 3
 -3 11 -12 34246.8 2729.71 3
 -3 10 10 18790.7 2145.52 2
 -3 10 9 16979.5 1985.29 2
 -3 10 8 5097.74 1077.93 2
 -3 10 7 2111.96 697.944 2
 -3 10 6 15962.1 1188.36 3
 -3 10 6 16245.6 1792.64 2
 -3 10 5 20288.4 1418.26 3
 -3 10 5 22364 2072.3 2
 -3 10 4 3165.91 556.351 3
 -3 10 4 4784.32 915.051 2
 -3 10 3 19093.7 1433.91 3
 -3 10 3 20243.3 1875.8 2
 -3 10 2 37301.6 2133.12 3
 -3 10 2 33051.5 2436.04 2
 -3 10 1 34157.4 2071.82 3
 -3 10 0 1445.6 414.57 3
 -3 10 -1 95763.9 4065.55 3
 -3 10 -2 18959.4 1565.75 3
 -3 10 -3 857.525 369.612 3
 -3 10 -4 36493.2 2332.13 3
 -3 10 -5 30556 2141.48 3
 -3 10 -6 891.596 374.238 3
 -3 10 -7 2886.06 665.475 3
 -3 10 -8 56419 3226.17 3
 -3 10 -9 42825.9 2809.19 3
 -3 10 -10 4935.88 919.884 3
 -3 10 -11 29221.8 2358.25 3
 -3 10 -12 9950.78 1365.82 3
 -3 10 -13 34.2868 230.991 3
 -3 9 11 1187.48 586.546 2
 -3 9 10 3619.03 885.666 2
 -3 9 9 4883.74 1007.64 2
 -3 9 8 20029.1 2003.82 2
 -3 9 7 19529.4 1917.21 2
 -3 9 6 60972.9 3563.25 2
 -3 9 6 66317.1 2653.53 3
 -3 9 5 9212.69 1235.1 2
 -3 9 5 8832.88 845.961 3
 -3 9 4 6050.51 983.059 2
 -3 9 4 7360.28 787.015 3
 -3 9 3 20690.4 1424.64 3
 -3 9 3 25227 1987.06 2
 -3 9 2 15579.8 1230.16 3
 -3 9 2 14992 1486.55 2
 -3 9 1 34386.7 1978.23 3
 -3 9 0 4758.9 691.734 3
 -3 9 -1 118567 4559.73 3
 -3 9 -2 20439.8 1553.97 3
 -3 9 -3 33603.3 2090.05 3
 -3 9 -4 27770 1909.96 3
 -3 9 -5 1324.49 430.836 3
 -3 9 -6 21499.4 1728.29 3
 -3 9 -7 717.26 338.452 3
 -3 9 -8 87981.2 4121.14 3
 -3 9 -9 21341.9 1879.94 3
 3 -9 9 28549.5 1614.68 1
 -3 9 -10 15596.1 1593.32 3
 -3 9 -10 13811.1 1607.86 5
 -3 9 -11 37143.2 2611.97 3
 -3 9 -11 39976.8 2880.44 5
 -3 9 -12 6063.86 1037.65 3
 -3 9 -12 6764.39 1182.76 5
 -3 9 -13 -74.9689 224.371 3
 -3 9 -13 621.549 343.933 5
 -3 8 12 2160.87 712.024 2
 -3 8 11 8193.3 1335.18 2
 -3 8 10 2252.78 717.592 2
 -3 8 9 16708.4 1801.92 2
 -3 8 8 5725.66 1003.78 2
 -3 8 7 12077.3 818.56 3
 -3 8 7 10366.4 1319.77 2
 -3 8 6 59055.3 2334.34 3
 -3 8 6 54778 3199.61 2
 3 -8 -6 58230.3 2303.83 3
 -3 8 5 7860.97 1063.45 2
 -3 8 5 8647.89 770.73 3
 3 -8 -5 7495.97 705.276 3
 -3 8 4 13409 1012.03 3
 -3 8 4 13751.8 1393.08 2
 3 -8 -4 11881.9 946.872 3
 -3 8 3 22332.4 1367.86 3
 -3 8 3 16944.7 1553.84 2
 -3 8 2 21433.7 1407.2 3
 -3 8 2 22746.5 1731.67 2
 -3 8 1 1272.55 336.648 3
 -3 8 0 38473.1 2051.11 3
 -3 8 -1 108940 4139.51 3
 -3 8 -2 3939.31 621.189 3
 -3 8 -3 33279.3 2011.21 3
 -3 8 -4 9718.61 1045.69 3
 -3 8 -5 59863.8 2962.53 3
 -3 8 -6 19011 1555.94 3
 -3 8 -7 40868.5 2588.95 5
 -3 8 -7 43950 2540.64 3
 -3 8 -8 64854.7 3523.7 5
 3 -8 8 69306.4 2798.89 1
 -3 8 -8 70909.1 3457.17 3
 -3 8 -9 7422.52 1092.05 5
 3 -8 9 5549.38 613.82 1
 -3 8 -9 5869.24 909.442 3
 -3 8 -10 28905.4 2312.09 5
 -3 8 -10 29279.9 2169.16 3
 -3 8 -11 37940.5 2739.56 5
 -3 8 -11 34247.6 2422.01 3
 -3 8 -12 3141.16 712.148 3
 -3 8 -12 2398.57 714.869 5
 -3 8 -13 1244.46 493.327 3
 -3 8 -13 510.609 461.141 5
 -3 8 -14 8261.33 1350.8 5
 -3 8 -14 6915.12 1110.51 3
 3 -7 -13 23113.8 1984.69 1
 3 -7 -12 547.646 325.842 1
 -3 7 12 953.016 508.631 2
 -3 7 11 3189.4 841.593 2
 -3 7 10 13407.9 1630.09 2
 -3 7 9 17182.5 1767.56 2
 -3 7 8 14431 1561.04 2
 -3 7 7 29032.6 1281.7 3
 -3 7 7 29933.3 2196.25 2
 3 -7 -7 29930.7 1286.91 3
 -3 7 6 162416 4866.92 3
 -3 7 6 151887 6016.88 2
 3 -7 -6 161296 4820.59 3
 -3 7 5 673.616 208.727 3
 -3 7 5 764.754 344.011 2
 3 -7 -5 501.826 180.731 3
 -3 7 4 28829.6 1487.78 3
 -3 7 4 29529.4 2017.8 2
 3 -7 -4 29464.2 1471.12 3
 -3 7 3 31549.8 1644.36 3
 3 -7 -3 35197.4 1668.23 3
 -3 7 3 32521.2 2072.89 2
 -3 7 2 66419.2 2743.25 3
 3 -7 -2 69607.6 2741.22 3
 -3 7 2 74711.5 3264.71 2
 -3 7 1 3432.06 609.283 2
 -3 7 1 4755.51 600.508 3
 -3 7 0 83865.2 3292.72 3
 -3 7 -1 66323.7 2848.37 3
 -3 7 -2 843.16 285.598 3
 -3 7 -3 20459.8 1448.79 3
 -3 7 -4 60241.3 2826.68 3
 -3 7 -5 25993.8 1822.56 5
 -3 7 -5 23522.9 1661.86 3
 -3 7 -6 16438.1 1451.68 5
 -3 7 -6 12806.8 1221.42 3
 3 -7 6 14633.3 1068.22 1
 -3 7 -7 28740.7 2049.76 5
 -3 7 -7 27167.1 1879.79 3
 3 -7 7 29267.4 1554.81 1
 3 -7 8 39758.6 1790.5 1
 -3 7 -8 35309 2244.28 3
 -3 7 -8 37038.1 2450.59 5
 3 -7 9 8168.49 664.779 1
 -3 7 -9 7983.18 1126.78 5
 -3 7 -9 8443.53 1038.97 3
 -3 7 -10 7823.43 1027.65 3
 -3 7 -10 8394.23 1196.49 5
 -3 7 -11 32571 2296.04 3
 -3 7 -11 36753.9 2666.53 5
 -3 7 -12 30200.5 2487.54 5
 -3 7 -12 31036.4 2277 3
 -3 7 -13 1664.79 537.339 3
 -3 7 -13 1669.52 577.369 5
 -3 7 -14 17868.2 2004.83 5
 3 -6 -14 14959.7 1533.5 4
 3 -6 -13 23817.8 1897.59 5
 3 -6 -13 23099.6 1853.54 4
 3 -6 -13 21271.6 1819.89 1
 3 -6 -12 1089.86 410.45 1
 -3 6 11 15519.9 1728.3 2
 3 -6 -11 19658.9 1669.12 1
 -3 6 10 22091.5 1991.76 2
 -3 6 9 1210.57 438.538 2
 -3 6 8 12435.1 1383.64 2
 -3 6 7 47142 2772.37 2
 3 -6 -7 48599.1 1676.71 3
 -3 6 6 18551.2 1597.43 2
 3 -6 -6 22600.2 1046.77 3
 -3 6 5 4793.26 738.185 2
 -3 6 5 4626.96 472.598 3
 3 -6 -5 4540.49 456.865 3
 -3 6 4 38479.9 1672.78 3
 -3 6 4 37791 2177.22 2
 3 -6 -4 36622.3 1609.47 3
 -3 6 3 65536.7 2485.43 3
 3 -6 -3 64057.9 2422.19 3
 -3 6 3 60606.8 2884.88 2
 -3 6 2 9240.42 783.595 3
 3 -6 -2 9727.44 786.258 3
 -3 6 2 11063.5 1017.34 2
 3 -6 -1 11224.3 975.129 5
 -3 6 1 8822.98 791.548 3
 3 -6 -1 8977.29 776.713 3
 -3 6 1 10365.5 951.893 2
 -3 6 0 31222.7 1650.21 3
 3 -6 0 31336.5 1623.35 3
 -3 6 0 29083.3 1660.71 2
 3 -6 0 30072.1 1741.33 5
 -3 6 -1 15130.5 1113.64 3
 3 -6 1 14085 1160.9 5
 -3 6 -2 911.472 274.621 3
 -3 6 -3 5330.38 687.147 3
 -3 6 -4 82678 3395.28 3
 3 -6 5 11186.4 892.963 1
 -3 6 -5 10173.9 1014.93 3
 -3 6 -6 45535.4 2542.59 5
 3 -6 6 44871 1979.71 1
 -3 6 -6 45928.8 2404.47 3
 3 -6 7 44058 1863 1
 -3 6 -7 39528.5 2280.55 3
 -3 6 -7 42680.4 2523.72 5
 3 -6 8 1460.8 270.372 1
 -3 6 -8 2207.02 560.678 5
 -3 6 -9 2227.21 525.24 3
 3 -6 9 1610.76 254.275 1
 -3 6 -10 29.2158 205.814 5
 -3 6 -10 244.88 225.616 3
 -3 6 -11 68884 3785.41 5
 -3 6 -11 68743.3 3447.58 3
 -3 6 -12 25744.5 2247.33 5
 -3 6 -12 22685.6 1857.55 3
 -3 6 -13 37698.2 2879.94 5
 -3 6 -14 26158.3 2428.54 5
 -3 6 -15 1037.23 586.718 5
 3 -5 -14 8418.83 1127.31 4
 3 -5 -13 23929.2 1845.22 1
 3 -5 -13 25578.4 1964.21 4
 3 -5 -13 25935.3 1896.69 5
 3 -5 -12 899.107 330.119 1
 3 -5 -12 1607.99 433.818 5
 3 -5 -11 40608.5 2414.67 1
 3 -5 -10 66687.1 3227.24 1
 -3 5 10 71192.1 3708.64 2
 3 -5 -9 -96.6986 142.277 1
 -3 5 9 411.937 360.405 2
 -3 5 8 64112.8 3328.81 2
 -3 5 7 7966.45 1018.34 2
 3 -5 -7 9712.01 499.197 3
 -3 5 6 21689.4 1620.93 2
 3 -5 -6 20659.8 930.012 3
 -3 5 5 12893.1 1164.01 2
 3 -5 -5 11137.1 692.309 3
 -3 5 4 101721 3278.82 3
 -3 5 4 99156.1 3903.93 2
 3 -5 -4 100059 3233.07 3
 -3 5 3 72628 2634.24 3
 3 -5 -3 73873.4 2609.13 3
 -3 5 3 75646.7 3103.98 2
 -3 5 2 3045.98 492.743 2
 3 -5 -2 3134.25 406.909 3
 3 -5 -2 2699.4 431.739 5
 -3 5 2 2249.87 359.659 3
 3 -5 -1 20893.6 1275.54 5
 -3 5 1 21014 1206.76 3
 3 -5 -1 19002 1137.19 3
 -3 5 1 18687.8 1236.81 2
 3 -5 0 156496 5247.39 5
 -3 5 0 166700 5176.91 3
 3 -5 0 164550 5140.32 3
 -3 5 0 162973 5180.47 2
 3 -5 1 88889.9 3397.25 5
 -3 5 -1 90593 3315.5 3
 -3 5 -1 88654.8 3155.89 2
 -3 5 -2 816.701 276.064 3
 3 -5 2 1062.08 310.522 5
 3 -5 2 761.823 238.76 1
 3 -5 3 204981 6318.13 1
 -3 5 -3 213183 6584.12 3
 3 -5 4 177575 5436.05 1
 -3 5 -4 170377 5719.88 3
 -3 5 -5 928.309 325.274 3
 3 -5 5 662.272 212.665 1
 -3 5 -6 84162.8 3509.92 3
 3 -5 6 88588.9 3015.9 1
 -3 5 -7 37879.3 2293.32 5
 -3 5 -7 36574.3 2098.54 3
 3 -5 7 36297.9 1559.32 1
 -3 5 -8 204.993 182.366 3
 -3 5 -8 -42.1415 196.377 5
 3 -5 8 117.576 86.108 1
 -3 5 -9 465.979 276.555 3
 -3 5 -9 118.121 157.499 5
 3 -5 9 280.331 97.1012 1
 -3 5 -10 26135.6 1841.72 3
 -3 5 -10 24258.9 1997.72 5
 -3 5 -11 64309.1 3596.9 5
 -3 5 -12 1712.5 583.376 5
 -3 5 -13 55448.4 3520.55 5
 -3 5 -14 39160.8 2993.95 5
 -3 5 -15 158.43 242.106 5
 3 -4 -15 504.122 400.08 4
 3 -4 -14 3811.76 762.195 4
 3 -4 -13 27773.3 2066.24 4
 3 -4 -13 26248.7 1854.13 1
 3 -4 -13 28489.9 1874.68 5
 3 -4 -12 968.013 341.58 5
 3 -4 -12 322.106 283.822 1
 3 -4 -11 56256.1 2609.28 5
 3 -4 -11 51982.9 2714.35 1
 3 -4 -10 37780.9 2184.56 1
 3 -4 -9 2495.88 505.831 1
 3 -4 -8 21150.5 1504 1
 -3 4 8 21879.1 1713.01 2
 3 -4 -7 36851.9 2057.51 1
 -3 4 7 43299.3 2385.55 2
 3 -4 -7 39543.6 1260.41 3
 3 -4 -6 42664.6 2196.42 1
 -3 4 6 43020.7 2347.52 2
 3 -4 -6 44363.4 1511.98 3
 3 -4 -5 392.059 206.139 1
 3 -4 -5 560.345 143.175 3
 -3 4 5 676.426 279.962 2
 3 -4 -4 76065.6 3111.38 1
 3 -4 -4 80519.7 2609.59 3
 -3 4 4 77110.4 3190.29 2
 3 -4 -3 98314.3 3613.22 1
 3 -4 -3 94971.7 3168.97 3
 -3 4 3 104763 3689.4 2
 3 -4 -2 3015.22 404.742 5
 -3 4 2 3646.76 489.952 2
 3 -4 -2 3440.86 410.549 3
 3 -4 -2 1950.6 392.728 1
 3 -4 -1 115063 3909.62 5
 -3 4 1 118760 3906.3 3
 3 -4 -1 111071 4031.63 1
 3 -4 -1 122845 3899.79 3
 -3 4 0 31044.3 1557.55 5
 3 -4 0 34021.7 1639.98 5
 3 -4 0 33243.8 1678.57 1
 -3 4 0 32832.1 1602.22 3
 3 -4 0 33543.3 1596.79 3
 -3 4 0 33652.9 1522.9 2
 -3 4 -1 53230.2 2241.77 5
 3 -4 1 52324.1 2202.95 1
 -3 4 -1 50083.5 2177.59 3
 -3 4 -1 50691.8 1949.98 2
 3 -4 1 51959.6 2238.57 5
 3 -4 2 10631.6 917.717 5
 3 -4 2 12312.4 890.965 1
 -3 4 -2 12074.4 949.601 3
 -3 4 -2 10446.4 681.507 2
 3 -4 3 167703 5269.24 1
 -3 4 -3 167980 5515.71 3
 3 -4 3 183880 5755.82 5
 -3 4 -4 147979 5072.79 3
 3 -4 4 154688 4727.46 1
 3 -4 5 171.813 129.516 1
 -3 4 -5 302.773 208.306 3
 -3 4 -6 138744 4920.5 3
 3 -4 6 141734 4340.5 1
 -3 4 -7 49753.3 2669.35 5
 3 -4 7 49498.5 1849.23 1
 -3 4 -8 935.155 350.764 5
 3 -4 8 829.365 169.913 1
 -3 4 -8 883.568 171.998 2
 -3 4 -9 1656.25 488.679 5
 -3 4 -9 2825.46 311.706 2
 -3 4 -10 41608.9 2694.06 5
 -3 4 -11 18724.7 1798.45 5
 -3 4 -12 764.789 428.906 5
 -3 4 -13 9752.29 1399.31 5
 -3 4 -14 32896.7 2719.89 5
 -3 4 -15 2321.05 737.74 5
 3 -3 -16 2317.29 654.639 4
 3 -3 -15 4236.64 837.176 4
 3 -3 -14 12335.5 1379.02 4
 3 -3 -13 12570.2 1167.8 1
 3 -3 -13 12701.6 1152.73 5
 3 -3 -13 14418 1431.82 4
 3 -3 -12 13295.6 1355.89 4
 3 -3 -12 15243.9 1272.45 1
 3 -3 -12 15911.7 1216.7 5
 3 -3 -11 37683.2 2120.67 1
 3 -3 -11 37897.3 1927.42 5
 3 -3 -10 1018.16 267.357 5
 3 -3 -10 244.025 159.079 1
 3 -3 -9 320.573 175.081 1
 3 -3 -8 17369.5 1296.34 1
 3 -3 -7 74263.2 3042.98 1
 3 -3 -7 73290.6 2173.05 3
 3 -3 -7 72686.6 2151.69 3
 3 -3 -6 3666.65 320.691 3
 3 -3 -6 3152.38 525.262 1
 3 -3 -5 55441.6 2421.41 1
 3 -3 -5 54657.3 1873.88 3
 -3 3 5 51403.7 2457.54 2
 -3 3 4 86166.9 3387.39 2
 3 -3 -4 95923.9 3424.86 1
 3 -3 -4 89925 2881.92 3
 3 -3 -3 80416.4 3053.34 1
 3 -3 -3 77855 2606.83 5
 -3 3 3 80071.7 3032.35 2
 3 -3 -3 76175.9 2979.23 2
 3 -3 -3 82647.5 2697.77 3
 3 -3 -2 17.0129 83.8175 2
 3 -3 -2 33.496 71.1064 3
 3 -3 -2 53.6765 104.106 5
 3 -3 -2 178.367 198.717 1
 -3 3 2 165.68 161.925 2
 3 -3 -1 100759 3289.07 5
 -3 3 1 99209.4 3260.57 5
 3 -3 -1 99800.4 3532.56 1
 3 -3 -1 106564 3393.46 3
 -3 3 1 96983.7 3331.08 2
 3 -3 -1 103662 3367.46 2
 3 -3 0 59431.2 2396.17 1
 -3 3 0 60453.9 2304.45 5
 3 -3 0 64117 2374.97 3
 -3 3 0 65316.1 2201.82 2
 3 -3 1 2721.15 411.076 5
 -3 3 -1 2541.43 392.863 5
 -3 3 -1 1887.4 255.643 2
 3 -3 1 2252.81 365.952 1
 3 -3 2 48393.5 2094.62 5
 -3 3 -2 47149.5 2073.77 5
 3 -3 2 46324.7 1917.13 1
 -3 3 -2 45145.6 1503.32 2
 -3 3 -3 21293.4 789.772 2
 -3 3 -3 23276.7 1203.86 1
 3 -3 3 24180.5 1455.02 5
 3 -3 3 23497.6 1216.36 1
 -3 3 -4 31588.7 1454.29 1
 3 -3 4 29356.1 1409.03 1
 3 -3 4 30599.8 1758.75 5
 3 -3 5 5628.56 519.697 1
 3 -3 6 93839.9 3058.79 1
 3 -3 7 51316 1844.15 1
 -3 3 -7 48795.6 2656.44 5
 -3 3 -8 547.188 309.577 5
 -3 3 -9 32395.1 2239.53 5
 -3 3 -10 42861.9 2729.3 5
 -3 3 -11 1961.03 561.59 5
 -3 3 -12 3743.8 822.833 5
 -3 3 -13 5144.45 1025.98 5
 -3 3 -14 17301.3 1924.8 5
 -3 3 -15 5900.19 1201.62 5
 3 -2 -16 481.326 296.687 4
 3 -2 -15 37241.4 2610.91 4
 3 -2 -14 12101.7 1376.28 4
 3 -2 -13 660.644 249.558 5
 3 -2 -13 61.3571 180.23 4
 3 -2 -13 180.843 195.694 1
 3 -2 -12 7106.82 743.767 5
 3 -2 -12 7371.67 990.548 4
 3 -2 -12 7382.62 830.402 1
 3 -2 -11 22152.2 1311.84 5
 3 -2 -11 22130.2 1486.89 1
 3 -2 -10 19064.2 1117.53 5
 3 -2 -10 17361 1284.52 1
 3 -2 -9 312.823 146.347 5
 3 -2 -9 62.4286 107.949 1
 3 -2 -8 96229 3640.98 1
 3 -2 -8 97913 3093.29 5
 3 -2 -8 96441.2 2779.1 3
 3 -2 -8 97553.3 2765.59 3
 3 -2 -7 98964.9 3671.6 1
 3 -2 -7 101205 2972.5 3
 3 -2 -6 15109 1097.6 1
 3 -2 -6 14779 776.149 3
 3 -2 -5 66099.2 2682.03 1
 3 -2 -4 38983.5 1335.36 5
 3 -2 -4 39181.9 1865.11 1
 3 -2 -3 28713.3 1098.51 5
 3 -2 -3 28024 1502.22 1
 3 -2 -3 29138.9 1495.89 2
 3 -2 -2 3273.6 325.294 5
 3 -2 -2 3193.1 411.635 2
 3 -2 -2 2984.39 433.096 1
 -3 2 2 2663.13 293.11 5
 -3 2 1 195656 5779.1 5
 3 -2 -1 201637 6110.01 1
 3 -2 -1 207668 5803.67 5
 3 -2 -1 209869 5880.85 2
 -3 2 0 133689 4163.33 5
 -3 2 0 128512 4297.97 1
 3 -2 0 140587 4199.63 5
 3 -2 0 138683 3977.86 2
 3 -2 0 129635 4299.72 1
 -3 2 -1 62218.6 2344.44 1
 3 -2 1 58405.5 2307.43 1
 3 -2 1 62073.7 1909.53 2
 3 -2 1 60656.6 2331.75 5
 3 -2 2 50270.6 2146.72 5
 -3 2 -2 46906.9 2015.31 1
 -3 2 -2 49209.9 2141.24 5
 3 -2 2 50740 2024.71 1
 -3 2 -3 15777.1 997.106 1
 3 -2 3 15289.8 1124.19 5
 -3 2 -4 34922.2 1546.29 1
 3 -2 4 32534.3 1488.28 1
 3 -2 4 33234.5 1831.67 5
 -3 2 -5 11564.5 807.893 1
 3 -2 5 12765.3 809.375 1
 3 -2 6 67624.4 2338.79 1
 -3 2 -6 65296.7 2391.21 1
 -3 2 -7 183231 6549.49 5
 -3 2 -7 192186 5522.29 1
 -3 2 -8 6791.74 965.253 5
 -3 2 -8 8346.6 600.102 1
 -3 2 -9 73358.3 3689.67 5
 -3 2 -9 77047.4 2473.94 1
 -3 2 -10 15375.8 1567.2 5
 -3 2 -11 10993.3 1376.06 5
 -3 2 -12 10054.8 1365.47 5
 -3 2 -13 30534.5 2566.74 5
 -3 2 -14 27310 2491 5
 3 -1 -16 1716.78 588.556 4
 3 -1 -15 43040.3 2841.7 4
 3 -1 -14 8943.01 1207.38 4
 3 -1 -13 16321.5 1182.9 5
 3 -1 -13 17813.6 1604.98 4
 3 -1 -13 16915.6 1253.32 1
 3 -1 -12 14501.3 1404.68 4
 3 -1 -12 14674.1 1040.92 5
 3 -1 -12 13541.9 1105.56 1
 3 -1 -11 22774.3 1241.81 5
 3 -1 -11 21486.9 735.66 3
 3 -1 -11 23818.1 1480.08 1
 3 -1 -11 23406 1716.79 4
 3 -1 -10 28654.9 1330.07 5
 3 -1 -10 28308.6 1041.55 3
 3 -1 -10 27923.1 1624.69 1
 3 -1 -9 16409.3 847.54 5
 3 -1 -9 13869.7 1077.91 1
 3 -1 -9 15329.7 729.084 3
 3 -1 -8 116906 4122.04 1
 3 -1 -8 119479 3494.83 3
 3 -1 -8 117504 3429.85 5
 3 -1 -7 17988.2 719.217 5
 3 -1 -7 19585.7 929.028 3
 3 -1 -7 21240 1298.18 1
 3 -1 -6 5793.85 491.282 3
 -3 1 6 5118.84 626.846 1
 3 -1 -6 5828.59 643.255 1
 3 -1 -5 4109.69 432.948 3
 3 -1 -5 4073.12 515.235 1
 -3 1 5 4290.65 540.687 1
 -3 1 4 32910.7 1653.88 1
 3 -1 -4 32433.6 1636.07 1
 -3 1 3 18512.7 726.969 5
 3 -1 -3 21742.8 1228.78 1
 3 -1 -3 20055.2 741.369 5
 -3 1 2 32825.8 1213.32 5
 3 -1 -2 31459.1 1187.59 5
 3 -1 -2 29961.6 1546.76 1
 3 -1 -1 266507 7090.18 5
 3 -1 -1 250636 7455.37 1
 -3 1 1 250684 7072.27 5
 -3 1 0 34937.9 1526.01 5
 3 -1 0 40432.8 1746.73 1
 3 -1 0 33787.6 1507.16 5
 -3 1 0 37011.2 1682.72 1
 -3 1 -1 86680.6 3117.67 5
 3 -1 1 86492.1 3095.67 1
 -3 1 -1 94093.5 3188.24 1
 3 -1 1 91990.1 3138.48 5
 3 -1 2 31494.1 1616.86 5
 -3 1 -2 29929.7 1580.05 5
 3 -1 2 33327.3 1536.73 1
 -3 1 -2 32172.1 1525.47 1
 3 -1 3 20220.6 1124.64 1
 -3 1 -3 19543.7 1138.15 1
 3 -1 3 22541.4 1375.03 5
 3 -1 4 21775.7 1151.9 1
 3 -1 4 19704.2 1374.99 5
 -3 1 -4 21719.8 1183.27 1
 3 -1 5 1232.58 287.953 4
 3 -1 5 1424.79 272.368 1
 -3 1 -5 1886.38 316.34 1
 -3 1 -6 102561 3430.94 1
 -3 1 -7 65508.2 3155.31 5
 -3 1 -7 62181.1 2367.25 1
 -3 1 -8 19663.4 1641.41 5
 -3 1 -8 16893.1 994.133 1
 -3 1 -9 55394 2075.37 1
 -3 1 -9 54471.6 3081.15 5
 -3 1 -10 21064.4 1867.8 5
 -3 1 -11 446.127 336.677 5
 -3 1 -12 6274.02 1126.51 5
 -3 1 -13 9502.99 1409.27 5
 -3 1 -14 7662.05 1317.27 5
 3 0 -16 11788.4 1481 4
 3 0 -15 43922.8 2872.13 4
 3 0 -14 169.619 239.827 4
 3 0 -13 12348.8 962.116 5
 3 0 -13 12741.6 1367.19 4
 3 0 -13 11684.6 974.747 1
 3 0 -12 8492.96 725.357 5
 3 0 -12 7553.6 1005.68 4
 3 0 -12 6970.09 752.598 1
 3 0 -12 7904.46 529.091 3
 3 0 -11 26144.5 1299.31 5
 3 0 -11 26962.5 1897.61 4
 3 0 -11 27816.1 1590.3 1
 3 0 -11 29032.6 1210.38 3
 3 0 -10 10955.2 930.892 1
 3 0 -10 10885.3 687.947 5
 3 0 -10 11148.2 695.301 3
 3 0 -9 29924.3 1177.57 5
 3 0 -9 30689.9 1664.78 1
 3 0 -9 31499.3 1336.34 3
 3 0 -8 133631 3821.63 5
 -3 0 8 142783 4729.91 1
 3 0 -8 146932 4720.7 1
 3 0 -8 148121 4258.82 3
 -3 0 7 11909.7 963.816 1
 3 0 -7 13762.9 1013.93 1
 3 0 -7 14030.3 835.598 3
 3 0 -6 89846.8 3048.86 3
 -3 0 6 92153.5 3378.07 1
 3 0 -6 93776.6 3382.8 1
 -3 0 5 94712 3352.82 1
 3 0 -5 92826.5 3338.89 1
 3 0 -5 87937.6 3060.38 3
 -3 0 4 35720.5 1810.85 1
 3 0 -4 39644 1723.69 3
 3 0 -3 12687 945.639 1
 -3 0 3 14035.7 602.024 5
 -3 0 2 53562.6 1800.66 5
 3 0 -2 52351.3 2209.77 1
 -3 0 1 157534 4681.43 5
 3 0 -1 165473 5075.42 1
 -3 0 0 1966.17 313.042 5
 3 0 0 2714.58 405.429 1
 -3 0 -1 56336.7 2283.26 5
 3 0 1 59655.9 2320.92 1
 -3 0 -1 56966.4 2340.33 1
 3 0 2 27697.1 1385.6 1
 -3 0 -2 23371.2 1397.16 5
 -3 0 -2 26364.4 1406.49 1
 3 0 3 41744.1 1796.71 1
 -3 0 -3 38027.2 1800.3 1
 3 0 4 289.767 87.4222 2
 -3 0 -4 357.169 171.815 1
 3 0 5 137656 4323.74 4
 -3 0 -5 133571 4362.8 1
 3 0 5 130522 3753.35 2
 3 0 6 53136.1 2194.03 4
 -3 0 -6 47658.5 2100.06 1
 3 0 6 48294 1723.76 2
 -3 0 -7 561.299 329.739 5
 -3 0 -7 575.831 221.209 1
 -3 0 -8 3866.45 496.258 1
 -3 0 -8 3275.24 675.994 5
 -3 0 -9 50970.5 2977.84 5
 -3 0 -9 47501.6 2043.39 1
 -3 0 -10 19111.2 1810.35 5
 -3 0 -11 309.01 299.697 5
 -3 0 -12 8694.4 1314.35 5
 -3 0 -13 28769.2 2539.14 5
 -3 0 -14 639.984 491.742 5
 3 1 -17 -16.6593 232.59 4
 3 1 -16 26457.7 2265.81 4
 3 1 -15 22279.2 2002.67 4
 3 1 -14 1457.05 496.655 4
 3 1 -13 10991.2 866.631 5
 3 1 -13 10520.4 887.755 1
 3 1 -13 10016.6 1229.08 4
 3 1 -12 26415.9 1351.5 5
 3 1 -12 25766.2 1491.12 1
 3 1 -12 25546.7 1911.65 4
 3 1 -12 28494.5 1350.66 3
 3 1 -11 2420.25 334.803 5
 3 1 -11 1834.73 375.462 1
 3 1 -11 1735.8 298.687 3
 3 1 -11 1680.36 435.757 4
 3 1 -10 128.457 101.51 1
 3 1 -10 285.318 113.071 5
 3 1 -10 105.107 130.736 3
 3 1 -10 151.414 162.274 4
 3 1 -9 17428.9 1176.35 1
 3 1 -9 16153.9 990.896 3
 3 1 -8 64685.6 2675.67 1
 3 1 -8 67420.9 2490.52 3
 3 1 -7 4636.22 572.506 1
 3 1 -7 4975.1 530.712 3
 -3 -1 7 4705.3 593.866 1
 3 1 -6 23809.6 1403.7 1
 -3 -1 6 24185.4 1439.77 1
 3 1 -6 28381.6 1380.56 3
 3 1 -5 68957 2809.72 1
 -3 -1 5 72869.9 2892.47 1
 3 1 -4 96829.3 3399.42 1
 3 1 -4 91702.4 3261.94 3
 -3 -1 4 91533.5 3433.52 1
 3 1 -3 2224.67 383.766 1
 3 1 -3 2275.84 389.36 3
 3 1 -2 130277 4089.08 3
 3 1 -2 107680 3921.16 1
 3 1 -1 7242.99 699.643 1
 3 1 0 33228.3 1635.96 1
 -3 -1 -1 104.993 122.188 5
 -3 -1 -1 241.166 170.274 1
 3 1 1 52.4653 102.256 1
 -3 -1 -2 228583 6901.24 1
 -3 -1 -3 106476 3761.27 1
 3 1 4 19854.1 1046.2 4
 -3 -1 -4 17146.8 1178.39 1
 -3 -1 -5 121900 4337.04 1
 3 1 5 129755 4075.87 4
 -3 -1 -5 135468 4912.5 5
 3 1 5 128499 3944.13 2
 -3 -1 -6 13684.2 1051.34 1
 3 1 6 16255.3 919.737 2
 3 1 6 16527.5 1025.29 4
 -3 -1 -6 16724.9 1433.53 5
 -3 -1 -7 -61.1194 136.006 5
 -3 -1 -7 -29.7451 108.002 1
 3 1 7 -45.3303 86.1746 4
 3 1 7 69.7525 78.6435 2
 -3 -1 -8 1890.99 540.513 5
 -3 -1 -8 2005.26 395.305 1
 3 1 8 2328.36 363.032 2
 -3 -1 -9 55114 3204.73 5
 -3 -1 -10 30317.5 2366.95 5
 -3 -1 -11 8569.81 1294.39 5
 -3 -1 -12 66865.6 4010.51 5
 -3 -1 -13 6022.6 1160.92 5
 3 2 -17 2076.37 686.629 4
 3 2 -16 1876.67 573.138 4
 3 2 -15 10063.8 1325.39 4
 3 2 -14 10898.5 1319.67 4
 3 2 -13 24328.9 1404.76 1
 3 2 -13 23674.7 1927.04 4
 3 2 -13 25746.8 1384.15 5
 3 2 -13 23557.5 1358.87 3
 3 2 -12 41996.2 2045.88 1
 3 2 -12 46462.5 2703.11 4
 3 2 -12 47972 2074.43 3
 3 2 -11 9824.37 867.912 1
 3 2 -11 9683.12 1106.48 4
 3 2 -11 10562.1 857.031 3
 3 2 -10 1266.25 308.278 3
 3 2 -10 1271.25 398.159 4
 3 2 -10 1063.94 283.197 1
 3 2 -9 39316.3 1966.29 1
 3 2 -9 44224.3 2343.48 4
 3 2 -9 41618.3 1925.1 3
 -3 -2 9 44219.8 1561.77 5
 -3 -2 8 45786.7 1560.2 5
 3 2 -8 45010.1 2094.68 1
 3 2 -8 48576.2 2370.98 4
 3 2 -8 44142.4 2005.23 3
 -3 -2 7 22949.2 937.991 5
 3 2 -7 25567.1 1451.63 1
 3 2 -7 24411.3 1371.94 3
 -3 -2 6 26030 1021.36 5
 3 2 -6 25469.9 1457.73 1
 3 2 -6 24851.4 1407.55 3
 3 2 -5 115203 4018.14 1
 3 2 -5 117361 3973.81 3
 3 2 -4 22705.3 1370.07 1
 3 2 -4 25336.6 1401.16 3
 3 2 -3 13198.9 998.882 1
 3 2 -3 12929.5 981.602 3
 3 2 -2 144701 4702.21 1
 3 2 -2 137824 4685.81 3
 3 2 -1 122582 4262.28 3
 3 2 -1 123405 4190.28 1
 3 2 0 10632.5 931.47 3
 3 2 1 124925 4441.05 3
 -3 -2 -1 131337 4456.92 1
 -3 -2 -2 244812 7449.49 1
 -3 -2 -3 5912.02 683.582 1
 3 2 4 67610.7 2312.7 4
 -3 -2 -4 76665.7 3267.11 5
 3 2 5 59560.5 2121.65 4
 -3 -2 -5 60090.6 2990.13 5
 -3 -2 -6 601.485 293.693 5
 3 2 6 242.201 124.518 4
 3 2 6 532.608 195.934 2
 -3 -2 -7 285.981 306.685 5
 3 2 7 149.56 126.806 2
 3 2 7 308.865 159.776 4
 -3 -2 -8 1484.67 526.682 5
 3 2 8 488.643 188.058 2
 3 2 9 59244.7 2584.3 2
 -3 -2 -9 62525.6 3515.41 5
 -3 -2 -10 29474.1 2380.96 5
 3 2 11 38119.8 2222.17 3
 -3 -2 -11 36445 2791.99 5
 -3 -2 -12 32294.4 2728.07 5
 -3 -2 -13 320.562 399.073 5
 3 3 -16 1486.96 603.908 4
 3 3 -15 17410.1 1780.78 4
 3 3 -14 5176.71 657.471 3
 3 3 -14 7495.75 1130.02 4
 3 3 -13 38896.5 2536.93 4
 3 3 -13 38910.1 1992.16 3
 3 3 -12 76422.6 3675.7 4
 3 3 -12 74075.1 3040.26 3
 -3 -3 11 504.448 181.949 5
 3 3 -11 1439 355.622 3
 3 3 -11 1933.59 505.666 4
 3 3 -11 908.984 285.065 1
 3 3 -10 63389.4 2625.92 1
 3 3 -10 62671.4 3025.14 4
 -3 -3 10 59790.8 2216.76 5
 3 3 -10 58963.7 2584.43 3
 3 3 -9 12737 1009.65 1
 3 3 -9 13370.7 1214.95 4
 3 3 -9 11433.4 970.547 3
 -3 -3 9 12841.2 787.297 5
 3 3 -8 6448.59 704.177 1
 3 3 -8 6541.49 796.025 4
 -3 -3 8 6041.49 511.352 5
 3 3 -8 6559.37 713.478 3
 -3 -3 7 8812.52 616.386 5
 3 3 -7 7496.28 767.509 1
 3 3 -7 10022 936.991 4
 3 3 -7 7892.83 788.871 3
 -3 -3 6 82699.9 2711.33 5
 3 3 -6 77123.8 3105.25 1
 3 3 -6 81068.8 3154.98 3
 3 3 -5 71398.9 2908.89 3
 3 3 -5 73903.8 2938.91 1
 3 3 -4 62.6052 118.063 3
 3 3 -4 170.276 163.085 1
 3 3 -3 13695.4 1065.68 3
 3 3 -2 42134.7 2074.38 3
 3 3 -1 12955.3 1052.34 3
 3 3 0 501.708 206.605 3
 3 3 1 11213.9 996.293 3
 3 3 2 72498.7 3064.73 3
 3 3 3 1388.18 176.502 4
 3 3 3 1751.66 412.461 3
 3 3 4 48868.4 2463.86 3
 3 3 4 51435.6 1660.5 4
 3 3 5 29091.9 1821.79 3
 3 3 5 32050.9 1216.49 4
 3 3 6 9853.43 1014.64 3
 -3 -3 -6 10116.3 1194.99 5
 3 3 6 9924.44 919.631 2
 3 3 7 519.875 264.545 2
 -3 -3 -7 397.622 301.618 5
 3 3 7 276.29 207.135 3
 3 3 8 11552.7 1121.39 3
 3 3 8 12762.6 1076.8 2
 -3 -3 -8 10968.1 1356.95 5
 -3 -3 -9 43583.2 2957.11 5
 3 3 9 49374.4 2395.25 2
 3 3 9 44508.3 2439.51 3
 3 3 10 8445.86 970.975 3
 -3 -3 -10 10351.4 1411.92 5
 -3 -3 -11 13440.3 1704.01 5
 -3 -3 -12 18370 2052.72 5
 3 4 -16 11572.7 1522.3 4
 3 4 -15 21819.5 2028.4 4
 3 4 -14 3129.19 548.84 3
 3 4 -14 2599.88 684.738 4
 3 4 -13 42416.1 2708.54 4
 3 4 -13 43064.8 2268.43 3
 3 4 -12 15035.4 1461.08 4
 3 4 -12 13651.7 1166.36 3
 -3 -4 11 4669.8 538.912 5
 3 4 -11 4585.3 659.543 3
 3 4 -11 6134.6 896.023 4
 -3 -4 10 28957.5 1480.34 5
 3 4 -10 34046.4 2098.54 4
 3 4 -10 30504.7 1795.85 3
 -3 -4 9 44753.4 1911.11 5
 3 4 -9 44666 2410.88 4
 3 4 -9 42320.5 2190.36 3
 -3 -4 8 2702.55 392.588 5
 3 4 -8 2721.14 503.908 3
 3 4 -8 2520.68 484.196 4
 -3 -4 7 38176.2 1725.47 5
 3 4 -7 41475.2 2097.8 4
 3 4 -7 38922.3 2047.05 3
 3 4 -6 37504.8 1891.22 4
 3 4 -6 34742.6 1909.16 3
 3 4 -5 49069 2147.73 4
 3 4 -5 46032.5 2276.31 3
 3 4 -4 1746.16 390.85 3
 3 4 -4 2309.24 377.26 4
 3 4 -3 51953.3 2050.45 4
 3 4 -3 51362.5 2438.19 3
 3 4 -2 58090.2 2664.81 3
 3 4 -2 59928.2 2148.1 4
 3 4 -1 8502.71 880.819 3
 3 4 0 11741.8 1056.15 3
 3 4 1 48676.6 2358.85 3
 3 4 1 45361.2 1377.71 4
 3 4 2 49162.9 2436.59 3
 3 4 3 543.15 248.273 3
 3 4 4 42016.2 2252.64 3
 3 4 5 46880 2443.79 3
 3 4 6 16176.4 1330.82 3
 3 4 6 15153.5 1245.53 2
 3 4 7 24353.6 1685.54 3
 3 4 7 23231.1 1629.76 2
 -3 -4 -7 25426.2 2085.29 5
 3 4 8 51023.7 2607.31 3
 -3 -4 -8 48399.1 3126.78 5
 3 4 8 47839.7 2505.82 2
 3 4 9 2836.56 566.414 2
 -3 -4 -9 3111.74 810.718 5
 3 4 9 3350.86 614.468 3
 -3 -4 -10 2476.4 708.355 5
 3 4 10 2313.65 545.423 3
 -3 -4 -11 8185.12 1361.99 5
 3 5 -16 24228.5 2273.11 4
 3 5 -15 1922.35 614.511 4
 3 5 -14 8874.85 1240.67 4
 3 5 -14 8173.7 968.125 3
 3 5 -13 19012.2 1762.36 4
 3 5 -13 18100.2 1466.73 3
 3 5 -12 12690.2 1361.99 4
 3 5 -12 13201.5 1225.34 3
 3 5 -11 5943.97 795.805 3
 3 5 -11 4183.53 753.627 4
 -3 -5 10 12111 966.421 5
 3 5 -10 11036 1173.32 4
 3 5 -10 10661.4 1072.17 3
 -3 -5 9 132281 4565.8 5
 3 5 -9 140439 5135.35 4
 3 5 -9 141070 5044.76 3
 -3 -5 8 3629.3 507.228 5
 3 5 -8 4110.79 647.439 3
 3 5 -8 3747.93 613.425 4
 -3 -5 7 32597.3 1724.19 5
 3 5 -7 37072.1 1975.77 4
 3 5 -7 36054.3 2037.72 3
 3 5 -6 25680.9 1522.52 4
 3 5 -6 22737.3 1580.1 3
 3 5 -5 39861.2 1894.63 4
 3 5 -5 38320.3 2139.84 3
 3 5 -4 1740.74 440.738 3
 3 5 -4 1791.14 339.583 4
 3 5 -3 74620.3 2645.57 4
 3 5 -3 70742.1 3161.19 3
 3 5 -2 83405.9 2701.97 4
 3 5 -2 75676.8 3355.93 3
 3 5 -1 316.474 246.452 3
 3 5 -1 113.597 67.7359 4
 3 5 0 47738.9 1484.01 4
 3 5 0 49583.8 2481.58 3
 3 5 1 9994.51 1019.39 3
 3 5 2 46882.7 2436.83 3
 3 5 3 17177.5 1390.14 3
 3 5 4 59293.4 2875.89 3
 3 5 5 76272.2 3400.8 3
 3 5 6 187.12 176.645 3
 3 5 7 40326 2419.06 2
 3 5 7 44974.3 2454.88 3
 3 5 8 25373.1 1770.15 3
 3 5 8 23816.5 1804.99 2
 -3 -5 -8 24152.1 2194.19 5
 -3 -5 -9 543.132 364.23 5
 3 5 9 4.24946 218.574 2
 3 5 9 811.132 328.026 3
 -3 -5 -10 907.471 447.762 5
 3 6 -16 9657.34 1433.67 4
 3 6 -15 13005.7 1603.99 4
 3 6 -15 13914.6 1374.61 3
 3 6 -14 6205.39 911.572 3
 3 6 -14 8220.81 1210.53 4
 3 6 -13 7931.68 1016.28 3
 3 6 -13 10520.1 1316.2 4
 3 6 -12 8888.07 1160.85 4
 3 6 -12 9293.54 1076.82 3
 3 6 -11 383.242 226.82 3
 3 6 -11 511.876 336.705 4
 3 6 -10 38136.2 2348.36 4
 3 6 -10 37536.5 2246.3 3
 3 6 -9 38180.3 2243.95 4
 3 6 -9 33701.7 2114.85 3
 3 6 -8 2746.18 568.342 3
 3 6 -8 2887.54 560.44 4
 3 6 -7 25440.9 1642.69 4
 3 6 -7 26493.2 1806.08 3
 3 6 -6 11021.5 980.506 4
 3 6 -6 11737.2 1149.35 3
 3 6 -5 9639.06 849.94 4
 3 6 -5 9143.48 1015.65 3
 3 6 -4 476.183 265.794 3
 3 6 -4 107.341 129.811 4
 3 6 -3 77465.8 2700.49 4
 3 6 -3 69948 3295.29 3
 3 6 -2 66408.1 2299.94 4
 3 6 -2 66339.1 3119.88 3
 3 6 -1 13353.2 1238.44 3
 3 6 -1 11558.4 619.99 4
 3 6 0 63098 3025.47 3
 3 6 1 4047.1 677.465 3
 3 6 2 99.166 147.402 3
 3 6 3 1292.03 421.194 3
 3 6 4 31187.5 2027.09 3
 3 6 5 55825.8 2869.19 3
 3 6 6 2374.26 560.63 3
 3 6 7 42731.1 2632.25 2
 3 6 7 40691.1 2414.11 3
 3 6 8 13795.6 1434.03 2
 3 6 8 13015.8 1280.44 3
 -3 -6 -9 475.245 374.022 5
 3 7 -15 6379.82 986.575 3
 3 7 -15 7440.33 1239.74 4
 3 7 -14 4828.88 848.938 3
 3 7 -14 3749.45 838.243 4
 3 7 -13 1337.15 442.101 3
 3 7 -13 1608.34 533.831 4
 3 7 -12 21799.5 1867.53 4
 3 7 -12 18255.6 1632.6 3
 3 7 -11 3885.13 726.171 3
 3 7 -11 3464.03 724.612 4
 3 7 -10 79274.7 3719.92 4
 3 7 -10 77183.1 3676.4 3
 3 7 -9 10357.6 1118.73 4
 3 7 -9 8332.86 1040.01 3
 3 7 -8 8045.99 1015.4 3
 3 7 -8 6552.39 851.174 4
 3 7 -7 34563.7 1970 4
 3 7 -7 30763.1 2086.91 3
 3 7 -6 26679.6 1604.74 4
 3 7 -6 21861.7 1716.84 3
 3 7 -5 25500.7 1502.84 4
 3 7 -5 25508.7 1839.77 3
 3 7 -4 5229.34 585.973 4
 3 7 -4 5162.81 804.406 3
 3 7 -3 129638 4085.7 4
 3 7 -3 120213 4896.91 3
 3 7 -2 16777.6 1474.37 3
 3 7 -1 11019.2 1178.95 3
 3 7 0 36944.2 2281.16 3
 3 7 1 31310 2082.23 3
 3 7 2 437.264 331.558 3
 3 7 3 15914.1 1462.51 3
 3 7 4 46187.2 2638.6 3
 3 7 5 10946.7 1198.41 3
 3 7 6 5367.2 830.557 3
 3 7 7 20282.8 1905.66 2
 3 7 7 22807 1775.3 3
 3 7 8 21665.8 1943.89 2
 3 8 -14 20341.7 1986.47 4
 3 8 -14 15990 1646.66 3
 3 8 -13 5884.4 961.727 3
 3 8 -13 8959.23 1257.73 4
 3 8 -12 1297.17 474.413 3
 3 8 -12 2254.07 607.664 4
 3 8 -11 10811.9 1300.93 4
 3 8 -11 12558.1 1381.62 3
 3 8 -10 21695.6 1791.17 4
 3 8 -10 20873.9 1800.51 3
 3 8 -9 8553.45 1042.53 4
 3 8 -9 7651.69 1045.13 3
 3 8 -8 633.994 323.322 3
 3 8 -8 620.148 269.104 4
 3 8 -7 34887.8 2033.21 4
 3 8 -7 32281.3 2237.04 3
 3 8 -6 18496.6 1352.19 4
 3 8 -6 17786.8 1599.39 3
 3 8 -5 2099.15 560.343 3
 3 8 -5 2022.4 398.546 4
 3 8 -4 23696.6 1844.07 3
 3 8 -3 41867.7 2539.22 3
 3 8 -2 3401.85 697.08 3
 3 8 -1 931.946 388.238 3
 3 8 0 30526.5 2126.56 3
 3 8 1 65152.4 3340.68 3
 3 8 2 627.979 306.701 3
 3 8 3 41435.9 2563.49 3
 3 8 4 11041.4 1258.76 3
 3 8 5 257.492 249.905 3
 3 8 6 798.858 387.434 3
 3 8 7 13478.6 1593.89 2
 3 8 7 15466.6 1494.24 3
 3 9 -13 8959.76 1271.47 3
 3 9 -13 8499.37 1265.61 4
 3 9 -12 1755.18 579.093 3
 3 9 -12 1735.41 583.746 4
 3 9 -11 8873.51 1226.21 3
 3 9 -11 8865.48 1188.7 4
 3 9 -10 21394.3 1828.72 4
 3 9 -10 26101.8 2100.3 3
 3 9 -9 4758.14 859.432 3
 3 9 -9 4965.72 819.319 4
 3 9 -8 12354.7 1229.02 4
 3 9 -8 11690.2 1363.57 3
 3 9 -7 34686.2 2059.89 4
 3 9 -7 32728.1 2363.17 3
 3 9 -6 10221.2 1242.46 3
 3 9 -5 14343.7 1494.07 3
 3 9 -4 27399.9 2091.58 3
 3 9 -3 3104.98 701.684 3
 3 9 -2 4628.04 847.646 3
 3 9 -1 1802.97 537.183 3
 3 9 0 48403.6 2907.26 3
 3 9 1 23825.5 1945.86 3
 3 9 2 14140.7 1482.07 3
 3 9 3 38432.5 2548.44 3
 3 9 4 1198.38 423.194 3
 3 9 5 1174.48 459.796 3
 3 10 -11 6448.32 1091.94 3
 3 10 -10 5835.4 1034.32 3
 3 10 -9 -8.73199 209.544 3
 3 10 -8 8892.1 1267.56 3
 3 10 -7 41556.2 2812.36 3
 3 10 -6 7434.95 1149.38 3
 3 10 -5 19733.7 1852.93 3
 3 10 -4 6274.57 1022.49 3
 3 10 -3 6118.63 1018.43 3
 3 10 -2 5905.58 998.368 3
 3 10 -1 6673.45 1055.48 3
 3 10 0 23849.1 2038.79 3
 3 10 1 8612.74 1203.9 3
 3 10 2 12505.8 1465.08 3
 3 10 3 21090.6 1908.93 3
 3 11 -9 182.047 272.051 3
 3 11 -8 13395.1 1615.96 3
 3 11 -7 17166.5 1825.78 3
 3 11 -6 3067.14 764.219 3
 3 11 -5 1223.44 533.18 3
 3 11 -4 37291.7 2735.05 3
 3 11 -3 22924.9 2090.04 3
 3 11 -2 5463.53 980.468 3
 3 11 -1 27241 2300.57 3
 3 11 0 23971.5 2135.82 3
 -4 14 1 597.822 510.017 2
 -4 14 1 947.62 451.7 3
 -4 14 0 8801.47 1447.48 2
 -4 14 0 10336.9 1359.08 3
 -4 14 -1 9880.01 1341 3
 -4 14 -2 14896.5 1682.34 3
 -4 14 -3 3098.69 784.389 3
 -4 14 -4 49404.8 3324.43 3
 -4 14 -5 5659.09 1097.16 3
 -4 13 4 13846.3 1835.15 2
 -4 13 3 17358.6 1621.53 3
 -4 13 3 18331.7 2077.51 2
 -4 13 2 4190.9 987.345 2
 -4 13 2 5079 884.653 3
 -4 13 1 815.058 398.372 3
 -4 13 1 415.717 515.882 2
 -4 13 0 6426.16 1210.49 2
 -4 13 0 5962.08 982.459 3
 -4 13 -1 21759 1951.07 3
 -4 13 -2 14794.2 1620.46 3
 -4 13 -3 17372.3 1793.97 3
 -4 13 -4 38777.8 2809.5 3
 -4 13 -5 2256.47 683.416 3
 -4 13 -6 13888 1675.79 3
 -4 13 -7 7463.41 1242.57 3
 -4 13 -8 2540.12 766.835 3
 -4 12 7 5211.54 1181.72 2
 -4 12 6 21972.5 2302.95 2
 -4 12 5 2017.75 687.074 2
 -4 12 4 23007.4 1754.48 3
 -4 12 4 24708 2396.91 2
 -4 12 3 29578.8 2045.91 3
 -4 12 3 26843.3 2443.28 2
 -4 12 2 -107.137 186.447 2
 -4 12 2 152.099 155.628 3
 -4 12 1 4750.99 970.566 2
 -4 12 1 4380.89 780.767 3
 -4 12 0 4616.9 956.068 2
 -4 12 0 5785.67 921.363 3
 -4 12 -1 31443.7 2288.52 3
 -4 12 -2 4130.84 825.304 3
 -4 12 -3 38408.6 2626.37 3
 -4 12 -4 65157.6 3642.68 3
 -4 12 -5 2683.07 693.884 3
 -4 12 -6 19445.5 1910.18 3
 -4 12 -7 12733.8 1558.12 3
 -4 12 -8 3890.29 873.101 3
 -4 12 -9 1871.04 671.796 3
 -4 12 -10 9281.05 1415.04 3
 -4 11 8 1098.77 537.142 2
 -4 11 7 21387.1 2216.4 2
 -4 11 6 15324.4 1846.31 2
 -4 11 5 706.233 478.996 2
 -4 11 5 283.055 222.889 3
 -4 11 4 23949.3 1707.9 3
 -4 11 4 22527.2 2143.62 2
 -4 11 3 19775 1571.17 3
 -4 11 3 20576.1 2013.69 2
 -4 11 2 -118.39 205.114 2
 -4 11 2 551.194 311.039 3
 -4 11 1 7709.54 1166.12 2
 -4 11 1 7014.26 945.675 3
 -4 11 0 35799.6 2302.03 3
 -4 11 0 30855.8 2378.06 2
 -4 11 -1 14353.2 1434.43 3
 -4 11 -2 2604.14 620.134 3
 -4 11 -3 24235.3 1952.92 3
 -4 11 -4 29424.3 2220.66 3
 -4 11 -5 555.289 351.25 3
 -4 11 -6 9657.24 1273.98 3
 -4 11 -7 34899.4 2566.2 3
 -4 11 -8 13322 1567.03 3
 4 -11 8 13278.9 1304.46 1
 -4 11 -9 3644.5 844.015 3
 -4 11 -10 16481.3 1826.77 3
 -4 11 -11 30675.2 2600.23 3
 -4 10 10 21371.2 2360.86 2
 -4 10 9 197.468 244.743 2
 -4 10 8 18564.8 2046.47 2
 -4 10 7 22017.8 2147.72 2
 -4 10 6 851.775 310.418 3
 -4 10 6 407.818 282.63 2
 -4 10 5 5846.07 743.506 3
 -4 10 5 6134.49 1062.19 2
 -4 10 4 22290.9 1570.03 3
 -4 10 4 22967.8 2045.71 2
 -4 10 3 32911 1993.01 3
 -4 10 3 29386.7 2321.46 2
 -4 10 2 3574.03 777.68 2
 -4 10 2 2801.03 563.113 3
 -4 10 1 47868.9 2574.55 3
 -4 10 1 44190 2801.09 2
 -4 10 0 52861.4 2857.39 3
 -4 10 0 64329.4 3342.13 2
 -4 10 -1 521.363 300.965 3
 -4 10 -2 1774.09 498.265 3
 -4 10 -3 13032.5 1354.44 3
 -4 10 -4 30219.9 2161.69 3
 -4 10 -5 766.303 349.792 3
 -4 10 -6 30339.5 2266.73 3
 -4 10 -7 35438.4 2514.36 3
 4 -10 7 37906 2244.39 1
 4 -10 8 324.094 209.602 1
 -4 10 -8 276.734 290.22 3
 -4 10 -9 15511.4 1669.91 3
 -4 10 -10 8976.76 1287.67 3
 -4 10 -11 10537.8 1425.52 3
 -4 10 -12 1943.31 667.458 3
 -4 10 -12 2768.66 850.486 5
 4 -9 -11 10469.9 1428.76 1
 -4 9 11 12386.6 1737.7 2
 -4 9 10 19155.7 2145.63 2
 -4 9 9 2999.74 846.361 2
 -4 9 8 50771.4 3381.77 2
 -4 9 7 16173.5 1753.98 2
 -4 9 6 4388.63 577.847 3
 -4 9 6 4615.51 916.071 2
 -4 9 5 2851.09 704.968 2
 -4 9 5 3917.95 577.138 3
 -4 9 4 25471.4 1609.42 3
 -4 9 4 26496.1 2108.25 2
 -4 9 3 47703.3 2392.57 3
 -4 9 3 46321.8 2832.02 2
 -4 9 2 15346.4 1272.51 3
 -4 9 2 14318.1 1456.69 2
 -4 9 1 88530.6 3751.22 3
 -4 9 1 93467.8 4147.41 2
 -4 9 0 6543.49 929.121 2
 -4 9 0 6959.91 891.542 3
 -4 9 -1 9966.27 1075.1 3
 -4 9 -2 5534.6 832.948 3
 -4 9 -3 7903.34 992.814 3
 -4 9 -4 35567.4 2296.53 3
 -4 9 -5 5839.24 912.329 3
 4 -9 5 6503.24 852.092 1
 4 -9 6 59134.8 2871.29 1
 -4 9 -6 58729 3190.73 3
 4 -9 7 63407.9 2945.98 1
 -4 9 -7 61558 3371.43 3
 -4 9 -8 403.406 301.98 3
 4 -9 8 297.489 162.697 1
 -4 9 -8 623.133 370.736 5
 4 -9 9 30873 1783.49 1
 -4 9 -9 30950.9 2468.38 5
 -4 9 -9 33454 2437.44 3
 -4 9 -10 7936.8 1255.64 5
 -4 9 -10 8200.52 1222.82 3
 -4 9 -11 984.621 459.354 3
 -4 9 -11 382.93 392.557 5
 -4 9 -12 1.04302 245.778 3
 -4 9 -12 171.413 221.661 5
 -4 9 -13 24376.5 2441.31 5
 -4 9 -13 23884.6 2215.85 3
 4 -8 -12 2702.35 697.584 1
 -4 8 12 3961.13 981.276 2
 4 -8 -11 11632.8 1460.21 1
 -4 8 11 16002.6 1907.22 2
 -4 8 10 20756.6 2124.78 2
 4 -8 -10 23575.8 2045.44 1
 -4 8 9 8595.94 1312.34 2
 -4 8 8 53556 3327.62 2
 -4 8 7 11295.1 1386.77 2
 -4 8 6 353.686 257.384 2
 4 -8 -6 690.502 227.757 3
 -4 8 5 805.404 349.997 2
 4 -8 -5 510.572 198.097 3
 -4 8 5 156.813 143.431 3
 -4 8 4 58728.1 2556.88 3
 -4 8 4 54912.6 3080.26 2
 -4 8 3 55107 2523.09 3
 -4 8 3 54164.7 2943.22 2
 -4 8 2 24183.2 1577.07 3
 -4 8 2 26044.3 1865.87 2
 -4 8 1 99277.5 3944.29 3
 -4 8 1 106538 4293.14 2
 -4 8 0 18136.2 1393.94 3
 -4 8 0 16778.7 1406.22 2
 -4 8 -1 2945.34 541.327 2
 -4 8 -1 3582.31 617.234 3
 -4 8 -2 19132 1508.64 3
 -4 8 -3 54911 2818.76 3
 -4 8 -4 80778.8 3632.55 3
 4 -8 4 76083.9 3367.94 1
 4 -8 5 20237.2 1483.28 1
 -4 8 -5 20371.3 1650.32 3
 -4 8 -6 136301 5645.51 5
 4 -8 6 144212 5071.92 1
 -4 8 -6 144602 5575.38 3
 -4 8 -7 13682.4 1478.01 5
 4 -8 7 12662 1087.98 1
 -4 8 -7 14209.5 1423.68 3
 -4 8 -8 2157.73 569.228 3
 4 -8 8 1757.39 382.676 1
 -4 8 -8 2475.24 650.727 5
 -4 8 -9 42568.3 2756.85 3
 -4 8 -9 41659.1 2884.5 5
 4 -8 9 47200.2 2123.3 1
 -4 8 -10 38499.6 2811.39 5
 -4 8 -10 37747.1 2609.48 3
 -4 8 -11 34.6822 201.549 3
 -4 8 -11 549.881 462.484 5
 -4 8 -12 9930.39 1340.64 3
 -4 8 -12 11306 1561.81 5
 -4 8 -13 20618.4 2232.85 5
 4 -7 -13 47.7473 277.169 1
 4 -7 -12 7026.92 1109.57 1
 4 -7 -11 14154.4 1547.6 1
 -4 7 11 16660.5 1877.17 2
 -4 7 10 1769.91 626.346 2
 4 -7 -10 2525.59 622.25 1
 4 -7 -9 5025.12 876.842 1
 -4 7 9 3552.56 818.672 2
 -4 7 8 11795.4 1415.66 2
 4 -7 -8 12909.2 1373.88 1
 -4 7 7 34444.5 2424.51 2
 4 -7 -7 32032.7 1432.04 3
 4 -7 -6 125.005 137.777 3
 -4 7 6 336.897 221.67 2
 -4 7 5 62626.7 3226.91 2
 4 -7 -5 61026.8 2420.92 3
 -4 7 4 37918.2 1882.92 3
 -4 7 4 34812.3 2247.92 2
 4 -7 -4 40512.4 1865.94 3
 -4 7 3 9683.85 894.34 3
 -4 7 3 11180.4 1147.3 2
 -4 7 2 18123.3 1300.28 3
 -4 7 2 21084.9 1545.44 2
 -4 7 1 74476 3126.99 3
 -4 7 1 76217.3 3314.83 2
 -4 7 0 28036.8 1705.5 3
 -4 7 0 25799.7 1681.16 2
 -4 7 -1 215.549 196.322 2
 -4 7 -1 507.308 259.431 3
 4 -7 1 186.998 209.7 1
 -4 7 -2 47874.1 2421.69 3
 4 -7 2 41378.8 2266.71 1
 -4 7 -2 43392 2155.2 2
 4 -7 3 41476.4 2201.36 1
 -4 7 -3 40772.5 2289.17 3
 -4 7 -4 620.81 303.855 3
 -4 7 -4 429.771 289.256 5
 4 -7 4 234.762 214.256 1
 -4 7 -5 36951.7 2336.97 5
 4 -7 5 37308.5 1994.84 1
 -4 7 -5 35214.8 2203.92 3
 4 -7 6 18127.3 1287.71 1
 -4 7 -6 17372.5 1600.98 5
 -4 7 -6 18632.9 1570.02 3
 -4 7 -7 9354.3 1187.56 5
 -4 7 -7 7311.4 995.576 3
 4 -7 7 9955.52 889.548 1
 4 -7 8 17.1415 92.1558 1
 -4 7 -8 269.338 260.788 5
 -4 7 -8 -71.6945 155.974 3
 -4 7 -9 40590.4 2788.24 5
 -4 7 -9 41237.1 2628.85 3
 4 -7 9 41354.6 1874.84 1
 -4 7 -10 50155.1 3252.03 5
 -4 7 -10 50366.8 3024.91 3
 -4 7 -11 361.744 451.026 5
 -4 7 -12 13926.4 1726.22 5
 -4 7 -13 7783.8 1335.93 5
 4 -6 -14 5973.56 1018 4
 4 -6 -13 4694.68 872.537 1
 4 -6 -12 17707.7 1686.88 1
 4 -6 -11 12027.3 1353.25 1
 4 -6 -10 487.563 332.813 1
 4 -6 -9 32427.1 2228.51 1
 -4 6 9 31880.2 2408.94 2
 4 -6 -8 28623.3 2014.5 1
 -4 6 8 27464.9 2141.43 2
 4 -6 -8 26606.6 1091.61 3
 4 -6 -7 506.98 307.394 1
 4 -6 -7 591.9 164.15 3
 -4 6 7 565.423 278.088 2
 4 -6 -6 24500.1 1785.18 1
 -4 6 6 23567.9 1840.53 2
 4 -6 -6 24239.6 1227.09 3
 4 -6 -5 37120.3 2228.73 1
 -4 6 5 36499 2251.54 2
 4 -6 -5 36512 1661.96 3
 4 -6 -4 12640.7 1051.89 5
 4 -6 -4 13215 1241.97 1
 -4 6 4 12416 1203.23 2
 4 -6 -4 16095.5 1026.92 3
 -4 6 3 384.874 241.031 2
 4 -6 -3 -94.4978 116.694 1
 4 -6 -3 274.214 152.045 3
 4 -6 -3 85.3013 119.676 5
 4 -6 -2 22796.1 1475.73 5
 -4 6 2 23484.6 1430.26 3
 4 -6 -2 25325.4 1683.21 1
 4 -6 -2 22963.2 1387.43 3
 -4 6 2 22405.5 1540.5 2
 4 -6 -1 37336.7 2015.64 5
 -4 6 1 38514.4 1965.1 3
 4 -6 -1 40202 2162.23 1
 -4 6 1 34956.3 1947.56 2
 -4 6 0 60279.1 2693.74 3
 4 -6 0 62457.3 2840.34 1
 -4 6 0 61520.9 2641.61 2
 4 -6 1 6742.5 801.579 1
 -4 6 -1 5845.92 733.308 3
 -4 6 -1 5969.78 663.32 2
 -4 6 -2 258209 8480.05 5
 4 -6 2 284101 8465.73 1
 -4 6 -2 269969 8498.57 3
 -4 6 -2 284536 8083.52 2
 4 -6 3 15724.5 1213.56 1
 -4 6 -3 17106.7 1350.27 3
 -4 6 -3 15780.3 1036.71 2
 -4 6 -3 19267 1459.69 5
 4 -6 4 78042 3111.36 1
 -4 6 -4 73433.6 3389.55 5
 -4 6 -4 76610.8 3355.34 3
 -4 6 -4 70743.1 2640.29 2
 -4 6 -5 6493.94 896.099 5
 4 -6 5 6877.98 744.116 1
 -4 6 -5 8921.02 994.894 3
 -4 6 -6 10686.4 1221.56 5
 -4 6 -6 9296.63 1074.2 3
 4 -6 6 10611.5 906.546 1
 -4 6 -7 28601.4 2109.74 5
 -4 6 -7 27032.1 1936.57 3
 4 -6 7 27713.5 1523.72 1
 -4 6 -8 1603.11 537.264 5
 4 -6 8 1949.06 345.933 1
 -4 6 -9 63783.6 3544.68 5
 4 -6 9 59708.5 2290.71 1
 -4 6 -10 42051.4 2889.37 5
 -4 6 -11 9530.64 1373.3 5
 -4 6 -12 49100.8 3371.73 5
 -4 6 -13 9708.67 1491.8 5
 -4 6 -14 1519.52 668.403 5
 4 -5 -14 5788.23 982.467 4
 4 -5 -13 19269.5 1696.63 1
 4 -5 -12 17622 1613.26 1
 4 -5 -11 6134.41 926.062 1
 4 -5 -10 701.327 389.343 1
 4 -5 -9 20419.6 1651.17 1
 4 -5 -8 66912.3 3246.87 1
 -4 5 8 67974.8 3500.98 2
 4 -5 -8 66499.8 2126.43 3
 4 -5 -7 15447.2 1377.02 1
 -4 5 7 14765 1431.36 2
 4 -5 -7 16268.9 858.667 3
 4 -5 -6 19280.2 1524.5 1
 -4 5 6 18932.5 1569.21 2
 4 -5 -6 20160.8 1060.28 3
 4 -5 -5 73063.7 3340.65 1
 -4 5 5 77397.1 3450.49 2
 4 -5 -5 77093.1 2734.93 3
 4 -5 -4 9209.32 797.441 5
 4 -5 -4 9068 981.267 1
 -4 5 4 8370.75 938.747 2
 4 -5 -4 9480.19 759.265 3
 4 -5 -3 5436.64 619.636 5
 -4 5 3 5393.95 713.951 2
 4 -5 -3 6543.16 814.021 1
 4 -5 -3 6984.41 666.311 3
 4 -5 -2 12627.3 978.397 5
 4 -5 -2 10212.6 1019.76 1
 4 -5 -2 11616.5 916.801 3
 -4 5 2 11389.6 995.186 2
 4 -5 -1 77133.9 3026.2 5
 4 -5 -1 79393.5 3273.84 1
 4 -5 -1 73562.7 2951.74 3
 -4 5 1 76756 3013.92 2
 4 -5 0 39164.1 2002.75 5
 4 -5 0 40284.3 2092.71 1
 -4 5 0 39151.5 1861.84 2
 4 -5 1 39646.1 2055.9 5
 4 -5 1 35481.6 1967.08 1
 -4 5 -1 40128.7 1771.19 2
 4 -5 2 234046 7532.44 1
 -4 5 -2 254781 7066.05 2
 -4 5 -3 44377.5 2344.21 5
 4 -5 3 43893.2 2135.98 1
 -4 5 -3 44624 1720.22 2
 -4 5 -4 58447.8 2886.34 5
 -4 5 -4 59177.7 2004.18 2
 4 -5 4 59827.8 2546.37 1
 -4 5 -5 26261.4 1843.42 5
 -4 5 -5 25101.8 985.717 2
 4 -5 5 23708 1425.74 1
 -4 5 -6 10056.4 1132.66 5
 -4 5 -6 8421.11 400.733 2
 4 -5 6 11525.3 898.186 1
 -4 5 -7 25593.1 1934.27 5
 4 -5 7 22268.7 1310.04 1
 -4 5 -8 6333.32 965.454 5
 4 -5 8 6404.7 602.923 1
 -4 5 -9 76452 4015.23 5
 4 -5 9 83699.2 2797.61 1
 -4 5 -10 13098.2 1522.18 5
 -4 5 -11 11519.8 1482.6 5
 -4 5 -12 12480.6 1610.83 5
 -4 5 -13 18428.7 2027.78 5
 -4 5 -14 5103.41 1085.95 5
 4 -4 -15 21729.5 1994.15 4
 4 -4 -14 870.107 435.624 4
 4 -4 -13 19807.7 1650.64 1
 4 -4 -12 42637.9 2524.46 1
 4 -4 -11 -3.52425 119.574 5
 4 -4 -11 -5.41824 214.591 1
 4 -4 -10 2940.91 592.756 1
 4 -4 -9 23945 1749.93 1
 4 -4 -9 23829.6 859.61 3
 4 -4 -9 25770.1 872.439 3
 4 -4 -8 51524.9 1818.03 3
 4 -4 -8 54896 2739.62 1
 4 -4 -8 51216.3 1768.6 3
 4 -4 -7 1805.47 474.701 1
 4 -4 -7 1592.45 252.549 3
 4 -4 -6 57363.7 2830.54 1
 4 -4 -6 62083.9 2235.14 3
 4 -4 -5 64099.7 2336.83 5
 4 -4 -5 60331.9 2869.05 1
 -4 4 5 63656.6 2948.55 2
 4 -4 -5 63045.2 2368.69 3
 4 -4 -4 520.556 320.656 1
 4 -4 -4 403.264 167.329 3
 4 -4 -4 308.154 140.157 5
 -4 4 4 254.332 222.815 2
 4 -4 -3 15587.7 1261.17 1
 4 -4 -3 19190.5 1102.93 5
 4 -4 -3 19010 1152.57 3
 -4 4 3 18560.3 1302.83 2
 4 -4 -2 39440.6 1755.51 5
 4 -4 -2 37140.4 2008.46 1
 4 -4 -2 39470.5 1833.14 3
 -4 4 2 36326.7 1855.87 2
 4 -4 -2 34080.8 1844.79 2
 4 -4 -1 49623 2123.76 5
 4 -4 -1 46038.9 2282.08 1
 -4 4 1 49473.9 2104.86 5
 4 -4 -1 47765.6 2164.97 3
 -4 4 1 47554.2 2089.11 2
 4 -4 -1 47716.9 2121.38 2
 4 -4 0 11874.7 1016.89 1
 -4 4 0 12861.4 984.143 5
 4 -4 0 11790.9 972.151 3
 -4 4 0 10646.8 809.801 2
 4 -4 0 12738.2 993.363 5
 4 -4 1 22223.3 1408.69 1
 -4 4 -1 22628.8 1148.47 2
 4 -4 1 21270.4 1390.46 5
 4 -4 2 13053.2 1102.95 5
 4 -4 2 14145.9 1073.02 1
 -4 4 -2 14869 799.579 2
 4 -4 3 13228.2 1022.29 1
 -4 4 -4 21525.6 1564.11 5
 4 -4 4 22084.8 1340.79 1
 -4 4 -5 57237.6 2872.29 5
 4 -4 5 56188.5 2386.18 1
 4 -4 6 14764 1020.88 1
 -4 4 -6 14946.8 1390.21 5
 4 -4 7 715.71 224.833 1
 -4 4 -7 1143.79 409.805 5
 -4 4 -8 30559.8 2231.88 5
 4 -4 8 30574.1 1446.83 1
 -4 4 -9 34066.4 2471.4 5
 -4 4 -10 3892.01 837.989 5
 -4 4 -11 3823.45 858.117 5
 -4 4 -12 17020.2 1878.18 5
 -4 4 -13 8315.78 1391.9 5
 -4 4 -14 660.867 396.633 5
 4 -3 -15 8250.98 1207.52 4
 4 -3 -14 598.026 300.261 4
 4 -3 -14 729.721 325.229 1
 4 -3 -13 25627.2 1838.52 1
 4 -3 -12 19781.4 1571.87 1
 4 -3 -11 582.088 186.2 5
 4 -3 -11 813.13 335.68 1
 4 -3 -10 9656.08 1035.61 1
 4 -3 -10 8170.57 647.626 5
 4 -3 -9 43723.2 2417.49 1
 4 -3 -9 45808 1582.59 3
 4 -3 -9 44623.2 1745.05 5
 4 -3 -9 47003.1 1581.71 3
 4 -3 -8 7182.2 875.359 1
 4 -3 -8 8013.26 561.507 3
 4 -3 -8 7614.83 555.595 3
 4 -3 -7 6152.48 784.192 1
 4 -3 -7 5886.69 516.404 3
 4 -3 -6 53917.6 2567.21 1
 4 -3 -6 52047.3 1812.92 5
 4 -3 -6 50930.5 2014.03 3
 4 -3 -5 136390 4802.11 1
 4 -3 -5 132158 3904.13 5
 4 -3 -5 131644 4228.4 3
 4 -3 -4 4043.17 398.302 5
 4 -3 -4 2837.14 510.638 1
 4 -3 -4 4657.25 518.196 3
 4 -3 -3 103714 3930.4 1
 4 -3 -3 105389 3349.62 5
 4 -3 -3 101825 3618.05 3
 4 -3 -3 110863 3867.3 2
 4 -3 -2 83086.5 2895.27 5
 -4 3 2 83486 2882.2 5
 4 -3 -2 86779.5 3154.49 3
 4 -3 -2 89363.9 3178.51 2
 4 -3 -2 79581.8 3291.03 1
 4 -3 -1 9312.36 749.779 5
 -4 3 1 9002.34 739.474 5
 4 -3 -1 7747.25 756.281 3
 4 -3 -1 8756.62 723.067 2
 4 -3 -1 9219.63 870.666 1
 4 -3 0 325.604 126.115 2
 4 -3 0 -16.1973 118.27 1
 4 -3 0 474.386 184.918 5
 -4 3 0 275.809 176.721 5
 -4 3 0 263.883 172.33 1
 -4 3 -1 31555.9 1729.54 1
 4 -3 1 32501.4 1737.54 1
 4 -3 1 31906.2 1701.99 5
 -4 3 -2 74466.9 3081.39 1
 4 -3 2 76182.2 3151.2 5
 -4 3 -3 18328.6 1218.02 1
 4 -3 3 19749.2 1262.08 1
 -4 3 -4 52095.7 2648.16 5
 -4 3 -4 52764.5 2360.96 1
 -4 3 -5 154479 5625.04 5
 -4 3 -5 158224 5006.54 1
 4 -3 5 149729 4929.5 1
 -4 3 -6 9841.95 1109.07 5
 4 -3 6 9797.74 806.81 1
 -4 3 -6 9776.89 837.539 1
 -4 3 -7 34603.6 2271.73 5
 4 -3 7 30888.3 1513.61 1
 -4 3 -7 29156.6 1525.39 1
 -4 3 -8 39025.7 2561.51 5
 -4 3 -9 10995.2 1337.83 5
 -4 3 -10 1891.32 589.307 5
 -4 3 -11 17541.8 1866.18 5
 -4 3 -12 42983.4 3134.74 5
 -4 3 -13 5157.51 1087.73 5
 4 -2 -16 7713.19 1232.77 4
 4 -2 -15 2042.6 605.472 4
 4 -2 -14 2653.58 669.142 4
 4 -2 -14 2465.56 536.065 1
 4 -2 -13 5826.17 966.138 4
 4 -2 -13 5927.19 817.741 1
 4 -2 -12 27537.4 1841.29 1
 4 -2 -11 6199.48 496.457 5
 4 -2 -11 4915.25 311.499 3
 4 -2 -11 5201.04 754.997 1
 4 -2 -10 57027.7 1904.42 5
 4 -2 -10 56584.9 1930.38 3
 4 -2 -10 56684.1 2771.78 1
 4 -2 -10 56531.2 1898.17 3
 4 -2 -9 40411.7 1356.55 5
 4 -2 -9 39785.5 2223.29 1
 4 -2 -9 42633.7 1603.99 3
 4 -2 -8 2061.43 446.215 1
 4 -2 -8 2300.99 181.514 5
 4 -2 -8 3639.98 399.771 3
 4 -2 -8 2356.21 177.183 5
 4 -2 -7 836.604 306.255 1
 4 -2 -7 532.535 183.728 3
 4 -2 -6 6823.89 795.397 1
 4 -2 -5 84870 3438.35 1
 4 -2 -5 86083.6 2446.13 5
 4 -2 -4 58842.3 2617.43 1
 4 -2 -4 56174 1827.1 5
 4 -2 -3 163164 5399.64 2
 4 -2 -3 166132 5551.79 1
 4 -2 -3 165498 4799.62 5
 -4 2 3 174836 4823.17 5
 -4 2 2 148766 4555.43 5
 4 -2 -2 151678 4536.58 5
 4 -2 -2 151009 4875.25 2
 4 -2 -2 160695 5173.17 1
 -4 2 1 7558.64 636.393 5
 4 -2 -1 6642.44 615.264 2
 4 -2 -1 6235.79 717.794 1
 4 -2 -1 5775.44 561.833 5
 -4 2 0 16408.5 1080.45 5
 -4 2 0 17716.7 1229.45 1
 4 -2 0 18271.1 1118.27 5
 4 -2 0 16770.3 930.51 2
 4 -2 0 15526.3 1168 1
 -4 2 -1 40297.2 1940.6 5
 -4 2 -1 38799.2 1981.78 1
 4 -2 1 37975.7 1924.71 1
 4 -2 1 42313.5 1521.23 2
 4 -2 1 39146.1 1912.58 5
 4 -2 2 82092.1 3285.3 5
 -4 2 -2 77667.1 3193.61 1
 4 -2 2 84035.6 2493.39 2
 -4 2 -3 21906.8 1342.64 1
 4 -2 3 19641.8 1266.01 1
 -4 2 -4 51953.8 2260.56 1
 4 -2 4 49970 2178.19 1
 -4 2 -4 44224.6 2411.36 5
 -4 2 -5 127293 4420.4 1
 4 -2 5 132104 4384.33 1
 -4 2 -5 137872 5090.42 5
 -4 2 -6 10504.9 872.943 1
 4 -2 6 10521.4 842.496 1
 -4 2 -6 11169.7 1192.04 5
 -4 2 -7 35691.9 2324.18 5
 -4 2 -7 32767.9 1670.19 1
 -4 2 -8 49076.8 2890.03 5
 -4 2 -8 43272.4 1985.52 1
 -4 2 -9 6175.44 1007.45 5
 -4 2 -10 -153.639 245.223 5
 -4 2 -11 20767.8 2046.88 5
 -4 2 -12 44243.1 3211.81 5
 -4 2 -13 1437.9 630.153 5
 4 -1 -16 1412.38 532.554 4
 4 -1 -15 284.005 285.097 4
 4 -1 -14 1513.77 416.835 1
 4 -1 -14 1239.78 503.239 4
 4 -1 -13 2914.12 575.191 1
 4 -1 -13 2857.69 714.986 4
 4 -1 -12 47668.7 2489.42 1
 4 -1 -11 184.301 71.1643 5
 4 -1 -11 129.394 92.9553 3
 4 -1 -11 -5.66938 165.81 1
 4 -1 -10 95398.3 3785.43 1
 4 -1 -10 88690.5 2966.63 3
 4 -1 -9 21320.2 1127.63 3
 4 -1 -9 21176.7 1508.95 1
 4 -1 -8 1490.85 279.511 3
 4 -1 -8 1131.26 372.877 1
 4 -1 -7 2569.54 386.155 3
 4 -1 -7 2269.65 472.056 1
 4 -1 -6 27727.8 1455.22 3
 4 -1 -6 26661.4 1663.76 1
 4 -1 -5 124972 4487.7 1
 -4 1 4 146.018 65.0294 5
 4 -1 -4 122.142 170.352 1
 -4 1 3 238652 6558.3 5
 4 -1 -3 241672 7432.14 1
 -4 1 2 47234.4 1785.51 5
 4 -1 -2 42957.2 2137.81 1
 -4 1 1 248.466 140.57 5
 4 -1 -1 725.655 256.39 1
 -4 1 0 5771.93 624.584 5
 4 -1 0 6816.07 734.025 1
 -4 1 0 7001.99 760.283 1
 4 -1 1 73099.2 2905.41 1
 -4 1 -1 68034.5 2860.81 1
 4 -1 2 52698.3 2383.64 1
 -4 1 -2 58885.8 2500.19 1
 -4 1 -3 2705.59 463.827 1
 4 -1 3 1868.07 182.986 2
 4 -1 3 3421.21 495.31 1
 4 -1 4 130657 4435.01 1
 -4 1 -4 129763 4883.85 5
 -4 1 -4 133228 4534.75 1
 -4 1 -5 58646.5 2920.42 5
 4 -1 5 57121.9 2401.49 1
 -4 1 -5 54998.3 2483.04 1
 -4 1 -6 6643.51 920.269 5
 -4 1 -6 5769.18 665.584 1
 -4 1 -7 35786.8 2377.94 5
 -4 1 -7 34835.3 1806.55 1
 -4 1 -8 26949.4 2120.85 5
 -4 1 -8 27294.1 1548.31 1
 -4 1 -9 7281.23 1120.36 5
 -4 1 -10 679.08 365.361 5
 -4 1 -11 23143.3 2194.67 5
 -4 1 -12 11701.5 1592.78 5
 -4 1 -13 585.207 471.574 5
 4 0 -16 10281.9 1413.65 4
 4 0 -15 7.87538 257.349 4
 4 0 -14 7164.21 856.333 1
 4 0 -14 7293.92 1111.15 4
 4 0 -13 15722.9 1572.93 4
 4 0 -13 15302.2 1283.67 1
 4 0 -12 12219.9 1348.19 4
 4 0 -12 11302.2 1087.58 1
 4 0 -12 12605.2 830.098 3
 4 0 -11 4770.83 684.429 1
 4 0 -11 4374.96 495.678 3
 4 0 -10 41017 2186.84 1
 4 0 -10 39733.6 1770.41 3
 4 0 -9 14661.2 1212.4 1
 4 0 -9 12694 910.151 3
 4 0 -8 3166.23 540.192 1
 4 0 -8 2455.99 397.884 3
 4 0 -7 32294.8 1843.8 1
 4 0 -7 30747.6 1585.58 3
 4 0 -6 104761 3671.59 3
 4 0 -6 102229 3924.14 1
 4 0 -5 14491.6 1151.03 1
 4 0 -5 13714.2 1030.34 3
 -4 0 4 58224.9 1808.63 5
 4 0 -4 57798.5 2489.07 3
 4 0 -4 52925.6 2515.64 1
 -4 0 3 62262.7 2151.17 5
 4 0 -3 69230.8 2849.46 1
 4 0 -2 30280.8 1703.35 1
 -4 0 2 29355 1348.36 5
 4 0 -1 4750.66 624.866 1
 -4 0 1 5248.04 549.946 5
 4 0 0 26341.3 1573.81 1
 -4 0 0 28030.1 1499.74 5
 4 0 1 13276.2 1048.05 1
 4 0 2 12749.7 1021.82 1
 4 0 3 17239.9 1210 1
 -4 0 -3 19464.2 1428.16 5
 4 0 4 43719.5 2070.63 1
 -4 0 -4 39947.7 2297.23 5
 4 0 5 11109.2 552.896 2
 -4 0 -5 12392.7 1234.42 5
 -4 0 -6 3858 724.018 5
 -4 0 -7 25066.5 1977.61 5
 -4 0 -8 65882.7 3603.74 5
 -4 0 -9 1102.97 451.459 5
 -4 0 -10 14298.6 1667.07 5
 -4 0 -11 9706.69 1410.8 5
 -4 0 -12 12793.7 1697.06 5
 -4 0 -13 2910.95 880.766 5
 4 1 -16 6245.79 1110.51 4
 4 1 -15 348.46 443.527 4
 4 1 -14 22282.9 1980.73 4
 4 1 -13 35911.4 2043.5 1
 4 1 -13 37871.1 2539.23 4
 4 1 -12 698.116 274.724 1
 4 1 -12 1449.6 320.642 3
 4 1 -12 1268.99 418.839 4
 4 1 -11 7476.5 850.464 1
 4 1 -11 7646.4 729.736 3
 4 1 -10 43688.7 2252.51 1
 4 1 -10 40455.3 1934.17 3
 4 1 -9 28710.9 1754.69 1
 4 1 -9 28063.5 1548.18 3
 4 1 -8 9651.53 957.254 1
 4 1 -8 9262.68 834.937 3
 4 1 -7 59749.2 2559.73 3
 4 1 -7 63453.2 2796.56 1
 4 1 -6 44064 2124.91 3
 4 1 -6 47725.8 2328.79 1
 4 1 -5 4038 604.434 1
 4 1 -5 4376.17 587.772 3
 -4 -1 5 4087.93 296.517 5
 4 1 -4 9101.45 875.016 3
 4 1 -4 10611.7 973.556 1
 -4 -1 4 9913.57 602.381 5
 4 1 -3 35568.6 1914.32 3
 4 1 -3 34567.4 1905.75 1
 -4 -1 3 37060.1 1517.05 5
 4 1 -2 61015.7 2699.86 3
 4 1 -2 62524.9 2692.41 1
 -4 -1 2 56420.4 2241.65 5
 4 1 -1 5618.3 685.064 1
 -4 -1 1 4802.72 555.582 5
 4 1 0 100436 3761 1
 4 1 1 156494 5258.31 1
 -4 -1 -2 1843.21 431.037 5
 4 1 2 1358.23 359.335 1
 -4 -1 -3 80347.4 3482.57 5
 -4 -1 -4 9004.04 1026.14 5
 4 1 5 18454.1 1137.89 4
 4 1 5 19704.6 1025.08 2
 -4 -1 -5 17501.5 1543.59 5
 -4 -1 -6 4487.45 788.076 5
 4 1 6 4757.3 566.026 4
 4 1 6 4480.8 441.695 2
 4 1 7 40608.2 1631.89 2
 -4 -1 -7 37384.2 2559.79 5
 -4 -1 -8 70654.1 3821.53 5
 -4 -1 -9 574.593 355.336 5
 -4 -1 -10 51745.8 3397.31 5
 -4 -1 -11 16354.6 1895.96 5
 -4 -1 -12 3339.7 909.93 5
 4 2 -16 12136 1566.87 4
 4 2 -15 4454.4 907.901 4
 4 2 -14 39724.9 2710.66 4
 4 2 -13 7392.95 857.249 1
 4 2 -13 7154.69 1068.2 4
 4 2 -13 9810.28 885.995 3
 4 2 -12 -10.252 103.248 3
 4 2 -12 230.533 297.574 4
 4 2 -12 -23.5795 143.66 1
 4 2 -11 6247.65 783.356 1
 4 2 -11 6456.88 942.967 4
 4 2 -11 5513.58 672.767 3
 4 2 -10 61819.4 2838.39 1
 4 2 -10 59401.4 3066.21 4
 4 2 -10 63071.9 2688.85 3
 4 2 -9 27856.6 1745.54 1
 4 2 -9 28433.5 1650.03 3
 4 2 -8 6568.64 792.137 1
 4 2 -8 5514.99 684.607 3
 -4 -2 7 55274.8 1688.01 5
 4 2 -7 57208 2673.42 1
 4 2 -6 25275.1 1577.4 3
 4 2 -6 29228.1 1746.73 1
 4 2 -5 2108.42 418.192 3
 4 2 -5 3077.52 538.186 1
 4 2 -4 12019.6 1059.01 3
 4 2 -4 13813.9 1134.08 1
 4 2 -3 33755.8 1892.44 1
 4 2 -3 31957.9 1853.07 3
 4 2 -2 69897.1 3111.2 3
 4 2 -2 77132.9 3161.58 1
 4 2 -1 678.601 259.892 3
 4 2 -1 1093.01 321.388 1
 4 2 0 303458 9033.17 1
 4 2 0 293807 9158.33 3
 4 2 1 41950.3 2303.09 3
 -4 -2 -2 99927.8 4020.65 5
 -4 -2 -3 10936 1128.13 5
 -4 -2 -4 3927.21 701.575 5
 4 2 4 5687.46 526.277 4
 4 2 5 22344.8 1165.76 4
 -4 -2 -5 19668.7 1697.45 5
 -4 -2 -6 3724.21 751.335 5
 4 2 6 2873.52 426.344 2
 -4 -2 -7 51651.9 3122.74 5
 4 2 7 51893.3 2181.99 2
 -4 -2 -8 34828.8 2584.3 5
 -4 -2 -9 3477.23 831.058 5
 4 2 10 29854.1 2120.75 3
 -4 -2 -10 23421.1 2279.42 5
 -4 -2 -11 6039.15 1176.29 5
 4 2 11 5061.92 841.653 3
 4 3 -16 7214.33 1208.28 4
 4 3 -15 21720.7 2035.17 4
 4 3 -14 21929.5 1977.46 4
 4 3 -13 5845.85 753.229 3
 4 3 -13 5103.32 912.696 4
 4 3 -12 814.872 320.41 3
 4 3 -12 357.815 294.198 4
 4 3 -12 1188.04 398.887 1
 4 3 -11 38104.3 2114.5 1
 4 3 -11 37752.4 2386.96 4
 4 3 -11 34429.2 1971.01 3
 4 3 -10 25631.1 1649.5 1
 4 3 -10 22241.4 1718.4 4
 4 3 -10 25173.6 1601.69 3
 -4 -3 10 21084.1 880.64 5
 -4 -3 9 365.023 103.426 5
 4 3 -9 687.586 255.265 3
 4 3 -9 663.378 320.929 4
 4 3 -9 754.499 304.934 1
 -4 -3 8 43596.7 1596.98 5
 4 3 -8 45677.1 2332.81 1
 4 3 -8 45577.3 2299.52 3
 4 3 -7 37473.6 2088.02 1
 -4 -3 7 37052.9 1490.82 5
 4 3 -7 37845.5 2059.66 3
 4 3 -6 3795.18 601.738 3
 4 3 -6 3425.55 587.848 1
 4 3 -5 1486.71 397.395 3
 4 3 -5 830.682 304.917 1
 4 3 -4 41288.9 2201.37 3
 4 3 -4 41162.2 2206.6 1
 4 3 -3 44982.8 2348.41 3
 4 3 -2 8152.87 915.352 3
 4 3 -1 20707.4 1521.47 3
 4 3 0 68697.3 3155.61 3
 4 3 1 7870.52 928.498 3
 4 3 2 11819.4 1167.61 3
 4 3 3 61085.6 3006.02 3
 4 3 4 12101.1 1217.51 3
 4 3 4 12193.6 698.932 4
 4 3 5 109.026 154.13 3
 -4 -3 -5 -112.421 141.987 5
 4 3 6 9389.79 1101.64 3
 4 3 6 9548.15 922.219 2
 -4 -3 -6 12561.9 1421.03 5
 4 3 7 53864.9 2926.43 3
 4 3 7 51549.5 2425.35 2
 -4 -3 -7 55982.3 3338.79 5
 -4 -3 -8 7474.13 1185.13 5
 4 3 8 7242.79 977.497 3
 -4 -3 -9 4533.07 980.109 5
 4 3 9 6094.08 914.387 3
 4 3 10 17825.4 1607 3
 -4 -3 -10 18540.1 2046.97 5
 -4 -3 -11 11598 1670.4 5
 4 4 -16 294.488 361.808 4
 4 4 -15 10304.8 1409.43 4
 4 4 -14 12691.9 1497.72 4
 4 4 -14 12421 1193.62 3
 4 4 -13 2851.52 560.029 3
 4 4 -13 3613.4 767.128 4
 4 4 -12 2852.51 565.498 3
 4 4 -12 4374.58 802.365 4
 4 4 -11 8015.54 1055.96 4
 4 4 -11 8839.03 976.476 3
 4 4 -10 18674.3 1575.32 4
 4 4 -10 19692.2 1484.57 3
 4 4 -9 12050.2 1218.14 4
 -4 -4 9 12414 811.925 5
 4 4 -9 12198.1 1149.71 3
 -4 -4 8 36494.4 1630.4 5
 4 4 -8 39832.7 2202.39 4
 4 4 -8 34485.6 2067.32 3
 -4 -4 7 63694.7 2450.29 5
 4 4 -7 63296 2889.57 4
 4 4 -7 67369.7 3055.15 3
 4 4 -6 24430.8 1559.69 4
 4 4 -6 24864.9 1686.39 3
 4 4 -5 5890.61 801.118 3
 4 4 -4 95241.1 3911.03 3
 4 4 -3 34913.5 2077.18 3
 4 4 -2 1553.63 443.033 3
 4 4 -1 23132.2 1664.45 3
 4 4 0 48594.1 2598.91 3
 4 4 1 70194.6 3294.72 3
 4 4 2 4987.85 789.319 3
 4 4 3 169294 6132.88 3
 4 4 4 28888.6 2014 3
 -4 -4 -5 5734.91 967.247 5
 4 4 5 5939.42 871.182 3
 4 4 6 44931.3 2623.67 3
 -4 -4 -6 43803.6 2930.92 5
 4 4 7 14867.5 1439.97 3
 4 4 7 13960.2 1238.35 2
 -4 -4 -8 541.753 372.37 5
 4 4 8 66.5005 146.074 3
 -4 -4 -9 2070.24 657.92 5
 4 4 9 1822.62 505.365 3
 -4 -4 -10 26044.4 2530.3 5
 4 5 -15 3109.82 780.384 4
 4 5 -14 10033.2 1343.39 4
 4 5 -14 10781.1 1156.98 3
 4 5 -13 9451.1 1263.46 4
 4 5 -13 9844.63 1104.8 3
 4 5 -12 8986.09 1171.76 4
 4 5 -12 8237.81 1017.25 3
 4 5 -11 47990.9 2762.43 4
 4 5 -11 42365.6 2463.51 3
 4 5 -10 6624.14 924.057 4
 4 5 -10 7703.93 960.179 3
 4 5 -9 1209.08 423.776 3
 4 5 -9 1108.73 399.743 4
 -4 -5 8 2123.21 398.818 5
 4 5 -8 2574.16 563.646 3
 4 5 -8 1709.99 428.399 4
 4 5 -7 50376.4 2528.53 4
 4 5 -7 54065.8 2767.5 3
 4 5 -6 31119.7 1783.44 4
 4 5 -6 29223.9 1963.4 3
 4 5 -5 67201.6 2798.34 4
 4 5 -5 66381.8 3195.36 3
 4 5 -4 88218.2 3743.31 3
 4 5 -4 78834.9 3051.51 4
 4 5 -3 579.332 313.384 3
 4 5 -3 698.014 227.32 4
 4 5 -2 19508.5 1060.11 4
 4 5 -2 19132.5 1549.27 3
 4 5 -1 9163.92 1050.02 3
 4 5 -1 9240.53 616.416 4
 4 5 0 11198.5 1189.46 3
 4 5 0 9876.64 549.077 4
 4 5 1 20325.8 1642.94 3
 4 5 2 4186.21 760.044 3
 4 5 3 67797.2 3347.69 3
 4 5 4 16289.1 1493.13 3
 4 5 5 15069.1 1447.08 3
 4 5 6 15614.4 1485.86 3
 -4 -5 -6 18455.7 1909.46 5
 -4 -5 -7 2431.7 764.14 5
 4 5 7 2305.24 575.897 3
 -4 -5 -8 2984.51 851.839 5
 4 5 8 4802 831.709 3
 -4 -5 -9 1709.57 644.468 5
 4 5 9 1057.43 425.574 3
 4 6 -15 7497.71 1205.9 4
 4 6 -14 14583.4 1663.96 4
 4 6 -14 14079.8 1427.99 3
 4 6 -13 755.225 380.149 3
 4 6 -13 2136.18 611.126 4
 4 6 -12 33777.4 2431.36 4
 4 6 -12 36504.6 2355.96 3
 4 6 -11 40945 2555.01 4
 4 6 -11 34978.8 2320.85 3
 4 6 -10 2119.45 551.622 3
 4 6 -10 2655.65 609.651 4
 4 6 -9 12478.7 1235.27 4
 4 6 -9 11576.8 1255.13 3
 4 6 -8 9334.19 1031.44 4
 4 6 -8 10921.7 1195.87 3
 4 6 -7 41253.4 2248.79 4
 4 6 -7 44759.1 2575.01 3
 4 6 -6 1042.71 397.641 3
 4 6 -6 1031.29 324.976 4
 4 6 -5 67019.9 2809.68 4
 4 6 -5 72291.2 3437.95 3
 4 6 -4 48258.8 2138.65 4
 4 6 -4 48599.5 2738.77 3
 4 6 -3 1903.6 510.371 3
 4 6 -3 2037.35 342.279 4
 4 6 -2 6065.65 529.962 4
 4 6 -2 5948.54 885.858 3
 4 6 -1 4787.93 392.13 4
 4 6 -1 5632.69 856.467 3
 4 6 0 31658.6 2147.02 3
 4 6 1 129.181 188.527 3
 4 6 2 32426.9 2212.93 3
 4 6 3 31357.5 2197.66 3
 4 6 4 1134.01 466.578 3
 4 6 5 17781 1643.52 3
 4 6 6 18245.1 1667.25 3
 -4 -6 -7 17575.2 1989.88 5
 4 6 7 18370.5 1685.79 3
 -4 -6 -8 1341.43 638.246 5
 4 6 8 251.557 275.291 3
 4 7 -14 24009.3 2197.22 4
 4 7 -14 24301.7 2009.78 3
 4 7 -13 641.228 330.439 3
 4 7 -13 942.538 457.868 4
 4 7 -12 28689.7 2249.62 4
 4 7 -12 30109.7 2223.34 3
 4 7 -11 11981.6 1357.25 4
 4 7 -11 13252.9 1409.68 3
 4 7 -10 1410.23 500.417 3
 4 7 -10 1237.17 460.978 4
 4 7 -9 8631.66 1042.01 4
 4 7 -9 8272.83 1107.65 3
 4 7 -8 16837.9 1428.91 4
 4 7 -8 17113.8 1596.21 3
 4 7 -7 16853.1 1352.55 4
 4 7 -7 17924.7 1614.83 3
 4 7 -6 260.074 310.526 3
 4 7 -6 158.423 182.425 4
 4 7 -5 26803 1598.86 4
 4 7 -5 30937 2172.73 3
 4 7 -4 50017.9 2173.21 4
 4 7 -4 47774.9 2834.4 3
 4 7 -3 -102.734 207.282 3
 4 7 -3 -23.3177 88.3957 4
 4 7 -2 12493.6 1359.08 3
 4 7 -1 32790.5 2279.8 3
 4 7 0 12177 1339.9 3
 4 7 1 5201.45 880.324 3
 4 7 2 17086.7 1612.31 3
 4 7 3 23666.3 1934.57 3
 4 7 4 4204.96 798.423 3
 4 7 5 7080.19 1054.96 3
 4 7 6 25087.6 2046.76 3
 4 8 -13 2212.32 626.782 3
 4 8 -13 3460.98 819.729 4
 4 8 -12 19438.6 1833.05 4
 4 8 -12 19677.1 1853.67 3
 4 8 -11 18823.1 1747.69 4
 4 8 -11 18330.3 1775.5 3
 4 8 -10 1266.55 478.2 3
 4 8 -10 304.556 303.865 4
 4 8 -9 13164.3 1327.6 4
 4 8 -9 13958.7 1513.95 3
 4 8 -8 29028.1 1949.98 4
 4 8 -8 29714.8 2253.42 3
 4 8 -7 799.514 416.62 3
 4 8 -7 1243.02 386.783 4
 4 8 -6 10750.6 1014.61 4
 4 8 -6 9026 1197.81 3
 4 8 -5 6808.68 735.735 4
 4 8 -5 6261.99 986.447 3
 4 8 -4 13082.5 1457.93 3
 4 8 -3 2930.76 686.649 3
 4 8 -2 30979.7 2292.54 3
 4 8 -1 63403.3 3482.57 3
 4 8 0 4677.82 868.339 3
 4 8 1 27578.6 2183.77 3
 4 8 2 21204.9 1894.34 3
 4 8 3 806.159 388.369 3
 4 8 4 601.643 339.003 3
 4 8 5 8732.59 1213.82 3
 4 9 -11 18807.8 1774.57 4
 4 9 -11 19525.4 1911.75 3
 4 9 -10 66.5045 309.941 3
 4 9 -10 -262.865 308.635 4
 4 9 -9 29296.2 2061.02 4
 4 9 -9 24405.9 2137.55 3
 4 9 -8 19823.8 1609.2 4
 4 9 -8 19798.7 1900.7 3
 4 9 -7 180.786 279.921 3
 4 9 -6 7670.58 1181.94 3
 4 9 -5 13040.4 1511.28 3
 4 9 -4 19042.2 1865.58 3
 4 9 -3 632.214 388.419 3
 4 9 -2 46456 3012.62 3
 4 9 -1 24910.9 2127.64 3
 4 9 0 2768.75 717.317 3
 4 9 1 22538.5 2010.46 3
 4 9 2 3887.23 854.652 3
 4 9 3 1351.42 468.288 3
 4 10 -9 20478.4 2021.91 3
 4 10 -8 6498.31 1132.63 3
 4 10 -7 352.486 344.842 3
 4 10 -6 9120.62 1315.73 3
 4 10 -5 12949 1577.53 3
 4 10 -4 11079.8 1461.61 3
 4 10 -3 420.867 359.987 3
 4 10 -2 47110.8 3148.1 3
 4 10 -1 15804.9 1758.12 3
 4 10 0 6611.19 1121.12 3
 -5 14 -1 -241.958 416.136 2
 -5 14 -1 359.047 390.594 3
 -5 14 -2 19597.6 1995.68 3
 -5 14 -2 20721.3 2155.54 2
 -5 13 4 3312.39 901.139 2
 -5 13 3 1191.82 559.802 2
 -5 13 3 895.283 431.956 3
 -5 13 2 -40.4962 236.981 2
 -5 13 2 639.139 407.39 3
 -5 13 1 26466.5 2151.43 3
 -5 13 1 25338.8 2398.35 2
 -5 13 0 22765.9 2033.67 3
 -5 13 0 21876.4 2188.54 2
 -5 13 -1 11315.7 1528.03 2
 -5 13 -1 9686.3 1326.43 3
 -5 13 -2 41701.7 2872.45 3
 -5 13 -2 35237.7 2746.45 2
 -5 13 -3 3781.15 848.556 2
 -5 13 -3 3769.74 854.856 3
 -5 13 -4 2564.12 695.952 3
 -5 13 -5 858.506 530.839 3
 -5 13 -6 12621.5 1626.35 3
 5 -13 6 11944.1 1459.85 1
 5 -13 7 21936.2 1994.74 1
 -5 13 -7 24583.2 2349.11 3
 -5 12 6 5189.35 1105.41 2
 -5 12 5 18207.6 2047.9 2
 -5 12 4 10087.3 1469.96 2
 -5 12 4 8580.78 1072.52 3
 -5 12 3 547.622 412.774 2
 -5 12 3 406.936 261.392 3
 -5 12 2 6232.94 1127.63 2
 -5 12 2 7033.26 1024.17 3
 -5 12 1 33694.9 2368.23 3
 -5 12 1 33629.7 2627.52 2
 -5 12 0 4473.12 918.641 2
 -5 12 0 3682.97 770.595 3
 -5 12 -1 21813.6 1933.29 3
 -5 12 -1 23286.9 2093.19 2
 -5 12 -2 31229.9 2396.22 3
 -5 12 -2 34228.9 2533.57 2
 -5 12 -3 4999.89 923.929 2
 -5 12 -3 3285.29 759.291 3
 -5 12 -4 907.621 466.23 3
 5 -12 5 9314.48 1238.1 1
 -5 12 -5 9466.49 1352.04 3
 5 -12 6 19889.7 1818.34 1
 -5 12 -6 20764.4 2030.17 3
 -5 12 -7 9372.1 1386.02 3
 5 -12 7 10383.8 1273.02 1
 -5 12 -8 7320.26 1232.41 3
 -5 12 -9 25922.1 2432.65 3
 -5 11 8 20103.2 2220.75 2
 -5 11 7 2816.8 811.472 2
 -5 11 6 16428.6 1923.3 2
 -5 11 5 20371.1 1566.31 3
 -5 11 5 18923.1 1981.03 2
 -5 11 4 7758.22 1234.83 2
 -5 11 4 8311.2 1007.52 3
 -5 11 3 1890.49 691.069 2
 -5 11 3 1583.25 483.699 3
 -5 11 2 16568.5 1518.46 3
 -5 11 2 16905.9 1760.06 2
 -5 11 1 20154.2 1717.62 3
 -5 11 1 20149.9 1892.79 2
 -5 11 0 17419.3 1615.85 3
 -5 11 0 17651.2 1732.88 2
 -5 11 -1 13435 1436.28 3
 -5 11 -1 14520 1529.53 2
 -5 11 -2 54041.1 3133.19 3
 -5 11 -2 52533.6 3075.39 2
 -5 11 -3 11711.9 1387.7 3
 5 -11 3 10783.1 1325.39 1
 -5 11 -3 12847.9 1374.61 2
 -5 11 -4 3438.86 694.666 2
 -5 11 -4 4410.41 870.388 3
 5 -11 4 5271.06 889.435 1
 5 -11 5 39797.4 2581.02 1
 -5 11 -5 35756.1 2630.61 3
 5 -11 6 16539.2 1582.04 1
 -5 11 -6 16671.5 1763.95 3
 -5 11 -7 456.428 366.225 3
 5 -11 7 327.808 258.035 1
 5 -11 8 12444.7 1313.56 1
 -5 11 -8 13737.2 1652.2 3
 -5 11 -9 33128.8 2689.89 3
 -5 11 -10 11570 1585.89 3
 5 -10 -10 7749.72 1311.72 1
 -5 10 10 8164.95 1427.62 2
 5 -10 -9 5532.89 1071.73 1
 -5 10 9 7075.25 1309.95 2
 5 -10 -8 1350.22 559.825 1
 -5 10 8 2839.69 831.534 2
 5 -10 -7 335.414 377.76 1
 -5 10 7 1048.56 495.515 2
 -5 10 6 5869.74 1076.68 2
 -5 10 5 31157.2 2486.57 2
 -5 10 4 17006.1 1415.97 3
 -5 10 4 17379.9 1770.95 2
 -5 10 3 32350.9 2086.41 3
 -5 10 3 35054.7 2512.82 2
 -5 10 2 37182.4 2294.01 3
 -5 10 2 40539.6 2673.62 2
 -5 10 1 190.927 219.901 2
 -5 10 1 1126.85 392.55 3
 -5 10 0 1437.1 468.855 2
 -5 10 0 1046.46 387.472 3
 -5 10 -1 2640.2 634.017 2
 -5 10 -1 4146.94 773.97 3
 5 -10 1 3514.78 746.365 1
 -5 10 -2 44529.2 2728.92 3
 5 -10 2 45376.9 2775.41 1
 -5 10 -2 47688.3 2702.14 2
 -5 10 -3 21390.6 1836.31 3
 5 -10 3 22814.7 1856.32 1
 -5 10 -3 22465.6 1732.81 2
 5 -10 4 27247.1 2043.21 1
 -5 10 -4 27178.8 2138.7 3
 -5 10 -4 30167.1 1973.32 2
 5 -10 5 52284.3 2886.76 1
 -5 10 -5 51271.7 3091.2 3
 -5 10 -5 48716.5 2627.81 2
 -5 10 -6 1987.35 591.753 3
 5 -10 6 2307.2 533.868 1
 -5 10 -7 2849.07 718.347 3
 5 -10 7 2518.92 583.651 1
 5 -10 8 10044.2 1097.42 1
 -5 10 -8 11469.2 1457.67 3
 -5 10 -9 12259.4 1616.29 5
 -5 10 -9 12513.2 1575.05 3
 -5 10 -10 1391.84 563.718 3
 -5 10 -10 2424.84 752.099 5
 -5 10 -11 8300.46 1421.59 5
 -5 10 -11 7715.18 1277.09 3
 5 -9 -11 1610.62 559.154 1
 -5 9 11 1903.88 713.946 2
 5 -9 -10 13695.5 1656.63 1
 -5 9 10 13460.8 1780.83 2
 5 -9 -9 8954.65 1309.69 1
 -5 9 9 8507.16 1394.68 2
 5 -9 -8 3649.52 843.388 1
 -5 9 8 8207.86 1299.93 2
 -5 9 7 132.283 253.68 2
 5 -9 -7 1085.19 488.477 1
 5 -9 -6 26407.1 2187.52 1
 -5 9 6 26381.1 2232.65 2
 5 -9 -5 59634.6 3442.81 1
 -5 9 5 62046.2 3531.82 2
 -5 9 4 454.306 305.549 2
 5 -9 -4 291.258 293.055 1
 -5 9 3 55891.6 2765.75 3
 5 -9 -3 53896.4 3142.42 1
 -5 9 3 52444.3 3071.91 2
 -5 9 2 22462.8 1662.32 3
 5 -9 -2 21265 1847.88 1
 -5 9 2 24327.9 1900.96 2
 -5 9 1 1117.73 376.608 2
 -5 9 1 1513.27 445.15 3
 5 -9 -1 1430.13 484.601 1
 -5 9 0 389.222 241.687 2
 -5 9 0 1002.04 354.69 3
 5 -9 0 932.181 372.974 1
 -5 9 -1 4600.55 751.35 2
 -5 9 -1 6850.75 935.849 3
 5 -9 1 5860.26 910.317 1
 5 -9 2 79273.2 3762.19 1
 -5 9 -2 77482.5 3728.77 3
 -5 9 -2 79045.5 3529.36 2
 -5 9 -3 7632.67 1027.73 3
 5 -9 3 6589.73 990.284 1
 -5 9 -3 6292.29 837.775 2
 5 -9 4 59997.5 3094.56 1
 -5 9 -4 57673.2 3211.64 3
 -5 9 -4 62032.2 2838.06 2
 5 -9 5 47861 2647.25 1
 -5 9 -5 42458.1 2757.74 3
 -5 9 -5 47062 2343.29 2
 -5 9 -6 11034 1388.69 5
 5 -9 6 11800.7 1194.44 1
 -5 9 -6 11283.4 1353.07 3
 -5 9 -6 10235.3 949.89 2
 -5 9 -7 2582.75 686.449 3
 -5 9 -7 1713.35 597.695 5
 5 -9 7 2450.75 519.414 1
 -5 9 -8 26555.9 2305.58 5
 5 -9 8 23275.9 1643.63 1
 -5 9 -8 24931.7 2154.35 3
 -5 9 -9 19777.8 2047.28 5
 -5 9 -9 20492.1 1973.61 3
 -5 9 -10 522.013 337.058 5
 -5 9 -11 19004.4 2104.88 5
 5 -8 -12 5658.49 1055.05 1
 5 -8 -11 1150.16 484.338 1
 5 -8 -10 12386.7 1531.26 1
 -5 8 10 13117.6 1698.71 2
 5 -8 -9 8872.41 1262.39 1
 -5 8 9 6871.03 1188.98 2
 5 -8 -8 4901.18 920.139 1
 -5 8 8 2342.37 678.958 2
 5 -8 -7 8611.88 1190.47 1
 -5 8 7 8567.89 1244.66 2
 5 -8 -6 44394 2830.84 1
 -5 8 6 45383.4 2915.76 2
 5 -8 -5 82289.7 4035.13 1
 -5 8 5 79674.1 3985.85 2
 5 -8 -4 6832.14 999.054 1
 -5 8 4 6634.8 986.61 2
 5 -8 -3 37684.2 2482.67 1
 -5 8 3 40445.2 2474.01 2
 -5 8 2 20820.3 1554.86 3
 5 -8 -2 22205.2 1806.97 1
 -5 8 2 24662.3 1798.88 2
 -5 8 1 2375.45 521.45 3
 5 -8 -1 4045.4 739.492 1
 -5 8 1 2797.76 572.424 2
 -5 8 0 5258.43 769.765 2
 -5 8 0 3836.77 669.427 3
 5 -8 0 5213.1 824.142 1
 5 -8 1 31733.4 2130.02 1
 -5 8 -1 31928 2084.04 3
 -5 8 -1 32146.7 1936.41 2
 5 -8 2 23211.1 1768.22 1
 -5 8 -2 25831.4 1858.02 3
 -5 8 -2 23087.9 1571.32 2
 -5 8 -3 724.138 258.519 2
 -5 8 -3 515.69 321.169 3
 5 -8 3 389.037 311.534 1
 -5 8 -4 15606.5 1539.94 5
 5 -8 4 14524 1330.69 1
 -5 8 -4 17962.9 1584.64 3
 -5 8 -4 15792.8 1159.72 2
 -5 8 -5 78504.4 3882.29 5
 5 -8 5 69845.2 3332.3 1
 -5 8 -5 73609.7 3703.3 3
 -5 8 -5 80733.1 3017.71 2
 -5 8 -6 2390.43 394.043 2
 -5 8 -6 2886.63 677.868 3
 -5 8 -6 2705.5 684.484 5
 5 -8 6 2610.25 532.64 1
 -5 8 -7 27635.3 2270.03 5
 -5 8 -7 26554.5 2142.54 3
 5 -8 7 30601.5 1855.93 1
 -5 8 -8 28082.9 2342.6 5
 5 -8 8 27473.5 1712.93 1
 -5 8 -9 14353.1 1687.67 5
 -5 8 -10 252.534 323.555 5
 -5 8 -11 7822.05 1349.86 5
 -5 8 -12 20158.1 2231.3 5
 5 -7 -13 21241 2044.28 1
 5 -7 -12 13030 1566.99 1
 5 -7 -11 218.286 288.488 1
 5 -7 -10 33563.6 2497.16 1
 5 -7 -9 12097.1 1433.38 1
 -5 7 9 15499.4 1720.9 2
 5 -7 -8 406.185 244.008 1
 -5 7 8 1419.92 567.248 2
 5 -7 -7 15305 1571.74 1
 -5 7 7 20554.4 1863.25 2
 -5 7 6 50699.1 3048.28 2
 5 -7 -6 52476 2297.4 3
 5 -7 -5 1967.46 561.672 1
 -5 7 5 1397.99 478.513 2
 5 -7 -4 13714.3 1407.61 1
 -5 7 4 13189.4 1339.24 2
 5 -7 -3 31360.4 2164.56 1
 -5 7 3 35398.1 2190.01 2
 5 -7 -2 49240.9 2770.99 1
 -5 7 2 50754.3 2647.86 2
 5 -7 -1 1909.43 505.511 1
 -5 7 1 2284.01 485.993 2
 5 -7 0 48095.7 2629.85 1
 -5 7 0 43214 2269.67 2
 5 -7 1 87226.8 3805.36 1
 -5 7 -1 84712.7 3380.18 2
 -5 7 -2 3685.32 535.611 2
 -5 7 -2 3640.23 676.08 5
 5 -7 2 4695.89 747.294 1
 -5 7 -3 27703.9 1963.4 5
 5 -7 3 26030.9 1802.45 1
 -5 7 -3 27266.4 1486.9 2
 -5 7 -4 2176.62 357.387 2
 5 -7 4 2086.58 487.812 1
 -5 7 -5 7797.93 1073.35 5
 5 -7 5 6051.57 794.298 1
 -5 7 -5 6361.01 567.544 2
 5 -7 6 3889.16 627.25 1
 -5 7 -6 4633.26 863.755 5
 -5 7 -6 4413.47 419.641 2
 -5 7 -7 15192.9 1624.35 5
 5 -7 7 15261.2 1221.7 1
 -5 7 -8 58846 3502.95 5
 5 -7 8 56592.2 2611.16 1
 -5 7 -9 2013.77 643.433 5
 -5 7 -10 11757.3 1581.87 5
 -5 7 -11 7277.51 1268.82 5
 -5 7 -12 26461.6 2545.66 5
 5 -6 -13 19522.3 1867.41 1
 5 -6 -12 5419.99 959.168 1
 5 -6 -11 1235.16 478.839 1
 5 -6 -10 33661 2417.04 1
 5 -6 -9 53978.8 3138.65 1
 5 -6 -8 11716.3 1342.81 1
 5 -6 -7 71673 2918.12 5
 5 -6 -7 69675 3546.03 1
 -5 6 7 68401.1 3620.95 2
 5 -6 -7 70849.5 2671.06 3
 5 -6 -6 211.517 152.766 3
 5 -6 -6 297.349 183.779 5
 5 -6 -6 -61.7837 137.357 1
 -5 6 6 -8.48852 171.828 2
 5 -6 -5 3172.48 515.503 5
 5 -6 -5 4381.2 755.539 1
 -5 6 5 4418.43 759.659 2
 5 -6 -4 7098.72 771.741 5
 5 -6 -4 5205.16 819.336 1
 -5 6 4 5614.56 825.647 2
 5 -6 -3 48933.8 2368.72 5
 5 -6 -3 51853.5 2786.01 1
 -5 6 3 49982.7 2623.34 2
 5 -6 -2 89355.6 3570.4 5
 5 -6 -2 90331 3945.62 1
 -5 6 2 92866.2 3739.38 2
 5 -6 -1 397.517 256.394 1
 -5 6 1 223.322 177.531 2
 5 -6 0 112425 4462.17 1
 -5 6 0 110468 4057.85 2
 -5 6 -1 93351 3817.06 5
 5 -6 1 86332.7 3780.83 1
 -5 6 -1 93966 3420.93 2
 -5 6 -2 99.9934 154.5 5
 5 -6 2 -55.0735 127.758 1
 -5 6 -2 111.74 92.9523 2
 -5 6 -3 13384.7 1296.97 5
 -5 6 -3 12469.5 846.653 2
 5 -6 3 13581.7 1195.8 1
 -5 6 -4 33526.3 2201.19 5
 -5 6 -4 31586.2 1362.29 2
 5 -6 4 30761.2 1876.44 1
 -5 6 -5 66114 3431.65 5
 5 -6 5 67588.5 2999.17 1
 -5 6 -6 7125.08 1033.63 5
 5 -6 6 6159.89 764.669 1
 -5 6 -7 90245.8 4339.57 5
 5 -6 7 84917.3 3444.78 1
 -5 6 -8 47149.9 3022.44 5
 5 -6 8 43958.3 2142.03 1
 -5 6 -9 2185.63 685.572 5
 -5 6 -10 10883.2 1492.72 5
 -5 6 -11 22144.4 2226.05 5
 -5 6 -12 17488.4 2048.77 5
 5 -5 -14 3612.43 798.727 1
 5 -5 -13 4082.44 805.814 1
 5 -5 -12 3259.03 716.285 1
 5 -5 -11 5685.19 936.497 1
 5 -5 -10 35940.2 2409.77 1
 5 -5 -9 24029.2 1176.03 3
 5 -5 -9 25315.9 1953.2 1
 5 -5 -8 5970.78 559.368 3
 5 -5 -8 5657.21 894.095 1
 5 -5 -7 21351.9 1214.22 5
 5 -5 -7 20849 1705.32 1
 5 -5 -7 19315.2 1167.28 3
 5 -5 -6 12939.7 938.254 5
 5 -5 -6 12719 957.005 3
 5 -5 -5 12534.4 923.408 5
 5 -5 -5 11657.7 1216.21 1
 5 -5 -5 12241.9 959.735 3
 5 -5 -4 1347.23 311.313 5
 5 -5 -4 881.86 349.328 1
 5 -5 -3 35049.7 1791.96 5
 5 -5 -3 36227.1 2199.86 1
 5 -5 -2 105900 3810.49 5
 -5 5 2 99378.3 3903.59 2
 5 -5 -2 104415 4229.04 1
 5 -5 -1 4871.65 648.761 5
 5 -5 -1 6211.24 823.235 1
 -5 5 1 4227.74 592.745 2
 5 -5 0 172033 5989.11 1
 -5 5 -1 20187.4 1460.56 5
 5 -5 1 18510 1429.93 1
 5 -5 2 515.171 249.267 1
 -5 5 -2 805.217 305.282 5
 -5 5 -3 13162.6 1259.82 5
 5 -5 3 14529.9 1208.15 1
 -5 5 -4 41357.2 2424.87 5
 5 -5 4 36682 2051.15 1
 -5 5 -5 29927.9 2145.96 5
 5 -5 5 36963.9 1997.59 1
 -5 5 -6 4623.53 810.114 5
 5 -5 6 6018.12 724.094 1
 -5 5 -7 77186.5 3955.54 5
 5 -5 7 78418.6 3146 1
 -5 5 -8 15971 1655.66 5
 5 -5 8 11239.2 946.096 1
 -5 5 -9 -102.965 225.284 5
 -5 5 -10 17134.8 1876.03 5
 -5 5 -11 21718.2 2193.62 5
 -5 5 -12 1064.17 604.801 5
 5 -4 -15 15138.9 1751.31 4
 5 -4 -14 7701.19 1082.78 1
 5 -4 -13 6005.69 959.397 1
 5 -4 -12 1684.13 517.671 1
 5 -4 -11 12687 1365.92 1
 5 -4 -10 24343.4 1891.5 1
 5 -4 -9 4442.2 471.27 3
 5 -4 -9 4215.7 752.249 1
 5 -4 -8 8095.58 1021.6 1
 5 -4 -8 8104.38 586.685 5
 5 -4 -8 6941.06 636.145 3
 5 -4 -7 54742.4 2872.65 1
 5 -4 -7 52469.1 1963.82 5
 5 -4 -7 56558.1 2271.54 3
 5 -4 -6 35089.7 2157.74 1
 5 -4 -6 33819.5 1450.32 5
 5 -4 -6 31500.1 1663.99 3
 5 -4 -5 10752.9 1135.78 1
 5 -4 -5 11773.3 797.048 5
 5 -4 -5 12228.2 974.026 3
 5 -4 -4 51400.6 2083.79 5
 5 -4 -4 54632.8 2765.33 1
 5 -4 -3 39207.8 2241.46 1
 5 -4 -3 37763.9 1754.7 5
 5 -4 -2 18204.3 1174.36 5
 5 -4 -2 15692.7 1334.96 1
 5 -4 -1 12921.7 1034.5 5
 5 -4 -1 15753.2 1107.55 2
 5 -4 -1 15577.2 1290.67 1
 5 -4 0 40830.9 2070.54 5
 5 -4 0 40500.3 2213.09 1
 5 -4 1 30729.4 1871.09 1
 -5 4 -2 325.119 194.261 5
 5 -4 2 277.465 163.748 1
 -5 4 -3 58729.3 2834.68 5
 5 -4 3 50017.2 2525.31 1
 -5 4 -4 38495.4 2315.2 5
 5 -4 4 35594.4 1988.01 1
 -5 4 -5 2696.78 596.067 5
 5 -4 5 2990.14 519.992 1
 -5 4 -6 27299 2097.29 5
 5 -4 6 30228.1 1721.55 1
 -5 4 -7 56446.1 3234.78 5
 5 -4 7 55170.8 2455.59 1
 -5 4 -8 8964.95 1234.27 5
 5 -4 8 9048.38 826.453 1
 -5 4 -9 1172.33 469.438 5
 -5 4 -10 23673.8 2219.28 5
 -5 4 -11 25568.3 2401.87 5
 -5 4 -12 429.918 364.738 5
 5 -3 -15 4076.67 915.527 4
 5 -3 -14 30395.2 2206.78 1
 5 -3 -13 6775.99 996.133 1
 5 -3 -12 6270.81 935.028 1
 5 -3 -11 18093.8 1595.44 1
 5 -3 -10 5226.49 816.732 1
 5 -3 -10 6473.21 556.948 3
 5 -3 -9 744.059 323.387 1
 5 -3 -9 769.076 211.758 3
 5 -3 -9 952.515 249.37 3
 5 -3 -8 1181.45 366.108 1
 5 -3 -8 1658.79 323.389 3
 5 -3 -8 1885.44 355.929 3
 5 -3 -7 60067.6 2974.46 1
 5 -3 -7 55753.1 1692.5 5
 5 -3 -6 40886.8 1979.51 3
 5 -3 -6 42242.2 1436.98 5
 5 -3 -6 41120.5 2366.04 1
 5 -3 -5 20730.5 1578.82 1
 5 -3 -5 21703.5 985.026 5
 5 -3 -4 97812.9 4038.27 1
 5 -3 -4 99260.8 3173.46 5
 5 -3 -3 11032.4 1097.58 1
 5 -3 -3 12453 836.067 5
 5 -3 -2 3160.54 494.545 2
 5 -3 -2 3404.47 460.756 5
 -5 3 2 3234.97 447.186 5
 5 -3 -2 2444.99 516.333 1
 5 -3 -1 455.721 168.334 2
 5 -3 -1 475.722 202.179 5
 -5 3 1 715.056 225.237 5
 5 -3 -1 606.183 242.263 1
 5 -3 0 70518.4 3110.18 1
 5 -3 0 68225 2575.96 2
 5 -3 0 70734.6 2888.74 5
 5 -3 1 57851.5 2806.61 1
 5 -3 1 65334.6 2280.72 2
 -5 3 -2 15874.7 1309.06 5
 5 -3 2 20133.6 1423.37 1
 -5 3 -3 84805.8 3648.35 5
 5 -3 3 82890.9 3413.65 1
 -5 3 -4 35143.4 2193.65 5
 5 -3 4 31817.8 1847.32 1
 5 -3 5 2852.09 496.267 1
 -5 3 -5 2616.98 599.839 5
 -5 3 -6 1260.5 428.334 5
 5 -3 6 1890.39 408.001 1
 -5 3 -7 20191.4 1838.4 5
 5 -3 7 22047.2 1386.95 1
 -5 3 -8 38427.2 2695.21 5
 -5 3 -9 7196.96 1179.39 5
 -5 3 -10 40070.4 2971.37 5
 -5 3 -11 20427.7 2140.93 5
 -5 3 -12 2634.29 843.129 5
 5 -2 -15 2887.22 764.996 4
 5 -2 -14 32488.7 2216.91 1
 5 -2 -13 5396.66 849 1
 5 -2 -12 14697.4 1430.66 1
 5 -2 -11 36802.5 2334.52 1
 5 -2 -11 37865 1609.21 3
 5 -2 -10 11362.1 1217.42 1
 5 -2 -10 12555.8 874.099 3
 5 -2 -9 2593.85 419.842 3
 5 -2 -9 2234.37 536.512 1
 5 -2 -8 18540.2 1206.39 3
 5 -2 -8 20034.9 1584.43 1
 5 -2 -7 102629 3869.86 3
 5 -2 -7 123085 4590.52 1
 5 -2 -6 9701.87 1058.18 1
 5 -2 -5 63255 3037.65 1
 5 -2 -4 58671.8 2878.34 1
 5 -2 -3 1555.57 280.601 5
 -5 2 3 1721.5 296.82 5
 5 -2 -3 1715.43 440.942 1
 5 -2 -2 978.123 241.941 5
 -5 2 2 1088.51 265.341 5
 5 -2 -2 1257.24 346.289 1
 5 -2 -2 1607.2 338.797 2
 -5 2 1 6014.64 647.83 5
 5 -2 -1 6667.85 822.755 1
 5 -2 -1 5585.83 604.461 2
 5 -2 -1 6547.26 671.242 5
 5 -2 0 133940 4350.57 2
 5 -2 0 134403 4686.63 5
 5 -2 1 19456.3 1418.05 1
 5 -2 1 17122.6 936.414 2
 -5 2 -2 46958.8 2427.6 5
 5 -2 2 42596.2 2290.34 1
 5 -2 2 48248.6 1643.7 2
 -5 2 -3 72642 3395.49 5
 5 -2 3 81158.7 3298.32 1
 -5 2 -4 15326 1387.74 5
 5 -2 4 13351.2 1128.26 1
 -5 2 -5 5245.32 839.498 5
 5 -2 5 5880.47 719.29 1
 -5 2 -6 10951 1270.36 5
 5 -2 6 8821.6 886.927 1
 -5 2 -7 34762.8 2481.36 5
 -5 2 -8 6404.06 1061.6 5
 -5 2 -9 13031.5 1588.98 5
 -5 2 -10 39804.5 2995.7 5
 -5 2 -11 13390.7 1738.35 5
 -5 2 -12 3917.96 965.314 5
 5 -1 -15 9008.02 1318.64 4
 5 -1 -14 36841.2 2669.47 4
 5 -1 -14 33444.6 2223.89 1
 5 -1 -13 -63.9567 191.94 1
 5 -1 -12 26119.6 1889.17 1
 5 -1 -11 14259.7 1349.4 1
 5 -1 -11 13693.8 955.472 3
 5 -1 -10 2138.5 387.464 3
 5 -1 -10 3624.61 652.381 1
 5 -1 -9 1285.76 323.899 3
 5 -1 -9 749.959 329.432 1
 5 -1 -8 22329.9 1397.04 3
 5 -1 -8 22531.3 1679.82 1
 5 -1 -7 77679 3149.99 3
 5 -1 -7 79048.7 3521.53 1
 5 -1 -6 2830.42 586.556 1
 5 -1 -6 2391.25 470.936 3
 5 -1 -5 78740.5 3463.78 1
 -5 1 4 71078.3 2335.15 5
 5 -1 -4 72551 3249.74 1
 -5 1 3 1827.51 293.044 5
 5 -1 -3 3354.94 605.954 1
 -5 1 2 2558.08 390.337 5
 5 -1 -2 1995.1 469.288 1
 -5 1 1 14482.5 1056.05 5
 5 -1 -1 16029.7 1292.7 1
 5 -1 0 48346.7 2454.16 1
 5 -1 1 8458.95 908.662 1
 -5 1 -2 38589.8 2138.53 5
 5 -1 2 33775.1 1973.24 1
 -5 1 -3 50832.9 2632.6 5
 5 -1 3 52553.2 2475.05 1
 5 -1 3 45949.2 1576.79 2
 -5 1 -4 8884.56 1069.8 5
 5 -1 4 9735.02 957.11 1
 -5 1 -5 12193.6 1311.89 5
 5 -1 5 12208.6 1077.44 1
 -5 1 -6 81040.9 3968.45 5
 -5 1 -7 12937.9 1471.83 5
 -5 1 -8 609.188 407.001 5
 -5 1 -9 11224.7 1468.73 5
 -5 1 -10 24462 2317.38 5
 -5 1 -11 2570.04 781.079 5
 -5 1 -12 80.2985 290.409 5
 5 0 -16 2841.08 758.888 4
 5 0 -15 20215.2 2006.13 4
 5 0 -14 14481.6 1373.02 1
 5 0 -14 16045.2 1721.95 4
 5 0 -13 64.5125 165.615 1
 5 0 -13 555.498 341.45 4
 5 0 -12 16509.3 1454.06 1
 5 0 -12 16226.7 1111.01 3
 5 0 -11 14048.1 1335.68 1
 5 0 -11 14643.3 1075.45 3
 5 0 -10 2554.96 454.787 3
 5 0 -10 9918.31 1101.15 1
 5 0 -9 4121.56 714.518 1
 5 0 -9 4652.18 621.801 3
 5 0 -8 54056 2483.86 3
 5 0 -8 53193.4 2772.94 1
 5 0 -7 38073.9 1999.98 3
 5 0 -7 34688.2 2138.06 1
 5 0 -6 12539.3 1093.67 3
 5 0 -6 13170.7 1231.46 1
 -5 0 5 38778.7 1341.59 5
 5 0 -5 42337.2 2204.94 3
 5 0 -5 44496.3 2371.95 1
 -5 0 4 26072.8 1179.69 5
 5 0 -4 29225.4 1785.41 3
 5 0 -4 25050.5 1733.66 1
 -5 0 3 48383 1917.44 5
 5 0 -3 41831 2352.1 1
 -5 0 2 30789 1580.13 5
 5 0 -2 33035.2 1972.6 1
 5 0 -1 131732 4852.84 1
 5 0 0 4828.82 698.537 1
 -5 0 -1 3582.31 584.617 5
 5 0 1 5149.65 712.857 1
 5 0 2 22337.8 1567.23 1
 -5 0 -2 25512.4 1727.22 5
 5 0 3 36443.4 2073.24 1
 -5 0 -3 38847.5 2297.14 5
 -5 0 -4 27574.8 1981.79 5
 5 0 5 17688.9 669.113 2
 -5 0 -5 20100.3 1721.9 5
 -5 0 -6 74938.4 3834.13 5
 -5 0 -7 3909.9 817.197 5
 -5 0 -8 4301.48 899.402 5
 -5 0 -9 17662.1 1889.42 5
 -5 0 -10 17215.2 1958.35 5
 -5 0 -11 3946.99 958.119 5
 5 1 -16 16008 1849.08 4
 5 1 -15 4446.34 946.99 4
 5 1 -14 3145.58 773.772 4
 5 1 -14 2917.48 598.843 1
 5 1 -13 106.526 217.545 4
 5 1 -13 98.9733 213.812 1
 5 1 -12 23524.2 1746.41 1
 5 1 -12 22101.9 1440.33 3
 5 1 -11 29826.9 2018.26 1
 5 1 -11 35921.1 1904.26 3
 5 1 -10 2819.29 586.877 1
 5 1 -10 1686.68 399.838 3
 5 1 -9 16232.4 1413.2 1
 5 1 -9 18909.9 1355.51 3
 5 1 -8 17926.1 1479.48 1
 5 1 -8 19363.9 1390.38 3
 5 1 -7 16667.7 1301.31 3
 5 1 -7 15958.6 1374.54 1
 5 1 -6 6763.96 874.415 1
 5 1 -6 7182.03 845.353 3
 5 1 -5 11755 1107.64 3
 5 1 -5 12157 1171.85 1
 -5 -1 5 12118.5 692.296 5
 5 1 -4 92075 3809.44 3
 -5 -1 4 86929.8 3035.16 5
 5 1 -3 31492.1 1973.2 3
 5 1 -3 34150.8 2038.66 1
 -5 -1 3 30976.8 1540.97 5
 5 1 -2 75837.1 3492.34 3
 5 1 -2 83951.7 3542.06 1
 -5 -1 2 80963.6 3081.27 5
 5 1 -1 122494 4656.91 1
 5 1 0 5703.76 782.478 1
 5 1 1 7822.15 924.85 1
 -5 -1 -1 9072.93 967.489 5
 5 1 2 28264.1 1822 1
 -5 -1 -2 28741.5 1904.41 5
 -5 -1 -3 50581 2778.74 5
 -5 -1 -4 20823.1 1737.45 5
 5 1 5 33890.4 1461.06 2
 -5 -1 -5 34413 2391.82 5
 -5 -1 -6 91907.5 4463.82 5
 -5 -1 -7 1810.95 591.222 5
 -5 -1 -8 13175.5 1628.88 5
 -5 -1 -9 5160.42 1036.1 5
 -5 -1 -10 20095.1 2150.1 5
 5 2 -15 3551.41 811.36 4
 5 2 -14 2921.2 734.947 4
 5 2 -14 2905.02 598.468 1
 5 2 -13 823.603 298.863 3
 5 2 -13 520.312 360.689 4
 5 2 -13 669.01 286.667 1
 5 2 -12 23459.3 1752.48 1
 5 2 -12 24749.2 2034.47 4
 5 2 -12 23762.9 1606.14 3
 5 2 -11 50230.9 2683.37 1
 5 2 -11 50995.5 2906.45 4
 5 2 -11 44072.2 2361 3
 5 2 -10 4946.94 710.827 3
 5 2 -10 3776.62 683.603 1
 5 2 -9 76822.3 3548.34 1
 5 2 -9 78968.3 3381.53 3
 5 2 -8 899.55 334.049 3
 5 2 -8 273.612 241.612 1
 -5 -2 7 423.544 82.2228 5
 -5 -2 7 252.49 64.8418 5
 5 2 -7 276.364 190.9 3
 5 2 -7 39.2518 157.312 1
 5 2 -6 1814.37 443.086 3
 5 2 -6 2328.65 529.908 1
 -5 -2 6 2976.56 317.274 5
 5 2 -5 39646.6 2258.05 3
 5 2 -5 34952.4 2179.35 1
 -5 -2 5 41579.2 1680.03 5
 5 2 -4 69787.9 3207.86 3
 5 2 -4 68439.5 3199.57 1
 -5 -2 4 65963.4 2563.05 5
 -5 -2 3 112.987 148.5 5
 5 2 -3 250.33 271.701 3
 5 2 -3 587.384 304.495 1
 5 2 -2 82387.5 3703.11 3
 5 2 -2 84446.2 3664.11 1
 5 2 -1 72496.9 3436 3
 5 2 -1 75396.5 3373.02 1
 5 2 0 11197.7 1191.37 3
 -5 -2 0 10725.9 1051.83 5
 5 2 1 35126.4 2240.4 3
 -5 -2 -1 32544.3 2038.26 5
 -5 -2 -2 2648.64 572.071 5
 5 2 2 2326.78 555.773 3
 -5 -2 -3 3245.88 658.921 5
 5 2 3 3036.54 647.97 3
 -5 -2 -4 118.491 212.588 5
 -5 -2 -5 20499.4 1855.05 5
 -5 -2 -6 26579.3 2207.98 5
 -5 -2 -7 1149.33 463.226 5
 5 2 7 923.164 413.886 3
 -5 -2 -8 5808.8 1081.73 5
 5 2 8 6228.55 1010.6 3
 -5 -2 -9 10946.7 1575.14 5
 5 2 9 9801.77 1290.01 3
 5 2 10 14632.8 1596.45 3
 -5 -2 -10 15394.2 1941.89 5
 5 3 -15 13585.4 1636.46 4
 5 3 -14 5633.78 1046.9 4
 5 3 -13 9902.56 1291 4
 5 3 -13 6482.36 908.709 1
 5 3 -13 8960.67 991.968 3
 5 3 -12 41482.8 2439.63 1
 5 3 -12 39576.8 2665.53 4
 5 3 -12 42755.1 2359.82 3
 5 3 -11 7487.72 900.09 3
 5 3 -11 6352.95 967.768 4
 5 3 -11 6919.3 936.931 1
 5 3 -10 16965.3 1469.38 1
 5 3 -10 13919.8 1416.4 4
 5 3 -10 15342.6 1341.28 3
 5 3 -9 44107.2 2512.22 1
 5 3 -9 44207.6 2448.08 3
 5 3 -8 23257.3 1730.67 1
 -5 -3 8 21568.1 935.454 5
 5 3 -7 2903.82 579.197 3
 5 3 -7 3853.95 701.418 1
 5 3 -6 26290.5 1854.03 3
 5 3 -6 28851.2 1947.83 1
 5 3 -5 35124.9 2184.71 3
 5 3 -5 38767.9 2298.66 1
 5 3 -4 17047.2 1464.07 3
 5 3 -4 14941.9 1363.95 1
 5 3 -3 3625.14 674 3
 5 3 -2 48398 2684.02 3
 5 3 -1 25912.6 1892.99 3
 -5 -3 0 263.888 296.592 5
 5 3 0 -34.519 198.223 3
 -5 -3 -1 4619.61 758.616 5
 5 3 1 3974.79 730.142 3
 5 3 2 51179.2 2904.35 3
 -5 -3 -2 49250.7 2822.17 5
 5 3 3 29327.4 2131.24 3
 -5 -3 -3 30466.6 2206.53 5
 5 3 4 18102.3 1670.97 3
 -5 -3 -4 16412 1639.8 5
 5 3 5 37712.8 2510.68 3
 -5 -3 -5 34591.4 2561.61 5
 5 3 6 14623 1532.97 3
 -5 -3 -6 18178.1 1864.49 5
 -5 -3 -7 662.912 441.706 5
 5 3 7 2174.94 610.22 3
 5 3 8 15583.9 1617.52 3
 -5 -3 -8 14407.3 1793.68 5
 5 3 9 29084.1 2303.75 3
 -5 -3 -9 32492.9 2822.34 5
 5 4 -15 9308.92 1353.16 4
 5 4 -14 174.521 265.714 4
 5 4 -13 14733.6 1621.11 4
 5 4 -13 16007.9 1436.82 3
 5 4 -12 13656.5 1491.16 4
 5 4 -12 13340.5 1304.37 3
 5 4 -11 454.526 294.528 3
 5 4 -11 159.863 215.436 4
 5 4 -10 3559.31 669.435 3
 5 4 -10 1922.71 531.056 4
 5 4 -9 22431.8 1747.08 4
 5 4 -9 22195.7 1720.46 3
 5 4 -8 86252.7 3838.85 4
 5 4 -8 92201.6 3990.52 3
 5 4 -7 3351.64 682.972 3
 5 4 -6 41159.7 2456.31 3
 5 4 -5 14441 1375.74 3
 5 4 -4 132.58 273.688 3
 5 4 -3 4697.76 787.017 3
 5 4 -2 15355.1 1453.54 3
 5 4 -1 55999.7 3044.45 3
 5 4 0 597.887 313.161 3
 5 4 1 70622.4 3561.56 3
 5 4 2 38170.4 2496.25 3
 -5 -4 -2 40894.7 2618.07 5
 -5 -4 -3 1758.57 558.136 5
 5 4 3 1373.22 472.024 3
 -5 -4 -4 3248.57 755.93 5
 5 4 4 3899.9 806.316 3
 5 4 5 23310.1 1961.49 3
 -5 -4 -5 21984.1 2062.6 5
 5 4 6 15196.9 1571.77 3
 -5 -4 -6 12690.1 1619.24 5
 -5 -4 -7 383.373 394.607 5
 5 4 7 -10.7047 218.27 3
 5 4 8 18652.7 1792.05 3
 -5 -4 -8 17341.4 2035.12 5
 5 5 -14 9057.6 1309.69 4
 5 5 -14 9465.31 1157.1 3
 5 5 -13 12890.4 1518.2 4
 5 5 -13 13004.7 1371.39 3
 5 5 -12 8364.12 1082.64 3
 5 5 -12 8655.72 1194.55 4
 5 5 -11 2930.5 638.592 3
 5 5 -11 2421.9 637.15 4
 5 5 -10 1547.93 479.441 3
 5 5 -10 1426.74 460.584 4
 5 5 -9 52071.8 2857.87 4
 5 5 -9 54833 3004.56 3
 5 5 -8 30106 2001.41 4
 5 5 -8 31219.1 2159.69 3
 5 5 -7 19703.3 1515.4 4
 5 5 -7 20470.7 1720.97 3
 5 5 -6 72250.5 3123.64 4
 5 5 -6 66209.6 3443.9 3
 5 5 -5 4506.57 808.603 3
 5 5 -5 3035.19 537.73 4
 5 5 -4 8492.02 829.446 4
 5 5 -4 8272.81 1081.21 3
 5 5 -3 1009.91 403.102 3
 5 5 -3 870.706 256.376 4
 5 5 -2 14322.5 1447.34 3
 5 5 -2 15227.8 985.395 4
 5 5 -1 42514.1 2645.49 3
 5 5 -1 40816.5 1703.77 4
 5 5 0 4833.52 848.177 3
 5 5 1 73090 3723.67 3
 5 5 2 10263.2 1254.23 3
 5 5 3 4329.3 837.091 3
 5 5 4 12069.8 1422.03 3
 -5 -5 -4 14980 1690.57 5
 5 5 5 15404.2 1594.73 3
 -5 -5 -5 13234.2 1682.71 5
 -5 -5 -6 4219 962.71 5
 5 5 6 5217.42 947.451 3
 -5 -5 -7 3647.46 941.555 5
 5 5 7 4645.84 895.547 3
 5 6 -13 11841.1 1478.43 4
 5 6 -13 10039.4 1255.72 3
 5 6 -12 -104.233 208.212 3
 5 6 -12 -59.2142 195.914 4
 5 6 -11 753.982 366.586 3
 5 6 -11 287.491 269.577 4
 5 6 -10 4290.3 818.009 3
 5 6 -10 2380.65 600.314 4
 5 6 -9 21904 1741.23 4
 5 6 -9 23322.6 1916 3
 5 6 -8 14026 1316.21 4
 5 6 -8 14404.6 1497.57 3
 5 6 -7 17967.7 1437.36 4
 5 6 -7 17862 1669.63 3
 5 6 -6 46767.9 2395.99 4
 5 6 -6 47709 2876.26 3
 5 6 -5 3090.76 695.038 3
 5 6 -5 4093.16 600.838 4
 5 6 -4 3356.53 708.642 3
 5 6 -4 3754.18 537.708 4
 5 6 -3 9323.98 781.495 4
 5 6 -3 8945.89 1181.05 3
 5 6 -2 56226.5 3216.06 3
 5 6 -1 7912.34 1113.5 3
 5 6 0 12524.6 1421.09 3
 5 6 1 36936.2 2557.56 3
 5 6 2 10881.4 1331.94 3
 5 6 3 2721.04 708.676 3
 5 6 4 17725 1758.74 3
 -5 -6 -4 16041.1 1840.32 5
 -5 -6 -5 25914.7 2427.38 5
 5 6 5 24351.8 2106.17 3
 -5 -6 -6 5613.14 1143.58 5
 5 6 6 4375.92 893.952 3
 5 7 -12 6642.71 1067.67 3
 5 7 -12 8125.3 1182.07 4
 5 7 -11 262.336 254.589 3
 5 7 -11 611.179 421.259 4
 5 7 -10 22541.2 1861.8 4
 5 7 -10 21259 1911.16 3
 5 7 -9 19439.3 1650.36 4
 5 7 -9 16561.6 1697 3
 5 7 -8 1851.97 579.83 3
 5 7 -8 1325.56 396.954 4
 5 7 -7 10602.7 1078.22 4
 5 7 -7 10087 1294.74 3
 5 7 -6 18093 1372.05 4
 5 7 -6 18251.9 1756.38 3
 5 7 -5 10896.3 985.148 4
 5 7 -5 12692.6 1470.71 3
 5 7 -4 1136.7 536.454 3
 5 7 -3 44487.7 2886 3
 5 7 -2 21664.1 1948.83 3
 5 7 -1 1729.76 575.626 3
 5 7 0 12103 1447.95 3
 5 7 1 16022.6 1687.6 3
 5 7 2 14266.9 1596.22 3
 5 7 3 444.831 380.453 3
 5 7 4 33247.9 2576.76 3
 5 8 -11 5271.95 980.204 3
 5 8 -11 6138.09 1017.99 4
 5 8 -10 15623.9 1537.27 4
 5 8 -10 11817.8 1489.68 3
 5 8 -9 7747.71 1198.16 3
 5 8 -9 8628.92 1078.9 4
 5 8 -8 877.4 449.198 3
 5 8 -8 368.111 288.979 4
 5 8 -7 3352.88 787.741 3
 5 8 -6 20162.5 1930.32 3
 5 8 -5 8619.03 1247.25 3
 5 8 -4 22890.1 2097.17 3
 5 8 -3 34631.8 2608.54 3
 5 8 -2 911.338 467.879 3
 5 8 -1 3026.55 769.746 3
 5 8 0 3107.29 778.13 3
 5 8 1 12002.1 1506.45 3
 5 8 2 15397.6 1734.2 3
 5 9 -8 4426.69 949.975 3
 5 9 -7 3356.7 838.098 3
 5 9 -6 23642.4 2192.74 3
 5 9 -5 3413.65 837.052 3
 5 9 -4 20421.7 2036.83 3
 5 9 -3 28509.6 2428.86 3
 5 9 -2 388.59 351.632 3
 5 9 -1 11114 1497.64 3
 -6 13 2 32877.1 2458.63 3
 6 -13 -2 30704.5 2753.34 1
 -6 13 2 33613.6 2806.96 2
 -6 13 1 1687.88 639.975 2
 -6 13 1 1527.86 566.545 3
 6 -13 -1 809.357 438.701 1
 -6 13 0 23139.8 2109.43 3
 6 -13 0 23297 2299.16 1
 -6 13 0 25880.4 2324.26 2
 -6 13 -1 4802.15 988.922 2
 -6 13 -1 5718.75 1044.49 3
 6 -13 1 3651.23 916.621 1
 6 -13 2 989.566 523.854 1
 -6 13 -2 769.754 440.56 2
 -6 13 -2 831.508 407.762 3
 -6 13 -3 263.528 272.103 2
 -6 13 -3 855.174 464.246 3
 6 -13 3 -393.849 336.093 1
 -6 13 -4 10729.5 1506.28 3
 6 -13 4 8024.81 1264.73 1
 6 -12 -5 6419.28 1215.29 1
 -6 12 5 8017.24 1342.83 2
 -6 12 4 602.503 428.002 2
 6 -12 -4 1467.59 611.013 1
 -6 12 3 30168.6 2217 3
 6 -12 -3 30530.2 2629.49 1
 -6 12 3 24350.8 2350.51 2
 -6 12 2 13800 1500.45 3
 6 -12 -2 16789.5 1898.34 1
 -6 12 2 16301.3 1806.91 2
 -6 12 1 1145.91 503.04 2
 -6 12 1 947.37 431.885 3
 6 -12 -1 807.861 492.032 1
 -6 12 0 24136.1 2094.88 3
 6 -12 0 25636.8 2315.78 1
 -6 12 0 24375.2 2162.24 2
 6 -12 1 19933.5 2000.27 1
 -6 12 -1 18336.4 1835.11 3
 -6 12 -1 15577.4 1670.29 2
 -6 12 -2 -120.524 220.482 2
 -6 12 -2 31.4795 250.982 3
 6 -12 2 529.595 391.789 1
 6 -12 3 2436.78 706.12 1
 -6 12 -3 3720.37 762.774 2
 -6 12 -3 4729.94 927.245 3
 6 -12 4 29361.1 2394.33 1
 -6 12 -4 31837.3 2589.09 3
 -6 12 -5 11039.8 1509.45 3
 6 -12 5 10356.3 1380.34 1
 6 -12 6 2506.34 641.283 1
 -6 12 -6 1979.12 676.69 3
 -6 12 -7 14148.7 1767.57 3
 6 -12 7 10305.1 1326.89 1
 6 -11 -7 21410.9 2237.58 1
 -6 11 7 22674.8 2346.16 2
 6 -11 -6 9114.36 1437.75 1
 -6 11 6 10791.6 1572.2 2
 6 -11 -5 1090.11 547.501 1
 -6 11 5 924.009 523.997 2
 6 -11 -4 14994.2 1789.62 1
 -6 11 4 17287.2 1877.09 2
 -6 11 3 13852.7 1615.38 2
 6 -11 -3 11469.8 1536.74 1
 -6 11 2 2643.94 707.264 2
 6 -11 -2 2165.9 634.887 1
 -6 11 1 694.751 375.88 2
 -6 11 1 713.688 396.711 3
 6 -11 -1 685.835 338.99 1
 6 -11 0 30565.5 2459.07 1
 -6 11 0 32669.2 2382.25 3
 -6 11 0 29218.4 2258.77 2
 6 -11 1 31589 2496.77 1
 -6 11 -1 34444.5 2488.25 3
 -6 11 -1 32698.2 2331.83 2
 -6 11 -2 1499 491.262 2
 -6 11 -2 784.036 393.529 3
 6 -11 2 1000.59 405.9 1
 6 -11 3 13676.4 1548.71 1
 -6 11 -3 12506.1 1499.16 3
 -6 11 -3 12896.7 1345.85 2
 -6 11 -4 9632.23 1348.74 3
 6 -11 4 13566.7 1531.05 1
 6 -11 5 750.948 424.797 1
 -6 11 -5 866.153 468.268 3
 -6 11 -6 26.5098 265.778 3
 6 -11 6 405.751 293.081 1
 6 -11 7 15157.9 1539.56 1
 -6 11 -7 17257.6 1910.11 3
 -6 11 -8 29402.1 2602.67 3
 6 -10 -9 14619.9 1816.68 1
 -6 10 9 12428.5 1762.03 2
 6 -10 -8 7937.04 1352.7 1
 -6 10 8 8000.71 1365.95 2
 6 -10 -7 65406 4002.4 1
 -6 10 7 67440.5 4134.83 2
 6 -10 -6 5714.62 1089.28 1
 -6 10 6 7318.68 1227.95 2
 6 -10 -5 19163.4 1977.52 1
 -6 10 5 22984.6 2134.45 2
 6 -10 -4 18171.5 1894.33 1
 -6 10 4 17644.6 1829.34 2
 6 -10 -3 4670.86 935.91 1
 -6 10 3 5566.96 971.997 2
 6 -10 -2 3777.57 854.563 1
 -6 10 2 3866.13 770.598 2
 -6 10 1 6251.11 975.013 2
 6 -10 -1 5141.23 944.782 1
 6 -10 0 44378.1 2930.69 1
 -6 10 0 42476 2638.17 2
 6 -10 1 13585.6 1520.84 1
 -6 10 -1 18300.1 1702.23 3
 -6 10 -1 15418.8 1464.34 2
 -6 10 -2 7882.28 1143.66 3
 6 -10 2 8128.8 1156.41 1
 -6 10 -2 8627.24 1045.8 2
 6 -10 3 44246.6 2816.34 1
 -6 10 -3 42956.3 2858.94 3
 -6 10 -3 41296.8 2395.2 2
 6 -10 4 15678.5 1577.92 1
 -6 10 -4 15751.4 1677.73 3
 -6 10 -4 15502.9 1309.06 2
 -6 10 -5 234.474 268.019 3
 6 -10 5 676.903 359.991 1
 6 -10 6 6481.63 965.593 1
 6 -10 7 24024.1 1881.98 1
 -6 10 -8 15113.6 1850.43 5
 -6 10 -9 2512.31 781.083 5
 6 -9 -10 4954.22 1050.59 1
 6 -9 -9 16788.6 1892.3 1
 -6 9 9 18192.4 2070.1 2
 6 -9 -8 2336.72 719.404 1
 -6 9 8 2652.82 809.258 2
 6 -9 -7 89332.2 4682.84 1
 -6 9 7 88570.9 4722.87 2
 6 -9 -6 17169.3 1836.45 1
 -6 9 6 16306.5 1788.28 2
 6 -9 -5 20384.9 1989.98 1
 -6 9 5 24534.2 2129.66 2
 6 -9 -4 9270.83 1297.18 1
 -6 9 4 7335.87 1098.11 2
 6 -9 -3 5126.6 946.458 1
 -6 9 3 4311.19 833.002 2
 6 -9 -2 6608.71 1056.2 1
 -6 9 2 6171.23 950.652 2
 -6 9 1 5587.86 879.802 2
 6 -9 -1 5481.63 935.418 1
 6 -9 0 42810.9 2753.57 1
 -6 9 0 40176.6 2441.93 2
 6 -9 1 25612.8 2046.78 1
 -6 9 -1 23157.7 1713.35 2
 6 -9 2 9760.19 1222.72 1
 -6 9 -2 9450.28 1007.19 2
 6 -9 3 27089.8 2086.69 1
 -6 9 -3 29876.2 1811.31 2
 6 -9 4 32724.3 2263.17 1
 -6 9 -4 32880.2 1848.37 2
 6 -9 5 14563.6 1434.63 1
 -6 9 -5 14902.9 1647.58 5
 -6 9 -6 35308.8 2704.73 5
 6 -9 6 37343.7 2354.78 1
 -6 9 -7 58152 3597.56 5
 6 -9 7 50984.9 2823.27 1
 -6 9 -8 5122.57 1094.32 5
 -6 9 -9 7034.84 1261.02 5
 -6 9 -10 31665.3 2830.28 5
 6 -8 -11 3001.8 783.319 1
 6 -8 -10 9721.19 1394.88 1
 6 -8 -9 824.81 457.936 1
 6 -8 -8 7032.42 1165.35 1
 6 -8 -7 14173.9 1627.06 1
 -6 8 7 13535 1598.29 2
 6 -8 -6 6339.89 1073.3 1
 -6 8 6 6848.81 1102.34 2
 6 -8 -5 10400.1 1338.57 1
 -6 8 5 9109.51 1223.52 2
 6 -8 -4 22814.8 2016.95 1
 -6 8 4 26559.3 2067.19 2
 6 -8 -3 21880.8 1916.92 1
 -6 8 3 20484.4 1761.79 2
 6 -8 -2 137.7 245.354 1
 -6 8 2 -63.9885 158.425 2
 6 -8 -1 26561.4 2098.86 1
 -6 8 1 27964.5 1937.54 2
 6 -8 0 36413.3 2447.59 1
 -6 8 0 37712.4 2219.71 2
 6 -8 1 4641.11 821.996 1
 -6 8 -1 3236.41 576.227 2
 6 -8 2 11635.4 1294.74 1
 -6 8 -2 14489 1166.9 2
 6 -8 3 20340.6 1719.81 1
 -6 8 -3 24960.4 1982.7 5
 -6 8 -3 22516.5 1437.27 2
 -6 8 -4 18985.8 1752.58 5
 -6 8 -4 17380.3 1140.92 2
 6 -8 4 14207.7 1404.75 1
 6 -8 5 5875.58 882.714 1
 -6 8 -5 5035.23 928.818 5
 -6 8 -6 47217.8 3060.7 5
 6 -8 6 42428 2500.5 1
 -6 8 -7 9289.9 1343.18 5
 6 -8 7 6705.6 896.813 1
 -6 8 -8 291.749 310.346 5
 -6 8 -9 3947.14 945.548 5
 -6 8 -10 26549.3 2553.22 5
 6 -7 -12 9987.07 1424.45 1
 6 -7 -11 18842 1909.93 1
 6 -7 -10 7019.1 1163.3 1
 6 -7 -9 8398.35 1229.48 1
 6 -7 -8 18142.7 1802.6 1
 6 -7 -7 7812.67 1149.45 1
 6 -7 -6 705.322 440.117 1
 6 -7 -5 16481.6 1650.99 1
 6 -7 -4 51565.4 3058.46 1
 -6 7 4 51516.8 2911.26 2
 6 -7 -3 21825.7 1870.5 1
 -6 7 3 24590.5 1830.21 2
 6 -7 -2 21097.5 1797.34 1
 -6 7 2 20914.8 1630.16 2
 6 -7 -1 69089.7 3487.59 1
 -6 7 1 64568.2 3063.27 2
 6 -7 0 4584.13 815.43 1
 -6 7 0 6060.35 761.854 2
 6 -7 1 935.966 366.092 1
 -6 7 -1 1020.54 307.939 2
 -6 7 -2 7506.04 999.431 5
 6 -7 2 6549.03 931.671 1
 -6 7 -2 5934.79 688.66 2
 -6 7 -3 97860.4 4362.28 5
 6 -7 3 93160.7 4138.14 1
 6 -7 4 3672.11 681.262 1
 -6 7 -4 3472.42 738.017 5
 -6 7 -5 31378.3 2352.7 5
 6 -7 5 29186.9 1992.92 1
 -6 7 -6 11552.7 1435.06 5
 6 -7 6 11436.8 1169.81 1
 -6 7 -7 10678.4 1436.26 5
 6 -7 7 12271.3 1180.7 1
 -6 7 -8 2427.25 711.137 5
 -6 7 -9 4014.85 933.624 5
 -6 7 -10 32238.6 2811.7 5
 -6 7 -11 19114.6 2203.28 5
 6 -6 -13 1254.92 566.49 1
 6 -6 -12 27939.3 2340.4 1
 6 -6 -11 23663.5 2121.01 1
 6 -6 -10 126.66 258.706 1
 6 -6 -9 20127.3 1878.22 1
 6 -6 -8 10085 1281.92 1
 6 -6 -7 1287.79 481.246 1
 6 -6 -6 15163 1548.73 1
 6 -6 -5 2226.01 578.554 1
 6 -6 -4 78711.8 3263.08 5
 6 -6 -4 86192.1 4011.96 1
 6 -6 -3 10628.6 1248.51 1
 6 -6 -2 45079.8 2693.39 1
 6 -6 -1 38835.7 2438.9 1
 6 -6 0 964.107 370.168 1
 -6 6 0 990.088 335.688 5
 6 -6 1 296.87 274.985 1
 -6 6 -1 341.325 245.36 5
 -6 6 -2 12491.6 1269.66 5
 6 -6 2 10451 1155.37 1
 -6 6 -3 77558.4 3735.63 5
 6 -6 3 75390 3525.44 1
 -6 6 -4 13163.6 1428.99 5
 6 -6 4 13081.2 1262.36 1
 -6 6 -5 21249.1 1917.23 5
 6 -6 5 28816.2 1898.78 1
 -6 6 -6 35756.3 2615.88 5
 6 -6 6 39695.3 2253.56 1
 6 -6 7 2646.05 540.789 1
 -6 6 -7 4623.66 937.763 5
 6 -6 8 625.745 247.267 1
 -6 6 -8 683.51 474.555 5
 -6 6 -9 7716.39 1284.41 5
 -6 6 -10 37360 3015.08 5
 -6 6 -11 3567.12 926.115 5
 6 -5 -13 -316.592 368.142 1
 6 -5 -12 31621.6 2438.72 1
 6 -5 -11 26872.4 2199.62 1
 6 -5 -10 1320.86 475.55 1
 6 -5 -9 14427 1532.25 1
 6 -5 -8 20037.8 1800.01 1
 6 -5 -7 14115.8 1489.16 1
 6 -5 -6 289.253 263.81 1
 6 -5 -5 81114.8 2979 5
 6 -5 -5 74052.6 3731.33 1
 6 -5 -4 55632.2 2396.37 5
 6 -5 -4 54213.3 3032.44 1
 6 -5 -3 11091.7 962.877 5
 6 -5 -3 11388.4 1250.8 1
 6 -5 -2 36597.6 1989.85 5
 6 -5 -2 40301.5 2450.88 1
 6 -5 -1 32736.1 2163.25 1
 -6 5 0 4908.15 703.983 5
 6 -5 0 3557.26 680.349 1
 -6 5 -1 8606.75 997.207 5
 6 -5 1 9128.04 1081.77 1
 -6 5 -2 24400 1788.18 5
 6 -5 2 19924.1 1620.05 1
 -6 5 -3 29382.6 2075.61 5
 6 -5 3 29345.1 1983.16 1
 -6 5 -4 -146.577 256.276 5
 6 -5 4 76.4031 136.478 1
 -6 5 -5 52993.3 3121.67 5
 6 -5 5 54000 2741.65 1
 -6 5 -6 22139.9 1960.81 5
 6 -5 6 20844.4 1548.24 1
 6 -5 7 66.4893 139.89 1
 -6 5 -7 78.8532 285.999 5
 -6 5 -8 3685.78 833.355 5
 6 -5 8 5219.44 707.344 1
 -6 5 -9 28317.1 2501.57 5
 -6 5 -10 13790.8 1766.48 5
 -6 5 -11 694.816 480.038 5
 6 -4 -14 2972.29 754.756 1
 6 -4 -13 4156.36 892.118 1
 6 -4 -12 34505.2 2502.99 1
 6 -4 -11 5016.84 920.574 1
 6 -4 -10 45.8132 259.749 1
 6 -4 -9 11111.8 956.277 3
 6 -4 -9 12791.2 1404.12 1
 6 -4 -8 40588.1 2608.43 1
 6 -4 -7 669.019 329.755 1
 6 -4 -6 33159.6 2280.11 1
 6 -4 -5 28263.2 2054.18 1
 6 -4 -5 28085.9 1351.2 5
 6 -4 -4 17767.6 1569.55 1
 6 -4 -4 17745.7 1096.06 5
 6 -4 -3 -46.594 93.464 5
 6 -4 -3 304.562 264.248 1
 6 -4 -2 42860.3 2530.93 1
 6 -4 -2 41239.2 2055.75 5
 6 -4 -1 44845.3 2588.17 1
 6 -4 0 1457.49 321.113 2
 -6 4 0 1832.4 429.22 5
 6 -4 0 1759.29 465.852 1
 -6 4 -1 12358.8 1179.19 5
 6 -4 1 13204.6 1278.31 1
 -6 4 -2 23391.8 1739.77 5
 6 -4 2 24367.7 1761.78 1
 -6 4 -3 14342.3 1407.59 5
 6 -4 3 16320.1 1393.07 1
 -6 4 -4 -157.525 218.045 5
 6 -4 4 207.807 271.084 1
 -6 4 -5 28165.4 2155.91 5
 6 -4 5 27389.4 1820.12 1
 -6 4 -6 53406.4 3250.77 5
 6 -4 6 55261.2 2707.1 1
 -6 4 -7 5013.01 949.132 5
 6 -4 7 4352.53 666.155 1
 -6 4 -8 34523.4 2702.79 5
 6 -4 8 35360.6 1975.29 1
 -6 4 -9 29682.3 2570.49 5
 -6 4 -10 848.548 529.988 5
 -6 4 -11 1614.09 703.863 5
 6 -3 -14 549.194 356.505 1
 6 -3 -13 8448.81 1193.71 1
 6 -3 -12 2904.87 699.247 1
 6 -3 -11 20051.7 1815.6 1
 6 -3 -10 150.536 150.691 3
 6 -3 -10 543.646 332.612 1
 6 -3 -9 54907.9 2475.81 3
 6 -3 -9 51270.7 3016.13 1
 6 -3 -8 46504.7 2316.74 3
 6 -3 -8 47792 2829.68 1
 6 -3 -7 1850.31 520.293 1
 6 -3 -6 26947 1999.73 1
 6 -3 -5 2568.21 587.738 1
 6 -3 -4 11729 1277.75 1
 6 -3 -4 12544.6 844.391 5
 -6 3 3 5745.89 616.696 5
 6 -3 -3 6775.69 938.625 1
 6 -3 -3 6768.25 664.761 5
 6 -3 -2 48619.5 2707.78 1
 6 -3 -2 47323.2 2173.95 5
 6 -3 -1 96196.9 4110.63 1
 6 -3 -1 100181 3582.74 2
 6 -3 -1 89698.7 3601.53 5
 6 -3 0 1315.6 302.133 2
 -6 3 0 1348.3 390.401 5
 6 -3 0 2060.91 525.337 1
 -6 3 -1 95404.8 3989.46 5
 6 -3 1 98279.3 4135.58 1
 6 -3 1 99377 3303.93 2
 -6 3 -2 67921.6 3308.62 5
 6 -3 2 75282.3 3398.91 1
 6 -3 3 4554.35 740.463 1
 -6 3 -3 6242.11 908.89 5
 6 -3 4 3047.71 578.29 1
 -6 3 -4 1495.56 500.257 5
 -6 3 -5 34529.9 2421.23 5
 6 -3 5 29957.2 1930.94 1
 -6 3 -6 49254.8 3081.53 5
 6 -3 6 49697.7 2548.99 1
 -6 3 -7 -189.413 222.693 5
 6 -3 7 162.729 195.195 1
 -6 3 -8 37969.9 2843.11 5
 -6 3 -9 17769.7 1998.03 5
 -6 3 -10 426.367 363.013 5
 6 -2 -14 13507.8 1476.46 1
 6 -2 -13 1188.63 478.756 1
 6 -2 -12 252.503 269.996 1
 6 -2 -11 38945.6 2582.57 1
 6 -2 -10 1984.51 410.754 3
 6 -2 -10 2013.52 540.275 1
 6 -2 -9 73350.6 3091.35 3
 6 -2 -9 73623.8 3685.29 1
 6 -2 -8 28225.4 1752.04 3
 6 -2 -8 28004.8 2080.66 1
 6 -2 -7 9353.89 990.41 3
 6 -2 -7 9637.18 1164.64 1
 6 -2 -6 24352.4 1870.19 1
 6 -2 -5 2210.16 552.04 1
 -6 2 4 19212.3 1045.14 5
 6 -2 -4 19719.5 1646.3 1
 -6 2 3 181.054 146.522 5
 6 -2 -3 -132.595 144.076 1
 6 -2 -2 71352.7 3420.25 1
 6 -2 -1 37217.5 2321.07 1
 6 -2 -1 42956.5 2035.98 2
 -6 2 0 3888.16 611.575 5
 6 -2 0 2433.71 558.933 1
 6 -2 0 2594.31 411.245 2
 -6 2 -1 35917.8 2133.62 5
 6 -2 1 35754.5 2199.8 1
 6 -2 1 36696 1612.09 2
 -6 2 -2 26049.6 1835.62 5
 6 -2 2 22914.5 1712.46 1
 6 -2 2 25128.3 1121.37 2
 -6 2 -3 4676.28 788.23 5
 6 -2 3 5364.91 787.66 1
 -6 2 -4 8714.48 1138.94 5
 6 -2 4 8320.39 966.243 1
 -6 2 -5 43375.5 2810.16 5
 6 -2 5 48108.3 2520.81 1
 -6 2 -6 21874.7 1994.34 5
 6 -2 6 22717 1623.85 1
 -6 2 -7 4821.59 936.509 5
 -6 2 -8 40582 3003.6 5
 -6 2 -9 11434 1597.67 5
 -6 2 -10 93.6088 276.98 5
 6 -1 -15 989.636 438.494 4
 6 -1 -14 6001.27 957.475 1
 6 -1 -13 8588.5 1156.57 1
 6 -1 -12 6181.73 958.184 1
 6 -1 -11 3414.92 731.702 1
 6 -1 -11 2737.49 480.311 3
 6 -1 -10 7324.58 1040.97 1
 6 -1 -10 7564.83 830.6 3
 6 -1 -9 48117.4 2407.24 3
 6 -1 -9 43380.1 2683.8 1
 6 -1 -8 3985.38 754.407 1
 6 -1 -8 3493.68 610.985 3
 6 -1 -7 31778.5 1953.9 3
 6 -1 -7 29096.8 2082.82 1
 6 -1 -6 37374.3 2209.13 3
 6 -1 -6 40943.7 2490.59 1
 -6 1 5 20384.2 919.744 5
 6 -1 -5 18612.5 1624.79 1
 -6 1 4 82.687 116.765 5
 6 -1 -4 -83.8365 223.468 1
 -6 1 3 37175 1777.64 5
 6 -1 -3 38963.8 2372.74 1
 6 -1 -2 46712.4 2642.69 1
 6 -1 -1 3996.78 708.863 1
 -6 1 0 8302.46 920.516 5
 6 -1 0 10392.7 1128.37 1
 -6 1 -1 18353.4 1480.89 5
 6 -1 1 19487.9 1562.86 1
 6 -1 1 18437 1109.28 2
 -6 1 -2 22777.4 1724.55 5
 6 -1 2 22821.4 1702.14 1
 6 -1 2 21314.6 1104.98 2
 -6 1 -3 -195.362 237.843 5
 6 -1 3 703.482 308.408 1
 -6 1 -4 53393.8 3035.62 5
 6 -1 4 49917.7 2678.74 1
 -6 1 -5 21790 1932.96 5
 6 -1 5 22654.2 1665.67 1
 -6 1 -6 837.783 386.769 5
 -6 1 -7 484.615 293.575 5
 -6 1 -8 13496.1 1666.53 5
 -6 1 -9 27388.4 2540.41 5
 -6 1 -10 654.987 390.482 5
 6 0 -15 697.197 478.687 4
 6 0 -14 890.554 389.666 1
 6 0 -14 2772.85 765.125 4
 6 0 -13 27655.5 2112.18 1
 6 0 -12 10429.1 1239.88 1
 6 0 -11 1394.65 503.908 1
 6 0 -11 1909.22 445.969 3
 6 0 -10 11744.5 1327.34 1
 6 0 -10 12309.4 1133.65 3
 6 0 -9 28336.5 1836.09 3
 6 0 -9 30242.6 2138.27 1
 6 0 -8 7895.8 932.171 3
 6 0 -8 8701.92 1109.37 1
 6 0 -7 3350.37 684.635 1
 6 0 -7 3493.77 634.481 3
 6 0 -6 83530.7 3670.16 3
 6 0 -6 79799.7 3786.17 1
 -6 0 5 36683.5 1462.74 5
 6 0 -5 38113.5 2293.15 3
 6 0 -5 34358 2273.97 1
 -6 0 4 21270.5 1181.12 5
 6 0 -4 19530.4 1620.75 3
 6 0 -4 21245.9 1715.68 1
 -6 0 3 38504.1 1841.87 5
 6 0 -3 33717.4 2233.13 1
 6 0 -2 20493.4 1658.13 1
 6 0 -1 283.27 287.73 1
 -6 0 0 7749.96 919.911 5
 6 0 0 9703.99 1102.55 1
 -6 0 -1 37212.9 2215.8 5
 6 0 1 32691.4 2151.35 1
 -6 0 -2 47662.5 2738.14 5
 6 0 2 53291.7 2794.92 1
 -6 0 -3 1568.62 495.089 5
 6 0 3 1594.12 472.138 1
 -6 0 -4 48040.7 2926.31 5
 -6 0 -5 24241.3 2069.54 5
 -6 0 -6 1651.97 536.395 5
 -6 0 -7 414.448 377.431 5
 -6 0 -8 28174.7 2518.41 5
 -6 0 -9 36686.8 3012.7 5
 6 1 -14 8178.29 1267.9 4
 6 1 -14 7349.22 1059.11 1
 6 1 -13 40122.1 2635.8 1
 6 1 -13 50429.3 3188.54 4
 6 1 -12 1396.46 402.061 3
 6 1 -12 639.693 349.159 1
 6 1 -11 17961.5 1650.91 1
 6 1 -11 16338 1364.79 3
 6 1 -10 19902.8 1717.15 1
 6 1 -10 18589.2 1494.06 3
 6 1 -9 2046.55 483.921 3
 6 1 -9 1976.5 556.929 1
 6 1 -8 2827.2 575.996 3
 6 1 -8 2550.44 624.744 1
 6 1 -7 1597.93 455.213 3
 6 1 -7 2474.04 592.818 1
 -6 -1 6 46617.8 1636.97 5
 6 1 -6 49877.7 2688.31 3
 6 1 -6 53079.4 2875.93 1
 -6 -1 5 42710.2 1736.36 5
 6 1 -5 37787 2376.13 3
 6 1 -5 41547.8 2531.88 1
 -6 -1 4 20052.6 1199.88 5
 6 1 -4 18337.2 1587.3 3
 6 1 -4 17433.6 1575.57 1
 6 1 -3 77366.8 3695.28 3
 6 1 -3 75707.5 3640.56 1
 6 1 -2 3155.54 670.095 3
 6 1 -2 2278.87 563.661 1
 -6 -1 1 370.171 216.934 5
 6 1 -1 119.46 175.532 3
 6 1 -1 362.427 252.661 1
 -6 -1 0 776.575 329.374 5
 6 1 0 638.214 310.259 1
 6 1 1 89316.1 3926.52 1
 -6 -1 -1 80938.4 3757.58 5
 -6 -1 -2 14504.7 1430.93 5
 -6 -1 -3 36579.3 2479.48 5
 -6 -1 -4 13994.7 1524.31 5
 -6 -1 -5 7044.02 1115.25 5
 -6 -1 -6 601.674 393.507 5
 -6 -1 -7 3230.95 818.171 5
 -6 -1 -8 24726 2393.27 5
 -6 -1 -9 11596.8 1697.61 5
 6 2 -14 28594.4 2148.88 1
 6 2 -14 32452.4 2586.44 4
 6 2 -13 25969.9 2031.91 1
 6 2 -13 26182.9 2276.1 4
 6 2 -12 99.2733 252.75 3
 6 2 -12 795.163 438.105 4
 6 2 -12 378.4 262.446 1
 6 2 -11 16059.6 1563.7 1
 6 2 -11 14300.5 1340.14 3
 6 2 -10 16281.1 1575.82 1
 6 2 -10 15489.2 1404.42 3
 6 2 -9 4517.27 749.35 3
 6 2 -9 3561.53 730.461 1
 6 2 -8 55.5827 143.87 3
 6 2 -8 111.87 256.771 1
 6 2 -7 28397.9 2003.94 3
 6 2 -7 30478.8 2149.05 1
 6 2 -6 49020.3 2761.8 3
 6 2 -6 49093.8 2829.87 1
 -6 -2 6 48362.7 1883.77 5
 6 2 -5 5257.76 841.856 3
 6 2 -5 5026.46 828.612 1
 -6 -2 5 4174.6 518.947 5
 6 2 -4 34497.4 2287.59 3
 6 2 -4 32879.6 2241.65 1
 6 2 -3 55586.1 3079.74 3
 6 2 -3 59560.1 3123.39 1
 6 2 -2 8077.14 1046.44 1
 6 2 -2 7553.53 1042.2 3
 -6 -2 2 6901.49 840.803 5
 -6 -2 1 561.748 278.159 5
 6 2 -1 399.745 283.41 3
 6 2 -1 356.981 287.064 1
 6 2 0 27659.4 2096.44 3
 -6 -2 0 22366.1 1731.62 5
 6 2 1 29323.3 2242.59 3
 -6 -2 -1 34334.7 2238.46 5
 -6 -2 -2 493.871 288.626 5
 6 2 2 639.049 375.653 3
 6 2 3 27815 2225.21 3
 -6 -2 -3 29568.4 2243.64 5
 6 2 4 38146.9 2669.78 3
 -6 -2 -4 35865.1 2614.98 5
 -6 -2 -5 762.04 456.578 5
 6 2 5 1581.93 577.813 3
 -6 -2 -6 4638.93 973.484 5
 6 2 6 4484.46 916.326 3
 6 2 7 13826.9 1625.41 3
 -6 -2 -7 20049.5 2103.66 5
 6 2 8 22253.7 2106.99 3
 -6 -2 -8 18392.3 2142.91 5
 6 3 -14 7683.74 1226.59 4
 6 3 -14 7797.44 1093.17 1
 6 3 -13 11173.1 1313.65 1
 6 3 -13 14182.8 1622.26 4
 6 3 -13 14026.8 1369.5 3
 6 3 -12 549.421 311.582 3
 6 3 -12 445.299 354.716 4
 6 3 -12 806.366 397.562 1
 6 3 -11 14318.1 1483.22 1
 6 3 -11 13520.7 1497.07 4
 6 3 -11 14552.1 1428.75 3
 6 3 -10 5130.43 854.557 3
 6 3 -10 5676.5 921.105 1
 6 3 -9 8082.02 1048.66 3
 6 3 -9 8806.73 1141.32 1
 6 3 -8 489.601 280.538 3
 6 3 -8 930.106 434.542 1
 6 3 -7 25194.1 1979.57 1
 6 3 -7 25121.6 1922.44 3
 6 3 -6 18301.7 1621.1 3
 6 3 -6 17134.8 1600.2 1
 -6 -3 6 16265 1061.07 5
 6 3 -5 3809.8 740.296 3
 6 3 -5 5839.39 924.806 1
 6 3 -4 11950.8 1313.55 1
 6 3 -4 8607.75 1133.22 3
 6 3 -3 36349.3 2444.31 3
 -6 -3 3 37523.6 2111.92 5
 6 3 -2 20256.8 1792.14 3
 -6 -3 2 21058.3 1581.86 5
 -6 -3 1 6696.99 902.469 5
 6 3 -1 8622.37 1162.57 3
 6 3 0 30895.3 2269.19 3
 -6 -3 0 26096.1 1961.35 5
 6 3 1 18895.5 1765 3
 -6 -3 -1 16133.9 1548.8 5
 6 3 2 17649.8 1754.73 3
 -6 -3 -2 20118 1830.94 5
 6 3 3 26578.7 2180.37 3
 -6 -3 -3 20892.7 1940.7 5
 6 3 4 64153 3663.8 3
 -6 -3 -4 60240.2 3632.52 5
 -6 -3 -5 6443.64 1132.94 5
 6 3 5 6547.11 1098.29 3
 -6 -3 -6 6679.07 1198.3 5
 6 3 6 5797.49 1030.02 3
 6 3 7 27502 2345.35 3
 -6 -3 -7 28101.4 2616.23 5
 6 4 -13 2332.3 569.09 3
 6 4 -13 2260.31 681.006 4
 6 4 -12 3130.23 683.041 3
 6 4 -12 3964.23 851.747 4
 6 4 -11 6492.58 981.421 3
 6 4 -11 4409.91 852.172 4
 6 4 -10 56580.5 3195.46 4
 6 4 -10 54734.9 3105.77 3
 6 4 -9 8863.25 1159.43 3
 6 4 -9 8171.84 1091.14 4
 6 4 -8 32098.6 2286.33 3
 6 4 -7 9700.9 1220.13 3
 6 4 -6 3381.47 722.149 3
 6 4 -5 -105.909 181.659 3
 6 4 -4 16786.7 1624.04 3
 -6 -4 4 16121.8 1317.17 5
 6 4 -3 28003.6 2167.3 3
 -6 -4 3 29389.5 1930.93 5
 -6 -4 2 5177.84 798.362 5
 6 4 -2 4204.83 839.569 3
 6 4 -1 28546.6 2229.2 3
 -6 -4 1 27444.5 2003.71 5
 6 4 0 41279.5 2794.59 3
 -6 -4 0 47057.9 2798.22 5
 -6 -4 -1 3781.49 798.685 5
 6 4 1 5085.51 937.752 3
 -6 -4 -2 2551.84 658.05 5
 6 4 2 2701.48 677.359 3
 6 4 3 14126.7 1608.83 3
 -6 -4 -3 14981.2 1685.25 5
 6 4 4 17540.4 1826.1 3
 -6 -4 -4 18484.8 1952.45 5
 -6 -4 -5 3371 885.216 5
 6 4 5 1671.9 631.971 3
 6 4 6 18071.7 1873.6 3
 -6 -4 -6 18268.8 2095.69 5
 6 5 -12 1769.37 571.872 3
 6 5 -12 970.668 471.244 4
 6 5 -11 45774.9 2898.06 4
 6 5 -11 41925.6 2773.37 3
 6 5 -10 40288.2 2606.22 4
 6 5 -10 36170.4 2549.87 3
 6 5 -9 10770.8 1241.97 4
 6 5 -9 12413 1421.59 3
 6 5 -8 29999.9 2061.51 4
 6 5 -8 27294.3 2188.52 3
 6 5 -7 4400.17 853.503 3
 6 5 -7 4404.65 733.86 4
 6 5 -6 1266.35 499.402 3
 6 5 -6 2124.1 489.913 4
 6 5 -5 65.6891 210.646 3
 6 5 -5 353.573 212.267 4
 6 5 -4 30261.1 1757.23 4
 6 5 -4 26563.6 2192.55 3
 6 5 -3 36296.4 2587.26 3
 6 5 -2 1703.4 574.568 3
 6 5 -1 20701.7 1928.04 3
 -6 -5 0 8082.72 1158.15 5
 6 5 0 10659.3 1379.26 3
 -6 -5 -1 118.894 220.163 5
 6 5 1 97.2798 241.143 3
 -6 -5 -2 754.182 449.775 5
 6 5 2 1060.31 473.534 3
 -6 -5 -3 7923.71 1295.72 5
 6 5 3 7366.46 1185.98 3
 6 5 4 27085.5 2349.96 3
 -6 -5 -4 30821.3 2644.05 5
 6 6 -11 34478.1 2474.28 4
 6 6 -11 31379.1 2435.01 3
 6 6 -10 3428.21 792.331 3
 6 6 -10 3616.26 750.374 4
 6 6 -9 8788.25 1129.61 4
 6 6 -9 6966.61 1105.3 3
 6 6 -8 17009.8 1504.16 4
 6 6 -8 13947.5 1581.78 3
 6 6 -7 9234.91 1043.27 4
 6 6 -7 8418.84 1224.52 3
 6 6 -6 577.203 376.113 3
 6 6 -6 309.764 172.139 4
 6 6 -5 815.939 407.638 3
 6 6 -4 26349.5 2234.88 3
 6 6 -3 18370.4 1863.11 3
 6 6 -2 1026.29 494.968 3
 6 6 -1 13088.5 1569.85 3
 6 6 0 24390.3 2191.68 3
 -6 -6 -1 851.989 485.845 5
 6 6 1 1036.94 475.985 3
 6 6 2 12207.1 1548.3 3
 -6 -6 -2 12469.6 1624.72 5
 6 7 -9 385.296 374.386 3
 6 7 -9 463.761 278.652 4
 6 7 -8 12890.3 1584.17 3
 6 7 -7 25703 2261.26 3
 6 7 -6 735.879 470.899 3
 6 7 -5 23202 2156.91 3
 6 7 -4 17448.2 1854.08 3
 6 7 -3 761.326 486.566 3
 6 7 -2 3681.76 868.259 3
 6 7 -1 8596.75 1311.28 3
 6 7 0 29029.5 2472.66 3
 7 -12 -3 2406.46 770.261 1
 -7 12 3 2624.53 757.193 2
 7 -12 -2 8274.24 1387.9 1
 -7 12 2 7101.34 1202.19 2
 7 -12 -1 13453 1746.64 1
 -7 12 1 13946.2 1633.53 2
 7 -12 0 9762.94 1463.14 1
 -7 12 0 11337.9 1428.16 2
 7 -12 1 463.073 471.122 1
 -7 12 -1 544.146 355.966 2
 7 -12 2 12808.3 1645.77 1
 7 -12 3 19314.1 2015.1 1
 7 -12 4 2958.93 790.856 1
 7 -11 -6 12497 1760.02 1
 -7 11 6 18542.8 2075.42 2
 7 -11 -5 293.042 252.988 1
 -7 11 5 955.459 560.227 2
 7 -11 -4 6915.72 1259.32 1
 -7 11 4 3775.82 887.489 2
 7 -11 -3 4924.76 1033.56 1
 -7 11 3 5052.69 1005.25 2
 7 -11 -2 16612.8 1931.5 1
 -7 11 2 18637.4 1869.18 2
 7 -11 -1 34239.6 2759.94 1
 -7 11 1 30595.2 2393.87 2
 7 -11 0 2471.17 770.336 1
 -7 11 0 2676.32 676.299 2
 7 -11 1 6176.48 1101.89 1
 -7 11 -1 5832.04 939.844 2
 7 -11 2 15776.2 1752.27 1
 7 -11 3 18076 1865.11 1
 7 -11 4 -121.246 223.208 1
 7 -11 5 21480.2 1998.91 1
 7 -11 6 23719.6 2066.2 1
 -7 10 7 161.614 300.537 2
 7 -10 -7 983.544 595.834 1
 7 -10 -6 5190.44 1072.96 1
 -7 10 6 4051.27 940.496 2
 7 -10 -5 7468.95 1290.22 1
 -7 10 5 8405.46 1299.47 2
 7 -10 -4 17580.2 1945.74 1
 -7 10 4 19773.1 1962.08 2
 -7 10 3 569.348 383.241 2
 7 -10 -3 20.4483 224.657 1
 7 -10 -2 30818.8 2576.13 1
 -7 10 2 34642.3 2501.28 2
 7 -10 -1 25392.3 2283.83 1
 -7 10 1 27440.9 2124.11 2
 7 -10 0 4102.3 874.401 1
 -7 10 0 3167.56 697.743 2
 7 -10 1 8419.75 1250.32 1
 -7 10 -1 6612.58 958.677 2
 7 -10 2 6615.09 1091.89 1
 7 -10 3 33644 2545.64 1
 7 -10 4 929.836 438.282 1
 7 -10 5 50170.9 3091.67 1
 7 -10 6 37671.4 2590.57 1
 -7 10 -7 644.469 422.907 5
 7 -9 -9 30274.9 2673.68 1
 7 -9 -8 5643.16 1118.14 1
 7 -9 -7 819.483 451.266 1
 7 -9 -6 1679.5 581.695 1
 7 -9 -5 28284.7 2453.78 1
 7 -9 -4 7008.08 1170.07 1
 -7 9 4 5795.7 1003.42 2
 7 -9 -3 4322.34 931.147 1
 -7 9 3 6957.38 1060.46 2
 7 -9 -2 20772.7 2001.82 1
 -7 9 2 16528.8 1629.56 2
 -7 9 1 9178.94 1136.57 2
 7 -9 -1 10814 1413.1 1
 7 -9 0 488.385 364.253 1
 -7 9 0 232.752 242.329 2
 7 -9 1 10906.2 1374.03 1
 -7 9 -1 10126.2 1107.79 2
 7 -9 2 21567.6 1946.69 1
 7 -9 3 1341.67 465.089 1
 7 -9 4 980.839 378.515 1
 -7 9 -5 12795.9 1594.67 5
 7 -9 5 11730.7 1363.41 1
 -7 9 -6 18308.2 1994.41 5
 7 -9 6 21143.4 1826.17 1
 -7 9 -7 634.845 463.416 5
 -7 9 -8 18872 2131.6 5
 7 -8 -10 3013.51 843.795 1
 7 -8 -9 25254.9 2352.2 1
 7 -8 -8 3309.16 843.607 1
 7 -8 -7 700.625 451.282 1
 7 -8 -6 24501.5 2230.54 1
 7 -8 -5 33255.6 2600.71 1
 7 -8 -4 146.489 252.906 1
 7 -8 -3 27588.3 2297.03 1
 7 -8 -2 37471.6 2681.92 1
 7 -8 -1 8585.67 1210.63 1
 7 -8 0 881.157 407.945 1
 7 -8 1 39519.2 2675.37 1
 7 -8 2 37610.3 2577.69 1
 -7 8 -3 5379.63 962.454 5
 7 -8 3 4926.73 875.62 1
 -7 8 -4 20813.4 1949.96 5
 7 -8 4 20096.4 1801.41 1
 -7 8 -5 9086.24 1313.49 5
 7 -8 5 7821.07 1082.24 1
 -7 8 -6 1011.64 461.525 5
 7 -8 6 1321.28 445.877 1
 -7 8 -7 -141.325 287.577 5
 7 -8 7 -90.8471 284.698 1
 -7 8 -8 15133.1 1891.92 5
 7 -7 -11 2861.27 785.815 1
 7 -7 -10 8117.14 1317.24 1
 7 -7 -9 5524.59 1049.29 1
 7 -7 -8 15108.4 1737.2 1
 7 -7 -7 4669.53 972.132 1
 7 -7 -6 46748.8 3098.48 1
 7 -7 -5 10419.1 1369.88 1
 7 -7 -4 372.89 327.362 1
 7 -7 -3 9849.12 1311.64 1
 7 -7 -2 15941 1646.15 1
 7 -7 -1 11841.7 1392.11 1
 7 -7 0 2681.93 683.791 1
 -7 7 -1 60190 3240.79 5
 7 -7 1 60713 3372.65 1
 -7 7 -2 32067.7 2274.13 5
 7 -7 2 26924.2 2128.68 1
 -7 7 -3 11397.8 1356.59 5
 7 -7 3 8117.89 1106.74 1
 -7 7 -4 15325.3 1659.33 5
 7 -7 4 14022.7 1477.47 1
 -7 7 -5 2978.8 776.382 5
 7 -7 5 2793.33 624.395 1
 -7 7 -6 27211.9 2393.85 5
 7 -7 6 25484.5 1935.75 1
 7 -7 7 4106.67 722.237 1
 -7 7 -7 4419.65 1005.8 5
 -7 7 -8 56613 3802.14 5
 -7 7 -9 48610.2 3586.66 5
 7 -6 -12 -216.327 250.21 1
 7 -6 -11 4882.96 979.166 1
 7 -6 -10 844.581 461.916 1
 7 -6 -9 12708.8 1558.54 1
 7 -6 -8 17366.3 1816.77 1
 7 -6 -7 5899.63 1027.28 1
 7 -6 -6 28198.4 2287.2 1
 7 -6 -5 21776.5 1984.23 1
 7 -6 -4 2298.41 627.691 1
 7 -6 -3 11743.8 1402.85 1
 7 -6 -2 8336.64 1146.67 1
 7 -6 -1 19474 1782.89 1
 -7 6 0 6765.36 917.522 5
 7 -6 0 7998.13 1108.53 1
 -7 6 -1 62140.2 3285.01 5
 7 -6 1 69209.6 3564.45 1
 -7 6 -2 25682.5 1988.17 5
 7 -6 2 22599.5 1892.2 1
 -7 6 -3 7347.29 1088.33 5
 7 -6 3 9512.92 1173.71 1
 -7 6 -4 27914.7 2245.05 5
 7 -6 4 28750.5 2105.4 1
 -7 6 -5 19192.2 1903.58 5
 7 -6 5 19593.9 1673.3 1
 7 -6 6 5536.51 864.736 1
 -7 6 -6 6864.51 1143.96 5
 -7 6 -7 26120.4 2380.94 5
 7 -6 7 25124.9 1845.45 1
 -7 6 -8 35879.8 2912.53 5
 -7 6 -9 1656.44 651.074 5
 7 -5 -12 163.809 286.605 1
 7 -5 -11 1062.5 428.354 1
 7 -5 -10 2842.17 740.561 1
 7 -5 -9 9234.14 1316.71 1
 7 -5 -8 2999.64 738.5 1
 7 -5 -7 5734.14 1020.33 1
 7 -5 -6 58479.8 3418.98 1
 7 -5 -5 8366.69 1174.13 1
 7 -5 -4 34971.4 2503.03 1
 7 -5 -3 25619.1 2084.11 1
 7 -5 -2 18958.3 1752.55 1
 -7 5 1 168.222 193.565 5
 7 -5 -1 146.298 182.862 1
 -7 5 0 21305.1 1660.09 5
 7 -5 0 20127.5 1775.1 1
 -7 5 -1 18997.3 1606.97 5
 7 -5 1 16987.8 1620.28 1
 -7 5 -2 11324.3 1269.39 5
 7 -5 2 11390.5 1284.36 1
 -7 5 -3 5929.57 952.152 5
 7 -5 3 3972.88 749.164 1
 -7 5 -4 35658.7 2537.85 5
 7 -5 4 35524.3 2351.18 1
 -7 5 -5 9520.58 1311.97 5
 7 -5 5 10078.3 1174.61 1
 7 -5 6 712.672 329.221 1
 -7 5 -6 1167.7 526.978 5
 -7 5 -7 21971 2153.28 5
 7 -5 7 19095.3 1589.81 1
 -7 5 -8 13792.9 1764.61 5
 -7 5 -9 1912.74 708.458 5
 7 -4 -13 14063.4 1679.79 1
 7 -4 -12 3146.69 813.28 1
 7 -4 -11 11095.4 1465.62 1
 7 -4 -10 32199.2 2511.66 1
 7 -4 -9 1560.25 422.203 3
 7 -4 -9 2006.81 625.358 1
 7 -4 -8 7607.86 1150.18 1
 7 -4 -7 17283.1 1750.26 1
 7 -4 -6 11017.8 1365.07 1
 7 -4 -5 1118.5 447.95 1
 7 -4 -4 7440.52 1075.4 1
 7 -4 -3 50980.7 3058.42 1
 7 -4 -2 7483.17 1083.85 1
 -7 4 1 9087.98 985.523 5
 7 -4 -1 7661.84 1119.65 1
 -7 4 0 14390 1329.1 5
 7 -4 0 16015.4 1551.75 1
 -7 4 -1 26639 1919.6 5
 7 -4 1 25231.4 1972.93 1
 -7 4 -2 3056.81 672.225 5
 7 -4 2 3878.61 744.197 1
 -7 4 -3 12386 1379.42 5
 7 -4 3 10623.6 1229.74 1
 -7 4 -4 48575.2 3085.44 5
 7 -4 4 57734.3 3035.71 1
 -7 4 -5 8767.4 1258.13 5
 7 -4 5 11434.4 1235.24 1
 -7 4 -6 10391.6 1421.42 5
 7 -4 6 9485.43 1114.31 1
 7 -4 7 7867.24 993.077 1
 -7 4 -7 10159.9 1455.08 5
 -7 4 -8 5804.7 1124.05 5
 -7 4 -9 7902.6 1398.48 5
 7 -3 -13 13102.3 1594.7 1
 7 -3 -12 5829.06 1078.58 1
 7 -3 -11 26641.6 2273.61 1
 7 -3 -10 61991.7 2927.22 3
 7 -3 -10 66150.3 3718.9 1
 7 -3 -9 454.928 286.629 3
 7 -3 -9 326.618 381.003 1
 7 -3 -8 9522.35 1070 3
 7 -3 -8 10011 1326 1
 7 -3 -7 4096.36 828.567 1
 7 -3 -6 17406.7 1714.91 1
 7 -3 -5 21493.1 1888.85 1
 7 -3 -4 30595.8 2267.12 1
 7 -3 -3 73080.7 3747 1
 7 -3 -2 1583.15 490.338 1
 -7 3 1 5934.3 788.212 5
 7 -3 -1 7491.34 1052.2 1
 -7 3 0 21803.7 1637.67 5
 7 -3 0 19078 1716.16 1
 -7 3 -1 35026.5 2232.27 5
 7 -3 1 32264.5 2276.19 1
 7 -3 2 251.748 277.149 1
 -7 3 -2 -30.9472 208.009 5
 -7 3 -3 25196.3 2018.03 5
 7 -3 3 22319.4 1821.57 1
 -7 3 -4 52170.3 3168.74 5
 7 -3 4 51790.7 2898.22 1
 -7 3 -5 1526.77 497.802 5
 7 -3 5 2356.65 580.691 1
 7 -3 6 11612.2 1221.12 1
 -7 3 -6 10618.8 1459.51 5
 7 -3 7 11222.6 1193.08 1
 -7 3 -7 10537.7 1502.9 5
 -7 3 -8 6799.3 1234.7 5
 7 -2 -13 17043.7 1787.2 1
 7 -2 -12 1360.01 532.812 1
 7 -2 -11 45657.7 3019.59 1
 7 -2 -10 26112 1756.54 3
 7 -2 -10 23094.4 2063.88 1
 7 -2 -9 3312.39 766.722 1
 7 -2 -9 3281.92 627.688 3
 7 -2 -8 16387.3 1457.42 3
 7 -2 -8 17540.6 1723.23 1
 7 -2 -7 10086.6 1161.93 3
 7 -2 -7 10971 1336.87 1
 7 -2 -6 3600.18 769.149 1
 7 -2 -5 520.792 405.438 1
 -7 2 4 35151.3 1660.78 5
 7 -2 -4 28865.4 2232.43 1
 7 -2 -3 39803.3 2603.6 1
 7 -2 -2 7.44689 198.68 1
 -7 2 1 17021.9 1358.79 5
 7 -2 -1 14209.1 1467.15 1
 -7 2 0 16171.7 1413.26 5
 7 -2 0 15321.9 1518.42 1
 7 -2 1 6877.34 1003.84 1
 -7 2 -1 9020.17 1090.64 5
 -7 2 -2 259.991 235.781 5
 7 -2 2 464.469 315.215 1
 -7 2 -3 24568.7 2026.1 5
 7 -2 3 28172.4 2054.88 1
 -7 2 -4 18153.1 1769.22 5
 7 -2 4 15721.7 1493.75 1
 -7 2 -5 49.8822 198.485 5
 7 -2 5 94.6687 276.103 1
 -7 2 -6 18139.1 1934.9 5
 -7 2 -7 23840.1 2316.18 5
 -7 2 -8 993.724 510.128 5
 7 -1 -13 8079.17 1220.6 1
 7 -1 -12 2050.17 624.995 1
 7 -1 -11 14916.9 1630.8 1
 7 -1 -11 15614.9 1355.38 3
 7 -1 -10 4620.07 903.881 1
 7 -1 -10 5703.01 814.428 3
 7 -1 -9 210.993 219.816 1
 7 -1 -9 627.666 297.226 3
 7 -1 -8 6113.18 1012.75 1
 7 -1 -8 6380.83 912.082 3
 7 -1 -7 49513.7 2830.15 3
 7 -1 -7 54519.4 3174.5 1
 7 -1 -6 16218.2 1521.42 3
 7 -1 -6 14014.3 1521.99 1
 7 -1 -5 33375.4 2314.16 3
 7 -1 -5 36797.9 2506.96 1
 -7 1 4 29133.5 1534.82 5
 7 -1 -4 31498.7 2292.73 1
 7 -1 -3 12280.4 1382.09 1
 7 -1 -2 4917.53 856.38 1
 -7 1 1 23378.6 1654.97 5
 7 -1 -1 22459.5 1870.93 1
 -7 1 0 49015.3 2649.37 5
 7 -1 0 44323.5 2746.5 1
 -7 1 -1 11635.4 1265.34 5
 7 -1 1 11329.8 1293.12 1
 -7 1 -2 17269.1 1612.03 5
 7 -1 2 15846.3 1527.99 1
 -7 1 -3 28293.8 2237.83 5
 7 -1 3 34865.5 2318.34 1
 -7 1 -4 15996.3 1687.98 5
 7 -1 4 15864.3 1513.25 1
 -7 1 -5 3628.33 859.707 5
 -7 1 -6 30068.9 2547.46 5
 -7 1 -7 39241.2 3059.35 5
 -7 1 -8 482.861 282.087 5
 7 0 -13 849.509 461.758 1
 7 0 -12 1727.58 573.555 1
 7 0 -11 3209.31 741.852 1
 7 0 -11 2794.49 586.527 3
 7 0 -10 13747.2 1554.96 1
 7 0 -10 17056.4 1490.47 3
 7 0 -9 1292.1 460.144 1
 7 0 -9 1252.51 410.762 3
 7 0 -8 11106.6 1224.19 3
 7 0 -8 10066.8 1302.5 1
 7 0 -7 28438.7 2099.44 3
 7 0 -7 36344.9 2502.35 1
 7 0 -6 4399.17 848.148 1
 7 0 -6 5372.53 889.606 3
 7 0 -5 10152.7 1232.12 3
 7 0 -5 8756.87 1195.18 1
 -7 0 4 5223.85 610.012 5
 7 0 -4 3564.33 750.339 3
 7 0 -4 5087.39 870.621 1
 7 0 -3 14200.9 1536.14 3
 7 0 -3 14791.3 1527.62 1
 -7 0 2 3970.85 618.437 5
 7 0 -2 3298.5 702.044 1
 -7 0 1 41457.5 2373.37 5
 7 0 -1 43683.7 2714.94 1
 -7 0 0 51476.1 2830 5
 7 0 0 52640.1 3035.19 1
 -7 0 -1 680.136 341.27 5
 7 0 1 580.807 352.928 1
 -7 0 -2 27053.7 2109 5
 7 0 2 27033 2058.71 1
 -7 0 -3 4028.1 832.937 5
 -7 0 -4 10744.9 1402.73 5
 -7 0 -5 16068.9 1791.19 5
 -7 0 -6 15894.2 1858.91 5
 -7 0 -7 70272.2 4318.55 5
 7 1 -13 5670.7 1004.23 1
 7 1 -12 5133.96 942.725 1
 7 1 -11 2726.6 620.984 3
 7 1 -11 3229.02 772.459 1
 7 1 -10 14472.9 1633.18 1
 7 1 -10 18945.4 1628.95 3
 7 1 -9 1837.48 528.389 3
 7 1 -9 1252.2 487.921 1
 7 1 -8 49263.1 2861.96 3
 7 1 -8 46046.5 2960.89 1
 7 1 -7 12160.1 1406.15 1
 7 1 -7 8526.4 1117.78 3
 7 1 -6 1849.5 540.837 3
 7 1 -6 1267.46 457.307 1
 7 1 -5 15465.4 1568.34 3
 7 1 -5 12464.4 1423.38 1
 7 1 -4 23227.8 1962.74 3
 7 1 -4 23515.5 1975.42 1
 7 1 -3 6585.94 1029.66 3
 7 1 -3 5463.96 935.234 1
 -7 -1 2 2641.81 523.67 5
 7 1 -2 2376.93 644.81 3
 7 1 -2 2211.73 607.684 1
 -7 -1 1 50449.2 2715.6 5
 7 1 -1 46136 3002.35 3
 7 1 -1 47399.1 2924.74 1
 7 1 0 26397.7 2197.99 3
 7 1 0 25469.3 2027.27 1
 -7 -1 0 21598.3 1788.01 5
 7 1 1 10890 1436.59 3
 -7 -1 -1 10665.5 1261.71 5
 -7 -1 -2 19872.8 1838.81 5
 -7 -1 -3 5240.59 972.807 5
 -7 -1 -4 233.669 291.432 5
 -7 -1 -5 2149.25 680.094 5
 -7 -1 -6 17325.9 1980.56 5
 7 2 -12 11289 1412.72 1
 7 2 -12 9781.66 1196.78 3
 7 2 -11 11403.5 1410.23 1
 7 2 -11 7702.96 1063.32 3
 7 2 -10 1663.19 528.551 3
 7 2 -10 2432.01 642.85 1
 7 2 -9 7371.92 1053.01 3
 7 2 -9 7519.75 1137.17 1
 7 2 -8 36559.6 2507.57 3
 7 2 -8 40524.8 2728.06 1
 7 2 -7 8306.51 1153.02 3
 7 2 -7 9519.67 1263.03 1
 7 2 -6 5939.05 983.241 3
 7 2 -6 9061.57 1245.54 1
 7 2 -5 32978 2391.94 3
 7 2 -5 31934.5 2394 1
 7 2 -4 19257.5 1811.55 3
 7 2 -4 15782.5 1645.11 1
 -7 -2 3 835.619 299.06 5
 7 2 -3 189.87 202.616 3
 7 2 -3 1024.99 428.863 1
 -7 -2 2 6370.6 875.452 5
 7 2 -2 5087.4 955.244 3
 7 2 -2 6418.6 1015.35 1
 7 2 -1 43070.4 2882.08 3
 -7 -2 1 34489.9 2289.56 5
 -7 -2 0 3045.37 664.786 5
 7 2 0 4837.76 961.659 3
 -7 -2 -1 4104.01 837.513 5
 7 2 1 6035.91 1061.78 3
 -7 -2 -2 6095.73 1036.95 5
 7 2 2 5836.16 1095.14 3
 7 2 3 18744.2 1971.03 3
 -7 -2 -3 20866.7 1998.26 5
 -7 -2 -4 1792.85 625.58 5
 7 2 4 3047.45 800.48 3
 7 2 5 14219.6 1743.58 3
 -7 -2 -5 13633.3 1742.3 5
 7 3 -12 22509.1 2060.3 1
 7 3 -12 21644.7 2081.05 4
 7 3 -12 21756 1887.67 3
 7 3 -11 13182.6 1524.42 1
 7 3 -11 10656.4 1406.49 4
 7 3 -11 11958.7 1376.43 3
 7 3 -10 3048.34 731.956 3
 7 3 -10 2657.23 705.825 1
 7 3 -9 3139.73 739.582 3
 7 3 -9 3841.38 811.173 1
 7 3 -8 19432.7 1868.25 1
 7 3 -8 19154 1803.42 3
 7 3 -7 7593.85 1134.18 3
 7 3 -7 7623.55 1173.03 1
 7 3 -6 4878.69 909.834 3
 7 3 -6 5313.96 972.478 1
 7 3 -5 17928.6 1779.24 3
 7 3 -4 9753.33 1311.76 3
 -7 -3 4 7698.85 902.723 5
 -7 -3 3 2110.47 502.47 5
 7 3 -3 2891.85 725.169 3
 7 3 -2 9716.5 1338.9 3
 -7 -3 2 8634.52 1062.11 5
 7 3 -1 9001.23 1294.73 3
 -7 -3 1 9196.24 1145.68 5
 7 3 0 16971.8 1844.42 3
 -7 -3 0 18192.5 1726.45 5
 -7 -3 -1 284.177 356.579 5
 7 3 1 790.337 471.211 3
 7 3 2 52268.2 3450.88 3
 -7 -3 -2 58453.1 3496.19 5
 7 3 3 26145.7 2349.82 3
 -7 -3 -3 23427.7 2234.23 5
 -7 -3 -4 3170.58 831.899 5
 7 3 4 4846.17 1036.94 3
 7 4 -11 3766.98 808.942 3
 7 4 -11 3004.27 744.435 4
 7 4 -10 2245.45 662.489 3
 7 4 -10 2630.8 686.342 4
 7 4 -9 5167.45 994.689 3
 7 4 -9 4462.99 854.973 4
 7 4 -8 13051.9 1517.43 3
 7 4 -7 8107.07 1216.4 3
 7 4 -6 5238.91 977.467 3
 7 4 -5 43591.6 2966.84 3
 7 4 -4 8072.82 1231.78 3
 7 4 -3 12937 1571.78 3
 -7 -4 3 10474.2 1176.41 5
 7 4 -2 12791.6 1551.62 3
 -7 -4 2 11827.7 1311.74 5
 7 4 -1 11966.9 1537.34 3
 -7 -4 1 12072.1 1389.39 5
 -7 -4 0 5713.64 1018.12 5
 7 4 0 6974.48 1188.24 3
 7 4 1 11902.3 1574.48 3
 -7 -4 -1 16749.1 1776.01 5
 7 4 2 32229.3 2684.64 3
 -7 -4 -2 36228.6 2764.11 5
 7 5 -9 2790.25 718.898 3
 7 5 -9 3715.32 778.698 4
 7 5 -8 473.065 382.122 3
 7 5 -8 182.553 200.35 4
 7 5 -7 4487.16 945.323 3
 7 5 -7 3886.45 728.984 4
 7 5 -6 12214 1534.75 3
 7 5 -5 31160.6 2519.82 3
 7 5 -4 1447.14 579.102 3
 7 5 -3 2826.43 807.73 3
 7 5 -2 14096.4 1696.78 3
 -7 -5 2 17142.8 1673.74 5
 7 5 -1 13173.6 1674.21 3
 -7 -5 1 16542.3 1705.96 5
 -7 -5 0 623.496 415.455 5
 7 5 0 369.889 451.566 3
 7 6 -6 12854.3 1620.17 3
 7 6 -5 10852.1 1514.32 3
 7 6 -4 3216.57 854.798 3
 8 -11 -2 2945.4 845.648 1
 -8 11 2 1797.97 582.603 2
 8 -11 -1 59.2126 228.054 1
 8 -11 0 4971.49 1052.17 1
 8 -11 1 19383.8 2073.87 1
 8 -10 -5 4295.55 1037.59 1
 8 -10 -4 16023.8 1932.9 1
 8 -10 -3 8836.71 1405.49 1
 8 -10 -2 886.777 483.565 1
 8 -10 -1 268.833 230.056 1
 8 -10 0 2872.49 817.855 1
 8 -10 1 19345.8 2016.86 1
 8 -10 2 7885.73 1256.16 1
 8 -10 3 16163.4 1802.72 1
 8 -10 4 20355.1 2014.72 1
 8 -9 -7 8183.48 1394.09 1
 8 -9 -6 13507 1763.96 1
 8 -9 -5 1354.92 543.38 1
 8 -9 -4 13897.4 1742.04 1
 8 -9 -3 8290.76 1313.33 1
 8 -9 -2 2713.03 742.081 1
 8 -9 -1 3445.86 836.258 1
 8 -9 0 18489.9 1947.52 1
 8 -9 1 21477.8 2102.4 1
 8 -9 2 516.737 364.106 1
 8 -9 3 14269.2 1651.38 1
 -8 9 -4 11777 1576.07 5
 8 -9 4 12641.7 1564.19 1
 -8 9 -5 7050.72 1261.11 5
 8 -9 5 6559.3 1097.96 1
 8 -8 -8 8438.87 1407.61 1
 8 -8 -7 8350.21 1365.65 1
 8 -8 -6 1462.28 623.007 1
 8 -8 -5 -162.814 360.424 1
 8 -8 -4 8993.26 1381.91 1
 8 -8 -3 31186.7 2585.31 1
 8 -8 -2 7530.18 1237.59 1
 8 -8 -1 39292.7 2879.63 1
 8 -8 0 47136.1 3181.01 1
 8 -8 1 1301.42 534.662 1
 -8 8 -2 4958.95 944.185 5
 8 -8 2 3640.92 823.33 1
 -8 8 -3 3928.47 870.121 5
 8 -8 3 1302.86 527.174 1
 -8 8 -4 23818.8 2234 5
 8 -8 4 26545.2 2234.31 1
 -8 8 -5 3968.74 931.393 5
 8 -8 5 4437.97 889.916 1
 8 -7 -9 467.742 325.33 1
 8 -7 -8 30451.4 2660.14 1
 8 -7 -7 23124.4 2265.06 1
 8 -7 -6 729.024 464.434 1
 8 -7 -5 613.897 412.787 1
 8 -7 -4 5003.49 1011.02 1
 8 -7 -3 18926 1933.16 1
 8 -7 -2 573.139 372.071 1
 8 -7 -1 40278.5 2881.26 1
 8 -7 0 18291.1 1870.41 1
 -8 7 -1 2973.08 745.363 5
 8 -7 1 5451.82 1002.95 1
 -8 7 -2 2815.45 695.655 5
 8 -7 2 1928.2 619.765 1
 -8 7 -3 6586 1116.37 5
 8 -7 3 7888.4 1169.02 1
 -8 7 -4 21121.5 2078.1 5
 8 -7 4 19554 1858.18 1
 -8 7 -5 4327.29 990.13 5
 8 -7 5 3646.47 798.032 1
 -8 7 -6 18128.3 2054.48 5
 8 -7 6 19811.9 1812.26 1
 8 -6 -10 14361.6 1789.94 1
 8 -6 -9 407.879 352.795 1
 8 -6 -8 28438.5 2516.02 1
 8 -6 -7 11142.3 1522.66 1
 8 -6 -6 443.789 377.99 1
 8 -6 -5 2689.46 777.215 1
 8 -6 -4 36912.2 2777.21 1
 8 -6 -3 13675.8 1631.07 1
 8 -6 -2 8210.64 1256.28 1
 -8 6 1 36200.7 2307.87 5
 8 -6 -1 39456.8 2807.68 1
 -8 6 0 14025 1405.15 5
 8 -6 0 13351 1567.36 1
 -8 6 -1 275.125 268.498 5
 8 -6 1 -30.1827 301.147 1
 -8 6 -2 4904.42 898.684 5
 8 -6 2 5619.67 992.399 1
 -8 6 -3 9771.15 1333.45 5
 8 -6 3 11838.4 1410.7 1
 -8 6 -4 16255.7 1791.84 5
 8 -6 4 17138.9 1700.59 1
 8 -6 5 2435.14 635.934 1
 -8 6 -5 2501.39 777.904 5
 -8 6 -6 44306 3292.21 5
 8 -6 6 47703.3 2907.51 1
 8 -5 -10 1559.06 596.281 1
 8 -5 -9 2257.54 733.992 1
 8 -5 -8 14766.5 1771.14 1
 8 -5 -7 23036.3 2197.86 1
 8 -5 -6 3419.47 866.072 1
 8 -5 -5 44732.8 3080.2 1
 8 -5 -4 12196.6 1549.4 1
 8 -5 -3 153.529 235.732 1
 -8 5 2 3356.34 615.077 5
 8 -5 -2 4324.18 891.686 1
 -8 5 1 22031.2 1720.1 5
 8 -5 -1 25050.2 2151.49 1
 -8 5 0 22519.4 1821.33 5
 8 -5 0 23244.2 2132.37 1
 -8 5 -1 297.321 236.127 5
 8 -5 1 765.486 386.141 1
 -8 5 -2 26526.7 2155.03 5
 8 -5 2 26769.6 2195.27 1
 -8 5 -3 19144 1857.74 5
 8 -5 3 16731.4 1703.12 1
 8 -5 4 221.546 326.306 1
 -8 5 -4 231.523 306.45 5
 -8 5 -5 10020.5 1442.33 5
 8 -5 5 10621.4 1300.6 1
 -8 5 -6 4844.26 1018.07 5
 8 -5 6 5086.97 871.735 1
 8 -4 -11 6539.42 1180.35 1
 8 -4 -10 -97.6637 206.557 1
 8 -4 -9 2553.34 746.698 1
 8 -4 -9 2176.17 569.378 3
 8 -4 -8 11827.8 1310.46 3
 8 -4 -8 13759.9 1648.45 1
 8 -4 -7 15847.1 1781.44 1
 8 -4 -6 1280.86 577.93 1
 8 -4 -5 14745.2 1677.99 1
 8 -4 -4 9796.31 1359.47 1
 8 -4 -3 2386.62 666.436 1
 -8 4 2 1148.39 368.17 5
 8 -4 -2 1399.24 524.77 1
 -8 4 1 20725.3 1645.43 5
 8 -4 -1 20277.7 1915.85 1
 -8 4 0 37875.4 2411.46 5
 8 -4 0 37939.3 2695.51 1
 8 -4 1 750.686 422.164 1
 -8 4 -1 859.142 359.12 5
 -8 4 -2 77140.3 4001.4 5
 8 -4 2 82573.8 4136.03 1
 -8 4 -3 32202.1 2507.11 5
 8 -4 3 38132.5 2597.37 1
 -8 4 -4 2941.32 768.937 5
 8 -4 4 2991.31 697.362 1
 -8 4 -5 8261.26 1305 5
 8 -4 5 7022.99 1065.45 1
 -8 4 -6 9453.84 1469.5 5
 8 -4 6 8877.54 1169.99 1
 8 -3 -11 457.414 379.118 1
 8 -3 -10 183.332 330.483 1
 8 -3 -9 4933.55 993.947 1
 8 -3 -9 4319.91 791.469 3
 8 -3 -8 11365.8 1297.95 3
 8 -3 -8 12661 1578.49 1
 8 -3 -7 10356.3 1274.83 3
 8 -3 -7 11314.2 1492.43 1
 8 -3 -6 5191.32 1022.47 1
 8 -3 -5 14919.4 1683.9 1
 8 -3 -4 5398.71 996.747 1
 8 -3 -3 961.245 460.112 1
 8 -3 -2 4150.56 872.715 1
 -8 3 2 3478.12 615.875 5
 -8 3 1 30421.6 2040.84 5
 8 -3 -1 34187.6 2517.15 1
 -8 3 0 17670.9 1573.55 5
 8 -3 0 17146.8 1735.36 1
 -8 3 -1 12954.6 1412.07 5
 8 -3 1 12211.2 1449.67 1
 -8 3 -2 43617.7 2803.72 5
 8 -3 2 36307.8 2590.82 1
 -8 3 -3 4670.51 930.586 5
 8 -3 3 4912.61 895.089 1
 -8 3 -4 6557.61 1108.61 5
 8 -3 4 5166.68 923.111 1
 -8 3 -5 7879.71 1289.65 5
 8 -3 5 9513.75 1238.57 1
 -8 3 -6 4160.22 934.835 5
 8 -3 6 2738.66 669.39 1
 8 -2 -11 511.766 415.162 1
 8 -2 -10 1324.21 538.225 1
 8 -2 -10 1275.34 443.021 3
 8 -2 -9 6314.41 1128.33 1
 8 -2 -9 6296.24 959.673 3
 8 -2 -8 23579.4 1963.57 3
 8 -2 -8 27632.9 2357.98 1
 8 -2 -7 563.159 381.526 1
 8 -2 -7 327.783 261.107 3
 8 -2 -6 41784.8 2768.99 3
 8 -2 -6 45236.7 3063.12 1
 8 -2 -5 21473 2050.59 1
 8 -2 -4 531.656 374.663 1
 8 -2 -3 2566.26 668.783 1
 -8 2 2 22707.8 1614.93 5
 8 -2 -2 18362.7 1853.56 1
 -8 2 1 22389.7 1725.88 5
 8 -2 -1 23119.6 2044.43 1
 -8 2 0 82.2631 257.438 5
 8 -2 0 24.5345 229.8 1
 -8 2 -1 9811.94 1225.99 5
 8 -2 1 9769.4 1299.09 1
 -8 2 -2 7682.76 1171.97 5
 8 -2 2 8133.62 1169.67 1
 -8 2 -3 10653.6 1410.85 5
 8 -2 3 11571.4 1398.8 1
 -8 2 -4 2962.09 832.356 5
 8 -2 4 1812.51 575.338 1
 -8 2 -5 45379.4 3230.23 5
 8 -2 5 43644.3 2828 1
 8 -1 -11 3445.6 850.915 1
 8 -1 -10 928.064 485.702 1
 8 -1 -10 713.196 335.518 3
 8 -1 -9 15944.4 1579.47 3
 8 -1 -9 17943.8 1898.53 1
 8 -1 -8 13343.8 1448.68 3
 8 -1 -8 9793.53 1373.22 1
 8 -1 -7 314.129 437.322 1
 8 -1 -7 1429.65 510.173 3
 8 -1 -6 7495.35 1188.96 1
 8 -1 -6 7101.23 1105.62 3
 8 -1 -5 31423.1 2421.3 3
 8 -1 -5 32384.8 2525.08 1
 8 -1 -4 9173.02 1272.57 1
 8 -1 -4 5625.65 1018.08 3
 8 -1 -3 16290.2 1744.31 1
 -8 1 2 32956 2075.78 5
 8 -1 -2 35673 2623.19 1
 -8 1 1 3354.71 662.2 5
 8 -1 -1 2927.41 745.419 1
 -8 1 0 2498.22 606.131 5
 8 -1 0 3164.1 741.771 1
 -8 1 -1 6097.2 990.375 5
 8 -1 1 2725.07 673.638 1
 -8 1 -2 13172.2 1535.13 5
 8 -1 2 11266.5 1415.2 1
 -8 1 -3 16579.9 1794.06 5
 8 -1 3 17420.4 1746.86 1
 -8 1 -4 150.215 272.744 5
 -8 1 -5 41322.2 3130.01 5
 8 0 -11 3305.34 711.113 3
 8 0 -11 3654.35 862.324 1
 8 0 -10 10722.5 1298 3
 8 0 -10 12580.9 1576.55 1
 8 0 -9 38205.6 2588.29 3
 8 0 -9 38597.2 2869.38 1
 8 0 -8 -75.9715 208.339 3
 8 0 -8 401.49 443.068 1
 8 0 -7 2757.79 702.54 3
 8 0 -7 2521.15 686.208 1
 8 0 -6 2428.57 671.286 3
 8 0 -6 3517.66 841.283 1
 8 0 -5 15425.6 1679.14 3
 8 0 -5 14731.1 1661.39 1
 8 0 -4 6283.13 1120.21 3
 8 0 -4 8942.7 1285.76 1
 8 0 -3 21817.4 2070.04 3
 8 0 -3 22598.2 2069.59 1
 -8 0 2 50556.8 2700.01 5
 8 0 -2 46168.3 3162.06 3
 8 0 -2 48887.2 3144.87 1
 -8 0 1 1466.1 469.754 5
 8 0 -1 1491.43 555.866 3
 8 0 -1 2498.96 679.577 1
 -8 0 0 6285.64 984.327 5
 8 0 0 7705.56 1161.55 1
 -8 0 -1 526.23 332.492 5
 8 0 1 386.447 351.042 1
 -8 0 -2 15468.6 1676.22 5
 -8 0 -3 3411.34 818.296 5
 -8 0 -4 12184.3 1611.63 5
 8 1 -10 18424 1959.93 1
 8 1 -10 23306.4 1997.9 3
 8 1 -9 9699.55 1268.06 3
 8 1 -9 7182.12 1207.31 1
 8 1 -8 -2.81544 204.536 3
 8 1 -8 503.843 377.681 1
 8 1 -7 1369.14 561.167 3
 8 1 -7 680.5 393.783 1
 8 1 -6 12586 1522.59 3
 8 1 -6 11787.5 1502.81 1
 8 1 -5 26226.2 2272.17 3
 8 1 -5 29044.2 2390.04 1
 8 1 -4 2403.63 683.447 3
 8 1 -4 2567.22 736.215 1
 8 1 -3 43715.8 3041.64 3
 8 1 -3 37550.9 2786 1
 8 1 -2 35213.6 2775.95 3
 8 1 -2 40238.1 2839.24 1
 -8 -1 1 16.5734 170.22 5
 8 1 -1 205.562 365.452 3
 8 1 -1 286.201 425.212 1
 -8 -1 0 4990.65 887.464 5
 8 1 0 4122.11 970.075 3
 -8 -1 -1 7469.69 1141.34 5
 8 1 1 9986.41 1472.62 3
 8 1 2 14785.9 1803.4 3
 -8 -1 -2 11802.4 1511.78 5
 -8 -1 -3 823.158 464.503 5
 8 1 3 399.414 393.601 3
 8 2 -9 9047.37 1266.14 3
 8 2 -9 9918.4 1409.89 1
 8 2 -8 1961.68 636.689 3
 8 2 -8 966.224 427.807 1
 8 2 -7 12314.8 1571.67 1
 8 2 -7 11636.7 1471.59 3
 8 2 -6 14651.9 1671.72 3
 8 2 -6 14769.2 1725.84 1
 8 2 -5 1190.24 493.126 3
 8 2 -5 4678.43 961.365 1
 8 2 -4 963.837 477.915 3
 8 2 -4 684.94 442.745 1
 8 2 -3 6171.1 1106.37 3
 8 2 -2 15103.1 1785.01 3
 -8 -2 1 7478.51 1068.84 5
 8 2 -1 6759.06 1199.82 3
 -8 -2 0 17342.5 1741.79 5
 8 2 0 16990 1930.81 3
 -8 -2 -1 23895.3 2128.54 5
 8 2 1 20382.9 2156.92 3
 8 3 -8 1945.8 669.658 3
 8 3 -7 18823.7 1944.4 3
 8 3 -6 9978.58 1450.03 3
 8 3 -5 494.657 466.022 3
 8 3 -4 1906.03 678.49 3
 8 3 -3 7196.54 1226.6 3
 8 3 -2 14245.8 1754.17 3
 8 3 -1 1165.41 554.517 3
 9 -8 -4 10159.2 1557.03 1
 9 -8 -3 9028.18 1432.63 1
 9 -8 -2 21276.5 2218.9 1
 9 -8 -1 1169.51 498.887 1
 9 -8 0 -229.578 259.567 1
 9 -7 -6 5057.91 1132.59 1
 9 -7 -5 27524.3 2599.01 1
 9 -7 -4 5879.59 1163 1
 9 -7 -3 14946.9 1854.47 1
 9 -7 -2 9410.15 1478.24 1
 9 -7 -1 681.604 460.631 1
 9 -7 0 1421.53 592.581 1
 -9 7 -1 414.285 374.637 5
 9 -7 1 374.137 404.929 1
 -9 7 -2 35908.3 2700.91 5
 9 -7 2 33033.7 2676.14 1
 9 -6 -7 -59.1595 358.868 1
 9 -6 -6 5527.68 1133.68 1
 9 -6 -5 21715.5 2253.34 1
 9 -6 -4 135.361 230.879 1
 9 -6 -3 18396.8 2037.27 1
 9 -6 -2 12336.9 1628.1 1
 9 -6 -1 7654.65 1272.23 1
 -9 6 0 1751 545.048 5
 9 -6 0 3667.63 879.603 1
 -9 6 -1 17876.4 1799.6 5
 9 -6 1 20389.5 2056.16 1
 9 -6 2 8250.04 1299.28 1
 -9 6 -2 8372.25 1260.54 5
 9 -5 -7 9887.74 1516.21 1
 9 -5 -6 23689.4 2350.66 1
 9 -5 -5 3223.57 833.286 1
 9 -5 -4 1556.99 668.68 1
 9 -5 -3 10061.6 1472.29 1
 9 -5 -2 26651.3 2415.34 1
 9 -5 -1 3933.81 903.188 1
 -9 5 0 16095.7 1607.12 5
 9 -5 0 14800.2 1775.34 1
 -9 5 -1 28158.2 2266.42 5
 9 -5 1 27287.3 2407.71 1
 9 -5 2 578.457 378.434 1
 -9 5 -2 134.164 252.369 5
 9 -4 -8 1277.85 605.238 1
 9 -4 -8 1390.23 516.747 3
 9 -4 -7 21998 2261.73 1
 9 -4 -6 -434.614 355.668 1
 9 -4 -5 429.284 393.18 1
 9 -4 -4 21732.3 2192.38 1
 9 -4 -3 19659.6 2052.92 1
 9 -4 -2 42197.2 3108.43 1
 9 -4 -1 613.153 490.403 1
 9 -4 0 23530.6 2213.22 1
 -9 4 -1 23058.3 2050.54 5
 9 -4 1 25624.6 2281.99 1
 -9 4 -2 385.639 337.937 5
 9 -4 2 650.589 391.125 1
 9 -3 -8 3342.92 884.46 1
 9 -3 -8 2772.83 741.689 3
 9 -3 -7 21260.4 2013.17 3
 9 -3 -7 22245.3 2252.11 1
 9 -3 -6 6675.04 1203.42 1
 9 -3 -6 7262.5 1189.13 3
 9 -3 -5 -181.528 348.694 1
 9 -3 -4 3818.36 934.555 1
 9 -3 -3 22083 2167.66 1
 9 -3 -2 9728.94 1411.43 1
 9 -3 -1 1497.18 601.516 1
 9 -3 0 28315.7 2440.05 1
 -9 3 -1 13137 1494 5
 9 -3 1 6247.5 1141.04 1
 9 -2 -8 2271.14 760.862 1
 9 -2 -8 1004.32 436.806 3
 9 -2 -7 7435.2 1286.75 1
 9 -2 -7 8377.99 1251.37 3
 9 -2 -6 19199.3 1973.91 3
 9 -2 -6 23219.1 2247.02 1
 9 -2 -5 849.638 487.936 1
 9 -2 -5 -94.2483 306.702 3
 9 -2 -4 17651.8 1932.91 1
 9 -2 -3 9860.17 1423.73 1
 9 -2 -2 5640.36 1074.98 1
 9 -2 -1 443.324 378.873 1
 9 -2 0 10052.1 1412.57 1
 -9 2 -1 19511.8 1892.12 5
 9 -2 1 21271.3 2074.8 1
 9 -1 -7 9253.15 1360.1 3
 9 -1 -7 9946 1471.35 1
 9 -1 -6 25061.5 2281.8 3
 9 -1 -6 25527.1 2398.79 1
 9 -1 -5 417.753 357.167 3
 9 -1 -5 204.112 245.448 1
 9 -1 -4 24447.5 2300.9 3
 9 -1 -4 19903.8 2087.92 1
 9 -1 -3 1235.42 490.744 3
 9 -1 -3 1441.83 636.432 1
 9 -1 -2 -373.413 421.204 3
 9 -1 -2 266.805 427.493 1
 9 -1 -1 2.25294 313.379 1
 9 -1 0 6604.79 1167.57 1
 9 0 -5 8235.25 1336.03 3
 9 0 -5 8305.78 1354.14 1
 9 0 -4 27774.2 2527.55 3
 9 0 -4 30538.7 2613.52 1
 9 0 -3 3345.78 896.579 3
 9 0 -3 4189.84 968.461 1


_iucr_refine_instructions_details
;
TITL TIWXOP OLEX2: imported from CIF
CELL 0.71073 7.6028 11.5896 13.802 99.459 100.012 107.557
ZERR 2 0.0005 0.0008 0.0007 0.005 0.005 0.006
LATT 1
SFAC C H N O Sb Si
DISP C 0.0033 0.0016
DISP H 0 0
DISP N 0.0061 0.0033
DISP O 0.0106 0.006
DISP Si 0.0817 0.0704
UNIT 40 62 4 2 2 4

SIZE 0.169 0.105 0.067
TEMP -153.14(10)
MORE -1
CONF 
BOND $H
ACTA 
WGHT 0.033091 0.553853
FVAR 4.458678
REM <olex2.extras>
REM <HklSrc "%.\\TIWXOP.hkl">
REM </olex2.extras>

Sb    5     0.72530  0.53633  0.64433  11.00000  0.01302  0.01064  0.01383 =
 0.00318 -0.00095  0.00345 
H1A   2     0.87976  0.51922  0.56244  11.00000  10.00000  10.00000 =
 10.00000  10.00000  10.00000  10.00000 
Si1   6     1.01933  0.42362  0.76618  11.00000  0.01373  0.01144  0.01464 =
 0.00412  0.00175  0.00521 
Si2   6     1.15156  0.70706  0.78232  11.00000  0.01128  0.01027  0.01508 =
 0.00250  0.00291  0.00271 
O     4     1.14140  0.57208  0.80503  11.00000  0.01407  0.01302  0.02965 =
 0.00713 -0.00001  0.00240 
N1    3     0.78505  0.41288  0.72356  11.00000  0.01217  0.01279  0.01437 =
 0.00293  0.00202  0.00411 
N2    3     0.91847  0.69718  0.73798  11.00000  0.01185  0.01316  0.01485 =
 0.00525  0.00241  0.00566 
C1    1     0.62785  0.31032  0.72802  11.00000  0.01147  0.01086  0.01448 =
 0.00334  0.00520  0.00428 
C2    1     0.53845  0.20934  0.64340  11.00000  0.01290  0.01336  0.01620 =
 0.00235  0.00146  0.00239 
C3    1     0.38804  0.10855  0.64978  11.00000  0.01705  0.01356  0.02145 =
 0.00146  0.00035  0.00156 
H3    2     0.32040  0.03078  0.58847  11.00000  10.00000  10.00000 =
 10.00000  10.00000  10.00000  10.00000 
C4    1     0.32528  0.10548  0.73837  11.00000  0.01600  0.01355  0.02889 =
 0.00744  0.00605  0.00057 
H4    2     0.21016  0.02265  0.73946  11.00000  10.00000  10.00000 =
 10.00000  10.00000  10.00000  10.00000 
C5    1     0.41251  0.20558  0.82068  11.00000  0.02008  0.02051  0.01949 =
 0.00715  0.01073  0.00744 
H5    2     0.36556  0.20316  0.88243  11.00000  10.00000  10.00000 =
 10.00000  10.00000  10.00000  10.00000 
C6    1     0.56007  0.30894  0.81631  11.00000  0.01599  0.01483  0.01495 =
 0.00323  0.00553  0.00518 
C7    1     0.60218  0.20961  0.54665  11.00000  0.02636  0.02201  0.01621 =
 -0.00171  0.00651  0.00581 
H7A   2     0.54689  0.13101  0.49280  11.00000  10.00000  10.00000 =
 10.00000  10.00000  10.00000  10.00000 
H7B   2     0.75136  0.23017  0.55418  11.00000  10.00000  10.00000 =
 10.00000  10.00000  10.00000  10.00000 
H7C   2     0.56163  0.27634  0.50406  11.00000  10.00000  10.00000 =
 10.00000  10.00000  10.00000  10.00000 
C8    1     0.64021  0.41844  0.90551  11.00000  0.03350  0.02373  0.02321 =
 -0.00171  0.01511  0.00996 
H8A   2     0.56711  0.45178  0.91674  11.00000  10.00000  10.00000 =
 10.00000  10.00000  10.00000  10.00000 
H8B   2     0.76937  0.49011  0.89744  11.00000  10.00000  10.00000 =
 10.00000  10.00000  10.00000  10.00000 
H8C   2     0.65366  0.38823  0.97758  11.00000  10.00000  10.00000 =
 10.00000  10.00000  10.00000  10.00000 
C9    1     1.11921  0.35849  0.66566  11.00000  0.02144  0.03650  0.02537 =
 0.00429  0.00826  0.01859 
H9A   2     1.09011  0.38646  0.59902  11.00000  10.00000  10.00000 =
 10.00000  10.00000  10.00000  10.00000 
H9B   2     1.05979  0.25648  0.64110  11.00000  10.00000  10.00000 =
 10.00000  10.00000  10.00000  10.00000 
H9C   2     1.25712  0.37863  0.68668  11.00000  10.00000  10.00000 =
 10.00000  10.00000  10.00000  10.00000 
C10   1     1.04745  0.34777  0.87245  11.00000  0.02030  0.01873  0.02056 =
 0.00849 -0.00018  0.00513 
H10A  2     1.19449  0.36791  0.90359  11.00000  10.00000  10.00000 =
 10.00000  10.00000  10.00000  10.00000 
H10B  2     0.98382  0.23738  0.84923  11.00000  10.00000  10.00000 =
 10.00000  10.00000  10.00000  10.00000 
H10C  2     0.99150  0.37459  0.92893  11.00000  10.00000  10.00000 =
 10.00000  10.00000  10.00000  10.00000 
C11   1     1.29598  0.73425  0.68783  11.00000  0.02084  0.02595  0.02202 =
 0.00837  0.01036  0.00695 
H11A  2     1.42824  0.72177  0.71197  11.00000  10.00000  10.00000 =
 10.00000  10.00000  10.00000  10.00000 
H11B  2     1.33719  0.82617  0.67334  11.00000  10.00000  10.00000 =
 10.00000  10.00000  10.00000  10.00000 
H11C  2     1.23051  0.67350  0.61558  11.00000  10.00000  10.00000 =
 10.00000  10.00000  10.00000  10.00000 
C12   1     1.26728  0.82866  0.90063  11.00000  0.02062  0.01831  0.01991 =
 -0.00265 -0.00076  0.00249 
H12A  2     1.20459  0.81021  0.96416  11.00000  10.00000  10.00000 =
 10.00000  10.00000  10.00000  10.00000 
H12B  2     1.26718  0.92422  0.89930  11.00000  10.00000  10.00000 =
 10.00000  10.00000  10.00000  10.00000 
H12C  2     1.40820  0.83675  0.92775  11.00000  10.00000  10.00000 =
 10.00000  10.00000  10.00000  10.00000 
C13   1     0.85771  0.80266  0.75096  11.00000  0.01109  0.01050  0.01625 =
 0.00301  0.00466  0.00306 
C14   1     0.84816  0.86840  0.67404  11.00000  0.01318  0.01237  0.02092 =
 0.00553  0.00302  0.00421 
C15   1     0.79412  0.97239  0.68898  11.00000  0.02227  0.01468  0.02646 =
 0.00926  0.00322  0.00751 
H15   2     0.78785  1.02059  0.63161  11.00000  10.00000  10.00000 =
 10.00000  10.00000  10.00000  10.00000 
C16   1     0.74831  1.01322  0.77878  11.00000  0.01934  0.01298  0.03513 =
 0.00061  0.00027  0.00720 
H16   2     0.70774  1.09678  0.78569  11.00000  10.00000  10.00000 =
 10.00000  10.00000  10.00000  10.00000 
C17   1     0.75776  0.94906  0.85402  11.00000  0.02031  0.01863  0.02259 =
 -0.00127  0.00493  0.00884 
H17   2     0.73439  0.98065  0.92492  11.00000  10.00000  10.00000 =
 10.00000  10.00000  10.00000  10.00000 
C18   1     0.80879  0.84257  0.84129  11.00000  0.01805  0.01547  0.01532 =
 0.00077  0.00585  0.00485 
C19   1     0.89620  0.82774  0.57613  11.00000  0.02785  0.02460  0.02024 =
 0.01025  0.00647  0.00992 
H19A  2     1.02293  0.80711  0.58551  11.00000  10.00000  10.00000 =
 10.00000  10.00000  10.00000  10.00000 
H19B  2     0.91841  0.90252  0.53355  11.00000  10.00000  10.00000 =
 10.00000  10.00000  10.00000  10.00000 
H19C  2     0.78978  0.74904  0.53282  11.00000  10.00000  10.00000 =
 10.00000  10.00000  10.00000  10.00000 
C20   1     0.80152  0.77105  0.92243  11.00000  0.03155  0.03339  0.02206 =
 0.01241  0.01522  0.01704 
H20A  2     0.86623  0.82581  0.99866  11.00000  10.00000  10.00000 =
 10.00000  10.00000  10.00000  10.00000 
H20B  2     0.87017  0.70552  0.91317  11.00000  10.00000  10.00000 =
 10.00000  10.00000  10.00000  10.00000 
H20C  2     0.66626  0.73236  0.92925  11.00000  10.00000  10.00000 =
 10.00000  10.00000  10.00000  10.00000 
HKLF 4

END
Q1 1 0.666667 0.55 0.688889 11 0.05 1.01
Q3 1 0.583333 0.5 0.888889 11 0.05 0.45
Q4 1 0.791667 0.875 0.488889 11 0.05 0.45
Q6 1 0.666667 0.275 0.533333 11 0.05 0.42
Q2 1 0.75 0.4 0.977778 11 0.05 0.48
Q8 1 0.583333 0.2 0.8 11 0.05 0.4
Q7 1 0.875 1.175 0.688889 11 0.05 0.41
Q5 1 0.75 0.525 0.644444 11 0.05 0.44

  REM The information below was added by Olex2.
  REM
  REM R1 = 0.0320 for 4181 Fo > 4sig(Fo) and 0.0357 for all 4543 data
  REM 328 parameters refined using 0 restraints
  REM Highest difference peak 1.0126, deepest hole -0.7933
  REM Mean Shift 0.0000, Max Shift 0.0009.

  REM +++ Tabular Listing of Refinement Information +++
  REM R1_all = 0.0357
  REM R1_gt = 0.0320
  REM wR_ref = 0.0753
  REM GOOF = 1.0169
  REM Shift_max = 0.0009
  REM Shift_mean = 0.0000
  REM Reflections_all = 4543
  REM Reflections_gt = 4181
  REM Parameters = 328
  REM Hole = -0.7933
  REM Peak = 1.0126
  REM Flack = n/a

  
;
_olex2_submission_special_instructions  'No special instructions were received'

# start Validation Reply Form
_vrf_PLAT211_TIWXOP_HAR_0_HADPs
;
PROBLEM: ADP of Atom H1A       is N.P.D. or (nearly) 2D .     Please Check 
RESPONSE: Refinement was performed with all H ADPs set to 0 in order to
investigate how it changes positions of hydrogen atoms.
;
_vrf_PLAT217_TIWXOP_HAR_0_HADPs
;
PROBLEM: Incomplete U(aniso) Data for ...................        H1A Check 
RESPONSE: Refinement was performed with all H ADPs set to 0 in order to
investigate how it changes positions of hydrogen atoms.
;
# end Validation Reply Form
data_TIWXOP_HAR
_database_code_depnum_ccdc_archive   'CCDC 2263351'
_audit_creation_date               2022-04-25
_audit_creation_method
;
Olex2 1.3
(compiled 2020.11.12 svn.r5f609507 for OlexSys, GUI svn.r6226)
;
_audit_contact_author_address      ?
_audit_contact_author_email        ?
_audit_contact_author_name         ''
_audit_contact_author_phone        ?
_publ_contact_author_id_orcid      ?
_publ_section_references
;
Bourhis, L.J., Dolomanov, O.V., Gildea, R.J., Howard, J.A.K., Puschmann, H.
 (2015). Acta Cryst. A71, 59-75.

Dolomanov, O.V., Bourhis, L.J., Gildea, R.J, Howard, J.A.K. & Puschmann, H.
 (2009), J. Appl. Cryst. 42, 339-341.
;
_chemical_formula_moiety           'C20 H31 N2 O Sb Si2'
_chemical_formula_sum              'C20 H31 N2 O Sb Si2'
_chemical_formula_weight           493.413
loop_
  _atom_type_symbol
  _atom_type_scat_dispersion_real
  _atom_type_scat_dispersion_imag
  _atom_type_scat_Cromer_Mann_a1
  _atom_type_scat_Cromer_Mann_a2
  _atom_type_scat_Cromer_Mann_a3
  _atom_type_scat_Cromer_Mann_a4
  _atom_type_scat_Cromer_Mann_b1
  _atom_type_scat_Cromer_Mann_b2
  _atom_type_scat_Cromer_Mann_b3
  _atom_type_scat_Cromer_Mann_b4
  _atom_type_scat_Cromer_Mann_c
  _atom_type_scat_source
  _atom_type_scat_dispersion_source
 C 0.00330 0.00160 2.31000 1.02000 1.58860 0.86500 20.84390 10.20750 0.56870
 51.65120 0.215599998832
 'International Tables Volume C Table 6.1.1.4 (pp. 500-502)' custom
 H 0.00000 0.00000 0.49300 0.32291 0.14019 0.04081 10.51090 26.12570 3.14236
 57.79970 0.0030380000826
 'International Tables Volume C Table 6.1.1.4 (pp. 500-502)' custom
 O 0.01060 0.00600 3.04850 2.28680 1.54630 0.86700 13.27710 5.70110 0.32390
 32.90890 0.250800013542
 'International Tables Volume C Table 6.1.1.4 (pp. 500-502)' custom
 N 0.00610 0.00330 12.21260 3.13220 2.01250 1.16630 0.00570 9.89330 28.99750
 0.58260 -11.5290002823
 'International Tables Volume C Table 6.1.1.4 (pp. 500-502)' custom
 Si 0.08170 0.07040 6.29150 3.03530 1.98910 1.54100 2.43860 32.33370 0.67850
 81.69370 1.14069998264
 'International Tables Volume C Table 6.1.1.4 (pp. 500-502)' custom
 Sb 0.00000 0.00000 19.64180 19.04550 5.03710 2.68270 5.30340 0.46070 27.90740
 75.28250 4.59089994431
 'International Tables Volume C Table 6.1.1.4 (pp. 500-502)' custom

_space_group_crystal_system        'triclinic'
_space_group_IT_number             2
_space_group_name_H-M_alt          'P -1'
_space_group_name_Hall             '-P 1'
loop_
  _space_group_symop_id
  _space_group_symop_operation_xyz
 1 x,y,z
 2 -x,-y,-z

_symmetry_Int_Tables_number        2
_cell_length_a                     7.6028(5)
_cell_length_b                     11.5896(8)
_cell_length_c                     13.8020(7)
_cell_angle_alpha                  99.459(5)
_cell_angle_beta                   100.012(5)
_cell_angle_gamma                  107.557(6)
_cell_volume                       1110.98(13)
_cell_formula_units_Z              2
_cell_measurement_reflns_used      5427
_cell_measurement_temperature      120.01(10)
_cell_measurement_theta_max        28.961
_cell_measurement_theta_min        3.794
_cell_measurement_wavelength       0.71073
_exptl_absorpt_coefficient_mu      1.361
_exptl_absorpt_correction_T_max    1
_exptl_absorpt_correction_T_min    0.744
_exptl_absorpt_correction_type     gaussian
_exptl_absorpt_process_details
;
        CrysAlisPro 1.171.38.46 (Rigaku Oxford Diffraction, 2015)
Numerical absorption correction based on gaussian integration over
                        a multifaceted crystal model
        Empirical absorption correction using spherical harmonics,
 implemented in SCALE3 ABSPACK scaling algorithm.
;
_exptl_crystal_colour              colourless
_exptl_crystal_colour_primary      colourless
_exptl_crystal_density_diffrn      1.475
_exptl_crystal_density_method      'not measured'
_exptl_crystal_description         block
_exptl_crystal_F_000               503.265
loop_
  _exptl_crystal_face_index_h
  _exptl_crystal_face_index_k
  _exptl_crystal_face_index_l
  _exptl_crystal_face_perp_dist
 -11 5 6 0.0765
 4 2 15 0.0635
 2 -5 -17 0.0497
 10 -8 -7 0.0783
 -4 -2 -14 0.0431
 -2 -9 -11 0.0407
 -4 6 17 0.0627
 1 15 -8 0.038
 3 5 -19 0.0526
 -2 15 3 0.0475
 6 -15 -1 0.0538
 4 -12 14 0.0481
 7 -3 11 0.0654
 4 12 -4 0.0422
 2 13 5 0.0448
 -2 5 17 0.0559
 6 10 -11 0.0517
 -1 -15 8 0.0286
 -1 9 -17 0.03
 -3 15 -9 0.0361
 -5 14 6 0.047

_exptl_crystal_size_max            0.169
_exptl_crystal_size_mid            0.105
_exptl_crystal_size_min            0.067
_diffrn_reflns_av_R_equivalents    0.0302
_diffrn_reflns_av_unetI/netI       0.0516
_diffrn_reflns_Laue_measured_fraction_full  0.9975
_diffrn_reflns_Laue_measured_fraction_max  0.9978
_diffrn_reflns_limit_h_max         9
_diffrn_reflns_limit_h_min         -9
_diffrn_reflns_limit_k_max         14
_diffrn_reflns_limit_k_min         -13
_diffrn_reflns_limit_l_max         13
_diffrn_reflns_limit_l_min         -17
_diffrn_reflns_number              8520
_diffrn_reflns_point_group_measured_fraction_full  0.9975
_diffrn_reflns_point_group_measured_fraction_max  0.9978
_diffrn_reflns_theta_full          25.2417
_diffrn_reflns_theta_max           26.37
_diffrn_reflns_theta_min           3.37
_diffrn_ambient_temperature        120.01(10)
_diffrn_detector_area_resol_mean   8.0856
_diffrn_measured_fraction_theta_full  0.9975
_diffrn_measured_fraction_theta_max  0.9978
_diffrn_measurement_device         'four-circle diffractometer'
_diffrn_measurement_device_type    'SuperNova, Dual, Cu at zero, EosS2'
_diffrn_measurement_method         '\w scans'
_diffrn_radiation_type             'Mo K\a'
_diffrn_radiation_wavelength       0.71073
_reflns_Friedel_coverage           0.0
_reflns_limit_h_max                9
_reflns_limit_h_min                -9
_reflns_limit_k_max                14
_reflns_limit_k_min                -14
_reflns_limit_l_max                17
_reflns_limit_l_min                0
_reflns_number_gt                  4181
_reflns_number_total               4543
_reflns_threshold_expression       I>=2u(I)
_computing_cell_refinement         'CrysAlisPro 1.171.38.46 (Rigaku OD, 2015)'
_computing_data_collection         'CrysAlisPro 1.171.38.46 (Rigaku OD, 2015)'
_computing_data_reduction          'CrysAlisPro 1.171.38.46 (Rigaku OD, 2015)'
_computing_molecular_graphics      'Olex2 1.3 (Dolomanov et al., 2009)'
_computing_publication_material    'Olex2 1.3 (Dolomanov et al., 2009)'
_computing_structure_refinement    'olex2.refine 1.3 (Bourhis et al., 2015)'
_refine_diff_density_max           0.9755
_refine_diff_density_min           -0.5894
_refine_diff_density_rms           0.1093
_refine_ls_d_res_high              0.8000
_refine_ls_d_res_low               6.0398
_refine_ls_goodness_of_fit_ref     0.6995
_refine_ls_hydrogen_treatment      refall
_refine_ls_matrix_type             full
_refine_ls_number_constraints      0
_refine_ls_number_parameters       359
_refine_ls_number_reflns           4543
_refine_ls_number_restraints       0
_refine_ls_R_factor_all            0.0324
_refine_ls_R_factor_gt             0.0287
_refine_ls_restrained_S_all        0.6995
_refine_ls_shift/su_max            0.0007
_refine_ls_shift/su_mean           0.0000
_refine_ls_structure_factor_coef   Fsqd
_refine_ls_weighting_details      
 'w=1/[\s^2^(Fo^2^)+(0.1P)^2^] where P=(Fo^2^+2Fc^2^)/3'
_refine_ls_weighting_scheme        calc
_refine_ls_wR_factor_gt            0.0855
_refine_ls_wR_factor_ref           0.0921
_olex2_refinement_description
;
;
loop_
  _atom_site_label
  _atom_site_type_symbol
  _atom_site_fract_x
  _atom_site_fract_y
  _atom_site_fract_z
  _atom_site_U_iso_or_equiv
  _atom_site_adp_type
  _atom_site_occupancy
  _atom_site_refinement_flags_posn
 Sb Sb 0.72530(2) 0.536301(16) 0.644317(12) 0.01341(9) Uani 1.000000 .
 H1A H 0.881(6) 0.521(4) 0.565(3) 0.031(11) Uiso 1.000000 .
 Si1 Si 1.01940(11) 0.42353(7) 0.76612(6) 0.01347(17) Uani 1.000000 .
 Si2 Si 1.15157(11) 0.70700(7) 0.78227(6) 0.01277(17) Uani 1.000000 .
 O O 1.1412(3) 0.57207(19) 0.80502(16) 0.0207(4) Uani 1.000000 .
 N1 N 0.7849(3) 0.4128(2) 0.72352(17) 0.0138(5) Uani 1.000000 .
 N2 N 0.9182(3) 0.6970(2) 0.73778(17) 0.0135(5) Uani 1.000000 .
 C1 C 0.6275(4) 0.3103(3) 0.7279(2) 0.0119(5) Uani 1.000000 .
 C2 C 0.5383(4) 0.2091(3) 0.6435(2) 0.0151(6) Uani 1.000000 .
 C3 C 0.3880(4) 0.1088(3) 0.6499(2) 0.0195(6) Uani 1.000000 .
 H3 H 0.316(6) 0.032(4) 0.590(3) 0.032(10) Uiso 1.000000 .
 C4 C 0.3245(4) 0.1053(3) 0.7381(2) 0.0208(6) Uani 1.000000 .
 H4 H 0.205(6) 0.019(4) 0.737(3) 0.033(11) Uiso 1.000000 .
 C5 C 0.4123(4) 0.2055(3) 0.8205(2) 0.0196(6) Uani 1.000000 .
 H5 H 0.360(5) 0.205(4) 0.885(3) 0.029(10) Uiso 1.000000 .
 C6 C 0.5598(4) 0.3086(3) 0.8164(2) 0.0156(6) Uani 1.000000 .
 C7 C 0.6020(5) 0.2100(3) 0.5461(2) 0.0232(7) Uani 1.000000 .
 H7A H 0.550(6) 0.126(4) 0.491(3) 0.035(10) Uiso 1.000000 .
 H7B H 0.747(8) 0.237(5) 0.559(4) 0.068(15) Uiso 1.000000 .
 H7C H 0.557(9) 0.280(6) 0.504(4) 0.078(18) Uiso 1.000000 .
 C8 C 0.6383(5) 0.4190(3) 0.9057(2) 0.0260(7) Uani 1.000000 .
 H8A H 0.558(15) 0.478(10) 0.866(8) 0.16(4) Uiso 1.000000 .
 H8B H 0.770(8) 0.492(5) 0.900(4) 0.060(14) Uiso 1.000000 .
 H8C H 0.640(9) 0.392(6) 0.968(5) 0.085(19) Uiso 1.000000 .
 C9 C 1.1194(5) 0.3581(4) 0.6661(3) 0.0269(7) Uani 1.000000 .
 H9A H 1.089(6) 0.381(4) 0.589(3) 0.032(12) Uiso 1.000000 .
 H9B H 1.055(8) 0.261(5) 0.634(4) 0.056(15) Uiso 1.000000 .
 H9C H 1.265(8) 0.384(6) 0.684(4) 0.070(17) Uiso 1.000000 .
 C10 C 1.0477(5) 0.3481(3) 0.8724(2) 0.0208(6) Uani 1.000000 .
 H10A H 1.190(7) 0.368(4) 0.902(3) 0.045(12) Uiso 1.000000 .
 H10B H 0.986(7) 0.243(5) 0.849(3) 0.042(12) Uiso 1.000000 .
 H10C H 0.980(10) 0.368(7) 0.931(5) 0.11(2) Uiso 1.000000 .
 C11 C 1.2956(5) 0.7346(3) 0.6878(2) 0.0219(7) Uani 1.000000 .
 H11A H 1.427(5) 0.722(4) 0.713(3) 0.017(9) Uiso 1.000000 .
 H11B H 1.342(6) 0.826(4) 0.671(3) 0.024(10) Uiso 1.000000 .
 H11C H 1.237(6) 0.673(4) 0.612(3) 0.034(11) Uiso 1.000000 .
 C12 C 1.2676(5) 0.8291(3) 0.9007(2) 0.0219(6) Uani 1.000000 .
 H12A H 1.211(7) 0.813(5) 0.967(4) 0.051(13) Uiso 1.000000 .
 H12B H 1.256(7) 0.923(5) 0.895(4) 0.044(13) Uiso 1.000000 .
 H12C H 1.412(9) 0.843(6) 0.929(4) 0.082(18) Uiso 1.000000 .
 C13 C 0.8576(4) 0.8026(3) 0.7505(2) 0.0137(5) Uani 1.000000 .
 C14 C 0.8481(4) 0.8683(3) 0.6740(2) 0.0161(6) Uani 1.000000 .
 C15 C 0.7934(4) 0.9720(3) 0.6889(2) 0.0213(6) Uani 1.000000 .
 H15 H 0.783(7) 1.021(5) 0.630(3) 0.053(13) Uiso 1.000000 .
 C16 C 0.7482(4) 1.0136(3) 0.7786(2) 0.0236(7) Uani 1.000000 .
 H16 H 0.706(5) 1.096(3) 0.785(3) 0.017(8) Uiso 1.000000 .
 C17 C 0.7576(4) 0.9488(3) 0.8540(2) 0.0215(7) Uani 1.000000 .
 H17 H 0.742(6) 0.978(4) 0.929(3) 0.044(12) Uiso 1.000000 .
 C18 C 0.8085(4) 0.8426(3) 0.8413(2) 0.0170(6) Uani 1.000000 .
 C19 C 0.8962(5) 0.8273(3) 0.5759(2) 0.0247(7) Uani 1.000000 .
 H19A H 1.027(7) 0.809(5) 0.587(4) 0.055(14) Uiso 1.000000 .
 H19B H 0.913(8) 0.899(5) 0.540(4) 0.070(16) Uiso 1.000000 .
 H19C H 0.797(8) 0.746(6) 0.534(4) 0.072(17) Uiso 1.000000 .
 C20 C 0.8013(5) 0.7708(4) 0.9225(3) 0.0258(7) Uani 1.000000 .
 H20A H 0.874(10) 0.822(7) 0.994(6) 0.10(2) Uiso 1.000000 .
 H20B H 0.866(7) 0.699(5) 0.913(4) 0.057(14) Uiso 1.000000 .
 H20C H 0.671(11) 0.737(7) 0.943(5) 0.10(2) Uiso 1.000000 .

loop_
  _atom_site_aniso_label
  _atom_site_aniso_U_11
  _atom_site_aniso_U_22
  _atom_site_aniso_U_33
  _atom_site_aniso_U_12
  _atom_site_aniso_U_13
  _atom_site_aniso_U_23
 Sb 0.01332(13) 0.01093(13) 0.01412(13) 0.00356(9) -0.00080(8) 0.00322(8)
 Si1 0.0142(4) 0.0116(4) 0.0151(4) 0.0055(3) 0.0019(3) 0.0041(3)
 Si2 0.0118(4) 0.0106(4) 0.0151(4) 0.0029(3) 0.0032(3) 0.0025(3)
 O 0.0144(10) 0.0131(10) 0.0311(11) 0.0017(8) -0.0003(8) 0.0075(9)
 N1 0.0130(11) 0.0138(12) 0.0152(11) 0.0052(9) 0.0026(9) 0.0048(9)
 N2 0.0122(11) 0.0139(12) 0.0160(11) 0.0057(9) 0.0025(9) 0.0059(9)
 C1 0.0119(13) 0.0107(13) 0.0141(13) 0.0046(11) 0.0043(10) 0.0027(11)
 C2 0.0131(13) 0.0129(14) 0.0168(14) 0.0025(11) 0.0014(11) 0.0024(11)
 C3 0.0162(14) 0.0143(15) 0.0219(14) 0.0012(12) -0.0007(12) 0.0008(12)
 C4 0.0162(14) 0.0142(15) 0.0305(16) 0.0010(12) 0.0062(12) 0.0083(13)
 C5 0.0195(15) 0.0202(16) 0.0227(15) 0.0077(13) 0.0108(12) 0.0064(12)
 C6 0.0177(14) 0.0143(14) 0.0149(13) 0.0041(11) 0.0063(11) 0.0037(11)
 C7 0.0275(18) 0.0230(17) 0.0158(14) 0.0051(14) 0.0073(13) -0.0000(13)
 C8 0.0353(19) 0.0241(18) 0.0178(15) 0.0082(15) 0.0115(14) 0.0006(13)
 C9 0.0236(17) 0.038(2) 0.0262(17) 0.0196(16) 0.0101(14) 0.0051(15)
 C10 0.0192(15) 0.0185(16) 0.0219(15) 0.0038(13) -0.0017(12) 0.0091(13)
 C11 0.0210(16) 0.0254(18) 0.0218(16) 0.0072(13) 0.0101(13) 0.0077(13)
 C12 0.0210(16) 0.0181(16) 0.0182(15) 0.0013(13) -0.0012(12) -0.0021(12)
 C13 0.0123(13) 0.0114(14) 0.0174(14) 0.0034(11) 0.0050(11) 0.0035(11)
 C14 0.0151(13) 0.0120(14) 0.0209(14) 0.0044(11) 0.0025(11) 0.0051(11)
 C15 0.0222(15) 0.0147(15) 0.0293(16) 0.0082(12) 0.0038(13) 0.0098(13)
 C16 0.0194(15) 0.0134(15) 0.0348(17) 0.0072(12) 0.0000(13) 0.0008(13)
 C17 0.0208(15) 0.0180(16) 0.0241(17) 0.0080(13) 0.0046(13) -0.0016(13)
 C18 0.0198(14) 0.0162(15) 0.0144(13) 0.0049(12) 0.0064(11) 0.0014(11)
 C19 0.0327(19) 0.0258(19) 0.0203(15) 0.0126(15) 0.0079(14) 0.0117(14)
 C20 0.0327(18) 0.0326(19) 0.0212(16) 0.0156(16) 0.0152(14) 0.0128(14)

loop_
  _geom_bond_atom_site_label_1
  _geom_bond_atom_site_label_2
  _geom_bond_distance
  _geom_bond_site_symmetry_2
  _geom_bond_publ_flag
 Sb H1A 1.77(4) . ?
 Sb N1 2.045(2) . ?
 Sb N2 2.046(2) . ?
 Si1 O 1.634(2) . ?
 Si1 N1 1.737(2) . ?
 Si1 C9 1.851(3) . ?
 Si1 C10 1.841(3) . ?
 Si2 O 1.627(2) . ?
 Si2 N2 1.735(2) . ?
 Si2 C11 1.851(3) . ?
 Si2 C12 1.854(3) . ?
 N1 C1 1.428(3) . ?
 N2 C13 1.428(3) . ?
 C1 C2 1.409(4) . ?
 C1 C6 1.406(4) . ?
 C2 C3 1.390(4) . ?
 C2 C7 1.506(4) . ?
 C3 H3 1.04(4) . ?
 C3 C4 1.388(4) . ?
 C4 H4 1.13(4) . ?
 C4 C5 1.386(4) . ?
 C5 H5 1.03(4) . ?
 C5 C6 1.388(4) . ?
 C6 C8 1.509(4) . ?
 C7 H7A 1.06(4) . ?
 C7 H7B 1.03(5) . ?
 C7 H7C 1.17(6) . ?
 C8 H8A 1.19(11) . ?
 C8 H8B 1.12(5) . ?
 C8 H8C 0.96(6) . ?
 C9 H9A 1.13(4) . ?
 C9 H9B 1.06(6) . ?
 C9 H9C 1.03(6) . ?
 C10 H10A 1.03(5) . ?
 C10 H10B 1.13(5) . ?
 C10 H10C 1.06(8) . ?
 C11 H11A 1.06(4) . ?
 C11 H11B 1.09(4) . ?
 C11 H11C 1.10(4) . ?
 C12 H12A 1.10(5) . ?
 C12 H12B 1.14(5) . ?
 C12 H12C 1.05(6) . ?
 C13 C14 1.404(4) . ?
 C13 C18 1.415(4) . ?
 C14 C15 1.382(4) . ?
 C14 C19 1.502(4) . ?
 C15 H15 1.07(4) . ?
 C15 C16 1.390(5) . ?
 C16 H16 1.09(4) . ?
 C16 C17 1.384(4) . ?
 C17 H17 1.07(4) . ?
 C17 C18 1.391(4) . ?
 C18 C20 1.500(4) . ?
 C19 H19A 1.07(5) . ?
 C19 H19B 1.02(6) . ?
 C19 H19C 1.02(6) . ?
 C20 H20A 1.02(8) . ?
 C20 H20B 1.09(5) . ?
 C20 H20C 1.06(7) . ?

loop_
  _geom_angle_atom_site_label_1
  _geom_angle_atom_site_label_2
  _geom_angle_atom_site_label_3
  _geom_angle
  _geom_angle_site_symmetry_1
  _geom_angle_site_symmetry_3
  _geom_angle_publ_flag
 N1 Sb H1A 93.7(13) . . ?
 N2 Sb H1A 93.3(13) . . ?
 N2 Sb N1 98.56(9) . . ?
 N1 Si1 O 105.98(11) . . ?
 C9 Si1 O 107.62(15) . . ?
 C9 Si1 N1 113.47(14) . . ?
 C10 Si1 O 109.01(13) . . ?
 C10 Si1 N1 111.62(13) . . ?
 C10 Si1 C9 108.94(16) . . ?
 N2 Si2 O 105.93(11) . . ?
 C11 Si2 O 107.40(14) . . ?
 C11 Si2 N2 112.85(13) . . ?
 C12 Si2 O 109.31(13) . . ?
 C12 Si2 N2 111.38(14) . . ?
 C12 Si2 C11 109.76(15) . . ?
 Si2 O Si1 142.63(14) . . ?
 Si1 N1 Sb 119.64(12) . . ?
 C1 N1 Sb 116.88(17) . . ?
 C1 N1 Si1 122.83(18) . . ?
 Si2 N2 Sb 120.37(12) . . ?
 C13 N2 Sb 116.23(17) . . ?
 C13 N2 Si2 122.71(19) . . ?
 C2 C1 N1 120.4(2) . . ?
 C6 C1 N1 120.5(2) . . ?
 C6 C1 C2 119.2(2) . . ?
 C3 C2 C1 119.6(3) . . ?
 C7 C2 C1 120.6(3) . . ?
 C7 C2 C3 119.8(3) . . ?
 H3 C3 C2 123(2) . . ?
 C4 C3 C2 121.4(3) . . ?
 C4 C3 H3 115(2) . . ?
 H4 C4 C3 116(2) . . ?
 C5 C4 C3 118.7(3) . . ?
 C5 C4 H4 125(2) . . ?
 H5 C5 C4 118(2) . . ?
 C6 C5 C4 121.6(3) . . ?
 C6 C5 H5 120(2) . . ?
 C5 C6 C1 119.5(3) . . ?
 C8 C6 C1 121.4(3) . . ?
 C8 C6 C5 119.0(3) . . ?
 H7A C7 C2 117(2) . . ?
 H7B C7 C2 111(3) . . ?
 H7B C7 H7A 105(4) . . ?
 H7C C7 C2 112(3) . . ?
 H7C C7 H7A 104(3) . . ?
 H7C C7 H7B 107(4) . . ?
 H8A C8 C6 93(5) . . ?
 H8B C8 C6 114(3) . . ?
 H8B C8 H8A 84(5) . . ?
 H8C C8 C6 111(4) . . ?
 H8C C8 H8A 134(6) . . ?
 H8C C8 H8B 117(5) . . ?
 H9A C9 Si1 118(2) . . ?
 H9B C9 Si1 116(3) . . ?
 H9B C9 H9A 91(3) . . ?
 H9C C9 Si1 114(3) . . ?
 H9C C9 H9A 103(4) . . ?
 H9C C9 H9B 111(4) . . ?
 H10A C10 Si1 109(2) . . ?
 H10B C10 Si1 113(2) . . ?
 H10B C10 H10A 105(3) . . ?
 H10C C10 Si1 117(4) . . ?
 H10C C10 H10A 110(4) . . ?
 H10C C10 H10B 102(4) . . ?
 H11A C11 Si2 109.5(19) . . ?
 H11B C11 Si2 120(2) . . ?
 H11B C11 H11A 102(3) . . ?
 H11C C11 Si2 117(2) . . ?
 H11C C11 H11A 104(3) . . ?
 H11C C11 H11B 102(3) . . ?
 H12A C12 Si2 117(3) . . ?
 H12B C12 Si2 114(2) . . ?
 H12B C12 H12A 102(3) . . ?
 H12C C12 Si2 115(3) . . ?
 H12C C12 H12A 101(4) . . ?
 H12C C12 H12B 107(4) . . ?
 C14 C13 N2 120.6(2) . . ?
 C18 C13 N2 119.9(2) . . ?
 C18 C13 C14 119.4(3) . . ?
 C15 C14 C13 119.6(3) . . ?
 C19 C14 C13 120.9(3) . . ?
 C19 C14 C15 119.5(3) . . ?
 H15 C15 C14 120(3) . . ?
 C16 C15 C14 121.4(3) . . ?
 C16 C15 H15 119(3) . . ?
 H16 C16 C15 117.3(18) . . ?
 C17 C16 C15 118.9(3) . . ?
 C17 C16 H16 123.8(18) . . ?
 H17 C17 C16 125(2) . . ?
 C18 C17 C16 121.5(3) . . ?
 C18 C17 H17 113(2) . . ?
 C17 C18 C13 119.0(3) . . ?
 C20 C18 C13 122.0(3) . . ?
 C20 C18 C17 118.9(3) . . ?
 H19A C19 C14 113(3) . . ?
 H19B C19 C14 107(3) . . ?
 H19B C19 H19A 107(4) . . ?
 H19C C19 C14 112(3) . . ?
 H19C C19 H19A 105(4) . . ?
 H19C C19 H19B 113(4) . . ?
 H20A C20 C18 115(4) . . ?
 H20B C20 C18 114(2) . . ?
 H20B C20 H20A 102(5) . . ?
 H20C C20 C18 118(4) . . ?
 H20C C20 H20A 94(5) . . ?
 H20C C20 H20B 111(5) . . ?

loop_
  _diffrn_refln_index_h
  _diffrn_refln_index_k
  _diffrn_refln_index_l
  _diffrn_refln_intensity_net
  _diffrn_refln_intensity_u
  _diffrn_refln_scale_group_code
 0 0 -3 72930.8 2313.31 2
 0 0 -3 74304.6 2339.72 5
 0 0 3 76704.5 2089.6 3
 0 0 -3 71821.6 2286 4
 0 0 -3 74750.1 2091.05 3
 0 0 3 73995 2309.25 4
 0 0 -4 62426.1 1866.94 3
 0 0 -4 64067.9 2185.68 5
 0 0 -4 62199.5 2118.16 4
 0 0 -4 63230 2156.23 2
 0 0 4 63000.1 1856.53 3
 0 0 -5 793.266 139.952 3
 0 0 -5 777.822 205.993 5
 0 0 -5 406.008 167.023 4
 0 0 -5 943.994 233.4 2
 0 0 5 576.818 111.941 3
 0 0 -6 12765.1 860.713 4
 0 0 -6 14813.8 962.205 5
 0 0 -6 13032.5 889.637 2
 0 0 6 12360.2 619.922 3
 0 0 -7 160002 5148.48 2
 0 0 7 162755 4583.92 3
 0 0 -7 165556 5150.68 4
 0 0 -7 168234 5261.26 5
 0 0 -8 23445.9 942.715 1
 0 0 -8 25044.6 1502.63 5
 0 0 -8 22280.5 1367.5 4
 0 0 8 24548.1 1029.25 3
 0 0 -8 24029.6 1433.05 2
 0 0 -9 41404.9 1445.04 1
 0 0 -9 42796.7 2195.49 5
 0 0 -9 41381.3 2078.53 4
 0 0 9 44625.9 1586.3 3
 0 0 -9 41281.6 2103.45 2
 0 0 10 63991.3 2155.49 3
 0 0 -10 62859.8 2935.58 5
 0 0 -10 65021.3 2856.99 4
 0 0 -10 62366.5 1964.25 1
 0 0 -11 28630.7 1027.5 1
 0 0 11 31333.4 1283.18 3
 0 0 -11 28999.2 1929 5
 0 0 -11 29845.5 1871.52 4
 0 0 -12 351.988 252.041 5
 0 0 -12 130.63 225.711 4
 0 0 -13 10867.2 1193.6 4
 0 0 -13 9318.48 1148.66 5
 0 0 -14 29869.2 2169.16 4
 0 0 -14 31147.6 2288.21 5
 0 0 -15 8561.35 1206.25 5
 0 0 -15 8867.45 1203.52 4
 0 0 -16 3603.14 809.575 4
 0 0 -16 8494.91 1338.31 5
 0 1 -16 3049.12 750.542 5
 0 1 -16 3211.09 769.679 4
 0 1 -15 19668.4 1835.31 5
 0 1 -15 21344.6 1900.34 4
 0 1 -14 19022.2 1724.03 4
 0 1 -14 19332.9 1738.43 5
 0 1 -13 10857.7 1221.02 5
 0 1 -13 9524.39 1141.97 4
 0 1 -12 205.887 199.294 5
 0 1 -12 242.374 253.44 4
 0 -1 11 36997.7 1575 3
 0 1 -11 36065.3 2131.97 4
 0 1 -11 33735.2 2095.9 5
 0 -1 10 54086.2 2024.45 3
 0 1 -10 56091.2 2633.72 4
 0 1 -10 50307.7 2549.35 5
 0 1 -9 20614.2 1068.53 3
 0 1 -9 21280.8 1390.14 2
 0 1 -9 20567.2 1394.05 4
 0 1 -9 19385.9 1357.6 5
 0 -1 9 20630.2 1041.03 3
 0 1 -8 69394.3 2822.52 5
 0 1 -8 66770.7 2336.94 3
 0 1 -8 65266.1 2764.64 4
 0 1 -8 70557 2787.78 2
 0 -1 8 69555.8 2323.83 3
 0 -1 7 118390 3500.98 3
 0 1 -7 117556 3958.86 5
 0 1 -7 115138 3522.67 3
 0 1 -7 111646 3928.22 4
 0 1 -7 118029 3924.33 2
 0 -1 7 113150 3926.66 5
 0 -1 6 336.414 151.666 4
 0 -1 6 561.576 139.209 3
 0 1 -6 650.835 152.756 3
 0 -1 6 403.842 155.109 5
 0 1 -6 397.493 159.76 5
 0 1 -6 153.626 139.741 4
 0 1 -5 5889.85 542.976 4
 0 -1 5 5731.88 413.957 3
 0 -1 5 6307.96 553.355 4
 0 1 -5 5634.61 522.272 5
 0 -1 5 5623.84 518.597 5
 0 1 -5 5371.05 407.591 3
 0 -1 4 69326.7 2309.05 5
 0 1 -4 68413.7 2114.01 3
 0 -1 4 68167.8 2110.92 3
 0 1 -4 67050.7 2316.59 4
 0 1 -4 69322.1 2313.19 5
 0 1 -3 78219.5 2262.03 3
 0 -1 3 78164 2258.2 3
 0 1 -3 75918.9 2380.85 5
 0 -1 3 74474 2366.15 5
 0 1 -3 73382.1 2384.28 4
 0 1 2 40012 1196.27 3
 0 1 2 40977.4 1416.92 2
 0 -1 -3 95758.7 2755.15 4
 0 1 3 91306.9 2895.66 2
 0 -1 -3 93047.2 2915.24 2
 0 -1 -4 18618.6 992.757 2
 0 1 4 18658.7 985.929 2
 0 -1 -4 19609.4 902.078 4
 0 1 4 19238 704.668 3
 0 -1 -5 14271.9 825.663 4
 0 -1 -5 14311.5 905.747 2
 0 1 5 14178 896.413 2
 0 1 5 13866.3 595.426 3
 0 -1 -6 37470.4 1752.94 5
 0 -1 -6 35316.6 1571.63 4
 0 1 6 37520.9 1244.84 3
 0 -1 -6 35076.4 1693.28 2
 0 1 6 36123.2 1698.67 2
 0 -1 -7 129138 4451.12 2
 0 1 7 135276 3747 3
 0 -1 -7 131302 4280.17 4
 0 -1 -7 133167 4523.8 5
 0 -1 -8 11157.2 991.087 5
 0 1 8 11748.8 602.094 3
 0 -1 -8 11664.5 914.277 4
 0 -1 -8 11725.9 1000.35 2
 0 -1 -9 4526.83 665.556 5
 0 1 9 4665.07 366.409 3
 0 -1 -9 5364.01 653.038 4
 0 -1 -10 16063.1 1361.27 5
 0 1 10 17194.5 796.438 3
 0 -1 -10 17206.7 1276.73 4
 0 -1 -11 26185 1843.05 5
 0 -1 -11 25496.7 1174.09 1
 0 1 11 24725.2 1016.38 3
 0 -1 -11 22954.4 1604.16 4
 0 -1 -12 5044.73 449.265 1
 0 -1 -12 5219 845.2 5
 0 -1 -12 4828.72 739.622 4
 0 -1 -13 22944.6 1892.73 5
 0 -1 -13 24038.5 1798.65 4
 0 -1 -14 31170.3 2193.87 4
 0 -1 -14 32776.5 2385.43 5
 0 -1 -15 938.963 414.099 4
 0 -1 -15 677.608 381.59 5
 0 -1 -16 3594.75 814.664 4
 0 -1 -16 3685.83 854.966 5
 0 2 -16 -669.818 388.96 4
 0 2 -16 -120.083 271.706 5
 0 2 -15 25059.3 2046.41 5
 0 2 -15 22443.9 1980.61 4
 0 2 -14 30200.5 2204.4 5
 0 2 -14 32717.1 2332.83 4
 0 2 -13 1066.11 393.297 5
 0 2 -13 374.361 286.289 4
 0 2 -12 24176.9 1362.81 3
 0 2 -12 23439.6 1750.95 5
 0 -2 12 24204.7 1329.32 3
 0 2 -12 21330.3 1715.26 4
 0 -2 11 14259.6 966.16 3
 0 2 -11 15758.3 1342.28 5
 0 2 -11 15229.1 1335.18 4
 0 2 -11 14646.4 997.498 3
 0 2 -10 11748.4 1091.5 5
 0 -2 10 12239.5 850.453 3
 0 2 -10 12114.4 876.802 3
 0 2 -10 12133.4 1126.35 4
 0 -2 9 1765.08 389.053 5
 0 -2 9 1533.1 281.21 3
 0 2 -9 1693.13 389.53 5
 0 2 -9 1359.51 271.736 3
 0 2 -9 1862.28 412.776 4
 0 2 -8 101128 3368.68 3
 0 -2 8 108411 3785.9 5
 0 2 -8 99602.9 3759.84 4
 0 2 -8 104892 3779.14 5
 0 -2 8 102871 3361.73 3
 0 2 -7 111000 3847.87 4
 0 2 -7 111377 3776.39 5
 0 2 -7 112380 3488.14 3
 0 -2 7 107242 3437.98 3
 0 -2 7 99783 3689.43 5
 0 2 -6 4511.15 505.997 5
 0 -2 6 3158.71 427.944 5
 0 2 -6 3417.27 455.469 4
 0 2 -6 3812.4 397.786 3
 0 -2 6 3274.95 368.316 3
 0 -2 5 50044.2 1776 3
 0 -2 5 50225.5 1942.4 5
 0 2 -5 49283.7 1926.67 5
 0 2 -5 48844.5 1774.35 3
 0 2 -5 50761.3 1983.36 4
 0 -2 5 46222 1416.28 1
 0 -2 4 54651.9 2008.86 5
 0 2 -4 55222.9 2014.75 5
 0 2 -4 56394.5 2058.43 4
 0 -2 4 55311.5 1910.26 3
 0 -2 4 56556.3 1642.32 1
 0 2 -4 53688.3 1895.49 3
 0 2 -3 150876 4299.04 3
 0 -2 3 150745 4373.01 5
 0 2 -3 151885 4374.92 5
 0 -2 3 150700 4295.92 3
 0 2 -3 149692 4364.45 4
 0 -2 2 40312.6 1420.2 4
 0 2 -2 38217.4 1409 4
 0 2 -2 42547.2 1434.26 3
 0 -2 2 40769.7 1459.38 5
 0 -2 1 15552.6 650.496 4
 0 2 -1 15531 705.132 3
 0 2 0 8158.88 454.819 3
 0 -2 -1 59842 1885.2 3
 0 2 1 63461 1891.82 3
 0 -2 -2 131051 3657.18 3
 0 2 2 131916 3644.06 3
 0 2 3 85028.8 2796.72 2
 0 2 3 80171.1 2372.59 3
 0 -2 -4 104913 3113.28 4
 0 2 4 103282 3445.97 2
 0 2 4 104061 2963.73 3
 0 2 5 8223.84 459.552 3
 0 -2 -5 7822.22 577.344 4
 0 2 5 7255.14 670.63 2
 0 2 6 174612 4724.3 3
 0 -2 -6 168492 5103.21 4
 0 2 6 168598 5423.44 2
 0 -2 -7 33213.2 1535.87 4
 0 2 7 31113.4 1144.49 3
 0 2 7 33663.4 1757.58 2
 0 2 7 30393.3 1149.68 3
 0 2 8 2319.16 449.882 2
 0 2 8 2277.58 237.233 3
 0 -2 -8 2069.19 381.447 4
 0 -2 -8 2445.2 497.496 5
 0 2 8 2147.15 235.08 3
 0 -2 -9 23771 1452.88 4
 0 2 9 25432.7 989.994 3
 0 -2 -9 24935.1 1691.72 5
 0 2 9 23600.4 946.446 3
 0 2 10 60118.6 1937.45 3
 0 2 10 63857.1 1928.68 3
 0 -2 -10 59544.7 2980.97 5
 0 -2 -10 60426.5 2711.7 4
 0 2 11 11033.8 528.305 3
 0 -2 -11 10166.7 1018.69 4
 0 -2 -11 11745.5 1233.45 5
 0 -2 -12 8691.64 987.879 4
 0 -2 -12 11389.9 1277.44 5
 0 -2 -13 38936.2 2308.59 4
 0 -2 -13 35224.1 2479.54 5
 0 -2 -14 7468.38 1007.65 4
 0 -2 -14 8601.01 1221.37 5
 0 -2 -15 761.199 424.451 5
 0 -2 -15 1342 483.372 4
 0 3 -16 1190.91 520.707 5
 0 3 -16 1295.12 524.635 4
 0 3 -15 19002.4 1773.6 5
 0 3 -15 20857.5 1920.7 4
 0 3 -14 24820.1 1956.12 5
 0 3 -14 25846.9 1565.58 3
 0 3 -14 21906 1926.82 4
 0 3 -13 71.8176 172.516 5
 0 3 -13 66.3502 191.62 4
 0 3 -12 19261.3 1574.18 5
 0 3 -12 21804.2 1724.86 4
 0 3 -12 20663.9 1327.28 3
 0 3 -11 57954.5 2878.01 5
 0 3 -11 60619.9 2534.89 3
 0 3 -11 61310.3 3018.64 4
 0 3 -10 8898.06 941.37 5
 0 3 -10 9197.52 1003.19 4
 0 3 -10 10031.7 838.995 3
 0 -3 9 4260.1 510.605 3
 0 3 -9 3694.12 613.268 4
 0 3 -9 3651.79 480.694 3
 0 3 -9 3767.67 577.901 5
 0 -3 8 21461.4 1374.33 5
 0 3 -8 22625.7 1401.37 5
 0 3 -8 21722.9 1426.46 4
 0 -3 8 21059.5 1194.85 3
 0 3 -8 21939 1227.58 3
 0 3 -7 199840 5860.91 3
 0 -3 7 193108 5242.3 1
 0 -3 7 198344 6096.93 5
 0 3 -7 197880 6186.38 4
 0 -3 7 196583 5833.44 3
 0 3 -7 198379 6090.45 5
 0 3 -6 3271.72 471.682 4
 0 3 -6 3192.25 443.319 5
 0 -3 6 2826.1 423.947 5
 0 -3 6 3104.74 397.175 3
 0 3 -6 3206.18 410.337 3
 0 -3 6 2482.77 237.371 1
 0 -3 5 274185 7795.48 5
 0 3 -5 273672 7643.67 3
 0 3 -5 270202 7797.58 4
 0 -3 5 274130 7635.56 3
 0 3 -5 267895 7746.5 5
 0 -3 4 80225.4 2732.16 3
 0 3 -4 80668.8 2795.35 5
 0 -3 4 87640.6 2873.04 5
 0 3 -4 80901.3 2818.62 4
 0 3 -4 80671 2736.79 3
 0 -3 4 82677.4 2821.09 4
 0 3 -3 278.636 134.155 4
 0 -3 3 461.388 156.298 4
 0 3 -3 410.741 164.024 3
 0 -3 3 453.866 175.435 5
 0 -3 2 141621 3964.95 4
 0 3 -2 129168 4003.39 3
 0 -3 1 30541.4 1137.24 4
 0 3 -1 31187.3 1266.72 3
 0 -3 0 80570.1 2505.44 3
 0 3 0 74514.5 2446.76 3
 0 3 1 70994.9 2273.66 3
 0 -3 -1 69597 2275.43 3
 0 3 2 9231.02 554.841 3
 0 -3 -2 8836.4 558.735 3
 0 3 3 223605 6201.29 3
 0 -3 -3 230009 6252.96 3
 0 3 4 129807 3715.66 3
 0 3 4 124842 4234.3 2
 0 3 5 123586 4371.88 2
 0 3 5 129731 3771.1 3
 0 -3 -5 136286 3916.65 4
 0 3 6 61411.1 1973.09 3
 0 3 6 58841.6 2588.4 2
 0 -3 -6 59677.2 2189.9 4
 0 3 7 264.988 106.868 3
 0 3 7 298.66 186.737 2
 0 -3 -7 205.887 138.328 4
 0 3 8 2462.05 492.051 2
 0 -3 -8 2750.51 421.527 4
 0 3 8 2407.09 259.184 3
 0 3 8 1954.94 231.853 3
 0 3 9 20757.5 865.356 3
 0 -3 -9 24431.2 1721.27 5
 0 -3 -9 21304.1 1320.51 4
 0 3 9 19919.8 861.054 3
 0 3 9 21570.9 1575.85 2
 0 3 10 86868.4 3776.26 2
 0 -3 -10 90551.3 3925.31 5
 0 -3 -10 87829.6 3374.76 4
 0 3 10 85738.7 2479.53 3
 0 3 10 81307.4 2465.99 3
 0 -3 -11 19058.8 1381.58 4
 0 -3 -11 19138.1 1667.17 5
 0 -3 -12 39585 2247.37 4
 0 -3 -12 42283.4 2676.69 5
 0 -3 -13 24040.4 2063.72 5
 0 -3 -13 26061.8 1823.4 4
 0 -3 -14 915.051 369.835 4
 0 -3 -14 2123.67 635.361 5
 0 -3 -15 3111.91 809.05 5
 0 4 -16 4278.81 896.286 5
 0 4 -16 4090.81 904.531 4
 0 4 -15 17258.1 1681.84 5
 0 4 -15 16540 1747.66 4
 0 4 -14 49042.2 2873.01 5
 0 4 -14 45428.2 2341.65 3
 0 4 -14 45533.6 2913.49 4
 0 4 -13 1538.65 473.726 5
 0 4 -13 1208.27 348.3 3
 0 4 -13 1083.69 424.028 4
 0 4 -12 89645.7 4114.67 4
 0 4 -12 95066.3 4047.15 5
 0 4 -12 90760.7 3584.79 3
 0 4 -11 42543.3 2414.23 5
 0 4 -11 44805.1 2184.25 3
 0 4 -11 45095.4 2570.87 4
 0 4 -10 597.162 269.627 4
 0 4 -10 632.369 234.79 3
 0 4 -9 7961.39 897.076 4
 0 4 -9 6549.53 700.925 3
 0 -4 9 6703.12 389.577 1
 0 4 -9 6879.25 798.655 5
 0 4 -8 14709.6 1200.31 4
 0 -4 8 13834.5 700.099 1
 0 4 -8 15596.2 1080.63 3
 0 -4 8 16520.9 1215.95 5
 0 4 -8 16932.6 1222.72 5
 0 4 -7 78484.6 3006.44 3
 0 -4 7 82788.2 3197.4 5
 0 4 -7 86165.4 3219.52 5
 0 -4 7 81848.8 2563.72 1
 0 4 -7 82407.9 3268.63 4
 0 -4 6 2940.98 431.653 3
 0 4 -6 4276.89 523.381 3
 0 4 -6 4131.8 528.266 5
 0 4 -6 3426.74 514.631 4
 0 -4 6 4478.38 558.701 5
 0 4 -5 175200 5569.14 4
 0 4 -5 179450 5500.8 3
 0 -4 5 188938 5666.98 5
 0 -4 5 180955 5504.99 3
 0 4 -4 54401.8 2187.29 3
 0 -4 4 57189.6 2294.49 5
 0 -4 4 57142.6 2229.42 4
 0 4 -4 59777 2270.45 4
 0 -4 3 7631.21 592.368 4
 0 -4 3 7064.59 641.606 5
 0 4 -3 6018.27 564.297 3
 0 -4 2 42670.9 1649.79 4
 0 4 -2 47642.9 1836.61 3
 0 -4 1 76655.1 2683.72 3
 0 -4 1 78861 2456.33 4
 0 4 -1 78361 2667.6 3
 0 -4 0 39321.9 1623.78 3
 0 4 0 39236.9 1602.2 3
 0 4 1 -20.1994 71.6539 3
 0 -4 -1 280.017 128.621 3
 0 4 2 74984.9 2560.04 3
 0 -4 -2 79249.2 2627.51 3
 0 -4 -3 117726 3689.11 3
 0 4 3 120365 3651.26 3
 0 4 4 235.134 125.358 3
 0 -4 -5 50822.3 1831.44 4
 0 4 5 52295 2441.16 2
 0 4 5 53188 1892.11 3
 0 4 6 50723.5 1807.33 3
 0 4 6 54376 2516.35 2
 0 -4 -6 47510.8 1852.67 4
 0 -4 -7 15640.4 936.269 4
 0 4 7 13224.2 1185.71 2
 0 4 7 16219.3 827.037 3
 0 4 8 978.7 184.547 3
 0 -4 -8 1339.14 299.707 4
 0 4 8 1082.04 356.186 2
 0 4 9 27645.3 1876.6 2
 0 -4 -9 22551.1 1361.8 4
 0 4 9 24017.1 1015.56 3
 0 4 9 25710.9 1061.76 3
 0 4 10 35320 2274.73 2
 0 4 10 34973.8 1239.48 3
 0 -4 -10 35240.4 1836.4 4
 0 -4 -10 36872.4 2378.47 5
 0 -4 -11 -96.0917 192.108 5
 0 4 11 475.562 306.61 2
 0 -4 -11 206.839 197.673 4
 0 -4 -12 20242.6 1872.78 5
 0 -4 -12 20173.8 1472.84 4
 0 -4 -13 4794.58 929.378 5
 0 -4 -14 569.987 323.331 5
 0 5 -16 1098.95 477.168 5
 0 5 -15 6493.81 1128.51 4
 0 5 -15 6969.8 900.926 3
 0 5 -15 7539.74 1100.66 5
 0 5 -14 25201.9 1999.81 5
 0 5 -14 24667 1732.79 3
 0 5 -14 26898.8 2206.03 4
 0 5 -13 3694.13 620.082 3
 0 5 -13 4532.67 832.09 4
 0 5 -13 3858.02 749.808 5
 0 5 -12 52765.7 2828.62 5
 0 5 -12 48101.7 2488.91 3
 0 5 -12 54982.6 3020.13 4
 0 5 -11 13199 1323.15 4
 0 5 -11 14021.6 1178.14 3
 0 5 -11 15435.7 1353.5 5
 0 -5 10 115.98 74.8545 1
 0 5 -10 242.41 215.475 4
 0 5 -10 13.828 135.065 5
 0 5 -10 104.109 172.246 3
 0 5 -9 26031.1 1680.62 5
 0 5 -9 24657.4 1697.08 4
 0 -5 9 23676.2 1081.59 1
 0 5 -9 23489.6 1494.52 3
 0 5 -8 71898 3032.47 5
 0 -5 8 70753.4 2391.06 1
 0 5 -8 66682.5 2850.26 3
 0 5 -8 68889.3 3061.16 4
 0 -5 7 44871.6 1758.21 1
 0 -5 7 46884.5 2265.29 5
 0 5 -7 44667.6 2111.42 3
 0 5 -7 44268.3 2212.72 4
 0 -5 6 2021.83 402.348 4
 0 5 -6 1727.96 370.762 3
 0 -5 6 2332.22 427.549 5
 0 5 -6 2362.3 444.304 4
 0 5 -5 138136 4618.8 4
 0 -5 5 144300 4797.47 5
 0 5 -5 140367 4634.94 3
 0 -5 5 141685 4631.49 4
 0 -5 4 66306.8 2534.75 4
 0 5 -4 67391.4 2616.39 3
 0 -5 4 66079.3 2693.04 5
 0 -5 3 1257.32 264.332 4
 0 5 -3 779.48 226.768 3
 0 -5 2 29696 1323.74 4
 0 5 -2 31183.9 1525.46 3
 0 5 -1 133021 4172.08 3
 0 -5 1 125667 3818.84 4
 0 5 0 783.351 223.722 3
 0 -5 0 1087.59 256.508 3
 0 5 1 16500.8 1004.89 3
 0 -5 -1 16569.7 1020.92 3
 0 5 2 102777 3421.3 3
 0 -5 -2 103922 3472.75 3
 0 -5 -3 63129.4 2402.09 3
 0 5 3 63748.6 2345.26 3
 0 5 4 7392.2 618.154 3
 0 -5 -4 7003.04 634.212 3
 0 5 5 85668.4 2871.69 3
 0 5 5 81558 3504.99 2
 0 5 6 67709.2 3185.14 2
 0 -5 -6 73561 2422.17 4
 0 5 6 70112.8 2489.95 3
 0 -5 -7 571.303 179.685 4
 0 5 7 283.498 197.903 2
 0 5 7 598.987 166.401 3
 0 -5 -8 8021.2 671.322 4
 0 5 8 8169 1012.16 2
 0 5 8 7482.72 571.632 3
 0 -5 -9 22301.4 1297.97 4
 0 5 9 24268.7 1085.16 3
 0 5 9 23140.3 1805.58 2
 0 5 10 13332.2 1411.97 2
 0 -5 -10 12597.9 997.905 4
 0 -5 -11 539.878 405.311 5
 0 5 11 190.38 241.774 2
 0 -5 -11 334.447 190.437 4
 0 -5 -12 9363.68 1302.99 5
 0 5 12 9186.85 1255.48 2
 0 -5 -13 38880 2860.15 5
 0 6 -16 9127.77 1253.66 5
 0 6 -15 19668 1615.89 3
 0 6 -15 18249.2 1756.89 5
 0 6 -14 3085.92 687.105 5
 0 6 -14 2670.81 582.059 3
 0 6 -13 7942.24 1139.34 4
 0 6 -13 6512.55 880.336 3
 0 6 -13 8323.6 1080.96 5
 0 6 -12 31456.2 2126.68 5
 0 6 -12 33813.2 2314.69 4
 0 6 -12 29108 1927.85 3
 0 6 -11 7935.04 992.178 5
 0 6 -11 7444.78 1018.82 4
 0 6 -11 9190 986.622 3
 0 6 -10 333.218 192.504 5
 0 6 -10 229.946 220.964 3
 0 -6 10 393.336 151.655 1
 0 6 -10 758.316 329.923 4
 0 -6 9 34303.8 1553.39 1
 0 6 -9 37269.6 2195.14 4
 0 6 -9 36449.3 2010.61 3
 0 6 -8 84475.2 3617.39 4
 0 -6 8 87936.4 3051.52 1
 0 6 -8 92997.9 3592.78 3
 0 6 -7 3520.1 560.849 3
 0 6 -6 30441.8 1721.77 3
 0 -6 5 88068 3303.44 4
 0 6 -5 86418 3355.35 3
 0 -6 4 37851 1993.46 5
 0 -6 4 37758.3 1791.7 4
 0 6 -4 38909.4 1924.14 3
 0 -6 3 2473.98 370.2 4
 0 6 -3 2446.85 421.936 3
 0 -6 2 123093 3935.43 4
 0 6 -2 129361 4295.26 3
 0 -6 1 133680 4086.31 4
 0 6 -1 141945 4548.8 3
 0 -6 1 135768 4575.4 3
 0 6 0 736.794 244.046 3
 0 -6 0 472.518 186.989 3
 0 -6 0 583.981 148.359 4
 0 -6 -1 70694.1 2791.42 3
 0 6 1 73057.8 2761.72 3
 0 6 2 57413.5 2318.75 3
 0 -6 -2 55343.7 2347.21 3
 0 6 3 14643.5 993.514 3
 0 -6 -3 14432.3 1029.24 3
 0 -6 -4 4661.59 562.789 3
 0 6 4 4001.79 498.236 3
 0 6 5 56224.8 2233.53 3
 0 -6 -5 55881.3 1875.59 4
 0 6 5 53056.2 2811.7 2
 0 6 6 78793.7 3669.01 2
 0 6 6 82262.7 2914.51 3
 0 -6 -6 80979 2611.94 4
 0 6 7 6229.11 903.974 2
 0 6 7 4388.74 487.483 3
 0 -6 -7 5415.18 484.909 4
 0 6 8 50879 1993.99 3
 0 -6 -8 51598.9 2013.09 4
 0 6 8 45606 2766.41 2
 0 6 9 21878.8 1860.67 2
 0 -6 -9 23731.4 1283.7 4
 0 6 10 804.75 378.589 2
 0 6 11 215.643 265.463 2
 0 6 12 17414.7 1819.93 2
 0 -6 -12 19374.1 1995.22 5
 0 -6 -13 31156.6 2629.28 5
 0 6 13 27919.8 2391.31 2
 0 7 -16 36537.1 2683.27 5
 0 7 -15 14060.6 1437.13 3
 0 7 -14 713.249 326.41 3
 0 7 -13 4518.96 769.519 3
 0 7 -12 28956.7 1987.81 3
 0 7 -11 39903.5 2345.95 3
 0 7 -10 790.983 362.344 3
 0 -7 10 537.323 202.081 1
 0 7 -9 97663.2 3944.52 3
 0 -7 9 92249.1 3352.74 1
 0 7 -8 36007.7 2084.39 3
 0 7 -7 21454.7 1522.06 3
 0 7 -6 9655.81 973.123 3
 0 7 -5 21447.6 1467.36 3
 0 7 -4 88689.9 3512.71 3
 0 -7 4 88996 3277.76 4
 0 7 -3 2950.58 507.93 3
 0 -7 3 2608.8 407.668 4
 0 7 -2 249107 7589.84 3
 0 -7 2 245370 7130.46 4
 0 7 -1 115955 4155.45 3
 0 -7 1 116783 3670.02 4
 0 -7 0 37682.8 1501.32 4
 0 7 0 37568.1 1907.87 3
 0 7 1 71863.9 2993.11 3
 0 -7 -1 79999.4 2490.13 4
 0 7 2 2927.58 473.498 3
 0 7 3 13122.8 1006.52 3
 0 7 4 616.181 241.594 3
 0 7 5 64816.4 2597.39 3
 0 -7 -5 62733.9 2018.74 4
 0 7 6 42024 2651.85 2
 0 -7 -6 46075.1 1614.65 4
 0 7 6 46594.1 2053.56 3
 0 7 7 1941.86 370.001 3
 0 7 7 3054.37 688.699 2
 0 -7 -7 2862.21 322.494 4
 0 7 8 25305.5 2074.83 2
 0 7 8 26936.4 1402.54 3
 0 7 9 23464.3 2017.51 2
 0 7 10 5992.06 1064.1 2
 0 7 11 2587.48 727.645 2
 0 7 12 16407.8 1854.87 2
 0 -7 -12 16473.1 1879.54 5
 0 8 -15 3789.74 788.042 3
 0 8 -14 1369.16 447.113 3
 0 8 -13 14001.5 1436.88 3
 0 8 -12 21751.5 1782.79 3
 0 8 -11 2134.46 530.388 3
 0 8 -10 23652.8 1784.98 3
 0 8 -9 54367.2 2853.86 3
 0 8 -8 7293.16 922.131 3
 0 8 -7 19475.2 1528.44 3
 0 8 -6 14164.3 1257.08 3
 0 8 -5 1778.06 434.862 3
 0 8 -4 35429.4 2044.92 3
 0 8 -3 1260.79 371.445 3
 0 -8 3 440.858 172.438 4
 0 8 -2 126495 4555.24 3
 0 -8 2 119412 3983.79 4
 0 -8 1 7568.48 650.6 4
 0 8 -1 9366.31 936.898 3
 0 -8 0 43171.1 1744.82 4
 0 8 0 48573.4 2328.34 3
 0 -8 -1 5563.77 460.503 4
 0 8 1 6086.55 731.323 3
 0 8 2 9924.75 937.454 3
 0 -8 -2 8602.6 539.415 4
 0 -8 -3 12131.1 612.675 4
 0 8 3 14313.9 1130.6 3
 0 8 4 10605 962.166 3
 0 8 5 44001.7 2047.86 3
 0 -8 -5 34744.1 1190.09 4
 0 8 6 35334.6 1852.23 3
 0 8 6 36238.8 2535.21 2
 0 8 7 406.278 203.994 3
 0 8 7 211.395 327.463 2
 0 8 8 26111.1 2224.13 2
 0 8 9 16593.1 1770.75 2
 0 8 10 844.363 403.171 2
 0 8 11 15692.1 1816.86 2
 0 9 -15 5790.1 996.186 3
 0 9 -14 5691.53 973.186 3
 0 9 -13 17021.3 1665.22 3
 0 9 -12 21707.6 1854.7 3
 0 9 -11 -54.3884 193.023 3
 0 9 -10 51092.7 2918.67 3
 0 9 -9 39621 2474.26 3
 0 9 -8 2222.08 550.23 3
 0 9 -7 10900.3 1174.82 3
 0 9 -6 28088.5 1935.26 3
 0 9 -5 35263.1 2169.87 3
 0 9 -4 5390.53 797.123 3
 0 -9 3 40916.4 1973.05 4
 0 9 -3 40192.2 2298.13 3
 0 9 -2 70608.5 3213.18 3
 0 -9 2 68694.6 2682.05 4
 0 -9 1 12751.2 888.519 4
 0 9 -1 14136.5 1239.77 3
 0 9 0 18410.1 1418.41 3
 0 -9 0 17520.8 983.511 4
 0 -9 -1 71171.1 2409.96 4
 0 9 1 74016.5 3234.59 3
 0 9 2 25566.1 1692.22 3
 0 -9 -2 25567.9 1061.58 4
 0 9 3 1641.64 414.988 3
 0 9 4 40189.6 2163.93 3
 0 9 5 33513.2 1922.66 3
 0 9 6 270.059 321.43 2
 0 9 6 512.838 255.656 3
 0 9 7 19415.5 1954.72 2
 0 9 8 21640 2113.87 2
 0 9 9 8418.7 1333.4 2
 0 10 -14 12765.3 1539.34 3
 0 10 -13 15729.6 1675.87 3
 0 10 -12 12727.4 1460.34 3
 0 10 -11 2734.77 732.809 3
 0 10 -10 10083.5 1268.07 3
 0 10 -9 42579 2688.19 3
 0 10 -8 13092.9 1385.66 3
 0 10 -7 19262.7 1695.27 3
 0 10 -6 83211.5 3898.43 3
 0 10 -5 11056.6 1213.51 3
 0 10 -4 45998.9 2640.88 3
 0 10 -3 20967 1665.07 3
 0 -10 2 3705.33 528.451 4
 0 10 -2 4957.03 801.82 3
 0 10 -1 29284.2 1977.5 3
 0 10 0 190.253 259.504 3
 0 10 1 78938.5 3564.44 3
 0 10 2 35072.2 2141.75 3
 0 10 3 14357.2 1294.46 3
 0 10 4 46367.4 2491.51 3
 0 10 5 855.893 312.194 3
 0 10 6 1626.01 636.172 2
 0 10 6 267.584 168.77 3
 0 10 7 418.537 425.169 2
 0 10 8 26152.5 2470.18 2
 0 11 -13 21846.1 2090.87 3
 0 11 -12 724.591 482.329 3
 0 11 -11 2303.48 668.994 3
 0 11 -10 1816.21 592.142 3
 0 11 -9 38535.1 2653.98 3
 0 11 -8 4405.64 858.336 3
 0 11 -7 50282.3 3019.04 3
 0 11 -6 42115.7 2704.41 3
 0 11 -5 12.2534 178.013 3
 0 11 -4 9365.8 1183.06 3
 0 11 -3 10654.8 1248.3 3
 0 11 -2 9590.07 1161.24 3
 0 11 -1 436.253 368.597 3
 0 11 0 11142.2 1230.4 3
 0 11 1 50300.4 2818.22 3
 0 11 2 6891.7 946.384 3
 0 11 3 28782 2001.72 3
 0 11 4 32338.1 2121.02 3
 0 11 5 2428.4 562.578 3
 0 11 6 -178.675 362.597 2
 0 12 -11 2247.75 655.734 3
 0 12 -10 17987.1 1874.7 3
 0 12 -9 22205.1 2059.74 3
 0 12 -8 433.58 337.627 3
 0 12 -7 45102.9 2967.97 3
 0 12 -6 41852.4 2813.44 3
 0 12 -5 191.619 184.168 3
 0 12 -4 13199.7 1472.2 3
 0 12 -3 34259.3 2442.99 3
 0 12 -2 11451.9 1350.36 3
 0 12 -1 1498.34 525.721 3
 0 12 0 27467.8 2100.9 3
 0 12 1 38865 2545.22 3
 0 12 2 149.194 234.57 3
 0 12 3 11996.4 1309.71 3
 0 12 4 20028.8 1715.65 3
 0 13 -9 50.1422 248.922 3
 0 13 -8 2141.55 675.533 3
 0 13 -7 11012 1451.46 3
 0 13 -6 6797.18 1124.77 3
 0 13 -5 459.821 314.794 3
 0 13 -4 14037.5 1611.12 3
 0 13 -3 47948.7 3104.06 3
 0 13 -2 2793.54 743.244 3
 0 13 -1 13492.6 1537.84 3
 0 13 0 6933.6 1078.33 3
 0 13 1 2618.65 658.079 3
 -1 14 -1 29446.1 2376.05 3
 -1 14 -2 25782.6 2240.44 3
 -1 14 -3 1923.55 621.003 3
 -1 14 -4 302.652 308.57 3
 -1 14 -5 9376.16 1366.74 3
 -1 14 -6 19907.1 2034.96 3
 -1 13 3 1327.85 460.494 3
 -1 13 2 10552 1292.17 3
 -1 13 1 23172.8 1952.9 3
 -1 13 0 1064.57 463.593 3
 -1 13 -1 42542.3 2795.62 3
 -1 13 -2 31919.3 2401.21 3
 -1 13 -3 133.606 200.215 3
 -1 13 -4 4442.62 874.318 3
 -1 13 -5 34472.4 2578.86 3
 -1 13 -6 17739.6 1827 3
 -1 13 -7 1627.45 565.195 3
 -1 13 -8 12712 1575.62 3
 -1 13 -9 22689.6 2170.71 3
 -1 12 5 28277.7 2667.87 2
 -1 12 4 2078.98 522.229 3
 -1 12 3 19695 1661.72 3
 -1 12 2 30236.6 2127.42 3
 -1 12 1 8018.79 1056.29 3
 -1 12 0 -39.8405 184.215 3
 -1 12 -1 5308.65 887.146 3
 -1 12 -2 48451.5 2890.95 3
 -1 12 -3 7967.85 1106.98 3
 -1 12 -4 31098.4 2306.06 3
 -1 12 -5 36726.3 2538.35 3
 -1 12 -6 2461.7 657.644 3
 -1 12 -7 9470.38 1280.51 3
 -1 12 -8 12936.6 1519.41 3
 -1 12 -9 16508.1 1752.12 3
 -1 12 -10 6761.14 1143.6 3
 -1 12 -11 9420.76 1359.07 3
 -1 11 7 161.36 355.121 2
 -1 11 6 24656.8 2392.91 2
 -1 11 5 39934.8 2302.74 3
 -1 11 5 46712.7 3302.14 2
 -1 11 4 4453.19 716.06 3
 -1 11 3 58368.3 2948.98 3
 -1 11 2 19989.9 1593.38 3
 -1 11 1 13882.1 1327.81 3
 -1 11 0 6824.78 929.622 3
 -1 11 -1 269.042 229.017 3
 -1 11 -2 31694.1 2159.78 3
 -1 11 -3 1188.16 444.967 3
 -1 11 -4 26414.3 1984.05 3
 -1 11 -5 24336.9 1930 3
 -1 11 -6 3149.75 707.331 3
 -1 11 -7 6344.43 998.481 3
 -1 11 -8 11220.4 1351.93 3
 -1 11 -9 13092.1 1484.62 3
 -1 11 -10 368.791 320.237 3
 -1 11 -11 30540.4 2425.27 3
 -1 11 -12 15955.6 1743.37 3
 -1 11 -13 664.827 420.675 3
 -1 10 9 2389.64 729.574 2
 -1 10 8 3089.91 827.738 2
 -1 10 7 -45.998 236.194 2
 -1 10 6 46184 3180.65 2
 -1 10 6 45058.7 2294.71 3
 -1 10 5 33746.9 2644.75 2
 -1 10 5 35149.5 1991.46 3
 -1 10 4 8257.7 923.949 3
 -1 10 3 39743.5 2212.43 3
 -1 10 2 17814.7 1425.89 3
 -1 10 1 1107.44 344.14 3
 -1 10 0 25396.2 1784.9 3
 1 -10 0 25854.8 1466.52 4
 -1 10 -1 54075.2 2785.37 3
 -1 10 -2 21099.4 1628.81 3
 -1 10 -3 1105.91 386.279 3
 -1 10 -4 71005.8 3414.98 3
 -1 10 -5 89131 3987.98 3
 -1 10 -6 273.226 323.611 3
 -1 10 -7 33408.6 2267.08 3
 -1 10 -8 35875.6 2393.34 3
 -1 10 -9 13195.4 1419.43 3
 -1 10 -10 2851.89 702.226 3
 -1 10 -11 47443.7 2980.24 3
 -1 10 -12 26648.6 2199.58 3
 -1 10 -13 2692.91 719.473 3
 -1 10 -14 17373.5 1816.51 3
 -1 9 10 10983.9 1532.36 2
 -1 9 9 8187.17 1307.63 2
 -1 9 8 8243.24 1282.32 2
 -1 9 7 16732.2 1156.25 3
 -1 9 7 16285.4 1789.8 2
 -1 9 6 42053.8 2078.53 3
 -1 9 6 42401.1 2896.9 2
 -1 9 5 8147.45 835.484 3
 -1 9 5 9350.26 1265.94 2
 -1 9 4 7595.79 821.12 3
 -1 9 3 41220.4 2142.42 3
 -1 9 2 35301.5 1973.52 3
 -1 9 1 10572.7 1016.16 3
 -1 9 0 64450.1 2936.2 3
 -1 9 -1 72451.1 3176.35 3
 1 -9 1 70037.5 2794.08 4
 -1 9 -2 1952.32 469.149 3
 -1 9 -3 12388.1 1171.24 3
 -1 9 -4 54823.3 2773.48 3
 -1 9 -5 11014.2 1145.5 3
 -1 9 -6 221.892 207.357 3
 -1 9 -7 44703.6 2556.16 3
 -1 9 -8 54817.8 2951.8 3
 -1 9 -9 1507.09 481.158 3
 -1 9 -10 1100.42 445.185 3
 -1 9 -11 9475.73 1197.1 3
 -1 9 -12 36235.7 2493.76 3
 -1 9 -13 644.29 349.849 3
 -1 9 -14 24120.9 2077.24 3
 -1 8 11 1540.4 620.113 2
 -1 8 10 21087.5 2071.45 2
 -1 8 9 29349.2 2397.07 2
 -1 8 8 22358 2016.1 2
 -1 8 7 68035.6 2609.06 3
 -1 8 7 65199.2 3634.77 2
 -1 8 6 222.551 136.83 3
 1 -8 -6 145.119 185.854 3
 -1 8 6 362.632 303.042 2
 -1 8 5 619.261 365.54 2
 1 -8 -5 903.737 266.807 3
 -1 8 5 1327.17 305.19 3
 -1 8 4 494.054 214.197 3
 -1 8 3 51495.9 2323.04 3
 -1 8 2 89178.1 3426.04 3
 -1 8 1 1277.19 316.366 3
 -1 8 0 144832 4981.6 3
 -1 8 -1 37804.6 2019.31 3
 1 -8 2 8993.95 815.804 4
 -1 8 -2 10267.3 979.735 3
 -1 8 -3 16930.4 1306.81 3
 -1 8 -4 19577.7 1449.44 3
 -1 8 -5 50611.8 2566.13 3
 -1 8 -6 1337.32 387.884 3
 -1 8 -7 99808.3 4099.19 3
 -1 8 -8 26251.2 1834.9 3
 -1 8 -9 2835.88 590.001 3
 -1 8 -10 14067.8 1370.55 3
 -1 8 -11 20497.1 1710.73 3
 -1 8 -12 17080 1581.36 3
 -1 8 -13 2645.93 622.205 3
 -1 8 -14 56865.4 3244.03 3
 -1 8 -15 16857.5 1673.32 3
 -1 8 -15 15845 1788.64 5
 -1 7 12 1461.99 604.458 2
 -1 7 11 2511.01 708.824 2
 -1 7 10 44169.8 2961.94 2
 -1 7 9 13423.1 1485.34 2
 1 -7 -9 10563.8 893.414 4
 1 -7 -8 12626.5 943.403 4
 -1 7 8 13600.9 808.892 3
 -1 7 8 12045.4 1383.88 2
 -1 7 7 28732.9 2148.23 2
 -1 7 7 30960.3 1422.56 3
 1 -7 -6 9565.29 786.669 3
 -1 7 6 10209.9 766.54 3
 -1 7 6 9305.02 1155.2 2
 1 -7 -5 250.738 165.921 3
 -1 7 5 134.324 244.436 2
 -1 7 5 128.584 123.855 3
 -1 7 4 242.922 144.448 3
 1 -7 -4 161.234 137.656 3
 1 -7 -3 75604.4 2908.26 3
 -1 7 3 76822.5 2885.32 3
 -1 7 2 73118.6 2808.35 3
 1 -7 -2 70199.7 2805.38 3
 1 -7 -1 62116.9 2575.62 3
 -1 7 1 61481.8 2541.83 3
 -1 7 0 167105 5390.17 3
 -1 7 -1 23380.2 1422.36 3
 -1 7 -2 12716.5 1030.18 3
 1 -7 3 11805.5 939.606 4
 -1 7 -3 13042.8 1059.49 3
 -1 7 -4 95113.7 3670.02 3
 -1 7 -5 78031.8 3246.5 3
 -1 7 -6 48857.5 2426.25 3
 -1 7 -7 63687.4 2924.08 3
 -1 7 -8 15726.6 1321.57 3
 -1 7 -9 1384.83 411.586 3
 -1 7 -10 31417.8 2017.02 3
 1 -7 10 29840.4 1347.08 1
 -1 7 -10 31555.4 2159.47 5
 -1 7 -11 22068.2 1701.27 3
 -1 7 -11 22561.1 1851.01 5
 -1 7 -12 6746.56 1020.03 5
 -1 7 -12 6200.25 891.879 3
 -1 7 -13 6738.85 1070.12 5
 -1 7 -13 5235.7 841.058 3
 -1 7 -14 36614.1 2414.87 3
 -1 7 -14 36691.8 2668.12 5
 -1 7 -15 17270.4 1647.8 3
 -1 7 -15 17260.3 1831.36 5
 1 -6 -13 4984.33 968.22 5
 -1 6 13 5277.47 1039.05 2
 -1 6 12 331.163 330.992 2
 -1 6 11 26858.7 2259.04 2
 1 -6 -11 29425.1 1738.96 4
 1 -6 -10 54927.1 2510.29 4
 -1 6 10 57110 3290.73 2
 -1 6 9 2852.46 661.427 2
 1 -6 -9 2233.11 417.988 4
 -1 6 8 24626.3 1901.35 2
 -1 6 8 22889.4 993.751 3
 -1 6 7 70752.9 3551.38 2
 -1 6 7 79691.2 2563.62 3
 -1 6 6 6653.11 546.387 3
 1 -6 -6 7300.97 606.677 3
 -1 6 6 5435.16 825.754 2
 -1 6 5 9133.27 673.675 3
 1 -6 -5 8933.64 691.485 3
 -1 6 5 8621.14 1001.85 2
 1 -6 -4 14809.4 928.735 3
 -1 6 4 13915.5 889.087 3
 -1 6 4 14080.8 1259.39 2
 1 -6 -3 165244 5009.69 3
 -1 6 3 160270 4962.74 3
 1 -6 -2 2082.73 347.831 3
 -1 6 2 2129.74 351.558 3
 -1 6 1 141508 4618.68 3
 1 -6 -1 152563 4695.01 3
 1 -6 0 40823 1887.07 3
 -1 6 0 45917.5 1957.42 3
 -1 6 -1 3286.27 459.681 3
 1 -6 1 2692.4 426.991 3
 -1 6 -2 10168.1 850.055 3
 1 -6 3 14865 1017.24 4
 1 -6 3 14328.7 1143.56 5
 -1 6 -3 14842.9 1074.98 3
 -1 6 -4 55981.3 2480.15 3
 1 -6 4 61554.9 2513.4 4
 -1 6 -5 3646.8 555.573 3
 -1 6 -6 48604.7 2317.05 3
 -1 6 -7 70192.3 2980.96 3
 -1 6 -7 68385.2 3101.51 5
 -1 6 -8 32473.2 1863.74 3
 -1 6 -8 28928.8 1897.89 5
 -1 6 -9 2467.11 552.726 5
 -1 6 -9 2721.24 549.1 3
 1 -6 9 2858.94 324.855 1
 -1 6 -10 52249.6 2808.14 5
 -1 6 -10 50565.2 2565.11 3
 1 -6 10 48560.8 1641.2 1
 -1 6 -11 45350.5 2667.94 5
 -1 6 -11 40237.2 2315.64 3
 -1 6 -12 97.9842 184.245 3
 -1 6 -12 188.433 272.324 5
 -1 6 -13 13359.3 1304.14 3
 -1 6 -13 14533.7 1540.84 5
 -1 6 -14 4546.92 772.515 3
 -1 6 -14 8028.88 1173.86 5
 -1 6 -15 7404.82 1008.31 3
 -1 6 -15 7055.21 1162.31 5
 -1 6 -16 1267.4 553.959 5
 1 -5 -14 25533.9 2225.3 5
 1 -5 -13 10119.1 1341.57 5
 1 -5 -12 6030.71 971.595 5
 1 -5 -12 7304.78 869.512 4
 -1 5 12 7325.06 1120.1 2
 1 -5 -11 14841 1206.72 4
 -1 5 11 15001 1581.38 2
 -1 5 10 12985.1 1407.23 2
 1 -5 -10 13273.6 1091.24 4
 1 -5 -9 182.587 202.209 4
 -1 5 9 610.987 389.133 2
 -1 5 8 29964.3 1016.01 3
 -1 5 8 29480.2 2031.02 2
 -1 5 7 73396.8 2234.25 3
 -1 5 7 67120 3259.33 2
 -1 5 6 6475.33 840.846 2
 -1 5 6 9171.47 557.155 3
 1 -5 -5 49592.5 1808.32 3
 -1 5 5 50320.7 2517.78 2
 -1 5 5 48508.5 1763.81 3
 -1 5 4 78077.6 2515.48 3
 -1 5 4 72401.9 3155.5 2
 1 -5 -4 73109.9 2498.36 3
 -1 5 3 12739.9 774.281 3
 1 -5 -3 13287.2 801.24 3
 1 -5 -2 4399.68 452.209 3
 -1 5 2 5035.74 476.394 3
 1 -5 -1 6244.08 556.765 3
 -1 5 1 6354.57 563.932 3
 -1 5 0 72428.8 2619.84 3
 1 -5 0 75263.3 2640.87 3
 -1 5 -1 50905.7 2080.41 3
 1 -5 1 55390.8 2131.68 3
 1 -5 2 2673.11 433.197 5
 -1 5 -2 2077.7 353.319 3
 1 -5 3 217145 6730.34 5
 1 -5 3 222762 6524.42 4
 -1 5 -3 218346 6541.63 3
 -1 5 -4 35195.3 1726.71 3
 1 -5 4 37371.1 1890.03 5
 1 -5 4 35415.9 1743.65 4
 -1 5 -5 43730.9 2040.96 3
 1 -5 5 47910.7 2243.48 5
 -1 5 -6 13818.3 1059.16 3
 -1 5 -6 16989 1247.59 5
 -1 5 -7 32291.8 1865.28 5
 -1 5 -7 29770.4 1673.64 3
 -1 5 -8 25688.9 1712.85 5
 -1 5 -8 26365.8 1593.29 3
 -1 5 -9 2165.63 501.579 5
 -1 5 -9 2252.93 455.366 3
 1 -5 9 1895.95 182.516 1
 1 -5 9 2104.32 196.768 1
 -1 5 -10 99131.5 4140.12 5
 -1 5 -10 89418.6 3673.88 3
 -1 5 -11 26150.4 1719.07 3
 -1 5 -11 26566.4 1960.68 5
 -1 5 -12 19287.1 1488.99 3
 -1 5 -12 18686.4 1677.6 5
 -1 5 -13 11635.6 1169.34 3
 -1 5 -13 15807.5 1573.01 5
 -1 5 -14 7568.4 1124.12 5
 -1 5 -14 4927.16 789.442 3
 -1 5 -15 12818.5 1548.54 5
 -1 5 -15 12053 1235.23 3
 -1 5 -16 253.376 266.527 5
 1 -4 -15 9401.28 1332.53 5
 1 -4 -14 26045.8 1909.97 4
 1 -4 -14 24530.6 2113.18 5
 1 -4 -13 553.801 254.337 4
 1 -4 -13 230.008 213.298 5
 1 -4 -12 24461.5 1934.63 5
 1 -4 -12 23777 1681.88 4
 1 -4 -11 18718.2 1389.73 4
 -1 4 11 17696.7 1634.26 2
 1 -4 -11 16321.9 1522.26 5
 -1 4 10 9504.52 1139.86 2
 1 -4 -10 9011.69 907.296 4
 1 -4 -9 357.345 191.77 4
 -1 4 9 -10.9279 136.436 2
 1 -4 -8 41451.2 1943.42 4
 -1 4 8 39234.5 2291.3 2
 -1 4 7 80355.9 2262.79 3
 -1 4 7 91788.2 3633.19 2
 -1 4 6 18077.5 1348.97 2
 -1 4 6 19054 746.679 3
 1 -4 -5 154355 4128.05 3
 -1 4 5 152681 5062.33 2
 1 -4 -4 91062.4 2752.4 3
 -1 4 4 87213.2 3421.03 2
 -1 4 4 92010.4 2737.68 3
 -1 4 3 15776.1 776.17 3
 -1 4 3 14954.5 1084.83 2
 1 -4 -3 15929.3 784.883 3
 -1 4 2 832.817 174.484 3
 1 -4 -2 437.967 131.659 3
 1 -4 -1 119238 3546.62 3
 -1 4 1 114127 3528.72 3
 1 -4 0 127323 4014.79 3
 -1 4 0 142262 4085.35 3
 1 -4 1 17218.9 942.36 3
 -1 4 -1 17100.4 940.904 3
 1 -4 2 105617 3494.51 5
 -1 4 -2 99749.9 3323.3 3
 -1 4 -3 338193 9362.36 3
 1 -4 3 338718 9355.6 4
 1 -4 3 332670 9529.93 5
 1 -4 4 14707.1 1031.56 5
 -1 4 -4 13299.9 906.885 3
 -1 4 -5 6118.48 665.841 5
 -1 4 -5 5967.46 601.167 3
 1 -4 5 6064.99 601.362 3
 1 -4 5 4592.49 587.123 5
 1 -4 6 72594.2 2961.68 5
 -1 4 -6 72684 2768.85 3
 -1 4 -6 70698.3 2936.51 5
 1 -4 6 71109.7 2732.03 3
 -1 4 -7 47448.5 2373.69 5
 -1 4 -7 54320.2 2291.53 3
 -1 4 -8 276.272 170.716 3
 -1 4 -8 587.66 300.875 5
 -1 4 -9 43143 2362.82 5
 -1 4 -9 44033 2136.55 3
 -1 4 -10 85276 3737.39 5
 -1 4 -10 84790.3 3373.42 3
 -1 4 -11 48.248 180.734 5
 -1 4 -11 456.282 241.933 3
 -1 4 -12 25066 1940.25 5
 -1 4 -12 24149.4 1613.63 3
 -1 4 -13 15474.3 1299.6 3
 -1 4 -13 16808.7 1608.08 5
 -1 4 -14 12362.2 1166.77 3
 -1 4 -14 10814.3 1332.37 5
 -1 4 -15 2640.64 689.754 5
 -1 4 -16 4956.71 987.698 5
 1 -3 -15 15646 1549.02 4
 1 -3 -15 18356.6 1784.1 5
 1 -3 -14 24115 1898.22 4
 1 -3 -14 27424.8 2138.02 5
 1 -3 -13 573.244 304.832 5
 1 -3 -13 746.875 321.81 4
 1 -3 -12 33960.9 2073.66 4
 1 -3 -12 32558.3 1794.46 1
 1 -3 -12 37218.5 2320.2 5
 1 -3 -11 13184.6 1157.33 4
 1 -3 -11 10690.4 1156.85 5
 1 -3 -10 24288.4 1554.26 4
 1 -3 -10 25843.5 1755.32 5
 1 -3 -9 4418.23 600.137 4
 -1 3 9 4739.66 737.283 2
 1 -3 -8 66578.4 2722.11 4
 -1 3 8 70715.1 3148.47 2
 -1 3 7 115551 4300.18 2
 -1 3 6 15020.1 1145.77 2
 -1 3 5 105511 2859.77 3
 -1 3 5 108231 3822.94 2
 1 -3 -4 163465 4431.57 3
 -1 3 4 165848 4417.33 3
 -1 3 4 168899 5259.04 2
 -1 3 3 4751.7 314.43 3
 1 -3 -3 4218.85 305.321 3
 -1 3 3 5174.59 558.254 2
 -1 3 2 29334.6 1053.88 3
 1 -3 -2 26990.1 1026.18 3
 -1 3 2 25623.6 1318.73 2
 -1 3 1 108335 3169.46 3
 1 -3 -1 107072 3146.66 3
 -1 3 0 224509 6232.27 3
 1 -3 0 230426 6244.89 3
 -1 3 -1 70519.1 2326.62 3
 1 -3 1 70948.2 2442.17 5
 -1 3 -2 289976 7608.72 3
 1 -3 2 258766 7676.17 5
 -1 3 -3 365791 10216.9 3
 1 -3 3 393808 10430.4 5
 -1 3 -4 24228.7 1219.68 3
 -1 3 -4 26822.1 1364.34 5
 1 -3 4 25027.6 1337.56 5
 1 -3 4 24660.2 1208.17 3
 -1 3 -5 131294 4114.9 3
 -1 3 -5 131815 4320.26 5
 1 -3 5 129149 4323.93 5
 1 -3 5 126769 4073.98 3
 1 -3 6 157963 5259.59 5
 -1 3 -6 161155 5003.88 3
 -1 3 -6 161056 5260.2 5
 1 -3 6 165371 4998.01 3
 -1 3 -7 18894 1157.08 3
 1 -3 7 18539.5 1305.74 5
 -1 3 -7 18946.8 1313.69 5
 1 -3 7 20764.8 1180.77 3
 -1 3 -8 449.861 249.767 4
 1 -3 8 368.123 185.166 3
 -1 3 -8 859.234 320.371 5
 -1 3 -8 649.204 217.871 3
 -1 3 -9 72161.3 2866.36 3
 -1 3 -9 76840.7 3252.26 4
 -1 3 -9 69680.9 3199.78 5
 -1 3 -10 60072 2617.06 2
 -1 3 -10 64265.7 2660.16 3
 -1 3 -10 64166.9 3058.94 5
 -1 3 -10 55941.4 2854.53 4
 -1 3 -11 43.9504 97.8371 3
 -1 3 -11 333.94 293.368 5
 -1 3 -11 143.02 137.004 4
 -1 3 -12 3786.7 718.48 5
 -1 3 -12 3099.27 517.171 3
 -1 3 -13 23162 1934.87 5
 -1 3 -14 13837.7 1530.63 5
 -1 3 -15 3325.19 795.14 5
 -1 3 -16 14913.8 1727.01 5
 1 -2 -16 3165.04 745.34 5
 1 -2 -16 3390.01 746.821 4
 1 -2 -15 26713.3 2068.14 4
 1 -2 -15 24261.8 2037.56 5
 1 -2 -14 10896.6 1231.05 4
 1 -2 -14 8008.43 1103.2 5
 1 -2 -13 5471.77 836.794 4
 1 -2 -13 4783.5 806.133 5
 1 -2 -12 22948.4 1670.06 4
 1 -2 -12 22003.3 1300.14 1
 1 -2 -12 22271.6 1703.92 5
 1 -2 -11 1487.74 453.459 5
 1 -2 -11 319.441 173.293 1
 1 -2 -11 1176.94 368.053 4
 1 -2 -10 2620.27 406.309 1
 1 -2 -10 2716.61 512.827 5
 1 -2 -10 3970.6 596.803 4
 1 -2 -9 312.052 175.896 5
 1 -2 -9 743.373 275.466 4
 1 -2 -8 108384 3882.5 4
 1 -2 -8 113704 3982.06 5
 -1 2 7 52684.3 2409.63 2
 1 -2 -7 49208.6 2367.88 2
 1 -2 -6 37269.9 1873.46 2
 -1 2 6 37204.4 1873.31 2
 -1 2 5 77481.2 2963.35 2
 1 -2 -5 82582.5 3029.82 2
 1 -2 -4 164880 5181.4 2
 -1 2 4 173568 5193.59 2
 -1 2 3 47446.9 1873.25 2
 1 -2 -3 46569.6 1343.15 3
 -1 2 3 47631.6 1353.85 3
 -1 2 2 115676 3169.04 3
 -1 2 2 118923 3596.74 2
 1 -2 -2 116239 3160.08 3
 -1 2 1 99784.5 3134.01 2
 -1 2 1 105812 2932.84 3
 1 -2 -1 104557 2924.2 3
 1 -2 0 20514.1 886.658 5
 -1 2 0 20899.2 837.736 3
 1 -2 0 19684.2 820.455 3
 -1 2 -1 12276.6 633.231 3
 1 -2 1 11679.7 665.668 5
 -1 2 -2 2594.41 294.869 3
 1 -2 2 3906.26 390.134 5
 1 -2 3 88178.5 2911.37 5
 -1 2 -3 82071.9 2726.19 3
 1 -2 3 88424.3 2455.33 1
 1 -2 3 83835.8 2722.15 3
 -1 2 -4 10070.6 755.282 5
 1 -2 4 9316.93 412.771 1
 1 -2 4 9983.17 707.625 4
 -1 2 -4 10396 674.605 3
 1 -2 4 9721.42 646.045 3
 1 -2 4 9172.35 732.043 5
 1 -2 5 130145 4270.37 5
 1 -2 5 129404 3983.06 3
 -1 2 -5 127107 3999.47 3
 -1 2 -5 133683 4294.41 5
 1 -2 6 68588.6 2730.53 5
 -1 2 -6 68775.4 2649.82 4
 1 -2 6 65481 2594.23 4
 -1 2 -6 69481.7 2752.08 5
 -1 2 -6 67446 2451.65 3
 1 -2 6 64726 2389.3 3
 1 -2 7 17509.8 1238.86 5
 -1 2 -7 19037 1084.87 3
 1 -2 7 17464.7 1024.16 3
 -1 2 -7 16143.3 1206.78 5
 -1 2 -7 16345 1160.07 4
 1 -2 8 3465.96 439.239 3
 -1 2 -8 2671.27 480.02 4
 -1 2 -8 2729.19 513.818 5
 -1 2 -8 3159.92 440.919 3
 -1 2 -8 2680.11 406.968 2
 -1 2 -9 30085.4 1607.25 2
 -1 2 -9 28768.9 1535.08 3
 -1 2 -9 32989.8 1967.74 5
 -1 2 -9 33495.9 1885.22 4
 1 -2 9 30178.1 1520.93 3
 -1 2 -10 27688.2 1608.66 2
 -1 2 -10 27641.1 1897.4 5
 -1 2 -10 32871.3 1944.96 4
 -1 2 -11 10327.8 1107.69 4
 -1 2 -11 11218.1 1209.49 5
 -1 2 -12 15468.3 1432.7 4
 -1 2 -12 16252 1548.95 5
 -1 2 -13 51076.7 3039.02 5
 -1 2 -14 6663.64 1070.16 5
 -1 2 -15 13824.1 1606.59 5
 -1 2 -16 12149.5 1557.6 5
 1 -1 -16 15534.2 1644.81 4
 1 -1 -16 16780 1689.62 5
 1 -1 -15 14944 1538.19 4
 1 -1 -15 14783.6 1524.74 5
 1 -1 -14 7160.1 1009.27 5
 1 -1 -14 9208.73 1136.59 4
 1 -1 -13 374.666 195.165 4
 1 -1 -13 969.93 371.466 5
 1 -1 -12 56951.4 2795.55 5
 1 -1 -12 51066.4 2702.76 4
 1 -1 -12 50543.2 2002.71 1
 1 -1 -11 48360.3 1917.01 1
 1 -1 -11 47678 2446.15 5
 1 -1 -11 44488.3 2400.31 4
 1 -1 -10 7271.96 827.228 4
 1 -1 -10 7030.03 602.563 1
 1 -1 -10 7592.86 823.997 5
 1 -1 -9 91208.2 3492.99 4
 1 -1 -9 86020.6 3383.76 5
 1 -1 -9 92183 3037.99 1
 1 -1 -8 43503.1 1951.75 5
 1 -1 -8 40865.1 1969.19 4
 1 -1 -8 39636.5 2087.64 2
 1 -1 -8 40599.3 1672.17 1
 1 -1 -7 5125.83 627.334 2
 1 -1 -7 4226.49 424.174 1
 1 -1 -7 4540.68 542.871 4
 1 -1 -7 4372.29 501.245 5
 1 -1 -6 3904.2 510.931 2
 1 -1 -6 3308.48 359.505 1
 1 -1 -6 3790.69 424.874 5
 1 -1 -5 8904.05 732.157 2
 -1 1 4 193696 5667.7 2
 1 -1 -4 191231 5667.74 2
 -1 1 3 4075.23 416.366 2
 1 -1 -2 331254 8731.75 1
 -1 1 2 328601 8829.64 2
 1 -1 1 134428 3695.08 5
 -1 1 -1 126315 3549.86 1
 1 -1 2 63712 2092.56 3
 -1 1 -2 66622.7 2104.4 3
 1 -1 2 65224.3 2188.19 5
 1 -1 2 65133.3 1920.39 1
 -1 1 -2 68949 1927.03 1
 -1 1 -3 129789 3779.97 3
 1 -1 3 125660 3816.36 4
 1 -1 3 132924 3773.02 3
 1 -1 3 119250 3906.41 5
 -1 1 -3 128277 3472.88 1
 1 -1 3 132128 3468.63 1
 1 -1 4 11553 687.127 3
 1 -1 4 11898.8 746.302 4
 -1 1 -4 12355.6 716.237 3
 -1 1 -4 12591.7 603.749 2
 -1 1 -4 11940 478.72 1
 1 -1 4 13294.6 865.34 5
 -1 1 -5 57292.9 1622.15 1
 -1 1 -5 56523.9 2185.16 4
 1 -1 5 58762.4 2174.6 4
 1 -1 5 58485.9 2051.8 3
 1 -1 5 51405.8 2240.85 5
 -1 1 -5 56502.2 1938.46 2
 -1 1 -5 57215 2319.8 5
 -1 1 -6 116149 4082.3 5
 -1 1 -6 118701 3939.59 4
 1 -1 6 119883 3912.16 4
 1 -1 6 113025 4069.89 5
 -1 1 -6 117385 3647.06 2
 1 -1 6 123099 3718.2 3
 -1 1 -7 194.773 171.022 5
 -1 1 -7 497.096 193.38 4
 -1 1 -7 242.8 129.025 2
 1 -1 7 457.2 204.836 5
 1 -1 7 457.842 149.773 3
 -1 1 -8 23810.2 1571.09 5
 -1 1 -8 23335.5 1302.89 2
 1 -1 8 24383.1 1230.17 3
 -1 1 -8 24970.7 1492.59 4
 -1 1 -9 21827.7 1469.17 4
 -1 1 -9 23611 1363.96 2
 1 -1 9 21662.4 1192.84 3
 -1 1 -9 23493.8 1623.9 5
 -1 1 -10 103445 4121.59 4
 -1 1 -10 102312 4291.69 5
 1 -1 10 107802 3588.91 3
 -1 1 -10 106515 3870.43 2
 -1 1 -11 192.46 132.389 4
 -1 1 -11 185.014 190.45 5
 1 -1 11 455.744 187.221 3
 -1 1 -12 165832 6350.41 5
 -1 1 -12 169883 6156.46 4
 -1 1 -13 32007.5 2346.77 5
 -1 1 -14 497.185 343.877 5
 -1 1 -15 15478.8 1713.54 5
 -1 1 -16 6127.65 1137.59 5
 1 0 -16 9486.95 1286.42 4
 1 0 -16 8510.19 1164.33 5
 1 0 -15 18922.3 1764.16 4
 1 0 -15 17035.6 1607.1 5
 1 0 -14 258.884 237.78 4
 1 0 -14 461.087 272.098 5
 1 0 -13 846.428 332.454 5
 1 0 -13 1148.87 368.681 4
 1 0 -12 50085.7 2649.59 4
 1 0 -12 45383.9 2461.59 5
 1 0 -12 48824.9 1732.75 1
 1 0 -11 130114 4779.74 4
 1 0 -11 130976 4664.06 5
 1 0 -11 126468 3768 1
 -1 0 11 122298 3585 3
 1 0 -10 21331.9 1022.41 1
 1 0 -10 22646.5 1522.61 4
 -1 0 10 21765.1 906.762 3
 1 0 -10 22215 1434.39 5
 -1 0 9 131485 3801.74 3
 1 0 -9 138765 4744.48 4
 1 0 -9 136376 3823.03 3
 1 0 -9 137113 4563.15 5
 1 0 -9 135084 4001.61 1
 1 0 -8 9831.15 927.789 2
 1 0 -8 7365.17 754.321 4
 1 0 -8 8253.66 561.454 1
 1 0 -8 8116.33 718.923 5
 -1 0 8 8088.04 466.224 3
 1 0 -8 8526.14 478.397 3
 1 0 -7 1005.44 228.545 5
 1 0 -7 1639.36 332.715 4
 -1 0 7 1423.88 175.394 3
 1 0 -7 2271.67 214.867 3
 1 0 -7 1595.69 348.966 2
 1 0 -7 1813.37 247.737 1
 1 0 -6 7114.66 646.13 4
 -1 0 6 7394 408.248 3
 1 0 -6 7582.83 712.681 2
 1 0 -6 7990.03 417.276 3
 1 0 -6 7140.07 563.312 5
 1 0 -6 7859.8 513.477 1
 -1 0 5 31949.6 1059.5 3
 1 0 -5 30769.6 1490.06 2
 1 0 -5 31346.6 1242 5
 1 0 -5 31664.4 1210.15 1
 1 0 -5 30799.5 1040.42 3
 1 0 -4 167859 4628.1 1
 -1 0 4 165329 4454.16 3
 1 0 -4 164434 4545.76 5
 1 0 -4 166502 4434.75 3
 -1 0 4 167901 4632.55 1
 1 0 -3 15380.3 701.147 1
 1 0 -3 14830 562.242 5
 1 0 -3 15928.2 603.922 3
 -1 0 3 14912.3 610.606 3
 -1 0 3 15959.3 711.201 1
 1 0 -2 336543 8833.62 3
 1 0 -2 340967 8946.29 1
 -1 0 2 345753 8943.42 1
 1 0 1 105601 2893.27 1
 -1 0 -1 97533.4 2879.33 1
 -1 0 -2 38313 1291.38 1
 1 0 2 40103.9 1200.41 2
 1 0 2 39335.9 1296.97 1
 1 0 3 106941 3001.64 2
 1 0 3 106228 3150.23 4
 -1 0 -3 106332 3016.14 1
 -1 0 -4 863.196 161.952 2
 -1 0 -4 910.258 188.727 4
 1 0 4 989.859 173.352 2
 1 0 4 1052.51 195.635 3
 -1 0 -4 1084.09 152.305 1
 1 0 4 1284.08 232.943 4
 -1 0 -5 103407 3204.21 2
 1 0 5 102806 3195.68 3
 1 0 5 104145 3306.29 4
 -1 0 -5 94831.8 3293.86 4
 -1 0 -5 106612 2979.4 1
 1 0 6 62277.4 2189.92 3
 1 0 6 64015.7 2363.03 4
 -1 0 -6 58228.2 2325.73 4
 -1 0 -6 59492 2234.24 2
 -1 0 -6 64547.3 1957.34 1
 -1 0 -6 60921.4 2598.89 5
 -1 0 -7 -116.767 99.4455 5
 -1 0 -7 118.926 130.361 2
 1 0 7 5.50146 61.7612 3
 -1 0 -7 69.2879 139.816 4
 -1 0 -7 69.6631 54.2582 1
 1 0 7 87.1108 125.885 4
 1 0 8 24062 1175.47 3
 -1 0 -8 20937.3 897.989 1
 -1 0 -8 22452.5 1308.11 2
 -1 0 -8 22122.1 1362.47 4
 -1 0 -8 22052.2 1531.57 5
 1 0 9 30525.8 1448.72 3
 -1 0 -9 34043 1754.96 2
 -1 0 -9 31607.2 1168.49 1
 -1 0 -9 29139 1909.95 5
 -1 0 -9 33283.9 1814.32 4
 -1 0 -10 26299.4 1596.46 2
 -1 0 -10 27379.8 1699.85 4
 1 0 10 25964.2 1312.16 3
 -1 0 -10 25326.1 975.324 1
 -1 0 -10 23820.5 1779.81 5
 -1 0 -11 154.519 187.074 5
 1 0 11 238.491 143.438 3
 -1 0 -11 229.827 62.6875 1
 -1 0 -11 270.375 205.762 4
 -1 0 -11 121.625 54.7149 1
 -1 0 -12 28240.8 1940.02 4
 -1 0 -12 32573.4 2280.5 5
 -1 0 -13 27116.7 2180.81 5
 -1 0 -14 -129.296 313.466 5
 -1 0 -15 15583.8 1743.62 5
 1 1 -17 6891.32 1154.57 4
 1 1 -16 15080.5 1644.49 4
 1 1 -16 12115.9 1376.88 5
 1 1 -15 11085.1 1377.82 4
 1 1 -15 11935.7 1304.93 5
 1 1 -14 528.251 361.691 4
 1 1 -14 729.155 327.132 5
 1 1 -13 10891.1 1226.94 4
 1 1 -13 11259 1145.79 5
 1 1 -12 83610 3512.2 5
 -1 -1 12 86450.2 2765.09 3
 1 1 -12 85317.6 2778.95 3
 1 1 -12 85597.6 3740.43 4
 1 1 -12 77636.3 2330.27 1
 1 1 -11 14480.2 1171.92 5
 1 1 -11 14737.3 1283.18 4
 -1 -1 11 12972 798.604 3
 1 1 -11 13933.8 830.939 3
 1 1 -11 14732.9 675.597 1
 1 1 -10 58293.9 2814.78 4
 1 1 -10 66400.7 2067.11 1
 1 1 -10 59960.5 2670.52 5
 1 1 -10 65541.5 2252.96 3
 -1 -1 10 63375.6 2229.61 3
 1 1 -9 86446.7 2772.3 3
 -1 -1 9 86908.4 2779.95 3
 1 1 -9 85817.2 3199.67 5
 1 1 -9 85323.7 3403.53 4
 1 1 -9 84113.9 2621.82 1
 1 1 -8 7166.41 652.871 5
 1 1 -8 5370.61 407.382 1
 1 1 -8 5589.04 663.467 4
 1 1 -8 4959.61 431.883 3
 -1 -1 8 6016.29 474.576 3
 -1 -1 7 30998.8 1431.75 5
 1 1 -7 32033.3 1625.94 4
 1 1 -7 31535.7 1436.89 5
 1 1 -7 31958.9 1256.13 3
 1 1 -7 28683.4 1170.72 1
 -1 -1 7 32599.9 1272.29 3
 1 1 -6 13987.8 830.711 5
 -1 -1 6 17192.4 819.07 3
 1 1 -6 17135.7 1059.34 4
 1 1 -6 16041.8 759.264 1
 1 1 -6 16624.9 789.301 3
 -1 -1 6 16153.4 867.336 5
 -1 -1 6 14838 751.516 1
 -1 -1 5 78574.4 2434.1 3
 1 1 -5 79112.5 2753.85 4
 1 1 -5 80710 2406.4 1
 -1 -1 5 75426.9 2434.02 5
 1 1 -5 76211 2395.83 3
 -1 -1 5 75646.2 2405.41 1
 1 1 -5 78509.3 2458.13 5
 -1 -1 4 146815 4188.42 5
 1 1 -4 151537 4202.71 5
 1 1 -4 154783 4262.17 1
 1 1 -4 151716 4515.04 4
 -1 -1 4 152538 4271.65 1
 -1 -1 4 148762 4268.11 3
 1 1 -4 154852 4255.8 3
 -1 -1 3 72141.6 2281.94 3
 1 1 -3 78603.4 2303.4 1
 -1 -1 3 72738.1 2126.25 5
 1 1 -3 73928.6 2272.64 3
 -1 -1 3 72763.1 2290.27 1
 1 1 -2 250505 6910.71 1
 1 1 -2 261692 6913.95 3
 -1 -1 2 256339 6931.09 1
 -1 -1 2 262618 6930.26 3
 1 1 -1 7309.9 454.624 3
 1 1 -1 6780.52 441.278 1
 1 1 0 33677.8 1268.29 3
 -1 -1 -1 956.199 173.521 1
 1 1 2 62485.8 1822.74 4
 1 1 3 44104.1 1453.51 4
 -1 -1 -4 155444 4551.71 4
 1 1 4 161355 4675 2
 1 1 4 163683 4557.68 4
 -1 -1 -5 110183 3576.4 4
 1 1 5 118001 3580.29 4
 1 1 5 120739 3679.78 2
 1 1 6 13618 862.251 4
 1 1 6 13106.2 882.184 2
 -1 -1 -6 13765.4 878.297 4
 1 1 6 14021.8 819.994 3
 1 1 7 3405.37 470.242 2
 -1 -1 -7 3356.24 445.259 4
 1 1 7 3141.01 375.994 3
 -1 -1 -7 3831.21 580.165 5
 1 1 8 62657.5 2294.35 3
 -1 -1 -8 61614.7 2563.37 4
 -1 -1 -8 65148.7 2983.1 5
 -1 -1 -9 61377.2 2186.63 1
 -1 -1 -9 62627.1 3038.58 5
 1 1 9 60698.1 2284.21 3
 -1 -1 -9 63737.2 2681.91 4
 -1 -1 -10 1101.76 330.791 4
 -1 -1 -10 755.07 352.973 5
 1 1 10 895.827 222.224 3
 -1 -1 -10 663.753 180.968 1
 -1 -1 -11 4777.32 821.054 5
 -1 -1 -11 5001.45 717.394 4
 -1 -1 -12 16849.9 1646.13 5
 -1 -1 -12 15242.7 1360.15 4
 -1 -1 -13 8436.12 1222.18 5
 -1 -1 -14 342.083 324.206 5
 -1 -1 -15 14920.9 1753.35 5
 1 2 -17 10650.4 1461.76 4
 1 2 -16 23026.4 2094.57 4
 1 2 -16 20514.9 1793.69 5
 1 2 -15 6640.65 961.916 5
 1 2 -15 7366.23 1121.02 4
 1 2 -14 418.777 313.893 4
 1 2 -14 852.001 365.979 5
 1 2 -13 25000.4 1914.39 4
 1 2 -13 24597.9 1337.6 3
 1 2 -13 25247.3 1754.8 5
 1 2 -12 4637.02 530.297 3
 1 2 -12 5369.36 737.715 5
 1 2 -12 5349.29 811.772 4
 -1 -2 12 4844.22 534.405 3
 1 2 -11 698.448 247.731 5
 -1 -2 11 1639.98 311.138 3
 1 2 -11 1007.67 357.952 4
 1 2 -11 1310.36 284.349 3
 1 2 -10 270.175 232.797 4
 1 2 -10 208.38 123.266 3
 -1 -2 10 183.824 129.2 3
 -1 -2 10 358.963 184.871 5
 1 2 -10 266.904 210.975 5
 1 2 -9 104171 3642.77 5
 -1 -2 9 96233.2 3571.23 5
 1 2 -9 104052 3922.93 4
 -1 -2 9 101194 3376.37 3
 1 2 -9 104280 3375.42 3
 -1 -2 8 72299.8 2305.55 1
 1 2 -8 70815.6 2929.8 4
 1 2 -8 72104.9 2262.02 1
 1 2 -8 70088 2504.01 3
 -1 -2 8 70971.6 2672.21 5
 -1 -2 8 68261.4 2509.13 3
 1 2 -8 76282.3 2733.18 5
 1 2 -7 11702.1 810.266 5
 1 2 -7 11695.5 634.901 1
 1 2 -7 12812.9 978.519 4
 -1 -2 7 11964.8 812.231 5
 -1 -2 7 10552.1 733.283 3
 -1 -2 7 11981 662.752 1
 1 2 -7 11721.9 757.873 3
 -1 -2 6 122125 3528.21 1
 1 2 -6 119072 3480.53 1
 1 2 -6 116429 3690.46 5
 -1 -2 6 117006 3670.9 5
 1 2 -6 116985 3951.6 4
 -1 -2 6 118491 3675.74 3
 1 2 -6 114651 3625.95 3
 -1 -2 5 182030 5164.56 5
 1 2 -5 182596 5200.83 3
 1 2 -5 179441 5148.37 5
 -1 -2 5 187314 5118.6 1
 1 2 -5 176972 5411.5 4
 -1 -2 5 176982 5231.93 3
 1 2 -5 178207 5057.3 1
 1 2 -4 8570.28 618.133 4
 -1 -2 4 7773.93 519.555 5
 -1 -2 4 7420.85 517.719 1
 1 2 -4 8024.99 567.321 3
 -1 -2 4 6926.52 538.966 3
 1 2 -3 50353.7 1789.92 4
 -1 -2 3 50862.8 1771.55 1
 -1 -2 3 50813.7 1821.92 3
 1 2 -3 48084.7 1783.17 3
 1 2 -2 100971 2982.3 4
 -1 -2 2 102367 3102.97 1
 1 2 -2 99944.6 3116.24 3
 1 2 -1 192548 5231.55 3
 1 2 -1 179012 4920.23 4
 1 2 0 11607.8 687.026 3
 1 2 1 428272 11405.3 3
 1 2 2 262024 7253.4 3
 1 2 3 213.762 100.111 3
 1 2 4 100834 3253.51 3
 1 2 4 101360 3377.73 2
 -1 -2 -4 101580 2988.93 4
 -1 -2 -5 138419 4045.75 4
 1 2 5 134761 4387.04 2
 -1 -2 -6 10568.8 719.228 4
 1 2 6 9569.43 811.448 2
 -1 -2 -7 14309.6 1229.63 5
 -1 -2 -7 16194 985.992 4
 1 2 7 14140.6 1056.48 2
 1 2 8 95207.6 3586.44 2
 -1 -2 -8 89306.5 3303.76 4
 1 2 8 94397.9 3134.01 3
 -1 -2 -8 92820.5 3920 5
 1 2 9 39272.1 2069.47 2
 -1 -2 -9 35673.3 1852.26 4
 -1 -2 -9 37599.8 2305.08 5
 1 2 9 36052.2 1607.56 3
 -1 -2 -10 16599.3 1230.08 4
 1 2 10 17478.6 1004.2 3
 -1 -2 -10 17566.9 1571.26 5
 1 2 10 15211.9 984.77 3
 1 2 11 26001.5 1331 3
 -1 -2 -11 25511.8 2016.85 5
 -1 -2 -11 26667.5 1690.58 4
 -1 -2 -12 11555.9 1384.53 5
 -1 -2 -13 10055.6 1353.93 5
 -1 -2 -14 1207.04 521.608 5
 -1 -2 -15 30650.1 2620.31 5
 1 3 -17 5102.5 1048.51 4
 1 3 -16 27643.8 2088.21 5
 1 3 -16 24424.6 2204.85 4
 1 3 -15 5739.47 888.872 5
 1 3 -15 5405.44 969.203 4
 1 3 -14 12953.6 1289.02 5
 1 3 -14 12105.7 1003.65 3
 1 3 -14 14288.7 1488.34 4
 1 3 -13 27519.9 1560.79 3
 1 3 -13 30101.8 2128.12 4
 1 3 -13 25360 1787.27 5
 1 3 -12 10429.7 1034.26 5
 1 3 -12 8426.71 800.303 3
 1 3 -12 8915.26 1081.12 4
 1 3 -11 20239.5 1259.47 3
 1 3 -11 20739.1 1431.94 5
 1 3 -11 20058.4 1587.79 4
 1 3 -10 12028.4 1141.74 4
 -1 -3 10 13988.7 1065.64 5
 1 3 -10 11465.1 995.266 5
 1 3 -10 11080 876.627 3
 -1 -3 10 10513.7 629.027 1
 -1 -3 10 11667.1 904.737 3
 1 3 -9 117169 4024.61 5
 -1 -3 9 116729 3464.43 1
 1 3 -9 111770 4267.19 4
 1 3 -9 111934 3819.89 3
 -1 -3 9 111334 3838.01 3
 -1 -3 9 109703 3946.65 5
 -1 -3 8 62064.1 2084.36 1
 1 3 -8 55956.6 2563.72 4
 -1 -3 8 58036 2378.81 5
 1 3 -8 56084 2283.88 3
 -1 -3 8 57161.1 2314.04 3
 1 3 -8 57257.4 2371.38 5
 1 3 -7 12540.4 978.604 4
 1 3 -7 11343.3 818.373 3
 1 3 -7 9540.32 759.813 5
 -1 -3 7 10343.5 800.888 5
 -1 -3 7 11093.3 822.621 3
 -1 -3 7 9568.29 666.309 1
 1 3 -6 191870 5839.42 3
 -1 -3 6 197407 5681.87 1
 -1 -3 6 199978 5857.86 5
 -1 -3 6 202653 5931.76 3
 1 3 -6 200482 6063.63 4
 -1 -3 5 7251.18 602.089 5
 1 3 -5 7176.18 657.388 4
 -1 -3 5 6843.39 546.408 1
 1 3 -5 6968.88 604.616 3
 -1 -3 5 7411.97 638.284 3
 -1 -3 4 17283.6 1010.76 3
 1 3 -4 16904.6 979.213 3
 1 3 -4 17912.6 991.958 4
 -1 -3 4 18287.6 970.233 5
 -1 -3 4 18499.5 960.707 1
 -1 -3 3 71631.3 2535.01 1
 1 3 -3 76657.7 2502.43 4
 -1 -3 3 76506.2 2649.19 3
 1 3 -3 74828.9 2600.52 3
 1 3 -2 196005 5407.32 4
 1 3 -2 193896 5666.68 3
 1 3 -1 22754.1 878.806 4
 1 3 -1 22711.3 1136.15 3
 1 3 0 28857.2 921.32 4
 -1 -3 0 31504.4 1412.79 3
 1 3 0 30107 1346.36 3
 -1 -3 -1 336578 9473.34 3
 1 3 1 350823 9438.54 3
 1 3 2 58361.2 2166.51 3
 1 3 3 21101.5 1105.47 3
 1 3 4 16306.6 957.014 3
 -1 -3 -5 39503 1482.28 4
 1 3 5 43608 2014.92 2
 1 3 5 41751.4 1745.91 3
 -1 -3 -6 11834.4 724.13 4
 1 3 6 9795.42 904.431 2
 1 3 6 10918.1 783.245 3
 1 3 7 3140.65 519.061 2
 -1 -3 -7 3669.48 427.216 4
 1 3 7 4126.81 476.167 3
 1 3 8 79220.9 2805.37 3
 -1 -3 -8 76922 2838.78 4
 -1 -3 -8 77680.5 3574.89 5
 1 3 8 77575.6 3263.35 2
 1 3 9 33026.3 1540.54 3
 -1 -3 -9 32855.6 1678.77 4
 1 3 9 33855.5 2004.55 2
 -1 -3 -9 33295.1 2226.97 5
 1 3 9 33814.5 1551.07 3
 1 3 10 17780.3 1037.22 3
 -1 -3 -10 15891.6 1171.35 4
 -1 -3 -10 15962.7 1563.35 5
 1 3 10 17632.4 1435.32 2
 -1 -3 -11 15986.3 1614.42 5
 -1 -3 -12 3370.11 774.786 5
 -1 -3 -13 8182.41 1255.92 5
 -1 -3 -14 2400.1 752.177 5
 1 4 -17 11331.1 1547.43 4
 1 4 -16 22081.9 2107.07 4
 1 4 -16 22685.4 1882.28 5
 1 4 -15 1036.04 405.767 5
 1 4 -15 1433.14 590.729 4
 1 4 -14 28716 2200.37 4
 1 4 -14 26291.6 1901.03 5
 1 4 -14 27066.8 1674.88 3
 1 4 -13 22299.7 1853.53 4
 1 4 -13 21867.8 1456.25 3
 1 4 -13 18949.5 1531.58 5
 1 4 -12 6848.36 766.843 3
 1 4 -12 6018.85 796.831 5
 1 4 -12 5170.84 824.456 4
 1 4 -11 536.225 290.579 4
 1 4 -11 899.765 313.201 5
 -1 -4 11 841.747 181.194 1
 1 4 -11 751.236 250.118 3
 1 4 -10 29506.2 1744.9 5
 1 4 -10 29965.4 1680.61 3
 1 4 -10 34649.4 2065.86 4
 -1 -4 10 33815.9 1403.65 1
 1 4 -9 86758 3321.77 3
 1 4 -9 90573.7 3420.72 5
 -1 -4 9 89208.2 3423.16 5
 -1 -4 9 90315.7 2999.03 1
 1 4 -9 90619.9 3677.3 4
 -1 -4 8 13628.4 1040.58 5
 -1 -4 8 16079.3 930.804 1
 1 4 -8 13850.7 1029.32 3
 1 4 -8 14783.6 1188.58 4
 1 4 -7 141143 4893.62 4
 -1 -4 7 148263 4741.09 5
 -1 -4 7 149172 4486.59 1
 1 4 -7 140958 4698.57 3
 1 4 -6 91164.4 3372.24 4
 -1 -4 6 90330.5 3099.95 1
 1 4 -6 92401 3291.78 3
 -1 -4 6 95105.4 3296.48 5
 1 4 -5 8769.3 749.695 4
 -1 -4 5 9813.9 784.024 4
 1 4 -5 9050.27 761.155 3
 -1 -4 5 9733.93 722.213 1
 -1 -4 5 8135.38 740.021 3
 -1 -4 5 9987.95 778.126 5
 -1 -4 4 3376.41 430.639 4
 -1 -4 4 3358.16 428.213 1
 1 4 -4 3331.86 415.47 4
 1 4 -4 3480.67 451.371 3
 -1 -4 3 13122.3 789.31 4
 1 4 -3 10853.4 835.153 3
 1 4 -3 14053.2 807.224 4
 -1 -4 2 94972.8 3017.16 4
 1 4 -2 104537 3066.25 4
 1 4 -2 96647.1 3360.35 3
 1 4 -1 32166.6 1161.14 4
 1 4 -1 28996.5 1463.41 3
 -1 -4 0 16632.4 1047.71 3
 1 4 0 16126.3 1008.54 3
 1 4 1 182737 5544.98 3
 -1 -4 -1 185508 5631.51 3
 -1 -4 -2 14612.9 991.18 3
 1 4 2 14502.2 942.665 3
 1 4 3 45070.5 1918.83 3
 1 4 4 40722.8 1787.45 3
 1 4 5 43900.7 1881.06 3
 1 4 6 11063.9 1039.55 2
 1 4 6 12730.6 894.482 3
 1 4 7 22060.3 1230.85 3
 1 4 7 24820.9 1632.33 2
 -1 -4 -7 21714.2 1086.39 4
 1 4 8 76012.4 2772.72 3
 -1 -4 -8 75892.3 2700.25 4
 1 4 8 72331.8 3307.62 2
 1 4 9 19279.7 1537.61 2
 1 4 9 19540.1 1134.4 3
 1 4 10 6618.89 612.877 3
 -1 -4 -10 5316.64 945.206 5
 1 4 10 5322.88 826.894 2
 -1 -4 -11 20261.6 1921.86 5
 1 4 11 20219.6 1705.21 2
 -1 -4 -12 7573.39 1188.19 5
 -1 -4 -13 477.021 252.72 5
 1 5 -16 32887.3 2614.28 4
 1 5 -16 25717.8 2053.73 5
 1 5 -15 744.826 320.375 3
 1 5 -15 1496.27 495.818 5
 1 5 -15 668.244 402.535 4
 1 5 -14 16270.3 1716.5 4
 1 5 -14 19048.2 1472.01 3
 1 5 -14 22014 1706.74 5
 1 5 -13 7617.82 1071.39 4
 1 5 -13 6693.84 840.774 3
 1 5 -13 9298.15 1049.21 5
 1 5 -12 2848.47 546.237 5
 1 5 -12 2519.14 505.322 3
 1 5 -12 2687.44 602.68 4
 -1 -5 11 6298.97 562.265 1
 1 5 -11 4821.67 795.201 4
 1 5 -11 5782.84 742.238 3
 1 5 -10 48661.4 2638.63 4
 1 5 -10 48722.7 2371.72 3
 -1 -5 10 50228.1 2033.29 1
 1 5 -9 35409 2071.42 4
 -1 -5 9 32475.8 1582.81 1
 1 5 -9 36750.4 1928.57 3
 -1 -5 8 8423.03 838.341 5
 -1 -5 8 6521.67 634.994 1
 1 5 -8 6486.99 730.434 3
 1 5 -8 7077.87 822.393 4
 -1 -5 7 48434.9 2216.1 5
 -1 -5 7 43233.6 1951.92 1
 1 5 -7 45992.9 2238.08 4
 1 5 -7 47823.7 2199.34 3
 -1 -5 6 64065.2 2542.49 1
 -1 -5 6 69493.9 2764.1 5
 1 5 -6 66020 2714.48 4
 -1 -5 6 65174.4 2732.15 4
 1 5 -6 64307.5 2690.17 3
 1 5 -5 40339.8 1843.52 4
 -1 -5 5 37431.3 1808.61 4
 -1 -5 5 36820.6 1838.5 5
 -1 -5 5 37030.5 1760.31 1
 1 5 -5 35439.1 1809.66 3
 1 5 -4 59969.9 2477.68 3
 1 5 -4 59974 2319.93 4
 -1 -5 4 56275 2273.37 4
 1 5 -3 75882.2 2588.42 4
 -1 -5 3 70630.1 2530.02 4
 1 5 -3 71439.7 2816.4 3
 1 5 -2 9952.76 825.84 3
 -1 -5 2 7900.61 574.94 4
 -1 -5 1 5835.57 416.459 4
 1 5 -1 6018.1 632.099 3
 1 5 0 19730.7 1198.69 3
 -1 -5 0 18601.9 1217.73 3
 -1 -5 -1 29115.3 1595.1 3
 1 5 1 30582.5 1562.69 3
 1 5 2 53355.7 2233.71 3
 -1 -5 -2 50487.6 2285.22 3
 1 5 3 23146.1 1332.87 3
 1 5 4 94114.5 3376.69 3
 1 5 5 25261.5 1400.81 3
 1 5 6 1749.58 348.001 3
 1 5 6 1312.79 369.531 2
 1 5 7 37258.2 1795.18 3
 1 5 7 38836.6 2276.94 2
 1 5 8 19131.3 1179.37 3
 1 5 8 17150.3 1492.72 2
 1 5 9 5119 572.958 3
 1 5 9 4989.32 798.078 2
 -1 -5 -10 7116.06 1096.71 5
 1 5 10 4485.32 818.395 2
 1 5 11 49789.9 2990.05 2
 -1 -5 -11 52061.7 3334.43 5
 1 5 12 16067.5 1631.85 2
 -1 -5 -12 17433.3 1891.34 5
 -1 -5 -13 4516.36 976.847 5
 1 6 -16 21273.8 2135.26 4
 1 6 -15 2313.65 684.529 4
 1 6 -15 949.415 356.647 3
 1 6 -14 29431.9 1962.53 3
 1 6 -14 26648.2 2235.22 4
 1 6 -13 42432.4 2395.25 3
 1 6 -13 39224.4 2678.96 4
 1 6 -12 1840.69 459.915 3
 1 6 -12 3699.85 732.047 4
 1 6 -11 19058.5 1662.83 4
 1 6 -11 21298.4 1541.8 3
 1 6 -10 68037.3 3213.02 4
 -1 -6 10 61426.2 2517.15 1
 1 6 -10 61326.8 2889.43 3
 1 6 -9 15659.4 1348.02 4
 -1 -6 9 13923.1 1021.88 1
 1 6 -9 15117.1 1234.08 3
 1 6 -8 12999.5 1148.7 4
 1 6 -8 11282 1046.79 3
 1 6 -7 7034.77 803.166 4
 1 6 -7 6107.6 738.992 3
 1 6 -6 86202.4 3392.08 4
 1 6 -6 90498.7 3498.08 3
 -1 -6 5 23039.7 1361.2 4
 1 6 -5 21564.1 1337.5 4
 1 6 -5 22027.7 1438.6 3
 1 6 -4 138798 4458.7 4
 -1 -6 4 133540 4394.12 4
 1 6 -4 138597 4730.25 3
 -1 -6 3 134815 4248.99 4
 1 6 -3 136061 4659.88 3
 -1 -6 2 5438.31 478.657 4
 1 6 -2 4471.19 599.806 3
 1 6 -1 26608.2 1530.5 3
 -1 -6 1 24435.5 1057.83 4
 1 6 0 21759 1384.67 3
 1 6 1 91338.5 3431.44 3
 1 6 2 48027 2206.58 3
 1 6 3 89224.8 3368.58 3
 1 6 4 79266.2 3090.84 3
 1 6 5 1126.66 303.943 3
 1 6 6 9575.24 1111.72 2
 1 6 6 10955.7 919.77 3
 1 6 7 23959.1 1433.61 3
 1 6 7 25541.1 1907.56 2
 1 6 8 18912.9 1658.3 2
 1 6 8 17857.6 1195.76 3
 1 6 9 2340.01 610.247 2
 1 6 10 21105.8 1858.63 2
 -1 -6 -11 53425.2 3486.76 5
 1 6 11 51266.2 3156.62 2
 1 6 12 117.663 291.077 2
 -1 -6 -12 1182.08 585.852 5
 1 7 -16 687.937 550.751 4
 1 7 -15 338.395 251.191 3
 1 7 -15 355.699 382.292 4
 1 7 -14 22693.1 2080.34 4
 1 7 -14 20617.7 1723.05 3
 1 7 -13 49472.3 3051.15 4
 1 7 -13 45114.6 2640.42 3
 1 7 -12 388.419 290.053 3
 1 7 -12 926 451.532 4
 1 7 -11 34062.3 2325.82 4
 1 7 -11 37190.4 2241.56 3
 1 7 -10 16503.5 1505.99 4
 1 7 -10 17591.2 1449.08 3
 1 7 -9 -33.1631 156.292 3
 1 7 -9 -43.3973 147.727 4
 1 7 -8 1175.36 364.178 4
 1 7 -8 722.376 287.815 3
 1 7 -7 4665.26 673.048 4
 1 7 -7 5125.77 732.241 3
 1 7 -6 100776 3773.28 4
 1 7 -6 94620.5 3856.69 3
 1 7 -5 10954.7 1046.56 3
 -1 -7 4 103226 3663.19 4
 1 7 -4 111301 4138.61 3
 -1 -7 3 101394 3486.97 4
 1 7 -3 111067 4068.31 3
 1 7 -2 1812.89 409.914 3
 -1 -7 2 2209.21 337.56 4
 1 7 -1 30790 1796.12 3
 1 7 0 16918.2 1259.67 3
 1 7 1 12157.7 1053.67 3
 1 7 2 2891.28 503.915 3
 1 7 3 40533.6 2092.2 3
 1 7 4 82795.9 3327.24 3
 1 7 5 833.777 288.736 3
 1 7 6 15731.2 1188.77 3
 1 7 6 16055 1558.62 2
 1 7 7 6073.75 972.593 2
 1 7 7 4913.29 646.154 3
 1 7 8 26970.4 2136.64 2
 1 7 8 24811.5 1521.65 3
 1 7 9 1719.52 557.862 2
 1 7 10 22786.7 2056.2 2
 1 7 11 9843.79 1363.86 2
 1 8 -15 -249.631 267.821 3
 1 8 -14 21080.9 2016.66 4
 1 8 -14 16499.1 1612.09 3
 1 8 -13 28535.4 2308.97 4
 1 8 -13 28490.9 2106.06 3
 1 8 -12 6321.19 1026.1 4
 1 8 -12 8343.08 1085.23 3
 1 8 -11 101913 4537.05 4
 1 8 -11 94974.8 4246.67 3
 1 8 -10 3067.3 652.759 3
 1 8 -10 2685.15 615.573 4
 1 8 -9 2929.6 598.342 3
 1 8 -8 934.475 341.298 3
 1 8 -7 44848.7 2498.41 3
 1 8 -6 49212.6 2613.98 3
 1 8 -5 785.204 350.831 3
 -1 -8 4 95004.6 3457.02 4
 1 8 -4 93035.9 3889.93 3
 -1 -8 3 51308.6 2168.74 4
 1 8 -3 55728.8 2711.77 3
 -1 -8 2 1531.42 283.127 4
 1 8 -2 2855.63 539.912 3
 1 8 -1 20727.6 1503.51 3
 1 8 0 71828.3 3181.04 3
 1 8 1 6792.15 822.904 3
 1 8 2 19636.6 1459.35 3
 1 8 3 40416.9 2200.52 3
 1 8 4 27184.3 1731.84 3
 1 8 5 -30.5931 181.37 3
 1 8 6 8549.32 1207.82 2
 1 8 6 9033.74 936.08 3
 1 8 7 46298.6 2333.8 3
 1 8 7 46236 3005.14 2
 1 8 8 7617.26 1175.98 2
 1 8 9 18200.2 1870.67 2
 1 8 10 16550.3 1829.04 2
 1 9 -14 10047 1283.84 3
 1 9 -13 7208.14 1074.02 3
 1 9 -12 276.707 275.07 3
 1 9 -11 35366.9 2408.4 3
 1 9 -10 34933.3 2374.83 3
 1 9 -9 1334.74 471.331 3
 1 9 -8 35873.7 2339.5 3
 1 9 -7 33989.4 2229.27 3
 1 9 -6 7506.03 972.642 3
 1 9 -5 2556.95 571.432 3
 1 9 -4 78134.6 3581.02 3
 1 9 -3 30045.5 1995.72 3
 1 9 -2 311.101 216.161 3
 1 9 -1 24437.7 1750.29 3
 1 9 0 100406 4160 3
 1 9 1 15843.9 1379.75 3
 1 9 2 24285.1 1730.32 3
 1 9 3 26557.5 1805.97 3
 1 9 4 11345.3 1125.06 3
 1 9 5 1114.57 359.563 3
 1 9 6 35757.4 2128.44 3
 1 9 6 39509.6 2843.66 2
 1 9 7 38167.3 2855.83 2
 1 9 8 4108.52 920.928 2
 1 10 -13 280.659 251.273 3
 1 10 -12 -99.7077 202.03 3
 1 10 -11 26528.9 2165.98 3
 1 10 -10 32006.4 2354.38 3
 1 10 -9 9256.18 1212.92 3
 1 10 -8 50260.7 2963.7 3
 1 10 -7 14289.2 1461.26 3
 1 10 -6 9392.92 1171.65 3
 1 10 -5 20249.1 1729.62 3
 1 10 -4 1812.03 503.821 3
 1 10 -3 16080.5 1486.39 3
 1 10 -2 -106.112 180.409 3
 1 10 -1 43668 2579.11 3
 1 10 0 13709.5 1334.7 3
 1 10 1 160.663 225.624 3
 1 10 2 10416 1171.02 3
 1 10 3 10194 1142.01 3
 1 10 4 5651.1 834.668 3
 1 10 5 134.824 255.023 3
 1 10 6 22111.9 1686.05 3
 1 10 6 20686.4 2138.89 2
 1 10 7 16729.3 1921.2 2
 1 11 -12 1404.11 560.226 3
 1 11 -11 29264.6 2403.64 3
 1 11 -10 13021.8 1535.61 3
 1 11 -9 24540.6 2118.81 3
 1 11 -8 51522.8 3148.83 3
 1 11 -7 7108.7 1088.92 3
 1 11 -6 7032.54 1073.8 3
 1 11 -5 1486.23 489.939 3
 1 11 -4 6552.55 1002.1 3
 1 11 -3 37264.2 2501.18 3
 1 11 -2 5753.69 927.074 3
 1 11 -1 53380.9 3033.06 3
 1 11 0 14448.2 1459.75 3
 1 11 1 3775.41 749.292 3
 1 11 2 24447.3 1927.19 3
 1 11 3 16327.6 1547.81 3
 1 11 4 8786.98 1107.46 3
 1 11 5 8090.18 1058.88 3
 1 12 -10 3265.96 848.764 3
 1 12 -9 12872.4 1582.15 3
 1 12 -8 17065.7 1802.78 3
 1 12 -7 13163 1567 3
 1 12 -6 598.615 434.425 3
 1 12 -5 36078.8 2621 3
 1 12 -4 34032.5 2512.19 3
 1 12 -3 757.72 449.077 3
 1 12 -2 15080.8 1598.96 3
 1 12 -1 26329 2158.29 3
 1 12 0 10976 1345.29 3
 1 12 1 7912.32 1136.99 3
 1 12 2 15989.1 1627.35 3
 1 12 3 9461.07 1215.72 3
 1 13 -7 6933.33 1161.68 3
 1 13 -6 4552.67 935.317 3
 1 13 -5 43955.4 3070.8 3
 1 13 -4 3989.76 904.158 3
 1 13 -3 3924.39 938.902 3
 1 13 -2 5370.59 992.894 3
 1 13 -1 16004.8 1735.16 3
 -2 14 0 24690.2 2115.58 3
 -2 14 -1 2675.02 691.921 3
 -2 14 -2 -47.8628 303.466 3
 -2 14 -3 7944.72 1215.15 3
 -2 14 -4 37591.5 2785.68 3
 -2 14 -5 7445.21 1195.16 3
 -2 14 -6 4336.32 944.698 3
 -2 14 -7 14467.2 1746.03 3
 -2 13 4 20274.5 2281.27 2
 -2 13 3 12087.9 1717.37 2
 -2 13 3 12465.5 1340.12 3
 -2 13 2 6834.7 1015.07 3
 -2 13 1 1082.85 456.087 3
 -2 13 0 25767 2076.12 3
 -2 13 -1 32207.6 2355.6 3
 -2 13 -2 871.705 423.223 3
 -2 13 -3 48336.3 3048.14 3
 -2 13 -4 20220.5 1901.56 3
 -2 13 -5 -0.97648 296.892 3
 -2 13 -6 2937.66 751.547 3
 -2 13 -7 35499.2 2692.2 3
 -2 13 -8 25661.1 2290.14 3
 -2 13 -9 848.069 432.167 3
 -2 13 -10 33347.7 2729.15 3
 -2 12 6 3171.01 887.211 2
 -2 12 5 6183.13 1215.83 2
 -2 12 4 15399.3 1856.47 2
 -2 12 4 13562.1 1311.21 3
 -2 12 3 10765.1 1192.34 3
 -2 12 2 4494.96 765.048 3
 -2 12 1 9681.69 1147.99 3
 -2 12 0 25266.1 1954.05 3
 -2 12 -1 17809.3 1623.58 3
 -2 12 -2 1194.16 448.706 3
 -2 12 -3 32042.5 2299.9 3
 -2 12 -4 11035.7 1323.38 3
 -2 12 -5 67.1689 170.683 3
 -2 12 -6 8447.43 1200.01 3
 -2 12 -7 31026.8 2410.02 3
 -2 12 -8 19144.6 1885.02 3
 -2 12 -9 24140.3 2168.31 3
 -2 12 -10 41567 2979.7 3
 -2 12 -11 2367 704.741 3
 -2 11 8 14590.9 1875.18 2
 -2 11 7 50453.2 3560.39 2
 -2 11 6 621.981 516.097 2
 -2 11 5 18412.7 1987.3 2
 -2 11 5 19185.3 1449.15 3
 -2 11 4 18368.1 1958.58 2
 -2 11 4 18921.5 1481.55 3
 -2 11 3 4794.99 738.179 3
 -2 11 2 -33.9169 174.012 3
 -2 11 1 13043.2 1273.58 3
 -2 11 0 57929.5 3004.25 3
 -2 11 -1 5041.66 801.264 3
 -2 11 -2 43167.7 2564.69 3
 -2 11 -3 35916.6 2344.43 3
 -2 11 -4 13090.1 1369.39 3
 -2 11 -5 974.15 420.542 3
 -2 11 -6 21037.5 1820.7 3
 -2 11 -7 46493.2 2881.48 3
 -2 11 -8 7962.8 1135.63 3
 -2 11 -9 21055.6 1923.73 3
 -2 11 -10 41050.3 2819.71 3
 -2 11 -11 2658.42 716.987 3
 -2 11 -12 8795.42 1301.42 3
 -2 10 10 10999.5 1625.09 2
 -2 10 9 249.749 316.981 2
 -2 10 8 16890.5 1950.03 2
 -2 10 7 30572.7 2562.04 2
 -2 10 6 2378.08 447.108 3
 -2 10 6 2829.79 767.307 2
 -2 10 5 10284.6 975.322 3
 -2 10 5 10502.7 1390.16 2
 -2 10 4 32665.3 2503.08 2
 -2 10 4 32799.9 1901.44 3
 -2 10 3 8316.53 915.655 3
 -2 10 2 793.198 309.598 3
 -2 10 1 27599 1808.57 3
 -2 10 0 47394.4 2517.96 3
 -2 10 -1 1638.29 455.469 3
 -2 10 -2 19959.3 1577.86 3
 -2 10 -3 58028.6 2974.12 3
 -2 10 -4 23601.9 1784.93 3
 -2 10 -5 10191.6 1157.69 3
 -2 10 -6 45993.9 2692.92 3
 -2 10 -7 26052.8 1999.51 3
 -2 10 -8 257.932 295.22 3
 -2 10 -9 11376.5 1341.3 3
 -2 10 -10 33668 2445.9 3
 -2 10 -11 19128.7 1831.32 3
 -2 10 -12 6520.95 1077.01 3
 -2 10 -13 19951.6 1952.11 3
 -2 9 11 28399.9 2615.28 2
 -2 9 10 4479.73 1020.23 2
 -2 9 9 13468 1671.7 2
 -2 9 8 25338.7 2263.73 2
 -2 9 7 13852.7 1614.18 2
 -2 9 6 2545.92 686.468 2
 -2 9 6 3143.18 466.231 3
 -2 9 5 29236.5 1624.1 3
 -2 9 5 26277.7 2162.84 2
 -2 9 4 56551.7 2525.35 3
 -2 9 4 55996.3 3236.7 2
 -2 9 3 10858.2 982.595 3
 -2 9 2 41883.6 2160.31 3
 -2 9 1 53966 2562.1 3
 -2 9 0 4486.34 655.167 3
 -2 9 -1 390.897 223.179 3
 -2 9 -2 22955.3 1615.12 3
 -2 9 -3 71759 3257.82 3
 -2 9 -4 5113.25 761.881 3
 -2 9 -5 34314.6 2140.09 3
 -2 9 -6 4638.99 755.783 3
 -2 9 -7 6530.61 919.737 3
 -2 9 -8 1364.26 460.828 3
 -2 9 -9 6569.34 962.912 3
 -2 9 -10 53735.2 3068 3
 -2 9 -11 14843.5 1526.3 3
 -2 9 -12 21353.4 1905.52 3
 -2 9 -13 35273.3 2549.24 3
 -2 9 -14 451.824 408.316 3
 -2 8 12 20383.7 2185.19 2
 -2 8 11 31909.1 2688.96 2
 -2 8 10 883.939 440.433 2
 -2 8 9 42064.7 2930.02 2
 -2 8 8 12125.1 1452.97 2
 -2 8 7 -238.131 236.509 2
 -2 8 7 202.531 137.586 3
 -2 8 6 1684.45 568.132 2
 2 -8 -6 832.999 257.487 3
 -2 8 6 1353.91 288.186 3
 2 -8 -5 18773.1 1196.7 3
 -2 8 5 20216.7 1759.53 2
 -2 8 5 18400.2 1163.17 3
 2 -8 -4 99008.4 3698.89 3
 -2 8 4 109796 3770.94 3
 -2 8 4 112470 4718.44 2
 -2 8 3 1116.83 318.361 3
 -2 8 2 81324.6 3175.74 3
 -2 8 1 13626.6 1089.63 3
 -2 8 0 3800.9 567.616 3
 -2 8 -1 151.39 174.247 3
 -2 8 -2 42122.6 2193.13 3
 -2 8 -3 108463 4165.6 3
 -2 8 -4 5732.48 761.709 3
 -2 8 -5 77161.1 3395.77 3
 -2 8 -6 52367.4 2700.08 3
 -2 8 -7 2534.33 533.211 3
 -2 8 -8 117.337 171.337 3
 -2 8 -9 29271.1 2029.59 3
 -2 8 -10 45962.9 2833.31 5
 -2 8 -10 39021.8 2482.65 3
 -2 8 -11 -98.9386 292.585 5
 -2 8 -11 356.409 306.456 3
 -2 8 -12 56470.8 3382.11 5
 -2 8 -12 52476.6 3073.3 3
 -2 8 -13 38777.9 2811.74 5
 -2 8 -13 35415 2488.42 3
 -2 8 -14 149.656 217.847 3
 -2 8 -14 510.674 426.959 5
 -2 8 -15 2575.96 692.612 3
 -2 8 -15 2965.38 871.964 5
 -2 7 13 3587.39 919.02 2
 -2 7 12 43773.8 3169.73 2
 2 -7 -11 18518.8 1430.83 4
 -2 7 11 15321 1760.73 2
 -2 7 10 11819.6 1472.32 2
 -2 7 9 20484 1893 2
 -2 7 8 2395.82 265.585 3
 -2 7 8 1778.22 524.392 2
 2 -7 -7 27931.6 1280.05 3
 -2 7 7 27513.9 1236.79 3
 -2 7 7 29303.9 2142.95 2
 2 -7 -6 10381.8 750.356 3
 -2 7 6 12246.4 793.284 3
 -2 7 6 11684.9 1286.84 2
 -2 7 5 98765.1 3382.19 3
 2 -7 -5 103573 3437.88 3
 -2 7 5 106360 4448.6 2
 -2 7 4 117438 4734.89 2
 -2 7 4 113982 3868.19 3
 2 -7 -4 121103 3905.07 3
 -2 7 3 12258.2 896.32 3
 2 -7 -3 10856.3 846.642 3
 -2 7 3 10726.2 1140.47 2
 2 -7 -2 124923 4194.08 3
 -2 7 2 125950 4208.68 3
 -2 7 1 49177.1 2180.87 3
 2 -7 -1 48846.9 2166.08 3
 2 -7 0 1138.3 291.327 3
 -2 7 0 2151.16 394.479 3
 -2 7 -1 21676.2 1365.46 3
 -2 7 -2 97849.5 3676.21 3
 -2 7 -3 80454.2 3255.98 3
 -2 7 -4 4935.25 680.846 3
 -2 7 -5 113682 4283.64 3
 -2 7 -6 29811.5 1848.53 3
 -2 7 -7 4540.57 735.441 5
 -2 7 -7 2643.21 533.132 3
 -2 7 -8 16817.5 1399.11 3
 -2 7 -8 16987.2 1521.55 5
 -2 7 -9 90342.7 3900.37 3
 -2 7 -9 89997.4 4128.43 5
 -2 7 -10 5853.14 846.772 3
 -2 7 -10 5795.8 920.777 5
 2 -7 10 5717.69 480.865 1
 -2 7 -11 7793.59 1025.27 3
 -2 7 -11 6451.04 1032.71 5
 -2 7 -12 18431.9 1801.65 5
 -2 7 -12 18491.6 1629.6 3
 -2 7 -13 15789.9 1717.95 5
 -2 7 -13 13467.9 1419.85 3
 -2 7 -14 1137.47 486.071 3
 -2 7 -14 890.456 512.974 5
 -2 7 -15 6340.02 1156.96 5
 -2 7 -15 5078.97 900.975 3
 2 -6 -14 9099.9 1289.38 5
 2 -6 -13 6231.32 1010.5 5
 2 -6 -13 7142.9 939.663 4
 2 -6 -12 35307.5 2172.45 4
 -2 6 12 34012 2657.06 2
 2 -6 -11 7856.02 910.73 4
 -2 6 11 6593.95 1090.64 2
 -2 6 10 1239.22 492.893 2
 -2 6 9 19979.5 1798.24 2
 -2 6 8 25981.8 2007.1 2
 2 -6 -7 4808.31 388.449 3
 -2 6 7 4037.63 342.491 3
 -2 6 7 4199.7 748 2
 -2 6 6 32693.1 1332.13 3
 2 -6 -6 32798.3 1343.18 3
 -2 6 6 31550.2 2081.37 2
 -2 6 5 63638.6 3070.5 2
 -2 6 5 65161.9 2259.55 3
 2 -6 -5 62265 2243.09 3
 -2 6 4 30174.6 1945.49 2
 -2 6 4 35209.6 1500.29 3
 2 -6 -4 33337.3 1466.53 3
 2 -6 -3 238.077 143.2 3
 -2 6 3 76.268 157.043 2
 -2 6 3 283.122 145.741 3
 -2 6 2 117777 3837.63 3
 2 -6 -2 115805 3788.38 3
 -2 6 1 61619.9 2401.04 3
 2 -6 -1 59057.3 2347.94 3
 -2 6 0 10646.2 853.962 3
 2 -6 0 11157.8 855.018 3
 2 -6 1 22119.7 1446.45 5
 -2 6 -1 22280.8 1326.46 3
 2 -6 1 25101.1 1382.46 3
 2 -6 2 110252 4112.46 5
 -2 6 -2 111264 3913.61 3
 -2 6 -3 7888.69 787.474 3
 -2 6 -4 12442.6 1025.91 3
 -2 6 -5 74914 3100.82 3
 -2 6 -6 59056.7 2697.45 3
 -2 6 -6 61282 2894.13 5
 -2 6 -7 248.852 190.906 3
 -2 6 -7 181.362 222.995 5
 -2 6 -8 53766.1 2888.55 5
 2 -6 8 58910.3 2100.46 1
 -2 6 -8 57325.5 2765.39 3
 2 -6 9 66858.8 2195.75 1
 -2 6 -9 64355.5 3055.67 3
 -2 6 -9 65415.4 3317.09 5
 -2 6 -10 3996.28 764.965 5
 -2 6 -10 4006.45 680.932 3
 -2 6 -11 1496.99 482.298 5
 -2 6 -11 2931.48 595.618 3
 -2 6 -12 9814.59 1132.35 3
 -2 6 -12 12266.5 1423.55 5
 -2 6 -13 36465.2 2365.36 3
 -2 6 -13 39369.8 2804.96 5
 -2 6 -14 3759.56 897 5
 -2 6 -14 2194.08 598.507 3
 -2 6 -15 34438.7 2763.72 5
 2 -5 -14 1075.78 438.811 5
 2 -5 -14 1408.1 471.216 4
 2 -5 -13 5566.67 899.317 5
 2 -5 -13 5448.73 835.74 4
 2 -5 -13 6775.2 898.599 1
 2 -5 -12 4720.67 808.226 5
 2 -5 -12 4300 707.308 4
 -2 5 11 11590 1389.62 2
 2 -5 -11 8085.48 968.836 4
 -2 5 10 5467.71 918.575 2
 -2 5 9 45519.5 2747.05 2
 -2 5 8 14433.3 1395.72 2
 -2 5 7 6932.7 907.58 2
 2 -5 -6 53504 1769.93 3
 -2 5 6 56586.5 1791.82 3
 -2 5 6 54490.6 2742.49 2
 -2 5 5 29044 1166.49 3
 -2 5 5 25582.9 1724.27 2
 2 -5 -5 28453 1156.39 3
 -2 5 4 3596.89 363.481 3
 -2 5 4 2686.52 492.181 2
 2 -5 -4 3003.01 329.55 3
 -2 5 3 3319.8 375.842 3
 -2 5 3 3324.77 533.107 2
 2 -5 -3 4068.41 405.984 3
 -2 5 2 42384.4 1712.58 3
 2 -5 -2 44646.9 1721.86 3
 -2 5 1 74711.2 2669.97 3
 2 -5 -1 75786.2 2643.67 3
 -2 5 0 7200.66 636.33 3
 2 -5 0 6855.98 616.326 3
 -2 5 -1 164597 5545.54 3
 2 -5 1 186586 5610 3
 2 -5 2 87334.4 3299.28 5
 -2 5 -2 85189.4 3115.13 3
 2 -5 3 4710.95 626.325 5
 -2 5 -3 4695.76 562.507 3
 2 -5 4 4494.82 618.712 5
 -2 5 -4 4770.55 588.821 3
 -2 5 -5 57993.8 2514.3 3
 -2 5 -6 96144.3 3646.84 3
 -2 5 -7 10183.9 1064.75 5
 -2 5 -7 10605.6 978.929 3
 2 -5 7 10655.7 663.213 1
 -2 5 -8 79772.4 3376.49 3
 -2 5 -8 86060 3723.1 5
 2 -5 8 83211 2543.52 1
 -2 5 -9 13708.1 1341.59 5
 -2 5 -9 13461.3 1186.21 3
 -2 5 -10 2277.06 498.755 3
 -2 5 -10 2642.7 590.547 5
 -2 5 -11 6789.15 871.854 3
 -2 5 -11 5194.37 892.581 5
 -2 5 -12 13740.8 1300.5 3
 -2 5 -12 12935.8 1469.36 5
 -2 5 -13 40525.4 2798.05 5
 -2 5 -13 41578.1 2461.58 3
 -2 5 -14 -96.7401 323.964 5
 -2 5 -15 47168.3 3293.37 5
 2 -4 -15 2038.97 566.613 4
 2 -4 -15 1647.82 517.399 5
 2 -4 -14 14766.8 1459.29 4
 2 -4 -14 13309.8 1413.21 5
 2 -4 -13 1338.26 465.485 5
 2 -4 -13 1139.33 393.054 4
 2 -4 -13 1578.39 426.532 1
 2 -4 -12 17600 1518.05 5
 2 -4 -12 19350.6 1457.81 1
 2 -4 -12 18970.6 1538.15 4
 2 -4 -11 40643.4 2309.87 5
 2 -4 -11 39789.8 2180.32 1
 2 -4 -11 39298.5 2249.22 4
 -2 4 10 14136 1430.06 2
 -2 4 9 194788 6935.39 2
 -2 4 8 41712.5 2420.94 2
 -2 4 7 61771.3 2964.11 2
 2 -4 -6 41565.7 1284.27 3
 -2 4 6 44895 2298.34 2
 2 -4 -5 12632.5 590.408 3
 -2 4 5 13013 1093.01 2
 -2 4 5 12563.7 603.593 3
 2 -4 -4 226.07 88.9426 3
 -2 4 4 561.373 260.118 2
 -2 4 4 416.806 125.57 3
 -2 4 3 14079.9 749.284 3
 2 -4 -3 13966.3 734.284 3
 -2 4 3 12599.4 993.026 2
 -2 4 2 99058.2 3126.67 3
 2 -4 -2 96660 3073.09 3
 -2 4 2 104370 3542.54 2
 -2 4 1 67920.4 2354.86 3
 2 -4 -1 65962 2319.03 3
 -2 4 1 68623.2 2575.92 2
 2 -4 0 61094.2 2366.28 5
 -2 4 0 62481.1 2273.15 3
 2 -4 0 62889.4 2262.59 3
 -2 4 -1 199329 5812.44 3
 2 -4 1 194171 5769.43 3
 2 -4 1 195358 5935.21 5
 -2 4 -2 158901 4911.92 3
 2 -4 2 158173 5043.44 5
 -2 4 -3 2158.21 366.093 3
 2 -4 3 2352.96 416.761 5
 -2 4 -4 30888.5 1566.4 3
 2 -4 4 28017.7 1615.22 5
 2 -4 4 29958.8 1303.25 1
 2 -4 5 65272.8 2835.54 5
 -2 4 -5 65853.5 2659.81 3
 2 -4 5 66694 2272.26 1
 -2 4 -6 126974 4502.72 3
 2 -4 6 136561 3899.16 1
 -2 4 -7 30202.1 1707.42 3
 -2 4 -7 33339.5 1961.67 5
 2 -4 7 31417.6 1161.67 1
 -2 4 -8 131069 5021.72 5
 -2 4 -8 138219 4767.98 3
 -2 4 -9 9907.03 978.993 3
 -2 4 -9 11962.5 1213.57 5
 -2 4 -10 1193.35 358.71 3
 -2 4 -10 710.031 342.627 5
 -2 4 -10 1230.16 299.194 2
 -2 4 -11 6893.1 737.375 2
 -2 4 -11 7831.57 1081.78 5
 -2 4 -11 8053.25 926.599 3
 -2 4 -12 36110.6 2523.65 5
 -2 4 -13 32125.5 2455.49 5
 -2 4 -14 7148.82 1166.48 5
 -2 4 -15 48780.4 3341.3 5
 2 -3 -16 28333.5 2252.64 4
 2 -3 -15 278.391 202.85 5
 2 -3 -15 157.868 294.786 4
 2 -3 -14 7379.71 990.481 5
 2 -3 -14 7409.34 1025.37 4
 2 -3 -13 17610.5 1311.85 1
 2 -3 -13 17256.6 1534.9 4
 2 -3 -13 15739.2 1421.79 5
 2 -3 -12 9419.16 1026.7 5
 2 -3 -12 10357 975.653 1
 2 -3 -12 9408.31 1062.85 4
 2 -3 -11 2657.72 517.148 5
 2 -3 -11 2426.25 536.906 4
 2 -3 -11 1793.37 400.066 1
 2 -3 -10 10038.3 934.663 1
 2 -3 -10 10482.6 983.27 5
 2 -3 -9 105511 3873.65 1
 -2 3 8 4572.7 700.065 2
 -2 3 7 36742.3 2083.87 2
 -2 3 6 64974.9 2865.6 2
 2 -3 -5 57447.1 1692.9 3
 -2 3 5 60939 2588.36 2
 -2 3 4 21450.6 1309.55 2
 2 -3 -4 21534.5 833.682 3
 -2 3 3 35262.7 1313.3 3
 2 -3 -3 37808.1 1313.95 3
 -2 3 3 35676 1704.9 2
 2 -3 -2 66230 2148.45 3
 -2 3 2 63495.5 2153.56 3
 -2 3 2 66777.3 2465.15 2
 2 -3 -2 68851.5 2500.88 2
 2 -3 -1 3476.56 351.261 3
 -2 3 1 3136.78 389.094 2
 2 -3 -1 3846.02 397.017 5
 -2 3 1 3092.96 341.636 3
 2 -3 0 10220.9 677.616 3
 -2 3 0 10866 704.057 3
 -2 3 0 10716.8 693.421 2
 2 -3 0 11658.8 745.682 5
 -2 3 -1 3793.06 439.08 5
 -2 3 -1 4051.85 440.368 3
 2 -3 1 4601.04 479.104 5
 2 -3 1 4601.1 449.885 1
 2 -3 2 115206 3697.24 5
 -2 3 -2 110632 3580.4 3
 2 -3 2 106813 3421.55 1
 2 -3 3 1635.77 254.811 1
 -2 3 -3 1497.44 288.021 3
 2 -3 3 1590.57 335.553 5
 -2 3 -4 125806 4153.94 3
 2 -3 4 128035 3770.1 1
 2 -3 4 128822 4360.82 5
 2 -3 5 58218.4 2579.1 5
 2 -3 5 59013.3 2373.12 3
 2 -3 5 61678.4 1970.89 1
 -2 3 -5 55367.8 2348.85 3
 2 -3 6 3601.37 298.771 1
 -2 3 -6 3470.09 489.931 3
 2 -3 7 17159.6 672.89 1
 -2 3 -7 18214.7 1216.6 3
 -2 3 -8 65653.4 2856.62 3
 -2 3 -8 70168 2481.73 2
 -2 3 -9 30418.6 1452.25 2
 -2 3 -9 29555.9 2004.92 5
 -2 3 -10 1766.95 489.697 5
 -2 3 -10 1774.93 337.064 2
 -2 3 -11 23937.4 1914.54 5
 -2 3 -11 21072.8 1309.28 2
 -2 3 -12 7795 1126.73 5
 -2 3 -13 1463.6 522.001 5
 -2 3 -14 579.812 423.345 5
 -2 3 -15 13587 1674.06 5
 2 -2 -16 20327.2 1915.03 4
 2 -2 -15 278.912 239.387 5
 2 -2 -15 297.881 271.599 4
 2 -2 -14 7249.17 958.62 5
 2 -2 -14 7909.32 1063.2 4
 2 -2 -13 37274.7 2185.72 5
 2 -2 -13 40436.6 2416.8 4
 2 -2 -13 34158.8 1826.1 1
 2 -2 -12 8442.62 1006.98 4
 2 -2 -12 8286.87 920 5
 2 -2 -12 7693.78 778.913 1
 2 -2 -11 9726.94 868.894 1
 2 -2 -11 10008.7 1052.83 4
 2 -2 -11 9619.62 933.049 5
 2 -2 -10 42505.4 2264.35 4
 2 -2 -10 41976.5 1995.93 1
 2 -2 -10 42472 2059.79 5
 2 -2 -9 12525.3 968.127 1
 2 -2 -9 14076 1009.87 5
 2 -2 -8 192.441 144.114 5
 2 -2 -8 -31.0682 105.684 1
 2 -2 -7 35414 1701.65 1
 2 -2 -6 178453 5468.72 1
 -2 2 5 26253.4 1505.28 2
 2 -2 -5 26051.9 1347.31 1
 2 -2 -5 27066.1 897.192 3
 -2 2 4 76382.9 2842.19 2
 2 -2 -4 74948.9 2199.31 3
 2 -2 -4 72176.9 2658.83 1
 2 -2 -3 122565 3863.67 1
 -2 2 3 119633 3928.05 2
 2 -2 -3 122025 3464.55 3
 2 -2 -2 86375 2592.54 5
 2 -2 -2 84674 2903.32 1
 2 -2 -2 84816.7 2637.83 3
 -2 2 2 84903.5 2877.93 2
 2 -2 -2 90632.7 2906.93 2
 -2 2 1 2742.49 323.115 2
 -2 2 1 2702.12 288 5
 2 -2 -1 2961.77 302.224 5
 2 -2 -1 3704.7 350.627 3
 2 -2 -1 2931.61 364.083 1
 2 -2 -1 3952.06 385.018 2
 2 -2 0 128010 3925.97 5
 2 -2 0 123661 3817.38 2
 2 -2 0 138200 3989.12 3
 2 -2 0 134345 4047.76 1
 -2 2 0 139523 4044.99 1
 -2 2 0 138142 3833.44 2
 -2 2 0 135465 3956.49 5
 2 -2 1 151970 4712.15 5
 2 -2 1 160367 4678.8 1
 -2 2 -1 158210 4347.8 2
 -2 2 -1 157679 4731.3 5
 2 -2 2 -23.4768 78.4786 1
 2 -2 2 33.6569 85.2818 5
 -2 2 -2 173.66 51.5024 2
 -2 2 -2 224.969 112.72 1
 2 -2 3 69226.6 2622.53 5
 -2 2 -3 69593.6 2267.33 1
 2 -2 3 65793.2 2464.74 3
 2 -2 3 70905.4 2277.37 1
 2 -2 4 105028 3499.71 3
 2 -2 4 109085 3159.18 1
 -2 2 -4 101055 3132.51 1
 2 -2 4 102022 3671.74 5
 2 -2 5 11674.5 889.492 4
 2 -2 5 11697 970.225 5
 -2 2 -5 11291.5 615.259 1
 2 -2 5 11477.5 602.331 1
 2 -2 5 11742.5 850.922 3
 -2 2 -5 11138.6 524.752 2
 2 -2 6 777.084 217.564 3
 -2 2 -6 677.27 133.287 1
 2 -2 6 563.229 118.79 1
 -2 2 -6 757.867 141.535 2
 -2 2 -7 5844.71 460.492 2
 -2 2 -8 106580 4292.92 5
 -2 2 -8 107802 3410.55 2
 -2 2 -9 30729.8 1478.95 2
 -2 2 -9 35338 2177.95 5
 -2 2 -10 28808.2 2050.39 5
 -2 2 -10 29091.3 1496.92 2
 -2 2 -11 96328.6 4473.33 5
 -2 2 -11 102616 3642.19 2
 -2 2 -12 11586.9 1390.16 5
 -2 2 -13 23151.2 2077 5
 -2 2 -14 11713.8 1515.22 5
 -2 2 -15 3736.78 921.324 5
 2 -1 -16 10112.5 1333.74 4
 2 -1 -15 1500.6 456.289 5
 2 -1 -15 2153.6 588.007 4
 2 -1 -14 18307.6 1656.6 4
 2 -1 -14 17958.6 1477.22 5
 2 -1 -13 43495.2 2574.6 4
 2 -1 -13 42374.9 1941.57 1
 2 -1 -13 43062.1 2320.6 5
 2 -1 -12 8068.13 987.915 4
 2 -1 -12 7339.15 701.541 1
 2 -1 -12 7420.04 829.528 5
 2 -1 -11 39957.7 2252.74 4
 2 -1 -11 34677.2 1868.77 5
 2 -1 -11 36754.4 1749.46 1
 2 -1 -10 31233.5 1565.01 1
 2 -1 -10 33530.4 1947.92 4
 2 -1 -10 29206.7 1594.06 5
 2 -1 -9 5088.91 559.538 1
 2 -1 -9 6143.71 603.254 5
 2 -1 -8 36620.1 1623.53 1
 2 -1 -8 31979.9 1468.33 5
 2 -1 -8 31783.2 999.561 3
 2 -1 -7 2742.82 396.046 1
 2 -1 -7 2560.12 200.626 3
 2 -1 -7 2787.07 329.759 5
 2 -1 -6 149395 4620.83 1
 2 -1 -6 149946 4271.86 5
 2 -1 -6 149320 4060.77 3
 2 -1 -5 192754 5707.11 1
 2 -1 -5 194623 5237.12 3
 2 -1 -4 62854 2289.28 1
 -2 1 4 61229.3 2253.85 1
 -2 1 3 358986 9938.46 1
 2 -1 -3 371318 9941.33 1
 2 -1 -2 7527.6 367.207 5
 2 -1 -2 6645.18 557.861 1
 2 -1 -2 7609.71 570.142 2
 2 -1 -1 86905.6 2607.47 5
 -2 1 1 90364.9 2615.52 5
 2 -1 -1 92853.7 2768.98 2
 2 -1 -1 87707.4 2878.87 1
 -2 1 0 135756 3886.06 5
 2 -1 0 142357 3898.71 5
 2 -1 0 139196 3731.26 2
 2 -1 0 122244 3945.74 1
 -2 1 0 121943 3921.57 1
 -2 1 -1 987535 25186.9 5
 2 -1 1 970825 24692.4 2
 2 -1 1 949547 25113.6 1
 2 -1 1 999999 25194.3 5
 -2 1 -1 982643 25119.9 1
 2 -1 2 16709 957.628 5
 2 -1 2 15942.4 828.255 1
 -2 1 -2 15465.4 813.643 1
 2 -1 3 105658 3152.21 1
 2 -1 3 104727 3388.18 3
 -2 1 -3 107704 3179.92 1
 2 -1 4 135565 4266.15 3
 2 -1 4 137279 3944.88 1
 2 -1 4 135960 4221.76 4
 -2 1 -4 135805 3965.56 1
 2 -1 4 127931 4444 5
 2 -1 5 23589.7 1283.17 3
 -2 1 -5 24512.3 1061.9 1
 2 -1 5 25481.1 1313.02 4
 2 -1 5 23880 1470.68 5
 2 -1 6 624.653 206.079 3
 -2 1 -6 1123.32 194.312 1
 2 -1 6 822.185 226.004 4
 2 -1 7 31292.8 1584.28 3
 -2 1 -7 30824.1 1208.36 1
 -2 1 -8 107779 4246.17 5
 -2 1 -8 100396 3014.4 1
 -2 1 -9 9569.51 1081.07 5
 -2 1 -9 8722.15 483.327 1
 -2 1 -10 53043.1 2969.57 5
 -2 1 -11 99474.1 4522.36 5
 -2 1 -12 1964.64 621.338 5
 -2 1 -13 16560.7 1764.73 5
 -2 1 -14 6001.85 1110.03 5
 -2 1 -15 6469.45 1206.15 5
 2 0 -17 759.143 455.846 4
 2 0 -16 12394.7 1509.96 4
 2 0 -15 330.829 337.919 4
 2 0 -15 114.924 146.068 5
 2 0 -14 33998.4 2057.59 5
 2 0 -14 33728.3 2345.67 4
 2 0 -13 44339.2 2282.85 5
 2 0 -13 38533.1 2457.59 4
 2 0 -13 43575.7 1831.24 1
 2 0 -12 143.969 64.5282 3
 2 0 -12 164.09 113.226 1
 2 0 -12 -29.5477 150.991 4
 2 0 -12 23.7264 112.285 5
 2 0 -11 58187.5 2519.62 5
 2 0 -11 62332.6 2970.2 4
 2 0 -11 60146.8 1911.76 3
 2 0 -11 58065.2 2319.35 1
 2 0 -10 11156.4 869.463 5
 2 0 -10 11935.3 620.178 3
 2 0 -10 9616.1 1025.27 4
 2 0 -10 12788.3 876.651 1
 2 0 -9 10403.9 980.906 4
 2 0 -9 8864.52 712.258 5
 2 0 -9 9548.62 546.642 3
 2 0 -9 8716.79 716.934 1
 2 0 -8 17732.7 982.93 5
 2 0 -8 19659.8 857.881 3
 2 0 -8 20496.9 1123.79 1
 2 0 -7 43729.6 1530.31 3
 2 0 -7 45239.4 1831.29 1
 2 0 -7 43368.3 1608.66 5
 2 0 -6 163768 4509.41 5
 -2 0 6 159284 4940.82 1
 2 0 -6 163739 4927.62 1
 2 0 -6 165815 4605.65 3
 -2 0 5 29204 1347.66 1
 2 0 -5 28515.5 1144.8 3
 2 0 -5 29423.3 1342.68 1
 2 0 -5 27935.6 925.176 5
 -2 0 4 183001 5200.42 1
 2 0 -4 173853 4969.06 3
 2 0 -4 171736 5193.44 1
 2 0 -3 162084 4656.18 3
 2 0 -3 157390 4800.06 1
 -2 0 3 165990 4800.33 1
 -2 0 2 12785.5 507.18 5
 2 0 -2 13594.7 822.526 1
 2 0 -1 2412.08 316.751 1
 -2 0 1 2262.61 230.32 5
 2 0 0 256996 7465.09 1
 -2 0 0 282332 7385.9 5
 2 0 1 49609.2 1810.06 1
 -2 0 -1 50825.9 1837.02 1
 -2 0 -1 44586.5 1799.85 5
 -2 0 -2 23344.7 1216.02 5
 -2 0 -2 23634.1 1114.59 1
 2 0 2 22817.2 1080.24 1
 2 0 3 104638 3206.92 1
 -2 0 -3 101553 3249.57 1
 2 0 4 44521.9 1743.72 4
 -2 0 -4 45200.7 1714.98 1
 2 0 4 43403.4 1466.67 2
 2 0 5 228.602 107.908 4
 -2 0 -5 442.76 154.743 1
 2 0 5 198.533 92.2635 2
 2 0 5 74.815 109.117 3
 2 0 6 -1.98218 84.7545 3
 -2 0 -6 178.545 107.637 1
 -2 0 -7 53926.8 1939.01 1
 2 0 7 52309.2 2212.07 4
 2 0 7 47609.6 2147.16 3
 -2 0 -7 51508.4 2615.62 5
 -2 0 -8 63660.2 2234.29 1
 -2 0 -8 62810 3074.71 5
 -2 0 -9 140.206 251.361 5
 -2 0 -9 37.27 59.7104 1
 -2 0 -10 23554 1086.97 1
 -2 0 -10 22824.9 1862.69 5
 -2 0 -11 12798.1 1434.42 5
 -2 0 -12 4969.41 943.955 5
 -2 0 -13 -93.5271 272.435 5
 -2 0 -14 22420.3 2177.88 5
 -2 0 -15 13014.3 1712.74 5
 2 1 -17 12810.5 1600.26 4
 2 1 -16 5935.24 1039.85 4
 2 1 -15 1704.29 447.48 5
 2 1 -15 1525.51 512.795 4
 2 1 -14 32094.1 2285.92 4
 2 1 -14 30203.5 1897.17 5
 2 1 -13 30569.7 1352.03 3
 2 1 -13 32980.9 2218.32 4
 2 1 -13 32076.5 1396.93 1
 2 1 -13 30147.2 1792.01 5
 -2 -1 12 4258.83 449.332 3
 2 1 -12 5309.98 657.142 5
 2 1 -12 4511.22 468.161 1
 2 1 -12 3870.96 417.298 3
 2 1 -12 4842.2 780.379 4
 2 1 -11 40700.3 2359.45 4
 -2 -1 11 44257.5 1765.84 3
 2 1 -11 43321 2019.54 5
 2 1 -11 42300.6 1787 1
 2 1 -11 43687.9 1715.87 3
 2 1 -10 14621.9 983.18 5
 2 1 -10 14076 899.952 1
 -2 -1 10 14243.3 864.071 3
 2 1 -10 14145.6 833.488 3
 2 1 -10 14046.4 1229.51 4
 2 1 -9 1203.63 248.74 1
 2 1 -9 1855.9 300.17 5
 2 1 -9 1528.37 377.993 4
 2 1 -9 1092.46 222.863 3
 -2 -1 9 1408.61 250.514 3
 -2 -1 8 11540.3 757.945 3
 2 1 -8 11444.6 729.416 5
 2 1 -8 11887.4 1013.92 4
 -2 -1 8 10733.3 804.714 1
 2 1 -8 13326.1 850.201 1
 2 1 -8 13154.8 769.716 3
 2 1 -7 151981 4438.83 3
 -2 -1 7 149908 4287.85 5
 2 1 -7 149507 4316.17 5
 -2 -1 7 148354 4614.43 1
 2 1 -7 152762 4598.38 1
 -2 -1 7 147386 4504.46 3
 -2 -1 6 86679 2896.94 3
 -2 -1 6 88571 2582.07 5
 2 1 -6 86564.7 2582.54 5
 2 1 -6 91655.9 2996.8 1
 -2 -1 6 84626.8 2970.75 1
 2 1 -6 85442.6 2821.55 3
 -2 -1 5 50015.5 1541.05 5
 2 1 -5 51796.8 1975.35 1
 2 1 -5 53675.5 1895.36 3
 -2 -1 5 49836.8 1909.34 3
 -2 -1 5 48600 1954.66 1
 -2 -1 4 73713.6 2607.78 3
 2 1 -4 77741 2656.04 1
 -2 -1 4 79144.9 2706.1 1
 -2 -1 4 76496.1 2181.11 5
 2 1 -4 79864.6 2600.45 3
 2 1 -3 61816.5 2168.94 3
 2 1 -3 56100.1 2168.84 1
 -2 -1 3 62956.6 2258.67 1
 2 1 -2 10863.7 737.614 1
 2 1 -2 10538.1 716.983 3
 2 1 -1 25590 1227.71 3
 2 1 -1 24191.4 1190.39 1
 2 1 0 5126.48 489.213 1
 2 1 1 88795.9 2833.57 1
 -2 -1 -1 77743.8 2793.77 1
 -2 -1 -2 10513.9 735.091 1
 2 1 3 120654 3513.2 4
 -2 -1 -3 117758 3785.71 1
 -2 -1 -4 88391.9 3049.9 1
 2 1 4 92908.4 2877.33 4
 -2 -1 -5 26630.1 1319.93 1
 2 1 5 27053 1235.2 4
 2 1 5 27007.3 1241.76 2
 -2 -1 -6 55418.3 2167.94 1
 2 1 6 56672 2160.04 4
 2 1 6 55334.9 2114.27 2
 -2 -1 -7 98026.5 4058.91 5
 -2 -1 -7 95863.6 3344.97 1
 2 1 7 100637 3538.83 3
 2 1 7 101677 3418.84 2
 2 1 7 101919 3443.64 4
 -2 -1 -8 6526.5 883.575 5
 -2 -1 -8 6238.5 597.306 1
 2 1 8 6136.42 629.839 2
 -2 -1 -9 880.761 368.014 5
 -2 -1 -9 1560.13 299.718 1
 -2 -1 -10 12158.8 1370.52 5
 -2 -1 -11 43028.7 2812.22 5
 -2 -1 -12 19989.3 1930.02 5
 -2 -1 -13 26524.9 2332.54 5
 -2 -1 -14 53847.7 3622.45 5
 2 2 -17 15319.5 1766.11 4
 2 2 -16 11.1234 289.822 4
 2 2 -15 8922.62 1010.69 5
 2 2 -15 8692.72 1222.11 4
 2 2 -14 35644.1 2053.32 5
 2 2 -14 35023 2434.31 4
 2 2 -13 3024.58 541.195 5
 2 2 -13 2884.18 420.222 3
 2 2 -13 3264.58 687.091 4
 2 2 -12 683.275 254.78 5
 2 2 -12 1652.64 494.357 4
 2 2 -12 1265.8 279.7 3
 -2 -2 12 705.055 232.485 3
 2 2 -12 1253.6 241.689 1
 -2 -2 11 23452.8 1295.54 3
 2 2 -11 21766.2 1657 4
 2 2 -11 21757.6 1155.65 1
 2 2 -11 22659.2 1247.54 3
 2 2 -11 26174.9 1440.69 5
 2 2 -10 80636.2 3538.07 4
 -2 -2 10 86992.2 2993.95 1
 -2 -2 10 84929.6 3052.93 3
 2 2 -10 84294.7 2992.82 3
 2 2 -10 87810.1 3097.05 5
 2 2 -10 83347.1 2896.86 1
 -2 -2 10 83940.9 3037.54 5
 2 2 -9 681.333 194.177 5
 2 2 -9 486.779 189.674 3
 -2 -2 9 406.668 165.948 1
 2 2 -9 431.528 239.544 4
 -2 -2 9 726.439 230.242 3
 -2 -2 9 586.124 195.512 5
 2 2 -9 593.79 185.042 1
 -2 -2 8 42662.3 1846.44 1
 -2 -2 8 43311.1 1710.7 5
 2 2 -8 43067.1 2162.92 4
 -2 -2 8 42881.6 1863.16 3
 2 2 -8 42885 1705.34 5
 2 2 -8 41297.6 1786.67 3
 2 2 -8 46080.2 1829.9 1
 2 2 -7 46038.1 1868.05 1
 -2 -2 7 43043.3 1883.81 3
 -2 -2 7 46228.2 1711.28 5
 2 2 -7 45247.8 2144.68 4
 2 2 -7 44227.6 1856.4 3
 -2 -2 7 48841.5 1946.55 1
 2 2 -6 22097.2 1168.32 1
 -2 -2 6 22203.8 989.242 5
 2 2 -6 21830.2 1311.02 4
 -2 -2 6 22984 1221.18 1
 2 2 -6 22558.4 1176.03 3
 -2 -2 6 22593.7 1221.14 3
 -2 -2 5 15400.6 962.937 3
 2 2 -5 15018.3 927.249 1
 -2 -2 5 16610.6 989.593 1
 2 2 -5 13944.5 898.862 3
 -2 -2 5 14349.8 726.726 5
 -2 -2 4 31107.4 1478.87 3
 2 2 -4 31692.4 1447.62 1
 -2 -2 4 33908 1524.13 1
 2 2 -4 27618.7 1381.04 3
 2 2 -3 97440.1 3268.07 3
 2 2 -3 100034 3279.03 1
 -2 -2 3 95214.6 3311.75 3
 -2 -2 3 99791 3302.21 1
 2 2 -2 158.392 134.44 3
 2 2 -2 78.8948 150.618 1
 2 2 -1 101991 3414.78 3
 2 2 0 173027 5271.6 3
 2 2 1 46295 1982.54 3
 -2 -2 -1 49230.3 1995.69 1
 2 2 2 40633.1 1850.68 3
 -2 -2 -2 43861.9 1864.01 1
 2 2 3 20901.1 838.831 4
 -2 -2 -3 21111.9 1198.41 1
 -2 -2 -4 136449 4449.57 1
 2 2 4 139803 3955.76 4
 2 2 5 20237.9 963.23 4
 -2 -2 -5 19416.8 1186.15 1
 2 2 5 21487.2 1206.91 2
 -2 -2 -6 130336 4859.58 5
 -2 -2 -6 126278 4238.7 1
 2 2 6 131844 3953.45 4
 2 2 6 122557 4210.22 2
 -2 -2 -7 48725 2660.13 5
 -2 -2 -7 47026 2112.64 1
 2 2 7 50161.8 2181.18 2
 2 2 8 1195.45 307.536 2
 -2 -2 -8 1476.98 460.533 5
 -2 -2 -8 1557.99 331.672 1
 2 2 9 12472.9 1042.61 2
 -2 -2 -9 10534.6 899.305 1
 -2 -2 -9 11157.3 1274.09 5
 -2 -2 -10 8472.02 1154.09 5
 2 2 11 33966.1 1838.27 3
 -2 -2 -11 30149.1 2383.7 5
 -2 -2 -12 5551.79 1018.15 5
 -2 -2 -13 37613.6 2895.36 5
 -2 -2 -14 24358.1 2380.91 5
 2 3 -17 8898.47 1367.41 4
 2 3 -16 7900.8 1243.67 4
 2 3 -15 6164.66 1039.57 4
 2 3 -14 10077.2 1014.18 5
 2 3 -14 10297 1277.17 4
 2 3 -14 9414.8 872.95 3
 2 3 -13 30968.1 1789.88 5
 2 3 -13 28867.4 2126.5 4
 2 3 -13 28233.7 1595.03 3
 2 3 -12 324.424 213.873 5
 -2 -3 12 -69.3275 161.004 5
 2 3 -12 285.572 201.656 3
 2 3 -12 356.208 222.131 4
 -2 -3 11 146167 4873.99 5
 -2 -3 11 148060 4709.78 1
 2 3 -11 157588 5639.76 4
 2 3 -11 146846 4889.63 3
 2 3 -11 152108 4944.43 5
 2 3 -10 107782 4304.82 4
 -2 -3 10 110878 3695 1
 2 3 -10 106735 3798.51 3
 2 3 -10 112399 3781.22 5
 -2 -3 10 106772 3739.69 5
 2 3 -9 28195.9 1746.46 4
 2 3 -9 26804 1452.95 3
 -2 -3 9 26584.3 1424.66 1
 -2 -3 9 26677 1378.25 5
 2 3 -8 73412 3097.26 4
 -2 -3 8 72811.5 2782.03 1
 -2 -3 8 76552 2684 5
 2 3 -8 75311.6 2832.65 3
 -2 -3 7 16366.4 1112.77 3
 2 3 -7 20145.4 1303.41 4
 -2 -3 7 17843.2 1000.32 5
 -2 -3 7 17336.8 1098.51 1
 2 3 -7 15912.5 1061.53 3
 2 3 -6 771.408 239.316 3
 -2 -3 6 775.164 191.514 5
 -2 -3 6 679.515 224.852 1
 2 3 -6 1014.03 272.055 4
 -2 -3 6 859.599 246.194 3
 -2 -3 5 7658.51 720.245 3
 -2 -3 5 8418.68 617.957 5
 -2 -3 5 8834.64 748.184 1
 2 3 -5 8717.51 733.335 4
 2 3 -5 7130.19 675.796 3
 -2 -3 4 45794.5 1970.47 1
 2 3 -4 42239.7 1804.94 4
 -2 -3 4 43657.3 1965.87 3
 2 3 -4 44281.2 1929.69 3
 2 3 -3 90492.6 2934.13 4
 -2 -3 3 91511.2 3205.42 1
 2 3 -3 84886.3 3123.16 3
 2 3 -2 1518.13 303.56 3
 2 3 -1 190831 5811.8 3
 2 3 0 121286 4055.59 3
 2 3 1 6274.88 639.561 3
 -2 -3 -2 7486.68 724.322 1
 2 3 2 10245 830.496 3
 2 3 3 63951.6 2565.66 3
 -2 -3 -3 60550 2528.13 1
 -2 -3 -4 79419.1 3038.16 1
 2 3 4 76835.3 3001.44 3
 -2 -3 -5 13229 1036.51 1
 2 3 5 14783.8 1074.21 3
 2 3 6 70126.9 2873.16 2
 2 3 6 67517.4 2805.52 3
 2 3 7 29902.7 1649.41 3
 -2 -3 -7 28134.2 2011.26 5
 2 3 7 28389.1 1669.45 2
 2 3 8 176.777 162.296 3
 2 3 8 176.523 169.094 2
 -2 -3 -9 3489.25 749.274 5
 2 3 9 4910.11 641.975 3
 2 3 9 4609.2 679.201 2
 2 3 10 17765 1251.37 3
 2 3 10 15890.8 1346.67 2
 -2 -3 -10 14119.1 1589.38 5
 -2 -3 -11 24459.2 2160.56 5
 -2 -3 -12 797.453 487.788 5
 -2 -3 -13 32962.2 2758.58 5
 2 4 -17 4050.8 932.237 4
 2 4 -16 15595.4 1747.33 4
 2 4 -15 4064.27 849.938 4
 2 4 -14 3540.34 573.882 3
 2 4 -14 3865.96 639.931 5
 2 4 -14 4420.77 839.785 4
 2 4 -13 10537.3 1272.1 4
 2 4 -13 12695.7 1082.83 3
 2 4 -12 14727.8 1440.1 4
 2 4 -12 14594.7 1157.64 3
 -2 -4 11 55431.3 2472.26 5
 2 4 -11 56231.8 2922.68 4
 -2 -4 11 55640.6 2325.14 1
 2 4 -11 54423.4 2512.86 3
 2 4 -10 5866.18 812.007 4
 2 4 -10 6836.04 748.119 3
 -2 -4 10 5710.11 622.869 1
 -2 -4 10 5977.42 662.877 5
 2 4 -9 24217.9 1625.2 4
 -2 -4 9 22355.7 1330.79 5
 -2 -4 9 21960.2 1349.75 1
 2 4 -9 21699.2 1390.87 3
 2 4 -8 61385.5 2718 4
 -2 -4 8 57278.9 2445.82 1
 2 4 -8 58361.4 2509.31 3
 -2 -4 8 58568.9 2377.31 5
 -2 -4 7 15500.4 1016.78 5
 2 4 -7 15633.3 1164.28 4
 -2 -4 7 16746.4 1131.12 1
 2 4 -7 15728.5 1123.41 3
 -2 -4 6 3117.65 472.18 1
 -2 -4 6 2444.76 378.58 5
 2 4 -6 2819.63 451.523 3
 2 4 -6 3112.37 480.498 4
 2 4 -5 10790 846.709 4
 2 4 -5 10043 873.208 3
 2 4 -4 88162.3 3041.14 4
 2 4 -4 88503.7 3288.2 3
 2 4 -3 28417.7 1295.22 4
 2 4 -3 29683.5 1579.59 3
 2 4 -2 1080.1 287.663 3
 2 4 -2 1399.83 227.001 4
 2 4 -1 80798 2438.35 4
 2 4 -1 78034.8 3035.81 3
 2 4 0 66202.9 1905.03 4
 2 4 0 61454.3 2608.33 3
 2 4 1 1269.69 302.937 3
 2 4 2 51229.6 2291.24 3
 2 4 3 58975 2534.06 3
 2 4 4 7553.45 776.341 3
 2 4 5 7215.05 759.686 3
 2 4 6 92245.4 3515.89 3
 2 4 6 91790.5 3707.76 2
 2 4 7 40448.9 2019.8 3
 2 4 7 37309.4 2131.76 2
 2 4 8 3794.02 642.051 2
 2 4 8 4389.62 609.07 3
 -2 -4 -8 4259.38 820.29 5
 -2 -4 -9 16012 1664.77 5
 2 4 9 18057.9 1464.53 2
 2 4 9 16120.3 1209.42 3
 2 4 10 20138.2 1363.26 3
 2 4 10 20432.3 1649.07 2
 -2 -4 -10 21516.1 2026.13 5
 -2 -4 -11 747.926 480.004 5
 2 4 11 660.265 373.381 2
 -2 -4 -12 2624.98 768.249 5
 -2 -4 -13 10143.1 1506.75 5
 2 5 -16 3499.96 863.561 4
 2 5 -15 14924 1674.29 4
 2 5 -15 13581.2 1259.12 3
 2 5 -14 9937.02 1299.39 4
 2 5 -14 11267.5 1115.87 3
 2 5 -13 259.819 207.272 3
 2 5 -13 1831.81 540.275 4
 2 5 -12 13671 1408.28 4
 2 5 -12 14555.7 1228.13 3
 2 5 -11 31191.4 2104.44 4
 2 5 -11 30451.2 1847.73 3
 2 5 -10 13067.3 1253.1 4
 2 5 -10 15031.6 1206.93 3
 -2 -5 10 12146.4 1045.15 5
 -2 -5 9 6161.92 704.907 5
 2 5 -9 8570.34 881.587 3
 2 5 -9 8313.04 944.973 4
 2 5 -8 78505.2 3372.25 4
 -2 -5 8 84228.9 3202.77 5
 2 5 -8 84219.1 3349.85 3
 2 5 -7 55597.6 2504.72 4
 -2 -5 7 50643.4 2313.89 5
 2 5 -7 54038.9 2482.6 3
 2 5 -6 786.762 284.193 3
 -2 -5 6 846.099 258.322 5
 2 5 -6 864.385 272.623 4
 2 5 -5 115276 3886.98 4
 2 5 -5 109687 4066.51 3
 2 5 -4 108933 3656.42 4
 2 5 -4 110774 4014.74 3
 2 5 -3 643.966 195.398 4
 2 5 -3 773.039 296.564 3
 2 5 -2 28542.1 1233.92 4
 2 5 -2 29350.7 1676.29 3
 2 5 -1 107171 3103.18 4
 2 5 -1 100688 3834.25 3
 2 5 0 74295.7 3035.69 3
 2 5 1 1214.19 325.196 3
 2 5 2 136139 4726.08 3
 2 5 3 48400.7 2299.27 3
 2 5 4 140.821 180.763 3
 2 5 5 4293.73 611.514 3
 2 5 6 46278.6 2507.95 2
 2 5 6 45029.7 2252.96 3
 2 5 7 20728.8 1415.94 3
 2 5 7 20499.9 1611.03 2
 2 5 8 3629.26 662.481 2
 2 5 8 5140.39 665.549 3
 2 5 9 59972.1 2683.48 3
 2 5 9 55241.1 3005.64 2
 -2 -5 -9 58637.3 3516.31 5
 -2 -5 -10 29576.9 2456.12 5
 2 5 10 23881.6 1897.2 2
 -2 -5 -11 2754.33 807.906 5
 2 5 11 3597.55 738.986 2
 -2 -5 -12 7385.99 1288.14 5
 2 6 -16 5269.48 1073.93 4
 2 6 -15 41256.2 2452.7 3
 2 6 -15 42019.3 2948.79 4
 2 6 -14 7440.76 955.327 3
 2 6 -14 7392.81 1151.12 4
 2 6 -13 11439.9 1370.31 4
 2 6 -13 12220.6 1216.12 3
 2 6 -12 24640.2 1971.5 4
 2 6 -12 26563.2 1825 3
 2 6 -11 3104.41 594.707 3
 2 6 -11 4399.08 768.177 4
 2 6 -10 18444.9 1535.93 4
 2 6 -10 18088.9 1427.33 3
 2 6 -9 5207.47 765.598 4
 2 6 -9 6631.02 837.474 3
 2 6 -8 96781.5 4006.03 4
 2 6 -8 112007 4169.47 3
 2 6 -7 82351.6 3347.7 4
 2 6 -7 80414.4 3406.33 3
 2 6 -6 48680.8 2266.26 4
 2 6 -6 48490.9 2437.86 3
 2 6 -5 82674.5 3194.8 4
 2 6 -5 93552.3 3629.76 3
 2 6 -4 2419.15 517.43 3
 2 6 -4 3064.48 434.831 4
 2 6 -3 622.398 285.841 3
 2 6 -3 569.132 171.962 4
 2 6 -2 8112.84 586.956 4
 2 6 -2 8445.42 893.104 3
 2 6 -1 74179.7 3157.82 3
 2 6 0 56593.7 2633.42 3
 2 6 1 14710.8 1205.8 3
 2 6 2 69334 3027.17 3
 2 6 3 13802.9 1158.46 3
 2 6 4 771.569 283.855 3
 2 6 5 2593.04 495.646 3
 2 6 6 38624.1 2127.54 3
 2 6 7 39038.3 2141.92 3
 2 6 7 41811 2566.68 2
 2 6 8 8185.12 1091.95 2
 2 6 8 8230.03 894.513 3
 2 6 9 54286.1 3096.18 2
 -2 -6 -10 10023 1470.88 5
 2 6 10 9959.51 1257.55 2
 -2 -6 -11 3066.67 864.775 5
 2 7 -15 33112.1 2649 4
 2 7 -15 32055.3 2236.06 3
 2 7 -14 1380.7 554.966 4
 2 7 -14 1637.68 505.394 3
 2 7 -13 29670 2329.46 4
 2 7 -13 32710.3 2185.8 3
 2 7 -12 24467 2002.28 4
 2 7 -12 26575.4 1923.47 3
 2 7 -11 285.924 227.728 3
 2 7 -11 391.645 265.62 4
 2 7 -10 1680.09 467.006 3
 2 7 -10 748.466 364.316 4
 2 7 -9 7203.98 924.383 4
 2 7 -9 7339.11 928.924 3
 2 7 -8 56038 2779.93 4
 2 7 -8 58020.9 2883.44 3
 2 7 -7 15503.9 1253.63 4
 2 7 -7 14214 1288.41 3
 2 7 -6 55805.8 2770.45 3
 2 7 -6 55064.8 2544.28 4
 2 7 -5 52563.9 2375.79 4
 2 7 -5 57982.9 2797.8 3
 2 7 -4 2300.72 485.168 3
 2 7 -4 2086.11 365.789 4
 2 7 -3 237.513 138.405 3
 2 7 -2 14115.5 1233.25 3
 2 7 -1 80243.5 3451.63 3
 2 7 0 74.6859 179.727 3
 2 7 1 63569.7 2980.54 3
 2 7 2 5410.63 746.428 3
 2 7 3 2279.47 492.478 3
 2 7 4 24.0974 115.57 3
 2 7 5 16148.6 1337.15 3
 2 7 6 32607.9 1999.42 3
 2 7 7 12599.5 1418.3 2
 2 7 7 11880.2 1139.39 3
 2 7 8 14568.9 1573.55 2
 2 7 8 13249 1201.29 3
 2 7 9 20671.8 1900.1 2
 -2 -7 -10 6376.93 1216 5
 2 7 10 7778.34 1170.5 2
 2 8 -15 40742.3 3000.84 4
 2 8 -15 35718.4 2523.85 3
 2 8 -14 -31.8129 197.55 3
 2 8 -14 241.877 293.54 4
 2 8 -13 23977 2110.42 4
 2 8 -13 23681.5 1935.33 3
 2 8 -12 15908.2 1637.18 4
 2 8 -12 15157.7 1502.75 3
 2 8 -11 5940.04 931.128 3
 2 8 -11 4096.45 783.214 4
 2 8 -10 3942.31 738.045 3
 2 8 -10 4478.14 786.334 4
 2 8 -9 33658.9 2160.91 4
 2 8 -9 31329.4 2151.83 3
 2 8 -8 40695.8 2439.69 3
 2 8 -8 39249.8 2292.6 4
 2 8 -7 972.518 369.136 3
 2 8 -7 942.815 358.117 4
 2 8 -6 33036.2 1867.07 4
 2 8 -6 31271.3 2078.59 3
 2 8 -5 39426.6 2358.06 3
 2 8 -4 10299.2 1127.1 3
 2 8 -3 1768.74 483.593 3
 2 8 -2 32521.1 2073.11 3
 2 8 -1 49371.4 2641.85 3
 2 8 0 2925.89 591.772 3
 2 8 1 24154.7 1750.19 3
 2 8 2 61965.3 3044.36 3
 2 8 3 20834.2 1610.6 3
 2 8 4 10589.5 1119.7 3
 2 8 5 39670.5 2331.53 3
 2 8 6 22081.4 1658.1 3
 2 8 7 1693.46 618.687 2
 2 8 7 530.623 272.466 3
 2 8 8 20803.8 2001.28 2
 2 9 -14 619.365 365.731 3
 2 9 -14 567.657 424.27 4
 2 9 -13 12168.3 1512.77 4
 2 9 -13 11987.7 1418.83 3
 2 9 -12 22165.9 2007.8 4
 2 9 -12 24930.9 2056.41 3
 2 9 -11 7171.27 1055.05 3
 2 9 -11 6590.75 1010.19 4
 2 9 -10 5382.14 909.26 3
 2 9 -10 5805.17 924.46 4
 2 9 -9 21710.6 1834.31 3
 2 9 -8 9809.9 1190.73 3
 2 9 -7 344.475 239.294 3
 2 9 -6 5046.88 846.879 3
 2 9 -5 46058.8 2695.3 3
 2 9 -4 14879.9 1423.07 3
 2 9 -3 39798.6 2448.68 3
 2 9 -2 55589.2 2986.89 3
 2 9 -1 6501.72 914.808 3
 2 9 0 242.343 273.437 3
 2 9 1 16718.7 1501.39 3
 2 9 2 33414.7 2191.82 3
 2 9 3 10238.8 1161.05 3
 2 9 4 17689.1 1554.45 3
 2 9 5 46747.3 2669.15 3
 2 9 6 2440.75 575.802 3
 2 9 7 7263.86 1219.84 2
 2 10 -13 14197.8 1635.96 3
 2 10 -12 47360.2 3076.5 3
 2 10 -11 -44.5319 283.211 3
 2 10 -10 32085.3 2410.73 3
 2 10 -9 17550.4 1726.73 3
 2 10 -8 3576.97 785.682 3
 2 10 -7 3051.08 707.509 3
 2 10 -6 26619.5 2093.69 3
 2 10 -5 25586.8 2041.63 3
 2 10 -4 107.208 281.349 3
 2 10 -3 23164.1 1917.81 3
 2 10 -2 27851.8 2092.08 3
 2 10 -1 1049.16 459.795 3
 2 10 0 4175.54 758.872 3
 2 10 1 19312.3 1717.32 3
 2 10 2 25313.1 1968.18 3
 2 10 3 1015.23 442.205 3
 2 10 4 44092.6 2701.48 3
 2 10 5 30608.9 2170.74 3
 2 11 -11 5138.66 997.546 3
 2 11 -10 17756.4 1853.91 3
 2 11 -9 8349.2 1240.14 3
 2 11 -8 1904.67 580.214 3
 2 11 -7 303.08 350.687 3
 2 11 -6 21530.3 1970.16 3
 2 11 -5 25354.4 2127.81 3
 2 11 -4 2662.2 694.647 3
 2 11 -3 30223 2322.1 3
 2 11 -2 37631.9 2594.94 3
 2 11 -1 801.983 433.745 3
 2 11 0 6109.54 994.851 3
 2 11 1 16954.9 1685.81 3
 2 11 2 17442.7 1694.77 3
 2 11 3 478.053 382.487 3
 2 12 -8 884.293 477.911 3
 2 12 -7 10568.2 1433.57 3
 2 12 -6 26180.6 2280.1 3
 2 12 -5 1352.96 551.739 3
 2 12 -4 3309.3 817.297 3
 2 12 -3 21198.4 2003.21 3
 2 12 -2 27462.1 2293.94 3
 2 12 -1 239.107 237.986 3
 2 12 0 23618.2 2095.28 3
 -3 14 1 11622.1 1408.21 3
 -3 14 0 14776.8 1619.18 3
 -3 14 -1 1910.67 621.563 3
 -3 14 -2 51416.8 3267.32 3
 -3 14 -3 21367 2062.83 3
 -3 14 -4 774.529 439.632 3
 -3 14 -5 15410.5 1778.18 3
 -3 14 -6 27146.2 2429.07 3
 -3 13 4 9229.45 1509.75 2
 -3 13 3 39.4686 227.867 2
 -3 13 3 -75.6451 170.994 3
 -3 13 2 17915.7 1660.06 3
 -3 13 2 16747.1 1991.02 2
 -3 13 1 22851.2 1917.23 3
 -3 13 0 1763.99 558.281 3
 -3 13 -1 3006.07 679.255 3
 -3 13 -2 13403.9 1511.51 3
 -3 13 -3 14344.1 1584.36 3
 -3 13 -4 -54.4856 190.698 3
 -3 13 -5 13133.6 1556.23 3
 -3 13 -6 34944.5 2668.53 3
 -3 13 -7 12.8437 233.61 3
 -3 13 -8 24326.3 2248.63 3
 -3 13 -9 10056.7 1454.56 3
 -3 12 7 6938 1316.39 2
 -3 12 6 6678.46 1256.97 2
 -3 12 5 15972.8 1924.07 2
 -3 12 4 5404.37 1120.42 2
 -3 12 4 5773.56 837.991 3
 -3 12 3 1256.05 395.544 3
 -3 12 3 1456.98 606.497 2
 -3 12 2 44063.7 2630.36 3
 -3 12 2 48877.6 3309.84 2
 -3 12 1 33843 2259.08 3
 -3 12 0 17172.6 1591.58 3
 -3 12 -1 14544 1479.45 3
 -3 12 -2 3955.8 771.584 3
 -3 12 -3 12320.3 1379.66 3
 -3 12 -4 537.342 327.381 3
 -3 12 -5 39008.5 2664.71 3
 -3 12 -6 34605.9 2543.78 3
 -3 12 -7 6970.47 1119.61 3
 -3 12 -8 28645.5 2388.98 3
 -3 12 -9 1924.39 599.256 3
 -3 12 -10 134.372 252.126 3
 -3 12 -11 14.8984 219.355 3
 -3 11 8 7892.47 1369.7 2
 -3 11 7 781.291 499.535 2
 -3 11 6 8606.61 1360.61 2
 -3 11 5 25074.1 1696.82 3
 -3 11 5 30188.2 2543.71 2
 -3 11 4 5865.89 1079.04 2
 -3 11 4 4289.84 683.124 3
 -3 11 3 9565.22 1057.08 3
 -3 11 3 13810.5 1620.63 2
 -3 11 2 29279.1 1958.67 3
 -3 11 2 27979 2341.34 2
 -3 11 1 10521 1144.54 3
 -3 11 0 3229.88 628.978 3
 -3 11 -1 31849.5 2145.33 3
 -3 11 -2 23144.8 1826.57 3
 -3 11 -3 7636.17 1047.07 3
 -3 11 -4 2002.16 549.55 3
 -3 11 -5 68617.7 3593.61 3
 -3 11 -6 42315 2735.18 3
 -3 11 -7 3207.65 748.997 3
 -3 11 -8 41008.5 2788.12 3
 -3 11 -9 15373 1672.41 3
 -3 11 -10 2105.99 667.667 3
 -3 11 -11 5488.96 1039.48 3
 -3 11 -12 34246.8 2729.71 3
 -3 10 10 18790.7 2145.52 2
 -3 10 9 16979.5 1985.29 2
 -3 10 8 5097.74 1077.93 2
 -3 10 7 2111.96 697.944 2
 -3 10 6 15962.1 1188.36 3
 -3 10 6 16245.6 1792.64 2
 -3 10 5 20288.4 1418.26 3
 -3 10 5 22364 2072.3 2
 -3 10 4 3165.91 556.351 3
 -3 10 4 4784.32 915.051 2
 -3 10 3 19093.7 1433.91 3
 -3 10 3 20243.3 1875.8 2
 -3 10 2 37301.6 2133.12 3
 -3 10 2 33051.5 2436.04 2
 -3 10 1 34157.4 2071.82 3
 -3 10 0 1445.6 414.57 3
 -3 10 -1 95763.9 4065.55 3
 -3 10 -2 18959.4 1565.75 3
 -3 10 -3 857.525 369.612 3
 -3 10 -4 36493.2 2332.13 3
 -3 10 -5 30556 2141.48 3
 -3 10 -6 891.596 374.238 3
 -3 10 -7 2886.06 665.475 3
 -3 10 -8 56419 3226.17 3
 -3 10 -9 42825.9 2809.19 3
 -3 10 -10 4935.88 919.884 3
 -3 10 -11 29221.8 2358.25 3
 -3 10 -12 9950.78 1365.82 3
 -3 10 -13 34.2868 230.991 3
 -3 9 11 1187.48 586.546 2
 -3 9 10 3619.03 885.666 2
 -3 9 9 4883.74 1007.64 2
 -3 9 8 20029.1 2003.82 2
 -3 9 7 19529.4 1917.21 2
 -3 9 6 60972.9 3563.25 2
 -3 9 6 66317.1 2653.53 3
 -3 9 5 9212.69 1235.1 2
 -3 9 5 8832.88 845.961 3
 -3 9 4 6050.51 983.059 2
 -3 9 4 7360.28 787.015 3
 -3 9 3 20690.4 1424.64 3
 -3 9 3 25227 1987.06 2
 -3 9 2 15579.8 1230.16 3
 -3 9 2 14992 1486.55 2
 -3 9 1 34386.7 1978.23 3
 -3 9 0 4758.9 691.734 3
 -3 9 -1 118567 4559.73 3
 -3 9 -2 20439.8 1553.97 3
 -3 9 -3 33603.3 2090.05 3
 -3 9 -4 27770 1909.96 3
 -3 9 -5 1324.49 430.836 3
 -3 9 -6 21499.4 1728.29 3
 -3 9 -7 717.26 338.452 3
 -3 9 -8 87981.2 4121.14 3
 -3 9 -9 21341.9 1879.94 3
 3 -9 9 28549.5 1614.68 1
 -3 9 -10 15596.1 1593.32 3
 -3 9 -10 13811.1 1607.86 5
 -3 9 -11 37143.2 2611.97 3
 -3 9 -11 39976.8 2880.44 5
 -3 9 -12 6063.86 1037.65 3
 -3 9 -12 6764.39 1182.76 5
 -3 9 -13 -74.9689 224.371 3
 -3 9 -13 621.549 343.933 5
 -3 8 12 2160.87 712.024 2
 -3 8 11 8193.3 1335.18 2
 -3 8 10 2252.78 717.592 2
 -3 8 9 16708.4 1801.92 2
 -3 8 8 5725.66 1003.78 2
 -3 8 7 12077.3 818.56 3
 -3 8 7 10366.4 1319.77 2
 -3 8 6 59055.3 2334.34 3
 -3 8 6 54778 3199.61 2
 3 -8 -6 58230.3 2303.83 3
 -3 8 5 7860.97 1063.45 2
 -3 8 5 8647.89 770.73 3
 3 -8 -5 7495.97 705.276 3
 -3 8 4 13409 1012.03 3
 -3 8 4 13751.8 1393.08 2
 3 -8 -4 11881.9 946.872 3
 -3 8 3 22332.4 1367.86 3
 -3 8 3 16944.7 1553.84 2
 -3 8 2 21433.7 1407.2 3
 -3 8 2 22746.5 1731.67 2
 -3 8 1 1272.55 336.648 3
 -3 8 0 38473.1 2051.11 3
 -3 8 -1 108940 4139.51 3
 -3 8 -2 3939.31 621.189 3
 -3 8 -3 33279.3 2011.21 3
 -3 8 -4 9718.61 1045.69 3
 -3 8 -5 59863.8 2962.53 3
 -3 8 -6 19011 1555.94 3
 -3 8 -7 40868.5 2588.95 5
 -3 8 -7 43950 2540.64 3
 -3 8 -8 64854.7 3523.7 5
 3 -8 8 69306.4 2798.89 1
 -3 8 -8 70909.1 3457.17 3
 -3 8 -9 7422.52 1092.05 5
 3 -8 9 5549.38 613.82 1
 -3 8 -9 5869.24 909.442 3
 -3 8 -10 28905.4 2312.09 5
 -3 8 -10 29279.9 2169.16 3
 -3 8 -11 37940.5 2739.56 5
 -3 8 -11 34247.6 2422.01 3
 -3 8 -12 3141.16 712.148 3
 -3 8 -12 2398.57 714.869 5
 -3 8 -13 1244.46 493.327 3
 -3 8 -13 510.609 461.141 5
 -3 8 -14 8261.33 1350.8 5
 -3 8 -14 6915.12 1110.51 3
 3 -7 -13 23113.8 1984.69 1
 3 -7 -12 547.646 325.842 1
 -3 7 12 953.016 508.631 2
 -3 7 11 3189.4 841.593 2
 -3 7 10 13407.9 1630.09 2
 -3 7 9 17182.5 1767.56 2
 -3 7 8 14431 1561.04 2
 -3 7 7 29032.6 1281.7 3
 -3 7 7 29933.3 2196.25 2
 3 -7 -7 29930.7 1286.91 3
 -3 7 6 162416 4866.92 3
 -3 7 6 151887 6016.88 2
 3 -7 -6 161296 4820.59 3
 -3 7 5 673.616 208.727 3
 -3 7 5 764.754 344.011 2
 3 -7 -5 501.826 180.731 3
 -3 7 4 28829.6 1487.78 3
 -3 7 4 29529.4 2017.8 2
 3 -7 -4 29464.2 1471.12 3
 -3 7 3 31549.8 1644.36 3
 3 -7 -3 35197.4 1668.23 3
 -3 7 3 32521.2 2072.89 2
 -3 7 2 66419.2 2743.25 3
 3 -7 -2 69607.6 2741.22 3
 -3 7 2 74711.5 3264.71 2
 -3 7 1 3432.06 609.283 2
 -3 7 1 4755.51 600.508 3
 -3 7 0 83865.2 3292.72 3
 -3 7 -1 66323.7 2848.37 3
 -3 7 -2 843.16 285.598 3
 -3 7 -3 20459.8 1448.79 3
 -3 7 -4 60241.3 2826.68 3
 -3 7 -5 25993.8 1822.56 5
 -3 7 -5 23522.9 1661.86 3
 -3 7 -6 16438.1 1451.68 5
 -3 7 -6 12806.8 1221.42 3
 3 -7 6 14633.3 1068.22 1
 -3 7 -7 28740.7 2049.76 5
 -3 7 -7 27167.1 1879.79 3
 3 -7 7 29267.4 1554.81 1
 3 -7 8 39758.6 1790.5 1
 -3 7 -8 35309 2244.28 3
 -3 7 -8 37038.1 2450.59 5
 3 -7 9 8168.49 664.779 1
 -3 7 -9 7983.18 1126.78 5
 -3 7 -9 8443.53 1038.97 3
 -3 7 -10 7823.43 1027.65 3
 -3 7 -10 8394.23 1196.49 5
 -3 7 -11 32571 2296.04 3
 -3 7 -11 36753.9 2666.53 5
 -3 7 -12 30200.5 2487.54 5
 -3 7 -12 31036.4 2277 3
 -3 7 -13 1664.79 537.339 3
 -3 7 -13 1669.52 577.369 5
 -3 7 -14 17868.2 2004.83 5
 3 -6 -14 14959.7 1533.5 4
 3 -6 -13 23817.8 1897.59 5
 3 -6 -13 23099.6 1853.54 4
 3 -6 -13 21271.6 1819.89 1
 3 -6 -12 1089.86 410.45 1
 -3 6 11 15519.9 1728.3 2
 3 -6 -11 19658.9 1669.12 1
 -3 6 10 22091.5 1991.76 2
 -3 6 9 1210.57 438.538 2
 -3 6 8 12435.1 1383.64 2
 -3 6 7 47142 2772.37 2
 3 -6 -7 48599.1 1676.71 3
 -3 6 6 18551.2 1597.43 2
 3 -6 -6 22600.2 1046.77 3
 -3 6 5 4793.26 738.185 2
 -3 6 5 4626.96 472.598 3
 3 -6 -5 4540.49 456.865 3
 -3 6 4 38479.9 1672.78 3
 -3 6 4 37791 2177.22 2
 3 -6 -4 36622.3 1609.47 3
 -3 6 3 65536.7 2485.43 3
 3 -6 -3 64057.9 2422.19 3
 -3 6 3 60606.8 2884.88 2
 -3 6 2 9240.42 783.595 3
 3 -6 -2 9727.44 786.258 3
 -3 6 2 11063.5 1017.34 2
 3 -6 -1 11224.3 975.129 5
 -3 6 1 8822.98 791.548 3
 3 -6 -1 8977.29 776.713 3
 -3 6 1 10365.5 951.893 2
 -3 6 0 31222.7 1650.21 3
 3 -6 0 31336.5 1623.35 3
 -3 6 0 29083.3 1660.71 2
 3 -6 0 30072.1 1741.33 5
 -3 6 -1 15130.5 1113.64 3
 3 -6 1 14085 1160.9 5
 -3 6 -2 911.472 274.621 3
 -3 6 -3 5330.38 687.147 3
 -3 6 -4 82678 3395.28 3
 3 -6 5 11186.4 892.963 1
 -3 6 -5 10173.9 1014.93 3
 -3 6 -6 45535.4 2542.59 5
 3 -6 6 44871 1979.71 1
 -3 6 -6 45928.8 2404.47 3
 3 -6 7 44058 1863 1
 -3 6 -7 39528.5 2280.55 3
 -3 6 -7 42680.4 2523.72 5
 3 -6 8 1460.8 270.372 1
 -3 6 -8 2207.02 560.678 5
 -3 6 -9 2227.21 525.24 3
 3 -6 9 1610.76 254.275 1
 -3 6 -10 29.2158 205.814 5
 -3 6 -10 244.88 225.616 3
 -3 6 -11 68884 3785.41 5
 -3 6 -11 68743.3 3447.58 3
 -3 6 -12 25744.5 2247.33 5
 -3 6 -12 22685.6 1857.55 3
 -3 6 -13 37698.2 2879.94 5
 -3 6 -14 26158.3 2428.54 5
 -3 6 -15 1037.23 586.718 5
 3 -5 -14 8418.83 1127.31 4
 3 -5 -13 23929.2 1845.22 1
 3 -5 -13 25578.4 1964.21 4
 3 -5 -13 25935.3 1896.69 5
 3 -5 -12 899.107 330.119 1
 3 -5 -12 1607.99 433.818 5
 3 -5 -11 40608.5 2414.67 1
 3 -5 -10 66687.1 3227.24 1
 -3 5 10 71192.1 3708.64 2
 3 -5 -9 -96.6986 142.277 1
 -3 5 9 411.937 360.405 2
 -3 5 8 64112.8 3328.81 2
 -3 5 7 7966.45 1018.34 2
 3 -5 -7 9712.01 499.197 3
 -3 5 6 21689.4 1620.93 2
 3 -5 -6 20659.8 930.012 3
 -3 5 5 12893.1 1164.01 2
 3 -5 -5 11137.1 692.309 3
 -3 5 4 101721 3278.82 3
 -3 5 4 99156.1 3903.93 2
 3 -5 -4 100059 3233.07 3
 -3 5 3 72628 2634.24 3
 3 -5 -3 73873.4 2609.13 3
 -3 5 3 75646.7 3103.98 2
 -3 5 2 3045.98 492.743 2
 3 -5 -2 3134.25 406.909 3
 3 -5 -2 2699.4 431.739 5
 -3 5 2 2249.87 359.659 3
 3 -5 -1 20893.6 1275.54 5
 -3 5 1 21014 1206.76 3
 3 -5 -1 19002 1137.19 3
 -3 5 1 18687.8 1236.81 2
 3 -5 0 156496 5247.39 5
 -3 5 0 166700 5176.91 3
 3 -5 0 164550 5140.32 3
 -3 5 0 162973 5180.47 2
 3 -5 1 88889.9 3397.25 5
 -3 5 -1 90593 3315.5 3
 -3 5 -1 88654.8 3155.89 2
 -3 5 -2 816.701 276.064 3
 3 -5 2 1062.08 310.522 5
 3 -5 2 761.823 238.76 1
 3 -5 3 204981 6318.13 1
 -3 5 -3 213183 6584.12 3
 3 -5 4 177575 5436.05 1
 -3 5 -4 170377 5719.88 3
 -3 5 -5 928.309 325.274 3
 3 -5 5 662.272 212.665 1
 -3 5 -6 84162.8 3509.92 3
 3 -5 6 88588.9 3015.9 1
 -3 5 -7 37879.3 2293.32 5
 -3 5 -7 36574.3 2098.54 3
 3 -5 7 36297.9 1559.32 1
 -3 5 -8 204.993 182.366 3
 -3 5 -8 -42.1415 196.377 5
 3 -5 8 117.576 86.108 1
 -3 5 -9 465.979 276.555 3
 -3 5 -9 118.121 157.499 5
 3 -5 9 280.331 97.1012 1
 -3 5 -10 26135.6 1841.72 3
 -3 5 -10 24258.9 1997.72 5
 -3 5 -11 64309.1 3596.9 5
 -3 5 -12 1712.5 583.376 5
 -3 5 -13 55448.4 3520.55 5
 -3 5 -14 39160.8 2993.95 5
 -3 5 -15 158.43 242.106 5
 3 -4 -15 504.122 400.08 4
 3 -4 -14 3811.76 762.195 4
 3 -4 -13 27773.3 2066.24 4
 3 -4 -13 26248.7 1854.13 1
 3 -4 -13 28489.9 1874.68 5
 3 -4 -12 968.013 341.58 5
 3 -4 -12 322.106 283.822 1
 3 -4 -11 56256.1 2609.28 5
 3 -4 -11 51982.9 2714.35 1
 3 -4 -10 37780.9 2184.56 1
 3 -4 -9 2495.88 505.831 1
 3 -4 -8 21150.5 1504 1
 -3 4 8 21879.1 1713.01 2
 3 -4 -7 36851.9 2057.51 1
 -3 4 7 43299.3 2385.55 2
 3 -4 -7 39543.6 1260.41 3
 3 -4 -6 42664.6 2196.42 1
 -3 4 6 43020.7 2347.52 2
 3 -4 -6 44363.4 1511.98 3
 3 -4 -5 392.059 206.139 1
 3 -4 -5 560.345 143.175 3
 -3 4 5 676.426 279.962 2
 3 -4 -4 76065.6 3111.38 1
 3 -4 -4 80519.7 2609.59 3
 -3 4 4 77110.4 3190.29 2
 3 -4 -3 98314.3 3613.22 1
 3 -4 -3 94971.7 3168.97 3
 -3 4 3 104763 3689.4 2
 3 -4 -2 3015.22 404.742 5
 -3 4 2 3646.76 489.952 2
 3 -4 -2 3440.86 410.549 3
 3 -4 -2 1950.6 392.728 1
 3 -4 -1 115063 3909.62 5
 -3 4 1 118760 3906.3 3
 3 -4 -1 111071 4031.63 1
 3 -4 -1 122845 3899.79 3
 -3 4 0 31044.3 1557.55 5
 3 -4 0 34021.7 1639.98 5
 3 -4 0 33243.8 1678.57 1
 -3 4 0 32832.1 1602.22 3
 3 -4 0 33543.3 1596.79 3
 -3 4 0 33652.9 1522.9 2
 -3 4 -1 53230.2 2241.77 5
 3 -4 1 52324.1 2202.95 1
 -3 4 -1 50083.5 2177.59 3
 -3 4 -1 50691.8 1949.98 2
 3 -4 1 51959.6 2238.57 5
 3 -4 2 10631.6 917.717 5
 3 -4 2 12312.4 890.965 1
 -3 4 -2 12074.4 949.601 3
 -3 4 -2 10446.4 681.507 2
 3 -4 3 167703 5269.24 1
 -3 4 -3 167980 5515.71 3
 3 -4 3 183880 5755.82 5
 -3 4 -4 147979 5072.79 3
 3 -4 4 154688 4727.46 1
 3 -4 5 171.813 129.516 1
 -3 4 -5 302.773 208.306 3
 -3 4 -6 138744 4920.5 3
 3 -4 6 141734 4340.5 1
 -3 4 -7 49753.3 2669.35 5
 3 -4 7 49498.5 1849.23 1
 -3 4 -8 935.155 350.764 5
 3 -4 8 829.365 169.913 1
 -3 4 -8 883.568 171.998 2
 -3 4 -9 1656.25 488.679 5
 -3 4 -9 2825.46 311.706 2
 -3 4 -10 41608.9 2694.06 5
 -3 4 -11 18724.7 1798.45 5
 -3 4 -12 764.789 428.906 5
 -3 4 -13 9752.29 1399.31 5
 -3 4 -14 32896.7 2719.89 5
 -3 4 -15 2321.05 737.74 5
 3 -3 -16 2317.29 654.639 4
 3 -3 -15 4236.64 837.176 4
 3 -3 -14 12335.5 1379.02 4
 3 -3 -13 12570.2 1167.8 1
 3 -3 -13 12701.6 1152.73 5
 3 -3 -13 14418 1431.82 4
 3 -3 -12 13295.6 1355.89 4
 3 -3 -12 15243.9 1272.45 1
 3 -3 -12 15911.7 1216.7 5
 3 -3 -11 37683.2 2120.67 1
 3 -3 -11 37897.3 1927.42 5
 3 -3 -10 1018.16 267.357 5
 3 -3 -10 244.025 159.079 1
 3 -3 -9 320.573 175.081 1
 3 -3 -8 17369.5 1296.34 1
 3 -3 -7 74263.2 3042.98 1
 3 -3 -7 73290.6 2173.05 3
 3 -3 -7 72686.6 2151.69 3
 3 -3 -6 3666.65 320.691 3
 3 -3 -6 3152.38 525.262 1
 3 -3 -5 55441.6 2421.41 1
 3 -3 -5 54657.3 1873.88 3
 -3 3 5 51403.7 2457.54 2
 -3 3 4 86166.9 3387.39 2
 3 -3 -4 95923.9 3424.86 1
 3 -3 -4 89925 2881.92 3
 3 -3 -3 80416.4 3053.34 1
 3 -3 -3 77855 2606.83 5
 -3 3 3 80071.7 3032.35 2
 3 -3 -3 76175.9 2979.23 2
 3 -3 -3 82647.5 2697.77 3
 3 -3 -2 17.0129 83.8175 2
 3 -3 -2 33.496 71.1064 3
 3 -3 -2 53.6765 104.106 5
 3 -3 -2 178.367 198.717 1
 -3 3 2 165.68 161.925 2
 3 -3 -1 100759 3289.07 5
 -3 3 1 99209.4 3260.57 5
 3 -3 -1 99800.4 3532.56 1
 3 -3 -1 106564 3393.46 3
 -3 3 1 96983.7 3331.08 2
 3 -3 -1 103662 3367.46 2
 3 -3 0 59431.2 2396.17 1
 -3 3 0 60453.9 2304.45 5
 3 -3 0 64117 2374.97 3
 -3 3 0 65316.1 2201.82 2
 3 -3 1 2721.15 411.076 5
 -3 3 -1 2541.43 392.863 5
 -3 3 -1 1887.4 255.643 2
 3 -3 1 2252.81 365.952 1
 3 -3 2 48393.5 2094.62 5
 -3 3 -2 47149.5 2073.77 5
 3 -3 2 46324.7 1917.13 1
 -3 3 -2 45145.6 1503.32 2
 -3 3 -3 21293.4 789.772 2
 -3 3 -3 23276.7 1203.86 1
 3 -3 3 24180.5 1455.02 5
 3 -3 3 23497.6 1216.36 1
 -3 3 -4 31588.7 1454.29 1
 3 -3 4 29356.1 1409.03 1
 3 -3 4 30599.8 1758.75 5
 3 -3 5 5628.56 519.697 1
 3 -3 6 93839.9 3058.79 1
 3 -3 7 51316 1844.15 1
 -3 3 -7 48795.6 2656.44 5
 -3 3 -8 547.188 309.577 5
 -3 3 -9 32395.1 2239.53 5
 -3 3 -10 42861.9 2729.3 5
 -3 3 -11 1961.03 561.59 5
 -3 3 -12 3743.8 822.833 5
 -3 3 -13 5144.45 1025.98 5
 -3 3 -14 17301.3 1924.8 5
 -3 3 -15 5900.19 1201.62 5
 3 -2 -16 481.326 296.687 4
 3 -2 -15 37241.4 2610.91 4
 3 -2 -14 12101.7 1376.28 4
 3 -2 -13 660.644 249.558 5
 3 -2 -13 61.3571 180.23 4
 3 -2 -13 180.843 195.694 1
 3 -2 -12 7106.82 743.767 5
 3 -2 -12 7371.67 990.548 4
 3 -2 -12 7382.62 830.402 1
 3 -2 -11 22152.2 1311.84 5
 3 -2 -11 22130.2 1486.89 1
 3 -2 -10 19064.2 1117.53 5
 3 -2 -10 17361 1284.52 1
 3 -2 -9 312.823 146.347 5
 3 -2 -9 62.4286 107.949 1
 3 -2 -8 96229 3640.98 1
 3 -2 -8 97913 3093.29 5
 3 -2 -8 96441.2 2779.1 3
 3 -2 -8 97553.3 2765.59 3
 3 -2 -7 98964.9 3671.6 1
 3 -2 -7 101205 2972.5 3
 3 -2 -6 15109 1097.6 1
 3 -2 -6 14779 776.149 3
 3 -2 -5 66099.2 2682.03 1
 3 -2 -4 38983.5 1335.36 5
 3 -2 -4 39181.9 1865.11 1
 3 -2 -3 28713.3 1098.51 5
 3 -2 -3 28024 1502.22 1
 3 -2 -3 29138.9 1495.89 2
 3 -2 -2 3273.6 325.294 5
 3 -2 -2 3193.1 411.635 2
 3 -2 -2 2984.39 433.096 1
 -3 2 2 2663.13 293.11 5
 -3 2 1 195656 5779.1 5
 3 -2 -1 201637 6110.01 1
 3 -2 -1 207668 5803.67 5
 3 -2 -1 209869 5880.85 2
 -3 2 0 133689 4163.33 5
 -3 2 0 128512 4297.97 1
 3 -2 0 140587 4199.63 5
 3 -2 0 138683 3977.86 2
 3 -2 0 129635 4299.72 1
 -3 2 -1 62218.6 2344.44 1
 3 -2 1 58405.5 2307.43 1
 3 -2 1 62073.7 1909.53 2
 3 -2 1 60656.6 2331.75 5
 3 -2 2 50270.6 2146.72 5
 -3 2 -2 46906.9 2015.31 1
 -3 2 -2 49209.9 2141.24 5
 3 -2 2 50740 2024.71 1
 -3 2 -3 15777.1 997.106 1
 3 -2 3 15289.8 1124.19 5
 -3 2 -4 34922.2 1546.29 1
 3 -2 4 32534.3 1488.28 1
 3 -2 4 33234.5 1831.67 5
 -3 2 -5 11564.5 807.893 1
 3 -2 5 12765.3 809.375 1
 3 -2 6 67624.4 2338.79 1
 -3 2 -6 65296.7 2391.21 1
 -3 2 -7 183231 6549.49 5
 -3 2 -7 192186 5522.29 1
 -3 2 -8 6791.74 965.253 5
 -3 2 -8 8346.6 600.102 1
 -3 2 -9 73358.3 3689.67 5
 -3 2 -9 77047.4 2473.94 1
 -3 2 -10 15375.8 1567.2 5
 -3 2 -11 10993.3 1376.06 5
 -3 2 -12 10054.8 1365.47 5
 -3 2 -13 30534.5 2566.74 5
 -3 2 -14 27310 2491 5
 3 -1 -16 1716.78 588.556 4
 3 -1 -15 43040.3 2841.7 4
 3 -1 -14 8943.01 1207.38 4
 3 -1 -13 16321.5 1182.9 5
 3 -1 -13 17813.6 1604.98 4
 3 -1 -13 16915.6 1253.32 1
 3 -1 -12 14501.3 1404.68 4
 3 -1 -12 14674.1 1040.92 5
 3 -1 -12 13541.9 1105.56 1
 3 -1 -11 22774.3 1241.81 5
 3 -1 -11 21486.9 735.66 3
 3 -1 -11 23818.1 1480.08 1
 3 -1 -11 23406 1716.79 4
 3 -1 -10 28654.9 1330.07 5
 3 -1 -10 28308.6 1041.55 3
 3 -1 -10 27923.1 1624.69 1
 3 -1 -9 16409.3 847.54 5
 3 -1 -9 13869.7 1077.91 1
 3 -1 -9 15329.7 729.084 3
 3 -1 -8 116906 4122.04 1
 3 -1 -8 119479 3494.83 3
 3 -1 -8 117504 3429.85 5
 3 -1 -7 17988.2 719.217 5
 3 -1 -7 19585.7 929.028 3
 3 -1 -7 21240 1298.18 1
 3 -1 -6 5793.85 491.282 3
 -3 1 6 5118.84 626.846 1
 3 -1 -6 5828.59 643.255 1
 3 -1 -5 4109.69 432.948 3
 3 -1 -5 4073.12 515.235 1
 -3 1 5 4290.65 540.687 1
 -3 1 4 32910.7 1653.88 1
 3 -1 -4 32433.6 1636.07 1
 -3 1 3 18512.7 726.969 5
 3 -1 -3 21742.8 1228.78 1
 3 -1 -3 20055.2 741.369 5
 -3 1 2 32825.8 1213.32 5
 3 -1 -2 31459.1 1187.59 5
 3 -1 -2 29961.6 1546.76 1
 3 -1 -1 266507 7090.18 5
 3 -1 -1 250636 7455.37 1
 -3 1 1 250684 7072.27 5
 -3 1 0 34937.9 1526.01 5
 3 -1 0 40432.8 1746.73 1
 3 -1 0 33787.6 1507.16 5
 -3 1 0 37011.2 1682.72 1
 -3 1 -1 86680.6 3117.67 5
 3 -1 1 86492.1 3095.67 1
 -3 1 -1 94093.5 3188.24 1
 3 -1 1 91990.1 3138.48 5
 3 -1 2 31494.1 1616.86 5
 -3 1 -2 29929.7 1580.05 5
 3 -1 2 33327.3 1536.73 1
 -3 1 -2 32172.1 1525.47 1
 3 -1 3 20220.6 1124.64 1
 -3 1 -3 19543.7 1138.15 1
 3 -1 3 22541.4 1375.03 5
 3 -1 4 21775.7 1151.9 1
 3 -1 4 19704.2 1374.99 5
 -3 1 -4 21719.8 1183.27 1
 3 -1 5 1232.58 287.953 4
 3 -1 5 1424.79 272.368 1
 -3 1 -5 1886.38 316.34 1
 -3 1 -6 102561 3430.94 1
 -3 1 -7 65508.2 3155.31 5
 -3 1 -7 62181.1 2367.25 1
 -3 1 -8 19663.4 1641.41 5
 -3 1 -8 16893.1 994.133 1
 -3 1 -9 55394 2075.37 1
 -3 1 -9 54471.6 3081.15 5
 -3 1 -10 21064.4 1867.8 5
 -3 1 -11 446.127 336.677 5
 -3 1 -12 6274.02 1126.51 5
 -3 1 -13 9502.99 1409.27 5
 -3 1 -14 7662.05 1317.27 5
 3 0 -16 11788.4 1481 4
 3 0 -15 43922.8 2872.13 4
 3 0 -14 169.619 239.827 4
 3 0 -13 12348.8 962.116 5
 3 0 -13 12741.6 1367.19 4
 3 0 -13 11684.6 974.747 1
 3 0 -12 8492.96 725.357 5
 3 0 -12 7553.6 1005.68 4
 3 0 -12 6970.09 752.598 1
 3 0 -12 7904.46 529.091 3
 3 0 -11 26144.5 1299.31 5
 3 0 -11 26962.5 1897.61 4
 3 0 -11 27816.1 1590.3 1
 3 0 -11 29032.6 1210.38 3
 3 0 -10 10955.2 930.892 1
 3 0 -10 10885.3 687.947 5
 3 0 -10 11148.2 695.301 3
 3 0 -9 29924.3 1177.57 5
 3 0 -9 30689.9 1664.78 1
 3 0 -9 31499.3 1336.34 3
 3 0 -8 133631 3821.63 5
 -3 0 8 142783 4729.91 1
 3 0 -8 146932 4720.7 1
 3 0 -8 148121 4258.82 3
 -3 0 7 11909.7 963.816 1
 3 0 -7 13762.9 1013.93 1
 3 0 -7 14030.3 835.598 3
 3 0 -6 89846.8 3048.86 3
 -3 0 6 92153.5 3378.07 1
 3 0 -6 93776.6 3382.8 1
 -3 0 5 94712 3352.82 1
 3 0 -5 92826.5 3338.89 1
 3 0 -5 87937.6 3060.38 3
 -3 0 4 35720.5 1810.85 1
 3 0 -4 39644 1723.69 3
 3 0 -3 12687 945.639 1
 -3 0 3 14035.7 602.024 5
 -3 0 2 53562.6 1800.66 5
 3 0 -2 52351.3 2209.77 1
 -3 0 1 157534 4681.43 5
 3 0 -1 165473 5075.42 1
 -3 0 0 1966.17 313.042 5
 3 0 0 2714.58 405.429 1
 -3 0 -1 56336.7 2283.26 5
 3 0 1 59655.9 2320.92 1
 -3 0 -1 56966.4 2340.33 1
 3 0 2 27697.1 1385.6 1
 -3 0 -2 23371.2 1397.16 5
 -3 0 -2 26364.4 1406.49 1
 3 0 3 41744.1 1796.71 1
 -3 0 -3 38027.2 1800.3 1
 3 0 4 289.767 87.4222 2
 -3 0 -4 357.169 171.815 1
 3 0 5 137656 4323.74 4
 -3 0 -5 133571 4362.8 1
 3 0 5 130522 3753.35 2
 3 0 6 53136.1 2194.03 4
 -3 0 -6 47658.5 2100.06 1
 3 0 6 48294 1723.76 2
 -3 0 -7 561.299 329.739 5
 -3 0 -7 575.831 221.209 1
 -3 0 -8 3866.45 496.258 1
 -3 0 -8 3275.24 675.994 5
 -3 0 -9 50970.5 2977.84 5
 -3 0 -9 47501.6 2043.39 1
 -3 0 -10 19111.2 1810.35 5
 -3 0 -11 309.01 299.697 5
 -3 0 -12 8694.4 1314.35 5
 -3 0 -13 28769.2 2539.14 5
 -3 0 -14 639.984 491.742 5
 3 1 -17 -16.6593 232.59 4
 3 1 -16 26457.7 2265.81 4
 3 1 -15 22279.2 2002.67 4
 3 1 -14 1457.05 496.655 4
 3 1 -13 10991.2 866.631 5
 3 1 -13 10520.4 887.755 1
 3 1 -13 10016.6 1229.08 4
 3 1 -12 26415.9 1351.5 5
 3 1 -12 25766.2 1491.12 1
 3 1 -12 25546.7 1911.65 4
 3 1 -12 28494.5 1350.66 3
 3 1 -11 2420.25 334.803 5
 3 1 -11 1834.73 375.462 1
 3 1 -11 1735.8 298.687 3
 3 1 -11 1680.36 435.757 4
 3 1 -10 128.457 101.51 1
 3 1 -10 285.318 113.071 5
 3 1 -10 105.107 130.736 3
 3 1 -10 151.414 162.274 4
 3 1 -9 17428.9 1176.35 1
 3 1 -9 16153.9 990.896 3
 3 1 -8 64685.6 2675.67 1
 3 1 -8 67420.9 2490.52 3
 3 1 -7 4636.22 572.506 1
 3 1 -7 4975.1 530.712 3
 -3 -1 7 4705.3 593.866 1
 3 1 -6 23809.6 1403.7 1
 -3 -1 6 24185.4 1439.77 1
 3 1 -6 28381.6 1380.56 3
 3 1 -5 68957 2809.72 1
 -3 -1 5 72869.9 2892.47 1
 3 1 -4 96829.3 3399.42 1
 3 1 -4 91702.4 3261.94 3
 -3 -1 4 91533.5 3433.52 1
 3 1 -3 2224.67 383.766 1
 3 1 -3 2275.84 389.36 3
 3 1 -2 130277 4089.08 3
 3 1 -2 107680 3921.16 1
 3 1 -1 7242.99 699.643 1
 3 1 0 33228.3 1635.96 1
 -3 -1 -1 104.993 122.188 5
 -3 -1 -1 241.166 170.274 1
 3 1 1 52.4653 102.256 1
 -3 -1 -2 228583 6901.24 1
 -3 -1 -3 106476 3761.27 1
 3 1 4 19854.1 1046.2 4
 -3 -1 -4 17146.8 1178.39 1
 -3 -1 -5 121900 4337.04 1
 3 1 5 129755 4075.87 4
 -3 -1 -5 135468 4912.5 5
 3 1 5 128499 3944.13 2
 -3 -1 -6 13684.2 1051.34 1
 3 1 6 16255.3 919.737 2
 3 1 6 16527.5 1025.29 4
 -3 -1 -6 16724.9 1433.53 5
 -3 -1 -7 -61.1194 136.006 5
 -3 -1 -7 -29.7451 108.002 1
 3 1 7 -45.3303 86.1746 4
 3 1 7 69.7525 78.6435 2
 -3 -1 -8 1890.99 540.513 5
 -3 -1 -8 2005.26 395.305 1
 3 1 8 2328.36 363.032 2
 -3 -1 -9 55114 3204.73 5
 -3 -1 -10 30317.5 2366.95 5
 -3 -1 -11 8569.81 1294.39 5
 -3 -1 -12 66865.6 4010.51 5
 -3 -1 -13 6022.6 1160.92 5
 3 2 -17 2076.37 686.629 4
 3 2 -16 1876.67 573.138 4
 3 2 -15 10063.8 1325.39 4
 3 2 -14 10898.5 1319.67 4
 3 2 -13 24328.9 1404.76 1
 3 2 -13 23674.7 1927.04 4
 3 2 -13 25746.8 1384.15 5
 3 2 -13 23557.5 1358.87 3
 3 2 -12 41996.2 2045.88 1
 3 2 -12 46462.5 2703.11 4
 3 2 -12 47972 2074.43 3
 3 2 -11 9824.37 867.912 1
 3 2 -11 9683.12 1106.48 4
 3 2 -11 10562.1 857.031 3
 3 2 -10 1266.25 308.278 3
 3 2 -10 1271.25 398.159 4
 3 2 -10 1063.94 283.197 1
 3 2 -9 39316.3 1966.29 1
 3 2 -9 44224.3 2343.48 4
 3 2 -9 41618.3 1925.1 3
 -3 -2 9 44219.8 1561.77 5
 -3 -2 8 45786.7 1560.2 5
 3 2 -8 45010.1 2094.68 1
 3 2 -8 48576.2 2370.98 4
 3 2 -8 44142.4 2005.23 3
 -3 -2 7 22949.2 937.991 5
 3 2 -7 25567.1 1451.63 1
 3 2 -7 24411.3 1371.94 3
 -3 -2 6 26030 1021.36 5
 3 2 -6 25469.9 1457.73 1
 3 2 -6 24851.4 1407.55 3
 3 2 -5 115203 4018.14 1
 3 2 -5 117361 3973.81 3
 3 2 -4 22705.3 1370.07 1
 3 2 -4 25336.6 1401.16 3
 3 2 -3 13198.9 998.882 1
 3 2 -3 12929.5 981.602 3
 3 2 -2 144701 4702.21 1
 3 2 -2 137824 4685.81 3
 3 2 -1 122582 4262.28 3
 3 2 -1 123405 4190.28 1
 3 2 0 10632.5 931.47 3
 3 2 1 124925 4441.05 3
 -3 -2 -1 131337 4456.92 1
 -3 -2 -2 244812 7449.49 1
 -3 -2 -3 5912.02 683.582 1
 3 2 4 67610.7 2312.7 4
 -3 -2 -4 76665.7 3267.11 5
 3 2 5 59560.5 2121.65 4
 -3 -2 -5 60090.6 2990.13 5
 -3 -2 -6 601.485 293.693 5
 3 2 6 242.201 124.518 4
 3 2 6 532.608 195.934 2
 -3 -2 -7 285.981 306.685 5
 3 2 7 149.56 126.806 2
 3 2 7 308.865 159.776 4
 -3 -2 -8 1484.67 526.682 5
 3 2 8 488.643 188.058 2
 3 2 9 59244.7 2584.3 2
 -3 -2 -9 62525.6 3515.41 5
 -3 -2 -10 29474.1 2380.96 5
 3 2 11 38119.8 2222.17 3
 -3 -2 -11 36445 2791.99 5
 -3 -2 -12 32294.4 2728.07 5
 -3 -2 -13 320.562 399.073 5
 3 3 -16 1486.96 603.908 4
 3 3 -15 17410.1 1780.78 4
 3 3 -14 5176.71 657.471 3
 3 3 -14 7495.75 1130.02 4
 3 3 -13 38896.5 2536.93 4
 3 3 -13 38910.1 1992.16 3
 3 3 -12 76422.6 3675.7 4
 3 3 -12 74075.1 3040.26 3
 -3 -3 11 504.448 181.949 5
 3 3 -11 1439 355.622 3
 3 3 -11 1933.59 505.666 4
 3 3 -11 908.984 285.065 1
 3 3 -10 63389.4 2625.92 1
 3 3 -10 62671.4 3025.14 4
 -3 -3 10 59790.8 2216.76 5
 3 3 -10 58963.7 2584.43 3
 3 3 -9 12737 1009.65 1
 3 3 -9 13370.7 1214.95 4
 3 3 -9 11433.4 970.547 3
 -3 -3 9 12841.2 787.297 5
 3 3 -8 6448.59 704.177 1
 3 3 -8 6541.49 796.025 4
 -3 -3 8 6041.49 511.352 5
 3 3 -8 6559.37 713.478 3
 -3 -3 7 8812.52 616.386 5
 3 3 -7 7496.28 767.509 1
 3 3 -7 10022 936.991 4
 3 3 -7 7892.83 788.871 3
 -3 -3 6 82699.9 2711.33 5
 3 3 -6 77123.8 3105.25 1
 3 3 -6 81068.8 3154.98 3
 3 3 -5 71398.9 2908.89 3
 3 3 -5 73903.8 2938.91 1
 3 3 -4 62.6052 118.063 3
 3 3 -4 170.276 163.085 1
 3 3 -3 13695.4 1065.68 3
 3 3 -2 42134.7 2074.38 3
 3 3 -1 12955.3 1052.34 3
 3 3 0 501.708 206.605 3
 3 3 1 11213.9 996.293 3
 3 3 2 72498.7 3064.73 3
 3 3 3 1388.18 176.502 4
 3 3 3 1751.66 412.461 3
 3 3 4 48868.4 2463.86 3
 3 3 4 51435.6 1660.5 4
 3 3 5 29091.9 1821.79 3
 3 3 5 32050.9 1216.49 4
 3 3 6 9853.43 1014.64 3
 -3 -3 -6 10116.3 1194.99 5
 3 3 6 9924.44 919.631 2
 3 3 7 519.875 264.545 2
 -3 -3 -7 397.622 301.618 5
 3 3 7 276.29 207.135 3
 3 3 8 11552.7 1121.39 3
 3 3 8 12762.6 1076.8 2
 -3 -3 -8 10968.1 1356.95 5
 -3 -3 -9 43583.2 2957.11 5
 3 3 9 49374.4 2395.25 2
 3 3 9 44508.3 2439.51 3
 3 3 10 8445.86 970.975 3
 -3 -3 -10 10351.4 1411.92 5
 -3 -3 -11 13440.3 1704.01 5
 -3 -3 -12 18370 2052.72 5
 3 4 -16 11572.7 1522.3 4
 3 4 -15 21819.5 2028.4 4
 3 4 -14 3129.19 548.84 3
 3 4 -14 2599.88 684.738 4
 3 4 -13 42416.1 2708.54 4
 3 4 -13 43064.8 2268.43 3
 3 4 -12 15035.4 1461.08 4
 3 4 -12 13651.7 1166.36 3
 -3 -4 11 4669.8 538.912 5
 3 4 -11 4585.3 659.543 3
 3 4 -11 6134.6 896.023 4
 -3 -4 10 28957.5 1480.34 5
 3 4 -10 34046.4 2098.54 4
 3 4 -10 30504.7 1795.85 3
 -3 -4 9 44753.4 1911.11 5
 3 4 -9 44666 2410.88 4
 3 4 -9 42320.5 2190.36 3
 -3 -4 8 2702.55 392.588 5
 3 4 -8 2721.14 503.908 3
 3 4 -8 2520.68 484.196 4
 -3 -4 7 38176.2 1725.47 5
 3 4 -7 41475.2 2097.8 4
 3 4 -7 38922.3 2047.05 3
 3 4 -6 37504.8 1891.22 4
 3 4 -6 34742.6 1909.16 3
 3 4 -5 49069 2147.73 4
 3 4 -5 46032.5 2276.31 3
 3 4 -4 1746.16 390.85 3
 3 4 -4 2309.24 377.26 4
 3 4 -3 51953.3 2050.45 4
 3 4 -3 51362.5 2438.19 3
 3 4 -2 58090.2 2664.81 3
 3 4 -2 59928.2 2148.1 4
 3 4 -1 8502.71 880.819 3
 3 4 0 11741.8 1056.15 3
 3 4 1 48676.6 2358.85 3
 3 4 1 45361.2 1377.71 4
 3 4 2 49162.9 2436.59 3
 3 4 3 543.15 248.273 3
 3 4 4 42016.2 2252.64 3
 3 4 5 46880 2443.79 3
 3 4 6 16176.4 1330.82 3
 3 4 6 15153.5 1245.53 2
 3 4 7 24353.6 1685.54 3
 3 4 7 23231.1 1629.76 2
 -3 -4 -7 25426.2 2085.29 5
 3 4 8 51023.7 2607.31 3
 -3 -4 -8 48399.1 3126.78 5
 3 4 8 47839.7 2505.82 2
 3 4 9 2836.56 566.414 2
 -3 -4 -9 3111.74 810.718 5
 3 4 9 3350.86 614.468 3
 -3 -4 -10 2476.4 708.355 5
 3 4 10 2313.65 545.423 3
 -3 -4 -11 8185.12 1361.99 5
 3 5 -16 24228.5 2273.11 4
 3 5 -15 1922.35 614.511 4
 3 5 -14 8874.85 1240.67 4
 3 5 -14 8173.7 968.125 3
 3 5 -13 19012.2 1762.36 4
 3 5 -13 18100.2 1466.73 3
 3 5 -12 12690.2 1361.99 4
 3 5 -12 13201.5 1225.34 3
 3 5 -11 5943.97 795.805 3
 3 5 -11 4183.53 753.627 4
 -3 -5 10 12111 966.421 5
 3 5 -10 11036 1173.32 4
 3 5 -10 10661.4 1072.17 3
 -3 -5 9 132281 4565.8 5
 3 5 -9 140439 5135.35 4
 3 5 -9 141070 5044.76 3
 -3 -5 8 3629.3 507.228 5
 3 5 -8 4110.79 647.439 3
 3 5 -8 3747.93 613.425 4
 -3 -5 7 32597.3 1724.19 5
 3 5 -7 37072.1 1975.77 4
 3 5 -7 36054.3 2037.72 3
 3 5 -6 25680.9 1522.52 4
 3 5 -6 22737.3 1580.1 3
 3 5 -5 39861.2 1894.63 4
 3 5 -5 38320.3 2139.84 3
 3 5 -4 1740.74 440.738 3
 3 5 -4 1791.14 339.583 4
 3 5 -3 74620.3 2645.57 4
 3 5 -3 70742.1 3161.19 3
 3 5 -2 83405.9 2701.97 4
 3 5 -2 75676.8 3355.93 3
 3 5 -1 316.474 246.452 3
 3 5 -1 113.597 67.7359 4
 3 5 0 47738.9 1484.01 4
 3 5 0 49583.8 2481.58 3
 3 5 1 9994.51 1019.39 3
 3 5 2 46882.7 2436.83 3
 3 5 3 17177.5 1390.14 3
 3 5 4 59293.4 2875.89 3
 3 5 5 76272.2 3400.8 3
 3 5 6 187.12 176.645 3
 3 5 7 40326 2419.06 2
 3 5 7 44974.3 2454.88 3
 3 5 8 25373.1 1770.15 3
 3 5 8 23816.5 1804.99 2
 -3 -5 -8 24152.1 2194.19 5
 -3 -5 -9 543.132 364.23 5
 3 5 9 4.24946 218.574 2
 3 5 9 811.132 328.026 3
 -3 -5 -10 907.471 447.762 5
 3 6 -16 9657.34 1433.67 4
 3 6 -15 13005.7 1603.99 4
 3 6 -15 13914.6 1374.61 3
 3 6 -14 6205.39 911.572 3
 3 6 -14 8220.81 1210.53 4
 3 6 -13 7931.68 1016.28 3
 3 6 -13 10520.1 1316.2 4
 3 6 -12 8888.07 1160.85 4
 3 6 -12 9293.54 1076.82 3
 3 6 -11 383.242 226.82 3
 3 6 -11 511.876 336.705 4
 3 6 -10 38136.2 2348.36 4
 3 6 -10 37536.5 2246.3 3
 3 6 -9 38180.3 2243.95 4
 3 6 -9 33701.7 2114.85 3
 3 6 -8 2746.18 568.342 3
 3 6 -8 2887.54 560.44 4
 3 6 -7 25440.9 1642.69 4
 3 6 -7 26493.2 1806.08 3
 3 6 -6 11021.5 980.506 4
 3 6 -6 11737.2 1149.35 3
 3 6 -5 9639.06 849.94 4
 3 6 -5 9143.48 1015.65 3
 3 6 -4 476.183 265.794 3
 3 6 -4 107.341 129.811 4
 3 6 -3 77465.8 2700.49 4
 3 6 -3 69948 3295.29 3
 3 6 -2 66408.1 2299.94 4
 3 6 -2 66339.1 3119.88 3
 3 6 -1 13353.2 1238.44 3
 3 6 -1 11558.4 619.99 4
 3 6 0 63098 3025.47 3
 3 6 1 4047.1 677.465 3
 3 6 2 99.166 147.402 3
 3 6 3 1292.03 421.194 3
 3 6 4 31187.5 2027.09 3
 3 6 5 55825.8 2869.19 3
 3 6 6 2374.26 560.63 3
 3 6 7 42731.1 2632.25 2
 3 6 7 40691.1 2414.11 3
 3 6 8 13795.6 1434.03 2
 3 6 8 13015.8 1280.44 3
 -3 -6 -9 475.245 374.022 5
 3 7 -15 6379.82 986.575 3
 3 7 -15 7440.33 1239.74 4
 3 7 -14 4828.88 848.938 3
 3 7 -14 3749.45 838.243 4
 3 7 -13 1337.15 442.101 3
 3 7 -13 1608.34 533.831 4
 3 7 -12 21799.5 1867.53 4
 3 7 -12 18255.6 1632.6 3
 3 7 -11 3885.13 726.171 3
 3 7 -11 3464.03 724.612 4
 3 7 -10 79274.7 3719.92 4
 3 7 -10 77183.1 3676.4 3
 3 7 -9 10357.6 1118.73 4
 3 7 -9 8332.86 1040.01 3
 3 7 -8 8045.99 1015.4 3
 3 7 -8 6552.39 851.174 4
 3 7 -7 34563.7 1970 4
 3 7 -7 30763.1 2086.91 3
 3 7 -6 26679.6 1604.74 4
 3 7 -6 21861.7 1716.84 3
 3 7 -5 25500.7 1502.84 4
 3 7 -5 25508.7 1839.77 3
 3 7 -4 5229.34 585.973 4
 3 7 -4 5162.81 804.406 3
 3 7 -3 129638 4085.7 4
 3 7 -3 120213 4896.91 3
 3 7 -2 16777.6 1474.37 3
 3 7 -1 11019.2 1178.95 3
 3 7 0 36944.2 2281.16 3
 3 7 1 31310 2082.23 3
 3 7 2 437.264 331.558 3
 3 7 3 15914.1 1462.51 3
 3 7 4 46187.2 2638.6 3
 3 7 5 10946.7 1198.41 3
 3 7 6 5367.2 830.557 3
 3 7 7 20282.8 1905.66 2
 3 7 7 22807 1775.3 3
 3 7 8 21665.8 1943.89 2
 3 8 -14 20341.7 1986.47 4
 3 8 -14 15990 1646.66 3
 3 8 -13 5884.4 961.727 3
 3 8 -13 8959.23 1257.73 4
 3 8 -12 1297.17 474.413 3
 3 8 -12 2254.07 607.664 4
 3 8 -11 10811.9 1300.93 4
 3 8 -11 12558.1 1381.62 3
 3 8 -10 21695.6 1791.17 4
 3 8 -10 20873.9 1800.51 3
 3 8 -9 8553.45 1042.53 4
 3 8 -9 7651.69 1045.13 3
 3 8 -8 633.994 323.322 3
 3 8 -8 620.148 269.104 4
 3 8 -7 34887.8 2033.21 4
 3 8 -7 32281.3 2237.04 3
 3 8 -6 18496.6 1352.19 4
 3 8 -6 17786.8 1599.39 3
 3 8 -5 2099.15 560.343 3
 3 8 -5 2022.4 398.546 4
 3 8 -4 23696.6 1844.07 3
 3 8 -3 41867.7 2539.22 3
 3 8 -2 3401.85 697.08 3
 3 8 -1 931.946 388.238 3
 3 8 0 30526.5 2126.56 3
 3 8 1 65152.4 3340.68 3
 3 8 2 627.979 306.701 3
 3 8 3 41435.9 2563.49 3
 3 8 4 11041.4 1258.76 3
 3 8 5 257.492 249.905 3
 3 8 6 798.858 387.434 3
 3 8 7 13478.6 1593.89 2
 3 8 7 15466.6 1494.24 3
 3 9 -13 8959.76 1271.47 3
 3 9 -13 8499.37 1265.61 4
 3 9 -12 1755.18 579.093 3
 3 9 -12 1735.41 583.746 4
 3 9 -11 8873.51 1226.21 3
 3 9 -11 8865.48 1188.7 4
 3 9 -10 21394.3 1828.72 4
 3 9 -10 26101.8 2100.3 3
 3 9 -9 4758.14 859.432 3
 3 9 -9 4965.72 819.319 4
 3 9 -8 12354.7 1229.02 4
 3 9 -8 11690.2 1363.57 3
 3 9 -7 34686.2 2059.89 4
 3 9 -7 32728.1 2363.17 3
 3 9 -6 10221.2 1242.46 3
 3 9 -5 14343.7 1494.07 3
 3 9 -4 27399.9 2091.58 3
 3 9 -3 3104.98 701.684 3
 3 9 -2 4628.04 847.646 3
 3 9 -1 1802.97 537.183 3
 3 9 0 48403.6 2907.26 3
 3 9 1 23825.5 1945.86 3
 3 9 2 14140.7 1482.07 3
 3 9 3 38432.5 2548.44 3
 3 9 4 1198.38 423.194 3
 3 9 5 1174.48 459.796 3
 3 10 -11 6448.32 1091.94 3
 3 10 -10 5835.4 1034.32 3
 3 10 -9 -8.73199 209.544 3
 3 10 -8 8892.1 1267.56 3
 3 10 -7 41556.2 2812.36 3
 3 10 -6 7434.95 1149.38 3
 3 10 -5 19733.7 1852.93 3
 3 10 -4 6274.57 1022.49 3
 3 10 -3 6118.63 1018.43 3
 3 10 -2 5905.58 998.368 3
 3 10 -1 6673.45 1055.48 3
 3 10 0 23849.1 2038.79 3
 3 10 1 8612.74 1203.9 3
 3 10 2 12505.8 1465.08 3
 3 10 3 21090.6 1908.93 3
 3 11 -9 182.047 272.051 3
 3 11 -8 13395.1 1615.96 3
 3 11 -7 17166.5 1825.78 3
 3 11 -6 3067.14 764.219 3
 3 11 -5 1223.44 533.18 3
 3 11 -4 37291.7 2735.05 3
 3 11 -3 22924.9 2090.04 3
 3 11 -2 5463.53 980.468 3
 3 11 -1 27241 2300.57 3
 3 11 0 23971.5 2135.82 3
 -4 14 1 597.822 510.017 2
 -4 14 1 947.62 451.7 3
 -4 14 0 8801.47 1447.48 2
 -4 14 0 10336.9 1359.08 3
 -4 14 -1 9880.01 1341 3
 -4 14 -2 14896.5 1682.34 3
 -4 14 -3 3098.69 784.389 3
 -4 14 -4 49404.8 3324.43 3
 -4 14 -5 5659.09 1097.16 3
 -4 13 4 13846.3 1835.15 2
 -4 13 3 17358.6 1621.53 3
 -4 13 3 18331.7 2077.51 2
 -4 13 2 4190.9 987.345 2
 -4 13 2 5079 884.653 3
 -4 13 1 815.058 398.372 3
 -4 13 1 415.717 515.882 2
 -4 13 0 6426.16 1210.49 2
 -4 13 0 5962.08 982.459 3
 -4 13 -1 21759 1951.07 3
 -4 13 -2 14794.2 1620.46 3
 -4 13 -3 17372.3 1793.97 3
 -4 13 -4 38777.8 2809.5 3
 -4 13 -5 2256.47 683.416 3
 -4 13 -6 13888 1675.79 3
 -4 13 -7 7463.41 1242.57 3
 -4 13 -8 2540.12 766.835 3
 -4 12 7 5211.54 1181.72 2
 -4 12 6 21972.5 2302.95 2
 -4 12 5 2017.75 687.074 2
 -4 12 4 23007.4 1754.48 3
 -4 12 4 24708 2396.91 2
 -4 12 3 29578.8 2045.91 3
 -4 12 3 26843.3 2443.28 2
 -4 12 2 -107.137 186.447 2
 -4 12 2 152.099 155.628 3
 -4 12 1 4750.99 970.566 2
 -4 12 1 4380.89 780.767 3
 -4 12 0 4616.9 956.068 2
 -4 12 0 5785.67 921.363 3
 -4 12 -1 31443.7 2288.52 3
 -4 12 -2 4130.84 825.304 3
 -4 12 -3 38408.6 2626.37 3
 -4 12 -4 65157.6 3642.68 3
 -4 12 -5 2683.07 693.884 3
 -4 12 -6 19445.5 1910.18 3
 -4 12 -7 12733.8 1558.12 3
 -4 12 -8 3890.29 873.101 3
 -4 12 -9 1871.04 671.796 3
 -4 12 -10 9281.05 1415.04 3
 -4 11 8 1098.77 537.142 2
 -4 11 7 21387.1 2216.4 2
 -4 11 6 15324.4 1846.31 2
 -4 11 5 706.233 478.996 2
 -4 11 5 283.055 222.889 3
 -4 11 4 23949.3 1707.9 3
 -4 11 4 22527.2 2143.62 2
 -4 11 3 19775 1571.17 3
 -4 11 3 20576.1 2013.69 2
 -4 11 2 -118.39 205.114 2
 -4 11 2 551.194 311.039 3
 -4 11 1 7709.54 1166.12 2
 -4 11 1 7014.26 945.675 3
 -4 11 0 35799.6 2302.03 3
 -4 11 0 30855.8 2378.06 2
 -4 11 -1 14353.2 1434.43 3
 -4 11 -2 2604.14 620.134 3
 -4 11 -3 24235.3 1952.92 3
 -4 11 -4 29424.3 2220.66 3
 -4 11 -5 555.289 351.25 3
 -4 11 -6 9657.24 1273.98 3
 -4 11 -7 34899.4 2566.2 3
 -4 11 -8 13322 1567.03 3
 4 -11 8 13278.9 1304.46 1
 -4 11 -9 3644.5 844.015 3
 -4 11 -10 16481.3 1826.77 3
 -4 11 -11 30675.2 2600.23 3
 -4 10 10 21371.2 2360.86 2
 -4 10 9 197.468 244.743 2
 -4 10 8 18564.8 2046.47 2
 -4 10 7 22017.8 2147.72 2
 -4 10 6 851.775 310.418 3
 -4 10 6 407.818 282.63 2
 -4 10 5 5846.07 743.506 3
 -4 10 5 6134.49 1062.19 2
 -4 10 4 22290.9 1570.03 3
 -4 10 4 22967.8 2045.71 2
 -4 10 3 32911 1993.01 3
 -4 10 3 29386.7 2321.46 2
 -4 10 2 3574.03 777.68 2
 -4 10 2 2801.03 563.113 3
 -4 10 1 47868.9 2574.55 3
 -4 10 1 44190 2801.09 2
 -4 10 0 52861.4 2857.39 3
 -4 10 0 64329.4 3342.13 2
 -4 10 -1 521.363 300.965 3
 -4 10 -2 1774.09 498.265 3
 -4 10 -3 13032.5 1354.44 3
 -4 10 -4 30219.9 2161.69 3
 -4 10 -5 766.303 349.792 3
 -4 10 -6 30339.5 2266.73 3
 -4 10 -7 35438.4 2514.36 3
 4 -10 7 37906 2244.39 1
 4 -10 8 324.094 209.602 1
 -4 10 -8 276.734 290.22 3
 -4 10 -9 15511.4 1669.91 3
 -4 10 -10 8976.76 1287.67 3
 -4 10 -11 10537.8 1425.52 3
 -4 10 -12 1943.31 667.458 3
 -4 10 -12 2768.66 850.486 5
 4 -9 -11 10469.9 1428.76 1
 -4 9 11 12386.6 1737.7 2
 -4 9 10 19155.7 2145.63 2
 -4 9 9 2999.74 846.361 2
 -4 9 8 50771.4 3381.77 2
 -4 9 7 16173.5 1753.98 2
 -4 9 6 4388.63 577.847 3
 -4 9 6 4615.51 916.071 2
 -4 9 5 2851.09 704.968 2
 -4 9 5 3917.95 577.138 3
 -4 9 4 25471.4 1609.42 3
 -4 9 4 26496.1 2108.25 2
 -4 9 3 47703.3 2392.57 3
 -4 9 3 46321.8 2832.02 2
 -4 9 2 15346.4 1272.51 3
 -4 9 2 14318.1 1456.69 2
[truncated: 2,238,879 more chars]
