# Supplementary material for: Enhancing hydrogen positions in X-ray structures of transition metal hydride complexes with dynamic quantum crystallography
Source: IUCrJ. 2023 Nov 22;11(Pt 1):45–56. doi: 10.1107/S205225252300951X (PMC10833390; doi:10.1107/S205225252300951X)
Supplement: Supplementary file 7 [file m-11-00045-sup6.cif]

data_XAXMEP_HAR_0_HADPs
_database_code_depnum_ccdc_archive      'CCDC 2263322'
_audit_creation_date               2022-06-03
_audit_creation_method
;
Olex2 1.3
(compiled 2020.11.12 svn.r5f609507 for OlexSys, GUI svn.r6226)
;
_audit_contact_author_address      ?
_audit_contact_author_email        ?
_audit_contact_author_name         ''
_audit_contact_author_phone        ?
_publ_contact_author_id_orcid      ?
_publ_section_references
;
Bourhis, L.J., Dolomanov, O.V., Gildea, R.J., Howard, J.A.K., Puschmann, H.
 (2015). Acta Cryst. A71, 59-75.

Dolomanov, O.V., Bourhis, L.J., Gildea, R.J, Howard, J.A.K. & Puschmann, H.
 (2009), J. Appl. Cryst. 42, 339-341.
;
_chemical_name_common              '[Cp*Os(PCy3)H4][BF4]'
_chemical_name_systematic
;
?
;
_chemical_formula_moiety           'C28 H52 Os P, B F4'
_chemical_formula_sum              'C28 H52 B F4 Os P'
_chemical_formula_weight           696.741
loop_
  _atom_type_symbol
  _atom_type_scat_dispersion_real
  _atom_type_scat_dispersion_imag
  _atom_type_scat_Cromer_Mann_a1
  _atom_type_scat_Cromer_Mann_a2
  _atom_type_scat_Cromer_Mann_a3
  _atom_type_scat_Cromer_Mann_a4
  _atom_type_scat_Cromer_Mann_b1
  _atom_type_scat_Cromer_Mann_b2
  _atom_type_scat_Cromer_Mann_b3
  _atom_type_scat_Cromer_Mann_b4
  _atom_type_scat_Cromer_Mann_c
  _atom_type_scat_source
  _atom_type_scat_dispersion_source
 C 0.00330 0.00160 2.31000 1.02000 1.58860 0.86500 20.84390 10.20750 0.56870
 51.65120 0.215599998832
 'International Tables Volume C Table 6.1.1.4 (pp. 500-502)' custom
 B 0.00130 0.00070 2.05450 1.33260 1.09790 0.70680 23.21850 1.02100 60.34980
 0.14030 -0.193200007081
 'International Tables Volume C Table 6.1.1.4 (pp. 500-502)' custom
 F 0.01710 0.01030 3.53920 2.64120 1.51700 1.02430 10.28250 4.29440 0.26150
 26.14760 0.277599990368
 'International Tables Volume C Table 6.1.1.4 (pp. 500-502)' custom
 H 0.00000 0.00000 0.49300 0.32291 0.14019 0.04081 10.51090 26.12570 3.14236
 57.79970 0.0030380000826
 'International Tables Volume C Table 6.1.1.4 (pp. 500-502)' custom
 P 0.10230 0.09420 6.43450 4.17910 1.78000 1.49080 1.90670 27.15700 0.52600
 68.16450 1.11489999294
 'International Tables Volume C Table 6.1.1.4 (pp. 500-502)' custom
 Os -1.21650 7.60300 28.18940 16.15500 14.93050 5.67589 1.62903 8.97948 0.38266
 48.16470 11.0004997253
 'International Tables Volume C Table 6.1.1.4 (pp. 500-502)' custom

_space_group_crystal_system        'triclinic'
_space_group_IT_number             2
_space_group_name_H-M_alt          'P -1'
_space_group_name_Hall             '-P 1'
loop_
  _space_group_symop_id
  _space_group_symop_operation_xyz
 1 x,y,z
 2 -x,-y,-z

_symmetry_Int_Tables_number        2
_cell_length_a                     8.9295(2)
_cell_length_b                     9.7179(1)
_cell_length_c                     17.1819(1)
_cell_angle_alpha                  94.114(1)
_cell_angle_beta                   90.034(1)
_cell_angle_gamma                  101.369(1)
_cell_volume                       1457.79(4)
_cell_formula_units_Z              2
_cell_measurement_temperature      199(2)
_exptl_absorpt_coefficient_mu      4.472
_exptl_absorpt_correction_T_max    0.844
_exptl_absorpt_correction_T_min    0.529
_exptl_absorpt_correction_type     Integration
_exptl_crystal_density_diffrn      1.587
_exptl_crystal_density_method      'not measured'
_exptl_crystal_F_000               702.711
_exptl_crystal_size_max            0.3
_exptl_crystal_size_mid            0.1
_exptl_crystal_size_min            0.04
_exptl_special_details
;
?
;
_diffrn_reflns_av_R_equivalents    0.0325
_diffrn_reflns_av_unetI/netI       0.0432
_diffrn_reflns_Laue_measured_fraction_full  0.9786
_diffrn_reflns_Laue_measured_fraction_max  0.9174
_diffrn_reflns_limit_h_max         11
_diffrn_reflns_limit_h_min         -11
_diffrn_reflns_limit_k_max         12
_diffrn_reflns_limit_k_min         -12
_diffrn_reflns_limit_l_max         13
_diffrn_reflns_limit_l_min         -22
_diffrn_reflns_number              9506
_diffrn_reflns_point_group_measured_fraction_full  0.9786
_diffrn_reflns_point_group_measured_fraction_max  0.9174
_diffrn_reflns_theta_full          25.2417
_diffrn_reflns_theta_max           28.28
_diffrn_reflns_theta_min           2.14
_diffrn_ambient_temperature        199(2)
_diffrn_measured_fraction_theta_full  0.9786
_diffrn_measured_fraction_theta_max  0.9174
_diffrn_radiation_type             'Mo K\a'
_diffrn_radiation_wavelength       0.71073
_reflns_Friedel_coverage           0.0
_reflns_limit_h_max                11
_reflns_limit_h_min                -11
_reflns_limit_k_max                12
_reflns_limit_k_min                -12
_reflns_limit_l_max                22
_reflns_limit_l_min                0
_reflns_number_gt                  5952
_reflns_number_total               6629
_reflns_threshold_expression       I>=2u(I)
_computing_molecular_graphics      'Olex2 1.3 (Dolomanov et al., 2009)'
_computing_publication_material    'Olex2 1.3 (Dolomanov et al., 2009)'
_computing_structure_refinement    'olex2.refine 1.3 (Bourhis et al., 2015)'
_computing_structure_solution      'SHELXS-97 (Sheldrick, 1990)'
_refine_diff_density_max           0.8781
_refine_diff_density_min           -1.5321
_refine_diff_density_rms           0.1976
_refine_ls_d_res_high              0.7500
_refine_ls_d_res_low               9.5016
_refine_ls_goodness_of_fit_ref     1.0669
_refine_ls_hydrogen_treatment      refxyz
_refine_ls_matrix_type             full
_refine_ls_number_constraints      0
_refine_ls_number_parameters       472
_refine_ls_number_reflns           6629
_refine_ls_number_restraints       0
_refine_ls_R_factor_all            0.0434
_refine_ls_R_factor_gt             0.0354
_refine_ls_restrained_S_all        1.0669
_refine_ls_shift/su_max            0.0010
_refine_ls_shift/su_mean           0.0000
_refine_ls_structure_factor_coef   Fsqd
_refine_ls_weighting_details      
 'w=1/[\s^2^(Fo^2^)+(0.0420P)^2^+6.0312P] where P=(Fo^2^+2Fc^2^)/3'
_refine_ls_weighting_scheme        calc
_refine_ls_wR_factor_gt            0.0838
_refine_ls_wR_factor_ref           0.0923
_olex2_refinement_description
;
1. Others
 Fixed U11: H1(0) H2(0) H3(0) H4(0) H6A(0) H6B(0) H6C(0) H8A(0) H8B(0) H8C(0)
 H7A(0) H7B(0) H7C(0) H9A(0) H9B(0) H9C(0) H10A(0) H10B(0) H10C(0) H11(0)
 H12A(0) H12B(0) H13A(0) H13B(0) H14A(0) H14B(0) H15A(0) H15B(0) H16A(0)
 H16B(0) H21(0) H22A(0) H22B(0) H23A(0) H23B(0) H24A(0) H24B(0) H25A(0) H25B(0)
 H26A(0) H26B(0) H31(0) H32A(0) H32B(0) H33A(0) H33B(0) H34A(0) H34B(0) H35A(0)
 H35B(0) H36A(0) H36B(0)
 Fixed U12: H1(0) H2(0) H3(0) H4(0) H6A(0) H6B(0) H6C(0) H8A(0) H8B(0) H8C(0)
 H7A(0) H7B(0) H7C(0) H9A(0) H9B(0) H9C(0) H10A(0) H10B(0) H10C(0) H11(0)
 H12A(0) H12B(0) H13A(0) H13B(0) H14A(0) H14B(0) H15A(0) H15B(0) H16A(0)
 H16B(0) H21(0) H22A(0) H22B(0) H23A(0) H23B(0) H24A(0) H24B(0) H25A(0) H25B(0)
 H26A(0) H26B(0) H31(0) H32A(0) H32B(0) H33A(0) H33B(0) H34A(0) H34B(0) H35A(0)
 H35B(0) H36A(0) H36B(0)
 Fixed U13: H1(0) H2(0) H3(0) H4(0) H6A(0) H6B(0) H6C(0) H8A(0) H8B(0) H8C(0)
 H7A(0) H7B(0) H7C(0) H9A(0) H9B(0) H9C(0) H10A(0) H10B(0) H10C(0) H11(0)
 H12A(0) H12B(0) H13A(0) H13B(0) H14A(0) H14B(0) H15A(0) H15B(0) H16A(0)
 H16B(0) H21(0) H22A(0) H22B(0) H23A(0) H23B(0) H24A(0) H24B(0) H25A(0) H25B(0)
 H26A(0) H26B(0) H31(0) H32A(0) H32B(0) H33A(0) H33B(0) H34A(0) H34B(0) H35A(0)
 H35B(0) H36A(0) H36B(0)
 Fixed U22: H1(0) H2(0) H3(0) H4(0) H6A(0) H6B(0) H6C(0) H8A(0) H8B(0) H8C(0)
 H7A(0) H7B(0) H7C(0) H9A(0) H9B(0) H9C(0) H10A(0) H10B(0) H10C(0) H11(0)
 H12A(0) H12B(0) H13A(0) H13B(0) H14A(0) H14B(0) H15A(0) H15B(0) H16A(0)
 H16B(0) H21(0) H22A(0) H22B(0) H23A(0) H23B(0) H24A(0) H24B(0) H25A(0) H25B(0)
 H26A(0) H26B(0) H31(0) H32A(0) H32B(0) H33A(0) H33B(0) H34A(0) H34B(0) H35A(0)
 H35B(0) H36A(0) H36B(0)
 Fixed U23: H1(0) H2(0) H3(0) H4(0) H6A(0) H6B(0) H6C(0) H8A(0) H8B(0) H8C(0)
 H7A(0) H7B(0) H7C(0) H9A(0) H9B(0) H9C(0) H10A(0) H10B(0) H10C(0) H11(0)
 H12A(0) H12B(0) H13A(0) H13B(0) H14A(0) H14B(0) H15A(0) H15B(0) H16A(0)
 H16B(0) H21(0) H22A(0) H22B(0) H23A(0) H23B(0) H24A(0) H24B(0) H25A(0) H25B(0)
 H26A(0) H26B(0) H31(0) H32A(0) H32B(0) H33A(0) H33B(0) H34A(0) H34B(0) H35A(0)
 H35B(0) H36A(0) H36B(0)
 Fixed U33: H1(0) H2(0) H3(0) H4(0) H6A(0) H6B(0) H6C(0) H8A(0) H8B(0) H8C(0)
 H7A(0) H7B(0) H7C(0) H9A(0) H9B(0) H9C(0) H10A(0) H10B(0) H10C(0) H11(0)
 H12A(0) H12B(0) H13A(0) H13B(0) H14A(0) H14B(0) H15A(0) H15B(0) H16A(0)
 H16B(0) H21(0) H22A(0) H22B(0) H23A(0) H23B(0) H24A(0) H24B(0) H25A(0) H25B(0)
 H26A(0) H26B(0) H31(0) H32A(0) H32B(0) H33A(0) H33B(0) H34A(0) H34B(0) H35A(0)
 H35B(0) H36A(0) H36B(0)
;
loop_
  _atom_site_label
  _atom_site_type_symbol
  _atom_site_fract_x
  _atom_site_fract_y
  _atom_site_fract_z
  _atom_site_U_iso_or_equiv
  _atom_site_adp_type
  _atom_site_occupancy
  _atom_site_refinement_flags_posn
 Os Os 0.22260(2) 0.24112(2) 0.197799(10) 0.01856(7) Uani 1.000000 .
 H1 H 0.309(6) 0.411(5) 0.227(3) 0.000000 Uani 1.000000 .
 H2 H 0.140(5) 0.124(5) 0.255(3) 0.000000 Uani 1.000000 .
 H3 H 0.351(6) 0.176(5) 0.244(3) 0.000000 Uani 1.000000 .
 H4 H 0.411(6) 0.300(6) 0.224(3) 0.000000 Uani 1.000000 .
 C1 C 0.0490(6) 0.2378(6) 0.0980(3) 0.0248(10) Uani 1.000000 .
 C2 C 0.0773(6) 0.0987(6) 0.1022(3) 0.0249(10) Uani 1.000000 .
 C3 C 0.2379(7) 0.1021(6) 0.0889(3) 0.0288(11) Uani 1.000000 .
 C4 C 0.3082(6) 0.2455(6) 0.0745(3) 0.0283(11) Uani 1.000000 .
 C5 C 0.1909(6) 0.3281(6) 0.0811(3) 0.0266(11) Uani 1.000000 .
 C6 C -0.1042(7) 0.2794(7) 0.0989(4) 0.0381(14) Uani 1.000000 .
 H6A H -0.134(6) 0.276(5) 0.038(3) 0.000000 Uani 1.000000 .
 H6B H -0.099(5) 0.388(5) 0.123(3) 0.000000 Uani 1.000000 .
 H6C H -0.192(6) 0.192(5) 0.127(3) 0.000000 Uani 1.000000 .
 C8 C 0.3139(10) -0.0209(8) 0.0810(4) 0.0507(18) Uani 1.000000 .
 H8A H 0.425(5) -0.010(5) 0.102(3) 0.000000 Uani 1.000000 .
 H8B H 0.329(6) -0.068(5) 0.022(3) 0.000000 Uani 1.000000 .
 H8C H 0.255(5) -0.128(5) 0.116(3) 0.000000 Uani 1.000000 .
 C7 C -0.0419(8) -0.0330(7) 0.1066(4) 0.0393(14) Uani 1.000000 .
 H7A H 0.014(5) -0.084(4) 0.125(2) 0.000000 Uani 1.000000 .
 H7B H -0.070(6) -0.108(5) 0.053(3) 0.000000 Uani 1.000000 .
 H7C H -0.150(6) -0.005(5) 0.116(3) 0.000000 Uani 1.000000 .
 C9 C 0.4680(8) 0.2960(9) 0.0495(4) 0.0461(16) Uani 1.000000 .
 H9A H 0.469(6) 0.295(5) -0.017(3) 0.000000 Uani 1.000000 .
 H9B H 0.543(6) 0.227(5) 0.072(3) 0.000000 Uani 1.000000 .
 H9C H 0.515(5) 0.402(5) 0.063(3) 0.000000 Uani 1.000000 .
 C10 C 0.2108(8) 0.4766(7) 0.0594(4) 0.0399(15) Uani 1.000000 .
 H10A H 0.213(5) 0.471(5) -0.005(3) 0.000000 Uani 1.000000 .
 H10B H 0.324(6) 0.543(5) 0.082(3) 0.000000 Uani 1.000000 .
 H10C H 0.116(5) 0.526(5) 0.082(3) 0.000000 Uani 1.000000 .
 P P 0.11844(13) 0.33051(12) 0.31286(7) 0.0155(2) Uani 1.000000 .
 C11 C 0.1600(5) 0.5249(5) 0.3290(3) 0.0198(9) Uani 1.000000 .
 H11 H 0.112(5) 0.550(5) 0.384(3) 0.000000 Uani 1.000000 .
 C12 C 0.3329(6) 0.5863(5) 0.3363(3) 0.0255(11) Uani 1.000000 .
 H12A H 0.392(5) 0.532(5) 0.378(3) 0.000000 Uani 1.000000 .
 H12B H 0.383(5) 0.559(5) 0.281(3) 0.000000 Uani 1.000000 .
 C13 C 0.3647(7) 0.7461(6) 0.3526(4) 0.0347(13) Uani 1.000000 .
 H13A H 0.316(5) 0.774(5) 0.404(3) 0.000000 Uani 1.000000 .
 H13B H 0.495(6) 0.788(5) 0.358(3) 0.000000 Uani 1.000000 .
 C14 C 0.2916(7) 0.8153(6) 0.2896(4) 0.0367(14) Uani 1.000000 .
 H14A H 0.344(5) 0.799(5) 0.233(3) 0.000000 Uani 1.000000 .
 H14B H 0.313(5) 0.927(5) 0.307(3) 0.000000 Uani 1.000000 .
 C15 C 0.1202(7) 0.7571(6) 0.2840(4) 0.0354(13) Uani 1.000000 .
 H15A H 0.060(5) 0.806(5) 0.236(3) 0.000000 Uani 1.000000 .
 H15B H 0.066(5) 0.781(5) 0.345(3) 0.000000 Uani 1.000000 .
 C16 C 0.0858(6) 0.5968(5) 0.2670(3) 0.0268(11) Uani 1.000000 .
 H16A H -0.042(5) 0.565(5) 0.270(3) 0.000000 Uani 1.000000 .
 H16B H 0.118(5) 0.558(5) 0.208(3) 0.000000 Uani 1.000000 .
 C21 C -0.0929(5) 0.2831(5) 0.3143(3) 0.0179(9) Uani 1.000000 .
 H21 H -0.131(6) 0.342(5) 0.265(3) 0.000000 Uani 1.000000 .
 C22 C -0.1597(6) 0.1268(5) 0.2915(3) 0.0222(10) Uani 1.000000 .
 H22A H -0.113(5) 0.090(5) 0.235(3) 0.000000 Uani 1.000000 .
 H22B H -0.133(5) 0.055(5) 0.333(3) 0.000000 Uani 1.000000 .
 C23 C -0.3343(6) 0.0997(5) 0.2820(3) 0.0258(11) Uani 1.000000 .
 H23A H -0.367(5) 0.164(5) 0.233(3) 0.000000 Uani 1.000000 .
 H23B H -0.388(5) -0.017(5) 0.265(3) 0.000000 Uani 1.000000 .
 C24 C -0.4069(6) 0.1489(6) 0.3568(3) 0.0247(10) Uani 1.000000 .
 H24A H -0.528(5) 0.144(5) 0.347(3) 0.000000 Uani 1.000000 .
 H24B H -0.391(6) 0.082(5) 0.413(3) 0.000000 Uani 1.000000 .
 C25 C -0.3417(6) 0.3033(6) 0.3800(3) 0.0270(11) Uani 1.000000 .
 H25A H -0.394(5) 0.342(5) 0.432(3) 0.000000 Uani 1.000000 .
 H25B H -0.370(5) 0.366(5) 0.336(3) 0.000000 Uani 1.000000 .
 C26 C -0.1670(6) 0.3304(6) 0.3896(3) 0.0247(10) Uani 1.000000 .
 H26A H -0.124(5) 0.434(5) 0.407(3) 0.000000 Uani 1.000000 .
 H26B H -0.140(5) 0.258(5) 0.435(3) 0.000000 Uani 1.000000 .
 C31 C 0.2016(5) 0.2742(5) 0.4026(3) 0.0174(9) Uani 1.000000 .
 H31 H 0.334(5) 0.278(5) 0.398(3) 0.000000 Uani 1.000000 .
 C32 C 0.1879(6) 0.3638(5) 0.4798(3) 0.0213(10) Uani 1.000000 .
 H32A H 0.241(5) 0.478(5) 0.476(3) 0.000000 Uani 1.000000 .
 H32B H 0.069(5) 0.346(5) 0.496(3) 0.000000 Uani 1.000000 .
 C33 C 0.2768(7) 0.3168(6) 0.5460(3) 0.0275(11) Uani 1.000000 .
 H33A H 0.413(6) 0.329(5) 0.529(3) 0.000000 Uani 1.000000 .
 H33B H 0.262(6) 0.362(5) 0.609(3) 0.000000 Uani 1.000000 .
 C34 C 0.2204(6) 0.1606(6) 0.5576(3) 0.0249(10) Uani 1.000000 .
 H34A H 0.290(5) 0.120(5) 0.599(3) 0.000000 Uani 1.000000 .
 H34B H 0.110(5) 0.143(5) 0.577(3) 0.000000 Uani 1.000000 .
 C35 C 0.2315(6) 0.0700(5) 0.4824(3) 0.0247(10) Uani 1.000000 .
 H35A H 0.188(5) -0.049(5) 0.491(3) 0.000000 Uani 1.000000 .
 H35B H 0.363(5) 0.069(4) 0.465(2) 0.000000 Uani 1.000000 .
 C36 C 0.1442(6) 0.1177(5) 0.4153(3) 0.0215(10) Uani 1.000000 .
 H36A H 0.019(5) 0.109(5) 0.426(3) 0.000000 Uani 1.000000 .
 H36B H 0.147(5) 0.052(5) 0.364(3) 0.000000 Uani 1.000000 .
 B B 0.3090(9) 0.3654(9) 0.8137(4) 0.0416(17) Uani 1.000000 .
 F1 F 0.1956(6) 0.3611(5) 0.8668(3) 0.0739(15) Uani 1.000000 .
 F2 F 0.2643(7) 0.2598(7) 0.7558(3) 0.0917(19) Uani 1.000000 .
 F3 F 0.4453(7) 0.3552(8) 0.8466(4) 0.095(2) Uani 1.000000 .
 F4 F 0.3290(7) 0.4935(7) 0.7811(4) 0.100(2) Uani 1.000000 .

loop_
  _atom_site_aniso_label
  _atom_site_aniso_U_11
  _atom_site_aniso_U_22
  _atom_site_aniso_U_33
  _atom_site_aniso_U_12
  _atom_site_aniso_U_13
  _atom_site_aniso_U_23
 Os 0.01901(10) 0.02373(10) 0.01323(10) 0.00523(7) 0.00141(6) 0.00045(6)
 H1 0.000000 0.000000 0.000000 0.000000 0.000000 0.000000
 H2 0.000000 0.000000 0.000000 0.000000 0.000000 0.000000
 H3 0.000000 0.000000 0.000000 0.000000 0.000000 0.000000
 H4 0.000000 0.000000 0.000000 0.000000 0.000000 0.000000
 C1 0.024(3) 0.030(3) 0.020(2) 0.004(2) -0.0007(19) 0.0048(19)
 C2 0.032(3) 0.029(3) 0.013(2) 0.005(2) -0.0052(19) -0.0020(18)
 C3 0.042(3) 0.029(3) 0.017(2) 0.013(2) -0.001(2) -0.0023(19)
 C4 0.030(3) 0.040(3) 0.015(2) 0.009(2) 0.008(2) 0.003(2)
 C5 0.029(3) 0.033(3) 0.017(2) 0.002(2) 0.0055(19) 0.0071(19)
 C6 0.030(3) 0.053(4) 0.034(3) 0.011(3) -0.010(2) 0.008(3)
 H6A 0.000000 0.000000 0.000000 0.000000 0.000000 0.000000
 H6B 0.000000 0.000000 0.000000 0.000000 0.000000 0.000000
 H6C 0.000000 0.000000 0.000000 0.000000 0.000000 0.000000
 C8 0.070(5) 0.051(4) 0.042(4) 0.041(4) 0.007(4) -0.002(3)
 H8A 0.000000 0.000000 0.000000 0.000000 0.000000 0.000000
 H8B 0.000000 0.000000 0.000000 0.000000 0.000000 0.000000
 H8C 0.000000 0.000000 0.000000 0.000000 0.000000 0.000000
 C7 0.047(4) 0.034(3) 0.033(3) -0.002(3) -0.012(3) 0.005(2)
 H7A 0.000000 0.000000 0.000000 0.000000 0.000000 0.000000
 H7B 0.000000 0.000000 0.000000 0.000000 0.000000 0.000000
 H7C 0.000000 0.000000 0.000000 0.000000 0.000000 0.000000
 C9 0.035(3) 0.063(5) 0.038(4) 0.007(3) 0.012(3) 0.002(3)
 H9A 0.000000 0.000000 0.000000 0.000000 0.000000 0.000000
 H9B 0.000000 0.000000 0.000000 0.000000 0.000000 0.000000
 H9C 0.000000 0.000000 0.000000 0.000000 0.000000 0.000000
 C10 0.056(4) 0.033(3) 0.030(3) 0.003(3) 0.006(3) 0.014(2)
 H10A 0.000000 0.000000 0.000000 0.000000 0.000000 0.000000
 H10B 0.000000 0.000000 0.000000 0.000000 0.000000 0.000000
 H10C 0.000000 0.000000 0.000000 0.000000 0.000000 0.000000
 P 0.0155(5) 0.0160(5) 0.0152(5) 0.0034(4) 0.0016(4) 0.0015(4)
 C11 0.020(2) 0.019(2) 0.020(2) 0.0020(18) 0.0020(18) 0.0011(17)
 H11 0.000000 0.000000 0.000000 0.000000 0.000000 0.000000
 C12 0.020(2) 0.017(2) 0.039(3) 0.0028(18) -0.002(2) 0.005(2)
 H12A 0.000000 0.000000 0.000000 0.000000 0.000000 0.000000
 H12B 0.000000 0.000000 0.000000 0.000000 0.000000 0.000000
 C13 0.035(3) 0.016(2) 0.050(4) -0.000(2) -0.010(3) -0.001(2)
 H13A 0.000000 0.000000 0.000000 0.000000 0.000000 0.000000
 H13B 0.000000 0.000000 0.000000 0.000000 0.000000 0.000000
 C14 0.031(3) 0.020(3) 0.059(4) 0.001(2) -0.001(3) 0.010(3)
 H14A 0.000000 0.000000 0.000000 0.000000 0.000000 0.000000
 H14B 0.000000 0.000000 0.000000 0.000000 0.000000 0.000000
 C15 0.029(3) 0.022(3) 0.056(4) 0.004(2) -0.006(3) 0.009(2)
 H15A 0.000000 0.000000 0.000000 0.000000 0.000000 0.000000
 H15B 0.000000 0.000000 0.000000 0.000000 0.000000 0.000000
 C16 0.033(3) 0.024(2) 0.025(3) 0.008(2) -0.009(2) 0.001(2)
 H16A 0.000000 0.000000 0.000000 0.000000 0.000000 0.000000
 H16B 0.000000 0.000000 0.000000 0.000000 0.000000 0.000000
 C21 0.020(2) 0.015(2) 0.018(2) 0.0033(17) 0.0034(17) -0.0017(16)
 H21 0.000000 0.000000 0.000000 0.000000 0.000000 0.000000
 C22 0.019(2) 0.020(2) 0.027(3) 0.0021(18) 0.0015(19) -0.0043(19)
 H22A 0.000000 0.000000 0.000000 0.000000 0.000000 0.000000
 H22B 0.000000 0.000000 0.000000 0.000000 0.000000 0.000000
 C23 0.023(3) 0.022(2) 0.028(3) -0.0014(19) 0.000(2) -0.002(2)
 H23A 0.000000 0.000000 0.000000 0.000000 0.000000 0.000000
 H23B 0.000000 0.000000 0.000000 0.000000 0.000000 0.000000
 C24 0.015(2) 0.029(3) 0.029(3) 0.0013(19) 0.0045(19) 0.003(2)
 H24A 0.000000 0.000000 0.000000 0.000000 0.000000 0.000000
 H24B 0.000000 0.000000 0.000000 0.000000 0.000000 0.000000
 C25 0.022(2) 0.029(3) 0.030(3) 0.007(2) 0.008(2) -0.001(2)
 H25A 0.000000 0.000000 0.000000 0.000000 0.000000 0.000000
 H25B 0.000000 0.000000 0.000000 0.000000 0.000000 0.000000
 C26 0.017(2) 0.030(3) 0.025(3) 0.005(2) 0.0045(19) -0.007(2)
 H26A 0.000000 0.000000 0.000000 0.000000 0.000000 0.000000
 H26B 0.000000 0.000000 0.000000 0.000000 0.000000 0.000000
 C31 0.017(2) 0.017(2) 0.018(2) 0.0050(17) 0.0005(17) -0.0001(17)
 H31 0.000000 0.000000 0.000000 0.000000 0.000000 0.000000
 C32 0.029(3) 0.022(2) 0.015(2) 0.010(2) -0.0039(19) -0.0008(17)
 H32A 0.000000 0.000000 0.000000 0.000000 0.000000 0.000000
 H32B 0.000000 0.000000 0.000000 0.000000 0.000000 0.000000
 C33 0.038(3) 0.028(3) 0.015(2) 0.004(2) -0.007(2) 0.0024(19)
 H33A 0.000000 0.000000 0.000000 0.000000 0.000000 0.000000
 H33B 0.000000 0.000000 0.000000 0.000000 0.000000 0.000000
 C34 0.027(3) 0.030(3) 0.019(2) 0.005(2) 0.000(2) 0.0075(19)
 H34A 0.000000 0.000000 0.000000 0.000000 0.000000 0.000000
 H34B 0.000000 0.000000 0.000000 0.000000 0.000000 0.000000
 C35 0.031(3) 0.025(2) 0.020(2) 0.009(2) 0.003(2) 0.0034(19)
 H35A 0.000000 0.000000 0.000000 0.000000 0.000000 0.000000
 H35B 0.000000 0.000000 0.000000 0.000000 0.000000 0.000000
 C36 0.032(3) 0.016(2) 0.015(2) 0.0024(19) -0.0018(19) 0.0011(17)
 H36A 0.000000 0.000000 0.000000 0.000000 0.000000 0.000000
 H36B 0.000000 0.000000 0.000000 0.000000 0.000000 0.000000
 B 0.041(4) 0.052(4) 0.029(3) 0.001(3) 0.009(3) 0.004(3)
 F1 0.088(4) 0.071(3) 0.056(3) 0.002(3) 0.030(3) -0.004(2)
 F2 0.080(4) 0.121(5) 0.067(4) 0.024(3) -0.010(3) -0.047(3)
 F3 0.071(4) 0.138(6) 0.080(4) 0.030(4) -0.030(3) 0.008(4)
 F4 0.086(4) 0.098(4) 0.123(5) 0.011(3) 0.009(4) 0.066(4)

loop_
  _geom_bond_atom_site_label_1
  _geom_bond_atom_site_label_2
  _geom_bond_distance
  _geom_bond_site_symmetry_2
  _geom_bond_publ_flag
 Os H1 1.72(5) . ?
 Os H2 1.63(4) . ?
 Os H3 1.65(5) . ?
 Os H4 1.72(5) . ?
 Os C1 2.305(5) . ?
 Os C2 2.294(5) . ?
 Os C3 2.248(5) . ?
 Os C4 2.254(5) . ?
 Os C5 2.270(5) . ?
 Os P 2.3669(11) . ?
 C1 C2 1.431(7) . ?
 C1 C5 1.435(7) . ?
 C1 C6 1.500(8) . ?
 C2 C3 1.447(8) . ?
 C2 C7 1.500(8) . ?
 C3 C4 1.450(8) . ?
 C3 C8 1.485(8) . ?
 C4 C5 1.440(8) . ?
 C4 C9 1.488(8) . ?
 C5 C10 1.493(8) . ?
 C6 H6A 1.08(5) . ?
 C6 H6B 1.10(4) . ?
 C6 H6C 1.17(5) . ?
 C8 H8A 1.04(5) . ?
 C8 H8B 1.10(5) . ?
 C8 H8C 1.26(4) . ?
 C7 H7A 0.85(4) . ?
 C7 H7B 1.12(5) . ?
 C7 H7C 1.07(5) . ?
 C9 H9A 1.14(5) . ?
 C9 H9B 1.12(5) . ?
 C9 H9C 1.04(5) . ?
 C10 H10A 1.10(5) . ?
 C10 H10B 1.14(5) . ?
 C10 H10C 1.11(5) . ?
 P C11 1.853(5) . ?
 P C21 1.853(5) . ?
 P C31 1.873(5) . ?
 C11 H11 1.07(4) . ?
 C11 C12 1.542(7) . ?
 C11 C16 1.533(7) . ?
 C12 H12A 1.11(4) . ?
 C12 H12B 1.09(5) . ?
 C12 C13 1.528(7) . ?
 C13 H13A 1.03(5) . ?
 C13 H13B 1.16(5) . ?
 C13 C14 1.526(9) . ?
 C14 H14A 1.09(5) . ?
 C14 H14B 1.09(4) . ?
 C14 C15 1.524(8) . ?
 C15 H15A 1.16(5) . ?
 C15 H15B 1.18(5) . ?
 C15 C16 1.534(7) . ?
 C16 H16A 1.12(5) . ?
 C16 H16B 1.12(5) . ?
 C21 H21 1.15(5) . ?
 C21 C22 1.541(6) . ?
 C21 C26 1.536(6) . ?
 C22 H22A 1.12(5) . ?
 C22 H22B 1.09(5) . ?
 C22 C23 1.536(7) . ?
 C23 H23A 1.16(4) . ?
 C23 H23B 1.16(5) . ?
 C23 C24 1.527(7) . ?
 C24 H24A 1.08(5) . ?
 C24 H24B 1.23(5) . ?
 C24 C25 1.523(7) . ?
 C25 H25A 1.09(4) . ?
 C25 H25B 1.07(4) . ?
 C25 C26 1.537(7) . ?
 C26 H26A 1.03(4) . ?
 C26 H26B 1.14(5) . ?
 C31 H31 1.18(5) . ?
 C31 C32 1.553(6) . ?
 C31 C36 1.538(6) . ?
 C32 H32A 1.12(5) . ?
 C32 H32B 1.09(5) . ?
 C32 C33 1.533(7) . ?
 C33 H33A 1.24(5) . ?
 C33 H33B 1.15(5) . ?
 C33 C34 1.529(7) . ?
 C34 H34A 1.09(5) . ?
 C34 H34B 1.03(5) . ?
 C34 C35 1.526(7) . ?
 C35 H35A 1.17(5) . ?
 C35 H35B 1.21(4) . ?
 C35 C36 1.540(7) . ?
 C36 H36A 1.12(5) . ?
 C36 H36B 1.05(5) . ?
 B F1 1.360(8) . ?
 B F2 1.375(9) . ?
 B F3 1.366(10) . ?
 B F4 1.381(10) . ?

loop_
  _geom_angle_atom_site_label_1
  _geom_angle_atom_site_label_2
  _geom_angle_atom_site_label_3
  _geom_angle
  _geom_angle_site_symmetry_1
  _geom_angle_site_symmetry_3
  _geom_angle_publ_flag
 H2 Os H1 125(2) . . ?
 H3 Os H1 92(3) . . ?
 H3 Os H2 69(2) . . ?
 H4 Os H1 53(2) . . ?
 H4 Os H2 111(3) . . ?
 H4 Os H3 45(2) . . ?
 C1 Os H1 110.7(18) . . ?
 C1 Os H2 105.6(17) . . ?
 C1 Os H3 153.2(18) . . ?
 C1 Os H4 142.6(19) . . ?
 C2 Os H1 145.1(18) . . ?
 C2 Os H2 84.1(17) . . ?
 C2 Os H3 117.9(18) . . ?
 C2 Os H4 139.7(18) . . ?
 C2 Os C1 36.25(18) . . ?
 C3 Os H1 132.8(18) . . ?
 C3 Os H2 99.9(17) . . ?
 C3 Os H3 92.6(18) . . ?
 C3 Os H4 102.6(18) . . ?
 C3 Os C1 61.7(2) . . ?
 C3 Os C2 37.1(2) . . ?
 C4 Os H1 96.0(18) . . ?
 C4 Os H2 137.5(17) . . ?
 C4 Os H3 103.4(18) . . ?
 C4 Os H4 85.0(19) . . ?
 C4 Os C1 61.69(19) . . ?
 C4 Os C2 61.8(2) . . ?
 C4 Os C3 37.6(2) . . ?
 C5 Os H1 85.0(18) . . ?
 C5 Os H2 141.8(17) . . ?
 C5 Os H3 139.2(18) . . ?
 C5 Os H4 106.2(19) . . ?
 C5 Os C1 36.54(18) . . ?
 C5 Os C2 60.94(19) . . ?
 C5 Os C3 62.0(2) . . ?
 C5 Os C4 37.1(2) . . ?
 P Os H1 66.8(17) . . ?
 P Os H2 64.4(17) . . ?
 P Os H3 94.5(18) . . ?
 P Os H4 96.6(18) . . ?
 P Os C1 107.10(13) . . ?
 P Os C2 123.23(14) . . ?
 P Os C3 158.88(16) . . ?
 P Os C4 155.73(15) . . ?
 P Os C5 120.91(14) . . ?
 C2 C1 Os 71.4(3) . . ?
 C5 C1 Os 70.4(3) . . ?
 C5 C1 C2 107.7(5) . . ?
 C6 C1 Os 130.5(4) . . ?
 C6 C1 C2 126.5(5) . . ?
 C6 C1 C5 125.2(5) . . ?
 C1 C2 Os 72.3(3) . . ?
 C3 C2 Os 69.7(3) . . ?
 C3 C2 C1 108.5(5) . . ?
 C7 C2 Os 131.2(4) . . ?
 C7 C2 C1 126.0(5) . . ?
 C7 C2 C3 124.8(5) . . ?
 C2 C3 Os 73.2(3) . . ?
 C4 C3 Os 71.4(3) . . ?
 C4 C3 C2 107.5(5) . . ?
 C8 C3 Os 126.9(4) . . ?
 C8 C3 C2 126.5(6) . . ?
 C8 C3 C4 125.6(6) . . ?
 C3 C4 Os 71.0(3) . . ?
 C5 C4 Os 72.1(3) . . ?
 C5 C4 C3 107.4(5) . . ?
 C9 C4 Os 126.9(4) . . ?
 C9 C4 C3 126.6(6) . . ?
 C9 C4 C5 125.8(6) . . ?
 C1 C5 Os 73.1(3) . . ?
 C4 C5 Os 70.8(3) . . ?
 C4 C5 C1 108.8(5) . . ?
 C10 C5 Os 130.4(4) . . ?
 C10 C5 C1 126.1(5) . . ?
 C10 C5 C4 124.2(5) . . ?
 H6A C6 C1 104(3) . . ?
 H6B C6 C1 113(2) . . ?
 H6B C6 H6A 107(4) . . ?
 H6C C6 C1 109(2) . . ?
 H6C C6 H6A 108(4) . . ?
 H6C C6 H6B 116(3) . . ?
 H8A C8 C3 119(3) . . ?
 H8B C8 C3 118(3) . . ?
 H8B C8 H8A 99(4) . . ?
 H8C C8 C3 117(2) . . ?
 H8C C8 H8A 98(3) . . ?
 H8C C8 H8B 102(3) . . ?
 H7A C7 C2 98(3) . . ?
 H7B C7 C2 120(3) . . ?
 H7B C7 H7A 91(4) . . ?
 H7C C7 C2 109(3) . . ?
 H7C C7 H7A 140(4) . . ?
 H7C C7 H7B 100(4) . . ?
 H9A C9 C4 109(3) . . ?
 H9B C9 C4 109(3) . . ?
 H9B C9 H9A 112(4) . . ?
 H9C C9 C4 117(3) . . ?
 H9C C9 H9A 99(4) . . ?
 H9C C9 H9B 111(4) . . ?
 H10A C10 C5 106(2) . . ?
 H10B C10 C5 112(3) . . ?
 H10B C10 H10A 108(4) . . ?
 H10C C10 C5 111(3) . . ?
 H10C C10 H10A 112(4) . . ?
 H10C C10 H10B 109(4) . . ?
 C11 P Os 114.82(16) . . ?
 C21 P Os 112.94(15) . . ?
 C21 P C11 103.8(2) . . ?
 C31 P Os 111.66(15) . . ?
 C31 P C11 102.8(2) . . ?
 C31 P C21 110.1(2) . . ?
 H11 C11 P 107(2) . . ?
 C12 C11 P 112.4(3) . . ?
 C12 C11 H11 106(2) . . ?
 C16 C11 P 112.9(3) . . ?
 C16 C11 H11 108(2) . . ?
 C16 C11 C12 110.6(4) . . ?
 H12A C12 C11 112(2) . . ?
 H12B C12 C11 107(2) . . ?
 H12B C12 H12A 102(3) . . ?
 C13 C12 C11 111.6(4) . . ?
 C13 C12 H12A 113(2) . . ?
 C13 C12 H12B 110(2) . . ?
 H13A C13 C12 111(3) . . ?
 H13B C13 C12 109(2) . . ?
 H13B C13 H13A 108(4) . . ?
 C14 C13 C12 110.7(5) . . ?
 C14 C13 H13A 105(3) . . ?
 C14 C13 H13B 112(3) . . ?
 H14A C14 C13 111(3) . . ?
 H14B C14 C13 106(2) . . ?
 H14B C14 H14A 109(3) . . ?
 C15 C14 C13 110.5(5) . . ?
 C15 C14 H14A 110(3) . . ?
 C15 C14 H14B 110(2) . . ?
 H15A C15 C14 113(2) . . ?
 H15B C15 C14 108(2) . . ?
 H15B C15 H15A 109(3) . . ?
 C16 C15 C14 111.4(5) . . ?
 C16 C15 H15A 108(2) . . ?
 C16 C15 H15B 107(2) . . ?
 C15 C16 C11 111.0(4) . . ?
 H16A C16 C11 109(2) . . ?
 H16A C16 C15 105(2) . . ?
 H16B C16 C11 109(2) . . ?
 H16B C16 C15 115(2) . . ?
 H16B C16 H16A 107(3) . . ?
 H21 C21 P 104(2) . . ?
 C22 C21 P 114.5(3) . . ?
 C22 C21 H21 105(2) . . ?
 C26 C21 P 115.5(3) . . ?
 C26 C21 H21 108(2) . . ?
 C26 C21 C22 109.7(4) . . ?
 H22A C22 C21 112(2) . . ?
 H22B C22 C21 114(2) . . ?
 H22B C22 H22A 104(3) . . ?
 C23 C22 C21 111.6(4) . . ?
 C23 C22 H22A 107(2) . . ?
 C23 C22 H22B 107(2) . . ?
 H23A C23 C22 110(2) . . ?
 H23B C23 C22 113(2) . . ?
 H23B C23 H23A 107(3) . . ?
 C24 C23 C22 110.5(4) . . ?
 C24 C23 H23A 107(2) . . ?
 C24 C23 H23B 110(2) . . ?
 H24A C24 C23 110(2) . . ?
 H24B C24 C23 114(2) . . ?
 H24B C24 H24A 109(3) . . ?
 C25 C24 C23 111.0(4) . . ?
 C25 C24 H24A 105(2) . . ?
 C25 C24 H24B 108(2) . . ?
 H25A C25 C24 113(2) . . ?
 H25B C25 C24 109(2) . . ?
 H25B C25 H25A 104(3) . . ?
 C26 C25 C24 111.3(4) . . ?
 C26 C25 H25A 111(2) . . ?
 C26 C25 H25B 109(2) . . ?
 C25 C26 C21 110.7(4) . . ?
 H26A C26 C21 112(3) . . ?
 H26A C26 C25 111(3) . . ?
 H26B C26 C21 105(2) . . ?
 H26B C26 C25 107(2) . . ?
 H26B C26 H26A 111(3) . . ?
 H31 C31 P 112(2) . . ?
 C32 C31 P 116.4(3) . . ?
 C32 C31 H31 103(2) . . ?
 C36 C31 P 113.1(3) . . ?
 C36 C31 H31 101(2) . . ?
 C36 C31 C32 109.3(4) . . ?
 H32A C32 C31 113(3) . . ?
 H32B C32 C31 109(2) . . ?
 H32B C32 H32A 113(3) . . ?
 C33 C32 C31 110.6(4) . . ?
 C33 C32 H32A 104(3) . . ?
 C33 C32 H32B 107(3) . . ?
 H33A C33 C32 110(2) . . ?
 H33B C33 C32 118(2) . . ?
 H33B C33 H33A 112(3) . . ?
 C34 C33 C32 111.0(4) . . ?
 C34 C33 H33A 105(2) . . ?
 C34 C33 H33B 99(2) . . ?
 H34A C34 C33 113(2) . . ?
 H34B C34 C33 110(3) . . ?
 H34B C34 H34A 108(4) . . ?
 C35 C34 C33 111.2(4) . . ?
 C35 C34 H34A 103(2) . . ?
 C35 C34 H34B 110(3) . . ?
 H35A C35 C34 111(2) . . ?
 H35B C35 C34 112(2) . . ?
 H35B C35 H35A 100(3) . . ?
 C36 C35 C34 110.6(4) . . ?
 C36 C35 H35A 111(2) . . ?
 C36 C35 H35B 111(2) . . ?
 C35 C36 C31 111.7(4) . . ?
 H36A C36 C31 104(2) . . ?
 H36A C36 C35 114(2) . . ?
 H36B C36 C31 113(3) . . ?
 H36B C36 C35 111(3) . . ?
 H36B C36 H36A 104(3) . . ?
 F2 B F1 108.8(6) . . ?
 F3 B F1 112.6(7) . . ?
 F3 B F2 111.0(7) . . ?
 F4 B F1 107.9(7) . . ?
 F4 B F2 108.8(7) . . ?
 F4 B F3 107.7(7) . . ?

loop_
  _geom_torsion_atom_site_label_1
  _geom_torsion_atom_site_label_2
  _geom_torsion_atom_site_label_3
  _geom_torsion_atom_site_label_4
  _geom_torsion
  _geom_torsion_site_symmetry_1
  _geom_torsion_site_symmetry_2
  _geom_torsion_site_symmetry_3
  _geom_torsion_site_symmetry_4
  _geom_torsion_publ_flag
 Os C1 C2 C3 -60.6(3) . . . . ?
 Os C1 C2 C7 128.5(3) . . . . ?
 Os C1 C5 C4 62.2(3) . . . . ?
 Os C1 C5 C10 -128.1(3) . . . . ?
 Os C2 C1 C5 61.4(3) . . . . ?
 Os C2 C1 C6 -127.1(3) . . . . ?
 Os C2 C3 C4 -63.6(3) . . . . ?
 Os C2 C3 C8 123.8(4) . . . . ?
 Os C3 C2 C1 62.2(3) . . . . ?
 Os C3 C2 C7 -126.7(3) . . . . ?
 Os C3 C4 C5 -63.3(3) . . . . ?
 Os C3 C4 C9 122.3(4) . . . . ?
 Os C4 C3 C2 64.8(3) . . . . ?
 Os C4 C3 C8 -122.5(4) . . . . ?
 Os C4 C5 C1 -63.6(3) . . . . ?
 Os C4 C5 C10 126.4(3) . . . . ?
 Os C5 C1 C2 -62.1(3) . . . . ?
 Os C5 C1 C6 126.3(3) . . . . ?
 Os C5 C4 C3 62.6(3) . . . . ?
 Os C5 C4 C9 -123.0(4) . . . . ?
 C1 C2 C3 C4 -1.4(4) . . . . ?
 C1 C2 C3 C8 -174.0(5) . . . . ?
 C1 C5 C4 C3 -1.0(5) . . . . ?
 C1 C5 C4 C9 173.4(5) . . . . ?
 C2 C3 C4 C5 1.5(4) . . . . ?
 C2 C3 C4 C9 -172.9(5) . . . . ?
 C3 C4 C5 C10 -170.9(4) . . . . ?
 P C11 C12 C13 -177.8(4) . . . . ?
 P C11 C16 C15 178.6(4) . . . . ?
 P C21 C22 C23 -171.4(4) . . . . ?
 P C21 C26 C25 172.3(4) . . . . ?
 P C31 C32 C33 -173.3(4) . . . . ?
 P C31 C36 C35 171.8(3) . . . . ?
 C11 C12 C13 C14 -56.3(5) . . . . ?
 C11 C16 C15 C14 56.4(5) . . . . ?
 C12 C13 C14 C15 57.2(6) . . . . ?
 C13 C14 C15 C16 -57.5(6) . . . . ?
 C21 C22 C23 C24 -56.6(5) . . . . ?
 C21 C26 C25 C24 57.0(5) . . . . ?
 C22 C23 C24 C25 56.0(5) . . . . ?
 C23 C24 C25 C26 -56.6(5) . . . . ?
 C31 C32 C33 C34 -57.5(4) . . . . ?
 C31 C36 C35 C34 56.4(4) . . . . ?
 C32 C33 C34 C35 56.8(5) . . . . ?
 C33 C34 C35 C36 -55.6(5) . . . . ?

loop_
  _diffrn_refln_index_h
  _diffrn_refln_index_k
  _diffrn_refln_index_l
  _diffrn_refln_intensity_net
  _diffrn_refln_intensity_u
 0 0 -2 1491.84 37.67
 0 0 -2 1566.25 39.46
 0 0 -3 361.97 9.59
 0 0 -3 372.42 9.74
 0 0 -4 18.45 1.03
 0 0 -4 17.11 0.87
 0 0 -5 73.77 2.64
 0 0 -5 71.11 2.39
 0 0 -6 4.49 0.84
 0 0 -6 4.23 0.73
 0 0 -7 704.91 18.87
 0 0 -7 686.18 18.19
 0 0 -8 792.58 21.25
 0 0 -8 815.51 21.58
 0 0 -9 43.63 2.3
 0 0 -9 40.8 2.02
 0 0 -10 1097.98 29.3
 0 0 -10 998.69 26.49
 0 0 -11 121.58 4.66
 0 0 -11 118.33 4.28
 0 0 -12 216.74 7.36
 0 0 -12 211.16 6.89
 0 0 -13 263.64 8.73
 0 0 -13 237.39 7.68
 0 0 -14 4.04 1.97
 0 0 -14 2.71 1.56
 0 0 -15 398.7 12.57
 0 0 -15 365.71 11.3
 0 0 -16 80.53 4.22
 0 0 -16 81.66 3.9
 0 0 -17 165.83 6.75
 0 0 -18 304.39 10.64
 0 0 -19 8.47 2.93
 0 0 -20 225.44 8.97
 0 0 -21 53.97 4.67
 0 1 -20 4.55 3.27
 0 1 -19 328.28 11.32
 0 1 -18 128.74 5.82
 0 1 -18 112.2 5.25
 0 1 -17 286.66 9.91
 0 1 -17 266.5 9.17
 0 1 -16 149.87 6.09
 0 1 -16 123.08 5.2
 0 1 -15 49.94 3.15
 0 1 -15 60.41 3.26
 0 1 -14 279.87 9.24
 0 1 -14 245.44 8.18
 0 1 -13 72.56 3.54
 0 1 -13 64.08 3.14
 0 1 -12 100.43 4.18
 0 1 -12 105.64 4.24
 0 1 -11 1416.87 37.35
 0 1 -11 1348.29 35.63
 0 1 -10 0.13 1.19
 0 1 -10 -1.21 0.89
 0 1 -9 1578.84 41.03
 0 1 -9 1722.6 44.65
 0 1 -8 316.07 9.2
 0 1 -8 299.63 8.77
 0 1 -7 366.41 10.32
 0 1 -7 361.34 10.2
 0 1 -6 687.94 18.23
 0 1 -6 666.36 17.72
 0 1 -5 24 1.53
 0 1 -5 22.21 1.2
 0 1 -4 271.74 7.48
 0 1 -4 272.63 7.56
 0 1 -3 11.83 0.77
 0 1 -3 12.67 0.76
 0 1 -2 611.68 15.76
 0 1 -2 701.32 18.03
 0 -1 1 1565.64 39.41
 0 1 -1 1627.71 41.05
 0 -1 0 59.15 1.73
 0 -1 -1 1488.76 37.61
 0 1 1 1484.64 37.57
 0 -1 -2 117.18 3.43
 0 1 2 109.8 3.29
 0 -1 -3 31.55 1.34
 0 -1 -3 26.96 0.92
 0 1 3 30.36 1.29
 0 -1 -4 219.78 6.31
 0 -1 -4 206.67 5.56
 0 -1 -5 24.5 1.37
 0 -1 -5 29.64 1.2
 0 -1 -6 1913.55 49.08
 0 -1 -6 1845.39 46.87
 0 -1 -7 290.49 8.59
 0 -1 -7 281.2 7.85
 0 -1 -8 429.53 12.26
 0 -1 -8 389.37 10.72
 0 -1 -9 1731.2 45.13
 0 -1 -9 1653.93 42.55
 0 -1 -10 145.48 5.27
 0 -1 -10 132.21 4.43
 0 -1 -11 479.64 14.05
 0 -1 -11 464.9 13.04
 0 -1 -12 130.78 5.2
 0 -1 -12 119.68 4.37
 0 -1 -13 0.7 1.52
 0 -1 -13 0.87 1.36
 0 -1 -14 442.63 13.65
 0 -1 -14 418.01 12.33
 0 -1 -15 3.55 1.98
 0 -1 -16 312.29 10.6
 0 -1 -17 208.74 8.05
 0 -1 -18 68.02 4.3
 0 -1 -19 233.19 9.02
 0 -1 -20 15.98 3.09
 0 -1 -21 78.34 5.26
 0 -1 -22 99.26 6.25
 0 2 -20 287.77 10.38
 0 2 -19 14.29 3.55
 0 2 -18 372.87 12.19
 0 2 -18 328.52 11.14
 0 2 -17 106.85 4.91
 0 2 -17 101.89 4.8
 0 2 -16 113.27 5.02
 0 2 -16 98.36 4.72
 0 2 -15 163.37 6.24
 0 2 -15 148.44 5.89
 0 2 -14 43.7 2.85
 0 2 -14 41.7 2.81
 0 2 -13 203.89 7.09
 0 2 -13 191.3 6.79
 0 2 -12 706.14 19.65
 0 2 -12 669.32 18.92
 0 2 -11 159.07 5.61
 0 2 -11 136.22 5.03
 0 2 -10 790.59 21.44
 0 2 -10 814.36 22.24
 0 2 -9 3.83 1.27
 0 2 -9 1.65 1.18
 0 2 -8 627.32 17.09
 0 2 -8 634.77 17.42
 0 2 -7 247.82 7.39
 0 2 -7 228.22 6.98
 0 2 -6 103.88 3.55
 0 2 -6 93.88 3.37
 0 2 -5 1219.95 31.51
 0 2 -5 1250.42 32.39
 0 2 -4 158.72 4.86
 0 2 -4 180.5 5.41
 0 2 -3 184.23 5.42
 0 2 -3 183.64 5.26
 0 -2 2 1599.88 40.52
 0 2 -2 1597.05 40.63
 0 -2 1 88.92 2.66
 0 -2 0 2609.29 65.78
 0 2 0 2631.69 66.46
 0 -2 -1 316.33 8.54
 0 2 1 307.56 8.39
 0 -2 -2 463.08 12.33
 0 2 2 445.18 11.98
 0 -2 -3 601.6 15.28
 0 2 3 643.3 17.14
 0 -2 -4 29.36 1.49
 0 -2 -4 27.6 1.04
 0 2 4 27.4 1.49
 0 -2 -5 669.6 17.95
 0 -2 -5 620.03 15.93
 0 2 5 651.26 17.52
 0 -2 -6 44.5 2.15
 0 -2 -6 41.35 1.51
 0 -2 -7 414.59 11.88
 0 -2 -7 389.51 10.42
 0 -2 -8 683.59 18.83
 0 -2 -8 631.38 16.63
 0 -2 -9 45 2.52
 0 -2 -9 42.38 1.83
 0 -2 -10 504.96 14.69
 0 -2 -10 511.41 13.91
 0 -2 -11 100.35 4.38
 0 -2 -11 91.2 3.32
 0 -2 -12 63.43 3.41
 0 -2 -12 54.62 2.47
 0 -2 -13 292.06 9.76
 0 -2 -14 29.47 2.71
 0 -2 -15 500.84 15.46
 0 -2 -16 151.39 6.43
 0 -2 -17 167.07 7.11
 0 -2 -18 249.47 9.41
 0 -2 -19 6.29 3.22
 0 -2 -20 181.06 7.86
 0 -2 -21 17.41 3.53
 0 -2 -22 6.59 3.94
 0 3 -22 28.8 4.16
 0 3 -21 144.77 7.07
 0 3 -20 -1.28 3.01
 0 3 -19 266.91 9.82
 0 3 -18 43.6 3.54
 0 3 -17 172.47 6.92
 0 3 -16 316.32 10.34
 0 3 -16 289.43 10.01
 0 3 -15 28.77 2.62
 0 3 -15 17.67 2.28
 0 3 -14 170.84 6.29
 0 3 -14 163.08 6.32
 0 3 -13 272.1 8.8
 0 3 -12 134.28 5.12
 0 3 -12 130.82 5.23
 0 3 -11 615.48 17.27
 0 3 -11 584.01 16.8
 0 3 -10 -2.98 1.41
 0 3 -10 1.37 1.38
 0 3 -9 668.67 18.29
 0 3 -9 643.48 17.97
 0 3 -8 321.61 9.42
 0 3 -8 314.62 9.48
 0 3 -7 150.01 5
 0 3 -6 651.56 17.63
 0 3 -6 691.38 18.73
 0 3 -5 19.16 1.82
 0 3 -5 19.77 1.34
 0 3 -4 282.08 8.29
 0 3 -4 267.18 7.64
 0 3 -3 78.48 3.41
 0 3 -3 83.23 2.92
 0 3 -3 75.11 2.56
 0 -3 2 333.5 9.05
 0 3 -2 310.89 8.62
 0 -3 1 954.67 24.62
 0 3 -1 971.35 25.04
 0 -3 0 53.88 2
 0 3 0 59.37 2.25
 0 -3 -1 969.51 25.15
 0 3 1 934.84 24.41
 0 -3 -2 1347.93 34.74
 0 3 2 1364.88 35.32
 0 -3 -3 79.82 3.04
 0 3 3 75.41 2.95
 0 -3 -4 1082.43 28.38
 0 3 4 1151.77 30.3
 0 -3 -5 383.93 10.98
 0 -3 -5 391.58 10.1
 0 3 5 425.35 12.14
 0 -3 -6 939.05 25.1
 0 3 6 944.32 25.3
 0 -3 -7 496.75 14.14
 0 3 7 472.68 13.54
 0 -3 -8 54.28 2.75
 0 -3 -8 50.5 2
 0 -3 -9 947.46 25.85
 0 -3 -9 818.14 21.31
 0 -3 -10 1.51 1.37
 0 -3 -11 224.99 7.81
 0 -3 -12 278.4 9.39
 0 -3 -13 -0.77 1.62
 0 -3 -14 632.24 18.83
 0 -3 -15 78.33 4.37
 0 -3 -16 463.5 14.89
 0 -3 -17 119.45 5.75
 0 -3 -18 40.54 3.75
 0 -3 -19 141.41 6.72
 0 -3 -20 23.35 3.73
 0 -3 -21 34.56 4.45
 0 4 -22 84.2 5.94
 0 4 -21 -0.67 3.19
 0 4 -20 158.35 7.22
 0 4 -19 17.43 3.23
 0 4 -18 171.45 7.21
 0 4 -17 106.27 5.44
 0 4 -16 27.94 2.95
 0 4 -15 277.8 9.69
 0 4 -14 47.83 3.17
 0 4 -13 131.7 5.3
 0 4 -13 101.71 4.62
 0 4 -12 486.63 14.3
 0 4 -12 458.12 13.94
 0 4 -11 75.79 3.77
 0 4 -11 75.75 3.75
 0 4 -10 580.22 16.26
 0 4 -10 544.46 15.84
 0 4 -9 29.22 2.19
 0 4 -9 26.9 2.1
 0 4 -8 360.86 10.65
 0 4 -8 337.42 10.26
 0 4 -7 903.57 24.25
 0 4 -7 945.99 25.49
 0 4 -6 14.93 2.04
 0 4 -6 20.58 1.69
 0 4 -5 979.87 25.93
 0 4 -5 960.2 25.3
 0 4 -4 574.19 15.63
 0 4 -4 545.9 14.7
 0 -4 3 229.08 6.65
 0 4 -3 245.23 7.26
 0 -4 2 1609.82 41.25
 0 4 -2 1567.04 40.3
 0 -4 1 628.44 16.72
 0 4 -1 629.47 16.69
 0 -4 0 670.93 17.85
 0 4 0 678.37 17.76
 0 4 0 659.75 17.79
 0 -4 -1 68.17 2.65
 0 4 1 65.51 2.67
 0 -4 -2 25.57 1.54
 0 4 2 22.8 1.5
 0 -4 -3 445.38 12.55
 0 4 3 464.13 13.16
 0 -4 -4 37.26 2.23
 0 4 4 44.75 2.53
 0 -4 -5 738.33 20.18
 0 4 5 739.45 20.42
 0 -4 -6 142.34 5.14
 0 4 6 140.17 5.13
 0 -4 -7 645.57 18.14
 0 4 7 593.12 16.87
 0 -4 -8 551.3 15.91
 0 4 8 529.69 15.38
 0 -4 -9 45.65 2.73
 0 -4 -10 377.48 11.81
 0 -4 -11 98.6 4.54
 0 -4 -12 21.76 2.32
 0 -4 -13 456.41 14.36
 0 -4 -14 18.66 2.72
 0 -4 -15 314.56 11.03
 0 -4 -16 99.06 5.25
 0 -4 -17 71.94 4.5
 0 -4 -18 86.75 5.19
 0 -4 -19 15.01 4.04
 0 -4 -20 129.22 6.99
 0 5 -21 145.76 7.25
 0 5 -20 4.99 3.39
 0 5 -19 192.4 8.1
 0 5 -17 46.39 3.98
 0 5 -16 242.02 9.12
 0 5 -15 6.43 2.68
 0 5 -14 205.86 7.82
 0 5 -13 336.71 11.11
 0 5 -12 123.91 5.21
 0 5 -11 533.82 15.28
 0 5 -11 504.21 15.16
 0 5 -10 14.64 2.21
 0 5 -10 8.14 1.65
 0 5 -9 412.89 12.23
 0 5 -9 382.34 11.72
 0 5 -8 103.31 4.38
 0 5 -7 141.34 5.56
 0 5 -7 143.9 5.23
 0 5 -6 679.9 18.76
 0 5 -6 632.15 17.38
 0 5 -5 68.08 4.41
 0 5 -5 69.62 2.98
 0 5 -5 71.41 3.01
 0 -5 4 743.02 19.86
 0 5 -4 851.19 22.86
 0 -5 3 317.96 9.12
 0 5 -3 295.43 8.72
 0 -5 2 306.9 8.85
 0 5 -2 321.43 9.25
 0 -5 1 454.87 12.63
 0 5 -1 478.27 13.08
 0 5 -1 462.38 13.13
 0 -5 0 44.49 2.13
 0 5 0 46.82 2.02
 0 5 0 45.77 2.28
 0 -5 -1 127.51 4.41
 0 5 1 128.6 3.96
 0 5 1 137.1 4.82
 0 -5 -2 962.67 25.66
 0 5 2 1112.97 28.56
 0 -5 -3 20.46 1.65
 0 5 3 19.87 1.13
 0 -5 -4 1177.2 31.31
 0 5 4 1236.39 31.35
 0 -5 -5 63.71 3.36
 0 5 5 63.49 3.53
 0 -5 -6 234.07 7.98
 0 5 6 229.35 7.84
 0 -5 -7 343.21 10.85
 0 5 7 342.53 10.82
 0 -5 -8 43.01 2.98
 0 5 8 42.41 2.81
 0 -5 -9 434.95 13.41
 0 5 9 416.81 12.87
 0 -5 -10 32.36 2.82
 0 -5 -11 123.1 5.49
 0 -5 -12 297.92 10.29
 0 -5 -13 -0.3 2.23
 0 -5 -14 369.37 12.5
 0 -5 -15 80.41 4.62
 0 -5 -16 145.71 6.76
 0 -5 -17 112.14 6.17
 0 -5 -18 -5.94 2.8
 0 -5 -19 103.38 6.36
 0 6 -20 131.69 6.69
 0 6 -19 4.84 3.6
 0 6 -18 78.11 4.94
 0 6 -17 116.79 5.78
 0 6 -16 5.37 2.93
 0 6 -15 251.03 9.29
 0 6 -14 57.96 4.01
 0 6 -13 316.83 10.75
 0 6 -12 159.59 6.45
 0 6 -11 57.79 3.46
 0 6 -10 338.78 10.95
 0 6 -9 16.82 2.01
 0 6 -8 17.94 2.45
 0 6 -8 21.13 2.02
 0 6 -7 609.99 17.73
 0 6 -7 533.65 15.53
 0 6 -7 578.2 16.32
 0 6 -6 11.15 4.4
 0 6 -6 13.55 1.55
 0 6 -6 12.39 2.02
 0 6 -5 428.04 13.01
 0 6 -5 420.79 12.36
 0 6 -5 416.68 11.94
 0 -6 4 328.53 9.62
 0 6 -4 361.24 10.69
 0 -6 3 104.64 3.88
 0 6 -3 121.98 4.35
 0 -6 2 426.6 12.13
 0 6 -2 445.35 12.57
 0 -6 1 116.35 4.18
 0 6 -1 126.74 4.32
 0 6 -1 120.99 4.58
 0 -6 0 367.68 10.76
 0 6 0 412.65 11.45
 0 6 0 397.9 11.84
 0 -6 -1 55.08 2.7
 0 6 1 56.41 2.3
 0 6 1 52.35 2.74
 0 -6 -2 203.02 6.73
 0 6 2 205.68 5.96
 0 6 2 201.01 6.87
 0 -6 -3 668.31 18.69
 0 6 3 647.57 18.45
 0 -6 -4 27.45 2.29
 0 6 4 20.81 2.07
 0 -6 -5 404.74 12.32
 0 6 5 434.73 13.47
 0 -6 -6 112.58 4.92
 0 6 6 120.81 5.3
 0 -6 -7 70.73 3.87
 0 6 7 70.98 3.74
 0 -6 -8 325.72 10.87
 0 6 8 370.47 11.87
 0 6 9 7.13 2.15
 0 -6 -10 244.87 9.17
 0 6 10 272.04 9.4
 0 -6 -11 200.66 8.17
 0 -6 -12 25.44 3.31
 0 -6 -13 370.6 12.97
 0 -6 -14 2.5 2.64
 0 -6 -15 153.51 7.51
 0 -6 -16 57.28 4.91
 0 -6 -17 1.33 2.84
 0 -6 -18 139.54 7.86
 0 7 -19 81.8 5.71
 0 7 -18 57.87 4.9
 0 7 -17 10.93 3.47
 0 7 -16 152.48 6.95
 0 7 -15 27.56 3.41
 0 7 -14 144.03 6.52
 0 7 -13 79.84 4.6
 0 7 -12 90.59 4.75
 0 7 -11 225.96 8.25
 0 7 -10 28.57 2.65
 0 7 -9 288.7 9.7
 0 7 -8 260.46 8.76
 0 7 -7 2.33 1.67
 0 7 -6 385.66 12.84
 0 7 -6 381.86 11.66
 0 7 -6 388.8 11.69
 0 7 -5 64.4 6.55
 0 7 -5 57.57 2.99
 0 7 -5 52.01 2.88
 0 -7 4 278.37 8.58
 0 7 -4 290.33 9.05
 0 -7 3 306.45 9.47
 0 7 -3 313.01 9.51
 0 -7 2 87.53 3.58
 0 7 -2 97.7 3.75
 0 7 -2 97.03 4.16
 0 -7 1 476.22 13.69
 0 7 -1 485.69 13.62
 0 7 -1 433.25 13.06
 0 -7 0 78.67 3.44
 0 7 0 92.94 3.45
 0 7 0 74.67 3.56
 0 -7 -1 150.65 5.45
 0 7 1 141.91 5.5
 0 -7 -2 498.73 14.55
 0 7 2 470.45 14.17
 0 -7 -3 26.87 2.15
 0 7 3 17.89 2.12
 0 -7 -4 547.71 16.04
 0 7 4 579.25 17.15
 0 -7 -5 7.05 1.88
 0 7 5 3.24 1.91
 0 -7 -6 52.51 3.25
 0 7 6 47.03 3.66
 0 -7 -7 196 7.45
 0 7 7 204.68 7.78
 0 -7 -8 12.81 2.49
 0 7 8 16.39 2.37
 0 -7 -9 322.76 11.14
 0 7 9 336.69 11.28
 0 -7 -10 102.95 5.43
 0 7 10 114.3 5.35
 0 -7 -11 132.98 6.63
 0 7 11 129.76 5.87
 0 -7 -12 343.75 12.52
 0 -7 -13 3.13 2.83
 0 -7 -14 164.92 8.11
 0 -7 -15 18.49 3.56
 0 -7 -16 38.28 4.62
 0 -7 -17 66.36 5.79
 0 8 -17 88.4 5.79
 0 8 -16 -2.13 2.95
 0 8 -15 170.26 7.5
 0 8 -14 72.53 4.55
 0 8 -13 135.85 6.26
 0 8 -12 135 6.04
 0 8 -10 255.21 9.08
 0 8 -9 133.55 5.63
 0 8 -8 40.95 2.97
 0 8 -7 276.57 9.25
 0 8 -6 0.3 1.66
 0 8 -5 212.43 7.36
 0 8 -4 47.78 2.98
 0 -8 3 144.66 5.33
 0 8 -3 162.78 5.77
 0 8 -3 170.47 6.47
 0 -8 2 321.38 9.96
 0 8 -2 376.6 11.16
 0 8 -2 334.72 10.82
 0 -8 1 4.43 1.67
 0 8 -1 4.34 1.94
 0 -8 0 311.07 9.82
 0 8 0 349.37 11.24
 0 -8 -1 326.19 10.31
 0 8 1 324 10.65
 0 -8 -2 64.99 3.4
 0 8 2 59.82 3.45
 0 -8 -3 335.73 10.77
 0 8 3 313.96 10.52
 0 -8 -4 1.96 1.76
 0 8 4 -3.82 1.72
 0 -8 -5 301.41 10.14
 0 8 5 339.83 11.69
 0 -8 -6 39.22 3.21
 0 8 6 38.79 3.49
 0 -8 -7 38.67 3.26
 0 8 7 44.49 3.7
 0 -8 -8 261.12 9.55
 0 8 8 248.12 9.32
 0 -8 -9 45.89 3.73
 0 8 9 52.7 4.04
 0 -8 -10 108.28 5.69
 0 8 10 107.37 5.42
 0 -8 -11 165.44 7.48
 0 8 11 163.46 7.02
 0 -8 -12 3.8 3.34
 0 -8 -13 173.62 8.12
 0 -8 -14 -3.06 3.02
 0 -8 -15 83.31 5.97
 0 9 -16 99.23 5.96
 0 9 -15 12.78 4.02
 0 9 -14 122.15 6.26
 0 9 -13 62.25 4.4
 0 9 -12 11.78 3.39
 0 9 -11 141.44 6.4
 0 9 -10 43.37 3.62
 0 9 -9 99.99 5.05
 0 9 -8 194.52 7.37
 0 9 -7 29.04 2.76
 0 9 -6 216.7 7.72
 0 9 -5 27.47 2.6
 0 9 -5 28.46 2.91
 0 9 -4 145.93 5.58
 0 9 -4 155.62 6.39
 0 9 -3 134.34 5.73
 0 9 -2 -1 1.88
 0 9 -1 184.79 7.1
 0 -9 0 101.94 4.64
 0 9 0 105.58 4.98
 0 -9 -1 66.27 3.56
 0 9 1 52.42 3.51
 0 -9 -2 210.14 7.61
 0 9 2 211.35 7.98
 0 -9 -3 17.82 2.76
 0 9 3 12.03 2.47
 0 -9 -4 193.52 7.38
 0 9 4 201.08 7.84
 0 -9 -5 15.55 2.54
 0 9 5 2.83 2.31
 0 -9 -6 80.35 4.39
 0 9 6 92.55 5.56
 0 -9 -7 159.15 6.84
 0 9 7 170.93 7.59
 0 -9 -8 10.3 2.9
 0 9 8 16.48 3.11
 0 -9 -9 138.77 6.4
 0 9 9 158.83 7.13
 0 -9 -10 117.15 5.98
 0 -9 -11 42.8 4.32
 0 -9 -12 122.98 6.82
 0 -9 -13 7.12 4.35
 0 -9 -14 106.52 6.68
 0 10 -14 23.35 4.29
 0 10 -13 24.71 4.09
 0 10 -12 103.62 5.69
 0 10 -11 1.46 3.12
 0 10 -10 72.1 4.64
 0 10 -9 131.49 6.02
 0 10 -8 48.77 3.77
 0 10 -7 179.14 7.01
 0 10 -6 3.93 2.45
 0 10 -5 155.44 6.65
 0 10 -4 35.59 3.27
 0 10 -3 18.08 2.89
 0 10 -2 107.25 5.35
 0 10 -1 39.39 3.76
 0 10 0 133.38 6.08
 0 10 1 136.99 6.25
 0 -10 -2 32.72 3.3
 0 10 2 34.74 3.36
 0 -10 -3 199.39 7.9
 0 10 3 226.29 8.76
 0 -10 -4 -2.45 2.46
 0 10 4 -1.95 2.93
 0 -10 -5 57.28 4.17
 0 10 5 67.7 5.29
 0 -10 -6 108.93 5.77
 0 10 6 134.88 7.29
 0 -10 -7 11.3 3.26
 0 -10 -8 90.75 5.15
 0 -10 -9 23.9 4.2
 0 -10 -10 90.02 5.63
 0 -10 -11 57.9 5.16
 0 -10 -12 13.86 4.46
 0 11 -12 -6.34 3.45
 0 11 -11 100.29 5.66
 0 11 -10 8.77 3.53
 0 11 -9 34.87 3.95
 0 11 -8 139.9 6.86
 0 11 -7 2.71 2.94
 0 11 -6 98.23 5.63
 0 11 -5 11.94 3.24
 0 11 -4 28.27 3.66
 0 11 -3 74.42 4.75
 0 11 -2 1.89 2.93
 0 11 -1 88.38 5.16
 0 11 0 45.79 4.01
 0 11 1 67.74 4.66
 0 11 2 129.92 6.38
 0 11 3 9.64 4.04
 0 -11 -6 21.15 4.12
 0 -11 -7 97.79 5.66
 0 -11 -8 0.64 3.87
 0 -11 -9 79.61 5.42
 0 12 -9 36.09 4.9
 0 12 -8 33.51 5.15
 0 12 -7 79.65 5.72
 0 12 -6 6.3 3.83
 0 12 -5 40.79 4.42
 0 12 -4 38.15 4.01
 0 12 -3 -0.67 3.86
 0 12 -2 145.91 7.09
 0 12 -1 11.6 3.76
 1 -12 -6 9.39 4.44
 -1 12 -7 7.65 4.03
 -1 12 -8 73.09 5.2
 -1 12 -9 68.97 5.42
 1 -11 -10 105.87 6.33
 1 -11 -9 24.15 4.5
 1 -11 -8 123.77 6.49
 1 -11 -7 12.82 4.42
 1 -11 -6 60.16 4.56
 1 -11 -5 42.08 3.99
 1 -11 -4 -3.3 3.11
 1 -11 -3 112.36 5.51
 1 -11 -2 34.79 3.52
 -1 11 -2 215.38 8.46
 -1 11 -3 4.55 3.07
 -1 11 -4 71.23 4.61
 -1 11 -5 43.49 3.71
 -1 11 -6 -5.59 2.24
 -1 11 -7 69.7 4.72
 -1 11 -8 79.87 4.54
 -1 11 -9 34.66 4.09
 -1 11 -10 111.06 5.79
 -1 11 -11 10.63 3.81
 -1 11 -12 76.72 5.16
 -1 11 -13 2.07 4.09
 1 -10 -12 36.49 4.31
 1 -10 -11 54.65 4.74
 1 -10 -10 20.05 4.33
 1 -10 -9 246.15 9.62
 1 -10 -8 1.85 2.44
 1 -10 -7 153.38 6.96
 1 -10 -6 48.27 3.78
 1 -10 -5 19.12 3.2
 1 -10 -4 88.09 5.06
 1 -10 -3 17.5 2.65
 -1 10 2 115.31 5.33
 1 -10 -2 96.04 4.79
 -1 10 1 128.78 5.82
 1 -10 -1 103.93 4.95
 -1 10 0 21.1 2.99
 1 -10 0 16.63 2.93
 -1 10 -1 251.96 9.11
 1 -10 1 239.94 8.59
 -1 10 -2 -0.6 2.18
 -1 10 -3 106.55 5.1
 -1 10 -4 99.52 5.1
 -1 10 -5 1.29 2.52
 -1 10 -5 4.92 2.56
 -1 10 -6 154.62 6.27
 -1 10 -7 46.06 3.4
 -1 10 -8 129.71 5.89
 -1 10 -9 68.33 4.29
 -1 10 -10 7.11 3.08
 -1 10 -12 13.59 3.46
 -1 10 -13 44.01 4.36
 -1 10 -14 58.58 4.62
 1 -9 -13 79.65 5.4
 1 -9 -12 28.44 4.05
 1 -9 -11 21.7 3.98
 1 -9 -10 255.5 9.79
 1 -9 -9 25.44 3.31
 1 -9 -8 320.89 11.27
 1 -9 -7 20.21 3.23
 1 -9 -6 47.04 3.57
 -1 9 5 161.92 7.22
 1 -9 -5 140.15 6
 -1 9 4 5.64 2.47
 1 -9 -4 -0.08 2.09
 -1 9 3 175.78 6.86
 1 -9 -3 174.83 6.92
 -1 9 2 87.73 4.33
 1 -9 -2 78.39 4.08
 -1 9 1 134.57 5.66
 1 -9 -1 126.75 5.39
 -1 9 0 393.43 12.56
 1 -9 0 357.68 11.41
 -1 9 -1 6.12 1.99
 1 -9 1 1.3 1.79
 -1 9 -2 288.3 9.7
 1 -9 2 282.97 9.41
 -1 9 -3 94.45 4.21
 -1 9 -3 92.06 4.31
 1 -9 3 84.62 4.01
 -1 9 -4 15.1 2.44
 -1 9 -4 21.4 2.62
 -1 9 -5 292.17 9.63
 -1 9 -6 6.69 2.28
 -1 9 -7 231.54 8.3
 -1 9 -8 58.71 3.59
 -1 9 -9 105.48 4.98
 -1 9 -10 124.87 5.59
 -1 9 -11 -5.58 2.1
 -1 9 -12 124.3 5.92
 -1 9 -13 73.66 4.86
 -1 9 -14 11.05 3.4
 -1 9 -15 149.02 7.08
 -1 9 -16 4.26 4.31
 1 -8 -16 34.7 4.32
 1 -8 -15 25.28 4.04
 1 -8 -14 143.73 7.08
 1 -8 -13 8.38 3.54
 1 -8 -12 113.25 6.11
 1 -8 -11 118.87 6.18
 1 -8 -10 64 4.37
 1 -8 -9 248.34 9.24
 -1 8 8 9.62 2.71
 1 -8 -8 -4.06 2.03
 -1 8 7 239.51 8.69
 1 -8 -7 206.13 7.83
 -1 8 6 133.45 6.16
 1 -8 -6 117.98 5.28
 -1 8 5 2.91 2.12
 1 -8 -5 2.24 2
 -1 8 4 310.12 10.31
 1 -8 -4 310.95 10.28
 -1 8 3 -0.35 1.69
 1 -8 -3 5.38 1.98
 -1 8 2 252.1 8.58
 1 -8 -2 216.9 7.62
 -1 8 1 170.64 6.36
 1 -8 -1 182.09 6.62
 -1 8 0 100.73 4.37
 1 -8 0 91.82 4.09
 -1 8 -1 455.87 13.14
 -1 8 -1 435.87 13.24
 1 -8 1 406.86 12.37
 -1 8 -2 27.09 2.27
 -1 8 -2 28.25 2.14
 1 -8 2 26.43 2.21
 -1 8 -3 43.77 2.76
 -1 8 -3 43.7 2.79
 1 -8 3 41.32 2.71
 -1 8 -4 312.94 9.86
 1 -8 4 282.48 9.13
 -1 8 -5 -0.32 5.25
 -1 8 -5 3.44 1.94
 -1 8 -5 -0.24 1.9
 -1 8 -6 482.93 16.01
 -1 8 -6 514.96 15.3
 -1 8 -6 503.77 15.06
 -1 8 -7 -0.4 1.99
 -1 8 -7 1.14 2.28
 -1 8 -8 237.3 8.4
 -1 8 -9 144.08 6.03
 -1 8 -10 6.07 2.47
 -1 8 -11 159.2 6.51
 -1 8 -12 98.18 5.01
 -1 8 -13 28.32 3.33
 -1 8 -14 138.52 6.26
 -1 8 -15 -0.58 2.71
 -1 8 -16 185.88 8.05
 -1 8 -17 27.32 4.33
 -1 8 -18 105.91 6.32
 1 -7 -17 3.37 3.31
 1 -7 -16 69.02 5.36
 1 -7 -15 135.37 6.93
 1 -7 -14 2.5 2.62
 1 -7 -13 226.68 9.17
 1 -7 -12 92.62 5.31
 1 -7 -11 123.66 6.05
 -1 7 10 214.64 7.75
 1 -7 -10 201.71 7.96
 -1 7 9 0.41 1.99
 1 -7 -9 1.32 1.79
 -1 7 8 188.35 6.99
 1 -7 -8 175.75 6.96
 -1 7 7 121.38 5.18
 1 -7 -7 110.08 4.92
 -1 7 6 22.04 2.54
 1 -7 -6 22.74 2.63
 -1 7 5 595.03 17.59
 1 -7 -5 600.01 17.57
 -1 7 4 3.32 1.65
 1 -7 -4 4.83 1.78
 -1 7 3 567.12 16.47
 1 -7 -3 535.85 15.68
 -1 7 2 205.28 7.03
 1 -7 -2 204.49 7.07
 -1 7 1 200.96 6.95
 1 -7 -1 190.99 6.62
 -1 7 0 427.89 12.71
 1 -7 0 441.09 13.03
 -1 7 -1 5.22 1.33
 1 -7 1 4.79 1.54
 -1 7 -2 141.87 5.24
 1 -7 2 137.39 5.09
 -1 7 -3 126.76 4.76
 1 -7 3 118.41 4.55
 -1 7 -4 1.22 1.53
 1 -7 4 3.61 1.55
 -1 7 -5 352.35 12.23
 -1 7 -5 344.87 10.62
 -1 7 -5 340.8 10.45
 -1 7 -6 51.65 5.86
 -1 7 -6 49.04 2.97
 -1 7 -6 49.54 3.1
 -1 7 -7 707.05 20.57
 -1 7 -7 759.68 21.48
 -1 7 -8 96.94 6.69
 -1 7 -8 120 4.98
 -1 7 -9 48.71 3.93
 -1 7 -9 49.98 3.21
 -1 7 -10 484.35 14.89
 -1 7 -11 2.9 1.86
 -1 7 -12 48.41 3.29
 -1 7 -13 128.68 5.96
 -1 7 -14 2.91 2.32
 -1 7 -15 241.91 9.15
 -1 7 -16 2.76 2.99
 -1 7 -17 160.03 7.46
 -1 7 -18 80.16 5.53
 -1 7 -19 -0.56 3.64
 1 -6 -18 2.53 3.19
 1 -6 -17 87.42 6.17
 1 -6 -16 75.62 5.49
 1 -6 -15 16.47 3.33
 1 -6 -14 276.63 10.7
 1 -6 -13 65.38 5.1
 1 -6 -12 358.62 12.45
 1 -6 -11 293.52 10.47
 1 -6 -10 97.69 4.98
 -1 6 9 226.08 7.77
 1 -6 -9 241.49 8.72
 -1 6 8 55.55 3.2
 1 -6 -8 55.23 3.5
 -1 6 7 274.88 9.01
 1 -6 -7 248.34 8.54
 -1 6 6 205.81 7.18
 1 -6 -6 201.02 7.17
 -1 6 5 13.37 1.99
 1 -6 -5 10.55 1.85
 -1 6 4 823.74 22.74
 1 -6 -4 724.41 20.28
 -1 6 3 43.53 2.44
 1 -6 -3 44.99 2.56
 -1 6 2 338.39 10.21
 1 -6 -2 351.71 10.62
 -1 6 1 581.94 16.32
 1 -6 -1 552.01 15.63
 -1 6 0 11.75 1.43
 1 -6 0 12.11 1.5
 -1 6 -1 451.64 12.97
 1 -6 1 424.86 12.29
 1 -6 2 50.87 2.52
 1 -6 3 58.53 2.74
 1 -6 4 863.38 23.38
 -1 6 -5 10.04 3.83
 -1 6 -5 6.89 1.53
 -1 6 -5 11.21 1.67
 -1 6 -6 1315.81 35.41
 -1 6 -6 1278.22 34.14
 -1 6 -6 1269.46 33.89
 -1 6 -7 98.44 5.2
 -1 6 -7 110.12 4.59
 -1 6 -7 110.23 4.75
 -1 6 -8 279.77 9.7
 -1 6 -8 265.6 8.77
 -1 6 -9 156.83 6.45
 -1 6 -9 159.41 6.03
 -1 6 -10 7.89 2.42
 -1 6 -10 -1.87 1.6
 -1 6 -11 216.59 8.01
 -1 6 -11 186.88 7.05
 -1 6 -12 142.2 5.83
 -1 6 -13 86.19 4.48
 -1 6 -14 314.85 10.82
 -1 6 -15 4.95 2.52
 -1 6 -16 310.71 11.04
 -1 6 -17 26.06 3.85
 -1 6 -18 38.59 4.16
 -1 6 -19 100.67 5.9
 -1 6 -20 21.8 4.29
 1 -5 -20 120.35 7.64
 1 -5 -19 5.67 3.64
 1 -5 -18 124.42 7.07
 1 -5 -17 41.78 4.59
 1 -5 -16 53.99 4.82
 1 -5 -15 208.53 8.72
 1 -5 -14 15.08 2.83
 1 -5 -13 447.51 14.55
 1 -5 -12 267.15 9.73
 1 -5 -11 274.82 9.75
 1 -5 -10 203.13 7.78
 1 -5 -9 19.26 2.5
 -1 5 8 78.99 3.51
 1 -5 -8 85.6 4.35
 -1 5 7 293.82 9.2
 1 -5 -7 296.33 9.6
 -1 5 6 4.58 1.31
 1 -5 -6 6.69 1.62
 -1 5 5 1141.81 30.52
 1 -5 -5 1141.37 30.57
 -1 5 4 127.66 4.8
 1 -5 -4 116.97 4.46
 -1 5 3 1079.44 28.67
 1 -5 -3 1058.94 28.26
 -1 5 2 460.48 13.01
 1 -5 -2 452.2 12.9
 -1 5 1 380.98 10.91
 1 -5 -1 362.38 10.55
 -1 5 0 287.37 8.48
 1 -5 0 286.75 8.57
 1 -5 1 5.86 1.08
 1 -5 2 335.39 9.75
 1 -5 3 174.2 5.63
 -1 5 -4 268.57 9.01
 -1 5 -4 255.03 7.78
 -1 5 -5 902.96 24.5
 -1 5 -5 893.2 24.06
 -1 5 -6 28.49 3.73
 -1 5 -6 27.83 2.05
 -1 5 -6 25.57 2
 -1 5 -7 615.45 17.7
 -1 5 -7 668.03 18.74
 -1 5 -8 205.41 7.31
 -1 5 -8 196.89 6.8
 -1 5 -9 -1.24 1.67
 -1 5 -9 2.82 1.5
 -1 5 -10 465.36 14.07
 -1 5 -10 449.45 13.6
 -1 5 -11 39.76 2.99
 -1 5 -11 37.15 2.68
 -1 5 -12 308.42 10.19
 -1 5 -12 286.09 9.65
 -1 5 -13 267.01 9.25
 -1 5 -13 270.67 9.35
 -1 5 -14 35.65 3.82
 -1 5 -14 17.97 2.4
 -1 5 -15 324.69 11.04
 -1 5 -16 12.38 2.83
 -1 5 -17 56.24 4.14
 -1 5 -18 86.76 5.14
 -1 5 -19 -3.59 2.86
 -1 5 -20 147.64 6.99
 -1 5 -21 36.5 4.19
 1 -4 -21 116.07 7.03
 1 -4 -20 47.76 4.93
 1 -4 -19 119.61 6.51
 1 -4 -18 0.83 2.95
 1 -4 -17 87.48 5.06
 1 -4 -16 160.69 7.05
 1 -4 -15 5.18 2.51
 1 -4 -14 612.14 18.46
 1 -4 -13 210.46 7.88
 1 -4 -12 442.7 13.77
 1 -4 -11 326.58 10.64
 1 -4 -10 47.45 3.15
 1 -4 -9 338.55 10.7
 1 -4 -8 50.57 3.13
 1 -4 -8 41.1 2.01
 -1 4 7 299.01 9.05
 1 -4 -7 299.11 9.48
 -1 4 6 1073.61 28.46
 1 -4 -6 1019.58 27.39
 1 -4 -6 1078.31 27.82
 -1 4 5 187.98 6.06
 1 -4 -5 183.03 6.15
 1 -4 -5 189.02 5.43
 -1 4 4 858.75 22.97
 1 -4 -4 846.98 22.76
 -1 4 3 40.42 1.95
 1 -4 -3 41.33 2.07
 -1 4 2 335.94 9.53
 1 -4 -2 323.25 9.38
 -1 4 1 511.29 13.87
 1 -4 -1 485.27 13.4
 -1 4 0 57.33 2.25
 1 -4 0 61.9 2.47
 1 -4 1 665.13 17.82
 1 -4 2 517.26 14.11
 1 -4 3 88.95 3.21
 -1 4 -4 576.78 16.07
 -1 4 -4 581.32 15.88
 -1 4 -5 58.11 3.67
 -1 4 -5 43.76 2.41
 -1 4 -6 493.05 14.22
 -1 4 -7 194.83 6.77
 -1 4 -7 203.1 6.69
 -1 4 -8 30.95 2.51
 -1 4 -8 21.32 1.92
 -1 4 -9 558.15 16.15
 -1 4 -9 547.31 15.76
 -1 4 -10 75.31 3.79
 -1 4 -11 362.96 11.31
 -1 4 -11 346.27 10.88
 -1 4 -12 241.03 8.41
 -1 4 -12 229.61 7.96
 -1 4 -13 294.94 10.24
 -1 4 -13 281.08 9.46
 -1 4 -14 426.06 13.47
 -1 4 -14 392.86 12.52
 -1 4 -15 -3.89 1.79
 -1 4 -15 2.69 2.12
 -1 4 -16 331.85 11.15
 -1 4 -16 306.43 10.52
 -1 4 -17 72.18 4.45
 -1 4 -18 -1.31 2.92
 -1 4 -19 132.68 6.42
 -1 4 -20 39.04 4.48
 -1 4 -21 133.01 6.74
 -1 4 -22 74.73 5.51
 1 -3 -21 74.83 5.56
 1 -3 -20 140.64 6.88
 1 -3 -19 2.62 3.23
 1 -3 -18 86.96 5.02
 1 -3 -17 145.04 6.45
 1 -3 -16 48.49 3.54
 1 -3 -15 365.29 12.03
 1 -3 -14 9.04 2.38
 1 -3 -13 472.54 14.46
 1 -3 -12 176.08 6.56
 1 -3 -11 122.1 4.94
 1 -3 -10 293.19 9.35
 1 -3 -10 242.55 7.35
 1 -3 -9 28.69 2.11
 1 -3 -9 22.61 1.73
 1 -3 -8 352.53 10.56
 1 -3 -8 329.18 9.37
 1 -3 -7 418.88 12.14
 1 -3 -7 384.4 10.65
 1 -3 -6 53.79 2.7
 1 -3 -6 50.01 2.12
 -1 3 5 1125.19 29.32
 1 -3 -5 1124.21 29.59
 -1 3 4 72.42 2.69
 1 -3 -4 55.78 2.47
 1 -3 -4 66.85 2.32
 1 -3 -3 310.96 8.93
 1 -3 -3 308.58 8.4
 -1 3 2 594.6 15.74
 1 -3 -2 611.58 16.38
 -1 3 1 202.84 5.78
 1 -3 -1 209.21 6.17
 1 -3 0 674.52 17.82
 1 -3 1 230.44 6.64
 1 -3 2 875.36 22.87
 -1 3 -3 830 21.92
 -1 3 -3 837.04 22
 -1 3 -4 233.55 7.54
 -1 3 -4 228.44 6.95
 -1 3 -5 1396.34 36.49
 -1 3 -6 22.19 1.89
 -1 3 -7 306.66 9.49
 -1 3 -7 347.18 10.23
 -1 3 -8 950.4 25.73
 -1 3 -8 1068.88 28.51
 -1 3 -9 1.84 1.31
 -1 3 -9 5.71 1.44
 -1 3 -10 400.42 12.05
 -1 3 -10 394.4 11.8
 -1 3 -11 185.95 6.89
 -1 3 -11 180.75 6.43
 -1 3 -12 156.08 6.42
 -1 3 -12 177.1 6.4
 -1 3 -13 372.54 11.85
 -1 3 -13 358.31 11.28
 -1 3 -14 39.84 3.12
 -1 3 -14 41.99 2.89
 -1 3 -15 544.11 16.42
 -1 3 -15 524.23 15.92
 -1 3 -16 57.63 3.85
 -1 3 -16 47.16 3.49
 -1 3 -17 76.62 4.53
 -1 3 -17 72.6 4.29
 -1 3 -18 199.85 7.96
 -1 3 -18 188.84 7.6
 -1 3 -19 10.17 3.11
 -1 3 -20 197.8 8.1
 -1 3 -21 44.09 4.29
 1 -2 -22 139.6 7.14
 1 -2 -21 68.21 5.31
 1 -2 -20 2.97 2.91
 1 -2 -19 261.68 9.84
 1 -2 -18 76.62 4.57
 1 -2 -17 120.91 5.55
 1 -2 -16 264.55 9.33
 1 -2 -15 3.59 2.35
 1 -2 -14 549.58 16.4
 1 -2 -13 71.55 3.66
 1 -2 -13 66.63 3.11
 1 -2 -12 256.89 8.52
 1 -2 -12 222.12 7.07
 1 -2 -11 493.03 14.43
 1 -2 -11 427.13 12.16
 1 -2 -10 12.64 1.63
 1 -2 -10 11.22 1.33
 1 -2 -9 1020.47 27.39
 1 -2 -9 846.46 22.42
 1 -2 -8 228.28 7.19
 1 -2 -8 214.63 6.39
 1 -2 -7 346.48 10.07
 1 -2 -7 326.09 9.1
 1 -2 -6 1318.13 34.31
 1 -2 -6 1197.04 30.84
 1 -2 -5 80.15 2.98
 1 -2 -5 78.97 2.77
 1 -2 -4 565.05 15.18
 1 -2 -4 521.11 13.78
 -1 2 3 841.78 21.7
 1 -2 -3 847.2 22.11
 -1 2 2 77.33 2.52
 1 -2 -2 72.94 2.53
 1 -2 -2 70.15 2.34
 -1 2 1 865.01 22.07
 1 -2 -1 860.07 22.12
 1 -2 0 133.45 3.98
 1 -2 1 451 11.98
 -1 2 -2 1540.42 39.37
 -1 2 -2 1503.4 38.4
 -1 2 -3 563.64 15.17
 -1 2 -3 559.1 14.98
 -1 2 -4 1390.56 36.06
 -1 2 -5 192.54 6.22
 -1 2 -6 737.72 20.03
 -1 2 -7 33.16 2.09
 -1 2 -7 33.37 1.88
 -1 2 -8 6.43 1.47
 -1 2 -8 2.31 1.05
 -1 2 -9 961.52 25.99
 -1 2 -9 997.95 26.67
 -1 2 -10 126.37 5.17
 -1 2 -10 124.44 4.59
 -1 2 -11 765.58 21.39
 -1 2 -11 734.78 20.38
 -1 2 -12 567.97 16.56
 -1 2 -12 560.89 16.13
 -1 2 -13 272.62 9.18
 -1 2 -13 253.77 8.37
 -1 2 -14 578.12 17.13
 -1 2 -14 536.77 15.82
 -1 2 -15 1.79 1.6
 -1 2 -16 176.73 7.03
 -1 2 -16 145.2 5.93
 -1 2 -17 143.66 6.29
 -1 2 -17 122.29 5.41
 -1 2 -18 -1.91 2.18
 -1 2 -18 -0.05 2.38
 -1 2 -19 275.97 10.15
 -1 2 -19 231.18 8.62
 -1 2 -20 20.72 3.53
 1 -1 -21 28.67 4.48
 1 -1 -20 178.22 7.5
 1 -1 -19 4.63 2.56
 1 -1 -18 201.87 7.84
 1 -1 -17 167.71 6.8
 1 -1 -16 81.39 4.22
 1 -1 -15 470.9 14.36
 1 -1 -15 439 13.17
 1 -1 -14 2.89 1.71
 1 -1 -14 1.21 1.67
 1 -1 -13 454.52 13.58
 1 -1 -13 434.32 12.75
 1 -1 -12 134.09 5.14
 1 -1 -12 119.88 4.46
 1 -1 -11 28.98 2.12
 1 -1 -11 25.78 1.8
 1 -1 -10 489.42 13.98
 1 -1 -10 460.14 12.97
 1 -1 -9 499.41 14.05
 1 -1 -9 457.09 12.75
 1 -1 -8 601.29 16.44
 1 -1 -8 586.19 15.86
 1 -1 -7 1175.28 30.66
 1 -1 -7 1083.09 28.17
 1 -1 -6 99.85 3.43
 1 -1 -6 89.87 3.05
 1 -1 -5 1704.46 43.58
 1 -1 -5 1689.31 43.07
 1 -1 -4 15.35 0.93
 1 -1 -4 12.68 0.81
 1 -1 -3 2841.89 71.73
 1 -1 -3 2461.34 62.16
 1 -1 -2 25.43 1.09
 1 -1 -2 28.14 1.17
 1 -1 -1 63.06 2
 1 -1 -1 58.32 1.95
 1 -1 0 2379.07 59.96
 1 -1 0 2263.43 57.12
 -1 1 -1 1200.24 30.59
 -1 1 -1 1195.92 30.46
 -1 1 -2 431.67 11.64
 -1 1 -3 2964.17 75.17
 -1 1 -4 264.3 7.73
 -1 1 -5 808.54 21.48
 -1 1 -6 4.97 0.94
 -1 1 -7 168.75 5.76
 -1 1 -7 168.16 5.26
 -1 1 -8 949.87 25.49
 -1 1 -8 952.65 25.18
 -1 1 -9 3.38 1.43
 -1 1 -9 0.32 0.83
 -1 1 -10 837.97 22.99
 -1 1 -10 840.59 22.68
 -1 1 -11 116.32 4.76
 -1 1 -11 109.61 4.18
 -1 1 -12 183.34 6.68
 -1 1 -12 178.19 6.12
 -1 1 -13 211.97 7.58
 -1 1 -13 210.18 7.05
 -1 1 -14 -3.62 1.45
 -1 1 -14 -2.49 1.52
 -1 1 -15 258.63 9.06
 -1 1 -15 239.44 8.15
 -1 1 -16 137.46 6
 -1 1 -16 128.1 5.26
 -1 1 -17 78.04 4.49
 -1 1 -17 74.22 3.91
 -1 1 -18 441.41 14.37
 -1 1 -19 8.2 3.45
 -1 1 -20 300.04 10.96
 -1 1 -21 82.02 5.31
 -1 1 -22 48.99 4.69
 1 0 -19 149.99 6.47
 1 0 -18 151.87 6.32
 1 0 -17 150.88 6.18
 1 0 -17 141.45 5.76
 1 0 -16 364.25 11.67
 1 0 -16 324.03 10.52
 1 0 -15 8.84 2.38
 1 0 -15 5.08 2.11
 1 0 -14 797.54 22.3
 1 0 -14 759.3 21.31
 1 0 -13 35.44 2.31
 1 0 -13 25.11 2.23
 1 0 -12 111.6 4.37
 1 0 -12 114.92 4.48
 1 0 -11 439.4 12.7
 1 0 -11 391 11.48
 1 0 -10 57.78 2.67
 1 0 -10 53.63 2.49
 1 0 -9 947.98 25.15
 1 0 -9 929.82 24.76
 1 0 -8 735.86 19.64
 1 0 -8 704.08 18.95
 1 0 -7 836.19 21.99
 1 0 -7 905.55 23.85
 1 0 -6 670.59 17.67
 1 0 -6 614.33 16.41
 1 0 -5 109 3.39
 1 0 -5 107.55 3.49
 1 0 -4 109.75 3.27
 1 0 -4 108.84 3.41
 1 0 -3 146.61 4.07
 1 0 -3 142.05 4.15
 1 0 -2 202.5 5.35
 1 0 -2 196.14 5.43
 1 0 -1 1251.09 31.5
 1 0 -1 1174.73 29.83
 -1 0 0 320.18 8.36
 -1 0 0 319.43 8.33
 1 0 0 373.02 9.76
 1 0 0 354.09 9.15
 1 0 1 1152.84 29.24
 1 0 1 1070.8 27.24
 -1 0 -2 610.13 15.94
 1 0 2 607.53 15.78
 -1 0 -3 22.3 1.28
 -1 0 -4 77.8 2.97
 -1 0 -5 184.72 5.76
 -1 0 -6 1098.52 28.82
 -1 0 -6 1127.15 29.04
 -1 0 -7 484.18 13.6
 -1 0 -7 502.86 13.55
 -1 0 -8 218.51 7.03
 -1 0 -8 214.58 6.4
 -1 0 -9 1849.63 48.18
 -1 0 -9 1848.98 47.55
 -1 0 -10 556.92 15.96
 -1 0 -10 552.34 15.21
 -1 0 -11 469.31 13.91
 -1 0 -11 443.95 12.63
 -1 0 -12 175.84 6.48
 -1 0 -12 175.97 5.88
 -1 0 -13 3.69 2.01
 -1 0 -13 2.4 1.71
 -1 0 -14 359.48 11.61
 -1 0 -14 324.57 10.03
 -1 0 -15 5.38 1.79
 -1 0 -15 0.48 1.63
 -1 0 -16 192.6 7.52
 -1 0 -17 378.1 12.64
 -1 0 -18 25.27 3.24
 -1 0 -19 375.68 12.89
 -1 0 -20 40.66 4.27
 -1 0 -21 89.49 5.63
 -1 0 -22 70.69 5
 1 1 -19 51.07 3.76
 1 1 -18 246.88 8.95
 1 1 -17 328.84 10.7
 1 1 -17 315.5 10.6
 1 1 -16 112.22 4.79
 1 1 -16 104.51 4.77
 1 1 -15 513.99 15.14
 1 1 -15 510.64 15.31
 1 1 -14 7.87 1.75
 1 1 -14 0 1.49
 1 1 -13 377.71 11.35
 1 1 -13 342.46 10.68
 1 1 -12 198.94 6.6
 1 1 -12 187.87 6.55
 1 1 -11 10.42 1.36
 1 1 -11 10.73 1.57
 1 1 -10 501.67 13.98
 1 1 -10 518.85 14.75
 1 1 -9 344.18 9.84
 1 1 -9 337.15 9.97
 1 1 -8 484.09 13.18
 1 1 -8 449.27 12.67
 1 1 -7 555.08 14.79
 1 1 -7 493.27 13.64
 1 1 -6 52.79 1.97
 1 1 -5 1125.89 28.73
 1 1 -5 1097.4 28.51
 1 1 -4 963.79 24.5
 1 1 -4 998.68 25.88
 1 1 -3 1764.9 44.35
 1 1 -3 1861.33 47.32
 1 1 -2 1198.87 30.62
 1 1 -1 46.9 1.59
 -1 -1 0 2021.67 50.84
 1 1 0 1951.57 49.19
 1 1 0 2032.49 51.42
 -1 -1 -1 736.96 18.91
 1 1 1 701.22 17.86
 1 1 1 740.49 19.25
 -1 -1 -2 14.97 0.9
 1 1 2 11.13 0.52
 1 1 2 12.44 1.09
 -1 -1 -3 966.57 25.02
 1 1 3 921.01 24.09
 -1 -1 -4 5.8 0.8
 1 1 4 6.14 0.76
 -1 -1 -5 405.57 11.32
 -1 -1 -5 430.46 11.26
 -1 -1 -6 65.56 2.75
 -1 -1 -6 69.09 2.27
 -1 -1 -7 507.65 14.25
 -1 -1 -7 514.79 13.63
 -1 -1 -8 1198.44 31.76
 -1 -1 -8 1244.19 32.04
 -1 -1 -9 22.49 1.96
 -1 -1 -9 21.28 1.32
 -1 -1 -10 629.28 17.86
 -1 -1 -10 597.68 16.14
 -1 -1 -11 258.57 8.57
 -1 -1 -11 247.9 7.45
 -1 -1 -12 89.22 4.27
 -1 -1 -12 82.41 3.27
 -1 -1 -13 91.2 4.38
 -1 -1 -13 96.06 3.82
 -1 -1 -14 -2.31 1.68
 -1 -1 -15 428.16 13.67
 -1 -1 -16 259.13 9.4
 -1 -1 -17 79.26 4.79
 -1 -1 -18 490.76 15.86
 -1 -1 -19 34.56 3.9
 -1 -1 -20 127.41 6.39
 -1 -1 -21 31 4.44
 -1 -1 -22 14.29 3.9
 1 2 -21 141.15 6.48
 1 2 -20 14.98 3.95
 1 2 -19 210.59 8.34
 1 2 -18 67.32 4.13
 1 2 -17 52.21 3.68
 1 2 -16 235.62 8.46
 1 2 -15 1.71 1.99
 1 2 -15 -0.02 1.74
 1 2 -14 405.83 12.11
 1 2 -14 359.4 11.42
 1 2 -13 234.37 7.55
 1 2 -13 221.03 7.67
 1 2 -12 160.27 5.53
 1 2 -12 144.83 5.48
 1 2 -11 744 20.13
 1 2 -11 726.27 20.3
 1 2 -10 100.38 3.67
 1 2 -10 102.09 4.08
 1 2 -9 637.88 17.12
 1 2 -9 637.74 17.75
 1 2 -8 397.96 10.94
 1 2 -8 395.69 11.49
 1 2 -7 243.75 6.91
 1 2 -7 241.25 7.39
 1 2 -6 534.37 14.06
 1 2 -6 550.64 15.1
 1 2 -5 2.52 0.75
 1 2 -5 3.99 0.87
 1 2 -4 843.52 21.51
 1 2 -4 812.37 21.39
 1 2 -3 846.61 21.53
 1 2 -3 893.56 23.25
 -1 -2 2 132.59 3.56
 1 2 -2 133.16 4.03
 -1 -2 1 1053.33 26.69
 1 2 -1 1018.02 26.09
 -1 -2 0 5.09 0.5
 1 2 0 7.03 0.6
 1 2 0 4.97 0.62
 -1 -2 -1 1386.82 35.32
 1 2 1 1416.27 35.76
 -1 -2 -2 375.73 10.19
 1 2 2 370.59 9.5
 -1 -2 -3 311.73 8.74
 1 2 3 313.01 9.16
 -1 -2 -4 661.69 17.7
 1 2 4 646.91 17.65
 -1 -2 -5 455.11 12.71
 -1 -2 -5 430.43 11.01
 -1 -2 -6 812.5 21.84
 -1 -2 -6 773.8 19.74
 -1 -2 -7 916.64 24.64
 -1 -2 -7 921.44 23.58
 -1 -2 -8 13.49 1.56
 -1 -2 -8 8.93 1.04
 -1 -2 -9 1170.66 31.4
 -1 -2 -9 1184.58 30.46
 -1 -2 -10 210.46 7.26
 -1 -2 -10 201.38 5.93
 -1 -2 -11 370.36 11.58
 -1 -2 -12 140.11 5.69
 -1 -2 -13 10.12 2.03
 -1 -2 -14 259.18 9.19
 -1 -2 -15 40.89 3.27
 -1 -2 -16 172.36 7.16
 -1 -2 -17 421.77 13.99
 -1 -2 -18 8.06 3.17
 -1 -2 -19 256.95 9.91
 -1 -2 -20 36.88 4.47
 -1 -2 -21 44.21 4.44
 1 3 -22 134.09 7.03
 1 3 -21 3.69 3.8
 1 3 -20 177.58 7.75
 1 3 -19 23.57 3.21
 1 3 -18 166.13 7.03
 1 3 -17 152.65 6.48
 1 3 -16 10.6 2.38
 1 3 -15 471.15 14.63
 1 3 -14 67.3 3.65
 1 3 -13 163.71 6.37
 1 3 -12 565.62 15.75
 1 3 -12 530.7 15.69
 1 3 -11 -0.41 1.1
 1 3 -11 0.52 1.54
 1 3 -10 666.98 17.97
 1 3 -10 715.66 20.05
 1 3 -9 139.33 4.6
 1 3 -9 139.87 5.11
 1 3 -8 420.26 11.57
 1 3 -8 413.78 12.1
 1 3 -7 422.88 11.46
 1 3 -7 448.85 12.85
 1 3 -6 14.74 1.13
 1 3 -6 12.52 1.33
 1 3 -5 887.7 22.97
 1 3 -5 910.4 24.16
 1 3 -4 343.36 9.33
 1 3 -4 344.59 9.25
 -1 -3 3 160.22 4.48
 1 3 -3 171.13 5.25
 -1 -3 2 1876.79 47.47
 1 3 -2 1913.45 48.8
 -1 -3 1 64.81 2.15
 1 3 -1 63.85 2.24
 -1 -3 0 1009 25.98
 1 3 0 980.96 25.17
 1 3 0 952.23 25.05
 -1 -3 -1 438.82 11.83
 1 3 1 438.32 11.44
 1 3 1 443.5 12.38
 -1 -3 -2 679.42 18
 1 3 2 681.94 17.38
 -1 -3 -3 223.78 6.69
 1 3 3 211.45 6.69
 -1 -3 -4 1.32 0.86
 1 3 4 -0.09 0.98
 -1 -3 -5 289.53 8.66
 1 3 5 309.7 9.54
 -1 -3 -6 258.99 8.05
 1 3 6 241.56 7.83
 -1 -3 -7 356.31 10.7
 1 3 7 365.38 11.16
 -1 -3 -8 566.55 16.21
 1 3 8 601.89 17.28
 -1 -3 -9 6.07 1.37
 -1 -3 -10 495.73 14.77
 -1 -3 -11 196.32 7.15
 -1 -3 -12 38.34 2.9
 -1 -3 -13 282.4 9.79
 -1 -3 -14 51.23 3.59
 -1 -3 -15 194.81 7.7
 -1 -3 -16 260.73 9.7
 -1 -3 -17 74.98 4.78
 -1 -3 -18 224.74 9.09
 -1 -3 -19 8.48 3.42
 -1 -3 -20 113.96 6.38
 -1 -3 -21 48.89 5.08
 1 4 -21 185.82 8.2
 1 4 -20 5.18 3.36
 1 4 -19 184.18 7.87
 1 4 -18 24.5 3.39
 1 4 -17 59.91 4.01
 1 4 -16 348.63 11.82
 1 4 -15 2.65 1.96
 1 4 -14 220.62 8.11
 1 4 -13 344.74 11.22
 1 4 -11 553.94 16.29
 1 4 -10 3.68 1.49
 1 4 -10 1.15 1.41
 1 4 -9 602.06 16.29
 1 4 -9 571.13 16.43
 1 4 -8 189.9 5.77
 1 4 -8 180.57 6.26
 1 4 -7 135.89 4.42
 1 4 -7 122.24 4.56
 1 4 -6 453.85 12.41
 1 4 -6 509.65 14.43
 1 4 -5 99.33 3.78
 1 4 -5 98.79 3.34
 1 4 -4 410.02 11.37
 1 4 -4 399.16 11.34
 1 4 -4 393.77 10.61
 -1 -4 3 360.26 9.74
 1 4 -3 368.07 10.41
 -1 -4 2 12.99 0.95
 1 4 -2 11.65 1.07
 -1 -4 1 1590.27 40.66
 1 4 -1 1701.52 43.54
 1 4 -1 1690.91 43.86
 -1 -4 0 2.93 0.85
 1 4 0 1.27 0.73
 1 4 0 1.87 0.93
 -1 -4 -1 649.43 17.37
 1 4 1 661.89 17.2
 1 4 1 633.79 17.46
 -1 -4 -2 321.81 9.33
 1 4 2 333.34 8.8
 -1 -4 -3 1.16 0.93
 1 4 3 3.28 1.06
 -1 -4 -4 318.89 9.45
 1 4 4 326.68 10.13
 -1 -4 -5 437.85 12.62
 1 4 5 447.66 13.41
 -1 -4 -6 233.76 7.55
 1 4 6 251.67 8.41
 -1 -4 -7 634.71 17.93
 1 4 7 659.45 18.88
 -1 -4 -8 2.12 1.29
 1 4 8 -1.77 1.39
 -1 -4 -9 566.76 16.58
 1 4 9 554.82 16.49
 -1 -4 -10 126.42 5.24
 -1 -4 -11 98.22 4.59
 -1 -4 -12 372.35 12.14
 -1 -4 -13 3.79 2.28
 -1 -4 -14 285.51 10.19
 -1 -4 -15 70.56 4.34
 -1 -4 -16 167.17 7.26
 -1 -4 -17 230.41 9.14
 -1 -4 -18 1.46 3.07
 -1 -4 -19 104.81 6.1
 -1 -4 -20 46.93 5.09
 1 5 -21 3.04 3.81
 1 5 -20 200.23 8.68
 1 5 -19 40.38 4.23
 1 5 -18 101.5 5.5
 1 5 -17 56.3 3.91
 1 5 -16 0.24 2.02
 1 5 -15 178.86 7.21
 1 5 -14 58.3 3.81
 1 5 -13 39.32 2.95
 1 5 -12 417 13.14
 1 5 -11 2.45 1.85
 1 5 -10 639.25 18.52
 1 5 -9 32.15 2.41
 1 5 -8 98.97 4.18
 1 5 -7 453.8 12.71
 1 5 -7 489.03 14.21
 1 5 -6 59.27 3.88
 1 5 -6 58.47 2.87
 1 5 -5 478.59 13.44
 1 5 -5 469.67 13.45
 1 5 -5 485.94 13.28
 -1 -5 4 287.54 8.13
 1 5 -4 311.65 9.29
 -1 -5 3 29.7 1.57
 1 5 -3 32.18 1.83
 -1 -5 2 440.91 12.07
 1 5 -2 457.11 12.68
 -1 -5 1 3.89 1.06
 1 5 -1 8 1.22
 1 5 -1 4.37 1.33
 -1 -5 0 434.33 12.09
 1 5 0 448.06 12.15
 1 5 0 405.98 11.98
 -1 -5 -1 366.43 10.5
 1 5 1 366.53 9.96
 1 5 1 373.46 11.21
 -1 -5 -2 233.69 7.3
 1 5 2 236.21 6.52
 1 5 2 232.41 7.64
 -1 -5 -3 605.13 16.85
 1 5 3 622.16 16.01
 -1 -5 -4 36.69 2.52
 1 5 4 34.3 2.32
 -1 -5 -5 482.39 14.03
 1 5 5 486.26 14.71
 -1 -5 -6 291.19 9.27
 1 5 6 299.27 10.03
 -1 -5 -7 183.47 6.56
 -1 -5 -8 499.16 14.91
 1 5 8 513.07 15.58
 -1 -5 -9 3.76 1.77
 1 5 9 -1.44 1.62
 -1 -5 -10 243.93 8.61
 1 5 10 258.54 9.08
 -1 -5 -11 180.83 7.01
 -1 -5 -12 0.32 1.6
 -1 -5 -13 325.74 11.27
 -1 -5 -14 41.87 3.51
 -1 -5 -15 172.8 7.42
 -1 -5 -16 132.51 6.42
 -1 -5 -17 11.47 3.44
 -1 -5 -18 124.55 6.67
 -1 -5 -19 17.14 3.83
 1 6 -20 12.28 3.86
 1 6 -19 91.96 5.78
 1 6 -18 60.9 4.64
 1 6 -17 6.37 2.9
 1 6 -15 15.21 2.95
 1 6 -14 164.35 6.8
 1 6 -13 256.46 9.2
 1 6 -11 536.89 16.24
 1 6 -10 52.88 3.29
 1 6 -7 -0.84 1.52
 1 6 -6 470.04 13.75
 1 6 -5 97.17 5.52
 1 6 -5 101.53 4.05
 1 6 -5 91.85 3.38
 -1 -6 4 470.7 13.02
 1 6 -4 496.61 14.14
 -1 -6 3 366.11 10.38
 1 6 -3 388.01 11.25
 -1 -6 2 1.28 1.19
 1 6 -2 0.57 1.1
 1 6 -2 0.64 1.21
 -1 -6 1 695.6 18.83
 1 6 -1 782.67 20.9
 1 6 -1 744.38 20.85
 -1 -6 0 152.58 5.13
 1 6 0 142.56 4.59
 1 6 0 137.69 5.29
 -1 -6 -1 278.27 8.5
 1 6 1 285.33 8.06
 1 6 1 260.78 8.59
 -1 -6 -2 449.5 12.99
 1 6 2 450.29 13.58
 -1 -6 -3 62.49 3.12
 1 6 3 70.73 3.5
 -1 -6 -4 604.64 17.26
 1 6 4 570.17 16.86
 -1 -6 -5 117.66 5.13
 1 6 5 108.12 5.13
 -1 -6 -6 94.36 4.72
 1 6 6 104.3 5.28
 -1 -6 -7 239.36 8.61
 1 6 7 242.67 8.8
 -1 -6 -8 28.64 2.76
 1 6 8 31.65 2.79
 -1 -6 -9 244.69 8.83
 1 6 9 281.22 9.96
 -1 -6 -10 136.17 6.06
 1 6 10 130.53 5.84
 -1 -6 -11 56.08 4.04
 1 6 11 43.95 3.26
 -1 -6 -12 450.14 14.62
 -1 -6 -13 15.75 2.99
 -1 -6 -14 208.29 8.56
 -1 -6 -15 48.27 4.09
 -1 -6 -16 64.14 4.93
 -1 -6 -17 85.79 5.67
 -1 -6 -18 5.68 4.01
 1 7 -18 29.38 4.08
 1 7 -17 112.37 6.08
 1 7 -16 -1.73 2.49
 1 7 -15 162.88 7.1
 1 7 -14 75.22 4.48
 1 7 -13 98.88 5.02
 1 7 -12 220.3 8.26
 1 7 -11 10.4 2.68
 1 7 -10 352.51 11.5
 1 7 -9 86.67 4.2
 1 7 -8 4.07 1.91
 1 7 -7 342.77 10.83
 1 7 -6 30.49 2.34
 1 7 -5 470.39 13.81
 1 7 -4 140.1 5.11
 1 7 -3 304.89 9.27
 1 7 -3 272.93 9.2
 -1 -7 2 322.29 9.57
 1 7 -2 365.89 10.7
 1 7 -2 339.46 10.89
 -1 -7 1 5.65 1.41
 1 7 -1 5.51 1.59
 1 7 -1 7.65 1.79
 -1 -7 0 194.87 6.47
 1 7 0 206.23 7.36
 -1 -7 -1 246.96 7.93
 1 7 1 277.92 9.33
 -1 -7 -2 29.9 2.27
 1 7 2 36.76 2.7
 -1 -7 -3 334.39 10.46
 1 7 3 354.65 11.47
 -1 -7 -4 40.53 2.74
 1 7 4 45.34 3.11
 -1 -7 -5 408.77 12.7
 1 7 5 401.95 13.21
 -1 -7 -6 84.02 4.44
 1 7 6 89.76 5.16
 -1 -7 -7 22.36 2.82
 1 7 7 31.89 3.31
 -1 -7 -8 355.43 12.07
 1 7 8 390.3 13
 -1 -7 -9 33.24 3.42
 -1 -7 -10 189.47 8.15
 1 7 10 202.08 8.14
 -1 -7 -11 174.94 7.9
 1 7 11 197.1 8.04
 -1 -7 -12 3.84 2.92
 -1 -7 -13 156.9 7.78
 -1 -7 -14 31 4.58
 -1 -7 -15 98.79 6.53
 -1 -7 -16 41.56 5.06
 1 8 -17 -2.15 3.04
 1 8 -16 151.81 7.17
 1 8 -15 35.89 3.8
 1 8 -14 104.95 5.68
 1 8 -13 121.72 5.89
 1 8 -12 10.32 2.72
 1 8 -11 142.34 6.19
 1 8 -10 43.4 3.34
 1 8 -9 89.96 4.38
 1 8 -8 220.07 7.91
 1 8 -7 0.76 1.7
 1 8 -6 342.42 10.8
 1 8 -5 29.98 2.63
 1 8 -4 181.76 6.39
 1 8 -4 184.51 7.1
 1 8 -3 181.95 6.3
 1 8 -3 177.49 6.88
 1 8 -2 -1.35 1.33
 -1 -8 0 197.21 6.79
 1 8 0 213.56 7.95
 -1 -8 -1 12.44 2.04
 1 8 1 17.19 2.62
 -1 -8 -2 187.43 6.73
 1 8 2 180.36 7.02
 -1 -8 -3 15.15 2.42
 1 8 3 14.6 2.25
 -1 -8 -4 299.12 9.89
 1 8 4 314.62 10.81
 -1 -8 -5 28.67 2.72
 1 8 5 28.81 3.39
 -1 -8 -6 126.77 5.68
 1 8 6 120.42 6.49
 -1 -8 -7 220.35 8.34
 1 8 7 223.68 9.02
 -1 -8 -8 2.85 2.5
 1 8 8 -0.97 2.51
 -1 -8 -9 155.3 6.97
 1 8 9 154.4 6.93
 -1 -8 -10 142.99 6.92
 1 8 10 130.71 6.34
 -1 -8 -11 6.61 2.8
 1 8 11 17.6 3.77
 -1 -8 -12 149.33 7.49
 1 8 12 144.91 6.76
 -1 -8 -14 124.72 7.56
 -1 -8 -15 42.3 5.73
 1 9 -15 114.76 6.2
 1 9 -14 34.64 4.03
 1 9 -13 30.36 4.04
 1 9 -12 125.58 5.94
 1 9 -11 -5.76 2.26
 1 9 -10 69.66 4.31
 1 9 -9 99.6 4.88
 1 9 -8 11.25 2.54
 1 9 -7 202.25 7.46
 1 9 -6 39.65 3.33
 1 9 -6 38.48 3.27
 1 9 -5 171.93 6.41
 1 9 -5 168.44 6.91
 1 9 -4 143.92 6.23
 1 9 -3 50 3.53
 1 9 -1 25.54 2.9
 1 9 0 110.68 5.23
 1 9 1 210.29 8.09
 1 9 2 2.62 2.6
 -1 -9 -3 271.31 9.3
 1 9 3 283.14 10.29
 -1 -9 -4 7.51 2.41
 1 9 4 9.4 2.54
 -1 -9 -5 153.42 6.44
 1 9 5 174.84 7.95
 -1 -9 -6 102.45 5.02
 1 9 6 110.49 6.57
 -1 -9 -7 2.01 2.26
 1 9 7 5.5 2.81
 -1 -9 -8 119.08 5.97
 1 9 8 133.29 6.59
 -1 -9 -9 97.8 5.55
 1 9 9 100.07 5.68
 -1 -9 -10 54.73 4.51
 1 9 10 66.83 5.12
 -1 -9 -11 76.44 5.45
 1 9 11 90.7 5.51
 -1 -9 -12 -5.73 3.43
 1 9 12 1.11 3.11
 -1 -9 -13 101.53 6.83
 1 10 -14 54.23 4.91
 1 10 -13 52.99 4.85
 1 10 -12 -2.26 2.97
 1 10 -11 126.62 6.22
 1 10 -10 41.58 4.37
 1 10 -9 7.49 3.36
 1 10 -8 217.11 8.18
 1 10 -7 1.1 2.48
 1 10 -6 169.1 7.27
 1 10 -5 23.24 3.3
 1 10 -4 43.55 3.69
 1 10 -3 118.66 5.78
 1 10 -2 5.42 2.85
 1 10 -1 127.38 6.03
 1 10 0 80.53 5.39
 1 10 1 19.74 3.37
 1 10 2 202.19 8.18
 1 10 3 -4.1 2.4
 1 10 4 142.21 6.81
 1 10 5 39.39 4.32
 -1 -10 -6 21.06 3.77
 1 10 6 16.84 4.1
 -1 -10 -7 105.16 5.82
 1 10 7 101.49 6.5
 -1 -10 -8 21.08 4.02
 1 10 8 17.48 3.58
 -1 -10 -9 87.92 5.44
 1 10 9 91.62 5.89
 -1 -10 -10 107.56 6.08
 1 10 10 142.9 7.48
 -1 -10 -11 23.48 3.77
 1 11 -12 61.33 5
 1 11 -11 7.53 3.95
 1 11 -9 108.51 6.27
 1 11 -8 3.7 3.11
 1 11 -7 177.88 8.05
 1 11 -6 -1.23 3.41
 1 11 -5 63.04 4.78
 1 11 -4 43.19 4.03
 1 11 -2 92.02 5.42
 1 11 -1 38.59 4.23
 1 11 0 57.39 4.81
 1 11 1 103.03 5.74
 1 11 2 -4.51 2.96
 1 11 3 150.75 7.26
 1 11 4 2.14 3.49
 1 11 5 31.58 5.28
 1 11 6 94.85 6.77
 1 12 -7 13.49 4.32
 1 12 -6 40.25 4.63
 1 12 -5 -7.21 3
 1 12 -4 5.31 4.35
 1 12 -3 67.05 5.53
 1 12 -2 8.84 4.2
 1 12 -1 108.17 6.49
 1 12 0 37.38 4.76
 1 12 1 23.02 4.89
 1 12 2 69.79 5.5
 1 12 3 3.87 5.1
 2 -12 -6 109.71 6.34
 2 -12 -5 79.43 5.55
 2 -12 -4 8.69 3.79
 2 -12 -3 53.94 4.96
 2 -12 -2 18.84 4.21
 -2 12 -10 58.64 4.93
 2 -11 -9 85.77 6.13
 2 -11 -8 23.01 4.16
 2 -11 -7 109.56 6.19
 2 -11 -6 93.28 5.39
 2 -11 -5 41.22 4.21
 2 -11 -4 74.73 4.61
 2 -11 -3 8.69 2.93
 2 -11 -2 44.53 4.06
 2 -11 -1 99.15 5.19
 2 -11 0 1.32 2.48
 2 -11 1 190.98 7.69
 -2 11 -7 27.41 3.45
 -2 11 -8 43.69 4.38
 -2 11 -9 137.75 6.48
 -2 11 -10 -1.57 3.11
 -2 11 -11 129.99 6.59
 -2 11 -12 8.71 4.04
 -2 11 -13 28.32 4.64
 2 -10 -12 -4.98 2.69
 2 -10 -11 11.63 3.62
 2 -10 -10 105.21 5.94
 2 -10 -9 0.32 3.35
 2 -10 -8 165.09 7.29
 2 -10 -7 109.6 5.77
 2 -10 -6 87.38 4.89
 2 -10 -5 103.73 5.36
 2 -10 -4 -0.15 2.8
 2 -10 -3 101.67 5.01
 2 -10 -2 74.24 4.17
 2 -10 -1 51.23 3.55
 2 -10 0 246.61 9.1
 2 -10 1 3.27 2.75
 2 -10 2 182.71 7.15
 2 -10 3 46.33 3.29
 -2 10 -4 35.34 3.35
 -2 10 -4 38.11 3.22
 2 -10 4 27.99 3.28
 -2 10 -5 142.04 11.01
 -2 10 -5 120.77 5.29
 -2 10 -5 116.35 5.38
 -2 10 -5 100.2 5.04
 -2 10 -6 14.45 2.66
 -2 10 -7 74.07 4.44
 -2 10 -8 196.37 7.7
 -2 10 -9 61.34 4.14
 -2 10 -10 152.17 6.71
 -2 10 -11 2.67 3.12
 -2 10 -12 84.08 5.01
 -2 10 -13 24.07 3.92
 -2 10 -14 -1.23 3.43
 2 -9 -14 85.49 5.59
 2 -9 -13 19.25 4.12
 2 -9 -12 79.51 5.19
 2 -9 -11 97.39 5.56
 2 -9 -10 2.96 2.79
 2 -9 -9 277.86 10.27
 2 -9 -8 4.59 2.64
 2 -9 -7 199.22 7.9
 2 -9 -6 62.16 4.01
 2 -9 -5 -2.12 1.99
 2 -9 -4 130.82 5.76
 2 -9 -3 72.89 4.11
 2 -9 -2 158.44 6.33
 2 -9 -1 229.42 8.2
 -2 9 0 11.34 2.49
 2 -9 0 11.75 2.47
 -2 9 -1 410.67 12.74
 2 -9 1 386.99 12.34
 -2 9 -2 10.57 2.27
 2 -9 2 15.41 2.59
 -2 9 -3 59.42 3.32
 2 -9 3 56.89 3.27
 -2 9 -4 99.51 4.57
 2 -9 4 87.8 4.24
 -2 9 -5 6.67 6.3
 -2 9 -5 1.41 2.38
 -2 9 -6 109.37 8.99
 -2 9 -6 110.87 4.95
 -2 9 -6 98.6 4.95
 -2 9 -7 170.8 11.15
 -2 9 -7 172.37 6.75
 -2 9 -7 187.55 7.94
 -2 9 -8 114.49 5.23
 -2 9 -9 344.06 11.58
 -2 9 -10 13.83 2.77
 -2 9 -11 213.46 8.29
 -2 9 -12 30.65 3.69
 -2 9 -13 13.96 3.49
 -2 9 -14 85.76 5.21
 -2 9 -15 6.86 3.45
 -2 9 -16 68.24 4.92
 2 -8 -16 73.01 5.5
 2 -8 -15 99.78 5.92
 2 -8 -14 6.28 3.48
 2 -8 -13 174.5 7.86
 2 -8 -12 91.51 5.24
 2 -8 -11 13.22 2.65
 2 -8 -10 226.3 8.77
 2 -8 -9 4.66 2.35
 2 -8 -8 343.05 11.63
 2 -8 -7 29.61 2.69
 2 -8 -6 50.19 3.37
 2 -8 -5 164.95 6.56
 2 -8 -4 83.03 4.16
 -2 8 3 184.64 6.6
 2 -8 -3 185.22 6.93
 -2 8 2 239.38 7.97
 2 -8 -2 257.22 8.79
 -2 8 1 125.43 4.89
 2 -8 -1 118.17 5.04
 -2 8 0 482.76 14.24
 2 -8 0 451.75 13.75
 -2 8 -1 42.61 2.64
 2 -8 1 31.89 2.66
 -2 8 -2 298.96 9.51
 2 -8 2 293.98 9.61
 2 -8 3 205 7.23
 2 -8 4 19.91 2.23
 -2 8 -5 210.96 9.81
 -2 8 -5 191.46 6.98
 -2 8 -6 17.29 5.19
 -2 8 -6 21.82 2.58
 -2 8 -6 22.96 2.56
 -2 8 -7 258.61 11.69
 -2 8 -7 271.63 9.75
 -2 8 -8 208.78 9.28
 -2 8 -8 209.97 7.69
 -2 8 -8 206.45 8.06
 -2 8 -9 29.09 4.97
 -2 8 -9 19.95 2.67
 -2 8 -10 427.55 14.44
 -2 8 -11 14.31 2.78
 -2 8 -12 65.59 4.18
 -2 8 -13 81.17 4.75
 -2 8 -14 1.16 2.88
 -2 8 -15 141.11 6.6
 -2 8 -16 29.64 3.65
 -2 8 -17 98.89 5.66
 -2 8 -18 123.31 6.65
 2 -7 -17 109.37 6.45
 2 -7 -16 41.66 4.43
 2 -7 -15 5.32 3.02
 2 -7 -14 177.64 7.97
 2 -7 -13 64.12 4.65
 2 -7 -12 137.88 6.52
 2 -7 -11 256.48 9.47
 2 -7 -10 25.47 2.79
 2 -7 -9 384.02 12.57
 2 -7 -8 43.58 3
 2 -7 -7 408.02 12.93
 -2 7 6 103.56 4.36
 2 -7 -6 96.76 4.57
 -2 7 5 36.73 2.78
 2 -7 -5 38.04 2.78
 -2 7 4 406.47 12.3
 2 -7 -4 357.4 11.32
 -2 7 3 191.44 6.53
 2 -7 -3 179.24 6.53
 -2 7 2 201.85 6.71
 2 -7 -2 203.49 7.1
 -2 7 1 503.76 14.45
 2 -7 -1 468.6 13.93
 -2 7 0 30.22 2.06
 2 -7 0 26.35 2.06
 -2 7 -1 748.59 20.6
 2 -7 1 723.26 20.3
 2 -7 2 53.4 2.9
 2 -7 3 146.45 5.49
 2 -7 4 130.85 5.07
 -2 7 -5 25.12 4.46
 -2 7 -5 16.11 1.73
 -2 7 -6 250.61 10.41
 -2 7 -6 240.02 8.45
 -2 7 -7 312.4 11.32
 -2 7 -7 320.45 10.62
 -2 7 -8 233.75 10.02
 -2 7 -8 215.99 7.74
 -2 7 -8 215.52 7.84
 -2 7 -9 595.3 18.39
 -2 7 -9 574.22 17.14
 -2 7 -10 0.63 2.4
 -2 7 -10 1.33 2.07
 -2 7 -11 233.72 9.08
 -2 7 -11 197.16 7.53
 -2 7 -12 66.52 4.65
 -2 7 -12 48.23 3.53
 -2 7 -13 14.78 2.75
 -2 7 -14 162.32 6.95
 -2 7 -15 8.37 3.05
 -2 7 -16 239.41 9.38
 -2 7 -17 62.88 4.46
 -2 7 -18 50.43 4.43
 -2 7 -19 84.46 6
 2 -6 -18 224.58 9.88
 2 -6 -17 25.24 4.3
 2 -6 -16 33.18 4.21
 2 -6 -15 123.73 6.47
 2 -6 -14 0.24 2.51
 2 -6 -13 145.32 6.86
 2 -6 -12 194.1 7.78
 2 -6 -11 8.95 2.3
 2 -6 -10 526.52 16.19
 2 -6 -9 35.19 2.78
 -2 6 8 579 16.4
 2 -6 -8 535.34 16.07
 -2 6 7 76.54 3.43
 2 -6 -7 70.77 3.76
 -2 6 6 140.82 5.08
 2 -6 -6 129.24 5.22
 -2 6 5 237.69 7.65
 2 -6 -5 229.73 7.8
 -2 6 4 129.58 4.93
 2 -6 -4 135.58 5.21
 -2 6 3 398.72 11.54
 2 -6 -3 400.04 12.03
 -2 6 2 589.86 16.32
 2 -6 -2 587.65 16.72
 -2 6 1 127.04 4.44
 2 -6 -1 119.48 4.56
 -2 6 0 513.57 14.31
 2 -6 0 506.96 14.56
 2 -6 1 23.94 2.05
 2 -6 2 228.91 7.43
 2 -6 3 329.18 10.05
 -2 6 -4 11.73 4.42
 -2 6 -4 14.27 1.98
 -2 6 -5 552.54 16.71
 -2 6 -5 524.29 15.22
 -2 6 -6 158.49 7.66
 -2 6 -6 153.13 6.1
 -2 6 -7 759.6 21.82
 -2 6 -7 742.89 21.1
 -2 6 -8 81.61 5
 -2 6 -9 8.62 2.29
 -2 6 -9 11.83 2.23
 -2 6 -10 234.36 8.78
 -2 6 -10 254.65 8.79
 -2 6 -11 67.26 4.45
 -2 6 -11 54.71 3.49
 -2 6 -12 46.37 3.84
 -2 6 -12 42.78 3.28
 -2 6 -13 278.82 10.07
 -2 6 -13 273.97 9.7
 -2 6 -14 -0.98 2.57
 -2 6 -14 2.39 2.26
 -2 6 -15 295.31 10.49
 -2 6 -16 45.63 3.73
 -2 6 -17 115.86 5.83
 -2 6 -18 113.08 5.87
 -2 6 -19 1.42 3.29
 -2 6 -20 57.48 5.2
 2 -5 -20 1.46 3.58
 2 -5 -19 201.27 9.15
 2 -5 -18 3.4 2.9
 2 -5 -17 129.51 6.89
 2 -5 -16 80.94 5.27
 2 -5 -15 0.68 2.38
 2 -5 -14 354.53 12.25
 2 -5 -13 174.59 7.36
 2 -5 -12 188.61 7.52
 2 -5 -11 615.9 18.36
 2 -5 -10 13.9 2.19
 2 -5 -9 458.91 14
 2 -5 -8 24.12 2.26
 2 -5 -7 199.4 7.01
 2 -5 -7 181.77 5.72
 -2 5 6 306.11 9.04
 2 -5 -6 282.04 9.03
 2 -5 -6 268.67 7.89
 -2 5 5 30.53 1.87
 2 -5 -5 35.04 2.22
 2 -5 -5 35.88 1.87
 -2 5 4 879.48 23.47
 2 -5 -4 849.71 23.2
 -2 5 3 397.53 11.2
 2 -5 -3 405.78 11.92
 -2 5 2 346.82 9.84
 2 -5 -2 343.66 10.27
 -2 5 1 423.37 11.73
 2 -5 -1 397.35 11.57
 -2 5 0 1.88 0.84
 2 -5 1 302.7 9.11
 2 -5 2 209.55 6.73
 2 -5 3 83.1 3.39
 -2 5 -4 700.49 19.77
 -2 5 -4 691.21 19.08
 -2 5 -5 64.85 4.98
 -2 5 -5 66.32 3.34
 -2 5 -6 650.03 18.78
 -2 5 -6 637.71 18.12
 -2 5 -7 437.65 13.54
 -2 5 -8 162.5 6.62
 -2 5 -9 233.52 8.5
 -2 5 -10 47.85 3.6
 -2 5 -10 38.97 2.67
 -2 5 -11 195.39 7.58
 -2 5 -11 183.27 6.87
 -2 5 -12 346.23 11.54
 -2 5 -12 310.7 10.36
 -2 5 -13 67.09 4.25
 -2 5 -13 64.94 3.82
 -2 5 -14 414.42 13.56
 -2 5 -14 383.64 12.51
 -2 5 -15 64.73 4.87
 -2 5 -15 55.95 3.75
 -2 5 -16 273.94 10.62
 -2 5 -16 242.45 9.03
 -2 5 -17 134.31 6.87
 -2 5 -17 113.45 5.62
 -2 5 -18 27.65 3.22
 -2 5 -19 101.66 5.56
 -2 5 -20 28.17 4.18
 -2 5 -21 79.37 5.57
 2 -4 -21 15.51 4.25
 2 -4 -20 353.29 13.46
 2 -4 -19 4.03 3.36
 2 -4 -18 132.67 7.07
 2 -4 -17 52.76 4.7
 2 -4 -16 24.79 3.48
 2 -4 -15 286.15 10.52
 2 -4 -14 32.14 3.29
 2 -4 -13 254.73 9.38
 2 -4 -12 187.17 7.4
 2 -4 -11 29.05 2.82
 2 -4 -10 259.38 8.92
 2 -4 -9 14.28 1.82
 2 -4 -9 15.62 1.97
 2 -4 -8 420.75 12.66
 2 -4 -8 373.2 10.93
 2 -4 -7 463.9 13.57
 2 -4 -7 447.21 12.71
 2 -4 -6 29.12 2.06
 2 -4 -6 22.5 1.65
 -2 4 5 1395.31 36.01
 2 -4 -5 1416.28 37.21
 -2 4 4 291.54 8.27
 2 -4 -4 287.57 8.73
 2 -4 -4 272.92 7.99
 -2 4 3 374.4 10.38
 2 -4 -3 356.29 10.4
 2 -4 -3 328.16 9.34
 -2 4 2 487.86 13.07
 2 -4 -2 451.16 12.73
 -2 4 1 53.29 1.99
 2 -4 -1 54.27 2.4
 2 -4 0 502.4 13.95
 2 -4 1 193.22 6.09
 2 -4 2 552.06 15.23
 -2 4 -3 843.54 22.91
 -2 4 -3 836.62 22.43
 -2 4 -4 6.23 2.77
 -2 4 -4 9.97 1.36
 -2 4 -5 1127.47 30.21
 -2 4 -5 1095.46 29.29
 -2 4 -6 180.7 6.76
 -2 4 -7 527.85 15.59
 -2 4 -8 397.97 12.45
 -2 4 -10 199.44 7.43
 -2 4 -10 214.72 7.43
 -2 4 -11 223.33 8.13
 -2 4 -11 226.15 7.82
 -2 4 -12 173.27 6.87
 -2 4 -12 161.88 6.18
 -2 4 -13 479.77 15.1
 -2 4 -13 434.12 13.5
 -2 4 -14 8.17 3.24
 -2 4 -14 0.81 2.02
 -2 4 -15 454.85 14.96
 -2 4 -15 435.13 13.84
 -2 4 -16 103.53 5.65
 -2 4 -16 93.84 4.71
 -2 4 -17 92.32 5.28
 -2 4 -17 88.12 4.77
 -2 4 -18 123.05 6.29
 -2 4 -18 105.84 5.34
 -2 4 -19 -2.45 2.83
 -2 4 -19 -0.1 3.09
 -2 4 -20 72.89 4.93
 -2 4 -21 64.98 5.09
 2 -3 -21 120.74 7.22
 2 -3 -20 3.84 3.71
 2 -3 -19 245.38 10.07
 2 -3 -18 39.61 4.09
 2 -3 -17 47.51 3.77
 2 -3 -16 345.08 11.77
 2 -3 -15 8.77 2.35
 2 -3 -14 610 18.18
 2 -3 -13 158.57 6.37
 2 -3 -12 238.61 8.39
 2 -3 -12 217.03 7.34
 2 -3 -11 483.56 14.48
 2 -3 -11 430.17 12.66
 2 -3 -10 12.57 1.8
 2 -3 -10 19.13 1.95
 2 -3 -9 601.61 17.16
 2 -3 -9 540.44 15.14
 2 -3 -8 134.41 5.16
 2 -3 -8 123.27 4.42
 2 -3 -7 20.27 1.76
 2 -3 -7 20.21 1.56
 2 -3 -6 1564.92 40.77
 2 -3 -6 1413.57 36.8
 2 -3 -5 12.85 1.29
 2 -3 -5 11.29 1.22
 2 -3 -4 923.26 24.47
 2 -3 -4 1006.19 26.49
 -2 3 3 245.14 6.7
 2 -3 -3 229.42 6.92
 2 -3 -3 257.35 7.59
 -2 3 2 310.56 8.32
 2 -3 -2 303.55 8.69
 -2 3 1 369.33 9.71
 2 -3 -1 352.74 9.95
 2 -3 -1 365.82 10.21
 2 -3 0 32.23 1.6
 2 -3 1 963.08 25.28
 2 -3 2 642.44 17.3
 -2 3 -3 2.17 1.95
 -2 3 -3 2.05 0.85
 -2 3 -4 799.04 21.67
 -2 3 -4 785.47 21.22
 -2 3 -5 498.65 14.38
 -2 3 -6 1002.95 27.21
 -2 3 -7 330.65 10.45
 -2 3 -8 306.6 9.95
 -2 3 -9 544.02 16.03
 -2 3 -10 3.52 1.75
 -2 3 -10 3.87 1.35
 -2 3 -11 174.84 6.73
 -2 3 -12 466.71 14.6
 -2 3 -12 455.53 13.7
 -2 3 -13 62.47 4.8
 -2 3 -13 65.29 3.5
 -2 3 -14 505.17 15.87
 -2 3 -14 488.64 14.85
 -2 3 -15 51.82 3.85
 -2 3 -15 50.04 3.19
 -2 3 -16 213.08 8.41
 -2 3 -16 220.7 8.11
 -2 3 -17 162.36 7.16
 -2 3 -17 134.14 5.81
 -2 3 -18 0.09 2.23
 -2 3 -18 1.85 2.35
 -2 3 -19 134.03 6.68
 -2 3 -19 120.28 6.08
 -2 3 -20 32.94 4.57
 -2 3 -20 33.39 4.4
 2 -2 -20 198.92 8.36
 2 -2 -19 5.91 3.21
 2 -2 -18 117.12 5.82
 2 -2 -17 180.84 7.29
 2 -2 -16 10.53 2.69
 2 -2 -15 382.92 12.16
 2 -2 -14 6.99 1.73
 2 -2 -14 9.88 2.15
 2 -2 -13 471.2 14.11
 2 -2 -13 421.74 12.56
 2 -2 -12 357.72 11.05
 2 -2 -12 338.56 10.29
 2 -2 -11 134.96 5.12
 2 -2 -11 124.3 4.59
 2 -2 -10 697.72 19.37
 2 -2 -10 620.68 17.19
 2 -2 -9 99.48 4.01
 2 -2 -9 91.69 3.5
 2 -2 -8 290.67 8.86
 2 -2 -8 249.02 7.57
 2 -2 -7 329.61 9.73
 2 -2 -7 277.51 8.26
 2 -2 -6 83.85 3.26
 2 -2 -6 77.63 3.13
 2 -2 -5 1854.47 47.62
 2 -2 -5 1763.36 45.33
 2 -2 -4 202.91 6.1
 2 -2 -4 197.19 6.03
 2 -2 -3 926.37 24.18
 2 -2 -3 903.27 23.77
 2 -2 -2 779.82 20.45
 2 -2 -2 789.19 20.88
 2 -2 -1 6.41 0.74
 2 -2 -1 6.18 0.76
 2 -2 0 1506.68 38.63
 2 -2 0 1468.55 37.77
 2 -2 1 109.93 3.6
 -2 2 -2 734.43 19.58
 -2 2 -2 750.96 19.9
 -2 2 -3 1125.67 29.53
 -2 2 -3 1126.02 29.49
 -2 2 -4 24 2.13
 -2 2 -5 1421.37 37.39
 -2 2 -6 2.7 1.59
 -2 2 -7 136.35 5.23
 -2 2 -8 239.96 8.02
 -2 2 -9 15.51 1.87
 -2 2 -10 343.8 11.05
 -2 2 -10 338.1 10.27
 -2 2 -11 531.97 16.09
 -2 2 -11 545.97 15.66
 -2 2 -12 159.7 6.63
 -2 2 -12 146.23 5.45
 -2 2 -13 579.29 17.48
 -2 2 -13 561.2 16.32
 -2 2 -14 2.44 1.87
 -2 2 -14 -3.25 1.48
 -2 2 -15 330.98 11.37
 -2 2 -15 290 9.61
 -2 2 -16 113.24 5.69
 -2 2 -16 85.06 4.18
 -2 2 -17 48.4 3.9
 -2 2 -17 31.81 3.12
 -2 2 -18 248.54 9.6
 -2 2 -18 198.11 7.74
 -2 2 -19 19.99 3.94
 -2 2 -20 211.14 8.96
 -2 2 -21 89.47 5.62
 -2 2 -22 29.57 4.58
 2 -1 -19 139.61 6.29
 2 -1 -18 116.01 5.53
 2 -1 -17 92.98 4.55
 2 -1 -16 404.22 12.67
 2 -1 -16 377.87 11.97
 2 -1 -15 63.22 3.49
 2 -1 -15 47.71 3.22
 2 -1 -14 586.68 17.03
 2 -1 -14 542.78 15.92
 2 -1 -13 224.52 7.56
 2 -1 -13 194.21 6.81
 2 -1 -12 129.25 4.88
 2 -1 -12 126.55 4.9
 2 -1 -11 480.59 13.82
 2 -1 -11 457.82 13.32
 2 -1 -10 -0.31 0.99
 2 -1 -10 -2.4 1.03
 2 -1 -9 247.17 7.57
 2 -1 -9 244.28 7.61
 2 -1 -8 192.22 6.05
 2 -1 -8 169.54 5.53
 2 -1 -7 5.61 1
 2 -1 -7 3.41 0.96
 2 -1 -6 1548.99 39.84
 2 -1 -6 1416.07 36.68
 2 -1 -5 5.41 0.81
 2 -1 -5 6.48 0.88
 2 -1 -4 2108.7 53.58
 2 -1 -4 2007.71 51.3
 2 -1 -3 184.45 5.32
 2 -1 -3 163.11 5.03
 2 -1 -2 131.93 3.93
 2 -1 -2 128.3 4.11
 2 -1 -1 256.85 7.38
 2 -1 -1 247.27 6.38
 2 -1 0 391.13 10.5
 2 -1 0 402.67 11.02
 2 -1 0 371.62 9.61
 -2 1 -1 471.48 12.79
 -2 1 -1 468.65 12.61
 2 -1 1 470.51 12.69
 -2 1 -2 395.87 11.07
 2 -1 2 417.82 11.33
 -2 1 -3 72.36 3.01
 -2 1 -4 485.21 13.68
 -2 1 -5 335.58 10.02
 -2 1 -6 642.07 17.87
 -2 1 -7 576.82 16.37
 -2 1 -8 0.81 1.24
 -2 1 -9 1107.7 30.07
 -2 1 -10 311.55 10.22
 -2 1 -10 305.09 9.22
 -2 1 -11 530.67 15.82
 -2 1 -11 506.4 14.43
 -2 1 -12 401.89 12.7
 -2 1 -12 408.62 12.12
 -2 1 -13 2.04 1.93
 -2 1 -13 6.43 1.94
 -2 1 -14 439.59 13.96
 -2 1 -14 427.17 12.84
 -2 1 -15 15.49 2.65
 -2 1 -15 11.51 2.21
 -2 1 -16 110.71 5.51
 -2 1 -16 89.84 4.21
 -2 1 -17 171.77 7.34
 -2 1 -18 0.25 2.7
 -2 1 -19 273.35 10.42
 -2 1 -20 89.98 5.73
 -2 1 -21 80.51 5.8
 -2 1 -22 125.82 7.07
 2 0 -18 90.8 4.75
 2 0 -17 308.69 10.16
 2 0 -17 269.79 9.51
 2 0 -16 22.89 2.29
 2 0 -16 15.51 2.42
 2 0 -15 598.49 17.27
 2 0 -15 587.47 17.3
 2 0 -14 128.95 4.96
 2 0 -14 117.25 4.85
 2 0 -13 230.95 7.54
 2 0 -13 234.87 8
 2 0 -12 341.51 10.24
 2 0 -12 314.21 9.9
 2 0 -11 6.38 1.45
 2 0 -11 6.68 1.8
 2 0 -10 754.51 20.33
 2 0 -10 676.6 18.79
 2 0 -9 224.54 6.8
 2 0 -9 225.98 7.17
 2 0 -8 370.85 10.37
 2 0 -8 365.35 10.65
 2 0 -7 1175.37 30.38
 2 0 -7 1085.54 28.61
 2 0 -6 22.97 1.26
 2 0 -6 21.44 1.4
 2 0 -5 798.83 20.68
 2 0 -5 783.46 20.78
 2 0 -4 788.55 20.29
 2 0 -4 781.16 20.61
 2 0 -3 313.5 8.31
 2 0 -3 281.66 7.98
 2 0 -2 560.78 14.47
 2 0 -2 523.28 13.99
 -2 0 1 523.79 13.66
 -2 0 1 531.51 13.79
 2 0 -1 549.49 14.6
 2 0 -1 578.12 14.96
 -2 0 0 2638.82 66.7
 -2 0 0 2643 66.8
 2 0 0 2926.11 74.04
 2 0 1 519.65 13.84
 2 0 1 514.22 13.66
 2 0 2 501.2 13.34
 2 0 2 491.77 13.22
 -2 0 -3 1535.99 39.72
 2 0 3 1623.58 41.69
 -2 0 -4 0.36 0.9
 -2 0 -5 913 24.4
 -2 0 -6 149.86 5.49
 -2 0 -7 223.99 7.42
 -2 0 -8 778.48 21.52
 -2 0 -9 70.96 3.58
 -2 0 -10 516.64 15.27
 -2 0 -10 478.82 13.39
 -2 0 -11 375.3 11.85
 -2 0 -11 360.26 10.52
 -2 0 -12 132.96 5.6
 -2 0 -12 123.31 4.54
 -2 0 -13 228.66 8.32
 -2 0 -13 208.4 6.87
 -2 0 -14 7.72 2.59
 -2 0 -14 5.49 1.54
 -2 0 -15 375.09 12.49
 -2 0 -16 194.37 7.84
 -2 0 -17 19.83 3.04
 -2 0 -18 403.84 13.78
 -2 0 -19 97.77 5.73
 -2 0 -20 176.97 8.01
 -2 0 -21 72.28 5.53
 -2 0 -22 -0.54 4.21
 2 1 -20 2.47 3.04
 2 1 -19 97.56 5.22
 2 1 -18 219.19 8.28
 2 1 -17 69.68 4.04
 2 1 -16 417.56 13.32
 2 1 -15 4.58 1.82
 2 1 -14 264.08 8.38
 2 1 -14 232.36 8.12
 2 1 -13 164.46 5.65
 2 1 -13 154.81 5.97
 2 1 -12 26.72 1.99
 2 1 -12 25.38 2.2
 2 1 -11 635.5 17.32
 2 1 -11 633.64 17.99
 2 1 -10 11.95 1.27
 2 1 -10 18.42 1.91
 2 1 -9 806.13 21.25
 2 1 -9 794.62 21.73
 2 1 -8 564.78 15.03
 2 1 -8 568.66 15.89
 2 1 -7 225.43 6.35
 2 1 -7 205.65 6.54
 2 1 -6 1230.51 31.37
 2 1 -6 1222.62 32.01
 2 1 -5 41.82 1.52
 2 1 -5 40.54 1.94
 2 1 -4 698.35 17.75
 2 1 -4 677.27 18.08
 2 1 -3 492.59 12.51
 2 1 -3 511.08 13.8
 -2 -1 2 170.6 4.59
 2 1 -2 195.17 5.73
 2 1 -1 584.45 15.43
 2 1 -1 631.15 16.6
 -2 -1 0 258.13 7.05
 2 1 0 254.27 7.12
 2 1 0 276.46 7.75
 -2 -1 -1 1317.66 33.73
 2 1 1 1381.76 35.31
 2 1 1 1355.48 34.93
 -2 -1 -2 771.8 20.27
 2 1 2 842.55 21.81
 2 1 2 824.67 21.84
 -2 -1 -3 167.14 5.27
 2 1 3 179 5.1
 2 1 3 188.1 5.98
 -2 -1 -4 705.58 18.96
 2 1 4 694.76 18.86
 -2 -1 -5 83.11 3.33
 2 1 5 85.33 3.4
 -2 -1 -6 377.81 11.05
 2 1 6 389.77 11.44
 -2 -1 -7 753.91 20.71
 -2 -1 -8 -0.73 1.04
 -2 -1 -9 811.84 22.54
 -2 -1 -9 875.55 22.99
 -2 -1 -10 426.73 13.02
 -2 -1 -10 410.94 11.45
 -2 -1 -11 294.51 9.77
 -2 -1 -11 295.68 8.66
 -2 -1 -12 150.25 6.09
 -2 -1 -12 143.37 4.87
 -2 -1 -13 3.08 1.86
 -2 -1 -14 417.91 13.49
 -2 -1 -15 27.22 3.29
 -2 -1 -16 154.82 6.81
 -2 -1 -17 400.76 13.59
 -2 -1 -18 3.74 2.82
 -2 -1 -19 163.6 7.68
 -2 -1 -20 68.54 5.31
 -2 -1 -21 50.03 4.95
 2 2 -22 131.49 7.06
 2 2 -21 1.04 2.94
 2 2 -20 139.98 6.65
 2 2 -19 39.81 3.81
 2 2 -18 143.4 6.41
 2 2 -17 294.61 10.34
 2 2 -16 31.6 2.9
 2 2 -15 429.72 13.59
 2 2 -14 83.33 4.16
 2 2 -13 80.31 3.96
 2 2 -12 490.14 13.67
 2 2 -12 480.17 14.38
 2 2 -11 30.14 1.71
 2 2 -11 27.22 2.21
 2 2 -10 580.2 15.58
 2 2 -10 561.9 16.16
 2 2 -9 320.48 8.88
 2 2 -9 317.5 9.78
 2 2 -8 248.67 6.91
 2 2 -8 257.34 8.1
 2 2 -7 596.8 15.48
 2 2 -7 567.05 15.83
 2 2 -6 46.44 1.51
 2 2 -6 46.98 2.25
 2 2 -5 690.65 17.45
 2 2 -5 716.98 19.33
 2 2 -4 298.1 8.63
 2 2 -3 177.65 5.46
 -2 -2 2 1256.79 31.61
 2 2 -2 1329.2 34.25
 -2 -2 1 95.32 2.75
 2 2 -1 93 3.06
 2 2 -1 89.56 3.17
 -2 -2 0 540.99 14.11
 2 2 0 521.7 13.8
 2 2 0 496.15 13.57
 -2 -2 -1 231.14 6.53
 2 2 1 245.44 6.83
 2 2 1 218.89 6.67
 -2 -2 -2 218.95 6.39
 2 2 2 219.76 6.12
 2 2 2 219.23 6.77
 -2 -2 -3 753.93 20.02
 2 2 3 807.3 20.79
 2 2 3 767.63 20.84
 -2 -2 -4 7.96 1.12
 2 2 4 4.13 1.13
 -2 -2 -5 393.43 11.32
 2 2 5 429.72 12.58
 -2 -2 -6 277.24 8.56
 2 2 6 273.63 8.7
 -2 -2 -7 38.48 2.29
 -2 -2 -8 648.11 18.38
 -2 -2 -8 620.81 16.23
 -2 -2 -9 48.04 2.92
 -2 -2 -9 35.19 1.59
 -2 -2 -10 444.83 13.55
 -2 -2 -11 278.3 9.45
 -2 -2 -12 72.24 3.99
 -2 -2 -13 190.86 7.39
 -2 -2 -14 50.92 3.7
 -2 -2 -15 170.23 7.15
 -2 -2 -16 306.32 11.04
 -2 -2 -17 6.24 3.22
 -2 -2 -18 241.03 9.6
 -2 -2 -19 69.2 4.88
 -2 -2 -20 96.54 5.82
 -2 -2 -21 50.53 4.99
 2 3 -22 7.14 3.94
 2 3 -21 110.51 6.24
 2 3 -20 19.17 3.3
 2 3 -19 130.85 6.21
 2 3 -18 69.2 4.44
 2 3 -17 75.1 4.47
 2 3 -16 446.24 14.29
 2 3 -15 2.35 1.93
 2 3 -14 151.62 6.15
 2 3 -12 2.16 1.73
 2 3 -11 457.16 13.79
 2 3 -10 60.37 3.14
 2 3 -9 573.06 16.43
 2 3 -8 422.13 11.14
 2 3 -8 420.19 12.4
 2 3 -7 182.57 4.98
 2 3 -7 187.12 6.25
 2 3 -6 687.19 18.85
 2 3 -5 109.33 3.99
 2 3 -4 298.35 8.77
 -2 -3 3 549.47 13.99
 2 3 -3 594.6 16.11
 -2 -3 2 105.67 3.02
 2 3 -2 111.03 3.72
 -2 -3 1 630.12 16.35
 2 3 -1 685.56 18.12
 2 3 -1 662.3 18.01
 -2 -3 0 78.6 2.6
 2 3 0 77.74 2.64
 -2 -3 -1 197.53 5.78
 2 3 1 204.78 5.79
 2 3 1 198.8 6.38
 -2 -3 -2 585.3 15.73
 2 3 2 569.69 14.88
 2 3 2 549.52 15.44
 -2 -3 -3 26.42 1.59
 2 3 3 27.22 1.18
 2 3 3 25.17 1.81
 -2 -3 -4 910.82 24.27
 2 3 4 929.05 23.6
 2 3 4 901.54 24.66
 -2 -3 -5 536.22 15.05
 2 3 5 551.86 16.01
 -2 -3 -6 136.48 4.98
 2 3 6 148.33 5.67
 -2 -3 -7 767.08 21.23
 2 3 7 752.44 21.27
 -2 -3 -8 36.22 2.44
 -2 -3 -9 636.49 18.35
 2 3 9 652.94 19.03
 -2 -3 -10 128.67 5.34
 -2 -3 -11 176.75 6.78
 -2 -3 -12 304.87 10.4
 -2 -3 -13 0.85 2.2
 -2 -3 -14 218.07 8.38
 -2 -3 -15 155.53 6.96
 -2 -3 -16 99.06 5.42
 -2 -3 -17 346.1 12.42
 -2 -3 -19 154.79 7.65
 -2 -3 -20 59.66 5.3
 2 4 -21 18.96 4.38
 2 4 -20 97.93 5.6
 2 4 -19 76.22 4.98
 2 4 -18 137.21 6.48
 2 4 -17 157.37 6.9
 2 4 -16 -2.24 2.21
 2 4 -15 397.66 13.11
 2 4 -14 146.62 6.22
 2 4 -13 2.63 1.82
 2 4 -12 258.89 8.92
 2 4 -11 32.53 2.66
 2 4 -10 335.76 10.69
 2 4 -9 132.45 5.14
 2 4 -8 229.51 7.62
 2 4 -7 708.79 19.73
 2 4 -6 54.81 2.62
 2 4 -5 405.28 10.61
 2 4 -5 425.12 12.26
 2 4 -4 497.36 13.17
 2 4 -4 480.16 12.49
 -2 -4 3 1.26 0.68
 2 4 -3 6.43 1.2
 -2 -4 2 1154.87 29.55
 2 4 -2 1149.46 30.03
 2 4 -2 1150.59 30.6
 -2 -4 1 2.75 0.89
 2 4 -1 1.19 0.9
 2 4 -1 5.01 1.1
 -2 -4 0 630.06 16.76
 2 4 0 688.39 18.17
 2 4 0 654.25 18.18
 -2 -4 -1 266.93 7.74
 2 4 1 284.09 7.87
 2 4 1 264.05 8.37
 -2 -4 -2 125.81 4.24
 2 4 2 132.88 3.91
 2 4 2 138.77 5.14
 -2 -4 -3 796.74 21.41
 2 4 3 783.65 20.14
 2 4 3 784.31 21.79
 -2 -4 -4 63.15 2.85
 2 4 4 75.88 2.19
 2 4 4 70.91 3.57
 -2 -4 -5 476.17 13.7
 2 4 5 489.62 14.8
 -2 -4 -6 384.9 11.56
 2 4 6 420.71 13.09
 -2 -4 -7 36.59 2.45
 2 4 7 44.58 2.94
 -2 -4 -8 414.7 12.67
 2 4 8 407.42 12.88
 -2 -4 -9 42.19 2.9
 2 4 9 40.51 2.96
 -2 -4 -10 356.97 11.56
 2 4 10 362.71 11.9
 -2 -4 -11 157.05 6.47
 -2 -4 -12 2.4 2.15
 -2 -4 -13 323.31 11.17
 -2 -4 -14 66.92 4.27
 -2 -4 -15 77.17 4.82
 -2 -4 -16 312.25 11.44
 -2 -4 -17 29.7 3.78
 -2 -4 -18 171.72 7.96
 -2 -4 -19 21.35 4.34
 2 5 -20 41.06 4.63
 2 5 -19 93.81 5.75
 2 5 -18 62.89 4.4
 2 5 -17 26.97 3.13
 2 5 -16 192.19 7.78
 2 5 -15 22.65 3.15
 2 5 -13 404.26 13.09
 2 5 -11 479.37 14.69
 2 5 -10 103.45 4.54
 2 5 -9 345.29 10.94
 2 5 -8 325.07 10.28
 2 5 -7 17.5 1.95
 2 5 -6 499.18 14.43
 2 5 -5 279.96 8.71
 2 5 -4 320 9.59
 -2 -5 3 338.98 9.27
 2 5 -3 374.17 10.83
 -2 -5 2 -1.48 0.7
 2 5 -2 1.91 1.12
 2 5 -2 -1 1.17
 -2 -5 1 979.56 25.58
 2 5 -1 960.41 25.29
 2 5 -1 936.55 25.59
 -2 -5 0 24.82 1.61
 2 5 0 21.37 1.38
 2 5 0 23.74 1.91
 -2 -5 -1 223.64 6.97
 2 5 1 250.83 7.15
 2 5 1 231.16 7.75
 -2 -5 -2 343.55 10.16
 2 5 2 340.52 9.24
 2 5 2 319.85 10.17
 -2 -5 -3 84.31 3.56
 2 5 3 82.65 3.79
 -2 -5 -4 384.35 11.39
 2 5 4 389.22 12.2
 -2 -5 -5 388.02 11.65
 2 5 5 396.61 12.72
 -2 -5 -6 57.93 2.99
 2 5 6 74.75 4.19
 -2 -5 -7 526.61 15.57
 2 5 7 541.58 16.56
 -2 -5 -8 -0.39 1.53
 2 5 8 7.28 1.98
 -2 -5 -9 398.06 12.61
 2 5 9 387.58 12.75
 -2 -5 -10 91.44 4.52
 2 5 10 86.98 4.56
 -2 -5 -11 53.49 3.66
 2 5 11 51.92 3.46
 -2 -5 -12 304.04 10.68
 -2 -5 -13 17.68 3.51
 -2 -5 -14 214.03 8.63
 -2 -5 -15 112.95 5.9
 -2 -5 -16 52.91 4.43
 -2 -5 -17 118.03 6.36
 -2 -5 -18 -1.92 3.02
 2 6 -19 43.73 4.83
 2 6 -18 40.75 4.06
 2 6 -17 55.46 4.24
 2 6 -16 1.34 2.45
 2 6 -15 134.7 6.26
 2 6 -14 193.03 7.77
 2 6 -12 329.27 11.12
 2 6 -11 27.13 2.72
 2 6 -10 309.29 10.3
 2 6 -9 47.19 3.1
 2 6 -8 53.15 3.07
 2 6 -7 244.74 8.19
 2 6 -6 6.86 1.84
 2 6 -5 290.71 9.11
 2 6 -4 466.93 13.49
 2 6 -3 26.85 1.99
 2 6 -3 26.54 2.15
 2 6 -2 652.01 17.88
 2 6 -2 603.96 17.55
 -2 -6 1 21.21 1.68
 2 6 -1 26.08 1.84
 2 6 -1 25.01 2.15
 -2 -6 0 196.62 6.22
 2 6 0 206.78 6.28
 2 6 0 201.76 7.18
 -2 -6 -1 143.88 5.04
 2 6 1 128.76 5.28
 -2 -6 -2 5.89 1.63
 2 6 2 6.32 1.82
 -2 -6 -3 413.12 12.39
 2 6 3 376.1 12
 -2 -6 -4 170.53 6.36
 2 6 4 169.38 6.63
 -2 -6 -5 499.99 14.85
 2 6 5 527.89 16.39
 -2 -6 -6 218.57 7.71
 2 6 6 218.64 8.67
 -2 -6 -7 65.77 3.63
 2 6 7 83.02 4.82
 -2 -6 -8 210.25 7.67
 2 6 8 216.95 8.38
 -2 -6 -9 36.52 2.91
 -2 -6 -10 80.29 4.37
 2 6 10 91.57 4.91
 -2 -6 -11 228.48 8.73
 2 6 11 239.29 9.19
 -2 -6 -12 12.92 2.78
 2 6 12 13.31 2.82
 -2 -6 -13 238.78 9.24
 -2 -6 -14 51 4.7
 -2 -6 -15 90.67 5.7
 -2 -6 -16 94.47 5.87
 -2 -6 -17 6.68 3.34
 2 7 -18 42.18 4.51
 2 7 -17 10.25 3.54
 2 7 -16 111.91 5.85
 2 7 -15 95.53 5.33
 2 7 -14 83.33 4.84
 2 7 -13 377.5 12.69
 2 7 -12 6.83 2.54
 2 7 -11 170.51 6.78
 2 7 -10 28.23 2.78
 2 7 -9 47.21 3.19
 2 7 -8 75.39 3.92
 2 7 -7 23.62 2.59
 2 7 -6 359.85 11.2
 2 7 -5 263.76 8.57
 2 7 -4 182.77 6.31
 2 7 -4 199.24 7.42
 2 7 -3 504.82 14.46
 2 7 -3 454.21 14.1
 2 7 -2 0.46 1.55
 2 7 -2 -2.67 1.23
 2 7 0 146.51 6.07
 -2 -7 -1 53.01 2.86
 2 7 1 50.55 3.26
 -2 -7 -2 150.32 5.51
 2 7 2 156.39 6.31
 -2 -7 -3 27.18 2.33
 2 7 3 31.38 2.87
 -2 -7 -4 365.64 11.52
 2 7 4 330.08 11.17
 -2 -7 -5 166.22 6.56
 2 7 5 171.12 7.34
 -2 -7 -6 37.84 3.47
 2 7 6 47.52 4.14
 -2 -7 -7 316.03 10.95
 2 7 7 347.16 12.29
 -2 -7 -8 15.01 3.04
 2 7 8 14.58 2.99
 -2 -7 -9 138.21 6.65
 2 7 9 136.55 6.39
 -2 -7 -10 137.92 6.56
 2 7 10 120.15 6.01
 -2 -7 -11 0.68 2.57
 2 7 11 17.82 2.91
 -2 -7 -12 183.66 8.06
 2 7 12 199 8.32
 -2 -7 -13 20.79 4.01
 -2 -7 -14 124.38 6.83
 -2 -7 -15 113.67 6.89
 -2 -7 -16 61.07 5.56
 2 8 -16 8.07 3.4
 2 8 -15 94.23 5.59
 2 8 -14 172.97 7.59
 2 8 -13 25.85 3.36
 2 8 -12 186.69 7.57
 2 8 -11 14.87 3.34
 2 8 -10 106.44 5.11
 2 8 -9 128.6 5.62
 2 8 -8 4.15 2.36
 2 8 -7 369.19 11.75
 2 8 -6 53.56 3.42
 2 8 -5 219.72 7.54
 2 8 -5 212 8.04
 2 8 -4 198.47 6.86
 2 8 -4 176.34 7.13
 2 8 -3 20.09 2.36
 2 8 -2 246.78 8.97
 2 8 -1 43.16 3.14
 2 8 0 71.82 4.07
 2 8 1 237.47 8.76
 2 8 2 -1.87 1.94
 -2 -8 -3 243.97 8.34
 2 8 3 241.04 8.97
 -2 -8 -4 113.01 5.03
 2 8 4 106.22 5.28
 -2 -8 -5 302.9 10.24
 2 8 5 293.63 10.99
 -2 -8 -6 188.6 7.53
 2 8 6 222.46 9.49
 -2 -8 -7 3.84 2.84
 2 8 7 10.36 2.97
 -2 -8 -8 128.25 6.25
 2 8 8 139.93 6.79
 -2 -8 -9 59.8 4.78
 2 8 9 58.32 4.38
 -2 -8 -10 12.77 3.11
 2 8 10 17.66 3.41
 -2 -8 -11 105.96 6.38
 2 8 11 116.27 6.19
 -2 -8 -12 14.04 3.67
 2 8 12 -3.04 2.9
 -2 -8 -13 119.54 7.48
 -2 -8 -14 63.35 6.25
 -2 -8 -15 73.04 6.84
 2 9 -15 57.72 5.06
 2 9 -14 41.49 4.11
 2 9 -13 182.08 7.87
 2 9 -12 7.43 3.36
 2 9 -11 139.8 6.4
 2 9 -10 15.95 3.3
 2 9 -9 4.55 2.75
 2 9 -8 109.68 5.18
 2 9 -7 22.34 3.24
 2 9 -7 16.85 3.17
 2 9 -6 192.96 7.23
 2 9 -6 180.27 7.49
 2 9 -4 85.16 4.75
 2 9 -1 101.95 5.15
 2 9 1 -4.49 2.05
 2 9 2 163.47 6.96
 2 9 3 13.34 3.55
 2 9 4 175.31 7.56
 2 9 5 100.87 6.07
 -2 -9 -6 63.83 4.08
 2 9 6 50.49 4.97
 -2 -9 -7 152.79 6.87
 2 9 7 158.83 7.91
 -2 -9 -8 9.74 3.06
 2 9 8 9.66 3.1
 -2 -9 -9 52.47 4.47
 2 9 9 41.87 4.52
 -2 -9 -10 92.54 6.27
 2 9 10 104.61 6.21
 -2 -9 -11 0.04 3.6
 2 9 11 5.95 4.3
 -2 -9 -12 130.87 7.35
 2 9 12 120.73 6.71
 -2 -9 -13 18.2 5.29
 2 9 13 -0.76 3.42
 2 10 -13 6.39 4.21
 2 10 -12 137.88 6.61
 2 10 -11 15.71 3.78
 2 10 -10 19.14 4.16
 2 10 -9 64.67 4.8
 2 10 -9 65.22 4.9
 2 10 -8 0.47 3.03
 2 10 -7 131.88 6.43
 2 10 -6 26.77 3.29
 2 10 -5 147.14 6.64
 2 10 -3 -1.51 2.51
 2 10 -2 87.96 5.22
 2 10 -1 57.7 4.53
 2 10 0 18.49 3.22
 2 10 1 133.92 6.56
 2 10 3 268.84 10.36
 2 10 4 8.74 4.14
 2 10 5 65.98 5.45
 2 10 6 59.9 5.36
 2 10 7 6.78 3.54
 2 10 8 39.31 4.7
 2 10 9 124.45 6.89
 -2 -10 -10 18.5 4.81
 2 10 10 24.84 4.94
 -2 -10 -11 117.52 7.22
 2 11 -9 3.81 3.58
 2 11 -8 147.72 7.59
 2 11 -7 11.27 4.03
 2 11 -6 147.12 7.22
 2 11 -5 34.13 4.09
 2 11 -4 22.06 3.85
 2 11 -3 53.08 4.5
 2 11 -2 1.32 3.46
 2 11 -1 23.34 3.97
 2 11 0 71.21 5.09
 2 11 2 141.85 7.24
 2 11 3 -3.48 3.18
 2 11 4 85.3 7.03
 2 11 5 36.85 5.05
 2 11 6 6.73 4.41
 2 11 7 101.11 6.86
 2 12 -2 62.25 5.6
 2 12 -1 40.25 4.86
 2 12 0 18.38 4.71
 3 -12 -6 84.47 5.75
 3 -12 -5 -0.35 2.96
 3 -12 -4 118.95 6.47
 3 -12 -3 17.85 3.69
 3 -12 -2 67.1 4.72
 3 -12 -1 29.45 4.56
 3 -12 0 7.75 4.06
 3 -12 1 40.89 3.84
 -3 12 -9 51.53 5.14
 3 -11 -9 5.77 3.89
 3 -11 -8 72.39 5.09
 3 -11 -7 64.85 4.91
 3 -11 -6 31.53 4.22
 3 -11 -5 156.1 7.09
 3 -11 -4 -0.1 3.05
 3 -11 -3 53.56 4.17
 3 -11 -2 14.64 3.11
 3 -11 -1 5.68 2.9
 3 -11 0 120.42 5.82
 3 -11 1 33.81 3.52
 3 -11 2 203.27 8.1
 3 -11 3 117.16 5.68
 -3 11 -4 68.1 12.46
 -3 11 -4 70.1 4.88
 -3 11 -5 107.77 11.77
 -3 11 -5 103.43 5.73
 -3 11 -6 5.59 3.5
 -3 11 -7 23.24 3.95
 -3 11 -8 87.65 5.44
 -3 11 -9 0 3.15
 -3 11 -10 122.5 6.3
 -3 11 -11 40.77 4.53
 -3 11 -12 113.9 6.6
 3 -10 -11 36.13 4.66
 3 -10 -10 1.01 3.38
 3 -10 -9 135.67 6.71
 3 -10 -8 51.98 4.14
 3 -10 -7 100.88 5.44
 3 -10 -6 147.79 6.65
 3 -10 -5 26.47 3.55
 3 -10 -4 131.4 6.12
 3 -10 -3 15.6 2.96
 3 -10 -2 41.39 3.56
 3 -10 -1 127.1 6.14
 3 -10 0 30.64 3.16
 3 -10 1 294.95 10.31
 3 -10 2 51.06 3.57
 3 -10 3 66.49 4.08
 -3 10 -4 157.37 10.69
 -3 10 -4 155.64 6.74
 -3 10 -5 2.84 6.2
 -3 10 -5 7.01 2.51
 -3 10 -6 84.19 9.55
 -3 10 -6 96.91 5.03
 -3 10 -6 78.67 5
 -3 10 -7 53.84 10
 -3 10 -7 50.04 4
 -3 10 -7 63 5.38
 -3 10 -8 16.27 3.26
 -3 10 -9 148.82 6.82
 -3 10 -10 12.57 3.44
 -3 10 -11 127.2 6.3
 -3 10 -12 58.95 4.76
 -3 10 -13 38.17 4.67
 -3 10 -14 70.1 5.4
 3 -9 -14 6.06 3.32
 3 -9 -13 107.03 6.02
 3 -9 -12 56.24 4.78
 3 -9 -11 -4.66 2.31
 3 -9 -10 190.16 8.05
 3 -9 -9 16.52 3.29
 3 -9 -8 176.54 7.52
 3 -9 -7 117.29 5.63
 3 -9 -6 69.24 4.48
 3 -9 -5 213.1 8.13
 3 -9 -4 8.34 2.53
 3 -9 -3 84.54 4.41
 3 -9 -2 156.84 6.41
 3 -9 -1 6.16 1.97
 3 -9 0 351.99 11.6
 3 -9 1 41.41 3.01
 3 -9 2 321.09 10.74
 3 -9 3 66.83 3.79
 -3 9 -4 16.45 6.51
 -3 9 -4 11.53 2.39
 -3 9 -5 204.29 10.54
 -3 9 -5 188.27 7.25
 -3 9 -6 54.09 7.76
 -3 9 -6 42.57 3.54
 -3 9 -7 96.19 9.72
 -3 9 -7 109.86 5.99
 -3 9 -8 210.44 10.25
 -3 9 -8 216.24 8.2
 -3 9 -8 217.62 8.61
 -3 9 -9 1.35 5.4
 -3 9 -9 3.3 2.54
 -3 9 -10 224.83 10.24
 -3 9 -10 241.96 9.04
 -3 9 -11 61.42 4.51
 -3 9 -12 150.39 6.88
 -3 9 -13 63.43 4.57
 -3 9 -14 3.25 3.17
 -3 9 -15 72.56 5.23
 -3 9 -16 19 4.03
 3 -8 -15 28.81 4.45
 3 -8 -14 121.48 6.31
 3 -8 -13 55.98 4.42
 3 -8 -12 27.87 3.42
 3 -8 -11 155.67 6.94
 3 -8 -10 0.79 2.36
 3 -8 -9 236.45 8.91
 3 -8 -8 68.72 4.17
 3 -8 -7 300.77 10.45
 3 -8 -6 289.68 10.06
 3 -8 -5 0.82 2.02
 3 -8 -4 303.15 10.24
 3 -8 -3 63.83 3.57
 3 -8 -2 31.88 2.64
 3 -8 -1 150.88 5.98
 3 -8 0 17.19 2.24
 3 -8 1 418.83 13.05
 -3 8 -2 176.55 6.13
 3 -8 2 160.81 6.22
 3 -8 3 102.09 4.59
 -3 8 -4 330.14 12.9
 -3 8 -4 334.28 10.89
 -3 8 -5 -0.53 4.58
 -3 8 -5 0.02 1.85
 -3 8 -6 236.96 10.88
 -3 8 -6 219.96 8.4
 -3 8 -7 109.59 7.78
 -3 8 -7 93.21 5.08
 -3 8 -8 46.05 5.03
 -3 8 -8 55.1 3.95
 -3 8 -9 304.84 11.87
 -3 8 -10 7.47 3.46
 -3 8 -10 6.94 2.79
 -3 8 -11 180.4 8.1
 -3 8 -11 173.92 7.07
 -3 8 -12 53.84 5.03
 -3 8 -12 59 4.19
 -3 8 -13 21.52 3.05
 -3 8 -14 59.06 4.45
 -3 8 -15 43.18 4.1
 -3 8 -16 112.73 6.13
 -3 8 -17 110.04 6.11
 3 -7 -17 96.05 5.97
 3 -7 -16 56.92 4.63
 3 -7 -15 201.08 8.65
 3 -7 -14 16.54 3.32
 3 -7 -13 98.03 5.22
 3 -7 -12 135.99 6.21
 3 -7 -11 4.28 2.41
 3 -7 -10 192.58 7.59
 3 -7 -9 27.6 2.73
 3 -7 -8 177.04 6.95
 3 -7 -7 241.89 8.62
 3 -7 -6 38.86 2.89
 3 -7 -5 359.3 11.55
 3 -7 -4 78.22 3.91
 3 -7 -3 132.37 5.38
 3 -7 -2 312.72 10.13
 3 -7 -1 8.38 1.75
 -3 7 0 716.75 19.54
 3 -7 0 723.5 20.53
 -3 7 -1 57.94 2.69
 3 -7 1 65.68 3.42
 3 -7 2 507.78 15.07
 3 -7 3 186.32 6.71
 -3 7 -4 -6.14 3.17
 -3 7 -4 -1.86 1.54
 -3 7 -5 61.52 6.06
 -3 7 -5 52.4 3.28
 -3 7 -6 284.45 11.6
 -3 7 -6 286.21 10
 -3 7 -7 174.75 8.84
 -3 7 -7 176.06 6.97
 -3 7 -8 294.7 11.36
 -3 7 -8 308.68 10.63
 -3 7 -9 0.99 2.85
 -3 7 -10 450.85 14.94
 -3 7 -11 46.4 3.95
 -3 7 -11 43.98 3.5
 -3 7 -12 40.94 4.24
 -3 7 -12 47.52 3.66
 -3 7 -13 93.99 5.63
 -3 7 -13 91.22 4.91
 -3 7 -14 7.75 3.53
 -3 7 -14 2.88 2.76
 -3 7 -15 192.72 8.33
 -3 7 -15 180.52 7.58
 -3 7 -16 74.49 5.05
 -3 7 -17 85.08 5.19
 -3 7 -18 155.09 7.21
 -3 7 -19 -0.32 3.32
 3 -6 -18 69.44 5.49
 3 -6 -17 131.86 6.78
 3 -6 -16 190.36 8.23
 3 -6 -15 33.28 3.57
 3 -6 -14 182.57 7.75
 3 -6 -13 63.97 4.14
 3 -6 -12 44.36 3.37
 3 -6 -11 500.64 15.62
 3 -6 -10 9.08 2.06
 3 -6 -9 397.73 12.67
 3 -6 -8 202.27 7.43
 3 -6 -7 247.56 8.54
 3 -6 -6 244.48 8.35
 3 -6 -6 239.31 7.56
 3 -6 -5 18.34 2.08
 3 -6 -4 411.51 12.52
 -3 6 3 324.16 9.4
 3 -6 -3 306.57 9.76
 -3 6 2 54.77 2.43
 3 -6 -2 53.24 2.93
 -3 6 1 496.4 13.64
 3 -6 -1 490.03 14.37
 -3 6 0 5.5 1.19
 3 -6 0 4.01 1.96
 3 -6 1 301.44 9.51
 3 -6 2 165.21 5.96
 3 -6 3 31.12 2.2
 -3 6 -4 558.18 17.17
 -3 6 -4 531.94 15.52
 -3 6 -5 118.28 7.29
 -3 6 -5 107.09 4.82
 -3 6 -6 435.93 14.51
 -3 6 -6 402.64 12.69
 -3 6 -7 538.63 16.6
 -3 6 -7 525.15 15.86
 -3 6 -8 151.47 7.07
 -3 6 -9 467.22 15.05
 -3 6 -10 21.34 2.84
 -3 6 -11 208.66 8.52
 -3 6 -12 169.73 7.55
 -3 6 -12 172.82 6.98
 -3 6 -13 5.96 3.24
 -3 6 -13 6.64 2.55
 -3 6 -14 222.43 8.97
 -3 6 -15 61.72 4.5
 -3 6 -15 55.2 4.31
 -3 6 -16 203.41 8.95
 -3 6 -16 201.03 8.15
 -3 6 -17 192.6 9.75
 -3 6 -17 175.39 7.58
 -3 6 -18 19.94 3.71
 -3 6 -19 74.52 5.32
 -3 6 -20 51.82 4.76
 3 -5 -20 139.35 7.2
 3 -5 -19 22.17 3.96
 3 -5 -18 118.44 6.27
 3 -5 -17 107.44 5.81
 3 -5 -16 30.01 3.29
 3 -5 -15 200.38 8.13
 3 -5 -14 50.69 3.62
 3 -5 -13 102.26 5.11
 3 -5 -12 419.36 13.42
 3 -5 -11 25.75 2.55
 3 -5 -10 397.2 12.55
 3 -5 -9 7.55 2.04
 3 -5 -8 172.2 6.38
 3 -5 -8 163.68 5.89
 3 -5 -7 190.24 6.78
 3 -5 -7 164.47 5.82
 3 -5 -6 13.13 1.77
 3 -5 -6 11.89 1.6
 -3 5 5 632.7 16.79
 3 -5 -5 646.3 18.29
 3 -5 -5 636.31 17.68
 -3 5 4 407.99 11.1
 3 -5 -4 375.33 11.33
 3 -5 -4 395.03 11.53
 -3 5 3 476.92 12.89
 3 -5 -3 431.15 12.68
 3 -5 -3 457.61 13.07
 -3 5 2 1067.28 27.6
 3 -5 -2 1028.65 27.69
 -3 5 1 2.4 1.01
 3 -5 -1 -1.42 0.82
 -3 5 0 561.7 14.95
 3 -5 0 580.88 16.37
 3 -5 1 82.51 3.48
 3 -5 2 271.12 8.54
 -3 5 -3 503.15 15.4
 -3 5 -3 486.5 14.06
 -3 5 -4 9.48 4.32
 -3 5 -4 8.15 1.7
 -3 5 -5 575.44 17.23
 -3 5 -5 599.23 17.34
 -3 5 -6 417.14 13.17
 -3 5 -6 413.94 12.74
 -3 5 -7 235.54 8.73
 -3 5 -8 364.63 12.17
 -3 5 -9 3.81 2.26
 -3 5 -10 355.68 12.08
 -3 5 -11 38.96 3.66
 -3 5 -12 83.66 4.84
 -3 5 -12 77.35 4.13
 -3 5 -13 257.85 9.63
 -3 5 -13 239.7 8.65
 -3 5 -14 8.43 2.99
 -3 5 -14 8.17 2.32
 -3 5 -15 271.85 10.48
 -3 5 -15 248.54 9.11
 -3 5 -16 139.58 7.53
 -3 5 -16 131.44 6.08
 -3 5 -17 58.77 6.37
 -3 5 -17 56.88 4.36
 -3 5 -18 180.9 8.69
 -3 5 -18 180.32 7.53
 -3 5 -19 0.75 3.72
 -3 5 -19 -0.78 2.93
 -3 5 -20 53.59 4.56
 -3 5 -21 56.31 5.43
 3 -4 -19 174.7 8.02
 3 -4 -18 47.06 4.37
 3 -4 -17 68.54 4.75
 3 -4 -16 205.84 8.28
 3 -4 -15 8.15 2.79
 3 -4 -14 411.54 13.35
 3 -4 -13 336.48 11.22
 3 -4 -12 104.76 4.88
 3 -4 -11 550.85 16.36
 3 -4 -11 522.6 15.39
 3 -4 -10 15.1 2.13
 3 -4 -10 8.93 2.04
 3 -4 -9 525.73 15.42
 3 -4 -9 455.89 13.52
 3 -4 -8 134.72 5.17
 3 -4 -8 118.22 4.65
 3 -4 -7 94.73 3.95
 3 -4 -7 93.76 3.89
 3 -4 -6 571.06 16.19
 3 -4 -6 565.49 16.08
 3 -4 -5 42.41 2.34
 3 -4 -5 39.56 2.25
 3 -4 -4 423.55 12.29
 3 -4 -4 428.39 12.45
 -3 4 3 495.02 12.87
 3 -4 -3 483.82 13.76
 -3 4 2 141.57 4.07
 3 -4 -2 139.07 4.87
 -3 4 1 477.58 12.45
 3 -4 -1 456.91 13.01
 3 -4 -1 463.77 13.16
 3 -4 0 9.01 1.31
 3 -4 1 489.86 13.86
 3 -4 2 379.51 11.12
 -3 4 -3 100.4 5.26
 -3 4 -3 103.76 4.08
 -3 4 -4 1006.65 27.59
 -3 4 -4 978.02 26.51
 -3 4 -5 134.56 5.96
 -3 4 -5 136.86 5.27
 -3 4 -6 305.01 10.05
 -3 4 -7 403.4 12.81
 -3 4 -8 1.53 1.86
 -3 4 -9 496.17 15.42
 -3 4 -10 60.53 3.95
 -3 4 -11 194.66 7.68
 -3 4 -12 325.89 11.19
 -3 4 -13 -0.19 2.54
 -3 4 -13 2.75 2.03
 -3 4 -14 352.41 12.41
 -3 4 -14 332.9 11.14
 -3 4 -15 135.06 7.6
 -3 4 -15 166.35 6.89
 -3 4 -16 195.41 9.27
 -3 4 -16 181.45 7.21
 -3 4 -17 154.18 7.67
 -3 4 -17 148.72 6.48
 -3 4 -18 15.02 3.37
 -3 4 -18 8 3.25
 -3 4 -19 53.17 4.78
 -3 4 -19 66.43 4.58
 -3 4 -20 25.85 4.41
 -3 4 -20 27.25 3.59
 -3 4 -21 41.27 5.9
 -3 4 -21 16.2 4.06
 3 -3 -20 238.96 9.9
 3 -3 -19 4.88 3.18
 3 -3 -18 78.68 5.04
 3 -3 -17 100.48 5.51
 3 -3 -16 -0.05 2.03
 3 -3 -15 243.85 9.01
 3 -3 -14 73.97 4.19
 3 -3 -13 275.86 9.44
 3 -3 -13 224.43 8.1
 3 -3 -12 362.37 11.5
 3 -3 -12 318.23 10.32
 3 -3 -11 46.61 3.08
 3 -3 -11 45.17 2.89
 3 -3 -10 400.31 12.13
 3 -3 -10 349.32 10.8
 3 -3 -9 181.28 6.35
 3 -3 -9 164.59 5.9
 3 -3 -8 405.7 11.98
 3 -3 -8 377.6 11.31
 3 -3 -7 438.45 12.69
 3 -3 -7 363.31 10.89
 3 -3 -6 7.17 1.39
 3 -3 -6 5.43 1.3
 3 -3 -5 916.11 24.5
 3 -3 -5 820.19 22.31
 3 -3 -4 468.83 13.17
 3 -3 -4 415.23 12.07
 3 -3 -3 259.79 7.81
 3 -3 -3 264.1 8.17
 3 -3 -2 877.27 23.34
 3 -3 -2 859.44 23.17
 3 -3 -1 -1.34 0.71
 3 -3 -1 2.76 1.1
 3 -3 0 585.78 16.03
 3 -3 0 593.93 16.38
 3 -3 1 193.54 6.12
 -3 3 -2 126.43 5.56
 -3 3 -2 111.48 4.03
 -3 3 -3 470.26 13.9
 -3 3 -3 504.54 14.33
 -3 3 -4 243.84 8.13
 -3 3 -4 219.24 7.22
 -3 3 -5 659.09 18.74
 -3 3 -6 198.7 7.23
 -3 3 -7 236.05 8.29
 -3 3 -8 647.09 18.94
 -3 3 -9 2.5 2.16
 -3 3 -10 408.16 13.02
 -3 3 -11 362.11 11.98
 -3 3 -12 32.2 3.06
 -3 3 -13 486.52 15.68
 -3 3 -13 467 14.22
 -3 3 -14 16.46 3.95
 -3 3 -14 25.35 2.77
 -3 3 -15 266.52 10.52
 -3 3 -15 277.9 9.59
 -3 3 -16 191.78 8.47
 -3 3 -16 174.22 6.91
 -3 3 -17 48.6 4.45
 -3 3 -17 39.4 3.38
 -3 3 -18 172.35 7.98
 -3 3 -18 156.35 6.67
 -3 3 -19 29.49 4
 -3 3 -19 19.39 3.53
 -3 3 -20 117.95 6.94
 -3 3 -21 127.18 7.25
 3 -2 -18 85.17 5.26
 3 -2 -17 50.2 4.02
 3 -2 -16 233.1 8.8
 3 -2 -15 82.37 4.52
 3 -2 -15 64.53 3.6
 3 -2 -14 364.37 11.71
 3 -2 -14 323.99 10.45
 3 -2 -13 429.41 13.17
 3 -2 -13 379.08 11.79
 3 -2 -12 69.24 3.7
 3 -2 -12 59.94 3.14
 3 -2 -11 552.42 15.9
 3 -2 -11 543.49 15.76
 3 -2 -10 132.79 5.05
 3 -2 -10 117.51 4.68
 3 -2 -9 457.75 13.2
 3 -2 -9 386.16 11.6
 3 -2 -8 200.6 6.52
 3 -2 -8 183.89 6.38
 3 -2 -7 64.32 2.74
 3 -2 -7 58.22 2.91
 3 -2 -6 392.1 11.14
 3 -2 -5 2.65 0.81
 3 -2 -5 3.76 1.06
 3 -2 -4 724.85 19.35
 3 -2 -4 679.31 18.57
 3 -2 -3 779.71 20.66
 3 -2 -3 698.07 19.02
 3 -2 -2 112.41 3.78
 3 -2 -2 110.49 4.06
 3 -2 -1 1008.67 26.39
 3 -2 -1 940.39 25.07
 3 -2 0 383.8 10.75
 3 -2 0 343.85 10.01
 -3 2 -1 131.13 5.06
 -3 2 -1 134.26 4.45
 3 -2 1 146.41 4.93
 -3 2 -2 990.7 26.45
 -3 2 -2 978.52 25.96
 3 -2 2 1052.64 27.77
 -3 2 -3 -0.64 1.52
 -3 2 -3 -0.84 1.03
 -3 2 -4 1050.13 28.21
 -3 2 -5 465.83 13.75
 -3 2 -6 834.76 23.23
 -3 2 -7 193.52 7.03
 -3 2 -8 1.76 1.76
 -3 2 -9 607.49 17.89
 -3 2 -10 272.86 9.49
 -3 2 -11 188.44 7.58
 -3 2 -12 549.95 17.24
 -3 2 -13 4.39 2.46
 -3 2 -13 2.89 1.8
 -3 2 -14 317.12 11.43
 -3 2 -14 313.64 10.14
 -3 2 -15 46.79 3.95
 -3 2 -15 55.23 3.3
 -3 2 -16 147.5 7.08
 -3 2 -16 156 6.25
 -3 2 -17 200.61 8.62
 -3 2 -17 167.13 6.69
 -3 2 -18 -1.09 3.13
 -3 2 -19 183.09 8.36
 -3 2 -20 78.05 5.83
 -3 2 -21 29.68 4.38
 -3 2 -22 189.34 9.05
 3 -1 -17 168.59 6.73
 3 -1 -16 5.4 2.13
 3 -1 -16 5.15 2.41
 3 -1 -15 439.1 13.53
 3 -1 -15 375.74 11.99
 3 -1 -14 209.67 7.5
 3 -1 -14 191 7.05
 3 -1 -13 346.65 10.83
 3 -1 -13 323.56 10.38
 3 -1 -12 354.61 10.89
 3 -1 -12 304.15 9.72
 3 -1 -11 32.33 2.38
 3 -1 -11 35.98 2.37
 3 -1 -10 333.36 10
 3 -1 -10 290.89 9.15
 3 -1 -9 515.5 14.4
 3 -1 -9 482.61 13.93
 3 -1 -8 144.28 4.86
 3 -1 -8 141.33 5.04
 3 -1 -7 1254.63 32.63
 3 -1 -7 1122.38 29.81
 3 -1 -6 110.8 3.76
 3 -1 -6 99.34 3.87
 3 -1 -5 1153.56 29.88
 3 -1 -5 1081.45 28.63
 3 -1 -4 719.99 18.96
 3 -1 -4 624.27 17.09
 3 -1 -3 546.53 14.56
 3 -1 -3 483.73 13.5
 3 -1 -2 928.23 24.13
 3 -1 -2 860.94 21.96
 3 -1 -1 349.15 9.65
 3 -1 -1 339.37 9.82
 3 -1 -1 344.12 9.1
 -3 1 0 1163.37 30.25
 -3 1 0 1176.6 30.49
 3 -1 0 1141.34 29.95
 3 -1 0 1156.83 29.6
 -3 1 -1 164.38 5.71
 -3 1 -1 156.04 5.03
 3 -1 1 162.86 5.27
 3 -1 1 157.7 4.67
 -3 1 -2 479.48 13.5
 3 -1 2 474.29 13.15
 -3 1 -3 671.54 18.5
 3 -1 3 706.77 18.98
 -3 1 -4 4.56 1.4
 -3 1 -5 1276.75 34.01
 -3 1 -6 332.42 10.37
 -3 1 -7 142.86 5.58
 -3 1 -8 472.88 14.28
 -3 1 -9 57.76 3.7
 -3 1 -10 316.42 10.91
 -3 1 -11 542.68 16.74
 -3 1 -12 93.23 5.05
 -3 1 -12 78.12 3.63
 -3 1 -13 455.78 14.7
 -3 1 -13 440.03 13.09
 -3 1 -14 23.49 2.93
 -3 1 -14 21.12 2.18
 -3 1 -15 199.7 8.26
 -3 1 -15 198.12 7.14
 -3 1 -16 136.84 6.54
 -3 1 -17 11.99 3.24
 -3 1 -18 205.31 8.81
 -3 1 -19 125.53 6.72
 -3 1 -20 128.95 7.17
 -3 1 -21 133.09 7.1
 -3 1 -22 3.72 4.17
 3 0 -19 82.17 4.84
 3 0 -18 138.49 6.25
 3 0 -17 28.72 2.84
 3 0 -16 353.3 11.63
 3 0 -15 136.08 5.71
 3 0 -14 385.11 11.68
 3 0 -14 333 10.91
 3 0 -13 225.18 7.42
 3 0 -13 216.64 7.64
 3 0 -12 25.46 2.13
 3 0 -12 27.97 2.37
 3 0 -11 266.34 8.23
 3 0 -11 236.46 7.93
 3 0 -10 27.66 1.98
 3 0 -10 28.36 2.07
 3 0 -9 560.84 15.29
 3 0 -9 554.25 15.81
 3 0 -8 823.78 21.71
 3 0 -8 765.13 21.01
 3 0 -7 185.83 5.54
 3 0 -7 187.13 6.19
 3 0 -6 1309.89 33.61
 3 0 -6 1248.13 32.87
 3 0 -5 34.43 1.46
 3 0 -5 35.76 1.99
 3 0 -4 527.7 13.88
 3 0 -4 471.82 13.2
 3 0 -3 314.89 8.52
 3 0 -3 295.48 8.73
 -3 0 2 328.53 9.16
 -3 0 2 317.72 8.63
 3 0 -2 307.65 8.95
 3 0 -2 330.07 8.98
 -3 0 1 586.99 15.7
 -3 0 1 574.21 15.23
 3 0 -1 562.26 15.33
 3 0 -1 604.13 15.9
 -3 0 0 428.42 11.82
 3 0 0 423.79 11.83
 3 0 0 480.58 12.91
 -3 0 -1 374.76 10.65
 3 0 1 414.43 11.59
 3 0 1 370.21 10.33
 3 0 2 723.41 19.34
 3 0 2 732.46 19.55
 3 0 3 34.52 1.72
 3 0 3 30.36 1.7
 -3 0 -4 573.33 16.14
 3 0 4 577.71 15.96
 -3 0 -5 272.11 8.68
 -3 0 -6 246.03 8.22
 -3 0 -7 361.69 11.45
 -3 0 -8 6.85 2.03
 -3 0 -9 413.07 12.95
 -3 0 -10 444.33 13.9
 -3 0 -11 434.19 13.74
 -3 0 -12 318.49 10.91
 -3 0 -12 326.07 9.86
 -3 0 -13 -1.58 1.99
 -3 0 -13 1.35 1.63
 -3 0 -14 345.11 11.9
 -3 0 -15 65.95 4.36
 -3 0 -16 41.05 4.07
 -3 0 -17 285.46 10.85
 -3 0 -18 22.9 4.33
 -3 0 -19 183.15 8.22
 -3 0 -20 113.87 6.48
 -3 0 -21 31.4 4.67
 3 1 -21 1.71 3.4
 3 1 -20 109.63 5.92
 3 1 -19 69.29 4.56
 3 1 -18 58.94 4.14
 3 1 -17 312.44 10.85
 3 1 -16 -1.97 2.41
 3 1 -15 462.03 14.44
 3 1 -14 193.53 7.23
 3 1 -13 182.66 6.79
 3 1 -12 288.41 9.56
 3 1 -11 9.17 1.47
 3 1 -11 4.51 1.69
 3 1 -10 378.32 10.64
 3 1 -10 375.35 11.48
 3 1 -9 386.36 10.67
 3 1 -9 379.19 11.44
 3 1 -8 64.05 2.38
 3 1 -8 55.05 2.78
 3 1 -7 1111.75 28.48
 3 1 -7 1053 28.17
 3 1 -6 89.21 2.73
 3 1 -6 86.49 3.44
 3 1 -5 255.93 6.84
 3 1 -5 254.6 7.79
 3 1 -4 140.52 3.9
 3 1 -4 145.26 4.86
 -3 -1 3 70.26 2.24
 3 1 -3 77.81 2.97
 3 1 -2 333.63 9.57
 3 1 -2 336.48 9.44
 3 1 -1 354.61 10.07
 3 1 -1 354.73 9.93
 3 1 0 1757.52 45.15
 3 1 0 1845.03 47.36
 -3 -1 -1 1256.99 32.68
 3 1 1 1273.38 33.02
 3 1 1 1204.15 31.44
 -3 -1 -2 273.52 8.19
 3 1 2 269.32 7.81
 3 1 2 279.59 8.43
 -3 -1 -3 783.07 21.17
 3 1 3 815.71 21.5
 3 1 3 775.79 21.09
 -3 -1 -4 7.06 1.63
 3 1 4 11.91 1.03
 3 1 4 10.11 1.3
 -3 -1 -5 339.35 10.35
 3 1 5 335.35 10.19
 -3 -1 -6 223.83 7.54
 -3 -1 -7 30.66 2.49
 -3 -1 -8 552.42 16.19
 -3 -1 -9 181.95 6.82
 -3 -1 -10 226.11 8.15
 -3 -1 -11 616.78 18.38
 -3 -1 -12 41.91 3.22
 -3 -1 -13 209.45 8.12
 -3 -1 -14 69.65 4.3
 -3 -1 -15 171.94 7.46
 -3 -1 -16 184.88 7.94
 -3 -1 -17 2.03 2.9
 -3 -1 -18 203.28 8.92
 -3 -1 -19 111.01 6.4
 -3 -1 -20 84.32 6.03
 -3 -1 -21 98.7 6.51
 3 2 -21 78.99 5.79
 3 2 -20 15.24 3.38
 3 2 -19 89.51 5.11
 3 2 -18 193.5 7.91
 3 2 -17 8.66 2.62
 3 2 -16 407.09 13.27
 3 2 -15 13.11 2.22
 3 2 -14 186.16 7.13
 3 2 -13 146.24 5.85
 3 2 -12 11.71 2.07
 3 2 -11 315.02 10.16
 3 2 -10 105.44 4.42
 3 2 -9 383.93 11.7
 3 2 -8 796.21 21.99
 3 2 -7 38.09 1.33
 3 2 -7 35.15 2.17
 3 2 -6 1038.47 27.78
 3 2 -5 220.89 7
 3 2 -4 221.78 6.91
 3 2 -3 540.45 14.89
 -3 -2 2 49.04 1.64
 3 2 -2 45.44 2.1
 3 2 -2 47.92 2.19
 -3 -2 1 627.59 16.31
 3 2 -1 631.52 17
 3 2 -1 639.82 17.4
 -3 -2 0 375.88 10.22
 3 2 0 390.33 10.91
 3 2 0 376.41 10.83
 -3 -2 -1 217.59 6.43
 3 2 1 238.05 6.99
 3 2 1 215.81 6.79
 -3 -2 -2 589.98 15.98
 3 2 2 566.18 15.2
 3 2 2 542.81 15.26
 -3 -2 -3 5.05 1.07
 3 2 3 0.49 0.85
 3 2 3 -0.39 1.03
 -3 -2 -4 580.89 16.15
 3 2 4 663.05 17.52
 3 2 4 607.04 17.27
 -3 -2 -5 277.74 8.66
 3 2 5 272.26 8.81
 -3 -2 -6 125.87 4.86
 -3 -2 -7 639.64 18.2
 3 2 7 644.87 18.55
 -3 -2 -8 36.05 2.69
 3 2 8 36.45 2.51
 -3 -2 -9 614.53 17.98
 -3 -2 -10 367.04 11.83
 -3 -2 -11 218.96 8.13
 -3 -2 -12 391.21 12.84
 -3 -2 -13 3.44 2.04
 -3 -2 -14 276.65 10.15
 -3 -2 -15 121.52 5.99
 -3 -2 -16 44.31 3.96
 -3 -2 -17 246.79 9.87
 -3 -2 -18 13.74 3.72
 -3 -2 -19 105.16 6.56
 -3 -2 -20 110.95 6.51
 3 3 -21 3.21 3.44
 3 3 -20 90.84 5.62
 3 3 -19 127.19 6.36
 3 3 -18 82.38 4.81
 3 3 -17 232.33 8.91
 3 3 -16 7.03 2.55
 3 3 -15 336.21 11.48
 3 3 -13 7.12 2.14
 3 3 -12 317.99 10.52
 3 3 -11 96.31 4.39
 3 3 -10 353.2 11.16
 3 3 -9 295.99 9.53
 3 3 -8 123.32 4.82
 3 3 -7 762.66 21.14
 3 3 -6 50.02 2.54
 3 3 -5 399.81 11.69
 3 3 -4 314.36 9.38
 3 3 -3 5.45 1.23
 -3 -3 2 785.76 20.07
 3 3 -2 760.52 20.4
 3 3 -2 782.8 21.29
 -3 -3 1 75.73 2.49
 3 3 -1 75.83 2.87
 3 3 -1 81.28 3.35
 -3 -3 0 775.97 20.27
 3 3 0 752.54 19.98
 3 3 0 785.95 21.46
 -3 -3 -1 648.48 17.28
 3 3 1 685.49 18.26
 3 3 1 611.15 17.15
 -3 -3 -2 238.55 7.14
 3 3 2 222.57 6.52
 3 3 2 231.99 7.54
 -3 -3 -3 922.94 24.57
 3 3 3 987.94 25.66
 3 3 3 922.12 25.25
 -3 -3 -4 97.47 3.81
 3 3 4 97.59 3.19
 3 3 4 86.23 4.14
 -3 -3 -5 226.32 7.35
 -3 -3 -6 441.94 13.08
 3 3 6 431.93 13.3
 -3 -3 -7 2.57 1.62
 3 3 7 1.26 1.68
 -3 -3 -8 372.74 11.69
 3 3 8 360.92 11.66
 -3 -3 -9 64.75 3.54
 -3 -3 -10 355.26 11.62
 -3 -3 -11 166.85 6.79
 -3 -3 -12 7.22 2.33
 -3 -3 -13 272.07 9.92
 -3 -3 -14 92.71 5.08
 -3 -3 -15 36.44 3.72
 -3 -3 -16 234.54 9.47
 -3 -3 -17 2.85 3
 -3 -3 -18 158.24 7.94
 -3 -3 -19 63.19 5.32
 3 4 -20 64.99 4.85
 3 4 -19 69.02 4.74
 3 4 -18 104.27 5.61
 3 4 -17 16.35 3.37
 3 4 -16 339.66 11.85
 3 4 -14 129.52 6.01
 3 4 -13 255.37 9.1
 3 4 -12 11.72 2.38
 3 4 -11 355.26 11.48
 3 4 -10 177.53 6.65
 3 4 -9 433.31 13.2
 3 4 -8 614.45 17.69
 3 4 -7 10.96 1.71
 3 4 -6 497.47 14.44
 3 4 -5 344.53 10.39
 3 4 -4 84.46 3.46
 3 4 -3 132.86 4.64
 -3 -4 2 29.1 1.3
 3 4 -2 35.14 1.96
 -3 -4 1 629.77 16.6
 3 4 -1 679.54 18.34
 3 4 -1 620.97 17.58
 -3 -4 0 153.08 4.72
 3 4 0 150.76 4.8
 3 4 0 147.74 5.44
 -3 -4 -1 188.83 5.8
 3 4 1 200.39 6.05
 -3 -4 -2 675.08 18.27
 3 4 2 670.7 17.8
 3 4 2 616.76 17.71
 -3 -4 -3 10.21 1.45
 3 4 3 13.33 1.19
 3 4 3 16.22 1.74
 -3 -4 -4 361.64 10.75
 3 4 4 356.38 11.4
 -3 -4 -5 245.32 7.95
 -3 -4 -6 6.4 1.57
 3 4 6 1.87 1.62
 -3 -4 -7 469.78 14.08
 3 4 7 489.66 15.17
 -3 -4 -8 43.34 2.83
 3 4 8 38.18 2.94
 -3 -4 -9 557.05 16.73
 3 4 9 549 16.89
 -3 -4 -10 89.32 4.44
 -3 -4 -11 80.64 4.41
 -3 -4 -12 215.62 8.37
 -3 -4 -13 102.73 5.26
 -3 -4 -14 115.88 5.95
 -3 -4 -15 270.59 10.37
 -3 -4 -16 24.54 4.45
 -3 -4 -17 224.64 9.54
 -3 -4 -18 4.72 3.84
 -3 -4 -19 114.69 7.13
 3 5 -19 118.72 6.55
 3 5 -18 50.83 4.43
 3 5 -17 134.01 6.58
 3 5 -16 -0.36 2.98
 3 5 -13 7.75 2.74
 3 5 -12 210.04 7.95
 3 5 -11 123.28 5.43
 3 5 -10 207.16 7.58
 3 5 -9 107.2 4.74
 3 5 -8 123.93 5.15
 3 5 -7 386.99 11.9
 3 5 -6 56.99 2.93
 3 5 -5 181.01 6.28
 3 5 -4 532.63 15.18
 3 5 -4 470.35 14.09
 3 5 -3 8.68 1.61
 3 5 -3 9.46 1.74
 3 5 -2 755.96 20.52
 3 5 -2 677.76 19.34
 -3 -5 1 87.09 3.13
 3 5 -1 97.47 3.64
 3 5 -1 94.54 4.14
 -3 -5 0 570.09 15.55
 3 5 0 596.21 16.21
 3 5 0 569.5 16.72
 -3 -5 -1 302.97 8.96
 3 5 1 313.96 8.95
 -3 -5 -2 22.4 1.75
 3 5 2 24.79 2.2
 -3 -5 -3 136.96 4.88
 3 5 3 143.52 5.72
 -3 -5 -4 170.98 5.98
 3 5 4 177.07 6.83
 -3 -5 -5 41.41 2.61
 -3 -5 -6 463.59 13.89
 3 5 6 437.54 14.19
 -3 -5 -7 -0.84 1.89
 3 5 7 1.32 1.84
 -3 -5 -8 564.53 16.85
 3 5 8 545.97 17.03
 -3 -5 -9 57.15 3.7
 3 5 9 51.77 3.85
 -3 -5 -10 267.14 9.52
 3 5 10 287.83 10.49
 -3 -5 -11 66.49 4.2
 3 5 11 72.77 4.45
 -3 -5 -12 32.66 3.41
 -3 -5 -13 163.88 7.17
 -3 -5 -14 121.93 6.34
 -3 -5 -15 36.96 3.87
 -3 -5 -16 148.05 7.33
 -3 -5 -17 8.05 3.7
 -3 -5 -18 148.61 7.83
 3 6 -18 118.39 6.4
 3 6 -17 6.9 3.65
 3 6 -16 140.53 6.67
 3 6 -15 38.47 3.9
 3 6 -14 19.73 3.34
 3 6 -13 317.78 11.09
 3 6 -12 62.76 4.06
 3 6 -11 228.08 8.34
 3 6 -10 226.98 8.2
 3 6 -9 199.05 7.34
 3 6 -8 182.26 6.74
 3 6 -7 2.71 1.97
 3 6 -6 200.88 7.06
 3 6 -5 420.97 12.62
 3 6 -4 19.84 2.07
 3 6 -3 544.17 15.45
 3 6 -3 475.05 14.53
 3 6 -2 21.57 1.98
 3 6 -2 19.84 2.22
 3 6 -1 346.94 10.14
 3 6 -1 308.99 10.27
 3 6 0 54.33 3.31
 -3 -6 -1 62.19 3.13
 -3 -6 -2 289.88 9.16
 3 6 2 313.28 10.51
 -3 -6 -3 134.2 5.3
 3 6 3 125.21 5.51
 -3 -6 -4 389.91 11.85
 3 6 4 407.76 13.26
 -3 -6 -5 337.29 10.62
 3 6 5 343.72 11.93
 -3 -6 -6 11.21 2.29
 3 6 6 21.25 3
 -3 -6 -7 391.95 12.43
 3 6 7 411.64 13.86
 -3 -6 -8 15.38 2.42
 3 6 8 23.48 3.57
 -3 -6 -9 190.4 7.45
 3 6 9 223.06 8.78
 -3 -6 -10 81.75 4.49
 3 6 10 99.43 5.29
 -3 -6 -11 12.43 2.78
 3 6 11 13.2 3.41
 -3 -6 -12 123.03 5.94
 3 6 12 114.62 5.93
 -3 -6 -13 56.44 4.39
 -3 -6 -14 71.77 4.77
 -3 -6 -15 135 6.81
 -3 -6 -16 10.16 4.3
 3 7 -17 82.45 5.79
 3 7 -16 19.72 3.79
 3 7 -15 35.29 3.87
 3 7 -14 217.75 8.76
 3 7 -13 10.88 3.13
 3 7 -12 251.98 9.27
 3 7 -11 21.8 2.91
 3 7 -10 204.2 7.73
 3 7 -9 68.83 3.77
 3 7 -8 23.26 2.47
 3 7 -7 208.31 7.55
 3 7 -6 147.06 5.72
 3 7 -6 127.23 5.59
 3 7 -5 97.78 4.31
 3 7 -5 98.39 4.74
 3 7 -4 629.42 17.92
 3 7 -4 559.68 17.08
 3 7 -3 0.03 1.65
 3 7 -3 2.7 1.83
 3 7 -2 391.46 12.72
 3 7 -1 21.74 2.43
 3 7 1 152.11 6.32
 3 7 2 32.05 2.96
 3 7 3 176.68 7.12
 -3 -7 -4 193.33 7.51
 3 7 4 174.06 7.16
 -3 -7 -5 67.71 4.34
 3 7 5 76.28 4.96
 -3 -7 -6 276.41 9.86
 3 7 6 263.28 10.47
 -3 -7 -7 14.29 2.93
 3 7 7 12.69 3.16
 -3 -7 -8 235.98 8.87
 3 7 8 244.71 9.63
 -3 -7 -9 49.68 3.98
 3 7 9 30.63 3.49
 -3 -7 -10 84.36 5
 3 7 10 97.31 5.55
 -3 -7 -11 89.97 5.45
 3 7 11 91.57 5.39
 -3 -7 -12 6.98 3.77
 3 7 12 14.11 3.84
 -3 -7 -13 114.44 6.27
 -3 -7 -14 130.59 6.77
 -3 -7 -15 35.53 4.67
 3 8 -16 70.17 5.15
 3 8 -15 66.1 5.2
 3 8 -14 16.57 4.31
 3 8 -13 160.01 7.27
 3 8 -12 10.52 3.28
 3 8 -11 116.79 5.86
 3 8 -10 106.75 5.47
 3 8 -9 70.97 4.24
 3 8 -8 126.07 5.67
 3 8 -7 -4.59 2.26
 3 8 -7 2.48 2.43
 3 8 -6 104.64 4.76
 3 8 -6 104.3 5.19
 3 8 -5 128.86 5.32
 3 8 -5 115.19 5.52
 3 8 -4 -3.59 1.91
 3 8 -3 294.44 10.4
 3 8 -2 -1.64 1.88
 3 8 -1 177.69 7.27
 3 8 1 15.36 2.54
 3 8 2 165.69 7.14
 3 8 3 72.87 4.56
 3 8 4 107.9 5.71
 3 8 5 219.39 9.3
 3 8 6 13.79 3.33
 -3 -8 -7 169.95 7.74
 3 8 7 215.5 9.39
 -3 -8 -8 12.9 3.32
 3 8 8 12.98 3.06
 -3 -8 -9 50.92 4.8
 3 8 9 58.84 4.55
 -3 -8 -10 82.99 5.78
 3 8 10 76.7 5.4
 -3 -8 -11 5.98 3.64
 3 8 11 -9.03 3.24
 -3 -8 -12 148.35 8.15
 -3 -8 -13 35.46 5.07
 3 8 13 45.35 4.69
 -3 -8 -14 99.93 7.75
 3 9 -14 112.77 6.47
 3 9 -13 7.37 4.45
 3 9 -11 17.74 4.09
 3 9 -10 63.87 4.59
 3 9 -9 73.54 4.54
 3 9 -8 -0.47 2.74
 3 9 -8 -1.32 2.44
 3 9 -7 79.8 4.85
 3 9 -6 96.94 5.17
 3 9 -5 29.64 3.23
 3 9 -4 270.56 10.22
 3 9 -2 167.2 7.28
 3 9 -1 24.54 3.12
 3 9 0 35.55 3.5
 3 9 1 94.21 5.15
 3 9 2 6.82 3.03
 3 9 3 146.65 6.92
 3 9 4 119.18 6.35
 3 9 5 73.59 5.58
 3 9 6 199.27 9.49
 3 9 7 -3.51 2.7
 3 9 8 55.76 4.76
 3 9 9 31.89 4.63
 -3 -9 -10 8.52 4.19
 3 9 10 -3.86 3.22
 -3 -9 -11 90.54 6.5
 3 9 11 101.27 6.93
 -3 -9 -12 -0.17 3.95
 3 9 12 20.72 4.86
 3 10 -12 9.87 3.92
 3 10 -11 126.07 6.47
 3 10 -10 25.16 4.78
 3 10 -9 -5.81 2.84
 3 10 -8 67.84 5.02
 3 10 -7 19.54 3.97
 3 10 -6 95.03 5.58
 3 10 -5 136.15 6.56
 3 10 -4 14.9 3.65
 3 10 -3 123.74 6.39
 3 10 -2 11.52 3.34
 3 10 -1 22.37 4.05
 3 10 0 60.46 4.5
 3 10 1 0.12 3.3
 3 10 2 192.02 8.3
 3 10 3 36.84 4.14
 3 10 4 144.41 7.69
 3 10 5 87.65 6.38
 3 10 6 4.18 3.74
 3 10 7 42.24 4.78
 3 10 8 27.39 4.6
 3 10 9 4.74 4.06
 3 11 -6 55.2 4.86
 3 11 -5 95.86 5.71
 3 11 -4 54.89 4.92
 3 11 -3 -6.42 3.22
 3 11 -2 20.9 4.94
 3 11 -1 38.81 4.89
 3 11 0 2.54 3.46
 3 11 1 45.06 4.75
 3 11 2 14.15 4.26
 3 11 3 88.34 5.96
 3 11 4 61.24 6.45
 3 11 5 14.32 4.73
 4 -12 -5 109.22 6.17
 4 -12 -4 22.29 5.53
 4 -12 -3 106.3 6.03
 4 -12 -2 43.07 4.44
 4 -12 -1 34.61 4.13
 4 -12 0 31.47 4.59
 4 -12 1 3.43 3.69
 4 -12 2 13.69 3.42
 -4 12 -3 143.57 14.77
 -4 12 -3 136.02 6.95
 -4 12 -4 3.59 8.98
 -4 12 -5 143.02 15.31
 -4 12 -5 135.88 7.32
 -4 12 -7 54.38 5.57
 -4 12 -8 47.83 5.39
 -4 12 -9 -0.08 3.21
 4 -11 -8 31.49 4.31
 4 -11 -7 23.38 4.47
 4 -11 -6 126.81 6.48
 4 -11 -5 8.16 2.97
 4 -11 -4 132.4 6.34
 4 -11 -3 34.2 5.2
 4 -11 -2 36.05 3.91
 4 -11 -1 56.38 4.13
 4 -11 0 1.08 2.79
 4 -11 1 87.66 4.99
 4 -11 2 118.51 5.78
 -4 11 -3 29.23 9.8
 -4 11 -3 38.01 4.41
 -4 11 -4 219.64 13.52
 -4 11 -4 207.48 8.45
 -4 11 -5 -3.65 7.46
 -4 11 -5 -0.28 3.22
 -4 11 -6 78.89 12.42
 -4 11 -6 82.56 5.96
 -4 11 -7 -0.59 9.15
 -4 11 -7 13.6 4.36
 -4 11 -8 12.06 3.58
 -4 11 -9 86.49 5.24
 -4 11 -10 5.95 3.71
 -4 11 -11 91.25 5.77
 -4 11 -12 69.27 5.54
 4 -10 -11 17.36 3.95
 4 -10 -10 72.93 5.1
 4 -10 -9 25.13 3.4
 4 -10 -8 65.82 4.63
 4 -10 -7 159.02 7.16
 4 -10 -6 19.48 3.65
 4 -10 -5 214.93 8.51
 4 -10 -4 9.66 3.18
 4 -10 -3 107.89 5.33
 4 -10 -2 89.78 5.09
 4 -10 -1 3.73 2.64
 4 -10 0 107.88 5.37
 4 -10 1 63.93 3.98
 4 -10 2 118.32 5.83
 -4 10 -3 224.08 12.9
 -4 10 -3 234.31 8.91
 4 -10 3 176.39 7.27
 -4 10 -4 8.88 7.45
 -4 10 -4 0.86 2.82
 -4 10 -5 222.99 12.4
 -4 10 -5 227.86 8.98
 -4 10 -6 22.02 8.44
 -4 10 -6 19.02 3.39
 -4 10 -7 49.16 11
 -4 10 -7 53.91 5.34
 -4 10 -8 88.68 7.38
 -4 10 -8 114.18 6.31
 -4 10 -10 87.74 7.45
 -4 10 -10 107.52 5.8
 -4 10 -11 67.39 4.75
 -4 10 -12 45.77 4.85
 -4 10 -13 78.39 5.71
 -4 10 -14 2.94 3.62
 4 -9 -13 54.26 5.11
 4 -9 -12 51.39 4.91
 4 -9 -11 49.26 4.43
 4 -9 -10 -0.21 2.58
 4 -9 -9 139.31 6.62
 4 -9 -8 98.82 5.18
 4 -9 -7 115.1 5.59
 4 -9 -6 190.68 7.72
 4 -9 -5 -2.34 2.18
 4 -9 -4 158.94 6.61
 4 -9 -3 132.69 5.85
 4 -9 -2 41.42 3.21
 4 -9 -1 150.28 6.34
 4 -9 0 13.21 2.43
 4 -9 1 242.96 8.87
 4 -9 2 82.91 4.37
 -4 9 -3 43.58 8.38
 -4 9 -3 47.75 3.82
 4 -9 3 37.79 3.06
 -4 9 -4 247.27 12.31
 -4 9 -4 242 8.96
 -4 9 -5 8.86 6.67
 -4 9 -5 10.71 2.77
 -4 9 -6 113.99 10.64
 -4 9 -6 106.83 6.03
 -4 9 -7 106.34 9.36
 -4 9 -7 81.09 5.32
 -4 9 -8 2.72 4.52
 -4 9 -8 0.91 3.5
 -4 9 -9 133.44 8.96
 -4 9 -10 35.42 5.9
 -4 9 -11 152.31 8.05
 -4 9 -11 151.67 6.85
 -4 9 -12 160.17 8.35
 -4 9 -12 166.66 7.42
 -4 9 -13 53.02 4.83
 -4 9 -14 86.84 5.54
 -4 9 -15 10.66 3.86
 4 -8 -15 152.69 7.35
 4 -8 -14 38.51 4.29
 4 -8 -13 100.74 5.71
 4 -8 -12 88.88 5.23
 4 -8 -11 -5.69 2.53
 4 -8 -10 133.84 6.24
 4 -8 -9 48.27 3.8
 4 -8 -8 177.71 7.3
 4 -8 -7 287.76 10.2
 4 -8 -6 13.17 2.43
 4 -8 -5 270.73 9.59
 4 -8 -4 91.17 4.57
 4 -8 -3 76.3 4.04
 4 -8 -2 152.49 6.24
 4 -8 -1 4.67 1.9
 4 -8 0 202.01 7.58
 4 -8 1 169.41 6.65
 4 -8 2 229.81 8.28
 -4 8 -3 460.84 16.17
 -4 8 -3 513.39 15.67
 4 -8 3 470.12 14.63
 -4 8 -4 1.76 4.69
 -4 8 -4 0.55 1.99
 -4 8 -5 229.72 11.13
 -4 8 -5 224.18 8.46
 -4 8 -6 140.1 9.65
 -4 8 -6 126.3 6.34
 -4 8 -7 75.41 7.29
 -4 8 -7 55.37 4.26
 -4 8 -8 151.23 8.63
 -4 8 -8 140.36 6.54
 -4 8 -9 11.57 4.84
 -4 8 -10 284.35 11.43
 -4 8 -11 85.7 5.68
 -4 8 -12 100.56 6.55
 -4 8 -12 94.55 5.22
 -4 8 -13 92.95 6.12
 -4 8 -13 97.69 5.42
 -4 8 -14 8.99 4.19
 -4 8 -14 12.43 3.47
 -4 8 -15 71.19 5.72
 -4 8 -15 79.8 5.27
 -4 8 -16 86.47 5.41
 -4 8 -17 10.65 3.93
 4 -7 -17 49.66 5.06
 4 -7 -16 170.05 7.84
 4 -7 -15 8.18 3.41
 4 -7 -14 185.5 7.82
 4 -7 -13 102.56 5.41
 4 -7 -12 47.54 3.66
 4 -7 -11 174.37 7.31
 4 -7 -10 5.44 2.11
 4 -7 -9 220.8 8.28
 4 -7 -8 255.98 9.19
 4 -7 -7 251.98 8.96
 4 -7 -6 359.55 11.72
 4 -7 -5 37.32 2.72
 4 -7 -4 155.5 6.13
 4 -7 -3 240.72 8.38
 4 -7 -2 -0.97 1.49
 4 -7 -1 375.94 11.91
 4 -7 0 15.2 2.12
 4 -7 1 555.05 16.51
 4 -7 2 233.51 8.2
 -4 7 -3 95.48 8.28
 -4 7 -3 88.46 4.2
 -4 7 -4 322.85 12.07
 -4 7 -4 298.02 9.98
 -4 7 -5 66.14 7.16
 -4 7 -5 67.44 4.16
 -4 7 -6 93.31 8.19
 -4 7 -6 92.37 5.33
 -4 7 -7 300.4 11.21
 -4 7 -7 293 10.36
 -4 7 -8 68.13 6.35
 -4 7 -9 395.24 14.03
 -4 7 -10 59.9 4.7
 -4 7 -11 227.74 9.53
 -4 7 -12 205.73 8.98
 -4 7 -13 3.52 3.73
 -4 7 -13 6.78 3.02
 -4 7 -14 107.57 6.4
 -4 7 -14 97.87 5.26
 -4 7 -15 60.58 5.15
 -4 7 -15 60.82 4.57
 -4 7 -16 70.52 5.67
 -4 7 -16 83.29 5.32
 -4 7 -17 158.48 8.17
 -4 7 -17 158.65 7.42
 -4 7 -18 9.17 4.25
 4 -6 -18 155.63 7.41
 4 -6 -17 142.99 6.83
 4 -6 -16 13.74 3.26
 4 -6 -15 184.29 7.73
 4 -6 -14 27.04 3.33
 4 -6 -13 39 3.39
 4 -6 -12 142.66 6.25
 4 -6 -11 -1.1 1.92
 4 -6 -10 306.37 10.48
 4 -6 -9 108.68 5.05
 4 -6 -8 227.6 8.15
 4 -6 -7 384.04 12.18
 4 -6 -7 337.09 10.67
 4 -6 -6 17.87 2.08
 4 -6 -6 15.47 2.13
 4 -6 -5 322.74 10.43
 4 -6 -5 308.23 9.79
 4 -6 -4 234.13 8
 4 -6 -4 214.11 7.28
 4 -6 -3 142.84 5.53
 4 -6 -2 575.75 16.76
 4 -6 -1 0 1.38
 4 -6 0 522.06 15.38
 4 -6 1 90.34 4.06
 4 -6 2 238.61 8.12
 -4 6 -3 481.72 15.68
 -4 6 -3 494.71 14.75
 -4 6 -4 5.07 4.5
 -4 6 -4 4.43 1.92
 -4 6 -5 180.71 8.99
 -4 6 -5 158.64 6.61
 -4 6 -6 390.28 13.08
 -4 6 -6 371.97 12.12
 -4 6 -7 100.31 7.02
 -4 6 -7 93.63 4.73
 -4 6 -8 220.64 9.39
 -4 6 -9 2.42 2.57
 -4 6 -10 312.61 11.39
 -4 6 -11 75.46 5.07
 -4 6 -12 65.75 4.74
 -4 6 -13 170.06 7.73
 -4 6 -14 26.46 3.86
 -4 6 -14 17.3 2.99
 -4 6 -15 144.33 7.05
 -4 6 -15 129.23 6.18
 -4 6 -16 125.38 6.76
 -4 6 -16 122.37 6.09
 -4 6 -17 45.41 5.03
 -4 6 -17 31.55 4.24
 -4 6 -18 202.16 10.59
 -4 6 -18 170.35 7.84
 -4 6 -19 -0.54 4.46
 -4 6 -19 3.53 4.11
 4 -5 -19 151 7.08
 4 -5 -18 87.45 5.13
 4 -5 -17 77.39 4.97
 4 -5 -16 134.94 6.4
 4 -5 -15 11.99 2.93
 4 -5 -14 181.21 7.31
 4 -5 -13 200.28 7.76
 4 -5 -12 31.56 2.86
 4 -5 -11 587.07 17.58
 4 -5 -10 14.91 2.08
 4 -5 -9 440.05 13.58
 4 -5 -9 400.08 12.67
 4 -5 -8 248.82 8.51
 4 -5 -8 207.21 7.48
 4 -5 -7 71.4 3.64
 4 -5 -7 53.34 3.31
 4 -5 -6 394.94 12.1
 4 -5 -6 359.63 11.29
 4 -5 -5 61.85 3.13
 4 -5 -5 52.54 3.01
 4 -5 -4 221.49 7.48
 4 -5 -4 242.94 8.08
 4 -5 -3 355.22 10.92
 4 -5 -3 354.18 10.9
 4 -5 -2 8.12 1.43
 4 -5 -2 7.37 1.71
 4 -5 -1 547.69 15.78
 -4 5 0 20.03 1.19
 4 -5 0 15.48 1.64
 4 -5 1 378.32 11.49
 -4 5 -2 168.63 7.81
 -4 5 -2 171.85 6.13
 -4 5 -3 36.26 5.12
 -4 5 -3 33.39 2.35
 -4 5 -4 672.2 19.85
 -4 5 -4 667.17 19.19
 -4 5 -5 375.6 12.38
 -4 5 -5 375.15 11.95
 -4 5 -6 146.82 6.78
 -4 5 -6 156.96 6.21
 -4 5 -7 759.15 22.26
 -4 5 -8 9.61 2.67
 -4 5 -9 301.72 10.81
 -4 5 -10 52.07 4.34
 -4 5 -11 188.69 8.03
 -4 5 -12 279.57 10.44
 -4 5 -13 5.3 3.34
 -4 5 -14 213.03 8.87
 -4 5 -14 222.01 8.52
 -4 5 -15 167.97 7.8
 -4 5 -15 139.51 6.25
 -4 5 -16 61.24 5.21
 -4 5 -16 38.44 3.71
 -4 5 -17 235.42 11.42
 -4 5 -17 195.14 8.17
 -4 5 -18 9 4.36
 -4 5 -18 -0.42 3.36
 -4 5 -19 80.74 6.71
 -4 5 -19 81.52 5.33
 -4 5 -20 51.67 5.63
 -4 5 -20 30.21 4.8
 4 -4 -19 49.3 4.57
 4 -4 -18 89.59 5.54
 4 -4 -17 98.93 5.36
 4 -4 -16 3.37 2.71
 4 -4 -15 224.25 8.48
 4 -4 -14 95.48 4.69
 4 -4 -13 84.73 4.29
 4 -4 -12 419.97 13.14
 4 -4 -12 374.79 12.03
 4 -4 -11 2.48 1.54
 4 -4 -11 -1.58 1.78
 4 -4 -10 333.56 10.64
 4 -4 -10 309.28 10.19
 4 -4 -9 67.99 3.47
 4 -4 -9 59.37 3.43
 4 -4 -8 242.7 8.07
 4 -4 -8 239.19 8.19
 4 -4 -7 325.95 10.16
 4 -4 -7 272.21 9
 4 -4 -6 24.14 2
 4 -4 -6 24.36 2.22
 4 -4 -5 628.26 17.68
 4 -4 -5 580.31 16.85
 4 -4 -4 590.49 16.67
 4 -4 -4 594.43 17.12
 4 -4 -3 93.47 3.82
 4 -4 -3 93.83 4.05
 4 -4 -2 897.33 24.32
 4 -4 -2 962.89 26.26
 4 -4 -1 36.05 2.22
 4 -4 -1 32.72 2.22
 4 -4 0 553.56 15.69
 4 -4 0 549.68 15.76
 4 -4 1 199.34 6.66
 -4 4 -2 147.12 7.11
 -4 4 -2 125.46 4.71
 -4 4 -3 570.29 16.95
 -4 4 -3 554.24 16.03
 -4 4 -4 35.8 5.07
 -4 4 -4 36.55 2.85
 -4 4 -5 403.93 12.77
 -4 4 -5 401.04 12.39
 -4 4 -6 329.89 11.25
 -4 4 -7 40.26 3.54
 -4 4 -8 442.95 14.17
 -4 4 -9 9.21 2.29
 -4 4 -10 376.05 12.74
 -4 4 -11 164.62 7.17
 -4 4 -12 13.41 2.96
 -4 4 -13 469.74 15.41
 -4 4 -14 103.26 5.84
 -4 4 -15 200.2 9.03
 -4 4 -15 200.36 7.7
 -4 4 -16 211.4 10.22
 -4 4 -16 185.52 7.47
 -4 4 -17 18.75 4.38
 -4 4 -17 19.24 3.98
 -4 4 -18 124.44 7.34
 -4 4 -18 121.78 6.3
 -4 4 -19 12.15 4.05
 -4 4 -19 6.04 3.89
 -4 4 -20 68.86 5.87
 -4 4 -20 69.26 5.08
 -4 4 -21 100.44 7.39
 4 -3 -17 56.65 4.1
 4 -3 -16 210.99 8.04
 4 -3 -15 23.76 2.95
 4 -3 -14 294.45 9.96
 4 -3 -14 255.38 9.19
 4 -3 -13 516.21 15.48
 4 -3 -13 435.6 13.72
 4 -3 -12 2.09 1.37
 4 -3 -12 10.7 2.24
 4 -3 -11 449.62 13.51
 4 -3 -11 385.5 12.18
 4 -3 -10 110.92 4.54
 4 -3 -10 103.54 4.62
 4 -3 -9 329.02 10.17
 4 -3 -9 294.93 9.62
 4 -3 -8 130.13 4.91
 4 -3 -8 118.67 4.85
 4 -3 -7 8.89 1.28
 4 -3 -7 5.55 1.63
 4 -3 -6 636.54 17.68
 4 -3 -6 621.68 17.75
 4 -3 -5 202.36 6.56
 4 -3 -5 170.24 6.12
 4 -3 -4 455.04 12.97
 4 -3 -4 411.19 12.34
 4 -3 -3 726.34 19.78
 4 -3 -3 691.38 19.42
 4 -3 -2 32.16 1.88
 4 -3 -2 26.02 1.97
 4 -3 -1 703.99 19.23
 4 -3 -1 716.11 19.93
 4 -3 0 60.22 2.71
 4 -3 0 55.37 2.79
 -4 3 -1 364.28 11.45
 -4 3 -1 348.73 10.33
 4 -3 1 385.07 11.49
 -4 3 -2 701.02 19.77
 -4 3 -2 683.55 19
 4 -3 2 673.93 18.79
 -4 3 -3 11.86 2.7
 -4 3 -3 0.76 1.26
 -4 3 -4 672.59 19.38
 -4 3 -4 692.29 19.52
 -4 3 -5 777.82 22.02
 -4 3 -6 335.92 10.97
 -4 3 -7 525.69 15.98
 -4 3 -8 22.59 2.81
 -4 3 -9 483.08 15.12
 -4 3 -10 85.73 4.72
 -4 3 -11 70.25 4.23
 -4 3 -12 356 12.25
 -4 3 -13 0.3 2.64
 -4 3 -14 322.68 12.22
 -4 3 -15 89.4 6.4
 -4 3 -15 80.11 4.33
 -4 3 -16 131.12 7.34
 -4 3 -16 103.97 5.2
 -4 3 -17 102.89 6.3
 -4 3 -17 97.9 5.17
 -4 3 -18 7.46 3.74
 -4 3 -18 12.21 3.22
 -4 3 -19 97.13 6.36
 -4 3 -20 95.52 6.55
 -4 3 -21 24.15 5.36
 4 -2 -16 3.33 2.49
 4 -2 -15 262.79 9.04
 4 -2 -15 218.95 8.42
 4 -2 -14 214.53 7.59
 4 -2 -14 190.61 7.52
 4 -2 -13 90.12 4.12
 4 -2 -13 83.44 4.47
 4 -2 -12 599 17.18
 4 -2 -12 510.43 15.57
 4 -2 -11 3.7 1.49
 4 -2 -11 -0.14 1.44
 4 -2 -10 466.6 13.55
 4 -2 -10 348.87 11.16
 4 -2 -9 223.61 7.22
 4 -2 -9 206.51 7.36
 4 -2 -8 308.08 9.29
 4 -2 -8 289.08 9.35
 4 -2 -7 459.97 13.05
 4 -2 -7 406.87 12.26
 4 -2 -6 192.03 6.13
 4 -2 -6 168.66 6.03
 4 -2 -5 891.8 23.75
 4 -2 -5 865.7 23.73
 4 -2 -4 983.22 25.99
 4 -2 -4 947.04 25.72
 4 -2 -3 154.59 5.05
 4 -2 -3 141.24 5.15
 4 -2 -3 143.09 3.88
 4 -2 -2 720.63 19.39
 4 -2 -2 719.31 19.93
 4 -2 -1 49.48 2.27
 4 -2 -1 55.4 2.78
 -4 2 0 227.21 7.57
 -4 2 0 222.79 6.91
 4 -2 0 222.37 7.25
 -4 2 -1 199.34 7.36
 -4 2 -1 202.78 6.63
 4 -2 1 216.69 7.07
 -4 2 -2 180.24 6.61
 -4 2 -2 172.4 5.91
 4 -2 2 186.74 6.27
 -4 2 -3 766.69 21.26
 4 -2 3 878.35 23.8
 -4 2 -4 5.63 1.65
 -4 2 -5 1042.46 28.54
 -4 2 -6 342.29 11.07
 -4 2 -7 67.87 3.99
 -4 2 -8 547.95 16.56
 -4 2 -9 30.44 2.96
 -4 2 -10 196.87 7.68
 -4 2 -11 268.32 9.88
 -4 2 -12 -2.73 2.18
 -4 2 -13 440.72 15.05
 -4 2 -14 127.54 6.9
 -4 2 -14 125.14 5.33
 -4 2 -15 248.43 10.17
 -4 2 -15 237.71 8.41
 -4 2 -16 199.15 8.78
 -4 2 -16 201.88 7.56
 -4 2 -17 21.92 3.73
 -4 2 -18 101.33 6.43
 -4 2 -19 107.61 6.88
 -4 2 -20 46.27 5.32
 -4 2 -21 118.27 7.39
 4 -1 -18 114.01 5.78
 4 -1 -17 8.79 3.29
 4 -1 -16 218.05 8.29
 4 -1 -15 177.14 6.96
 4 -1 -14 219.96 8.11
 4 -1 -13 430.62 12.79
 4 -1 -13 398.04 12.65
 4 -1 -12 23.93 2.18
 4 -1 -12 17.89 2.26
 4 -1 -11 370.73 10.98
 4 -1 -11 321.71 10.38
 4 -1 -10 21.64 1.76
 4 -1 -10 9.32 1.67
 4 -1 -9 282.47 8.49
 4 -1 -9 255.93 8.55
 4 -1 -8 296.52 8.74
 4 -1 -8 280.15 9.14
 4 -1 -7 19.48 1.42
 4 -1 -7 19.99 2.04
 4 -1 -6 725.45 19.37
 4 -1 -6 648.44 18.26
 4 -1 -5 181.99 5.6
 4 -1 -5 174.46 6.1
 4 -1 -4 388.46 10.81
 4 -1 -4 361.57 10.85
 4 -1 -3 767.61 20.33
 4 -1 -3 781.82 21.41
 4 -1 -3 780.69 20.22
 4 -1 -2 66.05 2.58
 4 -1 -2 64.96 2.97
 4 -1 -2 66.85 2.24
 -4 1 1 301.09 9.19
 -4 1 1 317.78 9.16
 4 -1 -1 320.03 9.68
 4 -1 -1 310.01 8.5
 -4 1 0 397.98 12.03
 -4 1 0 368.71 10.66
 4 -1 0 372.39 11.03
 4 -1 0 357.79 9.91
 -4 1 -1 15.53 2.61
 -4 1 -1 23.06 1.72
 4 -1 1 27.24 1.82
 4 -1 1 23.55 1.45
 -4 1 -2 946.5 25.52
 4 -1 2 1018.84 27.24
 4 -1 2 964.92 25.4
 -4 1 -3 11.05 1.77
 4 -1 3 6.14 1.11
 -4 1 -4 721.37 20.23
 -4 1 -5 572.1 16.66
 -4 1 -6 226.01 7.91
 -4 1 -7 263.35 9.01
 -4 1 -8 27.64 2.75
 -4 1 -9 107.1 5.19
 -4 1 -10 192.13 7.92
 -4 1 -11 83.78 5.48
 -4 1 -12 534.39 17.12
 -4 1 -13 20.37 3.1
 -4 1 -14 580.75 18.53
 -4 1 -14 578.72 16.93
 -4 1 -15 93.23 5.6
 -4 1 -16 82.23 5.59
 -4 1 -17 122.95 6.67
 -4 1 -18 3.29 3.59
 -4 1 -19 114.85 6.99
 -4 1 -20 112.2 7.13
 -4 1 -21 8.12 4.41
 4 0 -20 152.43 7.25
 4 0 -19 46.21 3.98
 4 0 -18 21.6 2.84
 4 0 -17 203.58 7.98
 4 0 -16 4.87 2.42
 4 0 -15 326.85 11
 4 0 -14 288.38 9.84
 4 0 -13 131.58 5.59
 4 0 -12 325.88 10.67
 4 0 -11 9.35 1.32
 4 0 -11 12.86 1.86
 4 0 -10 262.5 7.84
 4 0 -10 231.72 7.88
 4 0 -9 373.96 10.54
 4 0 -9 341.1 10.64
 4 0 -8 17.77 1.39
 4 0 -8 11.95 1.59
 4 0 -7 960.05 25.04
 4 0 -7 909.58 24.86
 4 0 -6 334.14 9.25
 4 0 -6 333.98 10.28
 4 0 -5 357.36 9.81
 4 0 -5 339.31 10.38
 4 0 -4 932.82 24.22
 4 0 -4 928.72 25.12
 -4 0 3 385.83 10.9
 -4 0 3 372.81 10.21
 4 0 -3 387.02 11.39
 4 0 -3 387.06 10.65
 -4 0 2 180.29 6.18
 -4 0 2 174.67 5.45
 4 0 -2 187.15 6.22
 4 0 -2 176.81 5.35
 -4 0 1 7.47 2.39
 -4 0 1 4.38 1.1
 4 0 -1 3.82 1.08
 4 0 -1 1.76 0.84
 -4 0 0 128.12 4.7
 4 0 0 131.69 4.7
 4 0 0 128.83 4.22
 -4 0 -1 827.18 22.31
 4 0 1 840.61 22.69
 4 0 1 820.22 21.9
 -4 0 -2 12.94 1.68
 4 0 2 13.34 1.31
 4 0 2 14.32 1.47
 4 0 3 1784.67 46.28
 4 0 3 1693.55 44.06
 -4 0 -4 101.57 4.41
 4 0 4 111.43 4.1
 4 0 4 116.72 4.36
 -4 0 -5 819.07 22.85
 4 0 5 771.47 21.27
 -4 0 -6 475.83 14.36
 -4 0 -7 14.4 2.39
 -4 0 -8 551.39 16.87
 -4 0 -9 156.57 6.96
 -4 0 -10 102.82 5.43
 -4 0 -11 549.24 17.21
 -4 0 -12 14.81 2.94
 -4 0 -13 291.42 10.87
 -4 0 -14 125.32 6.44
 -4 0 -15 89.17 5.39
 -4 0 -16 160.83 7.77
 -4 0 -17 7.26 3.41
 -4 0 -18 140.41 7.42
 -4 0 -19 95.52 6.52
 -4 0 -20 50.75 5.58
 4 1 -21 153.85 7.55
 4 1 -20 -2.25 3.04
 4 1 -19 57.3 4.57
 4 1 -18 140.24 6.49
 4 1 -17 4.91 2.43
 4 1 -16 248 9.16
 4 1 -15 185.37 7.32
 4 1 -14 247.13 8.9
 4 1 -13 295.26 10.04
 4 1 -12 18.54 2.34
 4 1 -11 210.68 7.52
 4 1 -10 80.86 3.81
 4 1 -9 181.81 6.52
 4 1 -8 759.6 21.26
 4 1 -7 7.67 0.9
 4 1 -7 5.32 1.37
 4 1 -6 1283.3 32.74
 4 1 -6 1214.49 32.43
 -4 -1 5 270.83 7.8
 -4 -1 5 254.91 6.95
 4 1 -5 292.66 9.07
 -4 -1 4 181.74 5.58
 -4 -1 4 188.53 5.4
 4 1 -3 485.76 13.91
 4 1 -3 519.5 14.3
 -4 -1 2 4 1.07
 4 1 -2 3.19 1.19
 4 1 -2 2.15 0.92
 4 1 -1 229.87 7.26
 4 1 -1 227.58 6.96
 4 1 0 830.14 22.37
 4 1 0 871.91 23.29
 4 1 1 90.21 3.47
 4 1 1 90.86 3.51
 4 1 2 1146.53 30.25
 4 1 2 1084.37 28.94
 -4 -1 -3 18.5 2.03
 4 1 3 16.84 1.41
 4 1 3 23.36 2.02
 -4 -1 -4 425.13 12.94
 4 1 4 441.88 12.45
 4 1 4 422.85 12.56
 -4 -1 -5 109.39 5.31
 4 1 5 108.76 3.89
 -4 -1 -6 162.09 6.58
 4 1 6 181.49 6.49
 -4 -1 -7 534.4 16.14
 4 1 7 510.09 15.18
 -4 -1 -8 9.8 2.35
 -4 -1 -9 347.37 11.6
 -4 -1 -10 484.73 15.3
 -4 -1 -11 82.69 4.78
 -4 -1 -12 409.73 13.71
 -4 -1 -13 0.47 2.25
 -4 -1 -14 253.36 9.87
 -4 -1 -15 119.16 6.43
 -4 -1 -16 14.62 3.6
 -4 -1 -17 262.75 10.71
 -4 -1 -18 48.08 4.82
 -4 -1 -19 105.31 6.66
 -4 -1 -20 127.66 7.46
 4 2 -20 105.96 6.09
 4 2 -19 114.25 6.03
 4 2 -18 5.56 2.64
 4 2 -17 289.42 10.54
 4 2 -16 63.4 4.13
 4 2 -15 379.4 12.62
 4 2 -14 157.74 6.62
 4 2 -13 118.13 5.4
 4 2 -12 226.83 8.18
 4 2 -11 80.39 4.02
 4 2 -10 151.22 5.95
 4 2 -9 462.68 13.94
 4 2 -8 2.08 1.44
 4 2 -7 720.95 20.25
 4 2 -5 455.73 13.28
 4 2 -4 410.01 11.98
 4 2 -3 105.95 4.04
 4 2 -3 109.14 4.06
 4 2 -2 536.13 15.1
 4 2 -2 518.62 14.6
 -4 -2 1 10.9 1.39
 4 2 -1 10.41 1.39
 4 2 -1 11.97 1.27
 -4 -2 0 470.3 13.01
 4 2 0 482.17 13.58
 4 2 0 449.88 12.98
 -4 -2 -1 651.21 17.73
 4 2 1 665.3 18.14
 4 2 1 679.74 18.88
 -4 -2 -2 14.46 1.64
 4 2 2 12.92 1.32
 4 2 2 11.44 1.47
 -4 -2 -3 764.79 20.97
 4 2 3 850.2 22.69
 4 2 3 806.55 22.41
 -4 -2 -4 206.53 7.03
 4 2 4 223.26 6.81
 4 2 4 206.27 7.35
 -4 -2 -5 199.31 6.98
 4 2 5 220.35 6.66
 4 2 5 194.9 7.02
 -4 -2 -6 365.06 11.46
 4 2 6 347.12 11.11
 -4 -2 -7 -2.16 1.43
 4 2 7 0.13 1.47
 -4 -2 -8 296.18 10.02
 4 2 8 304.19 10.19
 -4 -2 -9 180.49 7.13
 4 2 9 180.27 6.99
 -4 -2 -10 72.17 4.2
 -4 -2 -11 416.19 13.71
 -4 -2 -12 6.69 2.48
 -4 -2 -13 195.38 8.17
 -4 -2 -14 51.57 4.43
 -4 -2 -15 38.14 3.83
 -4 -2 -16 205.34 8.98
 -4 -2 -17 6.38 3.6
 -4 -2 -18 171 8.2
 -4 -2 -19 107.25 6.75
 4 3 -20 44.22 4.51
 4 3 -19 48.71 4.42
 4 3 -18 128.56 6.46
 4 3 -17 -2.96 2.37
 4 3 -16 225.02 8.77
 4 3 -15 66.76 4.27
 4 3 -14 186.2 7.42
 4 3 -13 236.68 8.65
 4 3 -12 0.63 2.2
 4 3 -11 290.21 9.85
 4 3 -10 241.78 8.46
 4 3 -9 110.36 4.71
 4 3 -8 612.02 17.73
 4 3 -7 3.39 1.62
 4 3 -6 450.64 13.37
 4 3 -5 302.49 9.43
 4 3 -4 145.34 5.2
 4 3 -3 200.64 6.59
 4 3 -3 214.46 7.09
 -4 -3 2 102.24 3.12
 4 3 -2 118.41 4.32
 -4 -3 1 339.28 9.28
 4 3 -1 350.95 10.4
 4 3 -1 342.82 10.46
 -4 -3 0 345.32 9.66
 4 3 0 370.59 10.8
 4 3 0 365.4 11.11
 -4 -3 -1 124.31 4.28
 4 3 1 140.05 4.79
 4 3 1 124.09 4.84
 -4 -3 -2 543.05 15.09
 4 3 2 535.39 14.79
 4 3 2 515.89 15.15
 -4 -3 -3 12.58 1.67
 4 3 3 8.52 1.28
 4 3 3 13.73 1.77
 -4 -3 -4 271.42 8.64
 4 3 4 262.7 7.74
 -4 -3 -5 247.5 8.22
 4 3 5 271.69 7.86
 4 3 5 243.15 8.65
 -4 -3 -6 9.89 2.14
 4 3 6 10.55 1.97
 -4 -3 -7 391.65 12.3
 4 3 7 380.87 12.32
 -4 -3 -8 124.32 5.49
 -4 -3 -9 345.45 11.51
 4 3 9 371.21 12.28
 -4 -3 -10 498.67 15.68
 4 3 10 550.57 17.11
 -4 -3 -11 92.1 4.95
 -4 -3 -12 522.64 16.71
 -4 -3 -13 3.89 3.16
 -4 -3 -14 59.85 4.44
 -4 -3 -15 70.45 4.93
 -4 -3 -16 21.96 4.26
 -4 -3 -17 189.87 8.78
 -4 -3 -18 45.85 5.11
 -4 -3 -19 104.93 6.74
 4 4 -19 118.67 6.66
 4 4 -18 14.78 4.12
 4 4 -17 124.62 6.27
 4 4 -16 53.51 4.15
 4 4 -15 288.32 10.49
 4 4 -14 132.76 6.1
 4 4 -13 3.34 2.51
 4 4 -12 151.86 6.31
 4 4 -11 155.51 6.33
 4 4 -10 64.99 3.77
 4 4 -9 275.88 9.32
 4 4 -8 7.46 2.11
 4 4 -7 500.45 14.87
 4 4 -6 73.4 3.57
 4 4 -5 345.41 10.65
 4 4 -4 263.37 8.39
 4 4 -4 250.57 8.32
 4 4 -3 6.97 1.35
 4 4 -3 2.17 1.28
 4 4 -2 326.66 9.81
 4 4 -2 288.53 9.35
 4 4 -1 495.95 14.04
 4 4 -1 479.35 14.28
 -4 -4 0 259.26 7.53
 4 4 0 286.51 8.8
 4 4 0 251.28 8.4
 -4 -4 -1 1017.18 26.81
 4 4 1 1086.91 28.72
 4 4 1 1043.39 28.69
 -4 -4 -2 20.5 1.79
 4 4 2 24.43 1.75
 4 4 2 22.49 2.15
 -4 -4 -3 440.13 12.75
 4 4 3 398.08 12.51
 -4 -4 -4 62.37 3.18
 4 4 4 65.71 3.97
 -4 -4 -5 43.85 2.76
 4 4 5 40.93 3.4
 -4 -4 -6 220.32 7.66
 4 4 6 231.25 8.67
 -4 -4 -7 4.38 1.77
 4 4 7 1.64 1.84
 -4 -4 -8 239.12 8.5
 4 4 8 263.88 9.58
 -4 -4 -9 216.73 8.06
 4 4 9 227.22 8.67
 -4 -4 -10 252.36 9.26
 4 4 10 237.27 9.03
 -4 -4 -11 227.33 8.83
 4 4 11 231.92 9.01
 -4 -4 -12 2.03 3.26
 -4 -4 -13 139.76 6.62
 -4 -4 -14 66.77 5.01
 -4 -4 -15 2.5 3.33
 -4 -4 -16 209.98 9.35
 -4 -4 -17 7.38 3.86
 -4 -4 -18 195.41 9.52
 4 5 -18 128.29 6.76
 4 5 -17 -3.13 2.99
 4 5 -16 241.03 9.42
 4 5 -15 72.03 4.58
 4 5 -14 73.19 4.34
 4 5 -13 233.33 8.79
 4 5 -12 57.57 3.79
 4 5 -11 131 5.74
 4 5 -10 294.35 10.05
 4 5 -9 93 4.49
 4 5 -8 458.21 14.07
 4 5 -7 0.48 1.43
 4 5 -6 303.6 9.77
 4 5 -5 337.52 10.55
 4 5 -4 8.67 1.73
 4 5 -4 8.72 1.94
 4 5 -3 160.9 5.67
 4 5 -3 137.8 5.56
 4 5 -2 313.2 9.54
 4 5 -2 311.18 10.22
 4 5 -1 522.03 14.73
 4 5 -1 505.41 15.27
 4 5 0 396.66 11.54
 4 5 1 422.56 13.25
 -4 -5 -2 308.99 9.29
 4 5 2 310.64 10.46
 4 5 3 4.99 1.76
 -4 -5 -4 62.67 3.23
 4 5 4 67.86 4.08
 -4 -5 -5 300.42 9.65
 4 5 5 291.14 10.62
 -4 -5 -6 -0.19 1.93
 4 5 6 2.1 2.36
 -4 -5 -7 414.26 13
 4 5 7 406.69 13.6
 -4 -5 -8 115.83 5.43
 4 5 8 113.81 5.59
 -4 -5 -9 160.69 6.75
 4 5 9 181.62 7.63
 -4 -5 -10 321.29 11.26
 4 5 10 335.36 11.9
 -4 -5 -11 11.16 3.06
 4 5 11 1.69 2.48
 -4 -5 -12 186.52 7.98
 -4 -5 -13 21.64 4.04
 -4 -5 -14 57.02 5
 -4 -5 -15 102.27 6.16
 -4 -5 -16 -8.67 3.36
 -4 -5 -17 120.55 7.07
 4 6 -17 163.54 7.71
 4 6 -16 3.4 2.88
 4 6 -15 54.63 4.13
 4 6 -14 72.2 4.54
 4 6 -13 10.18 2.94
 4 6 -12 151.92 6.48
 4 6 -11 177.4 7.16
 4 6 -10 199.71 7.58
 4 6 -9 233.35 8.42
 4 6 -8 58.13 3.63
 4 6 -7 357.55 11.42
 4 6 -6 52.9 3.16
 4 6 -6 46.52 3.32
 4 6 -5 136.26 5.34
 4 6 -5 112.29 5.03
 4 6 -4 314.01 9.89
 4 6 -3 20.57 2.15
 4 6 -3 6.58 1.86
 4 6 -2 163.5 5.8
 4 6 -2 139.23 5.86
 4 6 -1 142.45 6.04
 4 6 0 117.25 5.3
 4 6 1 369.23 12.21
 4 6 2 7.89 2.04
 4 6 3 245.53 9.02
 -4 -6 -4 218.4 7.49
 4 6 4 252.64 9.46
 -4 -6 -5 59.31 3.45
 -4 -6 -6 178.76 6.76
 4 6 6 194.02 8.47
 4 6 7 10.38 3.12
 -4 -6 -8 120.24 5.61
 4 6 8 127.13 6.28
 -4 -6 -9 116.58 5.74
 4 6 9 117.17 5.99
 -4 -6 -10 90.94 5.09
 4 6 10 103.64 5.7
 -4 -6 -11 136.22 6.67
 4 6 11 151.6 7.2
 -4 -6 -12 17.12 3.79
 4 6 12 11.11 3.16
 -4 -6 -13 65.81 5.14
 -4 -6 -14 113.15 6.55
 -4 -6 -15 0.66 3.79
 -4 -6 -16 148.2 7.9
 4 7 -16 83.84 5.3
 4 7 -15 35.82 4.46
 4 7 -14 3.85 3.23
 4 7 -13 156.99 7.01
 4 7 -12 21.54 3.38
 4 7 -11 154.02 6.62
 4 7 -10 162.34 6.74
 4 7 -9 33.41 2.96
 4 7 -8 108.1 4.96
 4 7 -7 22.63 2.66
 4 7 -7 23.21 3.12
 4 7 -6 118.22 5.18
 4 7 -6 108.59 5.21
 4 7 -5 128.87 5.3
 4 7 -5 123.46 5.65
 4 7 -4 6.33 2.16
 4 7 -4 4.52 2.24
 4 7 -3 167.69 6.93
 4 7 -2 87.63 4.66
 4 7 -1 141.44 6.22
 4 7 0 226.05 8.56
 4 7 1 67.72 4.05
 4 7 2 208.27 8.16
 4 7 3 61.31 3.89
 4 7 5 276.48 10.88
 4 7 6 8.86 3.26
 -4 -7 -7 177.99 7.22
 4 7 7 174.86 8.02
 -4 -7 -8 28.87 3.4
 4 7 8 22.39 3.38
 -4 -7 -9 97.57 5.32
 -4 -7 -10 90.28 5.44
 4 7 10 121.72 6.55
 -4 -7 -11 0.22 3.64
 4 7 11 4.51 3.48
 -4 -7 -12 80.93 5.6
 4 7 12 101.31 5.91
 -4 -7 -13 64.93 5.52
 4 7 13 68.9 5.21
 -4 -7 -14 5 4.56
 4 8 -15 25.58 4.04
 4 8 -14 43.4 4.48
 4 8 -13 9.61 3.59
 4 8 -12 88.54 5.4
 4 8 -11 83.02 4.85
 4 8 -10 73.25 4.53
 4 8 -9 172.78 7.06
 4 8 -9 182.57 7.72
 4 8 -8 1.75 2.91
 4 8 -8 -1.38 2.09
 4 8 -7 159.67 6.53
 4 8 -6 80.79 4.69
 4 8 -5 35.37 3.41
 4 8 -4 162.14 7.01
 4 8 -3 20.62 3.2
 4 8 -2 184.93 7.76
 4 8 -1 79.45 4.75
 4 8 0 37.62 3.48
 4 8 1 146.37 6.63
 4 8 2 1.91 2.39
 4 8 3 80.58 4.96
 4 8 4 191.13 8.35
 4 8 5 27.92 4.04
 4 8 6 197.58 9.37
 4 8 7 17.17 3.58
 4 8 8 152.02 7.52
 4 8 9 47.37 4.7
 4 8 10 14.26 3.65
 -4 -8 -11 69.05 5.92
 4 8 11 74.55 5.94
 -4 -8 -12 31.9 5.4
 4 8 12 27.9 4.52
 -4 -8 -13 35.82 6.04
 4 9 -13 77.96 5.25
 4 9 -12 24.94 3.86
 4 9 -11 132.44 6.58
 4 9 -11 110.78 6.08
 4 9 -10 36.88 4.49
 4 9 -9 19.65 3.84
 4 9 -9 5.29 3.05
 4 9 -8 85.01 5.36
 4 9 -7 25.85 3.36
 4 9 -6 47.63 4.13
 4 9 -5 122.74 6.15
 4 9 -4 5.02 2.97
 4 9 -3 211.46 8.76
 4 9 -2 10.07 3.26
 4 9 0 26.03 3.45
 4 9 2 44.45 4.23
 4 9 3 129.35 6.63
 4 9 4 26.67 3.92
 4 9 5 222.48 10.28
 4 9 6 -4.71 3.22
 4 9 7 153.62 8.09
 4 9 8 17.95 4.56
 4 9 9 49.1 4.9
 4 9 10 29.26 4.96
 4 10 -8 4.47 3.39
 4 10 -7 31.54 3.93
 4 10 -6 76.48 5.29
 4 10 -5 -0.54 2.9
 4 10 -4 127.78 6.79
 4 10 -3 1.99 3.17
 4 10 -2 87.42 5.57
 4 10 -1 32 4.1
 4 10 0 22.93 4.22
 4 10 1 49.95 4.69
 4 10 2 37.97 4.41
 4 10 3 101.13 6.12
 4 10 4 101.96 7.3
 4 10 5 3.31 3.98
 4 10 6 60.98 5.88
 5 -12 -3 52.78 4.89
 5 -12 -2 29.08 4.37
 5 -12 -1 102.09 5.83
 5 -12 0 5.5 3.83
 5 -12 1 25.51 4.08
 -5 12 -2 69.44 14.03
 -5 12 -2 71.25 6.6
 -5 12 -3 12.86 10.25
 -5 12 -3 12.1 3.95
 -5 12 -4 112.72 15.79
 -5 12 -4 95.17 6.42
 -5 12 -5 3.6 9.74
 -5 12 -5 15.12 4.73
 -5 12 -6 105.83 16.75
 -5 12 -6 103.27 7.89
 -5 12 -7 19.97 5.12
 -5 12 -8 17.99 4.97
 5 -11 -7 90.81 5.58
 5 -11 -6 1.76 3.66
 5 -11 -5 167.78 7.79
 5 -11 -4 19.05 3.94
 5 -11 -3 70.84 5.27
 5 -11 -2 87.89 5.42
 5 -11 -1 -3.87 2.86
 5 -11 0 70.82 4.78
 5 -11 1 40.32 3.82
 -5 11 -2 47.49 11.63
 -5 11 -2 23.4 4.21
 -5 11 -3 165.7 13.76
 -5 11 -3 157.16 7.42
 -5 11 -5 131.62 13.89
 -5 11 -5 124.4 6.95
 -5 11 -6 28.82 10.51
 -5 11 -6 30.09 4.85
 -5 11 -7 38.56 5.32
 -5 11 -8 39.16 6.87
 -5 11 -8 73.6 6.13
 -5 11 -9 -6.14 7.25
 -5 11 -10 62.44 8.18
 -5 11 -11 67.87 5.56
 5 -10 -10 8.54 4.22
 5 -10 -9 58.04 4.59
 5 -10 -8 87.01 5.56
 5 -10 -7 13.36 3.15
 5 -10 -6 172.14 7.49
 5 -10 -5 -1.59 2.83
 5 -10 -4 156.24 7.03
 5 -10 -3 65.62 4.41
 5 -10 -2 40.35 3.78
 5 -10 -1 58.48 4.15
 5 -10 0 35.38 3.49
 5 -10 1 82.5 4.81
 5 -10 2 134.69 6.26
 -5 10 -3 13.6 9.35
 -5 10 -3 6.2 3.37
 -5 10 -4 222.49 13.37
 -5 10 -4 203.56 8.38
 -5 10 -5 15.63 7.64
 -5 10 -5 18.8 3.2
 -5 10 -6 65.54 11.15
 -5 10 -6 88.6 6.26
 -5 10 -7 124.14 10.5
 -5 10 -7 95.17 6.96
 -5 10 -8 -8.37 4.37
 -5 10 -8 14.73 4.16
 -5 10 -9 128.52 10.19
 -5 10 -10 5.26 5.02
 -5 10 -11 26.87 5.66
 -5 10 -12 95.98 6.98
 -5 10 -12 111.75 6.3
 5 -9 -13 70.4 5.28
 5 -9 -12 55.92 4.82
 5 -9 -11 -3.4 2.7
 5 -9 -10 109.51 5.79
 5 -9 -9 65.6 4.47
 5 -9 -8 71.75 4.64
 5 -9 -7 203.82 8.26
 5 -9 -6 1.68 2.37
 5 -9 -5 155.76 6.76
 5 -9 -4 62.24 4.22
 5 -9 -3 61.03 4.2
 5 -9 -2 228.57 8.69
 5 -9 -1 -0.82 1.98
 5 -9 0 143.07 6.29
 5 -9 1 178.75 7.3
 5 -9 2 104.63 5.15
 -5 9 -3 251.36 13.27
 -5 9 -3 227.97 8.58
 -5 9 -4 -6.93 4.73
 -5 9 -4 2.52 2.55
 -5 9 -5 172.62 11.89
 -5 9 -5 143.72 7.01
 -5 9 -6 71.1 9.68
 -5 9 -6 71.03 5.35
 -5 9 -7 13.33 6.57
 -5 9 -7 20.07 3.37
 -5 9 -8 152.82 10
 -5 9 -8 122.75 6.34
 -5 9 -9 18.83 5.75
 -5 9 -10 119.94 8.73
 -5 9 -11 128.55 7.51
 -5 9 -12 41.53 5.15
 -5 9 -13 155.26 8.68
 -5 9 -13 140.06 7.05
 -5 9 -14 -3.51 4.51
 -5 9 -14 9.2 3.69
 -5 9 -15 68.28 6.56
 -5 9 -15 49.24 5.15
 5 -8 -15 3.43 3.54
 5 -8 -14 90.1 5.74
 5 -8 -13 74.47 4.88
 5 -8 -12 10.52 3.13
 5 -8 -11 115.7 5.9
 5 -8 -10 12.26 3.6
 5 -8 -9 124.33 5.87
 5 -8 -8 223.67 8.59
 5 -8 -7 53.15 3.8
 5 -8 -6 300.5 10.54
 5 -8 -5 38.19 3.22
 5 -8 -4 174.83 6.99
 5 -8 -3 126.56 5.86
 5 -8 -2 36.64 3.25
 5 -8 -1 142.19 6.03
 5 -8 0 74.57 4.06
 5 -8 1 160.54 6.57
 -5 8 -2 373.25 14.69
 -5 8 -2 368.26 12.1
 5 -8 2 329.77 11.17
 -5 8 -3 26.91 7.84
 -5 8 -3 21.92 2.9
 -5 8 -4 287.79 12.72
 -5 8 -4 283.92 10.18
 -5 8 -5 23.08 7.23
 -5 8 -5 19.73 3.07
 -5 8 -6 62.39 8.79
 -5 8 -6 42.34 4.14
 -5 8 -7 186.54 9.82
 -5 8 -7 181.94 7.88
 -5 8 -9 306.8 12.73
 -5 8 -10 55.69 5.27
 -5 8 -11 142.82 7.54
 -5 8 -12 224.56 10.17
 -5 8 -13 8.07 4.17
 -5 8 -14 39.26 4.85
 -5 8 -14 56.94 5.02
 -5 8 -15 48.88 5.5
 -5 8 -15 43.35 4.7
 -5 8 -16 22.19 4.89
 -5 8 -16 11.36 3.95
 -5 8 -17 64.69 6.82
 5 -7 -16 1.54 3.36
 5 -7 -15 167.85 7.52
 5 -7 -14 51.12 4.13
 5 -7 -13 63.96 4.35
 5 -7 -12 105.31 5.7
 5 -7 -11 -0.24 2.32
 5 -7 -10 178.79 7.3
 5 -7 -9 139.86 6.24
 5 -7 -8 141.06 6.05
 5 -7 -7 384.67 12.59
 5 -7 -6 1.92 2.04
 5 -7 -6 3.63 2.53
 5 -7 -5 164.5 6.58
 5 -7 -5 142.28 5.85
 5 -7 -4 128.55 5.48
 5 -7 -3 19.61 2.43
 5 -7 -2 265.9 9.22
 5 -7 -1 8.56 1.96
 5 -7 0 370.45 11.96
 5 -7 1 292.7 9.91
 -5 7 -2 175.13 10.35
 -5 7 -2 184.36 7.04
 -5 7 -3 522.99 17.7
 -5 7 -3 489.57 15.13
 -5 7 -4 5.88 4.8
 -5 7 -4 1.72 1.73
 -5 7 -5 47.93 7.3
 -5 7 -5 52.11 4.13
 -5 7 -6 139 7.83
 -5 7 -6 139.32 6.35
 -5 7 -7 15.05 4.55
 -5 7 -7 10.15 2.92
 -5 7 -8 147.47 8.18
 -5 7 -9 18.47 3.77
 -5 7 -10 282.25 11.07
 -5 7 -11 167.51 8.09
 -5 7 -12 32.46 4.21
 -5 7 -13 132.02 7.51
 -5 7 -14 4.01 3.83
 -5 7 -15 27.7 5.65
 -5 7 -15 24.33 3.88
 -5 7 -16 79.9 6
 -5 7 -16 72.65 5.19
 -5 7 -17 5.1 4.97
 -5 7 -17 2.83 3.86
 -5 7 -18 192.77 10.14
 -5 7 -18 161.11 7.86
 5 -6 -18 190.34 8.4
 5 -6 -17 27.02 3.83
 5 -6 -16 181.2 7.83
 5 -6 -15 9.16 3.23
 5 -6 -14 138.52 6.49
 5 -6 -13 41.76 3.38
 5 -6 -12 -0.2 2.12
 5 -6 -11 279.38 9.9
 5 -6 -10 54.07 3.52
 5 -6 -9 297.49 10.2
 5 -6 -8 453.62 14.18
 5 -6 -8 423.36 13.54
 5 -6 -7 66.01 3.65
 5 -6 -7 73.53 4.09
 5 -6 -6 243.85 8.55
 5 -6 -6 265.6 9.22
 5 -6 -5 69.4 3.64
 5 -6 -5 68.27 3.81
 5 -6 -4 75.83 3.8
 5 -6 -4 76.2 3.91
 5 -6 -3 232.8 8.14
 5 -6 -3 211.86 7.65
 5 -6 -1 426.92 13.16
 5 -6 0 133.98 5.42
 5 -6 1 337.99 10.91
 -5 6 -2 511.99 16.82
 -5 6 -2 532.27 15.93
 -5 6 -3 12.8 5.29
 -5 6 -3 18.24 2.31
 -5 6 -4 313.61 12.44
 -5 6 -4 316.25 10.86
 -5 6 -5 108.81 7.8
 -5 6 -5 86.04 4.87
 -5 6 -6 13.6 3.78
 -5 6 -6 10.37 2.64
 -5 6 -7 408.56 14.22
 -5 6 -8 7.02 3.6
 -5 6 -9 408.66 14.15
 -5 6 -10 151.89 7.25
 -5 6 -11 159.26 7.63
 -5 6 -12 336.91 12.55
 -5 6 -13 15.18 3.97
 -5 6 -14 101.79 6.48
 -5 6 -15 88.74 5.79
 -5 6 -16 21.62 4.63
 -5 6 -16 20.55 3.72
 -5 6 -17 179.19 9.24
 -5 6 -17 152.11 7.61
 -5 6 -18 26.59 5.7
 -5 6 -18 -2.35 3.33
 -5 6 -19 100.3 8.72
 -5 6 -19 76.05 5.77
 5 -5 -18 63.37 4.77
 5 -5 -17 136.76 6.53
 5 -5 -16 4.83 3.14
 5 -5 -15 151.68 6.54
 5 -5 -14 41.36 3.33
 5 -5 -13 56.26 3.72
 5 -5 -12 205.52 7.81
 5 -5 -11 45.79 3.35
 5 -5 -10 334.72 11.03
 5 -5 -10 292.73 10.19
 5 -5 -9 335.47 10.94
 5 -5 -9 311.85 10.62
 5 -5 -8 159.52 6.24
 5 -5 -8 138.2 5.84
 5 -5 -7 373.5 11.74
 5 -5 -7 333.63 11.09
 5 -5 -6 0.26 1.45
 5 -5 -6 -0.22 1.62
 5 -5 -5 141.82 5.5
 5 -5 -5 151.92 6.13
 5 -5 -4 229.02 7.82
 5 -5 -4 211.91 7.67
 5 -5 -3 47.06 2.89
 5 -5 -3 39.15 2.71
 5 -5 -2 673.9 19.18
 5 -5 -2 653.47 18.99
 5 -5 -1 89.43 4.04
 5 -5 -1 78.28 3.84
 5 -5 0 611.66 17.66
 -5 5 -1 374.18 13.22
 -5 5 -1 391.44 12.02
 -5 5 -2 62.85 5.53
 -5 5 -2 63.7 3.33
 -5 5 -3 405.78 13.81
 -5 5 -3 363.47 11.71
 -5 5 -4 34.13 5.94
 -5 5 -4 29.55 3.12
 -5 5 -5 150.12 7.21
 -5 5 -5 150.49 6.23
 -5 5 -6 328.07 12.02
 -5 5 -7 50.51 4.53
 -5 5 -8 361.07 12.61
 -5 5 -9 6.57 2.43
 -5 5 -10 313 11.58
 -5 5 -11 225.5 9.25
 -5 5 -12 28.57 4.12
 -5 5 -13 279.19 10.83
 -5 5 -14 94.9 5.74
 -5 5 -15 36.22 4.15
 -5 5 -16 169.94 8.52
 -5 5 -16 161.79 7.12
 -5 5 -17 12.67 4.38
 -5 5 -17 16.08 3.93
 -5 5 -18 221.5 11.38
 -5 5 -18 178.7 7.77
 -5 5 -19 0.23 4.13
 -5 5 -19 -3.23 3.69
 -5 5 -20 32.7 5.82
 5 -4 -16 114.72 5.68
 5 -4 -15 11.74 2.48
 5 -4 -14 194.15 7.46
 5 -4 -13 320.3 10.69
 5 -4 -13 280.15 10.01
 5 -4 -12 -1.25 1.86
 5 -4 -12 0.86 2.27
 5 -4 -11 429.46 13.31
 5 -4 -11 383.69 12.54
 5 -4 -10 211.8 7.5
 5 -4 -10 196.41 7.44
 5 -4 -9 384.04 11.93
 5 -4 -9 311.11 10.45
 5 -4 -8 237.1 8.03
 5 -4 -8 209.71 7.68
 5 -4 -7 53.69 2.84
 5 -4 -7 46.5 3.06
 5 -4 -6 352.58 10.9
 5 -4 -6 329.69 10.79
 5 -4 -5 158.7 5.77
 5 -4 -5 128.46 5.39
 5 -4 -4 113.03 4.51
 5 -4 -4 113.52 4.92
 5 -4 -3 565.65 16.22
 5 -4 -3 543.4 16.17
 5 -4 -2 -0.43 1.11
 5 -4 -2 -0.26 1.3
 5 -4 -1 634.22 17.96
 5 -4 -1 613.75 17.85
 5 -4 0 201.21 6.9
 5 -4 0 199.15 7.13
 -5 4 -1 304.22 10.79
 -5 4 -1 299.02 9.5
 5 -4 1 322.74 10.32
 -5 4 -2 460.6 14.6
 -5 4 -2 470.15 14.1
 -5 4 -3 -6.83 2.76
 -5 4 -4 339.05 11.62
 -5 4 -4 358.64 11.52
 -5 4 -5 465.18 14.87
 -5 4 -6 128.16 6.51
 -5 4 -7 542.54 16.84
 -5 4 -8 2.71 2.18
 -5 4 -9 266.67 9.99
 -5 4 -10 94.25 5.41
 -5 4 -11 72.82 4.78
 -5 4 -12 257.19 10
 -5 4 -13 33.3 3.76
 -5 4 -14 132.55 6.79
 -5 4 -15 202.24 9.28
 -5 4 -16 27.16 5.1
 -5 4 -16 20.24 3.81
 -5 4 -17 207.7 10.63
 -5 4 -17 187.8 7.92
 -5 4 -18 0.3 3.76
 -5 4 -18 8.94 3.27
 -5 4 -19 143.01 8.21
 -5 4 -20 50.19 5.82
 5 -3 -15 172.64 6.81
 5 -3 -15 144.07 6.46
 5 -3 -14 152.3 6.16
 5 -3 -14 127.59 5.95
 5 -3 -13 28.45 2.81
 5 -3 -13 26.77 3.19
 5 -3 -12 441.48 13.45
 5 -3 -12 401.57 13.04
 5 -3 -11 31.25 2.51
 5 -3 -11 23.57 2.75
 5 -3 -10 183.34 6.54
 5 -3 -10 164.62 6.54
 5 -3 -9 241.7 8.01
 5 -3 -9 225.19 8.14
 5 -3 -8 263.7 8.47
 5 -3 -8 246.14 8.6
 5 -3 -7 355.33 10.76
 5 -3 -7 311.06 10.27
 5 -3 -6 101.61 4.1
 5 -3 -6 83.43 4.05
 5 -3 -5 475.8 13.73
 5 -3 -5 493.56 14.81
 5 -3 -4 749.64 20.61
 5 -3 -4 717.33 20.48
 5 -3 -3 4.43 1.35
 5 -3 -3 2.01 1.36
 5 -3 -2 510.18 14.56
 5 -3 -2 483.24 14.48
 5 -3 -1 45.46 2.39
 5 -3 -1 54.86 3.07
 -5 3 0 476.3 14.51
 -5 3 0 472.35 13.7
 5 -3 0 493.51 14.67
 -5 3 -1 224.74 8.81
 -5 3 -1 223.7 7.57
 5 -3 1 236.88 7.98
 -5 3 -2 140 7.09
 -5 3 -2 117.6 5.11
 5 -3 2 127.8 5.04
 -5 3 -3 333.87 10.93
 -5 3 -3 337.46 10.7
 -5 3 -4 240.96 8.64
 -5 3 -5 336.2 11.34
 -5 3 -6 562.1 17.05
 -5 3 -7 58.68 4.04
 -5 3 -8 421.97 13.81
 -5 3 -9 32.19 3.14
 -5 3 -10 165.37 7.19
 -5 3 -11 307.43 11.07
 -5 3 -12 0.85 2.62
 -5 3 -13 311.69 11.62
 -5 3 -14 183.68 8.74
 -5 3 -15 51.45 6.14
 -5 3 -16 348.59 13.82
 -5 3 -16 340.71 11.67
 -5 3 -17 6.99 3.32
 -5 3 -17 12.26 3.96
 -5 3 -18 127.45 7.48
 -5 3 -19 13.11 5.3
 -5 3 -20 34.8 5.9
 5 -2 -17 6.61 3.11
 5 -2 -16 131.57 6.7
 5 -2 -15 71.13 4.71
 5 -2 -14 75.09 4.65
 5 -2 -13 449.38 13.51
 5 -2 -13 373.41 12.52
 5 -2 -12 -2.97 1.38
 5 -2 -12 -0.5 1.89
 5 -2 -11 494.53 14.41
 5 -2 -11 423.46 13.52
 5 -2 -10 121.12 4.67
 5 -2 -10 106.68 5
 5 -2 -9 251.22 7.97
 5 -2 -9 215.63 7.83
 5 -2 -8 237.3 7.54
 5 -2 -8 202.25 7.37
 5 -2 -7 3.64 1.18
 5 -2 -7 2.87 1.67
 5 -2 -6 454.13 12.96
 5 -2 -6 428.33 13.15
 5 -2 -5 450.04 12.83
 5 -2 -5 397.78 12.28
 5 -2 -4 178.7 5.87
 5 -2 -4 173.85 6.41
 5 -2 -3 597.03 16.54
 5 -2 -3 575.12 16.71
 5 -2 -3 557.6 14.5
 5 -2 -2 0.05 0.87
 5 -2 -2 2.45 1.39
 5 -2 -2 -0.72 0.78
 -5 2 1 458.29 13.66
 -5 2 1 442.73 12.72
 5 -2 -1 453.62 13.57
 -5 2 0 131.22 6.38
 -5 2 0 136.2 5.16
 5 -2 0 125.06 4.95
 -5 2 -1 220.67 7.77
 -5 2 -1 206.63 7
 5 -2 1 215.26 7.36
 -5 2 -2 449.35 13.91
 -5 2 -2 469.64 13.82
 5 -2 2 486.07 14.3
 -5 2 -3 128.56 5.77
 5 -2 3 129.92 5.03
 -5 2 -4 75.75 4.12
 -5 2 -5 1469.57 39.59
 -5 2 -6 96.52 4.89
 -5 2 -7 626.82 18.69
 -5 2 -8 4.42 2.11
 -5 2 -9 337.36 11.54
 -5 2 -10 50.42 4.3
 -5 2 -11 80.68 4.95
 -5 2 -12 214.15 9.13
 -5 2 -13 64.62 5.77
 -5 2 -14 182.28 9.23
 -5 2 -15 295.15 11.85
 -5 2 -16 22.31 3.8
 -5 2 -17 197.87 9.22
 -5 2 -18 10.31 4.18
 -5 2 -19 62.99 5.83
 -5 2 -20 89.64 6.82
 5 -1 -19 103.08 6.25
 5 -1 -18 33.25 4.25
 5 -1 -17 184.11 8.01
 5 -1 -16 15.35 3.27
 5 -1 -15 84.31 4.88
 5 -1 -14 209.04 8.31
 5 -1 -13 24.55 2.81
 5 -1 -12 551.61 16.96
 5 -1 -11 10.98 2.18
 5 -1 -10 416.54 12.03
 5 -1 -10 411.43 13.2
 5 -1 -9 280.55 8.47
 5 -1 -9 250.64 8.88
 5 -1 -8 37.21 2.09
 5 -1 -8 37.76 2.81
 5 -1 -7 371.04 10.64
 5 -1 -7 338.43 10.86
 5 -1 -6 357.34 10.27
 5 -1 -6 327.22 10.48
 5 -1 -5 185.52 5.85
 5 -1 -5 186.37 6.71
 5 -1 -4 1046.87 27.57
 5 -1 -4 1032.61 28.2
 5 -1 -4 1006.35 26.12
 -5 1 3 12.68 3.64
 -5 1 3 11.9 1.5
 5 -1 -3 13.6 1.78
 5 -1 -3 16.14 1.25
 -5 1 2 686.06 18.98
 -5 1 2 654.54 17.87
 5 -1 -2 670.64 18.99
 5 -1 -2 678.12 17.95
 -5 1 1 145.11 6.65
 -5 1 1 118.88 4.56
 5 -1 -1 117.8 4.7
 5 -1 -1 124.17 4.12
 -5 1 0 796.2 21.81
 -5 1 0 808.35 22
 5 -1 0 809.79 22.44
 5 -1 0 840.22 22.28
 -5 1 -1 269.42 8.81
 5 -1 1 290.03 9.22
 5 -1 1 273.43 8.11
 -5 1 -2 55.44 3.33
 5 -1 2 59.26 3.04
 5 -1 2 53.5 2.46
 -5 1 -3 593.95 17.17
 5 -1 3 623 17.65
 5 -1 3 565.9 15.81
 -5 1 -4 492.5 14.76
 5 -1 4 535.46 15.41
 -5 1 -5 488.14 14.74
 -5 1 -6 793.65 22.63
 -5 1 -7 61.2 3.73
 -5 1 -8 282.41 9.98
 -5 1 -9 52.8 3.65
 -5 1 -10 33.54 3.55
 -5 1 -11 446.87 15.13
 -5 1 -12 4.18 3.3
 -5 1 -13 354.86 13.01
 -5 1 -14 221.01 9.51
 -5 1 -15 55.94 4.95
 -5 1 -16 187.26 8.73
 -5 1 -17 8.38 3.75
 -5 1 -18 42.88 4.88
 -5 1 -19 89.06 6.59
 -5 1 -20 43.83 5.8
 5 0 -20 15.01 3.97
 5 0 -19 96.54 5.61
 5 0 -18 170.97 7.5
 5 0 -17 -4.09 2.1
 5 0 -16 131.14 6.18
 5 0 -15 161.22 6.9
 5 0 -14 52.97 3.72
 5 0 -13 446.12 14.2
 5 0 -12 -1.45 1.72
 5 0 -11 562.92 16.98
 5 0 -10 27.66 2.7
 5 0 -9 139.02 5.83
 5 0 -8 198.32 7.41
 5 0 -7 91.94 3.27
 5 0 -7 84.65 4.33
 5 0 -6 617.94 16.55
 5 0 -6 600.82 17.47
 5 0 -5 661.25 18.87
 -5 0 4 228.72 7.6
 -5 0 4 222.25 6.67
 5 0 -4 234.96 7.92
 5 0 -4 223.72 6.76
 -5 0 3 971.11 26.08
 -5 0 3 886.32 23.5
 5 0 -3 863.01 23.83
 5 0 -3 906.86 23.97
 -5 0 2 67.1 3.9
 -5 0 2 63.95 2.78
 5 0 -2 65.12 3.2
 5 0 -2 60.37 2.54
 -5 0 1 309.74 9.51
 5 0 -1 323.85 10.07
 5 0 -1 290.97 8.56
 -5 0 0 156.33 5.53
 5 0 0 174.19 6.09
 5 0 0 154.82 5.16
 -5 0 -1 76.9 3.56
 5 0 1 92.43 3.84
 5 0 1 84.67 3.66
 -5 0 -2 398.53 11.95
 5 0 2 431.53 12.74
 5 0 2 420.5 12.26
 -5 0 -3 170.13 6.22
 5 0 3 192.84 6.54
 5 0 3 181.06 6.19
 -5 0 -4 224.3 7.77
 5 0 4 248.23 7.94
 5 0 4 254.31 8.19
 -5 0 -5 446.43 13.66
 5 0 5 475.09 13.75
 5 0 5 473.13 13.97
 -5 0 -6 63.73 3.81
 -5 0 -7 352.09 11.76
 -5 0 -8 8.23 2.69
 -5 0 -9 222.4 9.3
 -5 0 -10 287.21 10.91
 -5 0 -11 84.22 5.23
 -5 0 -12 394.39 13.76
 -5 0 -13 57.37 4.55
 -5 0 -14 226.83 9.51
 -5 0 -15 187.45 8.67
 -5 0 -16 10.83 3.48
 -5 0 -17 106.37 6.82
 -5 0 -18 28.24 4.8
 -5 0 -19 45.08 5.42
 5 1 -20 164.36 7.82
 5 1 -19 69.72 5.47
 5 1 -18 5.99 2.98
 5 1 -17 138.66 6.43
 5 1 -16 63.71 4.15
 5 1 -15 66.34 4.12
 5 1 -14 308.12 10.71
 5 1 -13 34.43 2.95
 5 1 -12 460.92 14.48
 5 1 -11 42.98 3.13
 5 1 -10 335.08 10.95
 5 1 -9 204.89 7.42
 5 1 -8 1.92 1.51
 5 1 -7 551.58 16.29
 5 1 -6 232.96 8.1
 5 1 -5 206.34 7.45
 5 1 -4 375.41 11.59
 5 1 -4 351.02 10.29
 -5 -1 3 0.37 1.14
 5 1 -3 2.54 1.49
 5 1 -3 1.13 1.16
 5 1 -2 261.4 8.48
 5 1 -2 266.4 8.15
 5 1 -1 176.73 6.19
 5 1 -1 165.65 5.56
 -5 -1 0 465.76 13.28
 5 1 0 488.11 14.15
 5 1 0 467.49 13.42
 5 1 1 834.1 22.85
 5 1 1 814.12 22.29
 -5 -1 -2 0.81 1.79
 5 1 2 -2.15 1.01
 5 1 2 -1.41 1.17
 5 1 3 757.68 20.87
 5 1 3 766.03 21.41
 -5 -1 -4 307.88 10.25
 5 1 4 320.55 9.74
 5 1 4 321.74 10.18
 -5 -1 -5 159.93 6.99
 5 1 5 180.78 6.08
 5 1 5 165.65 6.2
 -5 -1 -6 229.02 8.77
 5 1 6 242.22 8.35
 -5 -1 -7 2.26 2.08
 5 1 7 2.65 1.65
 -5 -1 -8 209.49 8.36
 -5 -1 -9 182.23 7.7
 -5 -1 -10 17.16 3.09
 -5 -1 -11 445.46 14.93
 -5 -1 -12 -0.07 2.75
 -5 -1 -13 186.8 8.36
 -5 -1 -14 140.32 7.17
 -5 -1 -15 91.65 6.21
 -5 -1 -16 131.26 7.26
 -5 -1 -17 7.52 3.88
 -5 -1 -18 55.39 5.88
 -5 -1 -19 120.53 7.4
 5 2 -20 22.81 4.31
 5 2 -19 38.73 4.15
 5 2 -18 193.84 8.24
 5 2 -17 43.5 3.96
 5 2 -16 164.25 7.15
 5 2 -15 89.41 4.94
 5 2 -14 68.59 4.2
 5 2 -13 257.03 9.29
 5 2 -12 1.75 2.04
 5 2 -11 324.96 10.86
 5 2 -10 188.73 7.12
 5 2 -9 37.03 2.76
 5 2 -8 406.09 12.65
 5 2 -7 86.57 4.04
 5 2 -6 407.36 12.49
 5 2 -5 340.18 10.74
 5 2 -5 335.6 10.21
 5 2 -4 94.42 4.35
 5 2 -4 91.53 3.78
 5 2 -3 437.67 13.12
 5 2 -3 438.64 12.83
 5 2 -2 35.73 2.34
 5 2 -2 33.26 2.1
 5 2 -1 240.2 7.84
 5 2 -1 229.44 7.52
 5 2 0 290.32 9.09
 5 2 0 290.22 9.16
 -5 -2 -1 1.05 1.58
 5 2 1 2.46 1.35
 5 2 1 3.28 1.33
 5 2 2 658.76 18.32
 5 2 2 628.87 18.06
 5 2 3 326.37 9.84
 5 2 3 298.73 9.95
 5 2 4 497.82 14.16
 5 2 4 471.42 14.4
 5 2 5 260.59 8.05
 5 2 5 239.34 8.39
 -5 -2 -6 76.77 4.24
 5 2 6 72.95 3.78
 -5 -2 -7 305.64 10.64
 5 2 7 288.52 9.87
 -5 -2 -8 41.63 3.84
 5 2 8 37.28 2.99
 -5 -2 -9 178.63 7.51
 5 2 9 194.97 7.55
 -5 -2 -10 485.48 15.89
 -5 -2 -11 -0.53 2.47
 -5 -2 -12 399.73 13.97
 -5 -2 -13 88.44 5.63
 -5 -2 -14 183.61 8.47
 -5 -2 -15 153.88 8.08
 -5 -2 -16 18.66 4.34
 -5 -2 -17 70.97 5.92
 -5 -2 -18 46.42 5.43
 5 3 -19 104.65 6.26
 5 3 -18 5.78 3.46
 5 3 -17 111.39 6.04
 5 3 -16 60.46 4.64
 5 3 -15 114.09 5.85
 5 3 -14 202.45 8.13
 5 3 -13 13.11 2.81
 5 3 -12 289.67 10.17
 5 3 -11 126.04 5.59
 5 3 -10 73.65 3.97
 5 3 -9 319.02 10.58
 5 3 -8 23.59 2.41
 5 3 -7 345.56 11.05
 5 3 -6 156.19 5.9
 5 3 -5 325.62 10.33
 5 3 -5 328.87 10.34
 5 3 -4 467.63 13.92
 5 3 -4 414.89 12.53
 5 3 -3 -1.75 1.21
 5 3 -3 2.67 1.37
 5 3 -2 494.8 14.53
 5 3 -2 450.47 13.46
 5 3 -1 258.68 8.36
 5 3 -1 239.22 8.03
 5 3 0 50.34 2.7
 5 3 0 58.9 3.21
 -5 -3 -1 542.96 15.19
 5 3 1 609.98 17.14
 5 3 1 561.47 16.5
 -5 -3 -2 49 2.83
 5 3 2 47.29 2.55
 5 3 2 50.5 2.99
 -5 -3 -3 711.62 19.96
 5 3 3 761.02 20.79
 5 3 3 754.14 21.73
 -5 -3 -4 200.09 7.12
 5 3 4 226.79 7.14
 5 3 4 198.99 7.81
 -5 -3 -5 216.94 7.79
 5 3 5 219.56 8.23
 -5 -3 -6 95.65 4.67
 5 3 6 104.25 4.97
 -5 -3 -7 5.16 2.57
 5 3 7 9.17 2.32
 -5 -3 -8 66.03 4.06
 5 3 8 73.3 4.2
 -5 -3 -9 283.99 10.33
 5 3 9 284.23 10.21
 -5 -3 -10 57.28 4.2
 5 3 10 49.04 3.72
 -5 -3 -11 374.43 13.13
 -5 -3 -12 16.91 3.63
 -5 -3 -13 209.35 9.07
 -5 -3 -14 49.78 4.71
 -5 -3 -15 26.58 4.13
 -5 -3 -16 85.82 5.98
 -5 -3 -17 11.59 5.13
 -5 -3 -18 66.88 6.36
 5 4 -18 102.59 6.23
 5 4 -17 9.64 3.74
 5 4 -16 172.45 7.65
 5 4 -15 158.82 7.1
 5 4 -14 61.16 4.18
 5 4 -12 4.95 2.53
 5 4 -11 66.96 3.97
 5 4 -10 228.03 8.36
 5 4 -9 4.92 2.25
 5 4 -8 602.85 17.88
 5 4 -7 18.43 2.44
 5 4 -6 524.25 15.62
 5 4 -6 489.67 14.82
 5 4 -5 386.76 11.98
 5 4 -5 376.7 11.9
 5 4 -4 163.32 5.98
 5 4 -4 167.94 6.36
 5 4 -3 130.61 5.14
 5 4 -3 127.4 5.22
 5 4 -2 113.22 4.83
 5 4 -2 105.45 4.62
 5 4 -1 55.58 3.13
 5 4 -1 46.43 2.93
 5 4 0 216.6 7.22
 5 4 0 201.21 7.29
 5 4 1 4.1 1.59
 5 4 1 1.18 1.77
 5 4 2 657.18 18.22
 5 4 2 616.94 18.34
 -5 -4 -3 96.41 4.18
 5 4 3 100.22 4.83
 -5 -4 -4 468.95 13.96
 5 4 4 493 15.63
 -5 -4 -5 236.15 8.17
 -5 -4 -6 6.51 2.28
 5 4 6 0.14 2.06
 -5 -4 -7 219.19 8.17
 -5 -4 -8 169.62 7.02
 5 4 8 165.85 7.14
 -5 -4 -9 119.36 5.97
 -5 -4 -10 256.15 9.77
 5 4 10 242.27 9.35
 -5 -4 -11 -1.86 2.31
 5 4 11 -2.4 2.37
 -5 -4 -12 115.68 6.2
 -5 -4 -13 98.1 6.09
 -5 -4 -14 31.19 4.4
 -5 -4 -15 126.09 7.19
 -5 -4 -16 -3.46 3.71
 -5 -4 -17 105.13 7.36
 5 5 -17 126.52 6.58
 5 5 -16 80.93 5.17
 5 5 -13 3.63 2.86
 5 5 -12 57.65 4.04
 5 5 -11 66.41 4.12
 5 5 -10 16.9 3.23
 5 5 -9 278.11 9.72
 5 5 -8 -0.94 1.67
 5 5 -7 450.24 13.99
 5 5 -7 424.54 13.5
 5 5 -6 79.33 3.99
 5 5 -6 69.83 3.92
 5 5 -5 64.83 3.45
 5 5 -5 56.72 3.43
 5 5 -4 309.05 9.94
 5 5 -3 51.63 2.95
 5 5 -3 53.24 3.36
 5 5 -2 208.94 7.29
 5 5 -2 216.52 7.93
 5 5 -1 177.11 6.6
 5 5 -1 166.71 6.66
 5 5 0 121.11 5.3
 5 5 1 304.28 10.41
 5 5 2 -4.48 1.56
 5 5 3 246.76 9.09
 -5 -5 -5 24.01 2.71
 5 5 5 13.51 2.9
 -5 -5 -6 154.74 6.31
 5 5 6 185.61 7.97
 -5 -5 -7 26.23 3.02
 5 5 7 23.08 3.18
 -5 -5 -8 77.61 4.7
 5 5 8 94.84 5.32
 -5 -5 -9 177.11 7.58
 5 5 9 205.46 8.44
 -5 -5 -10 86.58 5.13
 5 5 10 93.21 5.33
 -5 -5 -11 162.44 7.5
 5 5 11 166.84 7.49
 -5 -5 -12 39.62 4.35
 5 5 12 22.65 3.4
 -5 -5 -13 109.1 6.61
 -5 -5 -14 98.69 6.61
 -5 -5 -15 -0.79 4.43
 -5 -5 -16 97.11 7.27
 5 6 -16 91.69 5.72
 5 6 -15 62.43 4.8
 5 6 -14 18.63 3.43
 5 6 -13 121.48 6.07
 5 6 -12 26.8 3.56
 5 6 -11 34.16 4.03
 5 6 -10 259.6 9.46
 5 6 -9 7 2.69
 5 6 -8 296.5 10.17
 5 6 -8 297.11 10.49
 5 6 -7 25.05 2.56
 5 6 -7 33.61 3.02
 5 6 -6 134.91 5.57
 5 6 -6 113.25 5.33
 5 6 -5 246.46 8.46
 5 6 -5 225.4 8.38
 5 6 -4 1.77 1.86
 5 6 -4 -2.13 1.56
 5 6 -3 210.15 7.25
 5 6 -3 206.4 7.88
 5 6 -2 59.51 3.8
 5 6 -1 61.03 3.92
 5 6 0 168.97 7.02
 5 6 1 -1.3 1.7
 5 6 2 303.48 10.83
 5 6 3 126.38 5.99
 5 6 4 71.8 4.84
 5 6 5 207.96 9.07
 5 6 6 18.65 3.2
 5 6 7 157.43 7.38
 -5 -6 -8 81.75 4.87
 5 6 8 88.86 5.29
 -5 -6 -9 86.09 5.29
 5 6 9 94.01 5.58
 -5 -6 -10 188.79 8.27
 5 6 10 220.35 9.17
 -5 -6 -11 11.7 3.79
 5 6 11 -6.07 2.56
 -5 -6 -12 84.57 5.96
 5 6 12 120.43 6.42
 -5 -6 -13 43.89 5.2
 -5 -6 -14 15.58 5.65
 -5 -6 -15 99.59 7.09
 5 7 -15 7.19 3.87
 5 7 -14 155.97 7.44
 5 7 -13 0.18 3.22
 5 7 -12 121.4 6.06
 5 7 -11 62.78 4.4
 5 7 -10 28.92 3.94
 5 7 -9 192.19 7.63
 5 7 -9 212.12 8.54
 5 7 -8 4.37 2.85
 5 7 -8 2.42 2.36
 5 7 -7 152.84 6.38
 5 7 -7 134.71 6.22
 5 7 -6 66.92 3.81
 5 7 -6 55.11 3.79
 5 7 -5 20.07 2.94
 5 7 -5 12.76 2.88
 5 7 -3 70.96 4.24
 5 7 -2 166.26 7.05
 5 7 -1 144.73 6.51
 5 7 0 32.88 3.32
 5 7 1 234.65 9.07
 5 7 2 4.69 2.62
 5 7 3 92.76 5.21
 5 7 4 131.89 6.86
 5 7 5 2.52 2.83
 5 7 6 160.79 8.11
 5 7 8 140.23 7.02
 5 7 9 105.87 6.17
 5 7 10 30.45 4.27
 -5 -7 -11 129.84 7.33
 5 7 11 143.44 7.49
 -5 -7 -12 22.77 5.12
 5 7 12 10.64 4.31
 -5 -7 -13 28.75 5.85
 5 8 -13 73.18 5.43
 5 8 -12 24.31 4.69
 5 8 -11 54.52 4.62
 5 8 -11 52.52 4.85
 5 8 -10 152.43 7
 5 8 -10 142.15 7
 5 8 -9 13.27 3.91
 5 8 -9 5.17 2.59
 5 8 -8 114.61 5.73
 5 8 -8 109.29 5.81
 5 8 -7 19.42 3.2
 5 8 -6 23.63 3.16
 5 8 -5 71.65 4.66
 5 8 -4 4.1 2.56
 5 8 -3 148.88 6.81
 5 8 -2 77.56 4.81
 5 8 -1 47.4 4.05
 5 8 0 170.57 7.48
 5 8 1 -0.67 2.74
 5 8 2 135.38 6.58
 5 8 3 11.84 2.9
 5 8 4 20.61 4.08
 5 8 5 126.95 7.63
 5 8 6 26.22 4.28
 5 8 7 118.23 7.2
 5 8 8 55.58 5.22
 5 8 9 50.97 5.02
 5 8 10 86.04 6.09
 5 9 -11 83.24 5.52
 5 9 -9 106.71 5.89
 5 9 -8 -4.03 2.96
 5 9 -7 33.6 4.04
 5 9 -6 68.12 5.19
 5 9 -5 -0.8 2.85
 5 9 -4 99.02 5.66
 5 9 -3 29.7 3.91
 5 9 0 17.56 4.03
 5 9 1 88.31 5.37
 5 9 2 8.59 3.26
 5 9 3 17.48 3.6
 5 9 4 84.67 6.41
 5 9 5 1.23 3.5
 5 9 6 130.48 7.79
 5 9 7 16.19 4.57
 5 10 -3 62.11 5.22
 5 10 -2 15.41 4.26
 5 10 -1 8.43 4
 5 10 0 95.62 6.21
 -6 12 -1 22.35 12.77
 -6 12 -1 1.4 4.84
 -6 12 -2 0.89 11.01
 -6 12 -2 -2.39 3.43
 -6 12 -3 69.63 14.71
 -6 12 -3 64.78 6.51
 -6 12 -4 4.9 9.95
 -6 12 -4 8.22 4.59
 -6 12 -5 85.17 15.28
 -6 12 -5 86.27 6.97
 6 -11 -6 72.72 5.31
 6 -11 -5 30.63 4.11
 6 -11 -4 100.81 5.97
 6 -11 -3 112.55 6.09
 6 -11 -2 12.1 3.53
 6 -11 -1 69.91 4.9
 6 -11 0 6.4 3.32
 -6 11 -1 56.47 11.77
 -6 11 -1 34.98 4.74
 -6 11 -2 52.3 12.6
 -6 11 -2 59.75 5.03
 -6 11 -3 -2.31 7.65
 -6 11 -3 -6.87 3.16
 -6 11 -4 123.92 12.58
 -6 11 -4 134.91 7.27
 -6 11 -5 25.86 11.67
 -6 11 -5 41.88 5.32
 -6 11 -6 53.4 13.61
 -6 11 -6 82.4 6.95
 -6 11 -7 68.84 10.73
 -6 11 -7 70.38 6.05
 -6 11 -8 56.98 11.77
 -6 11 -8 3.47 3.86
 -6 11 -9 55.29 8.73
 -6 11 -10 28.02 7.56
 6 -10 -9 26.18 4.16
 6 -10 -8 23.58 4.03
 6 -10 -7 128.14 6.62
 6 -10 -6 0.82 3.31
 6 -10 -5 176.43 7.66
 6 -10 -4 63.21 4.86
 6 -10 -3 42.71 3.88
 6 -10 -2 126.81 6.14
 6 -10 -1 5.73 2.78
 6 -10 0 53.56 4.22
 -6 10 -1 128.23 11.76
 -6 10 -1 121.89 6.27
 6 -10 1 121.64 6.03
 -6 10 -2 54.71 12.5
 -6 10 -2 23.45 3.92
 -6 10 -3 154.99 12.04
 -6 10 -3 140.45 6.88
 -6 10 -4 17.05 8.43
 -6 10 -4 10.31 2.99
 -6 10 -5 158.63 12.75
 -6 10 -5 141.95 7.68
 -6 10 -6 81.61 10.8
 -6 10 -6 67.28 5.6
 -6 10 -7 1.97 5.88
 -6 10 -7 32.52 4.62
 -6 10 -8 74.95 11.6
 -6 10 -8 72.43 5.62
 -6 10 -9 12.65 6.02
 -6 10 -10 17.6 6.46
 -6 10 -11 126.62 8.19
 -6 10 -12 8.09 4.75
 -6 10 -13 110.35 8.32
 6 -9 -12 21.52 4.07
 6 -9 -11 97.54 5.7
 6 -9 -10 3.31 3.18
 6 -9 -9 56.86 4.4
 6 -9 -8 140.93 6.62
 6 -9 -7 -1.44 2.65
 6 -9 -6 202.56 8.39
 6 -9 -5 36.26 4.13
 6 -9 -4 114.38 5.87
 6 -9 -3 128.86 6.14
 6 -9 -2 16.11 3.13
 6 -9 -1 132.16 6.11
 6 -9 0 86.1 4.96
 -6 9 -1 62.55 9.36
 -6 9 -1 68.47 4.62
 6 -9 1 51.91 3.8
 -6 9 -2 229.23 14.11
 -6 9 -2 190.41 7.94
 -6 9 -3 1.66 5.97
 -6 9 -3 -3.73 2.28
 -6 9 -4 223.2 13.03
 -6 9 -4 239.3 9.71
 -6 9 -5 22.37 8.85
 -6 9 -5 28.24 4
 -6 9 -6 143.69 9.96
 -6 9 -6 117.57 6.71
 -6 9 -7 71.88 7.32
 -6 9 -7 70.63 5.53
 -6 9 -9 62.43 7.83
 -6 9 -10 94.75 7.01
 -6 9 -11 15.68 4.37
 -6 9 -12 246.8 11.07
 -6 9 -14 58.45 6.19
 -6 9 -15 43.93 5.98
 6 -8 -14 42.28 4.29
 6 -8 -13 45.19 4.11
 6 -8 -12 127.13 6.39
 6 -8 -11 3.27 2.67
 6 -8 -10 82.16 4.91
 6 -8 -9 79.07 4.81
 6 -8 -8 0.7 2.18
 6 -8 -7 338.98 11.77
 6 -8 -6 21.54 3.11
 6 -8 -5 298.56 10.6
 6 -8 -4 70.95 4.28
 6 -8 -3 31.7 3.23
 6 -8 -2 162.8 6.76
 6 -8 -1 8.93 2.27
 6 -8 0 90.51 4.76
 -6 8 -1 302.78 13.36
 -6 8 -1 340.28 11.6
 6 -8 1 302.55 10.63
 -6 8 -2 27.84 8.86
 -6 8 -2 29.93 3.58
 -6 8 -3 245.42 12.41
 -6 8 -3 263.24 9.75
 -6 8 -4 14.59 7.23
 -6 8 -4 16.24 3.26
 -6 8 -5 119.24 11.05
 -6 8 -5 124.86 7.03
 -6 8 -6 128.59 10.05
 -6 8 -6 130.21 6.49
 -6 8 -7 7.85 4.49
 -6 8 -7 9.83 2.99
 -6 8 -8 110.86 7.4
 -6 8 -9 65.69 6.75
 -6 8 -10 59.15 5.88
 -6 8 -11 227.14 10.14
 -6 8 -12 9.92 4.44
 -6 8 -13 164.28 8.61
 -6 8 -14 20.88 4.93
 -6 8 -15 58.96 5.93
 -6 8 -16 47.54 5.89
 6 -7 -16 154.17 7.31
 6 -7 -15 15.66 3.58
 6 -7 -14 126.88 6.56
 6 -7 -13 100.21 5.37
 6 -7 -12 9.56 2.69
 6 -7 -11 155.73 6.82
 6 -7 -10 31.26 3.21
 6 -7 -9 37.55 3.34
 6 -7 -8 329.88 11.3
 6 -7 -7 6 2.49
 6 -7 -7 8.23 3.37
 6 -7 -6 460.15 14.65
 6 -7 -6 439.47 14.26
 6 -7 -5 49.52 3.38
 6 -7 -5 41.52 3.55
 6 -7 -4 159.72 6.51
 6 -7 -4 160.19 6.66
 6 -7 -3 103.64 5.1
 6 -7 -2 -2.6 1.62
 6 -7 -1 157.74 6.42
 6 -7 0 158.65 6.47
 -6 7 -1 76.85 8.83
 -6 7 -1 76.66 4.29
 -6 7 -2 541.23 18.44
 -6 7 -2 491.71 15.41
 -6 7 -3 17.07 5.78
 -6 7 -3 13.97 2.51
 -6 7 -4 413.09 16.08
 -6 7 -4 423.03 14.26
 -6 7 -5 97.87 8.1
 -6 7 -5 68.07 4.74
 -6 7 -6 76.12 5.99
 -6 7 -6 73.24 4.69
 -6 7 -7 163.19 10.1
 -6 7 -8 2.07 3.59
 -6 7 -9 157.75 8.18
 -6 7 -10 199.14 9.08
 -6 7 -11 47.26 4.93
 -6 7 -12 279.04 11.67
 -6 7 -13 3.48 3.84
 -6 7 -14 59.08 5.57
 -6 7 -15 69.08 6.11
 -6 7 -16 5.8 4.31
 -6 7 -17 142.06 8.2
 -6 7 -17 114.37 6.45
 6 -6 -17 196.16 8.41
 6 -6 -16 4.61 3.4
 6 -6 -15 171.88 7.4
 6 -6 -14 58.37 4.4
 6 -6 -13 88.12 5
 6 -6 -12 182.5 7.36
 6 -6 -11 8.22 2.29
 6 -6 -10 112.8 5.33
 6 -6 -9 198 7.6
 6 -6 -9 168.73 7.18
 6 -6 -8 9.89 2.56
 6 -6 -8 1.84 2.56
 6 -6 -7 427.12 13.58
 6 -6 -7 416.9 13.76
 6 -6 -6 20.27 2.56
 6 -6 -6 25.59 2.73
 6 -6 -5 277.09 9.58
 6 -6 -5 236.46 8.78
 6 -6 -4 123.86 5.39
 6 -6 -4 114.64 5.36
 6 -6 -3 47.91 3.29
 6 -6 -3 41.59 3.25
 6 -6 -2 246.84 8.69
 6 -6 -2 218.9 8.13
 6 -6 -1 97.28 4.53
 6 -6 0 321.55 10.69
 -6 6 -1 421.66 15.04
 -6 6 -1 430.71 13.54
 -6 6 -2 25.69 5.79
 -6 6 -2 36.02 2.94
 -6 6 -3 395.99 14.48
 -6 6 -3 419.92 13.72
 -6 6 -4 -7.98 3.79
 -6 6 -4 5.39 2.53
 -6 6 -5 43.49 6.08
 -6 6 -5 61.06 4.06
 -6 6 -6 93.33 8.27
 -6 6 -6 97.24 5.23
 -6 6 -7 7.29 3.83
 -6 6 -8 295.63 11.44
 -6 6 -9 94.61 5.74
 -6 6 -10 294.63 11.5
 -6 6 -11 239.49 10.12
 -6 6 -12 1.43 4.14
 -6 6 -13 115.93 6.58
 -6 6 -14 44.12 4.9
 -6 6 -15 25.76 4.34
 -6 6 -16 93.46 6.19
 -6 6 -17 5.43 4.33
 -6 6 -17 4.34 3.68
 -6 6 -18 189.11 10.29
 -6 6 -18 180.74 8.32
 6 -5 -16 176.57 7.71
 6 -5 -15 16.41 2.99
 6 -5 -14 177.95 7.22
 6 -5 -13 112.16 5.35
 6 -5 -12 7.85 2.91
 6 -5 -11 227.67 8.31
 6 -5 -11 207.27 8.32
 6 -5 -10 216.51 7.96
 6 -5 -10 202.28 8.1
 6 -5 -9 61.74 3.75
 6 -5 -9 50.7 3.67
 6 -5 -8 458.78 14.16
 6 -5 -8 425.44 13.85
 6 -5 -7 2.32 1.76
 6 -5 -7 2.25 1.97
 6 -5 -6 414.86 12.88
 6 -5 -6 384.72 12.68
 6 -5 -5 35.12 2.79
 6 -5 -5 37.66 3.22
 6 -5 -4 153.81 6.04
 6 -5 -4 136.34 5.88
 6 -5 -3 340.59 10.94
 6 -5 -3 348.29 11.58
 6 -5 -2 21.13 2.21
 6 -5 -2 23.62 2.63
 6 -5 -1 415.24 12.88
 6 -5 -1 416.58 13.29
 -6 5 0 321.79 12.18
 -6 5 0 344.68 11.07
 6 -5 0 340.48 11.33
 -6 5 -1 79.97 7.04
 -6 5 -1 81.64 3.99
 -6 5 -2 311.47 11.79
 -6 5 -2 280.67 9.78
 -6 5 -3 14.85 5.29
 -6 5 -3 12.27 2.55
 -6 5 -4 194.75 9.01
 -6 5 -4 192.19 7.56
 -6 5 -5 106.76 7.39
 -6 5 -5 115.5 5.43
 -6 5 -6 15.62 4.43
 -6 5 -7 438.29 14.85
 -6 5 -8 58.01 4.64
 -6 5 -9 338.5 12.35
 -6 5 -10 255.21 10.28
 -6 5 -11 75.17 5.34
 -6 5 -12 125.59 6.7
 -6 5 -13 19.14 4.11
 -6 5 -14 51.33 4.91
 -6 5 -15 86.23 5.73
 -6 5 -16 8.57 4.16
 -6 5 -17 162.23 9.46
 -6 5 -17 175.9 8.16
 -6 5 -18 15.48 6.48
 -6 5 -18 11.06 4.7
 -6 5 -19 94.74 6.86
 6 -4 -14 88.54 4.57
 6 -4 -14 87.34 5.14
 6 -4 -13 22.38 2.64
 6 -4 -13 15.5 3.38
 6 -4 -12 377.41 12.17
 6 -4 -11 82.36 4.11
 6 -4 -11 70.66 4.44
 6 -4 -10 87.88 4.2
 6 -4 -10 86.66 4.59
 6 -4 -9 305.05 10
 6 -4 -9 278.1 9.88
 6 -4 -8 64.39 3.41
 6 -4 -8 55.22 3.67
 6 -4 -7 227.22 7.82
 6 -4 -7 216.77 8.14
 6 -4 -6 8.61 1.66
 6 -4 -6 4.1 1.86
 6 -4 -5 210.55 7.28
 6 -4 -5 186.13 7.23
 6 -4 -4 412.88 12.57
 6 -4 -4 425.51 13.52
 6 -4 -3 2.25 1.3
 6 -4 -3 4.24 1.75
 6 -4 -2 619.91 17.85
 6 -4 -2 627.61 18.66
 -6 4 1 213.75 9.33
 -6 4 1 217.37 7.46
 6 -4 -1 198.77 7.44
 -6 4 0 309.03 11.13
 -6 4 0 320.67 10.29
 6 -4 0 329.84 10.86
 -6 4 -1 289.97 11.18
 -6 4 -1 282.43 9.58
 6 -4 1 284.48 9.68
 -6 4 -2 41.59 5.8
 -6 4 -2 36.94 3.14
 6 -4 2 39.12 2.9
 -6 4 -3 278.07 10.47
 -6 4 -3 280.39 9.67
 -6 4 -4 28.65 4.86
 -6 4 -4 40.22 3.08
 -6 4 -5 145.72 7.17
 -6 4 -6 381.09 13.07
 -6 4 -7 16.4 2.92
 -6 4 -8 581.87 18.34
 -6 4 -9 206.6 8.81
 -6 4 -10 251.09 9.86
 -6 4 -11 213.37 8.86
 -6 4 -12 3.92 3.38
 -6 4 -13 119.21 6.37
 -6 4 -14 97.87 6.14
 -6 4 -15 26.79 4.53
 -6 4 -16 199.77 10.15
 -6 4 -17 19.89 5.69
 -6 4 -17 20.76 4.38
 -6 4 -18 157.81 9.41
 6 -3 -16 121.04 6.43
 6 -3 -15 28.57 3.74
 6 -3 -14 69.6 4.66
 6 -3 -13 317.9 11.36
 6 -3 -12 1.46 1.97
 6 -3 -12 11.77 2.59
 6 -3 -11 288.94 9.43
 6 -3 -11 258.3 9.51
 6 -3 -10 366.79 11.38
 6 -3 -10 307.77 10.77
 6 -3 -9 129.46 5.09
 6 -3 -9 120.56 5.62
 6 -3 -8 373.13 11.42
 6 -3 -8 340.9 11.47
 6 -3 -7 23.69 2.18
 6 -3 -7 15.4 2.49
 6 -3 -6 282.46 9
 6 -3 -6 261.32 9.19
 6 -3 -5 193.47 6.69
 6 -3 -5 180.3 7
 6 -3 -4 6.36 1.35
 6 -3 -4 2.93 1.76
 6 -3 -3 637.93 18.04
 6 -3 -3 649.89 19.12
 -6 3 2 132 7.52
 -6 3 2 152.32 5.59
 6 -3 -2 128.17 5.48
 -6 3 1 347.75 11.93
 -6 3 1 349.7 10.79
 6 -3 -1 357.01 11.53
 -6 3 0 271.36 10.27
 -6 3 0 258.13 8.71
 6 -3 0 276.25 9.39
 -6 3 -1 98 6.34
 -6 3 -1 100.72 4.81
 6 -3 1 100.33 4.54
 -6 3 -2 717.32 20.81
 -6 3 -2 724.84 20.77
 6 -3 2 782.96 22.34
 -6 3 -3 6.01 3.36
 6 -3 3 2.1 1.52
 -6 3 -4 201.11 8.17
 -6 3 -5 287.9 10.24
 -6 3 -6 16.87 2.74
 -6 3 -7 227.99 8.9
 -6 3 -8 147.64 6.7
 -6 3 -9 349.13 12.2
 -6 3 -10 244.94 9.51
 -6 3 -11 84.43 5.05
 -6 3 -12 204.21 8.67
 -6 3 -13 31.34 3.81
 -6 3 -14 90.93 6.32
 -6 3 -15 226.9 11.16
 -6 3 -16 20.59 4.93
 -6 3 -17 206.79 10.38
 -6 3 -18 16.83 4.53
 -6 3 -19 75.53 6.38
 6 -2 -17 169.72 7.91
 6 -2 -16 1.31 3.38
 6 -2 -15 56.51 4.37
 6 -2 -14 106.64 5.72
 6 -2 -13 2.14 2.35
 6 -2 -12 370.04 12.58
 6 -2 -11 57.51 3.8
 6 -2 -10 124.03 4.81
 6 -2 -9 647.51 18.16
 6 -2 -9 585.56 17.8
 6 -2 -8 88.36 3.84
 6 -2 -8 81.69 4.47
 6 -2 -7 358.43 10.73
 6 -2 -7 306.78 10.43
 6 -2 -6 31.09 2.23
 6 -2 -6 26.76 2.44
 6 -2 -5 117.92 5.18
 6 -2 -4 672.29 18.68
 6 -2 -4 601.37 17.83
 -6 2 3 11.7 4.56
 -6 2 3 13.73 1.96
 6 -2 -3 12.25 1.99
 -6 2 2 790.18 22.27
 -6 2 2 834.6 22.88
 6 -2 -2 810.3 23.03
 -6 2 1 219.37 8.98
 -6 2 1 217.14 7.53
 -6 2 0 431.96 13.42
 -6 2 0 432.04 12.99
 6 -2 0 444.24 13.66
 -6 2 -1 478.74 15.05
 -6 2 -1 458.46 13.73
 6 -2 1 490.64 14.82
 -6 2 -2 42.17 3.94
 6 -2 2 44.77 2.85
 -6 2 -3 417.78 13.27
 6 -2 3 433.44 13.29
 -6 2 -4 142.16 6.1
 6 -2 4 157.94 6.04
 -6 2 -5 18.43 2.85
 -6 2 -6 551.94 17.02
 -6 2 -7 10.44 2.51
 -6 2 -8 598.77 18.34
 -6 2 -9 89.62 5
 -6 2 -10 201.11 8.48
 -6 2 -11 205.66 8.59
 -6 2 -12 16.89 3.77
 -6 2 -13 101.48 6.78
 -6 2 -14 193.8 9.82
 -6 2 -15 13.79 4.07
 -6 2 -16 227.9 10.41
 -6 2 -17 -7.43 3.32
 -6 2 -18 59.71 5.77
 -6 2 -19 78.8 7.08
 6 -1 -19 76.87 6.14
 6 -1 -18 235.18 10.37
 6 -1 -17 -4.21 2.57
 6 -1 -16 81.7 5.56
 6 -1 -15 94.61 5.83
 6 -1 -14 20.84 3.14
 6 -1 -13 244.57 9.62
 6 -1 -12 25.27 3.04
 6 -1 -11 389.32 13.01
 6 -1 -10 469.63 14.97
 6 -1 -9 126.26 5.72
 6 -1 -8 445.27 14.1
 6 -1 -7 23.13 1.84
 6 -1 -7 17.12 2.34
 6 -1 -6 120.48 4.38
 6 -1 -6 99.39 4.67
 -6 1 5 55.89 5.71
 -6 1 5 62.32 2.93
 6 -1 -5 59.04 3.49
 -6 1 4 2.76 3.26
 -6 1 4 6.18 1.37
 6 -1 -4 -0.48 1.4
 -6 1 3 786.55 21.99
 -6 1 3 769.9 21.07
 6 -1 -3 816.12 23.13
 -6 1 2 25.91 3.86
 -6 1 2 33.04 2.4
 6 -1 -2 30.76 2.46
 6 -1 -2 29.32 1.72
 -6 1 1 334.82 10.77
 -6 1 1 322.26 9.91
 6 -1 -1 348.87 11.13
 6 -1 -1 322.72 9.52
 -6 1 0 249.6 8.75
 6 -1 0 271.92 9.08
 6 -1 0 240.72 7.41
 -6 1 -1 5.67 1.92
 6 -1 1 3.81 1.52
 6 -1 1 9.74 1.44
 -6 1 -2 497.23 14.92
 6 -1 2 477.78 14.37
 6 -1 2 453.44 13.01
 -6 1 -3 84.05 4.33
 6 -1 3 76.57 3.7
 6 -1 3 70.53 3.22
 -6 1 -4 178.96 6.99
 6 -1 4 210.19 7.35
 -6 1 -5 469.91 14.55
 -6 1 -6 70.58 4.12
 -6 1 -7 317.53 10.82
 -6 1 -8 12.66 3.29
 -6 1 -9 151.9 6.85
 -6 1 -10 216.52 8.98
 -6 1 -11 -2.87 2.57
 -6 1 -12 320.35 12.8
 -6 1 -13 150.57 7.93
 -6 1 -14 126.94 7.28
 -6 1 -15 193.61 9.04
 -6 1 -16 2 3.58
 -6 1 -17 189.55 9.1
 -6 1 -18 10.83 4.32
 6 0 -19 202.96 9.55
 6 0 -18 22.29 4.64
 6 0 -17 131.29 6.98
 6 0 -16 44.15 4.1
 6 0 -15 21.11 3.53
 6 0 -14 200.57 8.52
 6 0 -13 27.59 3.56
 6 0 -12 336.21 11.95
 6 0 -11 62.05 4.4
 6 0 -10 222.64 8.72
 6 0 -9 382.5 12.72
 6 0 -8 6.76 2.13
 6 0 -7 258.71 9.17
 6 0 -6 245.17 8.68
 6 0 -6 248.62 7.65
 6 0 -5 52.36 3.25
 6 0 -5 58.05 2.58
 -6 0 4 750.35 20.62
 -6 0 4 719.06 19.53
 6 0 -4 829.96 23.52
 6 0 -4 769.22 20.78
 -6 0 3 28.57 4.15
 6 0 -3 21.25 2.19
 -6 0 2 543.81 15.57
 6 0 -2 559.34 16.53
 6 0 -2 576.67 16
 -6 0 1 109.6 4.57
 6 0 -1 118.33 4.92
 6 0 -1 107.02 4.02
 -6 0 0 83.64 3.93
 6 0 0 87.26 4.01
 6 0 0 82.6 3.64
 -6 0 -1 446.77 13.41
 6 0 1 486.11 14.52
 6 0 1 470.98 13.77
 -6 0 -2 57.86 3.28
 6 0 2 51.23 2.86
 6 0 2 51.37 2.78
 -6 0 -3 411.25 12.66
 6 0 3 421.5 12.79
 6 0 3 397.77 11.99
 -6 0 -4 356.55 11.38
 6 0 4 382.89 11.79
 6 0 4 359.26 11.11
 -6 0 -5 49.65 3.27
 6 0 5 55.14 3.01
 -6 0 -6 503.31 15.52
 6 0 6 527.64 15.77
 -6 0 -7 1.27 2.09
 -6 0 -8 305.78 11.11
 -6 0 -9 59.38 5.17
 -6 0 -10 8.44 3.72
 -6 0 -11 319.85 12.11
 -6 0 -12 39.28 4.41
 -6 0 -13 115.24 6.53
 -6 0 -14 224.14 9.78
 -6 0 -15 20.3 3.89
 -6 0 -16 186.81 8.94
 -6 0 -17 -6.99 3.43
 -6 0 -18 98.24 7.11
 6 1 -19 60.95 4.98
 6 1 -18 103.77 6.22
 6 1 -17 17.44 3.6
 6 1 -16 52.83 4.22
 6 1 -15 150.51 6.95
 6 1 -14 34.6 3.51
 6 1 -13 291.99 10.58
 6 1 -12 2.35 2.34
 6 1 -11 224.51 8.69
 6 1 -10 305.04 10.79
 6 1 -9 24.62 2.93
 6 1 -8 371.49 12.36
 6 1 -7 92.77 4.87
 6 1 -6 195.41 7.46
 6 1 -6 194.3 6.5
 6 1 -5 217.79 7.91
 6 1 -5 225.95 7.29
 6 1 -4 54.77 3.21
 6 1 -4 42.7 2.36
 6 1 -3 592.52 17.41
 6 1 -3 566.59 16.04
 6 1 -2 7.05 1.92
 6 1 -2 8.33 1.61
 -6 -1 1 271.47 8.44
 6 1 -1 280.71 9.27
 6 1 -1 259.83 8.26
 -6 -1 0 444.52 12.97
 6 1 0 471.15 14.13
 6 1 0 469.88 13.74
 -6 -1 -1 3.34 1.8
 6 1 1 4.27 1.72
 6 1 1 1.7 1.45
 6 1 2 468.27 13.94
 6 1 2 426.42 13.08
 -6 -1 -3 238.36 8.28
 6 1 3 276.95 8.96
 6 1 3 256.57 8.69
 -6 -1 -4 113.18 5.38
 6 1 4 132.12 5.07
 6 1 4 118.03 4.98
 6 1 5 451.4 13.4
 6 1 5 415.3 12.95
 -6 -1 -6 16.43 3.36
 6 1 6 16.37 2.44
 -6 -1 -7 513.1 16.49
 6 1 7 534.26 16.26
 -6 -1 -8 10.59 2.9
 -6 -1 -9 184.03 8.12
 -6 -1 -10 300.24 11.28
 -6 -1 -11 18.45 3.9
 -6 -1 -12 259.67 10.43
 -6 -1 -13 113.31 6.44
 -6 -1 -14 66.47 5.55
 -6 -1 -15 149.36 7.99
 -6 -1 -16 4.13 3.91
 -6 -1 -17 140.6 8.05
 -6 -1 -18 26.11 5.58
 6 2 -18 2.92 3.31
 6 2 -17 76.06 5.42
 6 2 -16 98.66 5.64
 6 2 -15 57.5 4.36
 6 2 -14 242.42 9.34
 6 2 -13 22.34 3.13
 6 2 -12 248.69 9.31
 6 2 -11 144.54 6.24
 6 2 -10 117.03 5.43
 6 2 -9 336.15 11.36
 6 2 -7 141.36 6.17
 6 2 -7 149.73 5.7
 6 2 -6 319.76 10.87
 6 2 -6 300.86 9.57
 6 2 -5 106.89 5.14
 6 2 -5 106.92 4.39
 6 2 -4 595.05 17.57
 6 2 -4 553.78 16
 6 2 -3 18.73 2.14
 6 2 -3 9.57 1.69
 6 2 -2 497.83 14.93
 6 2 -2 510.88 14.97
 6 2 -1 185.79 6.72
 6 2 -1 167.53 6.11
 6 2 0 51.52 2.97
 6 2 0 40.02 2.54
 6 2 1 445.37 13.37
 6 2 1 410.49 12.66
 -6 -2 -2 44.95 3.7
 6 2 2 56.9 3.05
 6 2 2 50.02 3.26
 6 2 3 166.15 5.97
 6 2 3 151.33 6.35
 6 2 4 365.38 11.13
 6 2 4 337.18 11.18
 -6 -2 -5 37.5 3.54
 6 2 5 61.49 3.19
 -6 -2 -6 402.02 13.35
 6 2 6 390.89 12.66
 -6 -2 -7 6.5 2.66
 6 2 7 3.21 2.24
 -6 -2 -8 262.22 10
 6 2 8 276.75 9.85
 -6 -2 -9 67.03 4.83
 6 2 9 63.99 4.04
 -6 -2 -10 6.32 3.13
 -6 -2 -11 240.35 9.9
 -6 -2 -12 78.08 5.81
 -6 -2 -13 86.37 5.83
 -6 -2 -14 88.92 6.04
 -6 -2 -15 15.67 4.27
 -6 -2 -16 128.01 7.72
 -6 -2 -17 7.29 4.64
 6 3 -17 15.42 3.46
 6 3 -16 71.54 4.97
 6 3 -15 186.22 7.87
 6 3 -14 13.41 3.06
 6 3 -13 303.18 10.82
 6 3 -12 3.63 2.76
 6 3 -11 204.75 7.95
 6 3 -10 163.7 6.76
 6 3 -9 20.12 2.85
 6 3 -8 162.31 6.56
 6 3 -7 69.29 3.68
 6 3 -6 84.98 4.48
 6 3 -6 83.78 4.01
 6 3 -5 528.89 16.13
 6 3 -5 550.81 16.26
 6 3 -4 111.59 5.17
 6 3 -4 111.66 4.71
 6 3 -3 456.66 14.01
 6 3 -3 422.81 13
 6 3 -2 99.3 4.49
 6 3 -2 100.21 4.4
 6 3 -1 135.11 5.41
 6 3 -1 118.28 4.94
 6 3 0 293.5 9.5
 6 3 0 280.63 9.41
 6 3 1 -3.24 1.27
 6 3 1 0.8 1.55
 6 3 2 254.01 8.35
 6 3 2 242.43 8.68
 6 3 3 132.01 4.99
 6 3 3 109.87 5.44
 -6 -3 -4 142.01 6.27
 6 3 4 141.63 6.41
 -6 -3 -5 344.65 11.63
 6 3 5 345.63 11.73
 -6 -3 -6 6.01 2.8
 6 3 6 1.62 1.92
 -6 -3 -7 209.55 8.49
 6 3 7 238.38 8.97
 -6 -3 -8 124.77 6.55
 6 3 8 133.73 6.11
 -6 -3 -9 21.65 3.55
 6 3 9 28.94 3.13
 -6 -3 -10 378.75 13.58
 6 3 10 360.95 12.53
 -6 -3 -11 7.22 4.48
 -6 -3 -12 230.56 9.9
 -6 -3 -13 59.08 5.63
 -6 -3 -14 65.46 5.82
 -6 -3 -15 75.49 6.27
 -6 -3 -16 -8.81 4.11
 6 4 -17 43.04 4.52
 6 4 -16 114.96 6.15
 6 4 -15 54.19 4.46
 6 4 -14 190.27 8.09
 6 4 -13 1.87 2.6
 6 4 -12 135.48 6.19
 6 4 -11 68.73 4.2
 6 4 -10 39.17 3.4
 6 4 -9 192.73 7.52
 6 4 -8 39.94 3.19
 6 4 -8 34.02 2.88
 6 4 -7 174.59 6.76
 6 4 -6 298.97 10.22
 6 4 -6 287.53 9.76
 6 4 -5 87.63 4.52
 6 4 -5 86.89 4.34
 6 4 -4 325.48 10.95
 6 4 -4 308.94 10.34
 6 4 -3 5.73 1.9
 6 4 -3 3.5 1.89
 6 4 -2 78.77 4.04
 6 4 -2 75.89 3.96
 6 4 -1 250.77 8.52
 6 4 -1 249.57 8.76
 6 4 0 7.08 2.07
 6 4 0 5.68 1.79
 6 4 1 464.57 13.83
 6 4 1 428.14 13.64
 6 4 2 2.35 2.23
 6 4 3 211.78 8.46
 6 4 4 193.55 8.25
 6 4 5 6.76 2.45
 -6 -4 -6 274.95 9.87
 6 4 7 30.38 3.09
 -6 -4 -8 58.38 4.79
 6 4 8 61.26 4.23
 -6 -4 -9 180.18 7.95
 6 4 9 180.06 7.74
 -6 -4 -10 29.25 4.07
 6 4 10 31.78 3.59
 -6 -4 -11 165.96 8.12
 6 4 11 159.11 7.29
 -6 -4 -12 46.2 5.14
 -6 -4 -13 96.03 6.97
 -6 -4 -14 86.58 7.28
 -6 -4 -15 10.43 5.38
 -6 -4 -16 101.69 7.42
 6 5 -16 59.58 5.19
 6 5 -15 143.41 6.89
 6 5 -14 9.74 3.25
 6 5 -13 128.87 6.3
 6 5 -12 53.71 4.34
 6 5 -11 54.36 4.08
 6 5 -10 185.88 7.57
 6 5 -9 5.58 2.44
 6 5 -9 8.07 2.97
 6 5 -8 274.64 9.73
 6 5 -8 255.15 9.28
 6 5 -7 55.39 3.57
 6 5 -6 54.21 3.56
 6 5 -6 38.93 3.17
 6 5 -5 341.45 11.35
 6 5 -5 304.56 10.52
 6 5 -4 4.75 2.24
 6 5 -4 -1.47 1.71
 6 5 -3 106.25 5.21
 6 5 -3 92.83 4.76
 6 5 -2 194.15 7.26
 6 5 -2 166.76 6.78
 6 5 -1 57.66 3.61
 6 5 0 381.94 12.66
 6 5 1 -3.85 1.63
 6 5 2 336.63 11.58
 6 5 3 99.25 5.41
 6 5 4 58.24 4.73
 6 5 6 8 2.99
 6 5 7 66.6 4.46
 6 5 8 83.39 5.01
 -6 -5 -9 15.46 3.97
 6 5 9 11.67 3.31
 -6 -5 -10 251.54 10.32
 6 5 10 280.88 10.79
 -6 -5 -11 -1.56 3.77
 6 5 11 4.16 3.01
 -6 -5 -12 125.95 7.43
 6 5 12 133.61 6.8
 -6 -5 -13 97.9 7.06
 -6 -5 -14 5.73 5.42
 -6 -5 -15 74.42 7.55
 6 6 -14 78.96 5.42
 6 6 -13 18.37 3.88
 6 6 -12 66.13 4.61
 6 6 -11 142.55 6.61
 6 6 -10 11.8 3.09
 6 6 -10 17.44 3
 6 6 -9 191.14 7.64
 6 6 -9 184.52 7.65
 6 6 -8 7.2 2.62
 6 6 -8 9.33 2.95
 6 6 -7 181.32 7.21
 6 6 -7 169.66 7.1
 6 6 -6 142.92 6.03
 6 6 -6 119.21 5.63
 6 6 -5 33.6 3.21
 6 6 -5 38.93 3.32
 6 6 -4 197.33 7.65
 6 6 -4 184.27 7.52
 6 6 -3 3.14 2.1
 6 6 -1 174.36 7.31
 6 6 0 1.67 2.59
 6 6 1 337.44 11.92
 6 6 2 9.67 3.07
 6 6 3 116.23 6.09
 6 6 5 11.19 3.17
 6 6 6 95.74 5.84
 6 6 7 33.98 3.99
 6 6 8 27.31 3.71
 6 6 9 177.72 8.06
 6 6 10 8.53 3.76
 6 6 11 157.23 7.57
 -6 -6 -12 35.44 5.83
 6 6 12 27.51 4.35
 -6 -6 -13 33.03 6.66
 6 7 -13 47.2 4.57
 6 7 -12 33.62 4.37
 6 7 -12 39.36 4.17
 6 7 -11 30.33 3.89
 6 7 -11 27.29 3.75
 6 7 -10 213.66 8.61
 6 7 -10 175.83 7.71
 6 7 -9 1.29 2.83
 6 7 -9 5.16 3.18
 6 7 -8 153.69 6.79
 6 7 -8 146.67 6.7
 6 7 -7 45.82 3.84
 6 7 -7 45.57 3.77
 6 7 -6 51.24 3.87
 6 7 -5 62.3 4.25
 6 7 -4 -0.45 2.58
 6 7 -3 62.74 4.34
 6 7 -2 89.93 5
 6 7 -1 7.64 2.79
 6 7 0 156.54 7.08
 6 7 1 -3.16 2.2
 6 7 2 126.55 6.34
 6 7 3 83.17 5.53
 6 7 4 23.8 3.94
 6 7 5 145.83 8.01
 6 7 6 17.41 3.7
 6 7 7 51.89 5.1
 6 7 8 76.32 5.53
 6 7 9 16.95 4.04
 6 7 10 137.77 7.26
 6 8 -11 85.41 5.98
 6 8 -10 3.48 3.46
 6 8 -10 2 3.06
 6 8 -9 138.24 6.92
 6 8 -8 11.1 3.72
 6 8 -7 52.45 4.35
 6 8 -6 78.82 5.29
 6 8 -5 5.52 3.16
 6 8 -4 53.28 4.21
 6 8 -3 39.7 4.3
 6 8 -2 81.08 5.21
 6 8 -1 150.68 7.14
 6 8 0 -6.09 2.37
 6 8 2 25.3 4.23
 6 8 3 33.21 4.49
 6 8 5 7.4 4
 6 8 6 76.53 6.29
 6 8 7 41.6 4.98
 6 9 -5 39.73 4.43
 6 9 -4 9.91 4.15
 6 9 -2 75.99 5.27
 6 9 -1 36.87 4.33
 6 9 0 92.78 5.85
 6 9 2 13.14 4.07
 7 -11 -3 15.58 4.07
 7 -11 -2 181.93 8.41
 7 -11 -1 0.54 3.53
 -7 11 0 77.4 14.9
 -7 11 0 49.94 5.94
 -7 11 -1 35.44 12.21
 -7 11 -1 15.62 4.05
 -7 11 -2 5.12 10.08
 -7 11 -2 -3.41 3.16
 -7 11 -3 100.55 13.03
 -7 11 -3 93.51 6.2
 -7 11 -4 13.92 11.6
 -7 11 -4 24.62 4.9
 -7 11 -5 41.71 12.95
 -7 11 -5 74.15 7.03
 -7 11 -6 108.54 12.76
 -7 11 -6 96.51 6.49
 -7 11 -7 14.64 5.31
 7 -10 -7 -1.64 3.28
 7 -10 -6 118.64 6.59
 7 -10 -5 58.36 4.74
 7 -10 -4 49.73 4.52
 7 -10 -3 182.13 7.93
 7 -10 -2 14.74 3.94
 7 -10 -1 68.81 4.95
 -7 10 0 7.93 8.74
 -7 10 0 9.71 3.95
 -7 10 -1 14.98 10.71
 -7 10 -1 17.23 4.12
 -7 10 -2 91.19 10.93
 -7 10 -2 90.67 5.58
 -7 10 -3 1.33 7.53
 -7 10 -3 14.49 3.63
 -7 10 -4 160.02 13.62
 -7 10 -4 159.31 8.67
 -7 10 -5 112.4 15.53
 -7 10 -5 92.17 7.29
 -7 10 -6 51.7 9.19
 -7 10 -6 35.13 4.79
 -7 10 -7 105.77 9.45
 -7 10 -7 105.58 6.74
 -7 10 -8 3.79 6.44
 -7 10 -9 70.87 8.02
 -7 10 -10 5.75 5.1
 -7 10 -11 -10.36 3.88
 7 -9 -10 73.17 5.5
 7 -9 -9 49.74 4.92
 7 -9 -8 6.72 3.61
 7 -9 -7 115.41 6.06
 7 -9 -6 28.48 4.02
 7 -9 -5 87.06 5.28
 7 -9 -4 181.68 7.74
 7 -9 -3 16.57 3.33
 7 -9 -2 283.84 10.5
 7 -9 -1 8.42 3.3
 -7 9 0 27.89 9.48
 -7 9 0 20.41 4.07
 -7 9 -1 142.13 12.19
 -7 9 -1 121.85 6.25
 -7 9 -2 -0.32 6.63
 -7 9 -2 -1.84 2.52
 -7 9 -3 190.15 12.98
 -7 9 -3 206.79 9.06
 -7 9 -4 43.29 10.6
 -7 9 -4 69.38 5.96
 -7 9 -5 114.91 10.97
 -7 9 -5 116.52 7.05
 -7 9 -6 112.15 9.45
 -7 9 -6 143.69 7.51
 -7 9 -7 44.94 10.34
 -7 9 -7 3.69 3.88
 -7 9 -8 137.75 10.3
 -7 9 -9 25.68 6.16
 -7 9 -10 31.91 5.27
 -7 9 -11 78.65 6.58
 -7 9 -12 3.9 4.65
 -7 9 -13 95.14 7.68
 7 -8 -13 157.07 7.68
 7 -8 -12 20.63 4.03
 7 -8 -11 110.25 5.7
 7 -8 -10 15.55 3.65
 7 -8 -9 26.98 3.6
 7 -8 -8 136.9 6.51
 7 -8 -7 -5.55 2.33
 7 -8 -6 135.81 6.3
 7 -8 -5 134.3 6.36
 7 -8 -4 55.37 3.86
 7 -8 -3 297.81 10.66
 7 -8 -2 13.68 2.93
 7 -8 -1 205.92 8.22
 -7 8 0 47.99 8.8
 -7 8 0 48.31 4.05
 -7 8 -1 25.42 8.62
 -7 8 -1 24.37 3.23
 -7 8 -2 237.41 12.8
 -7 8 -2 237.37 9.32
 -7 8 -3 19.4 8
 -7 8 -3 17.22 3.36
 -7 8 -4 176 12.15
 -7 8 -4 187.02 8.79
 -7 8 -5 101.1 8.58
 -7 8 -5 80.31 5.46
 -7 8 -6 12.91 4.84
 -7 8 -6 32.18 4.2
 -7 8 -7 199.84 12.21
 -7 8 -8 1.81 3.96
 -7 8 -9 92.66 6.93
 -7 8 -10 74.81 6.26
 -7 8 -11 0.09 3.79
 -7 8 -12 235.13 10.88
 -7 8 -13 5.93 4.66
 -7 8 -14 105.1 7.09
 7 -7 -14 129.25 6.67
 7 -7 -13 50.54 4.71
 7 -7 -12 179.39 7.77
 7 -7 -11 21.12 3.31
 7 -7 -10 88.7 4.82
 7 -7 -9 142.36 6.59
 7 -7 -8 4.12 2.62
 7 -7 -8 3.41 3.71
 7 -7 -7 217.82 8.43
 7 -7 -7 207.48 8.61
 7 -7 -6 41.9 3.31
 7 -7 -6 43.96 4.28
 7 -7 -5 124.46 5.79
 7 -7 -5 110 5.8
 7 -7 -4 255.34 9.34
 7 -7 -4 240.83 9.26
 7 -7 -3 27.95 3.3
 7 -7 -3 23.1 3.55
 7 -7 -2 219.77 8.39
 7 -7 -1 5.56 2.52
 -7 7 0 51.85 8.76
 -7 7 0 44.23 3.62
 -7 7 -1 188.69 11.11
 -7 7 -1 200.47 7.87
 -7 7 -2 8.62 6.79
 -7 7 -2 3.05 2.46
 -7 7 -3 387.13 15.73
 -7 7 -3 388.51 13.72
 -7 7 -4 68.14 8.71
 -7 7 -4 53.48 4.57
 -7 7 -5 104.75 7.35
 -7 7 -5 109.52 5.98
 -7 7 -6 127.4 10.04
 -7 7 -6 109.7 5.92
 -7 7 -7 21.48 5.42
 -7 7 -8 105.23 7.62
 -7 7 -9 64.22 5.47
 -7 7 -10 26.11 4.54
 -7 7 -11 261.03 11.46
 -7 7 -12 -2.78 3.93
 -7 7 -13 157.78 8.32
 -7 7 -14 3.37 3.48
 -7 7 -15 2.77 4.82
 7 -6 -15 142.07 6.84
 7 -6 -14 106.6 5.9
 7 -6 -13 211.35 8.48
 7 -6 -12 6.88 3.23
 7 -6 -11 165.71 6.97
 7 -6 -10 69.82 4.09
 7 -6 -10 64.44 4.87
 7 -6 -9 24.35 3.15
 7 -6 -9 11.05 3.22
 7 -6 -8 245.65 9
 7 -6 -8 203.54 8.42
 7 -6 -7 -1.5 2.13
 7 -6 -7 3.11 2.97
 7 -6 -6 263.84 9.39
 7 -6 -6 237.56 9.28
 7 -6 -5 136.22 5.89
 7 -6 -5 121.53 6.08
 7 -6 -4 92.95 4.59
 7 -6 -4 90.51 4.98
 7 -6 -3 266.84 9.43
 7 -6 -3 255.83 9.59
 7 -6 -2 30.9 2.77
 7 -6 -2 26.61 2.97
 -7 6 1 98.33 8.55
 -7 6 1 98.77 4.88
 7 -6 -1 101.39 5.2
 -7 6 0 350.36 14.11
 -7 6 0 326.91 11.05
 -7 6 -1 38.76 6.99
 -7 6 -1 25.06 2.85
 -7 6 -2 441.95 16.29
 -7 6 -2 445.5 14.68
 -7 6 -3 2.32 5.51
 -7 6 -3 5.41 2.85
 -7 6 -4 214.78 10.67
 -7 6 -4 228.2 9.02
 -7 6 -5 41.04 6.06
 -7 6 -5 46.82 3.78
 -7 6 -6 3.78 3.6
 -7 6 -7 201.38 9.59
 -7 6 -8 38.3 4.64
 -7 6 -9 65.53 5.18
 -7 6 -10 322.1 12.52
 -7 6 -11 1.12 3.93
 -7 6 -12 257.39 10.93
 -7 6 -13 6.16 3.57
 -7 6 -14 77.13 6.48
 -7 6 -15 40.01 5.82
 -7 6 -16 -2.31 4.55
 7 -5 -13 42.44 3.79
 7 -5 -12 120.39 5.78
 7 -5 -12 96.48 5.51
 7 -5 -11 83.47 4.53
 7 -5 -11 69.95 5.01
 7 -5 -10 32.72 3.11
 7 -5 -10 25.67 3.67
 7 -5 -9 365.85 11.96
 7 -5 -9 314.92 11.34
 7 -5 -8 -1.82 1.79
 7 -5 -8 5.22 2.76
 7 -5 -7 317.04 10.57
 7 -5 -7 304.48 10.93
 7 -5 -6 16.97 2.41
 7 -5 -6 13.55 2.94
 7 -5 -5 220.48 7.99
 7 -5 -5 204.54 8.11
 7 -5 -4 255.93 8.95
 7 -5 -3 17.36 2.36
 7 -5 -3 14.81 2.84
 -7 5 2 179.51 9.67
 -7 5 2 198.48 7.38
 7 -5 -2 166.13 6.46
 7 -5 -2 174.16 7.14
 -7 5 1 277.49 12.64
 -7 5 1 236.79 8.38
 7 -5 -1 235.43 8.8
 -7 5 0 78.54 7.81
 -7 5 0 70.15 3.98
 7 -5 0 75.39 4.21
 -7 5 -1 411.46 14.82
 -7 5 -1 400.75 13.17
 7 -5 1 404.53 13.27
 -7 5 -2 22.56 5.66
 -7 5 -2 2.91 2.46
 -7 5 -3 393.78 14.2
 -7 5 -3 391.25 13.06
 -7 5 -4 54.11 6.63
 -7 5 -4 37.44 3.36
 -7 5 -5 152.64 7.97
 -7 5 -6 284.01 11.4
 -7 5 -7 4.39 3.29
 -7 5 -8 185.73 8.44
 -7 5 -9 156.79 7.73
 -7 5 -10 2.01 3.04
 -7 5 -11 283.12 11.17
 -7 5 -12 -1.08 3.09
 -7 5 -13 163.61 8.13
 -7 5 -14 38.95 4.68
 -7 5 -15 48.31 5.46
 -7 5 -16 117.66 7.74
 -7 5 -17 18.63 5.11
 7 -4 -14 89.45 5.55
 7 -4 -13 171.39 7.56
 7 -4 -12 9.38 3.15
 7 -4 -11 143.57 5.87
 7 -4 -11 128.9 6.35
 7 -4 -10 305.24 10.14
 7 -4 -10 293.88 10.76
 7 -4 -9 38.73 2.9
 7 -4 -9 28.38 3.44
 7 -4 -8 341.94 11.03
 7 -4 -8 319.73 11.35
 7 -4 -7 8.25 2.33
 7 -4 -7 7.36 2.62
 7 -4 -6 355.07 11.28
 7 -4 -6 334 11.54
 7 -4 -5 203.86 7.28
 7 -4 -5 208.85 8.15
 7 -4 -4 71.8 3.67
 7 -4 -4 72.16 4.11
 -7 4 3 360.28 12.92
 -7 4 3 356.21 11.32
 7 -4 -3 383.62 12.05
 7 -4 -3 357.3 12.04
 -7 4 2 117.6 8.78
 -7 4 2 104.53 4.63
 7 -4 -2 122.9 5.67
 -7 4 1 58.22 6.4
 -7 4 1 49.69 3.3
 7 -4 -1 56.64 3.69
 -7 4 0 370.81 13.71
 -7 4 0 378.86 12.4
 7 -4 0 362.98 12.07
 -7 4 -1 34.34 6.95
 -7 4 -1 21.11 3.02
 7 -4 1 26.22 2.92
 -7 4 -2 340.26 12.38
 -7 4 -2 323.34 11.01
 7 -4 2 390.44 12.8
 -7 4 -3 -2.04 4.03
 -7 4 -3 1.96 2.29
 -7 4 -4 190.44 8.7
 -7 4 -5 365.28 13.08
 -7 4 -6 16.7 3.21
 -7 4 -7 298.05 11.14
 -7 4 -8 60.39 4.82
 -7 4 -9 63.35 4.82
 -7 4 -10 213.96 9.01
 -7 4 -11 12.66 3.32
 -7 4 -12 226.75 9.57
 -7 4 -13 6.98 3.81
 -7 4 -14 95.5 6.23
 -7 4 -15 99.11 7.03
 -7 4 -16 17.55 5
 -7 4 -17 132.44 9.52
 7 -3 -16 7.25 4.37
 7 -3 -15 134.44 6.94
 7 -3 -14 96.64 5.76
 7 -3 -13 0.78 2.88
 7 -3 -12 207.55 8.52
 7 -3 -11 108.55 5.69
 7 -3 -10 17.02 2.8
 7 -3 -9 408.47 12.52
 7 -3 -9 323.03 11.42
 7 -3 -8 14.88 2.14
 7 -3 -8 13.92 2.97
 7 -3 -7 280.36 9.11
 7 -3 -7 281.33 10.13
 7 -3 -6 88.34 3.93
 7 -3 -6 77.24 4.45
 7 -3 -5 372.54 11.51
 7 -3 -5 356.75 12.01
 -7 3 4 454.72 15.05
 -7 3 4 441.12 13.27
 -7 3 3 1.48 4.44
 -7 3 3 4.66 1.91
 7 -3 -3 -2.07 1.55
 -7 3 2 183.5 8.78
 -7 3 2 188.93 6.99
 7 -3 -2 175.34 6.97
 -7 3 1 317.95 11.86
 -7 3 1 295.58 9.99
 7 -3 -1 323.77 10.97
 -7 3 0 55.96 6.51
 -7 3 0 55.58 3.6
 7 -3 0 60.41 3.58
 -7 3 -1 630.94 19.15
 -7 3 -1 558.34 16.8
 7 -3 1 573.88 17.42
 -7 3 -2 34.88 4.68
 7 -3 2 14.93 2.26
 -7 3 -3 507.59 16.15
 7 -3 3 558.96 17.02
 -7 3 -4 132.31 6.56
 -7 3 -5 78.85 4.8
 -7 3 -6 338.93 12
 -7 3 -7 27.13 3.88
 -7 3 -8 106.01 5.83
 -7 3 -9 166.9 7.51
 -7 3 -10 39.83 4.03
 -7 3 -11 253.63 10.1
 -7 3 -12 0.22 3.53
 -7 3 -13 97.22 6.06
 -7 3 -14 131.44 7.67
 -7 3 -15 -11.14 3.74
 -7 3 -16 279.03 12.81
 -7 3 -17 11.96 4.58
 7 -2 -18 141.07 7.63
 7 -2 -17 14.75 4.32
 7 -2 -16 178.71 8.15
 7 -2 -15 70.28 5.09
 7 -2 -14 45.15 4.45
 7 -2 -13 164.5 7.54
 7 -2 -12 30.68 3.51
 7 -2 -11 137.97 6.59
 7 -2 -10 244.38 9.32
 7 -2 -9 4.89 2.29
 7 -2 -8 290.91 10.43
 7 -2 -7 40.46 2.5
 7 -2 -7 36.64 3.14
 7 -2 -6 253.97 8.23
 7 -2 -6 247.7 9.09
 -7 2 5 243.03 10.13
 -7 2 5 238.08 7.77
 7 -2 -5 233.94 8.65
 -7 2 4 30.7 5.86
 -7 2 4 26.38 2.34
 7 -2 -4 25.94 2.78
 -7 2 3 369.63 12.66
 -7 2 3 363.21 11.34
 7 -2 -3 346.44 11.59
 -7 2 2 167.86 8.58
 -7 2 2 132.49 5.62
 7 -2 -2 145.15 6.1
 -7 2 1 101.2 6.13
 -7 2 1 105.88 4.72
 7 -2 -1 106.7 4.91
 -7 2 0 280.69 10.91
 -7 2 0 251.65 8.63
 7 -2 0 246.02 8.77
 -7 2 -1 33.47 3.71
 7 -2 1 40.93 3.07
 -7 2 -2 311.98 10.78
 7 -2 2 326.09 10.83
 -7 2 -3 -0.27 2.16
 7 -2 3 3.79 2.15
 -7 2 -4 5.38 2.17
 7 -2 4 14.69 2.47
 -7 2 -5 611.71 18.65
 -7 2 -6 7.2 2.66
 -7 2 -7 465.59 15.06
 -7 2 -8 143.53 6.68
 -7 2 -9 241.6 9.38
 -7 2 -10 209.39 8.77
 -7 2 -11 10.88 3.33
 -7 2 -12 135.83 7.42
 -7 2 -13 61.12 5.81
 -7 2 -14 31.86 5.46
 -7 2 -15 185.68 9.75
 -7 2 -16 -5.9 3.41
 -7 2 -17 149.42 8.53
 7 -1 -17 197.42 9.13
 7 -1 -16 25.72 3.81
 7 -1 -15 64.97 4.85
 7 -1 -14 75.61 4.91
 7 -1 -13 5.46 2.64
 7 -1 -12 194.09 8.16
 7 -1 -11 156.01 7.05
 7 -1 -10 152.3 6.78
 7 -1 -9 399.22 13.38
 7 -1 -8 -3.06 1.99
 7 -1 -7 185.92 7.47
 7 -1 -6 143.43 6.21
 7 -1 -5 58.67 3.63
 7 -1 -4 557.4 17.06
 -7 1 3 33.01 4.53
 -7 1 3 29.35 2.66
 7 -1 -3 34.13 2.94
 -7 1 2 513.46 15.8
 7 -1 -2 507.1 15.65
 -7 1 1 401.32 12.75
 7 -1 -1 412.51 13.17
 -7 1 0 50.12 3.63
 7 -1 0 61.27 3.57
 -7 1 -1 312.37 10.39
 7 -1 1 323.35 10.78
 -7 1 -2 18.03 2.72
 7 -1 2 12.73 2.05
 7 -1 2 16.31 1.96
 -7 1 -3 257.75 9.32
 7 -1 3 302.61 10.11
 7 -1 3 258.73 8.34
 -7 1 -4 274.51 9.62
 7 -1 4 271.67 9.31
 -7 1 -5 31.45 3.09
 7 -1 5 40.21 3
 -7 1 -6 542.92 16.76
 -7 1 -7 27.87 3.23
 -7 1 -8 183.2 7.6
 -7 1 -9 107.13 5.85
 -7 1 -10 16.57 3.35
 -7 1 -11 221.38 9.96
 -7 1 -12 13.34 4.73
 -7 1 -13 59.98 5.72
 -7 1 -14 161.06 8.42
 -7 1 -15 10.39 4.18
 -7 1 -16 233.37 10.65
 -7 1 -17 -8.99 4.2
 7 0 -18 116.35 7.16
 7 0 -17 23.37 4.46
 7 0 -16 88.41 5.98
 7 0 -15 96.94 6.33
 7 0 -14 5.53 3.34
 7 0 -13 290.49 11.12
 7 0 -12 50.27 4.09
 7 0 -11 302.2 11.1
 7 0 -10 197.12 8.14
 7 0 -9 15.35 2.5
 7 0 -8 119.44 5.69
 7 0 -7 117.63 5.57
 7 0 -6 76.24 4.25
 7 0 -5 218.4 8.2
 7 0 -4 11.69 2.37
 7 0 -3 709.66 20.82
 7 0 -2 51.14 3.35
 -7 0 1 273.25 9.04
 7 0 -1 281.31 9.66
 7 0 -1 276.49 8.86
 -7 0 0 383.34 12.05
 7 0 0 395 12.58
 7 0 0 368.52 11.44
 -7 0 -1 10.21 2.36
 7 0 1 2.06 1.44
 7 0 1 2.9 1.63
 -7 0 -2 230.58 8.12
 7 0 2 243.9 8.49
 7 0 2 219.26 7.49
 -7 0 -3 69.59 3.99
 7 0 3 78.1 3.88
 7 0 3 59.18 3.35
 -7 0 -4 98.67 4.72
 7 0 4 112.48 4.89
 7 0 4 96.44 4.33
 -7 0 -5 373.69 12.17
 7 0 5 429.67 13.28
 7 0 5 380.47 11.99
 -7 0 -6 5.44 2.46
 -7 0 -7 391.16 13.17
 -7 0 -8 137.18 7.08
 -7 0 -9 99.23 6.85
 -7 0 -10 250.83 10.68
 -7 0 -11 10.77 3.43
 -7 0 -12 117.28 6.81
 -7 0 -13 90.02 6.11
 -7 0 -14 22.23 4.3
 -7 0 -15 164.2 8.48
 -7 0 -16 5.03 4.38
 -7 0 -17 97.02 7.49
 7 1 -17 76.57 6.16
 7 1 -16 37.48 4.75
 7 1 -15 13.15 3.38
 7 1 -14 235.22 10.09
 7 1 -13 4.42 3.05
 7 1 -12 250.25 10.17
 7 1 -11 248.84 9.93
 7 1 -10 102.9 5.73
 7 1 -9 255.95 9.7
 7 1 -8 16.92 2.67
 7 1 -6 138.44 6.08
 7 1 -5 24.62 2.83
 7 1 -4 405.25 13.09
 7 1 -4 383.55 11.62
 7 1 -3 47.99 3.24
 7 1 -3 36.34 2.47
 7 1 -2 456.18 14.27
 7 1 -2 444.24 13.22
 7 1 -1 318.83 10.6
 7 1 -1 301.46 9.6
 7 1 0 23.4 2.59
 7 1 0 23.5 2.46
 -7 -1 -1 226.95 7.76
 7 1 1 220.63 7.89
 7 1 1 199.79 7.52
 -7 -1 -2 42.89 3.09
 7 1 2 50.93 3.08
 7 1 2 43.83 3.19
 -7 -1 -3 73.89 4.2
 7 1 3 82.13 4.08
 7 1 3 82.57 4.12
 -7 -1 -4 176.69 7.36
 7 1 4 207.58 7.36
 7 1 4 175.12 6.7
 -7 -1 -5 54.11 4.8
 7 1 5 57.63 3.26
 7 1 5 56.5 3.49
 -7 -1 -6 233.02 9.39
 7 1 6 288.35 9.47
 7 1 6 255.41 8.98
 -7 -1 -7 41.16 4.17
 7 1 7 47.67 3.25
 -7 -1 -8 199.59 8.54
 -7 -1 -9 181.02 8.14
 -7 -1 -10 13.46 3.62
 -7 -1 -11 208.69 9.16
 -7 -1 -12 31.05 4.28
 -7 -1 -13 40.93 4.89
 -7 -1 -14 147.65 7.85
 -7 -1 -15 13.19 4.51
 -7 -1 -16 168.9 8.87
 7 2 -17 32.14 4.68
 7 2 -16 61.71 5.26
 7 2 -15 119.63 6.81
 7 2 -13 298.15 11.44
 7 2 -12 38.03 3.95
 7 2 -11 100.67 5.99
 7 2 -10 221.27 9.26
 7 2 -9 5.92 2.74
 7 2 -8 163.01 7.26
 7 2 -7 41.78 3.56
 7 2 -7 44.12 2.86
 7 2 -6 101.13 5.15
 7 2 -6 110.82 4.75
 7 2 -5 251.06 9.18
 7 2 -5 233.96 7.97
 7 2 -4 15.52 2.43
 7 2 -4 12.95 2.27
 7 2 -3 422.08 13.46
 7 2 -3 429.33 13.11
 7 2 -2 166.31 6.6
 7 2 -2 163.17 6.16
 7 2 -1 102.28 4.72
 7 2 -1 105.9 4.57
 7 2 0 339.59 11.05
 7 2 0 331.87 10.8
 7 2 1 20.66 2.39
 7 2 1 16.83 2.62
 7 2 2 131.61 5.31
 7 2 2 112.08 5.65
 7 2 3 251.77 8.53
 7 2 3 246.62 9.05
 -7 -2 -4 102.15 5.38
 7 2 4 123.89 5.08
 7 2 4 109.58 5.22
 -7 -2 -5 377.74 12.71
 7 2 5 374.56 12.38
 -7 -2 -6 -1.6 2.61
 7 2 6 -3.26 2.1
 -7 -2 -7 301.1 11.09
 7 2 7 333.46 11.45
 -7 -2 -8 112.7 6.21
 -7 -2 -9 16.47 3.69
 7 2 9 14.98 2.71
 -7 -2 -10 167.54 7.95
 -7 -2 -11 45.8 4.81
 -7 -2 -12 91.06 6.13
 -7 -2 -13 94.54 6.46
 -7 -2 -14 18.13 4.31
 -7 -2 -15 138.16 7.93
 7 3 -16 67.04 5.27
 7 3 -15 10.83 3.77
 7 3 -14 232.12 9.55
 7 3 -13 10.39 3.33
 7 3 -11 137.61 6.81
 7 3 -10 27.76 3.74
 7 3 -10 17.37 3.07
 7 3 -9 180.52 7.94
 7 3 -9 193.4 7.34
 7 3 -8 51.81 4.49
 7 3 -8 44.88 3.29
 7 3 -7 102.07 5.54
 7 3 -7 98.61 4.63
 7 3 -6 195.47 8.12
 7 3 -6 157.5 6.21
 7 3 -5 13.53 2.41
 7 3 -5 7.33 2.07
 7 3 -4 328.45 11.15
 7 3 -4 341.99 11.15
 7 3 -3 29.12 2.89
 7 3 -3 23.8 2.59
 7 3 -2 222.92 8.11
 7 3 -2 205.65 7.53
 7 3 -1 191.55 7.21
 7 3 0 -3.76 1.65
 7 3 0 4.01 2.15
 7 3 1 213.59 7.61
 7 3 1 198.93 7.65
 7 3 2 65.17 3.45
 7 3 2 54.58 3.98
 7 3 3 178.61 7.74
 7 3 4 241.25 9.24
 7 3 5 85.28 4.78
 -7 -3 -6 211.46 8.72
 7 3 6 247.55 9.33
 -7 -3 -7 23.61 3.87
 7 3 7 21.44 3.3
 -7 -3 -8 24.72 4.19
 7 3 8 22.94 3.61
 -7 -3 -9 181.1 8.28
 7 3 9 230.59 9.08
 -7 -3 -10 -1.08 3.43
 7 3 10 1.3 2.41
 -7 -3 -11 121.57 6.95
 -7 -3 -12 49.26 5.8
 -7 -3 -13 63.69 5.89
 -7 -3 -14 123.4 8.47
 -7 -3 -15 -4.87 4.64
 7 4 -15 173.18 8.08
 7 4 -14 -2.05 2.73
 7 4 -13 202.12 8.58
 7 4 -12 12.58 2.95
 7 4 -11 34.55 3.79
 7 4 -11 31.09 3.49
 7 4 -10 123.5 6.23
 7 4 -10 122.04 5.71
 7 4 -9 10.12 3
 7 4 -9 18.29 2.89
 7 4 -8 287.39 10.76
 7 4 -8 268.97 9.6
 7 4 -7 126.88 6.68
 7 4 -7 107.23 5.1
 7 4 -6 101.97 5.5
 7 4 -6 91.69 4.62
 7 4 -5 365.77 12.42
 7 4 -5 337.67 11.3
 7 4 -4 18.74 2.97
 7 4 -4 13.38 2.2
 7 4 -3 162.28 6.65
 7 4 -2 116.04 5.32
 7 4 -2 118.45 5.35
 7 4 -1 32.64 3.01
 7 4 -1 19.72 2.75
 7 4 0 224.14 8.4
 7 4 1 41.13 3.34
 7 4 3 175.58 8.02
 7 4 4 69.81 5.26
 7 4 5 286.18 10.74
 7 4 6 7.74 2.62
 7 4 8 72.27 4.68
 -7 -4 -9 -2.85 3.94
 7 4 9 1.75 2.65
 -7 -4 -10 179.22 8.71
 7 4 10 196.41 8.46
 -7 -4 -11 16.47 5.39
 7 4 11 11.55 3.28
 -7 -4 -12 93.09 6.77
 -7 -4 -13 75.11 6.38
 -7 -4 -14 21.84 6.07
 7 5 -14 192.03 8.45
 7 5 -13 7.12 3.32
 7 5 -12 71.24 4.93
 7 5 -12 68.45 5.12
 7 5 -11 62.3 4.47
 7 5 -11 52.77 4.34
 7 5 -10 5 3.28
 7 5 -10 -3.99 1.96
 7 5 -9 133.5 6.47
 7 5 -9 125.91 5.93
 7 5 -8 48.01 4.32
 7 5 -8 46.85 3.64
 7 5 -7 172.77 7.77
 7 5 -7 155.77 6.77
 7 5 -6 147.94 7.07
 7 5 -6 112.89 5.59
 7 5 -5 12.91 2.75
 7 5 -5 8.76 2.69
 7 5 -4 214.29 8.33
 7 5 -4 173.92 7.22
 7 5 -3 6.87 2.23
 7 5 -3 3.14 2.28
 7 5 -2 54.99 3.77
 7 5 -1 122.67 5.69
 7 5 0 3.73 2.38
 7 5 1 240.96 9.17
 7 5 5 9.43 3.65
 7 5 7 13.88 3.49
 7 5 8 7.34 3.56
 7 5 9 192.48 8.54
 7 5 10 0.7 3.33
 7 5 11 119.13 6.55
 -7 -5 -13 17.07 6.52
 7 6 -13 106.4 6.28
 7 6 -13 93.5 5.88
 7 6 -12 14.4 3.98
 7 6 -12 13.02 4.04
 7 6 -11 3.47 3.28
 7 6 -11 7.26 3.04
 7 6 -10 68.33 4.67
 7 6 -10 73.64 4.79
 7 6 -9 26.89 4.09
 7 6 -9 12.31 2.88
 7 6 -8 141.48 7.03
 7 6 -8 106.82 5.62
 7 6 -7 119.99 6.38
 7 6 -7 108.42 5.69
 7 6 -6 61.04 4.85
 7 6 -6 39.01 3.91
 7 6 -5 166.46 7.44
 7 6 -4 -4.99 2.11
 7 6 -3 45.61 3.86
 7 6 -2 94.06 5.2
 7 6 -1 1.76 2.71
 7 6 0 192.45 8.01
 7 6 1 6.82 3.38
 7 6 2 153.54 7.3
 7 6 3 57.58 4.81
 7 6 4 13.02 3.45
 7 6 5 91.66 5.98
 7 6 6 30.56 4.48
 7 6 7 56.84 4.71
 7 6 8 86.38 5.65
 7 6 9 5.54 3.84
 7 6 10 171.03 8.3
 7 7 -11 74.97 5.21
 7 7 -11 76.06 5.27
 7 7 -10 -5.54 3.16
 7 7 -10 -0.56 2.92
 7 7 -9 135.07 6.63
 7 7 -9 113.88 6.3
 7 7 -8 46.69 4.61
 7 7 -8 32.7 4.04
 7 7 -7 53.36 4.35
 7 7 -6 88.12 5.31
 7 7 -4 85.67 5.43
 7 7 -3 39.14 4.35
 7 7 -2 48.78 4.14
 7 7 -1 123.46 6.52
 7 7 0 1.63 2.69
 7 7 1 169.44 7.8
 7 7 2 38.31 4.23
 7 7 3 22.99 4.2
 7 7 4 106.41 7.32
 7 7 5 -1.63 3.11
 7 7 6 50.81 5.08
 7 7 7 36.56 4.53
 7 8 -6 21.38 4.21
 7 8 -5 46.1 4.83
 7 8 -4 17.2 3.8
 7 8 -3 32.35 4.35
 7 8 -2 85.6 5.5
 7 8 -1 -7.09 2.51
 7 8 0 157.85 7.85
 7 8 1 6.74 3.61
 7 8 2 79.38 6.01
 7 8 3 15.67 4.54
 8 -10 -4 112.56 6.27
 8 -10 -3 -7.17 3.22
 -8 10 2 187.43 15.76
 -8 10 2 174.66 8.27
 8 -10 -2 188.28 8.36
 -8 10 1 39.51 13.86
 -8 10 1 16.39 4.81
 -8 10 0 51.13 11.7
 -8 10 0 42.73 4.53
 -8 10 -1 83.42 12.1
 -8 10 -1 75.74 5.51
 -8 10 -2 14.02 9.25
 -8 10 -2 16.33 3.78
 -8 10 -3 61.48 14.1
 -8 10 -3 77.04 7.28
 -8 10 -4 48.88 13.15
 -8 10 -4 37.02 5.57
 -8 10 -5 31.29 10.18
 -8 10 -5 21.14 5.21
 -8 10 -6 147.45 11.07
 -8 10 -6 138.7 8.19
 8 -9 -8 73.31 5.43
 8 -9 -7 7.3 3.85
 8 -9 -6 90.62 5.63
 8 -9 -5 78.71 5.02
 8 -9 -4 29.58 3.76
 8 -9 -3 108.31 5.81
 -8 9 2 -9.18 6.06
 -8 9 2 -0.52 3.55
 8 -9 -2 0.49 3
 -8 9 1 107.79 12.38
 -8 9 1 114.99 6.23
 -8 9 0 75.03 11.1
 -8 9 0 64.84 4.64
 -8 9 -1 18.54 10.27
 -8 9 -1 18.27 4.32
 -8 9 -2 149.14 13.08
 -8 9 -2 136.18 7.42
 -8 9 -3 10.06 9.87
 -8 9 -3 24.86 4.94
 -8 9 -4 67.85 10.97
 -8 9 -4 64.09 6.03
 -8 9 -5 135.13 10.89
 -8 9 -5 145.83 7.77
 -8 9 -6 15.48 4.39
 -8 9 -7 173.57 10.5
 -8 9 -8 5.01 5.28
 -8 9 -9 115.05 8.59
 8 -8 -11 23.79 4.25
 8 -8 -10 106.86 5.91
 8 -8 -9 88.53 5.31
 8 -8 -8 4.99 4.19
 8 -8 -7 104.58 5.71
 8 -8 -6 50.46 4.44
 8 -8 -6 37.51 4.68
 8 -8 -5 47.32 4.05
 8 -8 -4 109.26 5.81
 8 -8 -3 -0.99 2.37
 -8 8 2 245.48 14.4
 -8 8 2 228.69 9.06
 -8 8 1 39.87 10.73
 -8 8 1 34.71 4.17
 -8 8 0 53.47 10.48
 -8 8 0 66.11 4.56
 -8 8 -1 144.52 12.5
 -8 8 -1 153.91 7.44
 -8 8 -2 3.64 7
 -8 8 -2 6.26 2.93
 -8 8 -3 49.43 10.34
 -8 8 -3 110.89 7
 -8 8 -4 68.26 8.38
 -8 8 -4 76.25 5.42
 -8 8 -5 58.08 6.84
 -8 8 -5 52.03 5
 -8 8 -6 131.77 10.32
 -8 8 -7 5.18 5.78
 -8 8 -8 96 7.85
 -8 8 -9 34.17 5.42
 -8 8 -10 -3.21 4.16
 -8 8 -11 123.83 8.06
 -8 8 -12 35.24 6.32
 8 -7 -13 125.87 6.75
 8 -7 -12 4.14 3.44
 8 -7 -11 138.1 6.96
 8 -7 -10 72.2 4.63
 8 -7 -9 13.01 3.11
 8 -7 -9 8.39 4.36
 8 -7 -8 123.05 6.13
 8 -7 -8 108.93 6.86
 8 -7 -7 38.36 3.54
 8 -7 -7 28.1 4.45
 8 -7 -6 141.66 6.49
 8 -7 -6 139.64 6.98
 8 -7 -5 203.63 8.11
 8 -7 -5 145.41 7.03
 8 -7 -4 69.73 4.61
 8 -7 -4 67.1 4.63
 8 -7 -3 285.78 10.34
 8 -7 -3 261.19 10.16
 -8 7 2 -4.49 6.52
 -8 7 2 -2.85 2.5
 -8 7 1 95.07 10.62
 -8 7 1 94.89 5.03
 -8 7 0 83.87 10.57
 -8 7 0 85.65 5.23
 -8 7 -1 1.61 5.94
 -8 7 -1 6.18 2.83
 -8 7 -2 191.37 13.85
 -8 7 -2 180.25 8.69
 -8 7 -3 134.72 9.24
 -8 7 -3 131.47 7.01
 -8 7 -4 175.91 9.94
 -8 7 -4 188.82 8.41
 -8 7 -5 143.3 10.88
 -8 7 -5 148.76 7.17
 -8 7 -6 26.24 5.98
 -8 7 -7 154.86 9.37
 -8 7 -8 10.78 3.8
 -8 7 -9 60.16 5.91
 -8 7 -10 131.75 7.81
 -8 7 -11 -3.71 3.67
 -8 7 -12 139.26 8.37
 -8 7 -13 9.54 4.23
 8 -6 -12 167.58 7.41
 8 -6 -11 15 3.54
 8 -6 -11 17.86 4.54
 8 -6 -10 42.72 3.76
 8 -6 -10 37.17 4.15
 8 -6 -9 107.53 5.44
 8 -6 -9 89.92 5.65
 8 -6 -8 19.49 3.37
 8 -6 -8 11.32 3.37
 8 -6 -7 211.7 8.25
 8 -6 -7 187.33 8.1
 8 -6 -6 83.99 4.68
 8 -6 -6 77.17 5.03
 8 -6 -5 105.48 5.2
 8 -6 -5 100.63 5.77
 8 -6 -4 252.5 9.24
 8 -6 -4 222.68 8.99
 -8 6 3 9.24 8.17
 -8 6 3 6.91 3.11
 8 -6 -3 0.38 2.49
 -8 6 2 163.26 12
 -8 6 2 158.33 6.75
 8 -6 -2 150.08 6.82
 -8 6 1 109.88 10.24
 -8 6 1 99.42 5.07
 8 -6 -1 105.41 5.66
 -8 6 0 46.55 8.62
 -8 6 0 42.77 3.94
 -8 6 -1 208.76 12.58
 -8 6 -1 204.95 8.89
 -8 6 -2 23.1 8.41
 -8 6 -2 9.78 3.47
 -8 6 -3 267.44 12.09
 -8 6 -3 311.92 11.49
 -8 6 -4 100.53 9
 -8 6 -4 115.09 6.45
 -8 6 -5 89.71 7.12
 -8 6 -6 175.84 9.42
 -8 6 -7 7.07 3.5
 -8 6 -8 109.17 6.67
 -8 6 -9 116.54 7.16
 -8 6 -10 22.64 4.4
 -8 6 -11 196.38 9.55
 -8 6 -12 9.37 4.29
 -8 6 -13 92.59 6.61
 -8 6 -14 64.82 6.57
 8 -5 -13 134.16 7.31
 8 -5 -12 3.76 3.54
 8 -5 -11 73.86 5.12
 8 -5 -10 114.85 5.53
 8 -5 -10 89.73 5.3
 8 -5 -9 -3.22 2.42
 8 -5 -9 2.02 2.84
 8 -5 -8 318.51 10.84
 8 -5 -8 273.36 10.39
 8 -5 -7 49.76 3.39
 8 -5 -7 49.88 4.13
 8 -5 -6 232.74 8.52
 8 -5 -6 186.27 7.93
 8 -5 -5 175.55 6.93
 -8 5 4 15.65 6.88
 -8 5 4 9.83 2.52
 8 -5 -4 18.21 2.67
 8 -5 -4 13.43 2.95
 -8 5 3 332.78 14.07
 -8 5 3 317.15 10.76
 8 -5 -3 318.92 11.54
 -8 5 2 27.07 7.41
 -8 5 2 32 2.99
 8 -5 -2 36.1 3.66
 -8 5 1 73.8 7.79
 -8 5 1 73.11 4.43
 8 -5 -1 62.79 4.17
 -8 5 0 210.65 11.42
 -8 5 0 205.71 8.53
 8 -5 0 198.9 8.09
 -8 5 -1 -3.24 5.57
 -8 5 -1 -4.64 2.43
 8 -5 1 1.27 2.43
 -8 5 -2 173.53 8.91
 -8 5 -2 202.12 8.24
 -8 5 -3 66.16 7.4
 -8 5 -3 63.84 4.68
 -8 5 -4 194.26 9.5
 -8 5 -5 196.13 9.49
 -8 5 -6 9.82 3.32
 -8 5 -7 137.13 7.35
 -8 5 -8 46.94 4.78
 -8 5 -9 33.97 4.2
 -8 5 -10 172.86 8.47
 -8 5 -11 10.81 3.62
 -8 5 -12 164.09 8.22
 -8 5 -13 78.53 6.11
 -8 5 -14 62.59 5.94
 -8 5 -15 122.13 7.56
 8 -4 -15 34.59 5.14
 8 -4 -14 133.63 7.06
 8 -4 -13 1.53 3.67
 8 -4 -12 180.92 8.24
 8 -4 -11 24.37 3.84
 8 -4 -10 17.68 4.27
 8 -4 -9 240.07 9.58
 8 -4 -8 5.09 2.39
 8 -4 -8 1.87 2.33
 8 -4 -7 237.94 8.43
 8 -4 -7 215.65 8.66
 8 -4 -6 81.81 4.16
 8 -4 -6 76.04 4.53
 -8 4 5 58.43 8.75
 -8 4 5 54.71 3.83
 8 -4 -5 54.6 4.03
 -8 4 4 348.7 13.79
 -8 4 4 329.27 10.83
 8 -4 -4 330.91 11.69
 -8 4 3 9.87 6.35
 -8 4 3 5.05 2.42
 8 -4 -3 2.36 2.41
 -8 4 2 278.85 12.31
 -8 4 2 301.96 10.54
 -8 4 1 183.62 10.67
 -8 4 1 176.43 7.62
 8 -4 -1 188.85 7.74
 -8 4 0 52.05 5.79
 -8 4 0 58.79 4.1
 8 -4 0 64.86 4.01
 -8 4 -1 263.28 10.41
 -8 4 -1 241.53 9.11
 8 -4 1 243.59 9.15
 -8 4 -2 23.66 6.31
 -8 4 -2 10.86 2.97
 8 -4 2 14.32 2.55
 -8 4 -3 222.87 9.75
 -8 4 -4 167.62 8.34
 -8 4 -5 42.97 4.16
 -8 4 -6 256.57 10.24
 -8 4 -7 67.9 5.32
 -8 4 -8 81.17 5.6
 -8 4 -9 160.86 8.06
 -8 4 -10 12.57 3.63
 -8 4 -11 292.41 11.48
 -8 4 -12 -4.94 3.62
 -8 4 -13 128.29 7.32
 -8 4 -14 84.29 6.06
 -8 4 -15 13.44 4.56
 8 -3 -16 48.13 4.88
 8 -3 -15 91.86 6
 8 -3 -14 4.77 3.24
 8 -3 -13 233.54 9.64
 8 -3 -12 24.2 3.39
 8 -3 -11 69.09 4.58
 8 -3 -8 327.35 11.74
 8 -3 -7 14.13 2.86
 -8 3 5 152.21 9.22
 -8 3 5 150.91 5.85
 8 -3 -5 160.09 6.98
 -8 3 4 -0.5 5.06
 -8 3 4 1.09 2.31
 8 -3 -4 7.65 3.04
 -8 3 3 218.52 10.81
 -8 3 3 215.8 8.16
 8 -3 -3 219.79 8.51
 -8 3 2 150.98 9.84
 -8 3 2 124.83 5.98
 8 -3 -2 120.17 5.8
 -8 3 1 36.84 5.77
 -8 3 1 32.11 3.18
 8 -3 -1 35.21 3.18
 -8 3 0 230.37 9.65
 -8 3 0 241.47 8.81
 8 -3 0 238.58 8.96
 -8 3 -1 -0.86 3.14
 8 -3 1 6.17 2.36
 -8 3 -2 467.23 15.5
 8 -3 2 518.39 16.3
 -8 3 -3 15.08 3.11
 8 -3 3 17.97 2.63
 -8 3 -4 144.58 6.78
 -8 3 -5 309.68 11.45
 -8 3 -6 -5.52 2.23
 -8 3 -7 140.48 6.96
 -8 3 -8 146.65 7.08
 -8 3 -9 53.42 4.77
 -8 3 -10 230.84 9.57
 -8 3 -11 9.01 3.35
 -8 3 -12 183.31 8.52
 -8 3 -13 68.57 5.76
 -8 3 -14 6.8 4.1
 -8 3 -15 149.92 9.71
 8 -2 -16 58.93 5.41
 8 -2 -15 48.81 5
 8 -2 -14 178.67 8.35
 8 -2 -13 1.1 3.04
 8 -2 -12 161.47 7.6
 8 -2 -11 62.35 4.5
 8 -2 -10 1.46 2.69
 8 -2 -9 343.69 12.26
 8 -2 -8 1.36 2.17
 8 -2 -7 309.35 11.21
 8 -2 -5 37.7 3.38
 8 -2 -4 328.6 11.49
 -8 2 3 105.6 6.64
 -8 2 3 107.99 4.91
 8 -2 -3 109.63 5.31
 -8 2 2 228.45 9.38
 -8 2 2 253.44 8.88
 8 -2 -2 238.42 8.93
 -8 2 1 380.97 12.98
 8 -2 -1 381.35 12.79
 -8 2 0 63.27 5.16
 8 -2 0 80.8 4.61
 -8 2 -1 366.42 12.42
 8 -2 1 392.11 12.92
 -8 2 -2 -1.47 2.25
 8 -2 2 -1.47 1.87
 -8 2 -3 214.57 8.53
 8 -2 3 222.92 8.39
 -8 2 -4 136.49 6.47
 8 -2 4 147.69 6.33
 -8 2 -5 4.41 2.63
 -8 2 -6 273.41 10.2
 -8 2 -7 87.87 5.23
 -8 2 -8 104.67 5.87
 -8 2 -9 120.18 6.17
 -8 2 -10 5.6 3.1
 -8 2 -11 221.2 9.48
 -8 2 -12 15.85 4.46
 -8 2 -13 113.82 7.93
 -8 2 -14 105.01 8.06
 -8 2 -15 0.88 4.31
 -8 2 -16 160.84 9.04
 8 -1 -16 54.18 5.21
 8 -1 -15 71.25 5.41
 8 -1 -14 1.38 3.06
 8 -1 -13 117.81 6.45
 8 -1 -11 75.83 5.01
 8 -1 -10 323.43 11.83
 8 -1 -9 -4.03 2.18
 8 -1 -8 374.18 13.02
 8 -1 -7 17.98 3.16
 8 -1 -6 69.04 4.34
 8 -1 -4 -0.86 1.98
 8 -1 -3 264.36 9.69
 8 -1 -2 109.86 5.26
 8 -1 -1 108.27 5.21
 -8 1 0 262.3 9.31
 8 -1 0 312.5 10.8
 -8 1 -1 -1.37 2.31
 8 -1 1 -3.73 1.95
 -8 1 -2 280.96 10.1
 8 -1 2 320.03 10.94
 -8 1 -3 47.67 3.84
 8 -1 3 59.45 3.63
 -8 1 -4 39.26 3.68
 8 -1 4 52.84 3.4
 -8 1 -5 372.48 12.52
 8 -1 5 424.06 13.58
 -8 1 -6 26.28 3.48
 -8 1 -7 232.99 9.17
 -8 1 -8 134.52 6.48
 -8 1 -9 46.68 4.48
 -8 1 -10 160.29 8.07
 -8 1 -11 1.73 3.85
 -8 1 -12 130.66 8.31
 -8 1 -13 97.54 6.99
 -8 1 -14 -0.93 3.39
 -8 1 -15 121.27 7.59
 8 0 -16 34.05 4.39
 8 0 -15 15.53 3.7
 8 0 -14 143.11 7.36
 8 0 -13 10.81 3.51
 8 0 -12 124.7 6.55
 8 0 -11 199.39 8.51
 8 0 -10 39.4 3.8
 8 0 -9 272.08 10.46
 8 0 -8 13.18 3.22
 8 0 -7 148.05 6.74
 8 0 -6 134.14 6.18
 8 0 -5 8.55 2.47
 8 0 -4 307.86 10.85
 8 0 -3 83.34 4.57
 8 0 -2 194.62 7.74
 8 0 -1 393 12.99
 8 0 0 5.3 2
 8 0 1 269.25 9.56
 -8 0 -2 16.18 2.86
 8 0 2 22.46 2.55
 -8 0 -3 57.47 3.83
 8 0 3 64.06 3.7
 -8 0 -4 140.08 6.2
 8 0 4 159.89 6.44
 8 0 4 143.96 5.77
 -8 0 -5 -0.05 2.48
 8 0 5 5.31 2.17
 8 0 5 0.35 1.94
 -8 0 -6 318.32 11.3
 -8 0 -7 107.01 6.22
 -8 0 -8 126.54 7.59
 -8 0 -9 100.63 6.97
 -8 0 -10 5.87 3.8
 -8 0 -11 118.4 7.07
 -8 0 -12 37.24 4.63
 -8 0 -13 43.56 4.56
 -8 0 -14 192.27 9.21
 -8 0 -15 9.06 4.68
 8 1 -15 90.22 6.02
 8 1 -14 -5.2 2.98
 8 1 -13 181.36 8.45
 8 1 -12 87.44 5.64
 8 1 -11 37.64 4.28
 8 1 -10 228.22 9.29
 8 1 -9 3.12 2.58
 8 1 -8 127.69 6.26
 8 1 -7 48.08 4.05
 8 1 -6 45.32 3.73
 8 1 -5 317.17 11.24
 8 1 -4 6.44 2.47
 8 1 -3 372.69 12.56
 8 1 -2 136.77 6.09
 8 1 -1 76.58 4.35
 8 1 0 323.99 11.02
 8 1 1 7.38 2.04
 8 1 1 0.96 2.01
 8 1 2 128.95 5.56
 8 1 2 106.39 4.99
 8 1 3 133.65 5.69
 8 1 3 125.85 5.49
 8 1 4 32.2 2.91
 8 1 4 29.11 2.91
 -8 -1 -5 328.81 12
 8 1 5 346.1 11.31
 8 1 5 337.68 11.3
 -8 -1 -6 32.88 4.12
 8 1 6 38.55 3.05
 -8 -1 -7 259.51 10.34
 8 1 7 256.82 9.3
 -8 -1 -8 183.91 8.25
 -8 -1 -9 11.16 3.69
 -8 -1 -10 105.76 6.13
 -8 -1 -11 12.2 4.31
 -8 -1 -12 54.98 4.97
 -8 -1 -13 67.68 5.76
 -8 -1 -14 24.75 5.65
 -8 -1 -15 179.76 9.21
 8 2 -15 1.9 3.6
 8 2 -14 159.76 8.38
 8 2 -13 27.72 4.16
 8 2 -12 80.18 5.5
 8 2 -11 188.13 8.51
 8 2 -10 21 3.24
 8 2 -9 174.33 7.8
 8 2 -8 21.96 3.17
 8 2 -7 65.34 4.35
 8 2 -6 267.29 10.03
 8 2 -5 4.38 2.9
 8 2 -4 365.12 12.42
 8 2 -3 82.33 4.55
 8 2 -2 126.45 5.74
 8 2 -2 114.21 5.08
 8 2 -1 138.7 6.03
 8 2 -1 127.08 5.45
 8 2 0 0.98 2.12
 8 2 0 5.3 2.69
 8 2 1 188.1 7.23
 8 2 1 173.15 7.46
 8 2 2 26.96 2.83
 8 2 2 24.44 3.01
 8 2 3 53.16 3.65
 8 2 3 58.77 3.9
 8 2 4 276.15 9.94
 8 2 5 3.38 2.68
 8 2 6 316.86 11.13
 -8 -2 -7 58.6 4.67
 8 2 7 59.52 3.97
 -8 -2 -8 79.59 5.25
 8 2 8 68.08 4.25
 -8 -2 -9 104.6 6.24
 -8 -2 -10 10.91 4.45
 -8 -2 -11 51.3 5.08
 -8 -2 -12 53.94 5.3
 -8 -2 -13 22.83 4.74
 -8 -2 -14 147.43 8.18
 8 3 -14 9.88 4.2
 8 3 -13 174.74 8.85
 8 3 -12 62.21 5.3
 8 3 -11 59.3 5.06
 8 3 -10 186.66 8.99
 8 3 -9 1.88 2.63
 8 3 -8 89.62 5.3
 8 3 -7 75.42 4.72
 8 3 -6 6.47 3.28
 8 3 -5 440.78 14.57
 8 3 -5 383.4 12.47
 8 3 -4 7.2 3.16
 8 3 -4 7.04 2.55
 8 3 -3 266.9 9.71
 8 3 -3 255.46 9.07
 8 3 -2 125.74 5.77
 8 3 -2 99.93 4.9
 8 3 -1 21.15 2.91
 8 3 -1 23.91 3.36
 8 3 0 183.22 7.22
 8 3 0 157.51 6.76
 8 3 1 28.4 3.5
 8 3 2 65.25 4.94
 8 3 3 200.86 8.39
 8 3 4 21.13 3.52
 8 3 5 262.39 9.93
 8 3 6 17.34 3.21
 8 3 7 125.35 6.19
 8 3 8 68.66 4.72
 8 3 9 -1.31 3.08
 -8 -3 -11 17.15 4.37
 -8 -3 -12 40.06 6.03
 -8 -3 -13 119.32 7.53
 8 4 -13 41.52 5.13
 8 4 -12 87.75 6.36
 8 4 -11 107.52 6.88
 8 4 -10 0.89 3.28
 8 4 -9 84.65 5.61
 8 4 -8 47.48 4.28
 8 4 -7 32.36 3.6
 8 4 -7 43.45 3.6
 8 4 -6 165.99 7.44
 8 4 -6 167.12 7.05
 8 4 -5 6.28 2.41
 8 4 -5 -1.8 2.07
 8 4 -4 330.41 11.55
 8 4 -4 291.77 10.39
 8 4 -3 25.11 3.17
 8 4 -3 25.82 3.35
 8 4 -2 93.15 4.94
 8 4 -2 86.5 4.77
 8 4 -1 97.36 5.03
 8 4 0 2.1 2.59
 8 4 1 98.83 5.84
 8 4 2 89.58 5.68
 8 4 3 53.06 4.63
 8 4 4 221.87 9.22
 8 4 5 -1.71 2.66
 8 4 6 210.36 8.72
 8 4 7 22.64 4.01
 8 4 8 -9.8 3.3
 8 4 9 110.5 6.18
 8 4 10 10.94 3.73
 8 5 -12 54.8 5.62
 8 5 -11 32.37 5.04
 8 5 -10 75.24 6.24
 8 5 -9 17.36 3.66
 8 5 -9 4.88 3.67
 8 5 -8 66.98 5.86
 8 5 -8 72.92 4.6
 8 5 -7 106.81 5.96
 8 5 -7 108.6 5.75
 8 5 -6 -5.25 2.41
 8 5 -6 7.59 3.3
 8 5 -5 333.32 11.89
 8 5 -5 303.32 11.06
 8 5 -4 4.22 2.86
 8 5 -3 78.78 4.67
 8 5 -2 43.63 3.76
 8 5 -1 -4.01 2.36
 8 5 1 77.9 5.11
 8 5 2 73.76 5.66
 8 5 3 214.91 9.75
 8 5 4 23.45 4.13
 8 5 5 153.19 7.6
 8 5 6 14.74 3.52
 8 5 7 38.13 4.05
 8 5 8 54.12 4.9
 8 5 9 6.33 3.63
 8 5 10 97.35 6.17
 8 6 -10 -7.42 3.83
 8 6 -10 2.72 3.99
 8 6 -9 69.11 5.66
 8 6 -9 60.57 5.01
 8 6 -8 58.06 5.38
 8 6 -8 50.13 4.8
 8 6 -7 50.94 4.84
 8 6 -7 59.79 5.16
 8 6 -6 133.57 6.56
 8 6 -5 3.63 3.05
 8 6 -4 107.99 5.98
 8 6 -3 35.13 4.23
 8 6 -2 20.78 3.9
 8 6 -1 88.57 5.42
 8 6 0 -3.04 2.92
 8 6 1 114.85 6.49
 8 6 2 63.53 5.39
 8 6 3 39.89 5.19
 8 6 4 118.93 7.35
 8 6 5 2.95 4.25
 8 6 6 53.4 4.88
 8 6 7 27.92 5.21
 8 7 -7 62.82 5.09
 8 7 -6 21.4 4.38
 8 7 -5 98.16 5.98
 8 7 -4 6.15 4.08
 8 7 -3 41.73 5.05
 8 7 -2 54.78 5
 8 7 -1 1.99 3.76
 8 7 0 40.43 4.59
 8 7 1 38.39 5.03
 8 7 2 32.72 4.84
 8 7 3 88.62 7
 9 -9 -5 36.28 4.35
 -9 9 4 118.53 15.68
 -9 9 4 64.98 5.35
 9 -9 -4 83.73 5.65
 -9 9 3 16.91 11.19
 -9 9 3 -0.57 3.67
 -9 9 2 167.89 14.76
 -9 9 2 160.62 7.46
 -9 9 1 33.91 11.21
 -9 9 1 21.2 4.43
 -9 9 0 6.74 9.04
 -9 9 0 19.29 4
 -9 9 -1 93.7 13
 -9 9 -1 114.87 7.29
 -9 9 -2 2.99 10.13
 -9 9 -2 1.95 4.16
 -9 9 -3 107.2 10.83
 -9 9 -3 55.62 5.84
 -9 9 -4 28.69 6.71
 -9 9 -4 61.41 5.72
 -9 9 -5 14.07 8.69
 -9 9 -5 4.19 4.4
 -9 9 -6 155.8 10.79
 9 -8 -9 14.12 4.28
 9 -8 -8 108.45 6.23
 9 -8 -7 12.7 3.79
 9 -8 -7 25.3 4.67
 9 -8 -6 29.84 3.96
 9 -8 -6 32.15 5.83
 9 -8 -5 84.29 5.47
 9 -8 -5 60.56 5.65
 -9 8 4 13.64 10.24
 -9 8 4 -7.83 2.86
 -9 8 3 211.97 15.39
 -9 8 3 172.22 7.88
 -9 8 2 45.5 11.3
 -9 8 2 33.35 4.35
 -9 8 1 182.88 15.76
 -9 8 1 156.35 7.83
 -9 8 0 116.3 13.63
 -9 8 0 109.04 6.65
 -9 8 -1 -3.84 9.09
 -9 8 -1 -10.06 3.47
 -9 8 -2 81.93 12.82
 -9 8 -2 66.27 6.06
 -9 8 -3 20.6 7.36
 -9 8 -3 28.97 3.95
 -9 8 -4 33.71 6.89
 -9 8 -4 43.7 5.18
 -9 8 -5 101.97 9.95
 -9 8 -6 11.14 7.08
 -9 8 -7 144.05 9.82
 -9 8 -8 18.19 4.96
 -9 8 -9 28.97 5.4
 9 -7 -11 31.01 4.66
 9 -7 -10 59.91 5.48
 9 -7 -9 63.21 4.85
 9 -7 -8 12.56 3.8
 9 -7 -8 8.1 4.38
 9 -7 -7 70.1 4.92
 9 -7 -7 78.09 5.37
 9 -7 -6 111.9 5.84
 9 -7 -6 109.81 6.13
 9 -7 -5 24.82 3.66
 9 -7 -5 15.9 3.64
 -9 7 4 299.71 15.99
 -9 7 4 246.75 9.52
 9 -7 -4 254.42 10.27
 -9 7 3 3.96 7.51
 -9 7 3 -1.55 2.46
 9 -7 -3 -6.03 2.81
 -9 7 2 216.99 15.58
 -9 7 2 176.89 8.12
 -9 7 1 32.12 10.58
 -9 7 1 46.49 4.67
 -9 7 0 11.99 9.03
 -9 7 0 25.19 4.13
 -9 7 -1 130.67 12.09
 -9 7 -1 115.34 7.07
 -9 7 -2 4.99 3.84
 -9 7 -3 102.44 7.99
 -9 7 -3 97.45 6.06
 -9 7 -4 73.37 8.74
 -9 7 -4 105.31 6.19
 -9 7 -5 24.97 6.22
 -9 7 -6 189.48 10.61
 -9 7 -7 -0.98 4.12
 -9 7 -8 83.64 6.54
 -9 7 -9 80.4 6.86
 -9 7 -10 -7.88 3.81
 -9 7 -11 69.26 6.69
 9 -6 -11 82.64 5.85
 9 -6 -10 52.14 5.07
 9 -6 -9 5.45 3.53
 9 -6 -9 9.4 4.85
 9 -6 -8 131.44 6.36
 9 -6 -8 114.03 6.37
 9 -6 -7 55.04 4.02
 9 -6 -7 55.82 5.11
 9 -6 -6 87.55 4.95
 9 -6 -6 85.49 5.32
 -9 6 5 164.69 12.09
 -9 6 5 162.57 7.15
 9 -6 -5 169.63 7.97
 -9 6 4 -1.26 7.16
 -9 6 4 0.7 2.79
 9 -6 -4 -3.01 2.7
 -9 6 3 191.98 11.69
 -9 6 3 191.28 7.92
 9 -6 -3 185.05 8.14
 -9 6 2 31.99 9.01
 -9 6 2 31.62 3.68
 9 -6 -2 26.06 3.59
 -9 6 1 23.4 9.48
 -9 6 1 21.54 4.12
 9 -6 -1 43.29 4.32
 -9 6 0 217.94 13.14
 -9 6 0 202.06 9.13
 -9 6 -1 -1.88 3.28
 -9 6 -2 166.3 9.4
 -9 6 -2 156.43 7.46
 -9 6 -3 110.78 10.88
 -9 6 -3 80.67 5.83
 -9 6 -4 94.77 7.98
 -9 6 -5 147.76 9.16
 -9 6 -6 -0.21 3.76
 -9 6 -7 142.97 7.9
 -9 6 -8 56.94 5.77
 -9 6 -9 25.39 4.87
 -9 6 -10 131.77 8.14
 -9 6 -11 3.84 4.1
 -9 6 -12 111.17 7.17
 9 -5 -13 2.6 3.83
 9 -5 -12 83.21 5.89
 9 -5 -11 54.27 4.95
 9 -5 -9 139.84 7.02
 9 -5 -8 18.05 3.55
 9 -5 -7 169.76 7.03
 9 -5 -7 122.5 6.45
 -9 5 6 138.09 11.28
 -9 5 6 119.39 5.75
 9 -5 -6 125.44 6.65
 -9 5 5 24.38 9.37
 -9 5 5 16.78 3.44
 9 -5 -5 19.33 3.56
 -9 5 4 245.8 14.36
 -9 5 4 245.31 9.16
 9 -5 -4 240.04 9.58
 -9 5 3 6.01 7.69
 -9 5 3 -0.21 2.74
 -9 5 2 99.67 9.83
 -9 5 2 94.77 5.62
 9 -5 -2 84.32 5.13
 -9 5 1 181.02 11.84
 -9 5 1 144.57 7.38
 9 -5 -1 138.76 6.64
 -9 5 0 5.21 3.32
 9 -5 0 7.58 2.93
 -9 5 -1 267.53 11.54
 -9 5 -1 248.45 9.75
 9 -5 1 277.43 10.5
 -9 5 -2 68.15 8.71
 -9 5 -3 152.61 9.46
 -9 5 -4 134.21 8.45
 -9 5 -5 22.82 4.25
 -9 5 -6 169.82 8.44
 -9 5 -7 27.1 4.42
 -9 5 -8 83.12 6.27
 -9 5 -9 90 6.35
 -9 5 -10 6.37 4.54
 -9 5 -11 146.48 7.81
 -9 5 -12 11.63 5.06
 -9 5 -13 57.59 5.7
 9 -4 -14 9.13 4.49
 9 -4 -13 125.06 7.31
 9 -4 -12 33.49 4.58
 9 -4 -11 40 4.31
 9 -4 -10 124.35 6.76
 9 -4 -9 -0.92 2.68
 9 -4 -8 178.1 8.01
 9 -4 -7 81.78 4.96
 9 -4 -6 68.8 4.75
 9 -4 -5 188.22 8.1
 -9 4 4 -5.62 5.48
 -9 4 4 9.68 3.2
 9 -4 -4 -1.75 2.6
 -9 4 3 240.29 12.82
 -9 4 3 245.37 9.77
 9 -4 -3 247 9.65
 -9 4 2 30.52 8.31
 -9 4 2 41.96 4.19
 9 -4 -2 45.91 3.87
 -9 4 1 30.18 6.44
 -9 4 1 26.88 3.17
 9 -4 -1 32.35 3.36
 -9 4 0 202.33 9.63
 -9 4 0 227.48 8.91
 9 -4 0 217.11 8.69
 -9 4 -1 15.54 4.64
 9 -4 1 22.35 2.93
 -9 4 -2 208.77 10
 9 -4 2 234.1 9.22
 -9 4 -3 46.8 5.6
 -9 4 -4 73.55 5.59
 -9 4 -5 190.97 8.71
 -9 4 -6 1.44 3.59
 -9 4 -7 119.74 6.87
 -9 4 -8 104.89 6.98
 -9 4 -9 5.54 3.48
 -9 4 -10 250.26 10.66
 -9 4 -11 9.7 4.88
 -9 4 -12 149.65 7.81
 -9 4 -13 44.25 6.12
 9 -3 -14 107 6.49
 9 -3 -13 9.16 3.6
 9 -3 -12 103.87 6.44
 9 -3 -11 76.65 5.43
 9 -3 -10 5.87 3.25
 9 -3 -9 253.31 10.23
 9 -3 -8 16.98 3.16
 9 -3 -7 184.59 8.22
 9 -3 -6 165.54 7.52
 9 -3 -5 48.84 4.01
 9 -3 -4 252.68 9.75
 9 -3 -3 7.58 2.67
 -9 3 2 68.9 6.65
 -9 3 2 64.51 4.6
 9 -3 -2 68.81 4.48
 -9 3 1 165.68 9.42
 9 -3 -1 179.66 7.65
 9 -3 0 3.78 2.7
 -9 3 -1 319.87 12.11
 9 -3 1 349.26 12.18
 -9 3 -2 61.68 4.89
 9 -3 2 74.1 4.53
 -9 3 -3 257.98 10.15
 9 -3 3 272.54 10.11
 -9 3 -4 96.72 6.02
 -9 3 -5 12.87 3.83
 -9 3 -6 121.97 6.58
 -9 3 -7 73.04 5.23
 -9 3 -8 42.2 4.71
 -9 3 -9 155.45 7.8
 -9 3 -10 -8.5 3.08
 -9 3 -11 191.62 8.94
 -9 3 -12 20.35 5.15
 -9 3 -13 59.52 6.19
 -9 3 -14 84.07 7.37
 9 -2 -14 21.12 4.66
 9 -2 -13 78.92 5.48
 9 -2 -12 41.89 4.75
 9 -2 -11 22.88 4.2
 9 -2 -10 160.1 7.59
 9 -2 -9 7.14 3.13
 9 -2 -8 244.93 9.83
 9 -2 -7 52.14 4.39
 9 -2 -6 92.86 5.3
 9 -2 -5 148.24 7.02
 9 -2 -4 3.82 2.77
 9 -2 -3 102.71 5.51
 9 -2 -2 131.45 6.34
 9 -2 -1 37.8 3.31
 -9 2 0 247.11 9.59
 9 -2 0 252.26 9.54
 -9 2 -1 18.96 3.44
 9 -2 1 17.15 2.76
 -9 2 -2 346.6 12.21
 9 -2 2 372.1 12.7
 -9 2 -3 48.03 4.31
 9 -2 3 63.16 4.12
 -9 2 -4 35.98 4
 9 -2 4 30.4 3.46
 -9 2 -5 170.25 7.58
 -9 2 -6 25.2 3.91
 -9 2 -7 54.9 4.71
 -9 2 -8 171.77 7.81
 -9 2 -9 16.32 4.22
 -9 2 -10 259.38 10.61
 -9 2 -11 1.45 4.09
 -9 2 -12 129.17 8.47
 -9 2 -13 79.15 7.77
 -9 2 -14 3.1 4.88
 9 -1 -14 85.69 6.15
 9 -1 -13 5.92 3.45
 9 -1 -12 46.56 4.64
 9 -1 -11 148.78 7.35
 9 -1 -10 -2.24 2.66
 9 -1 -9 254.45 10.14
 9 -1 -8 35.17 3.88
 9 -1 -7 154.3 7.15
 9 -1 -6 106.59 5.64
 9 -1 -5 13.45 3.35
 9 -1 -4 164.42 7.3
 9 -1 -3 98.52 5.17
 9 -1 -2 86.37 4.95
 9 -1 -1 343.74 12.03
 9 -1 0 -4.59 1.83
 9 -1 1 298.5 10.69
 9 -1 2 62.75 4.1
 -9 1 -3 115.95 5.9
 9 -1 3 137.22 6.31
 -9 1 -4 71.85 4.93
 9 -1 4 75.45 4.44
 -9 1 -5 11.92 3.06
 9 -1 5 -2.82 2.58
 -9 1 -6 149.77 7.04
 -9 1 -7 135.41 6.81
 -9 1 -8 60.26 4.98
 -9 1 -9 198.38 9.2
 -9 1 -10 -4.45 3.63
 -9 1 -11 163.15 9.37
 -9 1 -12 31.55 5.68
 -9 1 -13 12.93 4.62
 -9 1 -14 78.04 6.68
 9 0 -13 85.45 5.95
 9 0 -12 66.52 5.27
 9 0 -11 8.96 3.78
 9 0 -10 272.2 10.84
 9 0 -9 2.91 2.89
 9 0 -8 229.26 9.37
 9 0 -7 44.21 3.84
 9 0 -6 53.67 4.32
 9 0 -5 107.28 5.6
 9 0 -4 23.18 3.14
 9 0 -3 122.45 5.96
 9 0 -2 233.9 9.12
 9 0 -1 27.9 3.13
 9 0 0 365.6 12.48
 9 0 1 8.33 2.24
 9 0 2 164.03 6.9
 9 0 3 116.27 5.56
 9 0 4 13.33 3.11
 9 0 5 247.27 9.11
 -9 0 -6 42.56 4.41
 -9 0 -7 144.01 7.66
 -9 0 -8 182.24 9.18
 -9 0 -9 4.81 4.02
 -9 0 -10 105.7 6.86
 -9 0 -11 9.65 3.99
 -9 0 -12 55.23 5.33
 -9 0 -13 61.68 5.78
 9 1 -13 32.16 4.79
 9 1 -12 51.14 5.04
 9 1 -11 190.78 8.93
 9 1 -10 -5.37 3.06
 9 1 -8 36.12 3.98
 9 1 -7 67.31 4.78
 9 1 -6 119.28 6.18
 9 1 -5 1.81 2.73
 9 1 -4 163.71 7.3
 9 1 -2 93.05 5.04
 9 1 -1 214.66 8.5
 9 1 0 8.9 2.68
 9 1 1 227.56 8.64
 9 1 2 20.24 2.62
 9 1 3 19.91 2.81
 9 1 4 157.45 6.58
 -9 -1 -8 50.04 4.58
 -9 -1 -9 118.46 6.61
 -9 -1 -10 0.45 3.38
 -9 -1 -11 66.18 5.43
 -9 -1 -12 26.48 4.98
 -9 -1 -13 24.26 5.23
 9 2 -12 53.93 4.97
 9 2 -11 20.08 4.13
 9 2 -10 263.55 10.63
 9 2 -9 -0.91 3.13
 9 2 -8 142.97 7.04
 9 2 -7 58.11 4.7
 9 2 -6 0.97 2.62
 9 2 -5 171.09 7.52
 9 2 -4 31.2 3.93
 9 2 -3 115.71 5.9
 9 2 -2 178.01 7.54
 9 2 -1 16.66 3.17
 9 2 0 284.41 10.23
 9 2 1 6 2.84
 9 2 4 0.12 2.44
 9 2 5 175.82 7.52
 9 2 6 72.04 4.6
 9 2 7 117.71 5.83
 9 2 8 89.65 5.32
 -9 -2 -12 27.97 5.95
 9 3 -11 127.87 7.11
 9 3 -10 4.7 3.74
 9 3 -9 129.12 6.82
 9 3 -8 40.61 4.83
 9 3 -7 16.99 3.89
 9 3 -6 115.45 6.29
 9 3 -5 21.09 3.94
 9 3 -4 171.67 7.53
 9 3 -3 86.66 5.07
 9 3 -2 70.84 4.51
 9 3 -1 159.36 7.01
 9 3 1 137.78 7.3
 9 3 2 31.4 4.19
 9 3 4 167.07 7.44
 9 3 5 39.6 4.07
 9 3 6 231.81 9.29
 9 3 7 56.44 4.71
 9 3 8 39.14 4.12
 9 3 9 55.03 4.69
 9 4 -10 126.18 6.98
 9 4 -9 -6.65 3.19
 9 4 -8 66.36 4.97
 9 4 -7 62.7 5.04
 9 4 -6 15.1 3.71
 9 4 -5 175.93 7.92
 9 4 -4 52.46 4.67
 9 4 -1 11.43 3.44
 9 4 0 105.94 6.29
 9 4 1 11.05 3.88
 9 4 2 32.43 4.41
 9 4 3 90.46 5.68
 9 4 4 11.89 3.77
 9 4 5 144.72 7.15
 9 4 6 51.23 5.3
 9 4 7 68.06 5.39
 9 4 8 16.17 3.87
 9 4 9 -0.77 3.95
 9 5 -9 53.9 5.13
 9 5 -8 58 5.91
 9 5 -7 14.15 4.75
 9 5 -6 154.02 7.63
 9 5 -4 152.13 7.09
 9 5 -3 18.72 4.29
 9 5 -2 17.84 3.81
 9 5 -1 58.79 4.73
 9 5 0 11.28 4.59
 9 5 1 95.12 6.73
 9 5 2 75.92 6.13
 9 5 3 -3.66 3.52
 9 5 4 131.49 7.17
 9 5 5 20.8 4.24
 9 5 6 63.73 5.61
 9 5 7 36.38 4.84
 9 6 -5 80.71 5.66
 9 6 -4 30.56 4.92
 9 6 -3 19.28 4.63
 9 6 -2 69.75 5.76
 9 6 -1 2.4 4.47
 9 6 0 66.71 5.54
 9 6 1 33.73 5.26
 9 6 2 35.18 5.36
 9 6 3 79.82 6.41
 -10 8 5 22.28 11.46
 -10 8 5 4.34 3.51
 10 -8 -5 -4.56 3.24
 -10 8 4 91.72 13.51
 -10 8 4 71.56 5.14
 -10 8 3 48.59 14.83
 -10 8 3 27.67 5.04
 -10 8 2 130.02 14.62
 -10 8 2 141.49 7.91
 -10 8 1 71.2 14.72
 -10 8 1 77.41 6.78
 -10 8 0 118.77 16.02
 -10 8 0 30.8 6.43
 -10 8 -1 86.17 9.78
 -10 8 -1 80.65 6.34
 -10 8 -2 -4.6 5.3
 -10 8 -2 17.99 5.12
 -10 8 -3 29.14 9.72
 -10 8 -3 27.39 4.92
 -10 8 -4 62.85 7.96
 10 -7 -8 80.56 5.77
 10 -7 -8 77.05 6.3
 -10 7 7 27.12 13.55
 -10 7 7 22.98 5.46
 10 -7 -7 37.75 6.03
 10 -7 -6 16.42 4.14
 -10 7 5 143.67 13.83
 -10 7 5 112.75 6
 10 -7 -5 142.59 7.67
 -10 7 4 -7.99 10.9
 -10 7 4 6.86 4.93
 10 -7 -4 0.79 3.75
 -10 7 3 144.84 14.81
 -10 7 3 147.32 7.83
 10 -7 -3 170.81 8.16
 -10 7 2 42.95 13.33
 -10 7 2 26.66 4.95
 -10 7 1 93.74 13.58
 -10 7 1 77.91 6.71
 -10 7 0 21.37 7.37
 -10 7 0 73.72 6.18
 -10 7 -1 -1.54 3.82
 -10 7 -2 79.4 10.28
 -10 7 -2 61.57 5.67
 -10 7 -3 83.15 10.16
 -10 7 -4 21.07 7.33
 -10 7 -5 149.41 10.91
 -10 7 -7 94.89 7.39
 10 -6 -9 94.53 6.18
 10 -6 -8 3 4.07
 10 -6 -7 77.99 5.53
 10 -6 -6 90.55 6.05
 -10 6 5 -1.54 11.16
 -10 6 5 4.42 4.87
 10 -6 -5 0.34 3.16
 -10 6 4 201.2 14.79
 -10 6 4 221.04 9.53
 10 -6 -4 204.43 9.01
 -10 6 3 19.9 11.84
 -10 6 3 27.02 4.76
 10 -6 -3 15.45 3.99
 -10 6 2 130.2 13.48
 -10 6 2 98.9 6.79
 10 -6 -2 95.2 5.76
 -10 6 1 75.25 6.48
 10 -6 -1 78.67 5.41
 -10 6 0 1.42 5.35
 -10 6 0 5.64 3.56
 -10 6 -1 93.93 9.72
 -10 6 -1 103.17 6.41
 -10 6 -2 6.84 5.64
 -10 6 -3 39.34 6.82
 -10 6 -4 158.22 9.81
 -10 6 -6 127.55 7.84
 -10 6 -7 14.68 5.28
 -10 6 -8 41.92 6.57
 -10 6 -9 45.6 6.14
 10 -5 -10 73.77 6.68
 10 -5 -9 -6.26 3.42
 10 -5 -8 96.35 6.05
 10 -5 -7 87.3 6.13
 10 -5 -6 26.04 3.68
 10 -5 -5 137.35 7.09
 10 -5 -4 2.67 3.17
 -10 5 3 245.47 15.83
 -10 5 3 176.26 8.75
 10 -5 -3 157.83 7.43
 -10 5 2 28.95 4.54
 10 -5 -2 23.58 3.6
 -10 5 1 16.7 3.79
 10 -5 -1 15.11 3.46
 -10 5 0 135.39 10.81
 -10 5 0 123.58 6.79
 10 -5 0 139.23 6.83
 -10 5 -1 1.9 3.93
 10 -5 1 17.94 3.55
 -10 5 -2 127.8 8.77
 -10 5 -3 126.86 8.51
 -10 5 -4 10 4.69
 -10 5 -5 193.63 9.63
 -10 5 -6 -7.03 3.67
 -10 5 -7 103.44 7.16
 -10 5 -8 18.06 5.24
 -10 5 -9 -6.71 3.84
 -10 5 -10 76.8 6.38
 10 -4 -11 42.15 4.84
 10 -4 -10 6.64 4.04
 10 -4 -9 108.11 6.4
 10 -4 -8 34.61 4.39
 10 -4 -7 65.47 5.14
 10 -4 -6 186.57 8.38
 10 -4 -5 0.28 3.28
 10 -4 -4 235.71 9.6
 10 -4 -3 5.4 2.9
 10 -4 -2 62.76 4.82
 -10 4 1 94.4 8.84
 10 -4 -1 112.21 5.89
 -10 4 0 -2.03 4.04
 10 -4 0 5.57 2.62
 -10 4 -1 170.09 9.46
 10 -4 1 166.76 7.73
 -10 4 -2 76.41 5.99
 10 -4 2 82.24 5.06
 -10 4 -3 89.39 6.17
 -10 4 -4 157.97 8.13
 -10 4 -5 6.25 3.79
 -10 4 -6 137.62 7.66
 -10 4 -7 36.69 5.36
 -10 4 -8 25.31 4.49
 -10 4 -9 57.01 6.26
 -10 4 -10 19.16 4.58
 -10 4 -11 159.04 8
 10 -3 -11 26.33 4.85
 10 -3 -10 44.72 4.84
 10 -3 -9 18.65 3.85
 10 -3 -7 129.81 6.89
 10 -3 -6 68.35 5.06
 10 -3 -5 230.32 9.68
 10 -3 -4 -1.46 2.73
 10 -3 -3 101.93 5.82
 10 -3 -2 41.27 4
 10 -3 -1 3.84 3.08
 10 -3 0 140.54 6.7
 10 -3 1 60.1 4.37
 -10 3 -2 179.8 8.54
 10 -3 2 191.43 8.12
 -10 3 -3 123.01 7.26
 10 -3 3 117.23 6.02
 -10 3 -4 1.76 3.48
 -10 3 -5 205.24 9.2
 -10 3 -6 15.83 4.49
 -10 3 -7 84.58 5.89
 -10 3 -8 61.09 6.15
 -10 3 -9 -1.5 3.44
 -10 3 -10 111.28 6.87
 -10 3 -11 51.56 6.39
 10 -2 -11 68.27 5.57
 10 -2 -10 7.25 3.43
 10 -2 -9 90.86 5.91
 10 -2 -8 60.7 4.89
 10 -2 -7 61.32 4.94
 10 -2 -6 222.47 9.32
 10 -2 -5 10.85 3.39
 10 -2 -4 208.89 8.82
 10 -2 -3 32.87 3.95
 10 -2 -2 6.92 2.86
 10 -2 -1 151.49 7.11
 10 -2 0 8.1 2.7
 10 -2 1 160.88 7.3
 10 -2 2 132.75 6.53
 10 -2 3 148.23 6.83
 -10 2 -4 149.58 7.32
 10 -2 4 173.57 7.64
 -10 2 -5 7.97 3.79
 -10 2 -6 98.59 6.03
 -10 2 -7 32.56 4.5
 -10 2 -8 4.89 3.57
 -10 2 -9 119.39 6.88
 -10 2 -10 15.99 4.54
 -10 2 -11 151.15 8.96
 10 -1 -11 8.58 3.85
 10 -1 -10 94.76 6.21
 10 -1 -9 36.67 4.54
 10 -1 -8 85.59 5.69
 10 -1 -7 138.7 6.98
 10 -1 -6 35.42 4.11
 10 -1 -5 221.88 9.43
 10 -1 -4 1.27 2.72
 10 -1 -3 93.19 5.36
 10 -1 -2 136.45 6.68
 10 -1 0 194.18 8.2
 10 -1 1 34.58 3.89
 10 -1 2 180.79 7.67
 10 -1 3 84.13 4.82
 10 -1 4 12.28 3.62
 -10 1 -7 38.05 4.32
 -10 1 -8 163.78 8.52
 -10 1 -9 -5.22 3.81
 -10 1 -10 154.99 9.5
 -10 1 -11 4.36 5.25
 -10 1 -12 47.63 5.9
 10 0 -10 9.54 4.32
 10 0 -9 169.02 8.08
 10 0 -8 87.88 5.77
 10 0 -7 72.36 5.06
 10 0 -6 137.66 7
 10 0 -5 -2.49 3.16
 10 0 -4 100.55 5.6
 10 0 -3 76.25 5.11
 10 0 -2 20.36 3.45
 10 0 -1 226.83 9.16
 10 0 0 4.87 2.85
 10 0 1 174.01 7.52
 10 0 2 53.03 4.07
 10 0 3 54.12 4.08
 10 0 4 148.83 6.77
 10 0 5 1.41 3.18
 -10 0 -10 1.18 3.74
 -10 0 -11 88.18 6.48
 10 1 -10 219.38 9.74
 10 1 -9 19.67 4.18
 10 1 -8 96.96 5.91
 10 1 -6 5.15 3.33
 10 1 -5 99.92 5.88
 10 1 -4 36.1 4.41
 10 1 -3 85.19 5.22
 10 1 -2 182.14 7.84
 10 1 -1 6.79 3.22
 10 1 0 248.7 9.64
 10 1 1 32.54 3.83
 10 1 2 91.36 5.18
 10 2 -9 146.35 7.59
 10 2 -8 65.45 5.37
 10 2 -7 46.81 4.87
 10 2 -6 61.96 4.98
 10 2 -5 2.23 3.02
 10 2 -4 57.06 4.82
 10 2 -3 146.56 7.14
 10 2 -2 25.02 3.46
 10 2 -1 216.93 8.91
 10 2 0 20.91 4.01
 10 3 -8 100.99 6.19
 10 3 -7 42.84 5.57
 10 3 -6 10.46 4.05
 10 3 -5 44.53 4.57
 10 3 -4 41.63 4.36
 10 3 -3 47.25 5.03
 10 4 -6 32.14 5.62
 10 4 -5 24.92 4.4
 -11 7 2 64.77 6.94
 -11 7 1 97.81 10.31
 -11 7 1 90.88 6.8
 -11 7 0 -5.4 6.19
 -11 7 0 2.17 4.91
 -11 7 -1 204.57 14.49
 -11 6 1 -10.32 7.3
 -11 6 1 31.96 4.73
 11 -6 -1 33.95 4.73
 -11 6 0 64.5 10.08
 -11 6 -1 -1.45 5.46
 -11 6 -2 30.14 7.2
 -11 6 -3 105.95 8.39
 -11 6 -5 102.95 7.89
 11 -5 -4 109.86 6.52
 11 -5 -3 32.04 4.91
 11 -5 -2 94.04 5.9
 11 -5 -1 53.07 4.84
 -11 5 -1 44.99 7.36
 -11 5 -2 53.01 6.17
 -11 5 -3 8.86 4.59
 -11 5 -4 119.69 8.21
 -11 5 -5 6.97 5.06
 -11 5 -6 85.37 6.9
 -11 5 -7 31.49 5.6
 11 -4 -6 5.23 4.3
 11 -4 -5 97.59 6.02
 11 -4 -4 40.33 4.83
 11 -4 -3 171.91 8.19
 11 -4 -2 60.37 4.73
 11 -4 -1 41.9 4.81
 11 -4 0 82.03 5.49
 11 -4 1 29 3.84
 11 -4 2 45.18 4.69
 -11 4 -3 177.82 9.04
 -11 4 -4 -5.96 4.22
 -11 4 -5 130.51 8.18
 -11 4 -6 9.12 5.58
 -11 4 -7 47.03 5.57
 -11 4 -8 50.41 6.16
 11 -3 -6 120.27 6.93
 11 -3 -5 10.37 4.03
 11 -3 -4 139.1 7.19
 11 -3 -3 75.24 5.51
 11 -3 -2 97.09 6.17
 11 -3 -1 104.03 6.13
 11 -3 0 7.17 3.55
 11 -3 1 40.06 4.21
 11 -3 2 100.56 5.93
 11 -3 3 25.13 4.06
 -11 3 -6 102.06 7.06
 -11 3 -7 54.61 6.28
 -11 3 -8 7.22 4.3
 11 -2 -6 3.54 3.43
 11 -2 -5 139.25 7.55
 11 -2 -4 23.09 3.78
 11 -2 -3 90.92 5.88
 11 -2 -2 85.85 5.62
 11 -2 -1 1.46 3.13
 11 -2 0 51.76 4.68
 11 -2 1 94.66 5.7
 11 -2 2 97.48 5.69
 11 -2 3 198.61 8.6
 -11 2 -8 58.49 6.61
 11 -1 -6 126.43 7.1
 11 -1 -5 10.81 4.34
 11 -1 -4 78.96 5.45
 11 -1 -3 58.18 4.93
 11 -1 -2 0.62 2.88
 11 -1 -1 132.92 6.88
 11 -1 0 16.36 3.88
 11 -1 1 110.25 6.07
 11 -1 2 101.62 5.8
 11 -1 3 52.91 4.46
 11 -1 4 101.93 5.95
 11 0 -6 0.95 3.35
 11 0 -4 15.27 4.68
 11 0 -3 36.32 4.34
 11 0 -2 76.65 5.15
 11 0 -1 3.26 3.43
 11 0 0 136.9 6.82
 11 0 1 66.57 4.96
 11 0 2 77.99 5.15
 11 0 3 120.49 6.42
 11 1 -5 4.53 3.42
 11 1 -4 84.06 5.79
 11 1 -3 39.78 4.7
 11 1 -2 4.94 4.12
 11 1 -1 89.66 5.92
 11 1 0 86.26 5.35
 11 1 1 121.87 6.43
 11 2 -4 11.74 4.11
 11 2 -3 23.76 4.48
 11 2 -2 66.73 5.44


_iucr_refine_instructions_details
;
TITL XAXMEP OLEX2: imported from CIF
CELL 0.71073 8.9295 9.7179 17.1819 94.114 90.034 101.369
ZERR 2 0.0002 0.0001 0.0001 0.001 0.001 0.001
LATT 1
SFAC C H B F Os P
DISP B 0.0013 0.0007
DISP C 0.0033 0.0016
DISP F 0.0171 0.0103
DISP H 0 0
DISP Os -1.2165 7.603
DISP P 0.1023 0.0942
UNIT 56 104 2 8 2 2

SIZE 0.3 0.1 0.04
TEMP -74(2)
CONF
MORE -1
BOND $H
ACTA 
WGHT 0.042039 6.031153
FVAR 0.257615
REM <olex2.extras>
REM <HklSrc "%.\\XAXMEP.hkl">
REM </olex2.extras>

Os    5     0.22260  0.24112  0.19780  11.00000  0.01901  0.02373  0.01323 =
 0.00045  0.00141  0.00523 
H1    2     0.30942  0.41080  0.22688  11.00000  10.00000  10.00000 =
 10.00000  10.00000  10.00000  10.00000 
H2    2     0.14016  0.12365  0.25528  11.00000  10.00000  10.00000 =
 10.00000  10.00000  10.00000  10.00000 
H3    2     0.35065  0.17582  0.24440  11.00000  10.00000  10.00000 =
 10.00000  10.00000  10.00000  10.00000 
H4    2     0.41089  0.30037  0.22412  11.00000  10.00000  10.00000 =
 10.00000  10.00000  10.00000  10.00000 
C1    1     0.04899  0.23785  0.09799  11.00000  0.02404  0.02998  0.02005 =
 0.00478 -0.00069  0.00354 
C2    1     0.07726  0.09866  0.10219  11.00000  0.03225  0.02878  0.01270 =
 -0.00203 -0.00522  0.00530 
C3    1     0.23794  0.10214  0.08893  11.00000  0.04179  0.02895  0.01747 =
 -0.00226 -0.00078  0.01286 
C4    1     0.30825  0.24549  0.07448  11.00000  0.03002  0.04049  0.01548 =
 0.00273  0.00804  0.00940 
C5    1     0.19093  0.32808  0.08107  11.00000  0.02944  0.03279  0.01673 =
 0.00707  0.00549  0.00233 
C6    1    -0.10421  0.27936  0.09885  11.00000  0.02954  0.05281  0.03367 =
 0.00841 -0.00956  0.01068 
H6A   2    -0.13375  0.27646  0.03800  11.00000  10.00000  10.00000 =
 10.00000  10.00000  10.00000  10.00000 
H6B   2    -0.09869  0.38795  0.12318  11.00000  10.00000  10.00000 =
 10.00000  10.00000  10.00000  10.00000 
H6C   2    -0.19225  0.19204  0.12705  11.00000  10.00000  10.00000 =
 10.00000  10.00000  10.00000  10.00000 
C8    1     0.31393 -0.02088  0.08102  11.00000  0.06977  0.05081  0.04240 =
 -0.00218  0.00732  0.04066 
H8A   2     0.42475 -0.00977  0.10227  11.00000  10.00000  10.00000 =
 10.00000  10.00000  10.00000  10.00000 
H8B   2     0.32863 -0.06768  0.02218  11.00000  10.00000  10.00000 =
 10.00000  10.00000  10.00000  10.00000 
H8C   2     0.25517 -0.12755  0.11616  11.00000  10.00000  10.00000 =
 10.00000  10.00000  10.00000  10.00000 
C7    1    -0.04188 -0.03297  0.10656  11.00000  0.04693  0.03449  0.03265 =
 0.00517 -0.01184 -0.00230 
H7A   2     0.01434 -0.08443  0.12483  11.00000  10.00000  10.00000 =
 10.00000  10.00000  10.00000  10.00000 
H7B   2    -0.07006 -0.10778  0.05319  11.00000  10.00000  10.00000 =
 10.00000  10.00000  10.00000  10.00000 
H7C   2    -0.15034 -0.00463  0.11649  11.00000  10.00000  10.00000 =
 10.00000  10.00000  10.00000  10.00000 
C9    1     0.46802  0.29604  0.04952  11.00000  0.03545  0.06324  0.03818 =
 0.00231  0.01168  0.00700 
H9A   2     0.46917  0.29540 -0.01690  11.00000  10.00000  10.00000 =
 10.00000  10.00000  10.00000  10.00000 
H9B   2     0.54290  0.22721  0.07244  11.00000  10.00000  10.00000 =
 10.00000  10.00000  10.00000  10.00000 
H9C   2     0.51539  0.40178  0.06294  11.00000  10.00000  10.00000 =
 10.00000  10.00000  10.00000  10.00000 
C10   1     0.21080  0.47656  0.05937  11.00000  0.05611  0.03335  0.02954 =
 0.01380  0.00634  0.00336 
H10A  2     0.21301  0.47140 -0.00488  11.00000  10.00000  10.00000 =
 10.00000  10.00000  10.00000  10.00000 
H10B  2     0.32393  0.54346  0.08232  11.00000  10.00000  10.00000 =
 10.00000  10.00000  10.00000  10.00000 
H10C  2     0.11650  0.52565  0.08234  11.00000  10.00000  10.00000 =
 10.00000  10.00000  10.00000  10.00000 
P     6     0.11844  0.33051  0.31286  11.00000  0.01548  0.01605  0.01516 =
 0.00147  0.00165  0.00340 
C11   1     0.16005  0.52491  0.32898  11.00000  0.02000  0.01887  0.01981 =
 0.00112  0.00197  0.00205 
H11   2     0.11219  0.54967  0.38412  11.00000  10.00000  10.00000 =
 10.00000  10.00000  10.00000  10.00000 
C12   1     0.33287  0.58631  0.33625  11.00000  0.01973  0.01740  0.03935 =
 0.00459 -0.00236  0.00280 
H12A  2     0.39151  0.53153  0.37795  11.00000  10.00000  10.00000 =
 10.00000  10.00000  10.00000  10.00000 
H12B  2     0.38285  0.55904  0.28112  11.00000  10.00000  10.00000 =
 10.00000  10.00000  10.00000  10.00000 
C13   1     0.36474  0.74613  0.35262  11.00000  0.03489  0.01648  0.04993 =
 -0.00061 -0.00953 -0.00037 
H13A  2     0.31593  0.77434  0.40418  11.00000  10.00000  10.00000 =
 10.00000  10.00000  10.00000  10.00000 
H13B  2     0.49546  0.78775  0.35769  11.00000  10.00000  10.00000 =
 10.00000  10.00000  10.00000  10.00000 
C14   1     0.29160  0.81535  0.28962  11.00000  0.03105  0.01966  0.05914 =
 0.01041 -0.00089  0.00148 
H14A  2     0.34356  0.79947  0.23317  11.00000  10.00000  10.00000 =
 10.00000  10.00000  10.00000  10.00000 
H14B  2     0.31311  0.92709  0.30741  11.00000  10.00000  10.00000 =
 10.00000  10.00000  10.00000  10.00000 
C15   1     0.12021  0.75711  0.28396  11.00000  0.02912  0.02150  0.05595 =
 0.00937 -0.00629  0.00358 
H15A  2     0.06017  0.80554  0.23587  11.00000  10.00000  10.00000 =
 10.00000  10.00000  10.00000  10.00000 
H15B  2     0.06603  0.78128  0.34481  11.00000  10.00000  10.00000 =
 10.00000  10.00000  10.00000  10.00000 
C16   1     0.08582  0.59680  0.26702  11.00000  0.03270  0.02395  0.02465 =
 0.00131 -0.00899  0.00828 
H16A  2    -0.04181  0.56485  0.27029  11.00000  10.00000  10.00000 =
 10.00000  10.00000  10.00000  10.00000 
H16B  2     0.11837  0.55803  0.20758  11.00000  10.00000  10.00000 =
 10.00000  10.00000  10.00000  10.00000 
C21   1    -0.09287  0.28313  0.31432  11.00000  0.01994  0.01543  0.01782 =
 -0.00172  0.00340  0.00331 
H21   2    -0.13115  0.34206  0.26465  11.00000  10.00000  10.00000 =
 10.00000  10.00000  10.00000  10.00000 
C22   1    -0.15969  0.12683  0.29153  11.00000  0.01854  0.01959  0.02694 =
 -0.00430  0.00150  0.00207 
H22A  2    -0.11261  0.09017  0.23535  11.00000  10.00000  10.00000 =
 10.00000  10.00000  10.00000  10.00000 
H22B  2    -0.13334  0.05528  0.33317  11.00000  10.00000  10.00000 =
 10.00000  10.00000  10.00000  10.00000 
C23   1    -0.33428  0.09975  0.28205  11.00000  0.02349  0.02245  0.02829 =
 -0.00244  0.00029 -0.00138 
H23A  2    -0.36740  0.16394  0.23287  11.00000  10.00000  10.00000 =
 10.00000  10.00000  10.00000  10.00000 
H23B  2    -0.38771 -0.01725  0.26504  11.00000  10.00000  10.00000 =
 10.00000  10.00000  10.00000  10.00000 
C24   1    -0.40689  0.14887  0.35680  11.00000  0.01497  0.02887  0.02905 =
 0.00272  0.00449  0.00127 
H24A  2    -0.52786  0.14392  0.34731  11.00000  10.00000  10.00000 =
 10.00000  10.00000  10.00000  10.00000 
H24B  2    -0.39081  0.08156  0.41319  11.00000  10.00000  10.00000 =
 10.00000  10.00000  10.00000  10.00000 
C25   1    -0.34172  0.30332  0.37997  11.00000  0.02203  0.02907  0.03018 =
 -0.00080  0.00769  0.00675 
H25A  2    -0.39445  0.34207  0.43189  11.00000  10.00000  10.00000 =
 10.00000  10.00000  10.00000  10.00000 
H25B  2    -0.37017  0.36563  0.33577  11.00000  10.00000  10.00000 =
 10.00000  10.00000  10.00000  10.00000 
C26   1    -0.16696  0.33038  0.38965  11.00000  0.01696  0.03047  0.02550 =
 -0.00672  0.00451  0.00486 
H26A  2    -0.12407  0.43399  0.40706  11.00000  10.00000  10.00000 =
 10.00000  10.00000  10.00000  10.00000 
H26B  2    -0.13958  0.25828  0.43513  11.00000  10.00000  10.00000 =
 10.00000  10.00000  10.00000  10.00000 
C31   1     0.20163  0.27421  0.40259  11.00000  0.01710  0.01732  0.01816 =
 -0.00007  0.00049  0.00498 
H31   2     0.33410  0.27828  0.39771  11.00000  10.00000  10.00000 =
 10.00000  10.00000  10.00000  10.00000 
C32   1     0.18789  0.36383  0.47982  11.00000  0.02882  0.02240  0.01458 =
 -0.00079 -0.00393  0.01021 
H32A  2     0.24061  0.47769  0.47636  11.00000  10.00000  10.00000 =
 10.00000  10.00000  10.00000  10.00000 
H32B  2     0.06875  0.34629  0.49649  11.00000  10.00000  10.00000 =
 10.00000  10.00000  10.00000  10.00000 
C33   1     0.27683  0.31682  0.54602  11.00000  0.03844  0.02775  0.01508 =
 0.00244 -0.00713  0.00354 
H33A  2     0.41302  0.32860  0.52859  11.00000  10.00000  10.00000 =
 10.00000  10.00000  10.00000  10.00000 
H33B  2     0.26208  0.36243  0.60858  11.00000  10.00000  10.00000 =
 10.00000  10.00000  10.00000  10.00000 
C34   1     0.22037  0.16065  0.55756  11.00000  0.02660  0.03008  0.01856 =
 0.00754  0.00007  0.00496 
H34A  2     0.28975  0.11954  0.59923  11.00000  10.00000  10.00000 =
 10.00000  10.00000  10.00000  10.00000 
H34B  2     0.10962  0.14331  0.57679  11.00000  10.00000  10.00000 =
 10.00000  10.00000  10.00000  10.00000 
C35   1     0.23154  0.06995  0.48237  11.00000  0.03094  0.02470  0.01997 =
 0.00342  0.00271  0.00881 
H35A  2     0.18753 -0.04936  0.49089  11.00000  10.00000  10.00000 =
 10.00000  10.00000  10.00000  10.00000 
H35B  2     0.36295  0.06936  0.46479  11.00000  10.00000  10.00000 =
 10.00000  10.00000  10.00000  10.00000 
C36   1     0.14420  0.11767  0.41527  11.00000  0.03219  0.01646  0.01473 =
 0.00114 -0.00175  0.00237 
H36A  2     0.01872  0.10901  0.42624  11.00000  10.00000  10.00000 =
 10.00000  10.00000  10.00000  10.00000 
H36B  2     0.14737  0.05197  0.36429  11.00000  10.00000  10.00000 =
 10.00000  10.00000  10.00000  10.00000 

B     3     0.30901  0.36544  0.81365  11.00000  0.04111  0.05161  0.02900 =
 0.00411  0.00891  0.00132 
F1    4     0.19559  0.36109  0.86677  11.00000  0.08763  0.07073  0.05634 =
 -0.00377  0.02957  0.00167 
F2    4     0.26430  0.25978  0.75585  11.00000  0.07983  0.12143  0.06735 =
 -0.04667 -0.00994  0.02352 
F3    4     0.44525  0.35520  0.84663  11.00000  0.07120  0.13781  0.08030 =
 0.00838 -0.02972  0.03024 
F4    4     0.32898  0.49352  0.78112  11.00000  0.08589  0.09752  0.12310 =
 0.06576  0.00931  0.01072 
HKLF 4

END
Q2 1 0.1 0.138889 0.2 11 0.05 0.84
Q3 1 0.333333 0.361111 0.233333 11 0.05 0.74
Q1 1 0.333333 0.277778 0.4 11 0.05 0.88
Q5 1 0 0.444444 0.116667 11 0.05 0.7
Q7 1 -0.2 0.416667 0.05 11 0.05 0.67
Q6 1 -0.366667 0.083333 0.216667 11 0.05 0.69
Q8 1 0.066667 0.333333 0.916667 11 0.05 0.67
Q4 1 -0.066667 0.194444 0.216667 11 0.05 0.72
Q9 1 0.366667 0.333333 0.15 11 0.05 0.65
Q10 1 0.166667 0.861111 0.2 11 0.05 0.64

  REM The information below was added by Olex2.
  REM
  REM R1 = 0.0354 for 5952 Fo > 4sig(Fo) and 0.0434 for all 6629 data
  REM 472 parameters refined using 0 restraints
  REM Highest difference peak 0.8781, deepest hole -1.5321
  REM Mean Shift 0.0000, Max Shift 0.0010.

  REM +++ Tabular Listing of Refinement Information +++
  REM R1_all = 0.0434
  REM R1_gt = 0.0354
  REM wR_ref = 0.0923
  REM GOOF = 1.0669
  REM Shift_max = 0.0010
  REM Shift_mean = 0.0000
  REM Reflections_all = 6629
  REM Reflections_gt = 5952
  REM Parameters = 472
  REM Hole = -1.5321
  REM Peak = 0.8781
  REM Flack = n/a

  
;
_olex2_submission_special_instructions  'No special instructions were received'

# start Validation Reply Form
_vrf_EXPT005_XAXMEP_HAR_0_HADPs
;
PROBLEM: _exptl_crystal_description is missing
RESPONSE: We did not collect the X-ray data, we used the following
data set to carry out Hirshfeld Atom Refinement:
C.L.Gross, G.S.Girolami CCDC 645967: Experimental Crystal Structure
Determination, 2007, DOI: 10.5517/ccpp5n5
This field was not found in the corresponding CIF file.
;
_vrf_DIFF003_XAXMEP_HAR_0_HADPs
;
PROBLEM: _diffrn_measurement_device_type is missing
RESPONSE: We did not collect the X-ray data, we used the following
data set to carry out Hirshfeld Atom Refinement:
C.L.Gross, G.S.Girolami CCDC 645967: Experimental Crystal Structure
Determination, 2007, DOI: 10.5517/ccpp5n5
This field was not found in the corresponding CIF file.
;
_vrf_PLAT183_XAXMEP_HAR_0_HADPs
;
PROBLEM: Missing _cell_measurement_reflns_used Value ....     Please Do !  
RESPONSE: We did not collect the X-ray data, we used the following
data set to carry out Hirshfeld Atom Refinement:
C.L.Gross, G.S.Girolami CCDC 645967: Experimental Crystal Structure
Determination, 2007, DOI: 10.5517/ccpp5n5
This field was not found in the corresponding CIF file.
;
_vrf_PLAT184_XAXMEP_HAR_0_HADPs
;
PROBLEM: Missing _cell_measurement_theta_min Value ......     Please Do !  
RESPONSE: We did not collect the X-ray data, we used the following
data set to carry out Hirshfeld Atom Refinement:
C.L.Gross, G.S.Girolami CCDC 645967: Experimental Crystal Structure
Determination, 2007, DOI: 10.5517/ccpp5n5
This field was not found in the corresponding CIF file.
;
_vrf_PLAT185_XAXMEP_HAR_0_HADPs
;
PROBLEM: Missing _cell_measurement_theta_max Value ......     Please Do !  
RESPONSE: We did not collect the X-ray data, we used the following
data set to carry out Hirshfeld Atom Refinement:
C.L.Gross, G.S.Girolami CCDC 645967: Experimental Crystal Structure
Determination, 2007, DOI: 10.5517/ccpp5n5
This field was not found in the corresponding CIF file.
;
_vrf_PLAT211_XAXMEP_HAR_0_HADPs
;
PROBLEM: ADP of Atom H1        is N.P.D. or (nearly) 2D .     Please Check 
RESPONSE: Refinement was performed with all H ADPs set to 0 in order to
investigate how it changes positions of hydrogen atoms.
;
_vrf_PLAT217_XAXMEP_HAR_0_HADPs
;
PROBLEM: Incomplete U(aniso) Data for ...................         H1 Check 
RESPONSE: Refinement was performed with all H ADPs set to 0 in order to
investigate how it changes positions of hydrogen atoms.
;
_vrf_PLAT410_XAXMEP_HAR_0_HADPs
;
PROBLEM: Short Intra H...H Contact  H1       ..H12B     .       1.67 Ang.  
RESPONSE: H1 position was refined without restraints,
which is the reason why this contact is short.
;
_vrf_PLAT699_XAXMEP_HAR_0_HADPs
;
PROBLEM: Missing _exptl_crystal_description Value .......     Please Do !  
RESPONSE: We did not collect the X-ray data, we used the following
data set to carry out Hirshfeld Atom Refinement:
C.L.Gross, G.S.Girolami CCDC 645967: Experimental Crystal Structure
Determination, 2007, DOI: 10.5517/ccpp5n5
This field was not found in the corresponding CIF file.
;
_vrf_PLAT974_XAXMEP_HAR_0_HADPs
;
PROBLEM: Check Calcd Negative Resid. Density on        Os      -3.15 eA-3  
RESPONSE: ...
;
# end Validation Reply Form
data_XAXMEP_HAR
_database_code_depnum_ccdc_archive      'CCDC 2263348'
_audit_creation_date               2022-04-27
_audit_creation_method
;
Olex2 1.3
(compiled 2020.11.12 svn.r5f609507 for OlexSys, GUI svn.r6226)
;
_audit_contact_author_address      ?
_audit_contact_author_email        ?
_audit_contact_author_name         ''
_audit_contact_author_phone        ?
_publ_contact_author_id_orcid      ?
_publ_section_references
;
Bourhis, L.J., Dolomanov, O.V., Gildea, R.J., Howard, J.A.K., Puschmann, H.
 (2015). Acta Cryst. A71, 59-75.

Dolomanov, O.V., Bourhis, L.J., Gildea, R.J, Howard, J.A.K. & Puschmann, H.
 (2009), J. Appl. Cryst. 42, 339-341.
;
_chemical_formula_moiety           'C28 H52 Os P, B F4'
_chemical_formula_sum              'C28 H52 B F4 Os P'
_chemical_formula_weight           696.74
loop_
  _atom_type_symbol
  _atom_type_scat_dispersion_real
  _atom_type_scat_dispersion_imag
  _atom_type_scat_Cromer_Mann_a1
  _atom_type_scat_Cromer_Mann_a2
  _atom_type_scat_Cromer_Mann_a3
  _atom_type_scat_Cromer_Mann_a4
  _atom_type_scat_Cromer_Mann_b1
  _atom_type_scat_Cromer_Mann_b2
  _atom_type_scat_Cromer_Mann_b3
  _atom_type_scat_Cromer_Mann_b4
  _atom_type_scat_Cromer_Mann_c
  _atom_type_scat_source
  _atom_type_scat_dispersion_source
 C 0.00330 0.00160 2.31000 1.02000 1.58860 0.86500 20.84390 10.20750 0.56870
 51.65120 0.215599998832
 'International Tables Volume C Table 6.1.1.4 (pp. 500-502)' custom
 B 0.00130 0.00070 2.05450 1.33260 1.09790 0.70680 23.21850 1.02100 60.34980
 0.14030 -0.193200007081
 'International Tables Volume C Table 6.1.1.4 (pp. 500-502)' custom
 F 0.01710 0.01030 3.53920 2.64120 1.51700 1.02430 10.28250 4.29440 0.26150
 26.14760 0.277599990368
 'International Tables Volume C Table 6.1.1.4 (pp. 500-502)' custom
 H 0.00000 0.00000 0.49300 0.32291 0.14019 0.04081 10.51090 26.12570 3.14236
 57.79970 0.0030380000826
 'International Tables Volume C Table 6.1.1.4 (pp. 500-502)' custom
 P 0.10230 0.09420 6.43450 4.17910 1.78000 1.49080 1.90670 27.15700 0.52600
 68.16450 1.11489999294
 'International Tables Volume C Table 6.1.1.4 (pp. 500-502)' custom
 Os 0.00000 0.00000 28.18940 16.15500 14.93050 5.67589 1.62903 8.97948 0.38266
 48.16470 11.0004997253
 'International Tables Volume C Table 6.1.1.4 (pp. 500-502)' custom

_space_group_crystal_system        'triclinic'
_space_group_IT_number             2
_space_group_name_H-M_alt          'P -1'
_space_group_name_Hall             '-P 1'
loop_
  _space_group_symop_id
  _space_group_symop_operation_xyz
 1 x,y,z
 2 -x,-y,-z

_symmetry_Int_Tables_number        2
_cell_length_a                     8.9295(2)
_cell_length_b                     9.7179(1)
_cell_length_c                     17.1819(1)
_cell_angle_alpha                  94.114(1)
_cell_angle_beta                   90.034(1)
_cell_angle_gamma                  101.369(1)
_cell_volume                       1457.79(4)
_cell_formula_units_Z              2
_cell_measurement_temperature      199(2)
_exptl_absorpt_coefficient_mu      4.472
_exptl_absorpt_correction_T_max    0.844
_exptl_absorpt_correction_T_min    0.529
_exptl_absorpt_correction_type     Integration
_exptl_crystal_density_diffrn      1.5871
_exptl_crystal_density_method      'not measured'
_exptl_crystal_F_000               111.426
_exptl_crystal_size_max            0.3
_exptl_crystal_size_mid            0.1
_exptl_crystal_size_min            0.04
_exptl_special_details
;
?
;
_diffrn_reflns_av_R_equivalents    0.0325
_diffrn_reflns_av_unetI/netI       0.0432
_diffrn_reflns_Laue_measured_fraction_full  0.9786
_diffrn_reflns_Laue_measured_fraction_max  0.9174
_diffrn_reflns_limit_h_max         11
_diffrn_reflns_limit_h_min         -11
_diffrn_reflns_limit_k_max         12
_diffrn_reflns_limit_k_min         -12
_diffrn_reflns_limit_l_max         13
_diffrn_reflns_limit_l_min         -22
_diffrn_reflns_number              9506
_diffrn_reflns_point_group_measured_fraction_full  0.9786
_diffrn_reflns_point_group_measured_fraction_max  0.9174
_diffrn_reflns_theta_full          25.2417
_diffrn_reflns_theta_max           28.28
_diffrn_reflns_theta_min           2.14
_diffrn_ambient_temperature        199(2)
_diffrn_measured_fraction_theta_full  0.9786
_diffrn_measured_fraction_theta_max  0.9174
_diffrn_radiation_type             'Mo K\a'
_diffrn_radiation_wavelength       0.71073
_reflns_Friedel_coverage           0.0
_reflns_limit_h_max                11
_reflns_limit_h_min                -11
_reflns_limit_k_max                12
_reflns_limit_k_min                -12
_reflns_limit_l_max                22
_reflns_limit_l_min                0
_reflns_number_gt                  5952
_reflns_number_total               6629
_reflns_threshold_expression       I>=2u(I)
_computing_molecular_graphics      'Olex2 1.3 (Dolomanov et al., 2009)'
_computing_publication_material    'Olex2 1.3 (Dolomanov et al., 2009)'
_computing_structure_refinement    'olex2.refine 1.3 (Bourhis et al., 2015)'
_computing_structure_solution      'SHELXS-97 (Sheldrick, 1990)'
_refine_diff_density_max           0.8604
_refine_diff_density_min           -1.5056
_refine_diff_density_rms           0.1940
_refine_ls_d_res_high              0.7500
_refine_ls_d_res_low               9.5016
_refine_ls_goodness_of_fit_ref     1.0884
_refine_ls_hydrogen_treatment      mixed
_refine_ls_matrix_type             full
_refine_ls_number_constraints      0
_refine_ls_number_parameters       522
_refine_ls_number_reflns           6629
_refine_ls_number_restraints       0
_refine_ls_R_factor_all            0.0412
_refine_ls_R_factor_gt             0.0333
_refine_ls_restrained_S_all        1.0884
_refine_ls_shift/su_max            0.0008
_refine_ls_shift/su_mean           0.0000
_refine_ls_structure_factor_coef   Fsqd
_refine_ls_weighting_details      
 'w=1/[\s^2^(Fo^2^)+(0.0200P)^2^+7.0500P] where P=(Fo^2^+2Fc^2^)/3'
_refine_ls_weighting_scheme        calc
_refine_ls_wR_factor_gt            0.0735
_refine_ls_wR_factor_ref           0.0804
_olex2_refinement_description
;
1. Others
 Fixed Uiso: H1(0.0001) H31(0.0001)
;
loop_
  _atom_site_label
  _atom_site_type_symbol
  _atom_site_fract_x
  _atom_site_fract_y
  _atom_site_fract_z
  _atom_site_U_iso_or_equiv
  _atom_site_adp_type
  _atom_site_occupancy
  _atom_site_refinement_flags_posn
 Os Os 0.22260(2) 0.241115(19) 0.197802(10) 0.01844(6) Uani 1.000000 .
 H1 H 0.309(5) 0.409(5) 0.227(3) 0.000100 Uiso 1.000000 .
 H2 H 0.141(6) 0.115(6) 0.254(3) 0.019(14) Uiso 1.000000 .
 H3 H 0.348(7) 0.169(7) 0.244(4) 0.024(16) Uiso 1.000000 .
 H4 H 0.406(8) 0.292(8) 0.230(4) 0.04(2) Uiso 1.000000 .
 C1 C 0.0490(6) 0.2383(5) 0.0980(3) 0.0247(10) Uani 1.000000 .
 C2 C 0.0772(6) 0.0985(5) 0.1023(3) 0.0247(10) Uani 1.000000 .
 C3 C 0.2379(6) 0.1023(5) 0.0889(3) 0.0286(11) Uani 1.000000 .
 C4 C 0.3083(6) 0.2457(6) 0.0745(3) 0.0284(11) Uani 1.000000 .
 C5 C 0.1909(6) 0.3281(5) 0.0811(3) 0.0268(10) Uani 1.000000 .
 C6 C -0.1043(7) 0.2793(7) 0.0989(4) 0.0383(13) Uani 1.000000 .
 H6A H -0.142(9) 0.278(8) 0.038(5) 0.07(3) Uiso 1.000000 .
 H6B H -0.094(9) 0.384(9) 0.125(5) 0.06(2) Uiso 1.000000 .
 H6C H -0.191(9) 0.192(9) 0.125(5) 0.07(2) Uiso 1.000000 .
 C8 C 0.3149(10) -0.0210(8) 0.0812(4) 0.0503(18) Uani 1.000000 .
 H8A H 0.439(13) 0.005(11) 0.106(6) 0.10(4) Uiso 1.000000 .
 H8B H 0.315(17) -0.072(16) 0.019(10) 0.18(6) Uiso 1.000000 .
 H8C H 0.270(11) -0.111(10) 0.119(6) 0.09(3) Uiso 1.000000 .
 C7 C -0.0407(8) -0.0335(7) 0.1069(4) 0.0402(14) Uani 1.000000 .
 H7A H 0.016(10) -0.097(9) 0.131(6) 0.08(3) Uiso 1.000000 .
 H7B H -0.075(13) -0.096(11) 0.059(7) 0.11(4) Uiso 1.000000 .
 H7C H -0.155(12) -0.008(11) 0.122(6) 0.10(3) Uiso 1.000000 .
 C9 C 0.4685(8) 0.2970(9) 0.0497(4) 0.0470(16) Uani 1.000000 .
 H9A H 0.469(9) 0.294(8) -0.015(5) 0.06(2) Uiso 1.000000 .
 H9B H 0.544(9) 0.237(8) 0.069(5) 0.06(2) Uiso 1.000000 .
 H9C H 0.521(11) 0.417(10) 0.065(6) 0.08(3) Uiso 1.000000 .
 C10 C 0.2111(8) 0.4766(6) 0.0593(4) 0.0398(14) Uani 1.000000 .
 H10A H 0.214(10) 0.480(9) -0.006(6) 0.08(3) Uiso 1.000000 .
 H10B H 0.321(12) 0.547(10) 0.083(6) 0.10(3) Uiso 1.000000 .
 H10C H 0.118(9) 0.526(8) 0.082(5) 0.06(2) Uiso 1.000000 .
 P P 0.11843(12) 0.33049(11) 0.31287(6) 0.0154(2) Uani 1.000000 .
 C11 C 0.1600(5) 0.5251(5) 0.3290(3) 0.0198(9) Uani 1.000000 .
 H11 H 0.112(7) 0.550(6) 0.387(4) 0.037(17) Uiso 1.000000 .
 C12 C 0.3328(5) 0.5861(5) 0.3363(3) 0.0254(10) Uani 1.000000 .
 H12A H 0.395(7) 0.530(6) 0.380(4) 0.034(17) Uiso 1.000000 .
 H12B H 0.381(7) 0.556(6) 0.279(4) 0.032(16) Uiso 1.000000 .
 C13 C 0.3644(7) 0.7463(5) 0.3527(4) 0.0350(13) Uani 1.000000 .
 H13A H 0.317(7) 0.777(7) 0.408(4) 0.038(17) Uiso 1.000000 .
 H13B H 0.493(11) 0.783(10) 0.360(6) 0.10(3) Uiso 1.000000 .
 C14 C 0.2916(7) 0.8154(6) 0.2896(4) 0.0374(13) Uani 1.000000 .
 H14A H 0.353(9) 0.798(8) 0.231(5) 0.07(2) Uiso 1.000000 .
 H14B H 0.318(9) 0.926(9) 0.302(5) 0.07(2) Uiso 1.000000 .
 C15 C 0.1203(6) 0.7572(6) 0.2841(4) 0.0356(13) Uani 1.000000 .
 H15A H 0.060(7) 0.806(7) 0.240(4) 0.041(18) Uiso 1.000000 .
 H15B H 0.065(7) 0.780(7) 0.345(4) 0.039(18) Uiso 1.000000 .
 C16 C 0.0856(6) 0.5967(5) 0.2671(3) 0.0268(10) Uani 1.000000 .
 H16A H -0.040(9) 0.559(8) 0.264(5) 0.07(2) Uiso 1.000000 .
 H16B H 0.123(7) 0.563(6) 0.208(4) 0.036(17) Uiso 1.000000 .
 C21 C -0.0928(5) 0.2830(4) 0.3143(3) 0.0179(8) Uani 1.000000 .
 H21 H -0.128(6) 0.343(6) 0.265(3) 0.025(15) Uiso 1.000000 .
 C22 C -0.1596(5) 0.1268(5) 0.2915(3) 0.0221(9) Uani 1.000000 .
 H22A H -0.109(8) 0.087(7) 0.234(4) 0.043(19) Uiso 1.000000 .
 H22B H -0.132(8) 0.059(7) 0.333(4) 0.048(19) Uiso 1.000000 .
 C23 C -0.3341(6) 0.1000(5) 0.2819(3) 0.0255(10) Uani 1.000000 .
 H23A H -0.365(7) 0.164(7) 0.232(4) 0.036(17) Uiso 1.000000 .
 H23B H -0.382(8) -0.019(7) 0.265(4) 0.041(18) Uiso 1.000000 .
 C24 C -0.4069(5) 0.1489(5) 0.3569(3) 0.0248(10) Uani 1.000000 .
 H24A H -0.531(7) 0.139(6) 0.349(4) 0.039(17) Uiso 1.000000 .
 H24B H -0.394(8) 0.077(7) 0.410(4) 0.042(19) Uiso 1.000000 .
 C25 C -0.3420(6) 0.3035(5) 0.3798(3) 0.0264(10) Uani 1.000000 .
 H25A H -0.394(8) 0.338(7) 0.433(4) 0.06(2) Uiso 1.000000 .
 H25B H -0.376(8) 0.368(7) 0.335(4) 0.05(2) Uiso 1.000000 .
 C26 C -0.1671(5) 0.3303(5) 0.3896(3) 0.0245(10) Uani 1.000000 .
 H26A H -0.126(7) 0.436(7) 0.406(4) 0.041(17) Uiso 1.000000 .
 H26B H -0.139(7) 0.260(6) 0.437(4) 0.036(17) Uiso 1.000000 .
 C31 C 0.2016(5) 0.2744(4) 0.4026(3) 0.0175(8) Uani 1.000000 .
 H31 H 0.334(5) 0.278(5) 0.396(3) 0.000100 Uiso 1.000000 .
 C32 C 0.1877(6) 0.3638(5) 0.4797(3) 0.0215(9) Uani 1.000000 .
 H32A H 0.231(9) 0.480(8) 0.475(5) 0.06(2) Uiso 1.000000 .
 H32B H 0.065(7) 0.348(6) 0.494(3) 0.030(15) Uiso 1.000000 .
 C33 C 0.2766(6) 0.3167(5) 0.5460(3) 0.0272(10) Uani 1.000000 .
 H33A H 0.407(7) 0.329(7) 0.535(4) 0.038(18) Uiso 1.000000 .
 H33B H 0.261(8) 0.365(7) 0.608(4) 0.05(2) Uiso 1.000000 .
 C34 C 0.2204(6) 0.1606(5) 0.5576(3) 0.0248(10) Uani 1.000000 .
 H34A H 0.284(8) 0.120(7) 0.601(4) 0.044(18) Uiso 1.000000 .
 H34B H 0.109(7) 0.140(6) 0.578(4) 0.033(15) Uiso 1.000000 .
 C35 C 0.2319(6) 0.0699(5) 0.4823(3) 0.0246(10) Uani 1.000000 .
 H35A H 0.178(8) -0.054(7) 0.486(4) 0.05(2) Uiso 1.000000 .
 H35B H 0.360(8) 0.070(7) 0.463(4) 0.05(2) Uiso 1.000000 .
 C36 C 0.1442(6) 0.1176(5) 0.4153(3) 0.0214(9) Uani 1.000000 .
 H36A H 0.016(6) 0.104(6) 0.427(3) 0.025(14) Uiso 1.000000 .
 H36B H 0.140(7) 0.051(6) 0.365(4) 0.037(16) Uiso 1.000000 .
 B B 0.3092(9) 0.3653(8) 0.8135(4) 0.0424(16) Uani 1.000000 .
 F1 F 0.1955(6) 0.3609(5) 0.8668(3) 0.0738(14) Uani 1.000000 .
 F2 F 0.2644(6) 0.2598(6) 0.7558(3) 0.0905(17) Uani 1.000000 .
 F3 F 0.4452(6) 0.3548(7) 0.8468(3) 0.0953(18) Uani 1.000000 .
 F4 F 0.3292(7) 0.4932(6) 0.7810(4) 0.101(2) Uani 1.000000 .

loop_
  _atom_site_aniso_label
  _atom_site_aniso_U_11
  _atom_site_aniso_U_22
  _atom_site_aniso_U_33
  _atom_site_aniso_U_12
  _atom_site_aniso_U_13
  _atom_site_aniso_U_23
 Os 0.01894(9) 0.02358(10) 0.01309(9) 0.00521(6) 0.00143(6) 0.00048(6)
 C1 0.024(2) 0.030(3) 0.019(2) 0.003(2) -0.0007(18) 0.0042(18)
 C2 0.032(3) 0.028(2) 0.013(2) 0.004(2) -0.0047(18) -0.0012(17)
 C3 0.041(3) 0.029(3) 0.018(2) 0.013(2) -0.001(2) -0.0022(18)
 C4 0.030(3) 0.040(3) 0.016(2) 0.009(2) 0.0083(19) 0.0030(19)
 C5 0.030(3) 0.033(3) 0.017(2) 0.002(2) 0.0051(19) 0.0068(19)
 C6 0.029(3) 0.054(4) 0.033(3) 0.011(3) -0.009(2) 0.009(3)
 C8 0.074(5) 0.048(4) 0.039(4) 0.040(4) 0.009(3) -0.002(3)
 C7 0.051(4) 0.035(3) 0.028(3) -0.008(3) -0.008(3) 0.001(2)
 C9 0.036(3) 0.070(5) 0.036(3) 0.011(3) 0.013(3) 0.006(3)
 C10 0.057(4) 0.032(3) 0.030(3) 0.003(3) 0.006(3) 0.013(2)
 P 0.0155(5) 0.0160(5) 0.0148(5) 0.0033(4) 0.0015(4) 0.0014(4)
 C11 0.020(2) 0.019(2) 0.019(2) 0.0018(17) 0.0017(17) 0.0017(16)
 C12 0.019(2) 0.018(2) 0.039(3) 0.0017(17) -0.002(2) 0.0042(19)
 C13 0.035(3) 0.017(2) 0.050(4) -0.001(2) -0.011(3) -0.000(2)
 C14 0.032(3) 0.020(2) 0.060(4) 0.001(2) -0.002(3) 0.011(2)
 C15 0.030(3) 0.022(3) 0.056(4) 0.004(2) -0.007(3) 0.010(2)
 C16 0.031(3) 0.023(2) 0.026(2) 0.007(2) -0.009(2) 0.0013(19)
 C21 0.020(2) 0.016(2) 0.018(2) 0.0034(16) 0.0035(17) -0.0014(16)
 C22 0.019(2) 0.020(2) 0.026(2) 0.0026(17) 0.0016(18) -0.0035(18)
 C23 0.023(2) 0.022(2) 0.028(3) -0.0014(19) 0.0008(19) -0.0032(19)
 C24 0.014(2) 0.030(2) 0.029(3) 0.0014(18) 0.0045(18) 0.003(2)
 C25 0.022(2) 0.029(3) 0.028(3) 0.006(2) 0.008(2) -0.001(2)
 C26 0.017(2) 0.031(3) 0.024(2) 0.0047(19) 0.0048(18) -0.0068(19)
 C31 0.018(2) 0.017(2) 0.018(2) 0.0047(16) 0.0005(16) -0.0004(16)
 C32 0.030(3) 0.021(2) 0.015(2) 0.0101(19) -0.0039(18) -0.0004(17)
 C33 0.037(3) 0.028(2) 0.015(2) 0.004(2) -0.006(2) 0.0019(18)
 C34 0.027(3) 0.030(3) 0.017(2) 0.005(2) -0.0005(19) 0.0075(18)
 C35 0.032(3) 0.024(2) 0.019(2) 0.009(2) 0.0018(19) 0.0032(18)
 C36 0.033(3) 0.016(2) 0.015(2) 0.0028(18) -0.0018(18) 0.0008(16)
 B 0.041(4) 0.054(4) 0.030(3) 0.001(3) 0.009(3) 0.004(3)
 F1 0.088(3) 0.072(3) 0.056(3) 0.003(3) 0.030(2) -0.003(2)
 F2 0.081(3) 0.119(4) 0.065(3) 0.022(3) -0.009(3) -0.045(3)
 F3 0.071(3) 0.138(5) 0.082(4) 0.032(3) -0.030(3) 0.008(3)
 F4 0.087(4) 0.099(4) 0.122(5) 0.009(3) 0.010(3) 0.066(4)

loop_
  _geom_bond_atom_site_label_1
  _geom_bond_atom_site_label_2
  _geom_bond_distance
  _geom_bond_site_symmetry_2
  _geom_bond_publ_flag
 Os H1 1.70(4) . ?
 Os H2 1.67(5) . ?
 Os H3 1.66(6) . ?
 Os H4 1.69(7) . ?
 Os C1 2.305(5) . ?
 Os C2 2.294(4) . ?
 Os C3 2.247(5) . ?
 Os C4 2.254(5) . ?
 Os C5 2.270(5) . ?
 Os P 2.3670(11) . ?
 C1 C2 1.436(7) . ?
 C1 C5 1.433(7) . ?
 C1 C6 1.499(8) . ?
 C2 C3 1.447(7) . ?
 C2 C7 1.498(7) . ?
 C3 C4 1.450(7) . ?
 C3 C8 1.493(8) . ?
 C4 C5 1.440(7) . ?
 C4 C9 1.492(8) . ?
 C5 C10 1.493(7) . ?
 C6 H6A 1.10(9) . ?
 C6 H6B 1.06(8) . ?
 C6 H6C 1.15(8) . ?
 C8 H8A 1.17(11) . ?
 C8 H8B 1.14(16) . ?
 C8 H8C 1.14(10) . ?
 C7 H7A 0.99(9) . ?
 C7 H7B 1.00(11) . ?
 C7 H7C 1.12(11) . ?
 C9 H9A 1.12(8) . ?
 C9 H9B 1.05(8) . ?
 C9 H9C 1.18(10) . ?
 C10 H10A 1.12(9) . ?
 C10 H10B 1.13(10) . ?
 C10 H10C 1.10(8) . ?
 P C11 1.854(5) . ?
 P C21 1.852(5) . ?
 P C31 1.872(5) . ?
 C11 H11 1.12(6) . ?
 C11 C12 1.542(6) . ?
 C11 C16 1.531(6) . ?
 C12 H12A 1.17(6) . ?
 C12 H12B 1.11(6) . ?
 C12 C13 1.531(7) . ?
 C13 H13A 1.08(7) . ?
 C13 H13B 1.14(10) . ?
 C13 C14 1.524(8) . ?
 C14 H14A 1.16(8) . ?
 C14 H14B 1.06(8) . ?
 C14 C15 1.523(8) . ?
 C15 H15A 1.12(7) . ?
 C15 H15B 1.18(7) . ?
 C15 C16 1.535(7) . ?
 C16 H16A 1.11(8) . ?
 C16 H16B 1.11(6) . ?
 C21 H21 1.13(6) . ?
 C21 C22 1.540(6) . ?
 C21 C26 1.537(6) . ?
 C22 H22A 1.15(7) . ?
 C22 H22B 1.07(7) . ?
 C22 C23 1.536(7) . ?
 C23 H23A 1.15(6) . ?
 C23 H23B 1.17(6) . ?
 C23 C24 1.530(7) . ?
 C24 H24A 1.10(6) . ?
 C24 H24B 1.21(7) . ?
 C24 C25 1.524(7) . ?
 C25 H25A 1.08(8) . ?
 C25 H25B 1.11(7) . ?
 C25 C26 1.539(7) . ?
 C26 H26A 1.04(6) . ?
 C26 H26B 1.16(6) . ?
 C31 H31 1.18(4) . ?
 C31 C32 1.551(6) . ?
 C31 C36 1.540(6) . ?
 C32 H32A 1.12(8) . ?
 C32 H32B 1.10(6) . ?
 C32 C33 1.534(6) . ?
 C33 H33A 1.16(6) . ?
 C33 H33B 1.15(7) . ?
 C33 C34 1.529(7) . ?
 C34 H34A 1.08(7) . ?
 C34 H34B 1.04(6) . ?
 C34 C35 1.528(7) . ?
 C35 H35A 1.21(7) . ?
 C35 H35B 1.19(7) . ?
 C35 C36 1.540(6) . ?
 C36 H36A 1.14(6) . ?
 C36 H36B 1.05(6) . ?
 B F1 1.364(8) . ?
 B F2 1.374(9) . ?
 B F3 1.366(9) . ?
 B F4 1.379(9) . ?

loop_
  _geom_angle_atom_site_label_1
  _geom_angle_atom_site_label_2
  _geom_angle_atom_site_label_3
  _geom_angle
  _geom_angle_site_symmetry_1
  _geom_angle_site_symmetry_3
  _geom_angle_publ_flag
 H2 Os H1 128(3) . . ?
 H3 Os H1 94(3) . . ?
 H3 Os H2 67(3) . . ?
 H4 Os H1 55(3) . . ?
 H4 Os H2 106(3) . . ?
 H4 Os H3 44(3) . . ?
 C1 Os H1 110.7(16) . . ?
 C1 Os H2 105.3(19) . . ?
 C1 Os H3 151(2) . . ?
 C1 Os H4 147(3) . . ?
 C2 Os H1 145.3(16) . . ?
 C2 Os H2 82.5(19) . . ?
 C2 Os H3 116(2) . . ?
 C2 Os H4 141(2) . . ?
 C2 Os C1 36.40(17) . . ?
 C3 Os H1 132.7(16) . . ?
 C3 Os H2 97.5(19) . . ?
 C3 Os H3 91(2) . . ?
 C3 Os H4 104(2) . . ?
 C3 Os C1 61.78(18) . . ?
 C3 Os C2 37.14(19) . . ?
 C4 Os H1 95.9(16) . . ?
 C4 Os H2 135.0(19) . . ?
 C4 Os H3 103(2) . . ?
 C4 Os H4 89(2) . . ?
 C4 Os C1 61.71(18) . . ?
 C4 Os C2 61.87(18) . . ?
 C4 Os C3 37.58(19) . . ?
 C5 Os H1 85.0(16) . . ?
 C5 Os H2 141.1(19) . . ?
 C5 Os H3 139(2) . . ?
 C5 Os H4 111(3) . . ?
 C5 Os C1 36.48(17) . . ?
 C5 Os C2 61.00(17) . . ?
 C5 Os C3 62.01(18) . . ?
 C5 Os C4 37.11(18) . . ?
 P Os H1 66.9(16) . . ?
 P Os H2 67.0(19) . . ?
 P Os H3 95(2) . . ?
 P Os H4 94(2) . . ?
 P Os C1 107.04(13) . . ?
 P Os C2 123.20(13) . . ?
 P Os C3 158.88(15) . . ?
 P Os C4 155.70(14) . . ?
 P Os C5 120.90(14) . . ?
 C2 C1 Os 71.4(3) . . ?
 C5 C1 Os 70.4(3) . . ?
 C5 C1 C2 107.7(4) . . ?
 C6 C1 Os 130.6(4) . . ?
 C6 C1 C2 126.2(5) . . ?
 C6 C1 C5 125.5(5) . . ?
 C1 C2 Os 72.2(3) . . ?
 C3 C2 Os 69.7(3) . . ?
 C3 C2 C1 108.3(4) . . ?
 C7 C2 Os 131.0(3) . . ?
 C7 C2 C1 126.5(5) . . ?
 C7 C2 C3 124.5(5) . . ?
 C2 C3 Os 73.2(3) . . ?
 C4 C3 Os 71.5(3) . . ?
 C4 C3 C2 107.7(4) . . ?
 C8 C3 Os 126.6(4) . . ?
 C8 C3 C2 126.6(5) . . ?
 C8 C3 C4 125.3(6) . . ?
 C3 C4 Os 70.9(3) . . ?
 C5 C4 Os 72.1(3) . . ?
 C5 C4 C3 107.3(4) . . ?
 C9 C4 Os 126.7(4) . . ?
 C9 C4 C3 126.9(5) . . ?
 C9 C4 C5 125.6(5) . . ?
 C1 C5 Os 73.1(3) . . ?
 C4 C5 Os 70.8(3) . . ?
 C4 C5 C1 109.0(4) . . ?
 C10 C5 Os 130.5(4) . . ?
 C10 C5 C1 126.1(5) . . ?
 C10 C5 C4 124.1(5) . . ?
 H6A C6 C1 107(4) . . ?
 H6B C6 C1 110(4) . . ?
 H6B C6 H6A 108(6) . . ?
 H6C C6 C1 108(4) . . ?
 H6C C6 H6A 105(6) . . ?
 H6C C6 H6B 118(6) . . ?
 H8A C8 C3 113(5) . . ?
 H8B C8 C3 115(8) . . ?
 H8B C8 H8A 109(9) . . ?
 H8C C8 C3 116(5) . . ?
 H8C C8 H8A 97(7) . . ?
 H8C C8 H8B 106(8) . . ?
 H7A C7 C2 103(5) . . ?
 H7B C7 C2 121(6) . . ?
 H7B C7 H7A 97(8) . . ?
 H7C C7 C2 111(5) . . ?
 H7C C7 H7A 130(7) . . ?
 H7C C7 H7B 97(8) . . ?
 H9A C9 C4 108(4) . . ?
 H9B C9 C4 113(4) . . ?
 H9B C9 H9A 110(6) . . ?
 H9C C9 C4 117(5) . . ?
 H9C C9 H9A 100(6) . . ?
 H9C C9 H9B 109(6) . . ?
 H10A C10 C5 110(5) . . ?
 H10B C10 C5 114(5) . . ?
 H10B C10 H10A 106(7) . . ?
 H10C C10 C5 111(4) . . ?
 H10C C10 H10A 109(6) . . ?
 H10C C10 H10B 106(6) . . ?
 C11 P Os 114.81(15) . . ?
 C21 P Os 112.92(14) . . ?
 C21 P C11 103.9(2) . . ?
 C31 P Os 111.69(14) . . ?
 C31 P C11 102.7(2) . . ?
 C31 P C21 110.1(2) . . ?
 H11 C11 P 106(3) . . ?
 C12 C11 P 112.3(3) . . ?
 C12 C11 H11 106(3) . . ?
 C16 C11 P 112.9(3) . . ?
 C16 C11 H11 108(3) . . ?
 C16 C11 C12 110.8(4) . . ?
 H12A C12 C11 113(3) . . ?
 H12B C12 C11 105(3) . . ?
 H12B C12 H12A 103(4) . . ?
 C13 C12 C11 111.4(4) . . ?
 C13 C12 H12A 113(3) . . ?
 C13 C12 H12B 111(3) . . ?
 H13A C13 C12 112(3) . . ?
 H13B C13 C12 107(5) . . ?
 H13B C13 H13A 105(6) . . ?
 C14 C13 C12 110.7(5) . . ?
 C14 C13 H13A 107(3) . . ?
 C14 C13 H13B 115(5) . . ?
 H14A C14 C13 108(4) . . ?
 H14B C14 C13 109(5) . . ?
 H14B C14 H14A 104(6) . . ?
 C15 C14 C13 110.4(5) . . ?
 C15 C14 H14A 113(4) . . ?
 C15 C14 H14B 113(4) . . ?
 H15A C15 C14 114(3) . . ?
 H15B C15 C14 109(3) . . ?
 H15B C15 H15A 107(5) . . ?
 C16 C15 C14 111.5(5) . . ?
 C16 C15 H15A 109(3) . . ?
 C16 C15 H15B 107(3) . . ?
 C15 C16 C11 110.9(4) . . ?
 H16A C16 C11 112(4) . . ?
 H16A C16 C15 109(4) . . ?
 H16B C16 C11 109(3) . . ?
 H16B C16 C15 113(3) . . ?
 H16B C16 H16A 102(5) . . ?
 H21 C21 P 103(3) . . ?
 C22 C21 P 114.6(3) . . ?
 C22 C21 H21 106(3) . . ?
 C26 C21 P 115.5(3) . . ?
 C26 C21 H21 108(3) . . ?
 C26 C21 C22 109.7(4) . . ?
 H22A C22 C21 112(3) . . ?
 H22B C22 C21 113(4) . . ?
 H22B C22 H22A 103(5) . . ?
 C23 C22 C21 111.5(4) . . ?
 C23 C22 H22A 108(3) . . ?
 C23 C22 H22B 108(4) . . ?
 H23A C23 C22 109(3) . . ?
 H23B C23 C22 110(3) . . ?
 H23B C23 H23A 108(4) . . ?
 C24 C23 C22 110.4(4) . . ?
 C24 C23 H23A 108(3) . . ?
 C24 C23 H23B 111(3) . . ?
 H24A C24 C23 111(3) . . ?
 H24B C24 C23 112(3) . . ?
 H24B C24 H24A 105(5) . . ?
 C25 C24 C23 110.9(4) . . ?
 C25 C24 H24A 107(3) . . ?
 C25 C24 H24B 111(3) . . ?
 H25A C25 C24 111(4) . . ?
 H25B C25 C24 109(4) . . ?
 H25B C25 H25A 104(5) . . ?
 C26 C25 C24 111.1(4) . . ?
 C26 C25 H25A 111(4) . . ?
 C26 C25 H25B 111(4) . . ?
 C25 C26 C21 110.8(4) . . ?
 H26A C26 C21 111(4) . . ?
 H26A C26 C25 110(4) . . ?
 H26B C26 C21 106(3) . . ?
 H26B C26 C25 108(3) . . ?
 H26B C26 H26A 111(5) . . ?
 H31 C31 P 112(2) . . ?
 C32 C31 P 116.4(3) . . ?
 C32 C31 H31 104(2) . . ?
 C36 C31 P 113.1(3) . . ?
 C36 C31 H31 100(2) . . ?
 C36 C31 C32 109.3(4) . . ?
 H32A C32 C31 113(4) . . ?
 H32B C32 C31 107(3) . . ?
 H32B C32 H32A 108(5) . . ?
 C33 C32 C31 110.6(4) . . ?
 C33 C32 H32A 108(4) . . ?
 C33 C32 H32B 110(3) . . ?
 H33A C33 C32 114(3) . . ?
 H33B C33 C32 117(4) . . ?
 H33B C33 H33A 108(5) . . ?
 C34 C33 C32 111.2(4) . . ?
 C34 C33 H33A 105(3) . . ?
 C34 C33 H33B 100(3) . . ?
 H34A C34 C33 114(3) . . ?
 H34B C34 C33 112(3) . . ?
 H34B C34 H34A 103(5) . . ?
 C35 C34 C33 111.1(4) . . ?
 C35 C34 H34A 106(4) . . ?
 C35 C34 H34B 110(3) . . ?
 H35A C35 C34 114(3) . . ?
 H35B C35 C34 113(4) . . ?
 H35B C35 H35A 103(5) . . ?
 C36 C35 C34 110.5(4) . . ?
 C36 C35 H35A 105(3) . . ?
 C36 C35 H35B 109(4) . . ?
 C35 C36 C31 111.8(4) . . ?
 H36A C36 C31 106(3) . . ?
 H36A C36 C35 113(3) . . ?
 H36B C36 C31 114(3) . . ?
 H36B C36 C35 112(3) . . ?
 H36B C36 H36A 99(4) . . ?
 F2 B F1 108.7(6) . . ?
 F3 B F1 112.3(6) . . ?
 F3 B F2 111.1(7) . . ?
 F4 B F1 107.9(7) . . ?
 F4 B F2 108.8(6) . . ?
 F4 B F3 107.9(6) . . ?

loop_
  _diffrn_refln_index_h
  _diffrn_refln_index_k
  _diffrn_refln_index_l
  _diffrn_refln_intensity_net
  _diffrn_refln_intensity_u
 0 0 -2 1491.84 37.67
 0 0 -2 1566.25 39.46
 0 0 -3 361.97 9.59
 0 0 -3 372.42 9.74
 0 0 -4 18.45 1.03
 0 0 -4 17.11 0.87
 0 0 -5 73.77 2.64
 0 0 -5 71.11 2.39
 0 0 -6 4.49 0.84
 0 0 -6 4.23 0.73
 0 0 -7 704.91 18.87
 0 0 -7 686.18 18.19
 0 0 -8 792.58 21.25
 0 0 -8 815.51 21.58
 0 0 -9 43.63 2.3
 0 0 -9 40.8 2.02
 0 0 -10 1097.98 29.3
 0 0 -10 998.69 26.49
 0 0 -11 121.58 4.66
 0 0 -11 118.33 4.28
 0 0 -12 216.74 7.36
 0 0 -12 211.16 6.89
 0 0 -13 263.64 8.73
 0 0 -13 237.39 7.68
 0 0 -14 4.04 1.97
 0 0 -14 2.71 1.56
 0 0 -15 398.7 12.57
 0 0 -15 365.71 11.3
 0 0 -16 80.53 4.22
 0 0 -16 81.66 3.9
 0 0 -17 165.83 6.75
 0 0 -18 304.39 10.64
 0 0 -19 8.47 2.93
 0 0 -20 225.44 8.97
 0 0 -21 53.97 4.67
 0 1 -20 4.55 3.27
 0 1 -19 328.28 11.32
 0 1 -18 128.74 5.82
 0 1 -18 112.2 5.25
 0 1 -17 286.66 9.91
 0 1 -17 266.5 9.17
 0 1 -16 149.87 6.09
 0 1 -16 123.08 5.2
 0 1 -15 49.94 3.15
 0 1 -15 60.41 3.26
 0 1 -14 279.87 9.24
 0 1 -14 245.44 8.18
 0 1 -13 72.56 3.54
 0 1 -13 64.08 3.14
 0 1 -12 100.43 4.18
 0 1 -12 105.64 4.24
 0 1 -11 1416.87 37.35
 0 1 -11 1348.29 35.63
 0 1 -10 0.13 1.19
 0 1 -10 -1.21 0.89
 0 1 -9 1578.84 41.03
 0 1 -9 1722.6 44.65
 0 1 -8 316.07 9.2
 0 1 -8 299.63 8.77
 0 1 -7 366.41 10.32
 0 1 -7 361.34 10.2
 0 1 -6 687.94 18.23
 0 1 -6 666.36 17.72
 0 1 -5 24 1.53
 0 1 -5 22.21 1.2
 0 1 -4 271.74 7.48
 0 1 -4 272.63 7.56
 0 1 -3 11.83 0.77
 0 1 -3 12.67 0.76
 0 1 -2 611.68 15.76
 0 1 -2 701.32 18.03
 0 -1 1 1565.64 39.41
 0 1 -1 1627.71 41.05
 0 -1 0 59.15 1.73
 0 -1 -1 1488.76 37.61
 0 1 1 1484.64 37.57
 0 -1 -2 117.18 3.43
 0 1 2 109.8 3.29
 0 -1 -3 31.55 1.34
 0 -1 -3 26.96 0.92
 0 1 3 30.36 1.29
 0 -1 -4 219.78 6.31
 0 -1 -4 206.67 5.56
 0 -1 -5 24.5 1.37
 0 -1 -5 29.64 1.2
 0 -1 -6 1913.55 49.08
 0 -1 -6 1845.39 46.87
 0 -1 -7 290.49 8.59
 0 -1 -7 281.2 7.85
 0 -1 -8 429.53 12.26
 0 -1 -8 389.37 10.72
 0 -1 -9 1731.2 45.13
 0 -1 -9 1653.93 42.55
 0 -1 -10 145.48 5.27
 0 -1 -10 132.21 4.43
 0 -1 -11 479.64 14.05
 0 -1 -11 464.9 13.04
 0 -1 -12 130.78 5.2
 0 -1 -12 119.68 4.37
 0 -1 -13 0.7 1.52
 0 -1 -13 0.87 1.36
 0 -1 -14 442.63 13.65
 0 -1 -14 418.01 12.33
 0 -1 -15 3.55 1.98
 0 -1 -16 312.29 10.6
 0 -1 -17 208.74 8.05
 0 -1 -18 68.02 4.3
 0 -1 -19 233.19 9.02
 0 -1 -20 15.98 3.09
 0 -1 -21 78.34 5.26
 0 -1 -22 99.26 6.25
 0 2 -20 287.77 10.38
 0 2 -19 14.29 3.55
 0 2 -18 372.87 12.19
 0 2 -18 328.52 11.14
 0 2 -17 106.85 4.91
 0 2 -17 101.89 4.8
 0 2 -16 113.27 5.02
 0 2 -16 98.36 4.72
 0 2 -15 163.37 6.24
 0 2 -15 148.44 5.89
 0 2 -14 43.7 2.85
 0 2 -14 41.7 2.81
 0 2 -13 203.89 7.09
 0 2 -13 191.3 6.79
 0 2 -12 706.14 19.65
 0 2 -12 669.32 18.92
 0 2 -11 159.07 5.61
 0 2 -11 136.22 5.03
 0 2 -10 790.59 21.44
 0 2 -10 814.36 22.24
 0 2 -9 3.83 1.27
 0 2 -9 1.65 1.18
 0 2 -8 627.32 17.09
 0 2 -8 634.77 17.42
 0 2 -7 247.82 7.39
 0 2 -7 228.22 6.98
 0 2 -6 103.88 3.55
 0 2 -6 93.88 3.37
 0 2 -5 1219.95 31.51
 0 2 -5 1250.42 32.39
 0 2 -4 158.72 4.86
 0 2 -4 180.5 5.41
 0 2 -3 184.23 5.42
 0 2 -3 183.64 5.26
 0 -2 2 1599.88 40.52
 0 2 -2 1597.05 40.63
 0 -2 1 88.92 2.66
 0 -2 0 2609.29 65.78
 0 2 0 2631.69 66.46
 0 -2 -1 316.33 8.54
 0 2 1 307.56 8.39
 0 -2 -2 463.08 12.33
 0 2 2 445.18 11.98
 0 -2 -3 601.6 15.28
 0 2 3 643.3 17.14
 0 -2 -4 29.36 1.49
 0 -2 -4 27.6 1.04
 0 2 4 27.4 1.49
 0 -2 -5 669.6 17.95
 0 -2 -5 620.03 15.93
 0 2 5 651.26 17.52
 0 -2 -6 44.5 2.15
 0 -2 -6 41.35 1.51
 0 -2 -7 414.59 11.88
 0 -2 -7 389.51 10.42
 0 -2 -8 683.59 18.83
 0 -2 -8 631.38 16.63
 0 -2 -9 45 2.52
 0 -2 -9 42.38 1.83
 0 -2 -10 504.96 14.69
 0 -2 -10 511.41 13.91
 0 -2 -11 100.35 4.38
 0 -2 -11 91.2 3.32
 0 -2 -12 63.43 3.41
 0 -2 -12 54.62 2.47
 0 -2 -13 292.06 9.76
 0 -2 -14 29.47 2.71
 0 -2 -15 500.84 15.46
 0 -2 -16 151.39 6.43
 0 -2 -17 167.07 7.11
 0 -2 -18 249.47 9.41
 0 -2 -19 6.29 3.22
 0 -2 -20 181.06 7.86
 0 -2 -21 17.41 3.53
 0 -2 -22 6.59 3.94
 0 3 -22 28.8 4.16
 0 3 -21 144.77 7.07
 0 3 -20 -1.28 3.01
 0 3 -19 266.91 9.82
 0 3 -18 43.6 3.54
 0 3 -17 172.47 6.92
 0 3 -16 316.32 10.34
 0 3 -16 289.43 10.01
 0 3 -15 28.77 2.62
 0 3 -15 17.67 2.28
 0 3 -14 170.84 6.29
 0 3 -14 163.08 6.32
 0 3 -13 272.1 8.8
 0 3 -12 134.28 5.12
 0 3 -12 130.82 5.23
 0 3 -11 615.48 17.27
 0 3 -11 584.01 16.8
 0 3 -10 -2.98 1.41
 0 3 -10 1.37 1.38
 0 3 -9 668.67 18.29
 0 3 -9 643.48 17.97
 0 3 -8 321.61 9.42
 0 3 -8 314.62 9.48
 0 3 -7 150.01 5
 0 3 -6 651.56 17.63
 0 3 -6 691.38 18.73
 0 3 -5 19.16 1.82
 0 3 -5 19.77 1.34
 0 3 -4 282.08 8.29
 0 3 -4 267.18 7.64
 0 3 -3 78.48 3.41
 0 3 -3 83.23 2.92
 0 3 -3 75.11 2.56
 0 -3 2 333.5 9.05
 0 3 -2 310.89 8.62
 0 -3 1 954.67 24.62
 0 3 -1 971.35 25.04
 0 -3 0 53.88 2
 0 3 0 59.37 2.25
 0 -3 -1 969.51 25.15
 0 3 1 934.84 24.41
 0 -3 -2 1347.93 34.74
 0 3 2 1364.88 35.32
 0 -3 -3 79.82 3.04
 0 3 3 75.41 2.95
 0 -3 -4 1082.43 28.38
 0 3 4 1151.77 30.3
 0 -3 -5 383.93 10.98
 0 -3 -5 391.58 10.1
 0 3 5 425.35 12.14
 0 -3 -6 939.05 25.1
 0 3 6 944.32 25.3
 0 -3 -7 496.75 14.14
 0 3 7 472.68 13.54
 0 -3 -8 54.28 2.75
 0 -3 -8 50.5 2
 0 -3 -9 947.46 25.85
 0 -3 -9 818.14 21.31
 0 -3 -10 1.51 1.37
 0 -3 -11 224.99 7.81
 0 -3 -12 278.4 9.39
 0 -3 -13 -0.77 1.62
 0 -3 -14 632.24 18.83
 0 -3 -15 78.33 4.37
 0 -3 -16 463.5 14.89
 0 -3 -17 119.45 5.75
 0 -3 -18 40.54 3.75
 0 -3 -19 141.41 6.72
 0 -3 -20 23.35 3.73
 0 -3 -21 34.56 4.45
 0 4 -22 84.2 5.94
 0 4 -21 -0.67 3.19
 0 4 -20 158.35 7.22
 0 4 -19 17.43 3.23
 0 4 -18 171.45 7.21
 0 4 -17 106.27 5.44
 0 4 -16 27.94 2.95
 0 4 -15 277.8 9.69
 0 4 -14 47.83 3.17
 0 4 -13 131.7 5.3
 0 4 -13 101.71 4.62
 0 4 -12 486.63 14.3
 0 4 -12 458.12 13.94
 0 4 -11 75.79 3.77
 0 4 -11 75.75 3.75
 0 4 -10 580.22 16.26
 0 4 -10 544.46 15.84
 0 4 -9 29.22 2.19
 0 4 -9 26.9 2.1
 0 4 -8 360.86 10.65
 0 4 -8 337.42 10.26
 0 4 -7 903.57 24.25
 0 4 -7 945.99 25.49
 0 4 -6 14.93 2.04
 0 4 -6 20.58 1.69
 0 4 -5 979.87 25.93
 0 4 -5 960.2 25.3
 0 4 -4 574.19 15.63
 0 4 -4 545.9 14.7
 0 -4 3 229.08 6.65
 0 4 -3 245.23 7.26
 0 -4 2 1609.82 41.25
 0 4 -2 1567.04 40.3
 0 -4 1 628.44 16.72
 0 4 -1 629.47 16.69
 0 -4 0 670.93 17.85
 0 4 0 678.37 17.76
 0 4 0 659.75 17.79
 0 -4 -1 68.17 2.65
 0 4 1 65.51 2.67
 0 -4 -2 25.57 1.54
 0 4 2 22.8 1.5
 0 -4 -3 445.38 12.55
 0 4 3 464.13 13.16
 0 -4 -4 37.26 2.23
 0 4 4 44.75 2.53
 0 -4 -5 738.33 20.18
 0 4 5 739.45 20.42
 0 -4 -6 142.34 5.14
 0 4 6 140.17 5.13
 0 -4 -7 645.57 18.14
 0 4 7 593.12 16.87
 0 -4 -8 551.3 15.91
 0 4 8 529.69 15.38
 0 -4 -9 45.65 2.73
 0 -4 -10 377.48 11.81
 0 -4 -11 98.6 4.54
 0 -4 -12 21.76 2.32
 0 -4 -13 456.41 14.36
 0 -4 -14 18.66 2.72
 0 -4 -15 314.56 11.03
 0 -4 -16 99.06 5.25
 0 -4 -17 71.94 4.5
 0 -4 -18 86.75 5.19
 0 -4 -19 15.01 4.04
 0 -4 -20 129.22 6.99
 0 5 -21 145.76 7.25
 0 5 -20 4.99 3.39
 0 5 -19 192.4 8.1
 0 5 -17 46.39 3.98
 0 5 -16 242.02 9.12
 0 5 -15 6.43 2.68
 0 5 -14 205.86 7.82
 0 5 -13 336.71 11.11
 0 5 -12 123.91 5.21
 0 5 -11 533.82 15.28
 0 5 -11 504.21 15.16
 0 5 -10 14.64 2.21
 0 5 -10 8.14 1.65
 0 5 -9 412.89 12.23
 0 5 -9 382.34 11.72
 0 5 -8 103.31 4.38
 0 5 -7 141.34 5.56
 0 5 -7 143.9 5.23
 0 5 -6 679.9 18.76
 0 5 -6 632.15 17.38
 0 5 -5 68.08 4.41
 0 5 -5 69.62 2.98
 0 5 -5 71.41 3.01
 0 -5 4 743.02 19.86
 0 5 -4 851.19 22.86
 0 -5 3 317.96 9.12
 0 5 -3 295.43 8.72
 0 -5 2 306.9 8.85
 0 5 -2 321.43 9.25
 0 -5 1 454.87 12.63
 0 5 -1 478.27 13.08
 0 5 -1 462.38 13.13
 0 -5 0 44.49 2.13
 0 5 0 46.82 2.02
 0 5 0 45.77 2.28
 0 -5 -1 127.51 4.41
 0 5 1 128.6 3.96
 0 5 1 137.1 4.82
 0 -5 -2 962.67 25.66
 0 5 2 1112.97 28.56
 0 -5 -3 20.46 1.65
 0 5 3 19.87 1.13
 0 -5 -4 1177.2 31.31
 0 5 4 1236.39 31.35
 0 -5 -5 63.71 3.36
 0 5 5 63.49 3.53
 0 -5 -6 234.07 7.98
 0 5 6 229.35 7.84
 0 -5 -7 343.21 10.85
 0 5 7 342.53 10.82
 0 -5 -8 43.01 2.98
 0 5 8 42.41 2.81
 0 -5 -9 434.95 13.41
 0 5 9 416.81 12.87
 0 -5 -10 32.36 2.82
 0 -5 -11 123.1 5.49
 0 -5 -12 297.92 10.29
 0 -5 -13 -0.3 2.23
 0 -5 -14 369.37 12.5
 0 -5 -15 80.41 4.62
 0 -5 -16 145.71 6.76
 0 -5 -17 112.14 6.17
 0 -5 -18 -5.94 2.8
 0 -5 -19 103.38 6.36
 0 6 -20 131.69 6.69
 0 6 -19 4.84 3.6
 0 6 -18 78.11 4.94
 0 6 -17 116.79 5.78
 0 6 -16 5.37 2.93
 0 6 -15 251.03 9.29
 0 6 -14 57.96 4.01
 0 6 -13 316.83 10.75
 0 6 -12 159.59 6.45
 0 6 -11 57.79 3.46
 0 6 -10 338.78 10.95
 0 6 -9 16.82 2.01
 0 6 -8 17.94 2.45
 0 6 -8 21.13 2.02
 0 6 -7 609.99 17.73
 0 6 -7 533.65 15.53
 0 6 -7 578.2 16.32
 0 6 -6 11.15 4.4
 0 6 -6 13.55 1.55
 0 6 -6 12.39 2.02
 0 6 -5 428.04 13.01
 0 6 -5 420.79 12.36
 0 6 -5 416.68 11.94
 0 -6 4 328.53 9.62
 0 6 -4 361.24 10.69
 0 -6 3 104.64 3.88
 0 6 -3 121.98 4.35
 0 -6 2 426.6 12.13
 0 6 -2 445.35 12.57
 0 -6 1 116.35 4.18
 0 6 -1 126.74 4.32
 0 6 -1 120.99 4.58
 0 -6 0 367.68 10.76
 0 6 0 412.65 11.45
 0 6 0 397.9 11.84
 0 -6 -1 55.08 2.7
 0 6 1 56.41 2.3
 0 6 1 52.35 2.74
 0 -6 -2 203.02 6.73
 0 6 2 205.68 5.96
 0 6 2 201.01 6.87
 0 -6 -3 668.31 18.69
 0 6 3 647.57 18.45
 0 -6 -4 27.45 2.29
 0 6 4 20.81 2.07
 0 -6 -5 404.74 12.32
 0 6 5 434.73 13.47
 0 -6 -6 112.58 4.92
 0 6 6 120.81 5.3
 0 -6 -7 70.73 3.87
 0 6 7 70.98 3.74
 0 -6 -8 325.72 10.87
 0 6 8 370.47 11.87
 0 6 9 7.13 2.15
 0 -6 -10 244.87 9.17
 0 6 10 272.04 9.4
 0 -6 -11 200.66 8.17
 0 -6 -12 25.44 3.31
 0 -6 -13 370.6 12.97
 0 -6 -14 2.5 2.64
 0 -6 -15 153.51 7.51
 0 -6 -16 57.28 4.91
 0 -6 -17 1.33 2.84
 0 -6 -18 139.54 7.86
 0 7 -19 81.8 5.71
 0 7 -18 57.87 4.9
 0 7 -17 10.93 3.47
 0 7 -16 152.48 6.95
 0 7 -15 27.56 3.41
 0 7 -14 144.03 6.52
 0 7 -13 79.84 4.6
 0 7 -12 90.59 4.75
 0 7 -11 225.96 8.25
 0 7 -10 28.57 2.65
 0 7 -9 288.7 9.7
 0 7 -8 260.46 8.76
 0 7 -7 2.33 1.67
 0 7 -6 385.66 12.84
 0 7 -6 381.86 11.66
 0 7 -6 388.8 11.69
 0 7 -5 64.4 6.55
 0 7 -5 57.57 2.99
 0 7 -5 52.01 2.88
 0 -7 4 278.37 8.58
 0 7 -4 290.33 9.05
 0 -7 3 306.45 9.47
 0 7 -3 313.01 9.51
 0 -7 2 87.53 3.58
 0 7 -2 97.7 3.75
 0 7 -2 97.03 4.16
 0 -7 1 476.22 13.69
 0 7 -1 485.69 13.62
 0 7 -1 433.25 13.06
 0 -7 0 78.67 3.44
 0 7 0 92.94 3.45
 0 7 0 74.67 3.56
 0 -7 -1 150.65 5.45
 0 7 1 141.91 5.5
 0 -7 -2 498.73 14.55
 0 7 2 470.45 14.17
 0 -7 -3 26.87 2.15
 0 7 3 17.89 2.12
 0 -7 -4 547.71 16.04
 0 7 4 579.25 17.15
 0 -7 -5 7.05 1.88
 0 7 5 3.24 1.91
 0 -7 -6 52.51 3.25
 0 7 6 47.03 3.66
 0 -7 -7 196 7.45
 0 7 7 204.68 7.78
 0 -7 -8 12.81 2.49
 0 7 8 16.39 2.37
 0 -7 -9 322.76 11.14
 0 7 9 336.69 11.28
 0 -7 -10 102.95 5.43
 0 7 10 114.3 5.35
 0 -7 -11 132.98 6.63
 0 7 11 129.76 5.87
 0 -7 -12 343.75 12.52
 0 -7 -13 3.13 2.83
 0 -7 -14 164.92 8.11
 0 -7 -15 18.49 3.56
 0 -7 -16 38.28 4.62
 0 -7 -17 66.36 5.79
 0 8 -17 88.4 5.79
 0 8 -16 -2.13 2.95
 0 8 -15 170.26 7.5
 0 8 -14 72.53 4.55
 0 8 -13 135.85 6.26
 0 8 -12 135 6.04
 0 8 -10 255.21 9.08
 0 8 -9 133.55 5.63
 0 8 -8 40.95 2.97
 0 8 -7 276.57 9.25
 0 8 -6 0.3 1.66
 0 8 -5 212.43 7.36
 0 8 -4 47.78 2.98
 0 -8 3 144.66 5.33
 0 8 -3 162.78 5.77
 0 8 -3 170.47 6.47
 0 -8 2 321.38 9.96
 0 8 -2 376.6 11.16
 0 8 -2 334.72 10.82
 0 -8 1 4.43 1.67
 0 8 -1 4.34 1.94
 0 -8 0 311.07 9.82
 0 8 0 349.37 11.24
 0 -8 -1 326.19 10.31
 0 8 1 324 10.65
 0 -8 -2 64.99 3.4
 0 8 2 59.82 3.45
 0 -8 -3 335.73 10.77
 0 8 3 313.96 10.52
 0 -8 -4 1.96 1.76
 0 8 4 -3.82 1.72
 0 -8 -5 301.41 10.14
 0 8 5 339.83 11.69
 0 -8 -6 39.22 3.21
 0 8 6 38.79 3.49
 0 -8 -7 38.67 3.26
 0 8 7 44.49 3.7
 0 -8 -8 261.12 9.55
 0 8 8 248.12 9.32
 0 -8 -9 45.89 3.73
 0 8 9 52.7 4.04
 0 -8 -10 108.28 5.69
 0 8 10 107.37 5.42
 0 -8 -11 165.44 7.48
 0 8 11 163.46 7.02
 0 -8 -12 3.8 3.34
 0 -8 -13 173.62 8.12
 0 -8 -14 -3.06 3.02
 0 -8 -15 83.31 5.97
 0 9 -16 99.23 5.96
 0 9 -15 12.78 4.02
 0 9 -14 122.15 6.26
 0 9 -13 62.25 4.4
 0 9 -12 11.78 3.39
 0 9 -11 141.44 6.4
 0 9 -10 43.37 3.62
 0 9 -9 99.99 5.05
 0 9 -8 194.52 7.37
 0 9 -7 29.04 2.76
 0 9 -6 216.7 7.72
 0 9 -5 27.47 2.6
 0 9 -5 28.46 2.91
 0 9 -4 145.93 5.58
 0 9 -4 155.62 6.39
 0 9 -3 134.34 5.73
 0 9 -2 -1 1.88
 0 9 -1 184.79 7.1
 0 -9 0 101.94 4.64
 0 9 0 105.58 4.98
 0 -9 -1 66.27 3.56
 0 9 1 52.42 3.51
 0 -9 -2 210.14 7.61
 0 9 2 211.35 7.98
 0 -9 -3 17.82 2.76
 0 9 3 12.03 2.47
 0 -9 -4 193.52 7.38
 0 9 4 201.08 7.84
 0 -9 -5 15.55 2.54
 0 9 5 2.83 2.31
 0 -9 -6 80.35 4.39
 0 9 6 92.55 5.56
 0 -9 -7 159.15 6.84
 0 9 7 170.93 7.59
 0 -9 -8 10.3 2.9
 0 9 8 16.48 3.11
 0 -9 -9 138.77 6.4
 0 9 9 158.83 7.13
 0 -9 -10 117.15 5.98
 0 -9 -11 42.8 4.32
 0 -9 -12 122.98 6.82
 0 -9 -13 7.12 4.35
 0 -9 -14 106.52 6.68
 0 10 -14 23.35 4.29
 0 10 -13 24.71 4.09
 0 10 -12 103.62 5.69
 0 10 -11 1.46 3.12
 0 10 -10 72.1 4.64
 0 10 -9 131.49 6.02
 0 10 -8 48.77 3.77
 0 10 -7 179.14 7.01
 0 10 -6 3.93 2.45
 0 10 -5 155.44 6.65
 0 10 -4 35.59 3.27
 0 10 -3 18.08 2.89
 0 10 -2 107.25 5.35
 0 10 -1 39.39 3.76
 0 10 0 133.38 6.08
 0 10 1 136.99 6.25
 0 -10 -2 32.72 3.3
 0 10 2 34.74 3.36
 0 -10 -3 199.39 7.9
 0 10 3 226.29 8.76
 0 -10 -4 -2.45 2.46
 0 10 4 -1.95 2.93
 0 -10 -5 57.28 4.17
 0 10 5 67.7 5.29
 0 -10 -6 108.93 5.77
 0 10 6 134.88 7.29
 0 -10 -7 11.3 3.26
 0 -10 -8 90.75 5.15
 0 -10 -9 23.9 4.2
 0 -10 -10 90.02 5.63
 0 -10 -11 57.9 5.16
 0 -10 -12 13.86 4.46
 0 11 -12 -6.34 3.45
 0 11 -11 100.29 5.66
 0 11 -10 8.77 3.53
 0 11 -9 34.87 3.95
 0 11 -8 139.9 6.86
 0 11 -7 2.71 2.94
 0 11 -6 98.23 5.63
 0 11 -5 11.94 3.24
 0 11 -4 28.27 3.66
 0 11 -3 74.42 4.75
 0 11 -2 1.89 2.93
 0 11 -1 88.38 5.16
 0 11 0 45.79 4.01
 0 11 1 67.74 4.66
 0 11 2 129.92 6.38
 0 11 3 9.64 4.04
 0 -11 -6 21.15 4.12
 0 -11 -7 97.79 5.66
 0 -11 -8 0.64 3.87
 0 -11 -9 79.61 5.42
 0 12 -9 36.09 4.9
 0 12 -8 33.51 5.15
 0 12 -7 79.65 5.72
 0 12 -6 6.3 3.83
 0 12 -5 40.79 4.42
 0 12 -4 38.15 4.01
 0 12 -3 -0.67 3.86
 0 12 -2 145.91 7.09
 0 12 -1 11.6 3.76
 1 -12 -6 9.39 4.44
 -1 12 -7 7.65 4.03
 -1 12 -8 73.09 5.2
 -1 12 -9 68.97 5.42
 1 -11 -10 105.87 6.33
 1 -11 -9 24.15 4.5
 1 -11 -8 123.77 6.49
 1 -11 -7 12.82 4.42
 1 -11 -6 60.16 4.56
 1 -11 -5 42.08 3.99
 1 -11 -4 -3.3 3.11
 1 -11 -3 112.36 5.51
 1 -11 -2 34.79 3.52
 -1 11 -2 215.38 8.46
 -1 11 -3 4.55 3.07
 -1 11 -4 71.23 4.61
 -1 11 -5 43.49 3.71
 -1 11 -6 -5.59 2.24
 -1 11 -7 69.7 4.72
 -1 11 -8 79.87 4.54
 -1 11 -9 34.66 4.09
 -1 11 -10 111.06 5.79
 -1 11 -11 10.63 3.81
 -1 11 -12 76.72 5.16
 -1 11 -13 2.07 4.09
 1 -10 -12 36.49 4.31
 1 -10 -11 54.65 4.74
 1 -10 -10 20.05 4.33
 1 -10 -9 246.15 9.62
 1 -10 -8 1.85 2.44
 1 -10 -7 153.38 6.96
 1 -10 -6 48.27 3.78
 1 -10 -5 19.12 3.2
 1 -10 -4 88.09 5.06
 1 -10 -3 17.5 2.65
 -1 10 2 115.31 5.33
 1 -10 -2 96.04 4.79
 -1 10 1 128.78 5.82
 1 -10 -1 103.93 4.95
 -1 10 0 21.1 2.99
 1 -10 0 16.63 2.93
 -1 10 -1 251.96 9.11
 1 -10 1 239.94 8.59
 -1 10 -2 -0.6 2.18
 -1 10 -3 106.55 5.1
 -1 10 -4 99.52 5.1
 -1 10 -5 1.29 2.52
 -1 10 -5 4.92 2.56
 -1 10 -6 154.62 6.27
 -1 10 -7 46.06 3.4
 -1 10 -8 129.71 5.89
 -1 10 -9 68.33 4.29
 -1 10 -10 7.11 3.08
 -1 10 -12 13.59 3.46
 -1 10 -13 44.01 4.36
 -1 10 -14 58.58 4.62
 1 -9 -13 79.65 5.4
 1 -9 -12 28.44 4.05
 1 -9 -11 21.7 3.98
 1 -9 -10 255.5 9.79
 1 -9 -9 25.44 3.31
 1 -9 -8 320.89 11.27
 1 -9 -7 20.21 3.23
 1 -9 -6 47.04 3.57
 -1 9 5 161.92 7.22
 1 -9 -5 140.15 6
 -1 9 4 5.64 2.47
 1 -9 -4 -0.08 2.09
 -1 9 3 175.78 6.86
 1 -9 -3 174.83 6.92
 -1 9 2 87.73 4.33
 1 -9 -2 78.39 4.08
 -1 9 1 134.57 5.66
 1 -9 -1 126.75 5.39
 -1 9 0 393.43 12.56
 1 -9 0 357.68 11.41
 -1 9 -1 6.12 1.99
 1 -9 1 1.3 1.79
 -1 9 -2 288.3 9.7
 1 -9 2 282.97 9.41
 -1 9 -3 94.45 4.21
 -1 9 -3 92.06 4.31
 1 -9 3 84.62 4.01
 -1 9 -4 15.1 2.44
 -1 9 -4 21.4 2.62
 -1 9 -5 292.17 9.63
 -1 9 -6 6.69 2.28
 -1 9 -7 231.54 8.3
 -1 9 -8 58.71 3.59
 -1 9 -9 105.48 4.98
 -1 9 -10 124.87 5.59
 -1 9 -11 -5.58 2.1
 -1 9 -12 124.3 5.92
 -1 9 -13 73.66 4.86
 -1 9 -14 11.05 3.4
 -1 9 -15 149.02 7.08
 -1 9 -16 4.26 4.31
 1 -8 -16 34.7 4.32
 1 -8 -15 25.28 4.04
 1 -8 -14 143.73 7.08
 1 -8 -13 8.38 3.54
 1 -8 -12 113.25 6.11
 1 -8 -11 118.87 6.18
 1 -8 -10 64 4.37
 1 -8 -9 248.34 9.24
 -1 8 8 9.62 2.71
 1 -8 -8 -4.06 2.03
 -1 8 7 239.51 8.69
 1 -8 -7 206.13 7.83
 -1 8 6 133.45 6.16
 1 -8 -6 117.98 5.28
 -1 8 5 2.91 2.12
 1 -8 -5 2.24 2
 -1 8 4 310.12 10.31
 1 -8 -4 310.95 10.28
 -1 8 3 -0.35 1.69
 1 -8 -3 5.38 1.98
 -1 8 2 252.1 8.58
 1 -8 -2 216.9 7.62
 -1 8 1 170.64 6.36
 1 -8 -1 182.09 6.62
 -1 8 0 100.73 4.37
 1 -8 0 91.82 4.09
 -1 8 -1 455.87 13.14
 -1 8 -1 435.87 13.24
 1 -8 1 406.86 12.37
 -1 8 -2 27.09 2.27
 -1 8 -2 28.25 2.14
 1 -8 2 26.43 2.21
 -1 8 -3 43.77 2.76
 -1 8 -3 43.7 2.79
 1 -8 3 41.32 2.71
 -1 8 -4 312.94 9.86
 1 -8 4 282.48 9.13
 -1 8 -5 -0.32 5.25
 -1 8 -5 3.44 1.94
 -1 8 -5 -0.24 1.9
 -1 8 -6 482.93 16.01
 -1 8 -6 514.96 15.3
 -1 8 -6 503.77 15.06
 -1 8 -7 -0.4 1.99
 -1 8 -7 1.14 2.28
 -1 8 -8 237.3 8.4
 -1 8 -9 144.08 6.03
 -1 8 -10 6.07 2.47
 -1 8 -11 159.2 6.51
 -1 8 -12 98.18 5.01
 -1 8 -13 28.32 3.33
 -1 8 -14 138.52 6.26
 -1 8 -15 -0.58 2.71
 -1 8 -16 185.88 8.05
 -1 8 -17 27.32 4.33
 -1 8 -18 105.91 6.32
 1 -7 -17 3.37 3.31
 1 -7 -16 69.02 5.36
 1 -7 -15 135.37 6.93
 1 -7 -14 2.5 2.62
 1 -7 -13 226.68 9.17
 1 -7 -12 92.62 5.31
 1 -7 -11 123.66 6.05
 -1 7 10 214.64 7.75
 1 -7 -10 201.71 7.96
 -1 7 9 0.41 1.99
 1 -7 -9 1.32 1.79
 -1 7 8 188.35 6.99
 1 -7 -8 175.75 6.96
 -1 7 7 121.38 5.18
 1 -7 -7 110.08 4.92
 -1 7 6 22.04 2.54
 1 -7 -6 22.74 2.63
 -1 7 5 595.03 17.59
 1 -7 -5 600.01 17.57
 -1 7 4 3.32 1.65
 1 -7 -4 4.83 1.78
 -1 7 3 567.12 16.47
 1 -7 -3 535.85 15.68
 -1 7 2 205.28 7.03
 1 -7 -2 204.49 7.07
 -1 7 1 200.96 6.95
 1 -7 -1 190.99 6.62
 -1 7 0 427.89 12.71
 1 -7 0 441.09 13.03
 -1 7 -1 5.22 1.33
 1 -7 1 4.79 1.54
 -1 7 -2 141.87 5.24
 1 -7 2 137.39 5.09
 -1 7 -3 126.76 4.76
 1 -7 3 118.41 4.55
 -1 7 -4 1.22 1.53
 1 -7 4 3.61 1.55
 -1 7 -5 352.35 12.23
 -1 7 -5 344.87 10.62
 -1 7 -5 340.8 10.45
 -1 7 -6 51.65 5.86
 -1 7 -6 49.04 2.97
 -1 7 -6 49.54 3.1
 -1 7 -7 707.05 20.57
 -1 7 -7 759.68 21.48
 -1 7 -8 96.94 6.69
 -1 7 -8 120 4.98
 -1 7 -9 48.71 3.93
 -1 7 -9 49.98 3.21
 -1 7 -10 484.35 14.89
 -1 7 -11 2.9 1.86
 -1 7 -12 48.41 3.29
 -1 7 -13 128.68 5.96
 -1 7 -14 2.91 2.32
 -1 7 -15 241.91 9.15
 -1 7 -16 2.76 2.99
 -1 7 -17 160.03 7.46
 -1 7 -18 80.16 5.53
 -1 7 -19 -0.56 3.64
 1 -6 -18 2.53 3.19
 1 -6 -17 87.42 6.17
 1 -6 -16 75.62 5.49
 1 -6 -15 16.47 3.33
 1 -6 -14 276.63 10.7
 1 -6 -13 65.38 5.1
 1 -6 -12 358.62 12.45
 1 -6 -11 293.52 10.47
 1 -6 -10 97.69 4.98
 -1 6 9 226.08 7.77
 1 -6 -9 241.49 8.72
 -1 6 8 55.55 3.2
 1 -6 -8 55.23 3.5
 -1 6 7 274.88 9.01
 1 -6 -7 248.34 8.54
 -1 6 6 205.81 7.18
 1 -6 -6 201.02 7.17
 -1 6 5 13.37 1.99
 1 -6 -5 10.55 1.85
 -1 6 4 823.74 22.74
 1 -6 -4 724.41 20.28
 -1 6 3 43.53 2.44
 1 -6 -3 44.99 2.56
 -1 6 2 338.39 10.21
 1 -6 -2 351.71 10.62
 -1 6 1 581.94 16.32
 1 -6 -1 552.01 15.63
 -1 6 0 11.75 1.43
 1 -6 0 12.11 1.5
 -1 6 -1 451.64 12.97
 1 -6 1 424.86 12.29
 1 -6 2 50.87 2.52
 1 -6 3 58.53 2.74
 1 -6 4 863.38 23.38
 -1 6 -5 10.04 3.83
 -1 6 -5 6.89 1.53
 -1 6 -5 11.21 1.67
 -1 6 -6 1315.81 35.41
 -1 6 -6 1278.22 34.14
 -1 6 -6 1269.46 33.89
 -1 6 -7 98.44 5.2
 -1 6 -7 110.12 4.59
 -1 6 -7 110.23 4.75
 -1 6 -8 279.77 9.7
 -1 6 -8 265.6 8.77
 -1 6 -9 156.83 6.45
 -1 6 -9 159.41 6.03
 -1 6 -10 7.89 2.42
 -1 6 -10 -1.87 1.6
 -1 6 -11 216.59 8.01
 -1 6 -11 186.88 7.05
 -1 6 -12 142.2 5.83
 -1 6 -13 86.19 4.48
 -1 6 -14 314.85 10.82
 -1 6 -15 4.95 2.52
 -1 6 -16 310.71 11.04
 -1 6 -17 26.06 3.85
 -1 6 -18 38.59 4.16
 -1 6 -19 100.67 5.9
 -1 6 -20 21.8 4.29
 1 -5 -20 120.35 7.64
 1 -5 -19 5.67 3.64
 1 -5 -18 124.42 7.07
 1 -5 -17 41.78 4.59
 1 -5 -16 53.99 4.82
 1 -5 -15 208.53 8.72
 1 -5 -14 15.08 2.83
 1 -5 -13 447.51 14.55
 1 -5 -12 267.15 9.73
 1 -5 -11 274.82 9.75
 1 -5 -10 203.13 7.78
 1 -5 -9 19.26 2.5
 -1 5 8 78.99 3.51
 1 -5 -8 85.6 4.35
 -1 5 7 293.82 9.2
 1 -5 -7 296.33 9.6
 -1 5 6 4.58 1.31
 1 -5 -6 6.69 1.62
 -1 5 5 1141.81 30.52
 1 -5 -5 1141.37 30.57
 -1 5 4 127.66 4.8
 1 -5 -4 116.97 4.46
 -1 5 3 1079.44 28.67
 1 -5 -3 1058.94 28.26
 -1 5 2 460.48 13.01
 1 -5 -2 452.2 12.9
 -1 5 1 380.98 10.91
 1 -5 -1 362.38 10.55
 -1 5 0 287.37 8.48
 1 -5 0 286.75 8.57
 1 -5 1 5.86 1.08
 1 -5 2 335.39 9.75
 1 -5 3 174.2 5.63
 -1 5 -4 268.57 9.01
 -1 5 -4 255.03 7.78
 -1 5 -5 902.96 24.5
 -1 5 -5 893.2 24.06
 -1 5 -6 28.49 3.73
 -1 5 -6 27.83 2.05
 -1 5 -6 25.57 2
 -1 5 -7 615.45 17.7
 -1 5 -7 668.03 18.74
 -1 5 -8 205.41 7.31
 -1 5 -8 196.89 6.8
 -1 5 -9 -1.24 1.67
 -1 5 -9 2.82 1.5
 -1 5 -10 465.36 14.07
 -1 5 -10 449.45 13.6
 -1 5 -11 39.76 2.99
 -1 5 -11 37.15 2.68
 -1 5 -12 308.42 10.19
 -1 5 -12 286.09 9.65
 -1 5 -13 267.01 9.25
 -1 5 -13 270.67 9.35
 -1 5 -14 35.65 3.82
 -1 5 -14 17.97 2.4
 -1 5 -15 324.69 11.04
 -1 5 -16 12.38 2.83
 -1 5 -17 56.24 4.14
 -1 5 -18 86.76 5.14
 -1 5 -19 -3.59 2.86
 -1 5 -20 147.64 6.99
 -1 5 -21 36.5 4.19
 1 -4 -21 116.07 7.03
 1 -4 -20 47.76 4.93
 1 -4 -19 119.61 6.51
 1 -4 -18 0.83 2.95
 1 -4 -17 87.48 5.06
 1 -4 -16 160.69 7.05
 1 -4 -15 5.18 2.51
 1 -4 -14 612.14 18.46
 1 -4 -13 210.46 7.88
 1 -4 -12 442.7 13.77
 1 -4 -11 326.58 10.64
 1 -4 -10 47.45 3.15
 1 -4 -9 338.55 10.7
 1 -4 -8 50.57 3.13
 1 -4 -8 41.1 2.01
 -1 4 7 299.01 9.05
 1 -4 -7 299.11 9.48
 -1 4 6 1073.61 28.46
 1 -4 -6 1019.58 27.39
 1 -4 -6 1078.31 27.82
 -1 4 5 187.98 6.06
 1 -4 -5 183.03 6.15
 1 -4 -5 189.02 5.43
 -1 4 4 858.75 22.97
 1 -4 -4 846.98 22.76
 -1 4 3 40.42 1.95
 1 -4 -3 41.33 2.07
 -1 4 2 335.94 9.53
 1 -4 -2 323.25 9.38
 -1 4 1 511.29 13.87
 1 -4 -1 485.27 13.4
 -1 4 0 57.33 2.25
 1 -4 0 61.9 2.47
 1 -4 1 665.13 17.82
 1 -4 2 517.26 14.11
 1 -4 3 88.95 3.21
 -1 4 -4 576.78 16.07
 -1 4 -4 581.32 15.88
 -1 4 -5 58.11 3.67
 -1 4 -5 43.76 2.41
 -1 4 -6 493.05 14.22
 -1 4 -7 194.83 6.77
 -1 4 -7 203.1 6.69
 -1 4 -8 30.95 2.51
 -1 4 -8 21.32 1.92
 -1 4 -9 558.15 16.15
 -1 4 -9 547.31 15.76
 -1 4 -10 75.31 3.79
 -1 4 -11 362.96 11.31
 -1 4 -11 346.27 10.88
 -1 4 -12 241.03 8.41
 -1 4 -12 229.61 7.96
 -1 4 -13 294.94 10.24
 -1 4 -13 281.08 9.46
 -1 4 -14 426.06 13.47
 -1 4 -14 392.86 12.52
 -1 4 -15 -3.89 1.79
 -1 4 -15 2.69 2.12
 -1 4 -16 331.85 11.15
 -1 4 -16 306.43 10.52
 -1 4 -17 72.18 4.45
 -1 4 -18 -1.31 2.92
 -1 4 -19 132.68 6.42
 -1 4 -20 39.04 4.48
 -1 4 -21 133.01 6.74
 -1 4 -22 74.73 5.51
 1 -3 -21 74.83 5.56
 1 -3 -20 140.64 6.88
 1 -3 -19 2.62 3.23
 1 -3 -18 86.96 5.02
 1 -3 -17 145.04 6.45
 1 -3 -16 48.49 3.54
 1 -3 -15 365.29 12.03
 1 -3 -14 9.04 2.38
 1 -3 -13 472.54 14.46
 1 -3 -12 176.08 6.56
 1 -3 -11 122.1 4.94
 1 -3 -10 293.19 9.35
 1 -3 -10 242.55 7.35
 1 -3 -9 28.69 2.11
 1 -3 -9 22.61 1.73
 1 -3 -8 352.53 10.56
 1 -3 -8 329.18 9.37
 1 -3 -7 418.88 12.14
 1 -3 -7 384.4 10.65
 1 -3 -6 53.79 2.7
 1 -3 -6 50.01 2.12
 -1 3 5 1125.19 29.32
 1 -3 -5 1124.21 29.59
 -1 3 4 72.42 2.69
 1 -3 -4 55.78 2.47
 1 -3 -4 66.85 2.32
 1 -3 -3 310.96 8.93
 1 -3 -3 308.58 8.4
 -1 3 2 594.6 15.74
 1 -3 -2 611.58 16.38
 -1 3 1 202.84 5.78
 1 -3 -1 209.21 6.17
 1 -3 0 674.52 17.82
 1 -3 1 230.44 6.64
 1 -3 2 875.36 22.87
 -1 3 -3 830 21.92
 -1 3 -3 837.04 22
 -1 3 -4 233.55 7.54
 -1 3 -4 228.44 6.95
 -1 3 -5 1396.34 36.49
 -1 3 -6 22.19 1.89
 -1 3 -7 306.66 9.49
 -1 3 -7 347.18 10.23
 -1 3 -8 950.4 25.73
 -1 3 -8 1068.88 28.51
 -1 3 -9 1.84 1.31
 -1 3 -9 5.71 1.44
 -1 3 -10 400.42 12.05
 -1 3 -10 394.4 11.8
 -1 3 -11 185.95 6.89
 -1 3 -11 180.75 6.43
 -1 3 -12 156.08 6.42
 -1 3 -12 177.1 6.4
 -1 3 -13 372.54 11.85
 -1 3 -13 358.31 11.28
 -1 3 -14 39.84 3.12
 -1 3 -14 41.99 2.89
 -1 3 -15 544.11 16.42
 -1 3 -15 524.23 15.92
 -1 3 -16 57.63 3.85
 -1 3 -16 47.16 3.49
 -1 3 -17 76.62 4.53
 -1 3 -17 72.6 4.29
 -1 3 -18 199.85 7.96
 -1 3 -18 188.84 7.6
 -1 3 -19 10.17 3.11
 -1 3 -20 197.8 8.1
 -1 3 -21 44.09 4.29
 1 -2 -22 139.6 7.14
 1 -2 -21 68.21 5.31
 1 -2 -20 2.97 2.91
 1 -2 -19 261.68 9.84
 1 -2 -18 76.62 4.57
 1 -2 -17 120.91 5.55
 1 -2 -16 264.55 9.33
 1 -2 -15 3.59 2.35
 1 -2 -14 549.58 16.4
 1 -2 -13 71.55 3.66
 1 -2 -13 66.63 3.11
 1 -2 -12 256.89 8.52
 1 -2 -12 222.12 7.07
 1 -2 -11 493.03 14.43
 1 -2 -11 427.13 12.16
 1 -2 -10 12.64 1.63
 1 -2 -10 11.22 1.33
 1 -2 -9 1020.47 27.39
 1 -2 -9 846.46 22.42
 1 -2 -8 228.28 7.19
 1 -2 -8 214.63 6.39
 1 -2 -7 346.48 10.07
 1 -2 -7 326.09 9.1
 1 -2 -6 1318.13 34.31
 1 -2 -6 1197.04 30.84
 1 -2 -5 80.15 2.98
 1 -2 -5 78.97 2.77
 1 -2 -4 565.05 15.18
 1 -2 -4 521.11 13.78
 -1 2 3 841.78 21.7
 1 -2 -3 847.2 22.11
 -1 2 2 77.33 2.52
 1 -2 -2 72.94 2.53
 1 -2 -2 70.15 2.34
 -1 2 1 865.01 22.07
 1 -2 -1 860.07 22.12
 1 -2 0 133.45 3.98
 1 -2 1 451 11.98
 -1 2 -2 1540.42 39.37
 -1 2 -2 1503.4 38.4
 -1 2 -3 563.64 15.17
 -1 2 -3 559.1 14.98
 -1 2 -4 1390.56 36.06
 -1 2 -5 192.54 6.22
 -1 2 -6 737.72 20.03
 -1 2 -7 33.16 2.09
 -1 2 -7 33.37 1.88
 -1 2 -8 6.43 1.47
 -1 2 -8 2.31 1.05
 -1 2 -9 961.52 25.99
 -1 2 -9 997.95 26.67
 -1 2 -10 126.37 5.17
 -1 2 -10 124.44 4.59
 -1 2 -11 765.58 21.39
 -1 2 -11 734.78 20.38
 -1 2 -12 567.97 16.56
 -1 2 -12 560.89 16.13
 -1 2 -13 272.62 9.18
 -1 2 -13 253.77 8.37
 -1 2 -14 578.12 17.13
 -1 2 -14 536.77 15.82
 -1 2 -15 1.79 1.6
 -1 2 -16 176.73 7.03
 -1 2 -16 145.2 5.93
 -1 2 -17 143.66 6.29
 -1 2 -17 122.29 5.41
 -1 2 -18 -1.91 2.18
 -1 2 -18 -0.05 2.38
 -1 2 -19 275.97 10.15
 -1 2 -19 231.18 8.62
 -1 2 -20 20.72 3.53
 1 -1 -21 28.67 4.48
 1 -1 -20 178.22 7.5
 1 -1 -19 4.63 2.56
 1 -1 -18 201.87 7.84
 1 -1 -17 167.71 6.8
 1 -1 -16 81.39 4.22
 1 -1 -15 470.9 14.36
 1 -1 -15 439 13.17
 1 -1 -14 2.89 1.71
 1 -1 -14 1.21 1.67
 1 -1 -13 454.52 13.58
 1 -1 -13 434.32 12.75
 1 -1 -12 134.09 5.14
 1 -1 -12 119.88 4.46
 1 -1 -11 28.98 2.12
 1 -1 -11 25.78 1.8
 1 -1 -10 489.42 13.98
 1 -1 -10 460.14 12.97
 1 -1 -9 499.41 14.05
 1 -1 -9 457.09 12.75
 1 -1 -8 601.29 16.44
 1 -1 -8 586.19 15.86
 1 -1 -7 1175.28 30.66
 1 -1 -7 1083.09 28.17
 1 -1 -6 99.85 3.43
 1 -1 -6 89.87 3.05
 1 -1 -5 1704.46 43.58
 1 -1 -5 1689.31 43.07
 1 -1 -4 15.35 0.93
 1 -1 -4 12.68 0.81
 1 -1 -3 2841.89 71.73
 1 -1 -3 2461.34 62.16
 1 -1 -2 25.43 1.09
 1 -1 -2 28.14 1.17
 1 -1 -1 63.06 2
 1 -1 -1 58.32 1.95
 1 -1 0 2379.07 59.96
 1 -1 0 2263.43 57.12
 -1 1 -1 1200.24 30.59
 -1 1 -1 1195.92 30.46
 -1 1 -2 431.67 11.64
 -1 1 -3 2964.17 75.17
 -1 1 -4 264.3 7.73
 -1 1 -5 808.54 21.48
 -1 1 -6 4.97 0.94
 -1 1 -7 168.75 5.76
 -1 1 -7 168.16 5.26
 -1 1 -8 949.87 25.49
 -1 1 -8 952.65 25.18
 -1 1 -9 3.38 1.43
 -1 1 -9 0.32 0.83
 -1 1 -10 837.97 22.99
 -1 1 -10 840.59 22.68
 -1 1 -11 116.32 4.76
 -1 1 -11 109.61 4.18
 -1 1 -12 183.34 6.68
 -1 1 -12 178.19 6.12
 -1 1 -13 211.97 7.58
 -1 1 -13 210.18 7.05
 -1 1 -14 -3.62 1.45
 -1 1 -14 -2.49 1.52
 -1 1 -15 258.63 9.06
 -1 1 -15 239.44 8.15
 -1 1 -16 137.46 6
 -1 1 -16 128.1 5.26
 -1 1 -17 78.04 4.49
 -1 1 -17 74.22 3.91
 -1 1 -18 441.41 14.37
 -1 1 -19 8.2 3.45
 -1 1 -20 300.04 10.96
 -1 1 -21 82.02 5.31
 -1 1 -22 48.99 4.69
 1 0 -19 149.99 6.47
 1 0 -18 151.87 6.32
 1 0 -17 150.88 6.18
 1 0 -17 141.45 5.76
 1 0 -16 364.25 11.67
 1 0 -16 324.03 10.52
 1 0 -15 8.84 2.38
 1 0 -15 5.08 2.11
 1 0 -14 797.54 22.3
 1 0 -14 759.3 21.31
 1 0 -13 35.44 2.31
 1 0 -13 25.11 2.23
 1 0 -12 111.6 4.37
 1 0 -12 114.92 4.48
 1 0 -11 439.4 12.7
 1 0 -11 391 11.48
 1 0 -10 57.78 2.67
 1 0 -10 53.63 2.49
 1 0 -9 947.98 25.15
 1 0 -9 929.82 24.76
 1 0 -8 735.86 19.64
 1 0 -8 704.08 18.95
 1 0 -7 836.19 21.99
 1 0 -7 905.55 23.85
 1 0 -6 670.59 17.67
 1 0 -6 614.33 16.41
 1 0 -5 109 3.39
 1 0 -5 107.55 3.49
 1 0 -4 109.75 3.27
 1 0 -4 108.84 3.41
 1 0 -3 146.61 4.07
 1 0 -3 142.05 4.15
 1 0 -2 202.5 5.35
 1 0 -2 196.14 5.43
 1 0 -1 1251.09 31.5
 1 0 -1 1174.73 29.83
 -1 0 0 320.18 8.36
 -1 0 0 319.43 8.33
 1 0 0 373.02 9.76
 1 0 0 354.09 9.15
 1 0 1 1152.84 29.24
 1 0 1 1070.8 27.24
 -1 0 -2 610.13 15.94
 1 0 2 607.53 15.78
 -1 0 -3 22.3 1.28
 -1 0 -4 77.8 2.97
 -1 0 -5 184.72 5.76
 -1 0 -6 1098.52 28.82
 -1 0 -6 1127.15 29.04
 -1 0 -7 484.18 13.6
 -1 0 -7 502.86 13.55
 -1 0 -8 218.51 7.03
 -1 0 -8 214.58 6.4
 -1 0 -9 1849.63 48.18
 -1 0 -9 1848.98 47.55
 -1 0 -10 556.92 15.96
 -1 0 -10 552.34 15.21
 -1 0 -11 469.31 13.91
 -1 0 -11 443.95 12.63
 -1 0 -12 175.84 6.48
 -1 0 -12 175.97 5.88
 -1 0 -13 3.69 2.01
 -1 0 -13 2.4 1.71
 -1 0 -14 359.48 11.61
 -1 0 -14 324.57 10.03
 -1 0 -15 5.38 1.79
 -1 0 -15 0.48 1.63
 -1 0 -16 192.6 7.52
 -1 0 -17 378.1 12.64
 -1 0 -18 25.27 3.24
 -1 0 -19 375.68 12.89
 -1 0 -20 40.66 4.27
 -1 0 -21 89.49 5.63
 -1 0 -22 70.69 5
 1 1 -19 51.07 3.76
 1 1 -18 246.88 8.95
 1 1 -17 328.84 10.7
 1 1 -17 315.5 10.6
 1 1 -16 112.22 4.79
 1 1 -16 104.51 4.77
 1 1 -15 513.99 15.14
 1 1 -15 510.64 15.31
 1 1 -14 7.87 1.75
 1 1 -14 0 1.49
 1 1 -13 377.71 11.35
 1 1 -13 342.46 10.68
 1 1 -12 198.94 6.6
 1 1 -12 187.87 6.55
 1 1 -11 10.42 1.36
 1 1 -11 10.73 1.57
 1 1 -10 501.67 13.98
 1 1 -10 518.85 14.75
 1 1 -9 344.18 9.84
 1 1 -9 337.15 9.97
 1 1 -8 484.09 13.18
 1 1 -8 449.27 12.67
 1 1 -7 555.08 14.79
 1 1 -7 493.27 13.64
 1 1 -6 52.79 1.97
 1 1 -5 1125.89 28.73
 1 1 -5 1097.4 28.51
 1 1 -4 963.79 24.5
 1 1 -4 998.68 25.88
 1 1 -3 1764.9 44.35
 1 1 -3 1861.33 47.32
 1 1 -2 1198.87 30.62
 1 1 -1 46.9 1.59
 -1 -1 0 2021.67 50.84
 1 1 0 1951.57 49.19
 1 1 0 2032.49 51.42
 -1 -1 -1 736.96 18.91
 1 1 1 701.22 17.86
 1 1 1 740.49 19.25
 -1 -1 -2 14.97 0.9
 1 1 2 11.13 0.52
 1 1 2 12.44 1.09
 -1 -1 -3 966.57 25.02
 1 1 3 921.01 24.09
 -1 -1 -4 5.8 0.8
 1 1 4 6.14 0.76
 -1 -1 -5 405.57 11.32
 -1 -1 -5 430.46 11.26
 -1 -1 -6 65.56 2.75
 -1 -1 -6 69.09 2.27
 -1 -1 -7 507.65 14.25
 -1 -1 -7 514.79 13.63
 -1 -1 -8 1198.44 31.76
 -1 -1 -8 1244.19 32.04
 -1 -1 -9 22.49 1.96
 -1 -1 -9 21.28 1.32
 -1 -1 -10 629.28 17.86
 -1 -1 -10 597.68 16.14
 -1 -1 -11 258.57 8.57
 -1 -1 -11 247.9 7.45
 -1 -1 -12 89.22 4.27
 -1 -1 -12 82.41 3.27
 -1 -1 -13 91.2 4.38
 -1 -1 -13 96.06 3.82
 -1 -1 -14 -2.31 1.68
 -1 -1 -15 428.16 13.67
 -1 -1 -16 259.13 9.4
 -1 -1 -17 79.26 4.79
 -1 -1 -18 490.76 15.86
 -1 -1 -19 34.56 3.9
 -1 -1 -20 127.41 6.39
 -1 -1 -21 31 4.44
 -1 -1 -22 14.29 3.9
 1 2 -21 141.15 6.48
 1 2 -20 14.98 3.95
 1 2 -19 210.59 8.34
 1 2 -18 67.32 4.13
 1 2 -17 52.21 3.68
 1 2 -16 235.62 8.46
 1 2 -15 1.71 1.99
 1 2 -15 -0.02 1.74
 1 2 -14 405.83 12.11
 1 2 -14 359.4 11.42
 1 2 -13 234.37 7.55
 1 2 -13 221.03 7.67
 1 2 -12 160.27 5.53
 1 2 -12 144.83 5.48
 1 2 -11 744 20.13
 1 2 -11 726.27 20.3
 1 2 -10 100.38 3.67
 1 2 -10 102.09 4.08
 1 2 -9 637.88 17.12
 1 2 -9 637.74 17.75
 1 2 -8 397.96 10.94
 1 2 -8 395.69 11.49
 1 2 -7 243.75 6.91
 1 2 -7 241.25 7.39
 1 2 -6 534.37 14.06
 1 2 -6 550.64 15.1
 1 2 -5 2.52 0.75
 1 2 -5 3.99 0.87
 1 2 -4 843.52 21.51
 1 2 -4 812.37 21.39
 1 2 -3 846.61 21.53
 1 2 -3 893.56 23.25
 -1 -2 2 132.59 3.56
 1 2 -2 133.16 4.03
 -1 -2 1 1053.33 26.69
 1 2 -1 1018.02 26.09
 -1 -2 0 5.09 0.5
 1 2 0 7.03 0.6
 1 2 0 4.97 0.62
 -1 -2 -1 1386.82 35.32
 1 2 1 1416.27 35.76
 -1 -2 -2 375.73 10.19
 1 2 2 370.59 9.5
 -1 -2 -3 311.73 8.74
 1 2 3 313.01 9.16
 -1 -2 -4 661.69 17.7
 1 2 4 646.91 17.65
 -1 -2 -5 455.11 12.71
 -1 -2 -5 430.43 11.01
 -1 -2 -6 812.5 21.84
 -1 -2 -6 773.8 19.74
 -1 -2 -7 916.64 24.64
 -1 -2 -7 921.44 23.58
 -1 -2 -8 13.49 1.56
 -1 -2 -8 8.93 1.04
 -1 -2 -9 1170.66 31.4
 -1 -2 -9 1184.58 30.46
 -1 -2 -10 210.46 7.26
 -1 -2 -10 201.38 5.93
 -1 -2 -11 370.36 11.58
 -1 -2 -12 140.11 5.69
 -1 -2 -13 10.12 2.03
 -1 -2 -14 259.18 9.19
 -1 -2 -15 40.89 3.27
 -1 -2 -16 172.36 7.16
 -1 -2 -17 421.77 13.99
 -1 -2 -18 8.06 3.17
 -1 -2 -19 256.95 9.91
 -1 -2 -20 36.88 4.47
 -1 -2 -21 44.21 4.44
 1 3 -22 134.09 7.03
 1 3 -21 3.69 3.8
 1 3 -20 177.58 7.75
 1 3 -19 23.57 3.21
 1 3 -18 166.13 7.03
 1 3 -17 152.65 6.48
 1 3 -16 10.6 2.38
 1 3 -15 471.15 14.63
 1 3 -14 67.3 3.65
 1 3 -13 163.71 6.37
 1 3 -12 565.62 15.75
 1 3 -12 530.7 15.69
 1 3 -11 -0.41 1.1
 1 3 -11 0.52 1.54
 1 3 -10 666.98 17.97
 1 3 -10 715.66 20.05
 1 3 -9 139.33 4.6
 1 3 -9 139.87 5.11
 1 3 -8 420.26 11.57
 1 3 -8 413.78 12.1
 1 3 -7 422.88 11.46
 1 3 -7 448.85 12.85
 1 3 -6 14.74 1.13
 1 3 -6 12.52 1.33
 1 3 -5 887.7 22.97
 1 3 -5 910.4 24.16
 1 3 -4 343.36 9.33
 1 3 -4 344.59 9.25
 -1 -3 3 160.22 4.48
 1 3 -3 171.13 5.25
 -1 -3 2 1876.79 47.47
 1 3 -2 1913.45 48.8
 -1 -3 1 64.81 2.15
 1 3 -1 63.85 2.24
 -1 -3 0 1009 25.98
 1 3 0 980.96 25.17
 1 3 0 952.23 25.05
 -1 -3 -1 438.82 11.83
 1 3 1 438.32 11.44
 1 3 1 443.5 12.38
 -1 -3 -2 679.42 18
 1 3 2 681.94 17.38
 -1 -3 -3 223.78 6.69
 1 3 3 211.45 6.69
 -1 -3 -4 1.32 0.86
 1 3 4 -0.09 0.98
 -1 -3 -5 289.53 8.66
 1 3 5 309.7 9.54
 -1 -3 -6 258.99 8.05
 1 3 6 241.56 7.83
 -1 -3 -7 356.31 10.7
 1 3 7 365.38 11.16
 -1 -3 -8 566.55 16.21
 1 3 8 601.89 17.28
 -1 -3 -9 6.07 1.37
 -1 -3 -10 495.73 14.77
 -1 -3 -11 196.32 7.15
 -1 -3 -12 38.34 2.9
 -1 -3 -13 282.4 9.79
 -1 -3 -14 51.23 3.59
 -1 -3 -15 194.81 7.7
 -1 -3 -16 260.73 9.7
 -1 -3 -17 74.98 4.78
 -1 -3 -18 224.74 9.09
 -1 -3 -19 8.48 3.42
 -1 -3 -20 113.96 6.38
 -1 -3 -21 48.89 5.08
 1 4 -21 185.82 8.2
 1 4 -20 5.18 3.36
 1 4 -19 184.18 7.87
 1 4 -18 24.5 3.39
 1 4 -17 59.91 4.01
 1 4 -16 348.63 11.82
 1 4 -15 2.65 1.96
 1 4 -14 220.62 8.11
 1 4 -13 344.74 11.22
 1 4 -11 553.94 16.29
 1 4 -10 3.68 1.49
 1 4 -10 1.15 1.41
 1 4 -9 602.06 16.29
 1 4 -9 571.13 16.43
 1 4 -8 189.9 5.77
 1 4 -8 180.57 6.26
 1 4 -7 135.89 4.42
 1 4 -7 122.24 4.56
 1 4 -6 453.85 12.41
 1 4 -6 509.65 14.43
 1 4 -5 99.33 3.78
 1 4 -5 98.79 3.34
 1 4 -4 410.02 11.37
 1 4 -4 399.16 11.34
 1 4 -4 393.77 10.61
 -1 -4 3 360.26 9.74
 1 4 -3 368.07 10.41
 -1 -4 2 12.99 0.95
 1 4 -2 11.65 1.07
 -1 -4 1 1590.27 40.66
 1 4 -1 1701.52 43.54
 1 4 -1 1690.91 43.86
 -1 -4 0 2.93 0.85
 1 4 0 1.27 0.73
 1 4 0 1.87 0.93
 -1 -4 -1 649.43 17.37
 1 4 1 661.89 17.2
 1 4 1 633.79 17.46
 -1 -4 -2 321.81 9.33
 1 4 2 333.34 8.8
 -1 -4 -3 1.16 0.93
 1 4 3 3.28 1.06
 -1 -4 -4 318.89 9.45
 1 4 4 326.68 10.13
 -1 -4 -5 437.85 12.62
 1 4 5 447.66 13.41
 -1 -4 -6 233.76 7.55
 1 4 6 251.67 8.41
 -1 -4 -7 634.71 17.93
 1 4 7 659.45 18.88
 -1 -4 -8 2.12 1.29
 1 4 8 -1.77 1.39
 -1 -4 -9 566.76 16.58
 1 4 9 554.82 16.49
 -1 -4 -10 126.42 5.24
 -1 -4 -11 98.22 4.59
 -1 -4 -12 372.35 12.14
 -1 -4 -13 3.79 2.28
 -1 -4 -14 285.51 10.19
 -1 -4 -15 70.56 4.34
 -1 -4 -16 167.17 7.26
 -1 -4 -17 230.41 9.14
 -1 -4 -18 1.46 3.07
 -1 -4 -19 104.81 6.1
 -1 -4 -20 46.93 5.09
 1 5 -21 3.04 3.81
 1 5 -20 200.23 8.68
 1 5 -19 40.38 4.23
 1 5 -18 101.5 5.5
 1 5 -17 56.3 3.91
 1 5 -16 0.24 2.02
 1 5 -15 178.86 7.21
 1 5 -14 58.3 3.81
 1 5 -13 39.32 2.95
 1 5 -12 417 13.14
 1 5 -11 2.45 1.85
 1 5 -10 639.25 18.52
 1 5 -9 32.15 2.41
 1 5 -8 98.97 4.18
 1 5 -7 453.8 12.71
 1 5 -7 489.03 14.21
 1 5 -6 59.27 3.88
 1 5 -6 58.47 2.87
 1 5 -5 478.59 13.44
 1 5 -5 469.67 13.45
 1 5 -5 485.94 13.28
 -1 -5 4 287.54 8.13
 1 5 -4 311.65 9.29
 -1 -5 3 29.7 1.57
 1 5 -3 32.18 1.83
 -1 -5 2 440.91 12.07
 1 5 -2 457.11 12.68
 -1 -5 1 3.89 1.06
 1 5 -1 8 1.22
 1 5 -1 4.37 1.33
 -1 -5 0 434.33 12.09
 1 5 0 448.06 12.15
 1 5 0 405.98 11.98
 -1 -5 -1 366.43 10.5
 1 5 1 366.53 9.96
 1 5 1 373.46 11.21
 -1 -5 -2 233.69 7.3
 1 5 2 236.21 6.52
 1 5 2 232.41 7.64
 -1 -5 -3 605.13 16.85
 1 5 3 622.16 16.01
 -1 -5 -4 36.69 2.52
 1 5 4 34.3 2.32
 -1 -5 -5 482.39 14.03
 1 5 5 486.26 14.71
 -1 -5 -6 291.19 9.27
 1 5 6 299.27 10.03
 -1 -5 -7 183.47 6.56
 -1 -5 -8 499.16 14.91
 1 5 8 513.07 15.58
 -1 -5 -9 3.76 1.77
 1 5 9 -1.44 1.62
 -1 -5 -10 243.93 8.61
 1 5 10 258.54 9.08
 -1 -5 -11 180.83 7.01
 -1 -5 -12 0.32 1.6
 -1 -5 -13 325.74 11.27
 -1 -5 -14 41.87 3.51
 -1 -5 -15 172.8 7.42
 -1 -5 -16 132.51 6.42
 -1 -5 -17 11.47 3.44
 -1 -5 -18 124.55 6.67
 -1 -5 -19 17.14 3.83
 1 6 -20 12.28 3.86
 1 6 -19 91.96 5.78
 1 6 -18 60.9 4.64
 1 6 -17 6.37 2.9
 1 6 -15 15.21 2.95
 1 6 -14 164.35 6.8
 1 6 -13 256.46 9.2
 1 6 -11 536.89 16.24
 1 6 -10 52.88 3.29
 1 6 -7 -0.84 1.52
 1 6 -6 470.04 13.75
 1 6 -5 97.17 5.52
 1 6 -5 101.53 4.05
 1 6 -5 91.85 3.38
 -1 -6 4 470.7 13.02
 1 6 -4 496.61 14.14
 -1 -6 3 366.11 10.38
 1 6 -3 388.01 11.25
 -1 -6 2 1.28 1.19
 1 6 -2 0.57 1.1
 1 6 -2 0.64 1.21
 -1 -6 1 695.6 18.83
 1 6 -1 782.67 20.9
 1 6 -1 744.38 20.85
 -1 -6 0 152.58 5.13
 1 6 0 142.56 4.59
 1 6 0 137.69 5.29
 -1 -6 -1 278.27 8.5
 1 6 1 285.33 8.06
 1 6 1 260.78 8.59
 -1 -6 -2 449.5 12.99
 1 6 2 450.29 13.58
 -1 -6 -3 62.49 3.12
 1 6 3 70.73 3.5
 -1 -6 -4 604.64 17.26
 1 6 4 570.17 16.86
 -1 -6 -5 117.66 5.13
 1 6 5 108.12 5.13
 -1 -6 -6 94.36 4.72
 1 6 6 104.3 5.28
 -1 -6 -7 239.36 8.61
 1 6 7 242.67 8.8
 -1 -6 -8 28.64 2.76
 1 6 8 31.65 2.79
 -1 -6 -9 244.69 8.83
 1 6 9 281.22 9.96
 -1 -6 -10 136.17 6.06
 1 6 10 130.53 5.84
 -1 -6 -11 56.08 4.04
 1 6 11 43.95 3.26
 -1 -6 -12 450.14 14.62
 -1 -6 -13 15.75 2.99
 -1 -6 -14 208.29 8.56
 -1 -6 -15 48.27 4.09
 -1 -6 -16 64.14 4.93
 -1 -6 -17 85.79 5.67
 -1 -6 -18 5.68 4.01
 1 7 -18 29.38 4.08
 1 7 -17 112.37 6.08
 1 7 -16 -1.73 2.49
 1 7 -15 162.88 7.1
 1 7 -14 75.22 4.48
 1 7 -13 98.88 5.02
 1 7 -12 220.3 8.26
 1 7 -11 10.4 2.68
 1 7 -10 352.51 11.5
 1 7 -9 86.67 4.2
 1 7 -8 4.07 1.91
 1 7 -7 342.77 10.83
 1 7 -6 30.49 2.34
 1 7 -5 470.39 13.81
 1 7 -4 140.1 5.11
 1 7 -3 304.89 9.27
 1 7 -3 272.93 9.2
 -1 -7 2 322.29 9.57
 1 7 -2 365.89 10.7
 1 7 -2 339.46 10.89
 -1 -7 1 5.65 1.41
 1 7 -1 5.51 1.59
 1 7 -1 7.65 1.79
 -1 -7 0 194.87 6.47
 1 7 0 206.23 7.36
 -1 -7 -1 246.96 7.93
 1 7 1 277.92 9.33
 -1 -7 -2 29.9 2.27
 1 7 2 36.76 2.7
 -1 -7 -3 334.39 10.46
 1 7 3 354.65 11.47
 -1 -7 -4 40.53 2.74
 1 7 4 45.34 3.11
 -1 -7 -5 408.77 12.7
 1 7 5 401.95 13.21
 -1 -7 -6 84.02 4.44
 1 7 6 89.76 5.16
 -1 -7 -7 22.36 2.82
 1 7 7 31.89 3.31
 -1 -7 -8 355.43 12.07
 1 7 8 390.3 13
 -1 -7 -9 33.24 3.42
 -1 -7 -10 189.47 8.15
 1 7 10 202.08 8.14
 -1 -7 -11 174.94 7.9
 1 7 11 197.1 8.04
 -1 -7 -12 3.84 2.92
 -1 -7 -13 156.9 7.78
 -1 -7 -14 31 4.58
 -1 -7 -15 98.79 6.53
 -1 -7 -16 41.56 5.06
 1 8 -17 -2.15 3.04
 1 8 -16 151.81 7.17
 1 8 -15 35.89 3.8
 1 8 -14 104.95 5.68
 1 8 -13 121.72 5.89
 1 8 -12 10.32 2.72
 1 8 -11 142.34 6.19
 1 8 -10 43.4 3.34
 1 8 -9 89.96 4.38
 1 8 -8 220.07 7.91
 1 8 -7 0.76 1.7
 1 8 -6 342.42 10.8
 1 8 -5 29.98 2.63
 1 8 -4 181.76 6.39
 1 8 -4 184.51 7.1
 1 8 -3 181.95 6.3
 1 8 -3 177.49 6.88
 1 8 -2 -1.35 1.33
 -1 -8 0 197.21 6.79
 1 8 0 213.56 7.95
 -1 -8 -1 12.44 2.04
 1 8 1 17.19 2.62
 -1 -8 -2 187.43 6.73
 1 8 2 180.36 7.02
 -1 -8 -3 15.15 2.42
 1 8 3 14.6 2.25
 -1 -8 -4 299.12 9.89
 1 8 4 314.62 10.81
 -1 -8 -5 28.67 2.72
 1 8 5 28.81 3.39
 -1 -8 -6 126.77 5.68
 1 8 6 120.42 6.49
 -1 -8 -7 220.35 8.34
 1 8 7 223.68 9.02
 -1 -8 -8 2.85 2.5
 1 8 8 -0.97 2.51
 -1 -8 -9 155.3 6.97
 1 8 9 154.4 6.93
 -1 -8 -10 142.99 6.92
 1 8 10 130.71 6.34
 -1 -8 -11 6.61 2.8
 1 8 11 17.6 3.77
 -1 -8 -12 149.33 7.49
 1 8 12 144.91 6.76
 -1 -8 -14 124.72 7.56
 -1 -8 -15 42.3 5.73
 1 9 -15 114.76 6.2
 1 9 -14 34.64 4.03
 1 9 -13 30.36 4.04
 1 9 -12 125.58 5.94
 1 9 -11 -5.76 2.26
 1 9 -10 69.66 4.31
 1 9 -9 99.6 4.88
 1 9 -8 11.25 2.54
 1 9 -7 202.25 7.46
 1 9 -6 39.65 3.33
 1 9 -6 38.48 3.27
 1 9 -5 171.93 6.41
 1 9 -5 168.44 6.91
 1 9 -4 143.92 6.23
 1 9 -3 50 3.53
 1 9 -1 25.54 2.9
 1 9 0 110.68 5.23
 1 9 1 210.29 8.09
 1 9 2 2.62 2.6
 -1 -9 -3 271.31 9.3
 1 9 3 283.14 10.29
 -1 -9 -4 7.51 2.41
 1 9 4 9.4 2.54
 -1 -9 -5 153.42 6.44
 1 9 5 174.84 7.95
 -1 -9 -6 102.45 5.02
 1 9 6 110.49 6.57
 -1 -9 -7 2.01 2.26
 1 9 7 5.5 2.81
 -1 -9 -8 119.08 5.97
 1 9 8 133.29 6.59
 -1 -9 -9 97.8 5.55
 1 9 9 100.07 5.68
 -1 -9 -10 54.73 4.51
 1 9 10 66.83 5.12
 -1 -9 -11 76.44 5.45
 1 9 11 90.7 5.51
 -1 -9 -12 -5.73 3.43
 1 9 12 1.11 3.11
 -1 -9 -13 101.53 6.83
 1 10 -14 54.23 4.91
 1 10 -13 52.99 4.85
 1 10 -12 -2.26 2.97
 1 10 -11 126.62 6.22
 1 10 -10 41.58 4.37
 1 10 -9 7.49 3.36
 1 10 -8 217.11 8.18
 1 10 -7 1.1 2.48
 1 10 -6 169.1 7.27
 1 10 -5 23.24 3.3
 1 10 -4 43.55 3.69
 1 10 -3 118.66 5.78
 1 10 -2 5.42 2.85
 1 10 -1 127.38 6.03
 1 10 0 80.53 5.39
 1 10 1 19.74 3.37
 1 10 2 202.19 8.18
 1 10 3 -4.1 2.4
 1 10 4 142.21 6.81
 1 10 5 39.39 4.32
 -1 -10 -6 21.06 3.77
 1 10 6 16.84 4.1
 -1 -10 -7 105.16 5.82
 1 10 7 101.49 6.5
 -1 -10 -8 21.08 4.02
 1 10 8 17.48 3.58
 -1 -10 -9 87.92 5.44
 1 10 9 91.62 5.89
 -1 -10 -10 107.56 6.08
 1 10 10 142.9 7.48
 -1 -10 -11 23.48 3.77
 1 11 -12 61.33 5
 1 11 -11 7.53 3.95
 1 11 -9 108.51 6.27
 1 11 -8 3.7 3.11
 1 11 -7 177.88 8.05
 1 11 -6 -1.23 3.41
 1 11 -5 63.04 4.78
 1 11 -4 43.19 4.03
 1 11 -2 92.02 5.42
 1 11 -1 38.59 4.23
 1 11 0 57.39 4.81
 1 11 1 103.03 5.74
 1 11 2 -4.51 2.96
 1 11 3 150.75 7.26
 1 11 4 2.14 3.49
 1 11 5 31.58 5.28
 1 11 6 94.85 6.77
 1 12 -7 13.49 4.32
 1 12 -6 40.25 4.63
 1 12 -5 -7.21 3
 1 12 -4 5.31 4.35
 1 12 -3 67.05 5.53
 1 12 -2 8.84 4.2
 1 12 -1 108.17 6.49
 1 12 0 37.38 4.76
 1 12 1 23.02 4.89
 1 12 2 69.79 5.5
 1 12 3 3.87 5.1
 2 -12 -6 109.71 6.34
 2 -12 -5 79.43 5.55
 2 -12 -4 8.69 3.79
 2 -12 -3 53.94 4.96
 2 -12 -2 18.84 4.21
 -2 12 -10 58.64 4.93
 2 -11 -9 85.77 6.13
 2 -11 -8 23.01 4.16
 2 -11 -7 109.56 6.19
 2 -11 -6 93.28 5.39
 2 -11 -5 41.22 4.21
 2 -11 -4 74.73 4.61
 2 -11 -3 8.69 2.93
 2 -11 -2 44.53 4.06
 2 -11 -1 99.15 5.19
 2 -11 0 1.32 2.48
 2 -11 1 190.98 7.69
 -2 11 -7 27.41 3.45
 -2 11 -8 43.69 4.38
 -2 11 -9 137.75 6.48
 -2 11 -10 -1.57 3.11
 -2 11 -11 129.99 6.59
 -2 11 -12 8.71 4.04
 -2 11 -13 28.32 4.64
 2 -10 -12 -4.98 2.69
 2 -10 -11 11.63 3.62
 2 -10 -10 105.21 5.94
 2 -10 -9 0.32 3.35
 2 -10 -8 165.09 7.29
 2 -10 -7 109.6 5.77
 2 -10 -6 87.38 4.89
 2 -10 -5 103.73 5.36
 2 -10 -4 -0.15 2.8
 2 -10 -3 101.67 5.01
 2 -10 -2 74.24 4.17
 2 -10 -1 51.23 3.55
 2 -10 0 246.61 9.1
 2 -10 1 3.27 2.75
 2 -10 2 182.71 7.15
 2 -10 3 46.33 3.29
 -2 10 -4 35.34 3.35
 -2 10 -4 38.11 3.22
 2 -10 4 27.99 3.28
 -2 10 -5 142.04 11.01
 -2 10 -5 120.77 5.29
 -2 10 -5 116.35 5.38
 -2 10 -5 100.2 5.04
 -2 10 -6 14.45 2.66
 -2 10 -7 74.07 4.44
 -2 10 -8 196.37 7.7
 -2 10 -9 61.34 4.14
 -2 10 -10 152.17 6.71
 -2 10 -11 2.67 3.12
 -2 10 -12 84.08 5.01
 -2 10 -13 24.07 3.92
 -2 10 -14 -1.23 3.43
 2 -9 -14 85.49 5.59
 2 -9 -13 19.25 4.12
 2 -9 -12 79.51 5.19
 2 -9 -11 97.39 5.56
 2 -9 -10 2.96 2.79
 2 -9 -9 277.86 10.27
 2 -9 -8 4.59 2.64
 2 -9 -7 199.22 7.9
 2 -9 -6 62.16 4.01
 2 -9 -5 -2.12 1.99
 2 -9 -4 130.82 5.76
 2 -9 -3 72.89 4.11
 2 -9 -2 158.44 6.33
 2 -9 -1 229.42 8.2
 -2 9 0 11.34 2.49
 2 -9 0 11.75 2.47
 -2 9 -1 410.67 12.74
 2 -9 1 386.99 12.34
 -2 9 -2 10.57 2.27
 2 -9 2 15.41 2.59
 -2 9 -3 59.42 3.32
 2 -9 3 56.89 3.27
 -2 9 -4 99.51 4.57
 2 -9 4 87.8 4.24
 -2 9 -5 6.67 6.3
 -2 9 -5 1.41 2.38
 -2 9 -6 109.37 8.99
 -2 9 -6 110.87 4.95
 -2 9 -6 98.6 4.95
 -2 9 -7 170.8 11.15
 -2 9 -7 172.37 6.75
 -2 9 -7 187.55 7.94
 -2 9 -8 114.49 5.23
 -2 9 -9 344.06 11.58
 -2 9 -10 13.83 2.77
 -2 9 -11 213.46 8.29
 -2 9 -12 30.65 3.69
 -2 9 -13 13.96 3.49
 -2 9 -14 85.76 5.21
 -2 9 -15 6.86 3.45
 -2 9 -16 68.24 4.92
 2 -8 -16 73.01 5.5
 2 -8 -15 99.78 5.92
 2 -8 -14 6.28 3.48
 2 -8 -13 174.5 7.86
 2 -8 -12 91.51 5.24
 2 -8 -11 13.22 2.65
 2 -8 -10 226.3 8.77
 2 -8 -9 4.66 2.35
 2 -8 -8 343.05 11.63
 2 -8 -7 29.61 2.69
 2 -8 -6 50.19 3.37
 2 -8 -5 164.95 6.56
 2 -8 -4 83.03 4.16
 -2 8 3 184.64 6.6
 2 -8 -3 185.22 6.93
 -2 8 2 239.38 7.97
 2 -8 -2 257.22 8.79
 -2 8 1 125.43 4.89
 2 -8 -1 118.17 5.04
 -2 8 0 482.76 14.24
 2 -8 0 451.75 13.75
 -2 8 -1 42.61 2.64
 2 -8 1 31.89 2.66
 -2 8 -2 298.96 9.51
 2 -8 2 293.98 9.61
 2 -8 3 205 7.23
 2 -8 4 19.91 2.23
 -2 8 -5 210.96 9.81
 -2 8 -5 191.46 6.98
 -2 8 -6 17.29 5.19
 -2 8 -6 21.82 2.58
 -2 8 -6 22.96 2.56
 -2 8 -7 258.61 11.69
 -2 8 -7 271.63 9.75
 -2 8 -8 208.78 9.28
 -2 8 -8 209.97 7.69
 -2 8 -8 206.45 8.06
 -2 8 -9 29.09 4.97
 -2 8 -9 19.95 2.67
 -2 8 -10 427.55 14.44
 -2 8 -11 14.31 2.78
 -2 8 -12 65.59 4.18
 -2 8 -13 81.17 4.75
 -2 8 -14 1.16 2.88
 -2 8 -15 141.11 6.6
 -2 8 -16 29.64 3.65
 -2 8 -17 98.89 5.66
 -2 8 -18 123.31 6.65
 2 -7 -17 109.37 6.45
 2 -7 -16 41.66 4.43
 2 -7 -15 5.32 3.02
 2 -7 -14 177.64 7.97
 2 -7 -13 64.12 4.65
 2 -7 -12 137.88 6.52
 2 -7 -11 256.48 9.47
 2 -7 -10 25.47 2.79
 2 -7 -9 384.02 12.57
 2 -7 -8 43.58 3
 2 -7 -7 408.02 12.93
 -2 7 6 103.56 4.36
 2 -7 -6 96.76 4.57
 -2 7 5 36.73 2.78
 2 -7 -5 38.04 2.78
 -2 7 4 406.47 12.3
 2 -7 -4 357.4 11.32
 -2 7 3 191.44 6.53
 2 -7 -3 179.24 6.53
 -2 7 2 201.85 6.71
 2 -7 -2 203.49 7.1
 -2 7 1 503.76 14.45
 2 -7 -1 468.6 13.93
 -2 7 0 30.22 2.06
 2 -7 0 26.35 2.06
 -2 7 -1 748.59 20.6
 2 -7 1 723.26 20.3
 2 -7 2 53.4 2.9
 2 -7 3 146.45 5.49
 2 -7 4 130.85 5.07
 -2 7 -5 25.12 4.46
 -2 7 -5 16.11 1.73
 -2 7 -6 250.61 10.41
 -2 7 -6 240.02 8.45
 -2 7 -7 312.4 11.32
 -2 7 -7 320.45 10.62
 -2 7 -8 233.75 10.02
 -2 7 -8 215.99 7.74
 -2 7 -8 215.52 7.84
 -2 7 -9 595.3 18.39
 -2 7 -9 574.22 17.14
 -2 7 -10 0.63 2.4
 -2 7 -10 1.33 2.07
 -2 7 -11 233.72 9.08
 -2 7 -11 197.16 7.53
 -2 7 -12 66.52 4.65
 -2 7 -12 48.23 3.53
 -2 7 -13 14.78 2.75
 -2 7 -14 162.32 6.95
 -2 7 -15 8.37 3.05
 -2 7 -16 239.41 9.38
 -2 7 -17 62.88 4.46
 -2 7 -18 50.43 4.43
 -2 7 -19 84.46 6
 2 -6 -18 224.58 9.88
 2 -6 -17 25.24 4.3
 2 -6 -16 33.18 4.21
 2 -6 -15 123.73 6.47
 2 -6 -14 0.24 2.51
 2 -6 -13 145.32 6.86
 2 -6 -12 194.1 7.78
 2 -6 -11 8.95 2.3
 2 -6 -10 526.52 16.19
 2 -6 -9 35.19 2.78
 -2 6 8 579 16.4
 2 -6 -8 535.34 16.07
 -2 6 7 76.54 3.43
 2 -6 -7 70.77 3.76
 -2 6 6 140.82 5.08
 2 -6 -6 129.24 5.22
 -2 6 5 237.69 7.65
 2 -6 -5 229.73 7.8
 -2 6 4 129.58 4.93
 2 -6 -4 135.58 5.21
 -2 6 3 398.72 11.54
 2 -6 -3 400.04 12.03
 -2 6 2 589.86 16.32
 2 -6 -2 587.65 16.72
 -2 6 1 127.04 4.44
 2 -6 -1 119.48 4.56
 -2 6 0 513.57 14.31
 2 -6 0 506.96 14.56
 2 -6 1 23.94 2.05
 2 -6 2 228.91 7.43
 2 -6 3 329.18 10.05
 -2 6 -4 11.73 4.42
 -2 6 -4 14.27 1.98
 -2 6 -5 552.54 16.71
 -2 6 -5 524.29 15.22
 -2 6 -6 158.49 7.66
 -2 6 -6 153.13 6.1
 -2 6 -7 759.6 21.82
 -2 6 -7 742.89 21.1
 -2 6 -8 81.61 5
 -2 6 -9 8.62 2.29
 -2 6 -9 11.83 2.23
 -2 6 -10 234.36 8.78
 -2 6 -10 254.65 8.79
 -2 6 -11 67.26 4.45
 -2 6 -11 54.71 3.49
 -2 6 -12 46.37 3.84
 -2 6 -12 42.78 3.28
 -2 6 -13 278.82 10.07
 -2 6 -13 273.97 9.7
 -2 6 -14 -0.98 2.57
 -2 6 -14 2.39 2.26
 -2 6 -15 295.31 10.49
 -2 6 -16 45.63 3.73
 -2 6 -17 115.86 5.83
 -2 6 -18 113.08 5.87
 -2 6 -19 1.42 3.29
 -2 6 -20 57.48 5.2
 2 -5 -20 1.46 3.58
 2 -5 -19 201.27 9.15
 2 -5 -18 3.4 2.9
 2 -5 -17 129.51 6.89
 2 -5 -16 80.94 5.27
 2 -5 -15 0.68 2.38
 2 -5 -14 354.53 12.25
 2 -5 -13 174.59 7.36
 2 -5 -12 188.61 7.52
 2 -5 -11 615.9 18.36
 2 -5 -10 13.9 2.19
 2 -5 -9 458.91 14
 2 -5 -8 24.12 2.26
 2 -5 -7 199.4 7.01
 2 -5 -7 181.77 5.72
 -2 5 6 306.11 9.04
 2 -5 -6 282.04 9.03
 2 -5 -6 268.67 7.89
 -2 5 5 30.53 1.87
 2 -5 -5 35.04 2.22
 2 -5 -5 35.88 1.87
 -2 5 4 879.48 23.47
 2 -5 -4 849.71 23.2
 -2 5 3 397.53 11.2
 2 -5 -3 405.78 11.92
 -2 5 2 346.82 9.84
 2 -5 -2 343.66 10.27
 -2 5 1 423.37 11.73
 2 -5 -1 397.35 11.57
 -2 5 0 1.88 0.84
 2 -5 1 302.7 9.11
 2 -5 2 209.55 6.73
 2 -5 3 83.1 3.39
 -2 5 -4 700.49 19.77
 -2 5 -4 691.21 19.08
 -2 5 -5 64.85 4.98
 -2 5 -5 66.32 3.34
 -2 5 -6 650.03 18.78
 -2 5 -6 637.71 18.12
 -2 5 -7 437.65 13.54
 -2 5 -8 162.5 6.62
 -2 5 -9 233.52 8.5
 -2 5 -10 47.85 3.6
 -2 5 -10 38.97 2.67
 -2 5 -11 195.39 7.58
 -2 5 -11 183.27 6.87
 -2 5 -12 346.23 11.54
 -2 5 -12 310.7 10.36
 -2 5 -13 67.09 4.25
 -2 5 -13 64.94 3.82
 -2 5 -14 414.42 13.56
 -2 5 -14 383.64 12.51
 -2 5 -15 64.73 4.87
 -2 5 -15 55.95 3.75
 -2 5 -16 273.94 10.62
 -2 5 -16 242.45 9.03
 -2 5 -17 134.31 6.87
 -2 5 -17 113.45 5.62
 -2 5 -18 27.65 3.22
 -2 5 -19 101.66 5.56
 -2 5 -20 28.17 4.18
 -2 5 -21 79.37 5.57
 2 -4 -21 15.51 4.25
 2 -4 -20 353.29 13.46
 2 -4 -19 4.03 3.36
 2 -4 -18 132.67 7.07
 2 -4 -17 52.76 4.7
 2 -4 -16 24.79 3.48
 2 -4 -15 286.15 10.52
 2 -4 -14 32.14 3.29
 2 -4 -13 254.73 9.38
 2 -4 -12 187.17 7.4
 2 -4 -11 29.05 2.82
 2 -4 -10 259.38 8.92
 2 -4 -9 14.28 1.82
 2 -4 -9 15.62 1.97
 2 -4 -8 420.75 12.66
 2 -4 -8 373.2 10.93
 2 -4 -7 463.9 13.57
 2 -4 -7 447.21 12.71
 2 -4 -6 29.12 2.06
 2 -4 -6 22.5 1.65
 -2 4 5 1395.31 36.01
 2 -4 -5 1416.28 37.21
 -2 4 4 291.54 8.27
 2 -4 -4 287.57 8.73
 2 -4 -4 272.92 7.99
 -2 4 3 374.4 10.38
 2 -4 -3 356.29 10.4
 2 -4 -3 328.16 9.34
 -2 4 2 487.86 13.07
 2 -4 -2 451.16 12.73
 -2 4 1 53.29 1.99
 2 -4 -1 54.27 2.4
 2 -4 0 502.4 13.95
 2 -4 1 193.22 6.09
 2 -4 2 552.06 15.23
 -2 4 -3 843.54 22.91
 -2 4 -3 836.62 22.43
 -2 4 -4 6.23 2.77
 -2 4 -4 9.97 1.36
 -2 4 -5 1127.47 30.21
 -2 4 -5 1095.46 29.29
 -2 4 -6 180.7 6.76
 -2 4 -7 527.85 15.59
 -2 4 -8 397.97 12.45
 -2 4 -10 199.44 7.43
 -2 4 -10 214.72 7.43
 -2 4 -11 223.33 8.13
 -2 4 -11 226.15 7.82
 -2 4 -12 173.27 6.87
 -2 4 -12 161.88 6.18
 -2 4 -13 479.77 15.1
 -2 4 -13 434.12 13.5
 -2 4 -14 8.17 3.24
 -2 4 -14 0.81 2.02
 -2 4 -15 454.85 14.96
 -2 4 -15 435.13 13.84
 -2 4 -16 103.53 5.65
 -2 4 -16 93.84 4.71
 -2 4 -17 92.32 5.28
 -2 4 -17 88.12 4.77
 -2 4 -18 123.05 6.29
 -2 4 -18 105.84 5.34
 -2 4 -19 -2.45 2.83
 -2 4 -19 -0.1 3.09
 -2 4 -20 72.89 4.93
 -2 4 -21 64.98 5.09
 2 -3 -21 120.74 7.22
 2 -3 -20 3.84 3.71
 2 -3 -19 245.38 10.07
 2 -3 -18 39.61 4.09
 2 -3 -17 47.51 3.77
 2 -3 -16 345.08 11.77
 2 -3 -15 8.77 2.35
 2 -3 -14 610 18.18
 2 -3 -13 158.57 6.37
 2 -3 -12 238.61 8.39
 2 -3 -12 217.03 7.34
 2 -3 -11 483.56 14.48
 2 -3 -11 430.17 12.66
 2 -3 -10 12.57 1.8
 2 -3 -10 19.13 1.95
 2 -3 -9 601.61 17.16
 2 -3 -9 540.44 15.14
 2 -3 -8 134.41 5.16
 2 -3 -8 123.27 4.42
 2 -3 -7 20.27 1.76
 2 -3 -7 20.21 1.56
 2 -3 -6 1564.92 40.77
 2 -3 -6 1413.57 36.8
 2 -3 -5 12.85 1.29
 2 -3 -5 11.29 1.22
 2 -3 -4 923.26 24.47
 2 -3 -4 1006.19 26.49
 -2 3 3 245.14 6.7
 2 -3 -3 229.42 6.92
 2 -3 -3 257.35 7.59
 -2 3 2 310.56 8.32
 2 -3 -2 303.55 8.69
 -2 3 1 369.33 9.71
 2 -3 -1 352.74 9.95
 2 -3 -1 365.82 10.21
 2 -3 0 32.23 1.6
 2 -3 1 963.08 25.28
 2 -3 2 642.44 17.3
 -2 3 -3 2.17 1.95
 -2 3 -3 2.05 0.85
 -2 3 -4 799.04 21.67
 -2 3 -4 785.47 21.22
 -2 3 -5 498.65 14.38
 -2 3 -6 1002.95 27.21
 -2 3 -7 330.65 10.45
 -2 3 -8 306.6 9.95
 -2 3 -9 544.02 16.03
 -2 3 -10 3.52 1.75
 -2 3 -10 3.87 1.35
 -2 3 -11 174.84 6.73
 -2 3 -12 466.71 14.6
 -2 3 -12 455.53 13.7
 -2 3 -13 62.47 4.8
 -2 3 -13 65.29 3.5
 -2 3 -14 505.17 15.87
 -2 3 -14 488.64 14.85
 -2 3 -15 51.82 3.85
 -2 3 -15 50.04 3.19
 -2 3 -16 213.08 8.41
 -2 3 -16 220.7 8.11
 -2 3 -17 162.36 7.16
 -2 3 -17 134.14 5.81
 -2 3 -18 0.09 2.23
 -2 3 -18 1.85 2.35
 -2 3 -19 134.03 6.68
 -2 3 -19 120.28 6.08
 -2 3 -20 32.94 4.57
 -2 3 -20 33.39 4.4
 2 -2 -20 198.92 8.36
 2 -2 -19 5.91 3.21
 2 -2 -18 117.12 5.82
 2 -2 -17 180.84 7.29
 2 -2 -16 10.53 2.69
 2 -2 -15 382.92 12.16
 2 -2 -14 6.99 1.73
 2 -2 -14 9.88 2.15
 2 -2 -13 471.2 14.11
 2 -2 -13 421.74 12.56
 2 -2 -12 357.72 11.05
 2 -2 -12 338.56 10.29
 2 -2 -11 134.96 5.12
 2 -2 -11 124.3 4.59
 2 -2 -10 697.72 19.37
 2 -2 -10 620.68 17.19
 2 -2 -9 99.48 4.01
 2 -2 -9 91.69 3.5
 2 -2 -8 290.67 8.86
 2 -2 -8 249.02 7.57
 2 -2 -7 329.61 9.73
 2 -2 -7 277.51 8.26
 2 -2 -6 83.85 3.26
 2 -2 -6 77.63 3.13
 2 -2 -5 1854.47 47.62
 2 -2 -5 1763.36 45.33
 2 -2 -4 202.91 6.1
 2 -2 -4 197.19 6.03
 2 -2 -3 926.37 24.18
 2 -2 -3 903.27 23.77
 2 -2 -2 779.82 20.45
 2 -2 -2 789.19 20.88
 2 -2 -1 6.41 0.74
 2 -2 -1 6.18 0.76
 2 -2 0 1506.68 38.63
 2 -2 0 1468.55 37.77
 2 -2 1 109.93 3.6
 -2 2 -2 734.43 19.58
 -2 2 -2 750.96 19.9
 -2 2 -3 1125.67 29.53
 -2 2 -3 1126.02 29.49
 -2 2 -4 24 2.13
 -2 2 -5 1421.37 37.39
 -2 2 -6 2.7 1.59
 -2 2 -7 136.35 5.23
 -2 2 -8 239.96 8.02
 -2 2 -9 15.51 1.87
 -2 2 -10 343.8 11.05
 -2 2 -10 338.1 10.27
 -2 2 -11 531.97 16.09
 -2 2 -11 545.97 15.66
 -2 2 -12 159.7 6.63
 -2 2 -12 146.23 5.45
 -2 2 -13 579.29 17.48
 -2 2 -13 561.2 16.32
 -2 2 -14 2.44 1.87
 -2 2 -14 -3.25 1.48
 -2 2 -15 330.98 11.37
 -2 2 -15 290 9.61
 -2 2 -16 113.24 5.69
 -2 2 -16 85.06 4.18
 -2 2 -17 48.4 3.9
 -2 2 -17 31.81 3.12
 -2 2 -18 248.54 9.6
 -2 2 -18 198.11 7.74
 -2 2 -19 19.99 3.94
 -2 2 -20 211.14 8.96
 -2 2 -21 89.47 5.62
 -2 2 -22 29.57 4.58
 2 -1 -19 139.61 6.29
 2 -1 -18 116.01 5.53
 2 -1 -17 92.98 4.55
 2 -1 -16 404.22 12.67
 2 -1 -16 377.87 11.97
 2 -1 -15 63.22 3.49
 2 -1 -15 47.71 3.22
 2 -1 -14 586.68 17.03
 2 -1 -14 542.78 15.92
 2 -1 -13 224.52 7.56
 2 -1 -13 194.21 6.81
 2 -1 -12 129.25 4.88
 2 -1 -12 126.55 4.9
 2 -1 -11 480.59 13.82
 2 -1 -11 457.82 13.32
 2 -1 -10 -0.31 0.99
 2 -1 -10 -2.4 1.03
 2 -1 -9 247.17 7.57
 2 -1 -9 244.28 7.61
 2 -1 -8 192.22 6.05
 2 -1 -8 169.54 5.53
 2 -1 -7 5.61 1
 2 -1 -7 3.41 0.96
 2 -1 -6 1548.99 39.84
 2 -1 -6 1416.07 36.68
 2 -1 -5 5.41 0.81
 2 -1 -5 6.48 0.88
 2 -1 -4 2108.7 53.58
 2 -1 -4 2007.71 51.3
 2 -1 -3 184.45 5.32
 2 -1 -3 163.11 5.03
 2 -1 -2 131.93 3.93
 2 -1 -2 128.3 4.11
 2 -1 -1 256.85 7.38
 2 -1 -1 247.27 6.38
 2 -1 0 391.13 10.5
 2 -1 0 402.67 11.02
 2 -1 0 371.62 9.61
 -2 1 -1 471.48 12.79
 -2 1 -1 468.65 12.61
 2 -1 1 470.51 12.69
 -2 1 -2 395.87 11.07
 2 -1 2 417.82 11.33
 -2 1 -3 72.36 3.01
 -2 1 -4 485.21 13.68
 -2 1 -5 335.58 10.02
 -2 1 -6 642.07 17.87
 -2 1 -7 576.82 16.37
 -2 1 -8 0.81 1.24
 -2 1 -9 1107.7 30.07
 -2 1 -10 311.55 10.22
 -2 1 -10 305.09 9.22
 -2 1 -11 530.67 15.82
 -2 1 -11 506.4 14.43
 -2 1 -12 401.89 12.7
 -2 1 -12 408.62 12.12
 -2 1 -13 2.04 1.93
 -2 1 -13 6.43 1.94
 -2 1 -14 439.59 13.96
 -2 1 -14 427.17 12.84
 -2 1 -15 15.49 2.65
 -2 1 -15 11.51 2.21
 -2 1 -16 110.71 5.51
 -2 1 -16 89.84 4.21
 -2 1 -17 171.77 7.34
 -2 1 -18 0.25 2.7
 -2 1 -19 273.35 10.42
 -2 1 -20 89.98 5.73
 -2 1 -21 80.51 5.8
 -2 1 -22 125.82 7.07
 2 0 -18 90.8 4.75
 2 0 -17 308.69 10.16
 2 0 -17 269.79 9.51
 2 0 -16 22.89 2.29
 2 0 -16 15.51 2.42
 2 0 -15 598.49 17.27
 2 0 -15 587.47 17.3
 2 0 -14 128.95 4.96
 2 0 -14 117.25 4.85
 2 0 -13 230.95 7.54
 2 0 -13 234.87 8
 2 0 -12 341.51 10.24
 2 0 -12 314.21 9.9
 2 0 -11 6.38 1.45
 2 0 -11 6.68 1.8
 2 0 -10 754.51 20.33
 2 0 -10 676.6 18.79
 2 0 -9 224.54 6.8
 2 0 -9 225.98 7.17
 2 0 -8 370.85 10.37
 2 0 -8 365.35 10.65
 2 0 -7 1175.37 30.38
 2 0 -7 1085.54 28.61
 2 0 -6 22.97 1.26
 2 0 -6 21.44 1.4
 2 0 -5 798.83 20.68
 2 0 -5 783.46 20.78
 2 0 -4 788.55 20.29
 2 0 -4 781.16 20.61
 2 0 -3 313.5 8.31
 2 0 -3 281.66 7.98
 2 0 -2 560.78 14.47
 2 0 -2 523.28 13.99
 -2 0 1 523.79 13.66
 -2 0 1 531.51 13.79
 2 0 -1 549.49 14.6
 2 0 -1 578.12 14.96
 -2 0 0 2638.82 66.7
 -2 0 0 2643 66.8
 2 0 0 2926.11 74.04
 2 0 1 519.65 13.84
 2 0 1 514.22 13.66
 2 0 2 501.2 13.34
 2 0 2 491.77 13.22
 -2 0 -3 1535.99 39.72
 2 0 3 1623.58 41.69
 -2 0 -4 0.36 0.9
 -2 0 -5 913 24.4
 -2 0 -6 149.86 5.49
 -2 0 -7 223.99 7.42
 -2 0 -8 778.48 21.52
 -2 0 -9 70.96 3.58
 -2 0 -10 516.64 15.27
 -2 0 -10 478.82 13.39
 -2 0 -11 375.3 11.85
 -2 0 -11 360.26 10.52
 -2 0 -12 132.96 5.6
 -2 0 -12 123.31 4.54
 -2 0 -13 228.66 8.32
 -2 0 -13 208.4 6.87
 -2 0 -14 7.72 2.59
 -2 0 -14 5.49 1.54
 -2 0 -15 375.09 12.49
 -2 0 -16 194.37 7.84
 -2 0 -17 19.83 3.04
 -2 0 -18 403.84 13.78
 -2 0 -19 97.77 5.73
 -2 0 -20 176.97 8.01
 -2 0 -21 72.28 5.53
 -2 0 -22 -0.54 4.21
 2 1 -20 2.47 3.04
 2 1 -19 97.56 5.22
 2 1 -18 219.19 8.28
 2 1 -17 69.68 4.04
 2 1 -16 417.56 13.32
 2 1 -15 4.58 1.82
 2 1 -14 264.08 8.38
 2 1 -14 232.36 8.12
 2 1 -13 164.46 5.65
 2 1 -13 154.81 5.97
 2 1 -12 26.72 1.99
 2 1 -12 25.38 2.2
 2 1 -11 635.5 17.32
 2 1 -11 633.64 17.99
 2 1 -10 11.95 1.27
 2 1 -10 18.42 1.91
 2 1 -9 806.13 21.25
 2 1 -9 794.62 21.73
 2 1 -8 564.78 15.03
 2 1 -8 568.66 15.89
 2 1 -7 225.43 6.35
 2 1 -7 205.65 6.54
 2 1 -6 1230.51 31.37
 2 1 -6 1222.62 32.01
 2 1 -5 41.82 1.52
 2 1 -5 40.54 1.94
 2 1 -4 698.35 17.75
 2 1 -4 677.27 18.08
 2 1 -3 492.59 12.51
 2 1 -3 511.08 13.8
 -2 -1 2 170.6 4.59
 2 1 -2 195.17 5.73
 2 1 -1 584.45 15.43
 2 1 -1 631.15 16.6
 -2 -1 0 258.13 7.05
 2 1 0 254.27 7.12
 2 1 0 276.46 7.75
 -2 -1 -1 1317.66 33.73
 2 1 1 1381.76 35.31
 2 1 1 1355.48 34.93
 -2 -1 -2 771.8 20.27
 2 1 2 842.55 21.81
 2 1 2 824.67 21.84
 -2 -1 -3 167.14 5.27
 2 1 3 179 5.1
 2 1 3 188.1 5.98
 -2 -1 -4 705.58 18.96
 2 1 4 694.76 18.86
 -2 -1 -5 83.11 3.33
 2 1 5 85.33 3.4
 -2 -1 -6 377.81 11.05
 2 1 6 389.77 11.44
 -2 -1 -7 753.91 20.71
 -2 -1 -8 -0.73 1.04
 -2 -1 -9 811.84 22.54
 -2 -1 -9 875.55 22.99
 -2 -1 -10 426.73 13.02
 -2 -1 -10 410.94 11.45
 -2 -1 -11 294.51 9.77
 -2 -1 -11 295.68 8.66
 -2 -1 -12 150.25 6.09
 -2 -1 -12 143.37 4.87
 -2 -1 -13 3.08 1.86
 -2 -1 -14 417.91 13.49
 -2 -1 -15 27.22 3.29
 -2 -1 -16 154.82 6.81
 -2 -1 -17 400.76 13.59
 -2 -1 -18 3.74 2.82
 -2 -1 -19 163.6 7.68
 -2 -1 -20 68.54 5.31
 -2 -1 -21 50.03 4.95
 2 2 -22 131.49 7.06
 2 2 -21 1.04 2.94
 2 2 -20 139.98 6.65
 2 2 -19 39.81 3.81
 2 2 -18 143.4 6.41
 2 2 -17 294.61 10.34
 2 2 -16 31.6 2.9
 2 2 -15 429.72 13.59
 2 2 -14 83.33 4.16
 2 2 -13 80.31 3.96
 2 2 -12 490.14 13.67
 2 2 -12 480.17 14.38
 2 2 -11 30.14 1.71
 2 2 -11 27.22 2.21
 2 2 -10 580.2 15.58
 2 2 -10 561.9 16.16
 2 2 -9 320.48 8.88
 2 2 -9 317.5 9.78
 2 2 -8 248.67 6.91
 2 2 -8 257.34 8.1
 2 2 -7 596.8 15.48
 2 2 -7 567.05 15.83
 2 2 -6 46.44 1.51
 2 2 -6 46.98 2.25
 2 2 -5 690.65 17.45
 2 2 -5 716.98 19.33
 2 2 -4 298.1 8.63
 2 2 -3 177.65 5.46
 -2 -2 2 1256.79 31.61
 2 2 -2 1329.2 34.25
 -2 -2 1 95.32 2.75
 2 2 -1 93 3.06
 2 2 -1 89.56 3.17
 -2 -2 0 540.99 14.11
 2 2 0 521.7 13.8
 2 2 0 496.15 13.57
 -2 -2 -1 231.14 6.53
 2 2 1 245.44 6.83
 2 2 1 218.89 6.67
 -2 -2 -2 218.95 6.39
 2 2 2 219.76 6.12
 2 2 2 219.23 6.77
 -2 -2 -3 753.93 20.02
 2 2 3 807.3 20.79
 2 2 3 767.63 20.84
 -2 -2 -4 7.96 1.12
 2 2 4 4.13 1.13
 -2 -2 -5 393.43 11.32
 2 2 5 429.72 12.58
 -2 -2 -6 277.24 8.56
 2 2 6 273.63 8.7
 -2 -2 -7 38.48 2.29
 -2 -2 -8 648.11 18.38
 -2 -2 -8 620.81 16.23
 -2 -2 -9 48.04 2.92
 -2 -2 -9 35.19 1.59
 -2 -2 -10 444.83 13.55
 -2 -2 -11 278.3 9.45
 -2 -2 -12 72.24 3.99
 -2 -2 -13 190.86 7.39
 -2 -2 -14 50.92 3.7
 -2 -2 -15 170.23 7.15
 -2 -2 -16 306.32 11.04
 -2 -2 -17 6.24 3.22
 -2 -2 -18 241.03 9.6
 -2 -2 -19 69.2 4.88
 -2 -2 -20 96.54 5.82
 -2 -2 -21 50.53 4.99
 2 3 -22 7.14 3.94
 2 3 -21 110.51 6.24
 2 3 -20 19.17 3.3
 2 3 -19 130.85 6.21
 2 3 -18 69.2 4.44
 2 3 -17 75.1 4.47
 2 3 -16 446.24 14.29
 2 3 -15 2.35 1.93
 2 3 -14 151.62 6.15
 2 3 -12 2.16 1.73
 2 3 -11 457.16 13.79
 2 3 -10 60.37 3.14
 2 3 -9 573.06 16.43
 2 3 -8 422.13 11.14
 2 3 -8 420.19 12.4
 2 3 -7 182.57 4.98
 2 3 -7 187.12 6.25
 2 3 -6 687.19 18.85
 2 3 -5 109.33 3.99
 2 3 -4 298.35 8.77
 -2 -3 3 549.47 13.99
 2 3 -3 594.6 16.11
 -2 -3 2 105.67 3.02
 2 3 -2 111.03 3.72
 -2 -3 1 630.12 16.35
 2 3 -1 685.56 18.12
 2 3 -1 662.3 18.01
 -2 -3 0 78.6 2.6
 2 3 0 77.74 2.64
 -2 -3 -1 197.53 5.78
 2 3 1 204.78 5.79
 2 3 1 198.8 6.38
 -2 -3 -2 585.3 15.73
 2 3 2 569.69 14.88
 2 3 2 549.52 15.44
 -2 -3 -3 26.42 1.59
 2 3 3 27.22 1.18
 2 3 3 25.17 1.81
 -2 -3 -4 910.82 24.27
 2 3 4 929.05 23.6
 2 3 4 901.54 24.66
 -2 -3 -5 536.22 15.05
 2 3 5 551.86 16.01
 -2 -3 -6 136.48 4.98
 2 3 6 148.33 5.67
 -2 -3 -7 767.08 21.23
 2 3 7 752.44 21.27
 -2 -3 -8 36.22 2.44
 -2 -3 -9 636.49 18.35
 2 3 9 652.94 19.03
 -2 -3 -10 128.67 5.34
 -2 -3 -11 176.75 6.78
 -2 -3 -12 304.87 10.4
 -2 -3 -13 0.85 2.2
 -2 -3 -14 218.07 8.38
 -2 -3 -15 155.53 6.96
 -2 -3 -16 99.06 5.42
 -2 -3 -17 346.1 12.42
 -2 -3 -19 154.79 7.65
 -2 -3 -20 59.66 5.3
 2 4 -21 18.96 4.38
 2 4 -20 97.93 5.6
 2 4 -19 76.22 4.98
 2 4 -18 137.21 6.48
 2 4 -17 157.37 6.9
 2 4 -16 -2.24 2.21
 2 4 -15 397.66 13.11
 2 4 -14 146.62 6.22
 2 4 -13 2.63 1.82
 2 4 -12 258.89 8.92
 2 4 -11 32.53 2.66
 2 4 -10 335.76 10.69
 2 4 -9 132.45 5.14
 2 4 -8 229.51 7.62
 2 4 -7 708.79 19.73
 2 4 -6 54.81 2.62
 2 4 -5 405.28 10.61
 2 4 -5 425.12 12.26
 2 4 -4 497.36 13.17
 2 4 -4 480.16 12.49
 -2 -4 3 1.26 0.68
 2 4 -3 6.43 1.2
 -2 -4 2 1154.87 29.55
 2 4 -2 1149.46 30.03
 2 4 -2 1150.59 30.6
 -2 -4 1 2.75 0.89
 2 4 -1 1.19 0.9
 2 4 -1 5.01 1.1
 -2 -4 0 630.06 16.76
 2 4 0 688.39 18.17
 2 4 0 654.25 18.18
 -2 -4 -1 266.93 7.74
 2 4 1 284.09 7.87
 2 4 1 264.05 8.37
 -2 -4 -2 125.81 4.24
 2 4 2 132.88 3.91
 2 4 2 138.77 5.14
 -2 -4 -3 796.74 21.41
 2 4 3 783.65 20.14
 2 4 3 784.31 21.79
 -2 -4 -4 63.15 2.85
 2 4 4 75.88 2.19
 2 4 4 70.91 3.57
 -2 -4 -5 476.17 13.7
 2 4 5 489.62 14.8
 -2 -4 -6 384.9 11.56
 2 4 6 420.71 13.09
 -2 -4 -7 36.59 2.45
 2 4 7 44.58 2.94
 -2 -4 -8 414.7 12.67
 2 4 8 407.42 12.88
 -2 -4 -9 42.19 2.9
 2 4 9 40.51 2.96
 -2 -4 -10 356.97 11.56
 2 4 10 362.71 11.9
 -2 -4 -11 157.05 6.47
 -2 -4 -12 2.4 2.15
 -2 -4 -13 323.31 11.17
 -2 -4 -14 66.92 4.27
 -2 -4 -15 77.17 4.82
 -2 -4 -16 312.25 11.44
 -2 -4 -17 29.7 3.78
 -2 -4 -18 171.72 7.96
 -2 -4 -19 21.35 4.34
 2 5 -20 41.06 4.63
 2 5 -19 93.81 5.75
 2 5 -18 62.89 4.4
 2 5 -17 26.97 3.13
 2 5 -16 192.19 7.78
 2 5 -15 22.65 3.15
 2 5 -13 404.26 13.09
 2 5 -11 479.37 14.69
 2 5 -10 103.45 4.54
 2 5 -9 345.29 10.94
 2 5 -8 325.07 10.28
 2 5 -7 17.5 1.95
 2 5 -6 499.18 14.43
 2 5 -5 279.96 8.71
 2 5 -4 320 9.59
 -2 -5 3 338.98 9.27
 2 5 -3 374.17 10.83
 -2 -5 2 -1.48 0.7
 2 5 -2 1.91 1.12
 2 5 -2 -1 1.17
 -2 -5 1 979.56 25.58
 2 5 -1 960.41 25.29
 2 5 -1 936.55 25.59
 -2 -5 0 24.82 1.61
 2 5 0 21.37 1.38
 2 5 0 23.74 1.91
 -2 -5 -1 223.64 6.97
 2 5 1 250.83 7.15
 2 5 1 231.16 7.75
 -2 -5 -2 343.55 10.16
 2 5 2 340.52 9.24
 2 5 2 319.85 10.17
 -2 -5 -3 84.31 3.56
 2 5 3 82.65 3.79
 -2 -5 -4 384.35 11.39
 2 5 4 389.22 12.2
 -2 -5 -5 388.02 11.65
 2 5 5 396.61 12.72
 -2 -5 -6 57.93 2.99
 2 5 6 74.75 4.19
 -2 -5 -7 526.61 15.57
 2 5 7 541.58 16.56
 -2 -5 -8 -0.39 1.53
 2 5 8 7.28 1.98
 -2 -5 -9 398.06 12.61
 2 5 9 387.58 12.75
 -2 -5 -10 91.44 4.52
 2 5 10 86.98 4.56
 -2 -5 -11 53.49 3.66
 2 5 11 51.92 3.46
 -2 -5 -12 304.04 10.68
 -2 -5 -13 17.68 3.51
 -2 -5 -14 214.03 8.63
 -2 -5 -15 112.95 5.9
 -2 -5 -16 52.91 4.43
 -2 -5 -17 118.03 6.36
 -2 -5 -18 -1.92 3.02
 2 6 -19 43.73 4.83
 2 6 -18 40.75 4.06
 2 6 -17 55.46 4.24
 2 6 -16 1.34 2.45
 2 6 -15 134.7 6.26
 2 6 -14 193.03 7.77
 2 6 -12 329.27 11.12
 2 6 -11 27.13 2.72
 2 6 -10 309.29 10.3
 2 6 -9 47.19 3.1
 2 6 -8 53.15 3.07
 2 6 -7 244.74 8.19
 2 6 -6 6.86 1.84
 2 6 -5 290.71 9.11
 2 6 -4 466.93 13.49
 2 6 -3 26.85 1.99
 2 6 -3 26.54 2.15
 2 6 -2 652.01 17.88
 2 6 -2 603.96 17.55
 -2 -6 1 21.21 1.68
 2 6 -1 26.08 1.84
 2 6 -1 25.01 2.15
 -2 -6 0 196.62 6.22
 2 6 0 206.78 6.28
 2 6 0 201.76 7.18
 -2 -6 -1 143.88 5.04
 2 6 1 128.76 5.28
 -2 -6 -2 5.89 1.63
 2 6 2 6.32 1.82
 -2 -6 -3 413.12 12.39
 2 6 3 376.1 12
 -2 -6 -4 170.53 6.36
 2 6 4 169.38 6.63
 -2 -6 -5 499.99 14.85
 2 6 5 527.89 16.39
 -2 -6 -6 218.57 7.71
 2 6 6 218.64 8.67
 -2 -6 -7 65.77 3.63
 2 6 7 83.02 4.82
 -2 -6 -8 210.25 7.67
 2 6 8 216.95 8.38
 -2 -6 -9 36.52 2.91
 -2 -6 -10 80.29 4.37
 2 6 10 91.57 4.91
 -2 -6 -11 228.48 8.73
 2 6 11 239.29 9.19
 -2 -6 -12 12.92 2.78
 2 6 12 13.31 2.82
 -2 -6 -13 238.78 9.24
 -2 -6 -14 51 4.7
 -2 -6 -15 90.67 5.7
 -2 -6 -16 94.47 5.87
 -2 -6 -17 6.68 3.34
 2 7 -18 42.18 4.51
 2 7 -17 10.25 3.54
 2 7 -16 111.91 5.85
 2 7 -15 95.53 5.33
 2 7 -14 83.33 4.84
 2 7 -13 377.5 12.69
 2 7 -12 6.83 2.54
 2 7 -11 170.51 6.78
 2 7 -10 28.23 2.78
 2 7 -9 47.21 3.19
 2 7 -8 75.39 3.92
 2 7 -7 23.62 2.59
 2 7 -6 359.85 11.2
 2 7 -5 263.76 8.57
 2 7 -4 182.77 6.31
 2 7 -4 199.24 7.42
 2 7 -3 504.82 14.46
 2 7 -3 454.21 14.1
 2 7 -2 0.46 1.55
 2 7 -2 -2.67 1.23
 2 7 0 146.51 6.07
 -2 -7 -1 53.01 2.86
 2 7 1 50.55 3.26
 -2 -7 -2 150.32 5.51
 2 7 2 156.39 6.31
 -2 -7 -3 27.18 2.33
 2 7 3 31.38 2.87
 -2 -7 -4 365.64 11.52
 2 7 4 330.08 11.17
 -2 -7 -5 166.22 6.56
 2 7 5 171.12 7.34
 -2 -7 -6 37.84 3.47
 2 7 6 47.52 4.14
 -2 -7 -7 316.03 10.95
 2 7 7 347.16 12.29
 -2 -7 -8 15.01 3.04
 2 7 8 14.58 2.99
 -2 -7 -9 138.21 6.65
 2 7 9 136.55 6.39
 -2 -7 -10 137.92 6.56
 2 7 10 120.15 6.01
 -2 -7 -11 0.68 2.57
 2 7 11 17.82 2.91
 -2 -7 -12 183.66 8.06
 2 7 12 199 8.32
 -2 -7 -13 20.79 4.01
 -2 -7 -14 124.38 6.83
 -2 -7 -15 113.67 6.89
 -2 -7 -16 61.07 5.56
 2 8 -16 8.07 3.4
 2 8 -15 94.23 5.59
 2 8 -14 172.97 7.59
 2 8 -13 25.85 3.36
 2 8 -12 186.69 7.57
 2 8 -11 14.87 3.34
 2 8 -10 106.44 5.11
 2 8 -9 128.6 5.62
 2 8 -8 4.15 2.36
 2 8 -7 369.19 11.75
 2 8 -6 53.56 3.42
 2 8 -5 219.72 7.54
 2 8 -5 212 8.04
 2 8 -4 198.47 6.86
 2 8 -4 176.34 7.13
 2 8 -3 20.09 2.36
 2 8 -2 246.78 8.97
 2 8 -1 43.16 3.14
 2 8 0 71.82 4.07
 2 8 1 237.47 8.76
 2 8 2 -1.87 1.94
 -2 -8 -3 243.97 8.34
 2 8 3 241.04 8.97
 -2 -8 -4 113.01 5.03
 2 8 4 106.22 5.28
 -2 -8 -5 302.9 10.24
 2 8 5 293.63 10.99
 -2 -8 -6 188.6 7.53
 2 8 6 222.46 9.49
 -2 -8 -7 3.84 2.84
 2 8 7 10.36 2.97
 -2 -8 -8 128.25 6.25
 2 8 8 139.93 6.79
 -2 -8 -9 59.8 4.78
 2 8 9 58.32 4.38
 -2 -8 -10 12.77 3.11
 2 8 10 17.66 3.41
 -2 -8 -11 105.96 6.38
 2 8 11 116.27 6.19
 -2 -8 -12 14.04 3.67
 2 8 12 -3.04 2.9
 -2 -8 -13 119.54 7.48
 -2 -8 -14 63.35 6.25
 -2 -8 -15 73.04 6.84
 2 9 -15 57.72 5.06
 2 9 -14 41.49 4.11
 2 9 -13 182.08 7.87
 2 9 -12 7.43 3.36
 2 9 -11 139.8 6.4
 2 9 -10 15.95 3.3
 2 9 -9 4.55 2.75
 2 9 -8 109.68 5.18
 2 9 -7 22.34 3.24
 2 9 -7 16.85 3.17
 2 9 -6 192.96 7.23
 2 9 -6 180.27 7.49
 2 9 -4 85.16 4.75
 2 9 -1 101.95 5.15
 2 9 1 -4.49 2.05
 2 9 2 163.47 6.96
 2 9 3 13.34 3.55
 2 9 4 175.31 7.56
 2 9 5 100.87 6.07
 -2 -9 -6 63.83 4.08
 2 9 6 50.49 4.97
 -2 -9 -7 152.79 6.87
 2 9 7 158.83 7.91
 -2 -9 -8 9.74 3.06
 2 9 8 9.66 3.1
 -2 -9 -9 52.47 4.47
 2 9 9 41.87 4.52
 -2 -9 -10 92.54 6.27
 2 9 10 104.61 6.21
 -2 -9 -11 0.04 3.6
 2 9 11 5.95 4.3
 -2 -9 -12 130.87 7.35
 2 9 12 120.73 6.71
 -2 -9 -13 18.2 5.29
 2 9 13 -0.76 3.42
 2 10 -13 6.39 4.21
 2 10 -12 137.88 6.61
 2 10 -11 15.71 3.78
 2 10 -10 19.14 4.16
 2 10 -9 64.67 4.8
 2 10 -9 65.22 4.9
 2 10 -8 0.47 3.03
 2 10 -7 131.88 6.43
 2 10 -6 26.77 3.29
 2 10 -5 147.14 6.64
 2 10 -3 -1.51 2.51
 2 10 -2 87.96 5.22
 2 10 -1 57.7 4.53
 2 10 0 18.49 3.22
 2 10 1 133.92 6.56
 2 10 3 268.84 10.36
 2 10 4 8.74 4.14
 2 10 5 65.98 5.45
 2 10 6 59.9 5.36
 2 10 7 6.78 3.54
 2 10 8 39.31 4.7
 2 10 9 124.45 6.89
 -2 -10 -10 18.5 4.81
 2 10 10 24.84 4.94
 -2 -10 -11 117.52 7.22
 2 11 -9 3.81 3.58
 2 11 -8 147.72 7.59
 2 11 -7 11.27 4.03
 2 11 -6 147.12 7.22
 2 11 -5 34.13 4.09
 2 11 -4 22.06 3.85
 2 11 -3 53.08 4.5
 2 11 -2 1.32 3.46
 2 11 -1 23.34 3.97
 2 11 0 71.21 5.09
 2 11 2 141.85 7.24
 2 11 3 -3.48 3.18
 2 11 4 85.3 7.03
 2 11 5 36.85 5.05
 2 11 6 6.73 4.41
 2 11 7 101.11 6.86
 2 12 -2 62.25 5.6
 2 12 -1 40.25 4.86
 2 12 0 18.38 4.71
 3 -12 -6 84.47 5.75
 3 -12 -5 -0.35 2.96
 3 -12 -4 118.95 6.47
 3 -12 -3 17.85 3.69
 3 -12 -2 67.1 4.72
 3 -12 -1 29.45 4.56
 3 -12 0 7.75 4.06
 3 -12 1 40.89 3.84
 -3 12 -9 51.53 5.14
 3 -11 -9 5.77 3.89
 3 -11 -8 72.39 5.09
 3 -11 -7 64.85 4.91
 3 -11 -6 31.53 4.22
 3 -11 -5 156.1 7.09
 3 -11 -4 -0.1 3.05
 3 -11 -3 53.56 4.17
 3 -11 -2 14.64 3.11
 3 -11 -1 5.68 2.9
 3 -11 0 120.42 5.82
 3 -11 1 33.81 3.52
 3 -11 2 203.27 8.1
 3 -11 3 117.16 5.68
 -3 11 -4 68.1 12.46
 -3 11 -4 70.1 4.88
 -3 11 -5 107.77 11.77
 -3 11 -5 103.43 5.73
 -3 11 -6 5.59 3.5
 -3 11 -7 23.24 3.95
 -3 11 -8 87.65 5.44
 -3 11 -9 0 3.15
 -3 11 -10 122.5 6.3
 -3 11 -11 40.77 4.53
 -3 11 -12 113.9 6.6
 3 -10 -11 36.13 4.66
 3 -10 -10 1.01 3.38
 3 -10 -9 135.67 6.71
 3 -10 -8 51.98 4.14
 3 -10 -7 100.88 5.44
 3 -10 -6 147.79 6.65
 3 -10 -5 26.47 3.55
 3 -10 -4 131.4 6.12
 3 -10 -3 15.6 2.96
 3 -10 -2 41.39 3.56
 3 -10 -1 127.1 6.14
 3 -10 0 30.64 3.16
 3 -10 1 294.95 10.31
 3 -10 2 51.06 3.57
 3 -10 3 66.49 4.08
 -3 10 -4 157.37 10.69
 -3 10 -4 155.64 6.74
 -3 10 -5 2.84 6.2
 -3 10 -5 7.01 2.51
 -3 10 -6 84.19 9.55
 -3 10 -6 96.91 5.03
 -3 10 -6 78.67 5
 -3 10 -7 53.84 10
 -3 10 -7 50.04 4
 -3 10 -7 63 5.38
 -3 10 -8 16.27 3.26
 -3 10 -9 148.82 6.82
 -3 10 -10 12.57 3.44
 -3 10 -11 127.2 6.3
 -3 10 -12 58.95 4.76
 -3 10 -13 38.17 4.67
 -3 10 -14 70.1 5.4
 3 -9 -14 6.06 3.32
 3 -9 -13 107.03 6.02
 3 -9 -12 56.24 4.78
 3 -9 -11 -4.66 2.31
 3 -9 -10 190.16 8.05
 3 -9 -9 16.52 3.29
 3 -9 -8 176.54 7.52
 3 -9 -7 117.29 5.63
 3 -9 -6 69.24 4.48
 3 -9 -5 213.1 8.13
 3 -9 -4 8.34 2.53
 3 -9 -3 84.54 4.41
 3 -9 -2 156.84 6.41
 3 -9 -1 6.16 1.97
 3 -9 0 351.99 11.6
 3 -9 1 41.41 3.01
 3 -9 2 321.09 10.74
 3 -9 3 66.83 3.79
 -3 9 -4 16.45 6.51
 -3 9 -4 11.53 2.39
 -3 9 -5 204.29 10.54
 -3 9 -5 188.27 7.25
 -3 9 -6 54.09 7.76
 -3 9 -6 42.57 3.54
 -3 9 -7 96.19 9.72
 -3 9 -7 109.86 5.99
 -3 9 -8 210.44 10.25
 -3 9 -8 216.24 8.2
 -3 9 -8 217.62 8.61
 -3 9 -9 1.35 5.4
 -3 9 -9 3.3 2.54
 -3 9 -10 224.83 10.24
 -3 9 -10 241.96 9.04
 -3 9 -11 61.42 4.51
 -3 9 -12 150.39 6.88
 -3 9 -13 63.43 4.57
 -3 9 -14 3.25 3.17
 -3 9 -15 72.56 5.23
 -3 9 -16 19 4.03
 3 -8 -15 28.81 4.45
 3 -8 -14 121.48 6.31
 3 -8 -13 55.98 4.42
 3 -8 -12 27.87 3.42
 3 -8 -11 155.67 6.94
 3 -8 -10 0.79 2.36
 3 -8 -9 236.45 8.91
 3 -8 -8 68.72 4.17
 3 -8 -7 300.77 10.45
 3 -8 -6 289.68 10.06
 3 -8 -5 0.82 2.02
 3 -8 -4 303.15 10.24
 3 -8 -3 63.83 3.57
 3 -8 -2 31.88 2.64
 3 -8 -1 150.88 5.98
 3 -8 0 17.19 2.24
 3 -8 1 418.83 13.05
 -3 8 -2 176.55 6.13
 3 -8 2 160.81 6.22
 3 -8 3 102.09 4.59
 -3 8 -4 330.14 12.9
 -3 8 -4 334.28 10.89
 -3 8 -5 -0.53 4.58
 -3 8 -5 0.02 1.85
 -3 8 -6 236.96 10.88
 -3 8 -6 219.96 8.4
 -3 8 -7 109.59 7.78
 -3 8 -7 93.21 5.08
 -3 8 -8 46.05 5.03
 -3 8 -8 55.1 3.95
 -3 8 -9 304.84 11.87
 -3 8 -10 7.47 3.46
 -3 8 -10 6.94 2.79
 -3 8 -11 180.4 8.1
 -3 8 -11 173.92 7.07
 -3 8 -12 53.84 5.03
 -3 8 -12 59 4.19
 -3 8 -13 21.52 3.05
 -3 8 -14 59.06 4.45
 -3 8 -15 43.18 4.1
 -3 8 -16 112.73 6.13
 -3 8 -17 110.04 6.11
 3 -7 -17 96.05 5.97
 3 -7 -16 56.92 4.63
 3 -7 -15 201.08 8.65
 3 -7 -14 16.54 3.32
 3 -7 -13 98.03 5.22
 3 -7 -12 135.99 6.21
 3 -7 -11 4.28 2.41
 3 -7 -10 192.58 7.59
 3 -7 -9 27.6 2.73
 3 -7 -8 177.04 6.95
 3 -7 -7 241.89 8.62
 3 -7 -6 38.86 2.89
 3 -7 -5 359.3 11.55
 3 -7 -4 78.22 3.91
 3 -7 -3 132.37 5.38
 3 -7 -2 312.72 10.13
 3 -7 -1 8.38 1.75
 -3 7 0 716.75 19.54
 3 -7 0 723.5 20.53
 -3 7 -1 57.94 2.69
 3 -7 1 65.68 3.42
 3 -7 2 507.78 15.07
 3 -7 3 186.32 6.71
 -3 7 -4 -6.14 3.17
 -3 7 -4 -1.86 1.54
 -3 7 -5 61.52 6.06
 -3 7 -5 52.4 3.28
 -3 7 -6 284.45 11.6
 -3 7 -6 286.21 10
 -3 7 -7 174.75 8.84
 -3 7 -7 176.06 6.97
 -3 7 -8 294.7 11.36
 -3 7 -8 308.68 10.63
 -3 7 -9 0.99 2.85
 -3 7 -10 450.85 14.94
 -3 7 -11 46.4 3.95
 -3 7 -11 43.98 3.5
 -3 7 -12 40.94 4.24
 -3 7 -12 47.52 3.66
 -3 7 -13 93.99 5.63
 -3 7 -13 91.22 4.91
 -3 7 -14 7.75 3.53
 -3 7 -14 2.88 2.76
 -3 7 -15 192.72 8.33
 -3 7 -15 180.52 7.58
 -3 7 -16 74.49 5.05
 -3 7 -17 85.08 5.19
 -3 7 -18 155.09 7.21
 -3 7 -19 -0.32 3.32
 3 -6 -18 69.44 5.49
 3 -6 -17 131.86 6.78
 3 -6 -16 190.36 8.23
 3 -6 -15 33.28 3.57
 3 -6 -14 182.57 7.75
 3 -6 -13 63.97 4.14
 3 -6 -12 44.36 3.37
 3 -6 -11 500.64 15.62
 3 -6 -10 9.08 2.06
 3 -6 -9 397.73 12.67
 3 -6 -8 202.27 7.43
 3 -6 -7 247.56 8.54
 3 -6 -6 244.48 8.35
 3 -6 -6 239.31 7.56
 3 -6 -5 18.34 2.08
 3 -6 -4 411.51 12.52
 -3 6 3 324.16 9.4
 3 -6 -3 306.57 9.76
 -3 6 2 54.77 2.43
 3 -6 -2 53.24 2.93
 -3 6 1 496.4 13.64
 3 -6 -1 490.03 14.37
 -3 6 0 5.5 1.19
 3 -6 0 4.01 1.96
 3 -6 1 301.44 9.51
 3 -6 2 165.21 5.96
 3 -6 3 31.12 2.2
 -3 6 -4 558.18 17.17
 -3 6 -4 531.94 15.52
 -3 6 -5 118.28 7.29
 -3 6 -5 107.09 4.82
 -3 6 -6 435.93 14.51
 -3 6 -6 402.64 12.69
 -3 6 -7 538.63 16.6
 -3 6 -7 525.15 15.86
 -3 6 -8 151.47 7.07
 -3 6 -9 467.22 15.05
 -3 6 -10 21.34 2.84
 -3 6 -11 208.66 8.52
 -3 6 -12 169.73 7.55
 -3 6 -12 172.82 6.98
 -3 6 -13 5.96 3.24
 -3 6 -13 6.64 2.55
 -3 6 -14 222.43 8.97
 -3 6 -15 61.72 4.5
 -3 6 -15 55.2 4.31
 -3 6 -16 203.41 8.95
 -3 6 -16 201.03 8.15
 -3 6 -17 192.6 9.75
 -3 6 -17 175.39 7.58
 -3 6 -18 19.94 3.71
 -3 6 -19 74.52 5.32
 -3 6 -20 51.82 4.76
 3 -5 -20 139.35 7.2
 3 -5 -19 22.17 3.96
 3 -5 -18 118.44 6.27
 3 -5 -17 107.44 5.81
 3 -5 -16 30.01 3.29
 3 -5 -15 200.38 8.13
 3 -5 -14 50.69 3.62
 3 -5 -13 102.26 5.11
 3 -5 -12 419.36 13.42
 3 -5 -11 25.75 2.55
 3 -5 -10 397.2 12.55
 3 -5 -9 7.55 2.04
 3 -5 -8 172.2 6.38
 3 -5 -8 163.68 5.89
 3 -5 -7 190.24 6.78
 3 -5 -7 164.47 5.82
 3 -5 -6 13.13 1.77
 3 -5 -6 11.89 1.6
 -3 5 5 632.7 16.79
 3 -5 -5 646.3 18.29
 3 -5 -5 636.31 17.68
 -3 5 4 407.99 11.1
 3 -5 -4 375.33 11.33
 3 -5 -4 395.03 11.53
 -3 5 3 476.92 12.89
 3 -5 -3 431.15 12.68
 3 -5 -3 457.61 13.07
 -3 5 2 1067.28 27.6
 3 -5 -2 1028.65 27.69
 -3 5 1 2.4 1.01
 3 -5 -1 -1.42 0.82
 -3 5 0 561.7 14.95
 3 -5 0 580.88 16.37
 3 -5 1 82.51 3.48
 3 -5 2 271.12 8.54
 -3 5 -3 503.15 15.4
 -3 5 -3 486.5 14.06
 -3 5 -4 9.48 4.32
 -3 5 -4 8.15 1.7
 -3 5 -5 575.44 17.23
 -3 5 -5 599.23 17.34
 -3 5 -6 417.14 13.17
 -3 5 -6 413.94 12.74
 -3 5 -7 235.54 8.73
 -3 5 -8 364.63 12.17
 -3 5 -9 3.81 2.26
 -3 5 -10 355.68 12.08
 -3 5 -11 38.96 3.66
 -3 5 -12 83.66 4.84
 -3 5 -12 77.35 4.13
 -3 5 -13 257.85 9.63
 -3 5 -13 239.7 8.65
 -3 5 -14 8.43 2.99
 -3 5 -14 8.17 2.32
 -3 5 -15 271.85 10.48
 -3 5 -15 248.54 9.11
 -3 5 -16 139.58 7.53
 -3 5 -16 131.44 6.08
 -3 5 -17 58.77 6.37
 -3 5 -17 56.88 4.36
 -3 5 -18 180.9 8.69
 -3 5 -18 180.32 7.53
 -3 5 -19 0.75 3.72
 -3 5 -19 -0.78 2.93
 -3 5 -20 53.59 4.56
 -3 5 -21 56.31 5.43
 3 -4 -19 174.7 8.02
 3 -4 -18 47.06 4.37
 3 -4 -17 68.54 4.75
 3 -4 -16 205.84 8.28
 3 -4 -15 8.15 2.79
 3 -4 -14 411.54 13.35
 3 -4 -13 336.48 11.22
 3 -4 -12 104.76 4.88
 3 -4 -11 550.85 16.36
 3 -4 -11 522.6 15.39
 3 -4 -10 15.1 2.13
 3 -4 -10 8.93 2.04
 3 -4 -9 525.73 15.42
 3 -4 -9 455.89 13.52
 3 -4 -8 134.72 5.17
 3 -4 -8 118.22 4.65
 3 -4 -7 94.73 3.95
 3 -4 -7 93.76 3.89
 3 -4 -6 571.06 16.19
 3 -4 -6 565.49 16.08
 3 -4 -5 42.41 2.34
 3 -4 -5 39.56 2.25
 3 -4 -4 423.55 12.29
 3 -4 -4 428.39 12.45
 -3 4 3 495.02 12.87
 3 -4 -3 483.82 13.76
 -3 4 2 141.57 4.07
 3 -4 -2 139.07 4.87
 -3 4 1 477.58 12.45
 3 -4 -1 456.91 13.01
 3 -4 -1 463.77 13.16
 3 -4 0 9.01 1.31
 3 -4 1 489.86 13.86
 3 -4 2 379.51 11.12
 -3 4 -3 100.4 5.26
 -3 4 -3 103.76 4.08
 -3 4 -4 1006.65 27.59
 -3 4 -4 978.02 26.51
 -3 4 -5 134.56 5.96
 -3 4 -5 136.86 5.27
 -3 4 -6 305.01 10.05
 -3 4 -7 403.4 12.81
 -3 4 -8 1.53 1.86
 -3 4 -9 496.17 15.42
 -3 4 -10 60.53 3.95
 -3 4 -11 194.66 7.68
 -3 4 -12 325.89 11.19
 -3 4 -13 -0.19 2.54
 -3 4 -13 2.75 2.03
 -3 4 -14 352.41 12.41
 -3 4 -14 332.9 11.14
 -3 4 -15 135.06 7.6
 -3 4 -15 166.35 6.89
 -3 4 -16 195.41 9.27
 -3 4 -16 181.45 7.21
 -3 4 -17 154.18 7.67
 -3 4 -17 148.72 6.48
 -3 4 -18 15.02 3.37
 -3 4 -18 8 3.25
 -3 4 -19 53.17 4.78
 -3 4 -19 66.43 4.58
 -3 4 -20 25.85 4.41
 -3 4 -20 27.25 3.59
 -3 4 -21 41.27 5.9
 -3 4 -21 16.2 4.06
 3 -3 -20 238.96 9.9
 3 -3 -19 4.88 3.18
 3 -3 -18 78.68 5.04
 3 -3 -17 100.48 5.51
 3 -3 -16 -0.05 2.03
 3 -3 -15 243.85 9.01
 3 -3 -14 73.97 4.19
 3 -3 -13 275.86 9.44
 3 -3 -13 224.43 8.1
 3 -3 -12 362.37 11.5
 3 -3 -12 318.23 10.32
 3 -3 -11 46.61 3.08
 3 -3 -11 45.17 2.89
 3 -3 -10 400.31 12.13
 3 -3 -10 349.32 10.8
 3 -3 -9 181.28 6.35
 3 -3 -9 164.59 5.9
 3 -3 -8 405.7 11.98
 3 -3 -8 377.6 11.31
 3 -3 -7 438.45 12.69
 3 -3 -7 363.31 10.89
 3 -3 -6 7.17 1.39
 3 -3 -6 5.43 1.3
 3 -3 -5 916.11 24.5
 3 -3 -5 820.19 22.31
 3 -3 -4 468.83 13.17
 3 -3 -4 415.23 12.07
 3 -3 -3 259.79 7.81
 3 -3 -3 264.1 8.17
 3 -3 -2 877.27 23.34
 3 -3 -2 859.44 23.17
 3 -3 -1 -1.34 0.71
 3 -3 -1 2.76 1.1
 3 -3 0 585.78 16.03
 3 -3 0 593.93 16.38
 3 -3 1 193.54 6.12
 -3 3 -2 126.43 5.56
 -3 3 -2 111.48 4.03
 -3 3 -3 470.26 13.9
 -3 3 -3 504.54 14.33
 -3 3 -4 243.84 8.13
 -3 3 -4 219.24 7.22
 -3 3 -5 659.09 18.74
 -3 3 -6 198.7 7.23
 -3 3 -7 236.05 8.29
 -3 3 -8 647.09 18.94
 -3 3 -9 2.5 2.16
 -3 3 -10 408.16 13.02
 -3 3 -11 362.11 11.98
 -3 3 -12 32.2 3.06
 -3 3 -13 486.52 15.68
 -3 3 -13 467 14.22
 -3 3 -14 16.46 3.95
 -3 3 -14 25.35 2.77
 -3 3 -15 266.52 10.52
 -3 3 -15 277.9 9.59
 -3 3 -16 191.78 8.47
 -3 3 -16 174.22 6.91
 -3 3 -17 48.6 4.45
 -3 3 -17 39.4 3.38
 -3 3 -18 172.35 7.98
 -3 3 -18 156.35 6.67
 -3 3 -19 29.49 4
 -3 3 -19 19.39 3.53
 -3 3 -20 117.95 6.94
 -3 3 -21 127.18 7.25
 3 -2 -18 85.17 5.26
 3 -2 -17 50.2 4.02
 3 -2 -16 233.1 8.8
 3 -2 -15 82.37 4.52
 3 -2 -15 64.53 3.6
 3 -2 -14 364.37 11.71
 3 -2 -14 323.99 10.45
 3 -2 -13 429.41 13.17
 3 -2 -13 379.08 11.79
 3 -2 -12 69.24 3.7
 3 -2 -12 59.94 3.14
 3 -2 -11 552.42 15.9
 3 -2 -11 543.49 15.76
 3 -2 -10 132.79 5.05
 3 -2 -10 117.51 4.68
 3 -2 -9 457.75 13.2
 3 -2 -9 386.16 11.6
 3 -2 -8 200.6 6.52
 3 -2 -8 183.89 6.38
 3 -2 -7 64.32 2.74
 3 -2 -7 58.22 2.91
 3 -2 -6 392.1 11.14
 3 -2 -5 2.65 0.81
 3 -2 -5 3.76 1.06
 3 -2 -4 724.85 19.35
 3 -2 -4 679.31 18.57
 3 -2 -3 779.71 20.66
 3 -2 -3 698.07 19.02
 3 -2 -2 112.41 3.78
 3 -2 -2 110.49 4.06
 3 -2 -1 1008.67 26.39
 3 -2 -1 940.39 25.07
 3 -2 0 383.8 10.75
 3 -2 0 343.85 10.01
 -3 2 -1 131.13 5.06
 -3 2 -1 134.26 4.45
 3 -2 1 146.41 4.93
 -3 2 -2 990.7 26.45
 -3 2 -2 978.52 25.96
 3 -2 2 1052.64 27.77
 -3 2 -3 -0.64 1.52
 -3 2 -3 -0.84 1.03
 -3 2 -4 1050.13 28.21
 -3 2 -5 465.83 13.75
 -3 2 -6 834.76 23.23
 -3 2 -7 193.52 7.03
 -3 2 -8 1.76 1.76
 -3 2 -9 607.49 17.89
 -3 2 -10 272.86 9.49
 -3 2 -11 188.44 7.58
 -3 2 -12 549.95 17.24
 -3 2 -13 4.39 2.46
 -3 2 -13 2.89 1.8
 -3 2 -14 317.12 11.43
 -3 2 -14 313.64 10.14
 -3 2 -15 46.79 3.95
 -3 2 -15 55.23 3.3
 -3 2 -16 147.5 7.08
 -3 2 -16 156 6.25
 -3 2 -17 200.61 8.62
 -3 2 -17 167.13 6.69
 -3 2 -18 -1.09 3.13
 -3 2 -19 183.09 8.36
 -3 2 -20 78.05 5.83
 -3 2 -21 29.68 4.38
 -3 2 -22 189.34 9.05
 3 -1 -17 168.59 6.73
 3 -1 -16 5.4 2.13
 3 -1 -16 5.15 2.41
 3 -1 -15 439.1 13.53
 3 -1 -15 375.74 11.99
 3 -1 -14 209.67 7.5
 3 -1 -14 191 7.05
 3 -1 -13 346.65 10.83
 3 -1 -13 323.56 10.38
 3 -1 -12 354.61 10.89
 3 -1 -12 304.15 9.72
 3 -1 -11 32.33 2.38
 3 -1 -11 35.98 2.37
 3 -1 -10 333.36 10
 3 -1 -10 290.89 9.15
 3 -1 -9 515.5 14.4
 3 -1 -9 482.61 13.93
 3 -1 -8 144.28 4.86
 3 -1 -8 141.33 5.04
 3 -1 -7 1254.63 32.63
 3 -1 -7 1122.38 29.81
 3 -1 -6 110.8 3.76
 3 -1 -6 99.34 3.87
 3 -1 -5 1153.56 29.88
 3 -1 -5 1081.45 28.63
 3 -1 -4 719.99 18.96
 3 -1 -4 624.27 17.09
 3 -1 -3 546.53 14.56
 3 -1 -3 483.73 13.5
 3 -1 -2 928.23 24.13
 3 -1 -2 860.94 21.96
 3 -1 -1 349.15 9.65
 3 -1 -1 339.37 9.82
 3 -1 -1 344.12 9.1
 -3 1 0 1163.37 30.25
 -3 1 0 1176.6 30.49
 3 -1 0 1141.34 29.95
 3 -1 0 1156.83 29.6
 -3 1 -1 164.38 5.71
 -3 1 -1 156.04 5.03
 3 -1 1 162.86 5.27
 3 -1 1 157.7 4.67
 -3 1 -2 479.48 13.5
 3 -1 2 474.29 13.15
 -3 1 -3 671.54 18.5
 3 -1 3 706.77 18.98
 -3 1 -4 4.56 1.4
 -3 1 -5 1276.75 34.01
 -3 1 -6 332.42 10.37
 -3 1 -7 142.86 5.58
 -3 1 -8 472.88 14.28
 -3 1 -9 57.76 3.7
 -3 1 -10 316.42 10.91
 -3 1 -11 542.68 16.74
 -3 1 -12 93.23 5.05
 -3 1 -12 78.12 3.63
 -3 1 -13 455.78 14.7
 -3 1 -13 440.03 13.09
 -3 1 -14 23.49 2.93
 -3 1 -14 21.12 2.18
 -3 1 -15 199.7 8.26
 -3 1 -15 198.12 7.14
 -3 1 -16 136.84 6.54
 -3 1 -17 11.99 3.24
 -3 1 -18 205.31 8.81
 -3 1 -19 125.53 6.72
 -3 1 -20 128.95 7.17
 -3 1 -21 133.09 7.1
 -3 1 -22 3.72 4.17
 3 0 -19 82.17 4.84
 3 0 -18 138.49 6.25
 3 0 -17 28.72 2.84
 3 0 -16 353.3 11.63
 3 0 -15 136.08 5.71
 3 0 -14 385.11 11.68
 3 0 -14 333 10.91
 3 0 -13 225.18 7.42
 3 0 -13 216.64 7.64
 3 0 -12 25.46 2.13
 3 0 -12 27.97 2.37
 3 0 -11 266.34 8.23
 3 0 -11 236.46 7.93
 3 0 -10 27.66 1.98
 3 0 -10 28.36 2.07
 3 0 -9 560.84 15.29
 3 0 -9 554.25 15.81
 3 0 -8 823.78 21.71
 3 0 -8 765.13 21.01
 3 0 -7 185.83 5.54
 3 0 -7 187.13 6.19
 3 0 -6 1309.89 33.61
 3 0 -6 1248.13 32.87
 3 0 -5 34.43 1.46
 3 0 -5 35.76 1.99
 3 0 -4 527.7 13.88
 3 0 -4 471.82 13.2
 3 0 -3 314.89 8.52
 3 0 -3 295.48 8.73
 -3 0 2 328.53 9.16
 -3 0 2 317.72 8.63
 3 0 -2 307.65 8.95
 3 0 -2 330.07 8.98
 -3 0 1 586.99 15.7
 -3 0 1 574.21 15.23
 3 0 -1 562.26 15.33
 3 0 -1 604.13 15.9
 -3 0 0 428.42 11.82
 3 0 0 423.79 11.83
 3 0 0 480.58 12.91
 -3 0 -1 374.76 10.65
 3 0 1 414.43 11.59
 3 0 1 370.21 10.33
 3 0 2 723.41 19.34
 3 0 2 732.46 19.55
 3 0 3 34.52 1.72
 3 0 3 30.36 1.7
 -3 0 -4 573.33 16.14
 3 0 4 577.71 15.96
 -3 0 -5 272.11 8.68
 -3 0 -6 246.03 8.22
 -3 0 -7 361.69 11.45
 -3 0 -8 6.85 2.03
 -3 0 -9 413.07 12.95
 -3 0 -10 444.33 13.9
 -3 0 -11 434.19 13.74
 -3 0 -12 318.49 10.91
 -3 0 -12 326.07 9.86
 -3 0 -13 -1.58 1.99
 -3 0 -13 1.35 1.63
 -3 0 -14 345.11 11.9
 -3 0 -15 65.95 4.36
 -3 0 -16 41.05 4.07
 -3 0 -17 285.46 10.85
 -3 0 -18 22.9 4.33
 -3 0 -19 183.15 8.22
 -3 0 -20 113.87 6.48
 -3 0 -21 31.4 4.67
 3 1 -21 1.71 3.4
 3 1 -20 109.63 5.92
 3 1 -19 69.29 4.56
 3 1 -18 58.94 4.14
 3 1 -17 312.44 10.85
 3 1 -16 -1.97 2.41
 3 1 -15 462.03 14.44
 3 1 -14 193.53 7.23
 3 1 -13 182.66 6.79
 3 1 -12 288.41 9.56
 3 1 -11 9.17 1.47
 3 1 -11 4.51 1.69
 3 1 -10 378.32 10.64
 3 1 -10 375.35 11.48
 3 1 -9 386.36 10.67
 3 1 -9 379.19 11.44
 3 1 -8 64.05 2.38
 3 1 -8 55.05 2.78
 3 1 -7 1111.75 28.48
 3 1 -7 1053 28.17
 3 1 -6 89.21 2.73
 3 1 -6 86.49 3.44
 3 1 -5 255.93 6.84
 3 1 -5 254.6 7.79
 3 1 -4 140.52 3.9
 3 1 -4 145.26 4.86
 -3 -1 3 70.26 2.24
 3 1 -3 77.81 2.97
 3 1 -2 333.63 9.57
 3 1 -2 336.48 9.44
 3 1 -1 354.61 10.07
 3 1 -1 354.73 9.93
 3 1 0 1757.52 45.15
 3 1 0 1845.03 47.36
 -3 -1 -1 1256.99 32.68
 3 1 1 1273.38 33.02
 3 1 1 1204.15 31.44
 -3 -1 -2 273.52 8.19
 3 1 2 269.32 7.81
 3 1 2 279.59 8.43
 -3 -1 -3 783.07 21.17
 3 1 3 815.71 21.5
 3 1 3 775.79 21.09
 -3 -1 -4 7.06 1.63
 3 1 4 11.91 1.03
 3 1 4 10.11 1.3
 -3 -1 -5 339.35 10.35
 3 1 5 335.35 10.19
 -3 -1 -6 223.83 7.54
 -3 -1 -7 30.66 2.49
 -3 -1 -8 552.42 16.19
 -3 -1 -9 181.95 6.82
 -3 -1 -10 226.11 8.15
 -3 -1 -11 616.78 18.38
 -3 -1 -12 41.91 3.22
 -3 -1 -13 209.45 8.12
 -3 -1 -14 69.65 4.3
 -3 -1 -15 171.94 7.46
 -3 -1 -16 184.88 7.94
 -3 -1 -17 2.03 2.9
 -3 -1 -18 203.28 8.92
 -3 -1 -19 111.01 6.4
 -3 -1 -20 84.32 6.03
 -3 -1 -21 98.7 6.51
 3 2 -21 78.99 5.79
 3 2 -20 15.24 3.38
 3 2 -19 89.51 5.11
 3 2 -18 193.5 7.91
 3 2 -17 8.66 2.62
 3 2 -16 407.09 13.27
 3 2 -15 13.11 2.22
 3 2 -14 186.16 7.13
 3 2 -13 146.24 5.85
 3 2 -12 11.71 2.07
 3 2 -11 315.02 10.16
 3 2 -10 105.44 4.42
 3 2 -9 383.93 11.7
 3 2 -8 796.21 21.99
 3 2 -7 38.09 1.33
 3 2 -7 35.15 2.17
 3 2 -6 1038.47 27.78
 3 2 -5 220.89 7
 3 2 -4 221.78 6.91
 3 2 -3 540.45 14.89
 -3 -2 2 49.04 1.64
 3 2 -2 45.44 2.1
 3 2 -2 47.92 2.19
 -3 -2 1 627.59 16.31
 3 2 -1 631.52 17
 3 2 -1 639.82 17.4
 -3 -2 0 375.88 10.22
 3 2 0 390.33 10.91
 3 2 0 376.41 10.83
 -3 -2 -1 217.59 6.43
 3 2 1 238.05 6.99
 3 2 1 215.81 6.79
 -3 -2 -2 589.98 15.98
 3 2 2 566.18 15.2
 3 2 2 542.81 15.26
 -3 -2 -3 5.05 1.07
 3 2 3 0.49 0.85
 3 2 3 -0.39 1.03
 -3 -2 -4 580.89 16.15
 3 2 4 663.05 17.52
 3 2 4 607.04 17.27
 -3 -2 -5 277.74 8.66
 3 2 5 272.26 8.81
 -3 -2 -6 125.87 4.86
 -3 -2 -7 639.64 18.2
 3 2 7 644.87 18.55
 -3 -2 -8 36.05 2.69
 3 2 8 36.45 2.51
 -3 -2 -9 614.53 17.98
 -3 -2 -10 367.04 11.83
 -3 -2 -11 218.96 8.13
 -3 -2 -12 391.21 12.84
 -3 -2 -13 3.44 2.04
 -3 -2 -14 276.65 10.15
 -3 -2 -15 121.52 5.99
 -3 -2 -16 44.31 3.96
 -3 -2 -17 246.79 9.87
 -3 -2 -18 13.74 3.72
 -3 -2 -19 105.16 6.56
 -3 -2 -20 110.95 6.51
 3 3 -21 3.21 3.44
 3 3 -20 90.84 5.62
 3 3 -19 127.19 6.36
 3 3 -18 82.38 4.81
 3 3 -17 232.33 8.91
 3 3 -16 7.03 2.55
 3 3 -15 336.21 11.48
 3 3 -13 7.12 2.14
 3 3 -12 317.99 10.52
 3 3 -11 96.31 4.39
 3 3 -10 353.2 11.16
 3 3 -9 295.99 9.53
 3 3 -8 123.32 4.82
 3 3 -7 762.66 21.14
 3 3 -6 50.02 2.54
 3 3 -5 399.81 11.69
 3 3 -4 314.36 9.38
 3 3 -3 5.45 1.23
 -3 -3 2 785.76 20.07
 3 3 -2 760.52 20.4
 3 3 -2 782.8 21.29
 -3 -3 1 75.73 2.49
 3 3 -1 75.83 2.87
 3 3 -1 81.28 3.35
 -3 -3 0 775.97 20.27
 3 3 0 752.54 19.98
 3 3 0 785.95 21.46
 -3 -3 -1 648.48 17.28
 3 3 1 685.49 18.26
 3 3 1 611.15 17.15
 -3 -3 -2 238.55 7.14
 3 3 2 222.57 6.52
 3 3 2 231.99 7.54
 -3 -3 -3 922.94 24.57
 3 3 3 987.94 25.66
 3 3 3 922.12 25.25
 -3 -3 -4 97.47 3.81
 3 3 4 97.59 3.19
 3 3 4 86.23 4.14
 -3 -3 -5 226.32 7.35
 -3 -3 -6 441.94 13.08
 3 3 6 431.93 13.3
 -3 -3 -7 2.57 1.62
 3 3 7 1.26 1.68
 -3 -3 -8 372.74 11.69
 3 3 8 360.92 11.66
 -3 -3 -9 64.75 3.54
 -3 -3 -10 355.26 11.62
 -3 -3 -11 166.85 6.79
 -3 -3 -12 7.22 2.33
 -3 -3 -13 272.07 9.92
 -3 -3 -14 92.71 5.08
 -3 -3 -15 36.44 3.72
 -3 -3 -16 234.54 9.47
 -3 -3 -17 2.85 3
 -3 -3 -18 158.24 7.94
 -3 -3 -19 63.19 5.32
 3 4 -20 64.99 4.85
 3 4 -19 69.02 4.74
 3 4 -18 104.27 5.61
 3 4 -17 16.35 3.37
 3 4 -16 339.66 11.85
 3 4 -14 129.52 6.01
 3 4 -13 255.37 9.1
 3 4 -12 11.72 2.38
 3 4 -11 355.26 11.48
 3 4 -10 177.53 6.65
 3 4 -9 433.31 13.2
 3 4 -8 614.45 17.69
 3 4 -7 10.96 1.71
 3 4 -6 497.47 14.44
 3 4 -5 344.53 10.39
 3 4 -4 84.46 3.46
 3 4 -3 132.86 4.64
 -3 -4 2 29.1 1.3
 3 4 -2 35.14 1.96
 -3 -4 1 629.77 16.6
 3 4 -1 679.54 18.34
 3 4 -1 620.97 17.58
 -3 -4 0 153.08 4.72
 3 4 0 150.76 4.8
 3 4 0 147.74 5.44
 -3 -4 -1 188.83 5.8
 3 4 1 200.39 6.05
 -3 -4 -2 675.08 18.27
 3 4 2 670.7 17.8
 3 4 2 616.76 17.71
 -3 -4 -3 10.21 1.45
 3 4 3 13.33 1.19
 3 4 3 16.22 1.74
 -3 -4 -4 361.64 10.75
 3 4 4 356.38 11.4
 -3 -4 -5 245.32 7.95
 -3 -4 -6 6.4 1.57
 3 4 6 1.87 1.62
 -3 -4 -7 469.78 14.08
 3 4 7 489.66 15.17
 -3 -4 -8 43.34 2.83
 3 4 8 38.18 2.94
 -3 -4 -9 557.05 16.73
 3 4 9 549 16.89
 -3 -4 -10 89.32 4.44
 -3 -4 -11 80.64 4.41
 -3 -4 -12 215.62 8.37
 -3 -4 -13 102.73 5.26
 -3 -4 -14 115.88 5.95
 -3 -4 -15 270.59 10.37
 -3 -4 -16 24.54 4.45
 -3 -4 -17 224.64 9.54
 -3 -4 -18 4.72 3.84
 -3 -4 -19 114.69 7.13
 3 5 -19 118.72 6.55
 3 5 -18 50.83 4.43
 3 5 -17 134.01 6.58
 3 5 -16 -0.36 2.98
 3 5 -13 7.75 2.74
 3 5 -12 210.04 7.95
 3 5 -11 123.28 5.43
 3 5 -10 207.16 7.58
 3 5 -9 107.2 4.74
 3 5 -8 123.93 5.15
 3 5 -7 386.99 11.9
 3 5 -6 56.99 2.93
 3 5 -5 181.01 6.28
 3 5 -4 532.63 15.18
 3 5 -4 470.35 14.09
 3 5 -3 8.68 1.61
 3 5 -3 9.46 1.74
 3 5 -2 755.96 20.52
 3 5 -2 677.76 19.34
 -3 -5 1 87.09 3.13
 3 5 -1 97.47 3.64
 3 5 -1 94.54 4.14
 -3 -5 0 570.09 15.55
 3 5 0 596.21 16.21
 3 5 0 569.5 16.72
 -3 -5 -1 302.97 8.96
 3 5 1 313.96 8.95
 -3 -5 -2 22.4 1.75
 3 5 2 24.79 2.2
 -3 -5 -3 136.96 4.88
 3 5 3 143.52 5.72
 -3 -5 -4 170.98 5.98
 3 5 4 177.07 6.83
 -3 -5 -5 41.41 2.61
 -3 -5 -6 463.59 13.89
 3 5 6 437.54 14.19
 -3 -5 -7 -0.84 1.89
 3 5 7 1.32 1.84
 -3 -5 -8 564.53 16.85
 3 5 8 545.97 17.03
 -3 -5 -9 57.15 3.7
 3 5 9 51.77 3.85
 -3 -5 -10 267.14 9.52
 3 5 10 287.83 10.49
 -3 -5 -11 66.49 4.2
 3 5 11 72.77 4.45
 -3 -5 -12 32.66 3.41
 -3 -5 -13 163.88 7.17
 -3 -5 -14 121.93 6.34
 -3 -5 -15 36.96 3.87
 -3 -5 -16 148.05 7.33
 -3 -5 -17 8.05 3.7
 -3 -5 -18 148.61 7.83
 3 6 -18 118.39 6.4
 3 6 -17 6.9 3.65
 3 6 -16 140.53 6.67
 3 6 -15 38.47 3.9
 3 6 -14 19.73 3.34
 3 6 -13 317.78 11.09
 3 6 -12 62.76 4.06
 3 6 -11 228.08 8.34
 3 6 -10 226.98 8.2
 3 6 -9 199.05 7.34
 3 6 -8 182.26 6.74
 3 6 -7 2.71 1.97
 3 6 -6 200.88 7.06
 3 6 -5 420.97 12.62
 3 6 -4 19.84 2.07
 3 6 -3 544.17 15.45
 3 6 -3 475.05 14.53
 3 6 -2 21.57 1.98
 3 6 -2 19.84 2.22
 3 6 -1 346.94 10.14
 3 6 -1 308.99 10.27
 3 6 0 54.33 3.31
 -3 -6 -1 62.19 3.13
 -3 -6 -2 289.88 9.16
 3 6 2 313.28 10.51
 -3 -6 -3 134.2 5.3
 3 6 3 125.21 5.51
 -3 -6 -4 389.91 11.85
 3 6 4 407.76 13.26
 -3 -6 -5 337.29 10.62
 3 6 5 343.72 11.93
 -3 -6 -6 11.21 2.29
 3 6 6 21.25 3
 -3 -6 -7 391.95 12.43
 3 6 7 411.64 13.86
 -3 -6 -8 15.38 2.42
 3 6 8 23.48 3.57
 -3 -6 -9 190.4 7.45
 3 6 9 223.06 8.78
 -3 -6 -10 81.75 4.49
 3 6 10 99.43 5.29
 -3 -6 -11 12.43 2.78
 3 6 11 13.2 3.41
 -3 -6 -12 123.03 5.94
 3 6 12 114.62 5.93
 -3 -6 -13 56.44 4.39
 -3 -6 -14 71.77 4.77
 -3 -6 -15 135 6.81
 -3 -6 -16 10.16 4.3
 3 7 -17 82.45 5.79
 3 7 -16 19.72 3.79
 3 7 -15 35.29 3.87
 3 7 -14 217.75 8.76
 3 7 -13 10.88 3.13
 3 7 -12 251.98 9.27
 3 7 -11 21.8 2.91
 3 7 -10 204.2 7.73
 3 7 -9 68.83 3.77
 3 7 -8 23.26 2.47
 3 7 -7 208.31 7.55
 3 7 -6 147.06 5.72
 3 7 -6 127.23 5.59
 3 7 -5 97.78 4.31
 3 7 -5 98.39 4.74
 3 7 -4 629.42 17.92
 3 7 -4 559.68 17.08
 3 7 -3 0.03 1.65
 3 7 -3 2.7 1.83
 3 7 -2 391.46 12.72
 3 7 -1 21.74 2.43
 3 7 1 152.11 6.32
 3 7 2 32.05 2.96
 3 7 3 176.68 7.12
 -3 -7 -4 193.33 7.51
 3 7 4 174.06 7.16
 -3 -7 -5 67.71 4.34
 3 7 5 76.28 4.96
 -3 -7 -6 276.41 9.86
 3 7 6 263.28 10.47
 -3 -7 -7 14.29 2.93
 3 7 7 12.69 3.16
 -3 -7 -8 235.98 8.87
 3 7 8 244.71 9.63
 -3 -7 -9 49.68 3.98
 3 7 9 30.63 3.49
 -3 -7 -10 84.36 5
 3 7 10 97.31 5.55
 -3 -7 -11 89.97 5.45
 3 7 11 91.57 5.39
 -3 -7 -12 6.98 3.77
 3 7 12 14.11 3.84
 -3 -7 -13 114.44 6.27
 -3 -7 -14 130.59 6.77
 -3 -7 -15 35.53 4.67
 3 8 -16 70.17 5.15
 3 8 -15 66.1 5.2
 3 8 -14 16.57 4.31
 3 8 -13 160.01 7.27
 3 8 -12 10.52 3.28
 3 8 -11 116.79 5.86
 3 8 -10 106.75 5.47
 3 8 -9 70.97 4.24
 3 8 -8 126.07 5.67
 3 8 -7 -4.59 2.26
 3 8 -7 2.48 2.43
 3 8 -6 104.64 4.76
 3 8 -6 104.3 5.19
 3 8 -5 128.86 5.32
 3 8 -5 115.19 5.52
 3 8 -4 -3.59 1.91
 3 8 -3 294.44 10.4
 3 8 -2 -1.64 1.88
 3 8 -1 177.69 7.27
 3 8 1 15.36 2.54
 3 8 2 165.69 7.14
 3 8 3 72.87 4.56
 3 8 4 107.9 5.71
 3 8 5 219.39 9.3
 3 8 6 13.79 3.33
 -3 -8 -7 169.95 7.74
 3 8 7 215.5 9.39
 -3 -8 -8 12.9 3.32
 3 8 8 12.98 3.06
 -3 -8 -9 50.92 4.8
 3 8 9 58.84 4.55
 -3 -8 -10 82.99 5.78
 3 8 10 76.7 5.4
 -3 -8 -11 5.98 3.64
 3 8 11 -9.03 3.24
 -3 -8 -12 148.35 8.15
 -3 -8 -13 35.46 5.07
 3 8 13 45.35 4.69
 -3 -8 -14 99.93 7.75
 3 9 -14 112.77 6.47
 3 9 -13 7.37 4.45
 3 9 -11 17.74 4.09
 3 9 -10 63.87 4.59
 3 9 -9 73.54 4.54
 3 9 -8 -0.47 2.74
 3 9 -8 -1.32 2.44
 3 9 -7 79.8 4.85
 3 9 -6 96.94 5.17
 3 9 -5 29.64 3.23
 3 9 -4 270.56 10.22
 3 9 -2 167.2 7.28
 3 9 -1 24.54 3.12
 3 9 0 35.55 3.5
 3 9 1 94.21 5.15
 3 9 2 6.82 3.03
 3 9 3 146.65 6.92
 3 9 4 119.18 6.35
 3 9 5 73.59 5.58
 3 9 6 199.27 9.49
 3 9 7 -3.51 2.7
 3 9 8 55.76 4.76
 3 9 9 31.89 4.63
 -3 -9 -10 8.52 4.19
 3 9 10 -3.86 3.22
 -3 -9 -11 90.54 6.5
 3 9 11 101.27 6.93
 -3 -9 -12 -0.17 3.95
 3 9 12 20.72 4.86
 3 10 -12 9.87 3.92
 3 10 -11 126.07 6.47
 3 10 -10 25.16 4.78
 3 10 -9 -5.81 2.84
 3 10 -8 67.84 5.02
 3 10 -7 19.54 3.97
 3 10 -6 95.03 5.58
 3 10 -5 136.15 6.56
 3 10 -4 14.9 3.65
 3 10 -3 123.74 6.39
 3 10 -2 11.52 3.34
 3 10 -1 22.37 4.05
 3 10 0 60.46 4.5
 3 10 1 0.12 3.3
 3 10 2 192.02 8.3
 3 10 3 36.84 4.14
 3 10 4 144.41 7.69
 3 10 5 87.65 6.38
 3 10 6 4.18 3.74
 3 10 7 42.24 4.78
 3 10 8 27.39 4.6
 3 10 9 4.74 4.06
 3 11 -6 55.2 4.86
 3 11 -5 95.86 5.71
 3 11 -4 54.89 4.92
 3 11 -3 -6.42 3.22
 3 11 -2 20.9 4.94
 3 11 -1 38.81 4.89
 3 11 0 2.54 3.46
 3 11 1 45.06 4.75
 3 11 2 14.15 4.26
 3 11 3 88.34 5.96
 3 11 4 61.24 6.45
 3 11 5 14.32 4.73
 4 -12 -5 109.22 6.17
 4 -12 -4 22.29 5.53
 4 -12 -3 106.3 6.03
 4 -12 -2 43.07 4.44
 4 -12 -1 34.61 4.13
 4 -12 0 31.47 4.59
 4 -12 1 3.43 3.69
 4 -12 2 13.69 3.42
 -4 12 -3 143.57 14.77
 -4 12 -3 136.02 6.95
 -4 12 -4 3.59 8.98
 -4 12 -5 143.02 15.31
 -4 12 -5 135.88 7.32
 -4 12 -7 54.38 5.57
 -4 12 -8 47.83 5.39
 -4 12 -9 -0.08 3.21
 4 -11 -8 31.49 4.31
 4 -11 -7 23.38 4.47
 4 -11 -6 126.81 6.48
 4 -11 -5 8.16 2.97
 4 -11 -4 132.4 6.34
 4 -11 -3 34.2 5.2
 4 -11 -2 36.05 3.91
 4 -11 -1 56.38 4.13
 4 -11 0 1.08 2.79
 4 -11 1 87.66 4.99
 4 -11 2 118.51 5.78
 -4 11 -3 29.23 9.8
 -4 11 -3 38.01 4.41
 -4 11 -4 219.64 13.52
 -4 11 -4 207.48 8.45
 -4 11 -5 -3.65 7.46
 -4 11 -5 -0.28 3.22
 -4 11 -6 78.89 12.42
 -4 11 -6 82.56 5.96
 -4 11 -7 -0.59 9.15
 -4 11 -7 13.6 4.36
 -4 11 -8 12.06 3.58
 -4 11 -9 86.49 5.24
 -4 11 -10 5.95 3.71
 -4 11 -11 91.25 5.77
 -4 11 -12 69.27 5.54
 4 -10 -11 17.36 3.95
 4 -10 -10 72.93 5.1
 4 -10 -9 25.13 3.4
 4 -10 -8 65.82 4.63
 4 -10 -7 159.02 7.16
 4 -10 -6 19.48 3.65
 4 -10 -5 214.93 8.51
 4 -10 -4 9.66 3.18
 4 -10 -3 107.89 5.33
 4 -10 -2 89.78 5.09
 4 -10 -1 3.73 2.64
 4 -10 0 107.88 5.37
 4 -10 1 63.93 3.98
 4 -10 2 118.32 5.83
 -4 10 -3 224.08 12.9
 -4 10 -3 234.31 8.91
 4 -10 3 176.39 7.27
 -4 10 -4 8.88 7.45
 -4 10 -4 0.86 2.82
 -4 10 -5 222.99 12.4
 -4 10 -5 227.86 8.98
 -4 10 -6 22.02 8.44
 -4 10 -6 19.02 3.39
 -4 10 -7 49.16 11
 -4 10 -7 53.91 5.34
 -4 10 -8 88.68 7.38
 -4 10 -8 114.18 6.31
 -4 10 -10 87.74 7.45
 -4 10 -10 107.52 5.8
 -4 10 -11 67.39 4.75
 -4 10 -12 45.77 4.85
 -4 10 -13 78.39 5.71
 -4 10 -14 2.94 3.62
 4 -9 -13 54.26 5.11
 4 -9 -12 51.39 4.91
 4 -9 -11 49.26 4.43
 4 -9 -10 -0.21 2.58
 4 -9 -9 139.31 6.62
 4 -9 -8 98.82 5.18
 4 -9 -7 115.1 5.59
 4 -9 -6 190.68 7.72
 4 -9 -5 -2.34 2.18
 4 -9 -4 158.94 6.61
 4 -9 -3 132.69 5.85
 4 -9 -2 41.42 3.21
 4 -9 -1 150.28 6.34
 4 -9 0 13.21 2.43
 4 -9 1 242.96 8.87
 4 -9 2 82.91 4.37
 -4 9 -3 43.58 8.38
 -4 9 -3 47.75 3.82
 4 -9 3 37.79 3.06
 -4 9 -4 247.27 12.31
 -4 9 -4 242 8.96
 -4 9 -5 8.86 6.67
 -4 9 -5 10.71 2.77
 -4 9 -6 113.99 10.64
 -4 9 -6 106.83 6.03
 -4 9 -7 106.34 9.36
 -4 9 -7 81.09 5.32
 -4 9 -8 2.72 4.52
 -4 9 -8 0.91 3.5
 -4 9 -9 133.44 8.96
 -4 9 -10 35.42 5.9
 -4 9 -11 152.31 8.05
 -4 9 -11 151.67 6.85
 -4 9 -12 160.17 8.35
 -4 9 -12 166.66 7.42
 -4 9 -13 53.02 4.83
 -4 9 -14 86.84 5.54
 -4 9 -15 10.66 3.86
 4 -8 -15 152.69 7.35
 4 -8 -14 38.51 4.29
 4 -8 -13 100.74 5.71
 4 -8 -12 88.88 5.23
 4 -8 -11 -5.69 2.53
 4 -8 -10 133.84 6.24
 4 -8 -9 48.27 3.8
 4 -8 -8 177.71 7.3
 4 -8 -7 287.76 10.2
 4 -8 -6 13.17 2.43
 4 -8 -5 270.73 9.59
 4 -8 -4 91.17 4.57
 4 -8 -3 76.3 4.04
 4 -8 -2 152.49 6.24
 4 -8 -1 4.67 1.9
 4 -8 0 202.01 7.58
 4 -8 1 169.41 6.65
 4 -8 2 229.81 8.28
 -4 8 -3 460.84 16.17
 -4 8 -3 513.39 15.67
 4 -8 3 470.12 14.63
 -4 8 -4 1.76 4.69
 -4 8 -4 0.55 1.99
 -4 8 -5 229.72 11.13
 -4 8 -5 224.18 8.46
 -4 8 -6 140.1 9.65
 -4 8 -6 126.3 6.34
 -4 8 -7 75.41 7.29
 -4 8 -7 55.37 4.26
 -4 8 -8 151.23 8.63
 -4 8 -8 140.36 6.54
 -4 8 -9 11.57 4.84
 -4 8 -10 284.35 11.43
 -4 8 -11 85.7 5.68
 -4 8 -12 100.56 6.55
 -4 8 -12 94.55 5.22
 -4 8 -13 92.95 6.12
 -4 8 -13 97.69 5.42
 -4 8 -14 8.99 4.19
 -4 8 -14 12.43 3.47
 -4 8 -15 71.19 5.72
 -4 8 -15 79.8 5.27
 -4 8 -16 86.47 5.41
 -4 8 -17 10.65 3.93
 4 -7 -17 49.66 5.06
 4 -7 -16 170.05 7.84
 4 -7 -15 8.18 3.41
 4 -7 -14 185.5 7.82
 4 -7 -13 102.56 5.41
 4 -7 -12 47.54 3.66
 4 -7 -11 174.37 7.31
 4 -7 -10 5.44 2.11
 4 -7 -9 220.8 8.28
 4 -7 -8 255.98 9.19
 4 -7 -7 251.98 8.96
 4 -7 -6 359.55 11.72
 4 -7 -5 37.32 2.72
 4 -7 -4 155.5 6.13
 4 -7 -3 240.72 8.38
 4 -7 -2 -0.97 1.49
 4 -7 -1 375.94 11.91
 4 -7 0 15.2 2.12
 4 -7 1 555.05 16.51
 4 -7 2 233.51 8.2
 -4 7 -3 95.48 8.28
 -4 7 -3 88.46 4.2
 -4 7 -4 322.85 12.07
 -4 7 -4 298.02 9.98
 -4 7 -5 66.14 7.16
 -4 7 -5 67.44 4.16
 -4 7 -6 93.31 8.19
 -4 7 -6 92.37 5.33
 -4 7 -7 300.4 11.21
 -4 7 -7 293 10.36
 -4 7 -8 68.13 6.35
 -4 7 -9 395.24 14.03
 -4 7 -10 59.9 4.7
 -4 7 -11 227.74 9.53
 -4 7 -12 205.73 8.98
 -4 7 -13 3.52 3.73
 -4 7 -13 6.78 3.02
 -4 7 -14 107.57 6.4
 -4 7 -14 97.87 5.26
 -4 7 -15 60.58 5.15
 -4 7 -15 60.82 4.57
 -4 7 -16 70.52 5.67
 -4 7 -16 83.29 5.32
 -4 7 -17 158.48 8.17
 -4 7 -17 158.65 7.42
 -4 7 -18 9.17 4.25
 4 -6 -18 155.63 7.41
 4 -6 -17 142.99 6.83
 4 -6 -16 13.74 3.26
 4 -6 -15 184.29 7.73
 4 -6 -14 27.04 3.33
 4 -6 -13 39 3.39
 4 -6 -12 142.66 6.25
 4 -6 -11 -1.1 1.92
 4 -6 -10 306.37 10.48
 4 -6 -9 108.68 5.05
 4 -6 -8 227.6 8.15
 4 -6 -7 384.04 12.18
 4 -6 -7 337.09 10.67
 4 -6 -6 17.87 2.08
 4 -6 -6 15.47 2.13
 4 -6 -5 322.74 10.43
 4 -6 -5 308.23 9.79
 4 -6 -4 234.13 8
 4 -6 -4 214.11 7.28
 4 -6 -3 142.84 5.53
 4 -6 -2 575.75 16.76
 4 -6 -1 0 1.38
 4 -6 0 522.06 15.38
 4 -6 1 90.34 4.06
 4 -6 2 238.61 8.12
 -4 6 -3 481.72 15.68
 -4 6 -3 494.71 14.75
 -4 6 -4 5.07 4.5
 -4 6 -4 4.43 1.92
 -4 6 -5 180.71 8.99
 -4 6 -5 158.64 6.61
 -4 6 -6 390.28 13.08
 -4 6 -6 371.97 12.12
 -4 6 -7 100.31 7.02
 -4 6 -7 93.63 4.73
 -4 6 -8 220.64 9.39
 -4 6 -9 2.42 2.57
 -4 6 -10 312.61 11.39
 -4 6 -11 75.46 5.07
 -4 6 -12 65.75 4.74
 -4 6 -13 170.06 7.73
 -4 6 -14 26.46 3.86
 -4 6 -14 17.3 2.99
 -4 6 -15 144.33 7.05
 -4 6 -15 129.23 6.18
 -4 6 -16 125.38 6.76
 -4 6 -16 122.37 6.09
 -4 6 -17 45.41 5.03
 -4 6 -17 31.55 4.24
 -4 6 -18 202.16 10.59
 -4 6 -18 170.35 7.84
 -4 6 -19 -0.54 4.46
 -4 6 -19 3.53 4.11
 4 -5 -19 151 7.08
 4 -5 -18 87.45 5.13
 4 -5 -17 77.39 4.97
 4 -5 -16 134.94 6.4
 4 -5 -15 11.99 2.93
 4 -5 -14 181.21 7.31
 4 -5 -13 200.28 7.76
 4 -5 -12 31.56 2.86
 4 -5 -11 587.07 17.58
 4 -5 -10 14.91 2.08
 4 -5 -9 440.05 13.58
 4 -5 -9 400.08 12.67
 4 -5 -8 248.82 8.51
 4 -5 -8 207.21 7.48
 4 -5 -7 71.4 3.64
 4 -5 -7 53.34 3.31
 4 -5 -6 394.94 12.1
 4 -5 -6 359.63 11.29
 4 -5 -5 61.85 3.13
 4 -5 -5 52.54 3.01
 4 -5 -4 221.49 7.48
 4 -5 -4 242.94 8.08
 4 -5 -3 355.22 10.92
 4 -5 -3 354.18 10.9
 4 -5 -2 8.12 1.43
 4 -5 -2 7.37 1.71
 4 -5 -1 547.69 15.78
 -4 5 0 20.03 1.19
 4 -5 0 15.48 1.64
 4 -5 1 378.32 11.49
 -4 5 -2 168.63 7.81
 -4 5 -2 171.85 6.13
 -4 5 -3 36.26 5.12
 -4 5 -3 33.39 2.35
 -4 5 -4 672.2 19.85
 -4 5 -4 667.17 19.19
 -4 5 -5 375.6 12.38
 -4 5 -5 375.15 11.95
 -4 5 -6 146.82 6.78
 -4 5 -6 156.96 6.21
 -4 5 -7 759.15 22.26
 -4 5 -8 9.61 2.67
 -4 5 -9 301.72 10.81
 -4 5 -10 52.07 4.34
 -4 5 -11 188.69 8.03
 -4 5 -12 279.57 10.44
 -4 5 -13 5.3 3.34
 -4 5 -14 213.03 8.87
 -4 5 -14 222.01 8.52
 -4 5 -15 167.97 7.8
 -4 5 -15 139.51 6.25
 -4 5 -16 61.24 5.21
 -4 5 -16 38.44 3.71
 -4 5 -17 235.42 11.42
 -4 5 -17 195.14 8.17
 -4 5 -18 9 4.36
 -4 5 -18 -0.42 3.36
 -4 5 -19 80.74 6.71
 -4 5 -19 81.52 5.33
 -4 5 -20 51.67 5.63
 -4 5 -20 30.21 4.8
 4 -4 -19 49.3 4.57
 4 -4 -18 89.59 5.54
 4 -4 -17 98.93 5.36
 4 -4 -16 3.37 2.71
 4 -4 -15 224.25 8.48
 4 -4 -14 95.48 4.69
 4 -4 -13 84.73 4.29
 4 -4 -12 419.97 13.14
 4 -4 -12 374.79 12.03
 4 -4 -11 2.48 1.54
 4 -4 -11 -1.58 1.78
 4 -4 -10 333.56 10.64
 4 -4 -10 309.28 10.19
 4 -4 -9 67.99 3.47
 4 -4 -9 59.37 3.43
 4 -4 -8 242.7 8.07
 4 -4 -8 239.19 8.19
 4 -4 -7 325.95 10.16
 4 -4 -7 272.21 9
 4 -4 -6 24.14 2
 4 -4 -6 24.36 2.22
 4 -4 -5 628.26 17.68
 4 -4 -5 580.31 16.85
 4 -4 -4 590.49 16.67
 4 -4 -4 594.43 17.12
 4 -4 -3 93.47 3.82
 4 -4 -3 93.83 4.05
 4 -4 -2 897.33 24.32
 4 -4 -2 962.89 26.26
 4 -4 -1 36.05 2.22
 4 -4 -1 32.72 2.22
 4 -4 0 553.56 15.69
 4 -4 0 549.68 15.76
 4 -4 1 199.34 6.66
 -4 4 -2 147.12 7.11
 -4 4 -2 125.46 4.71
 -4 4 -3 570.29 16.95
 -4 4 -3 554.24 16.03
 -4 4 -4 35.8 5.07
 -4 4 -4 36.55 2.85
 -4 4 -5 403.93 12.77
 -4 4 -5 401.04 12.39
 -4 4 -6 329.89 11.25
 -4 4 -7 40.26 3.54
 -4 4 -8 442.95 14.17
 -4 4 -9 9.21 2.29
 -4 4 -10 376.05 12.74
 -4 4 -11 164.62 7.17
 -4 4 -12 13.41 2.96
 -4 4 -13 469.74 15.41
 -4 4 -14 103.26 5.84
 -4 4 -15 200.2 9.03
 -4 4 -15 200.36 7.7
 -4 4 -16 211.4 10.22
 -4 4 -16 185.52 7.47
 -4 4 -17 18.75 4.38
 -4 4 -17 19.24 3.98
 -4 4 -18 124.44 7.34
 -4 4 -18 121.78 6.3
 -4 4 -19 12.15 4.05
 -4 4 -19 6.04 3.89
 -4 4 -20 68.86 5.87
 -4 4 -20 69.26 5.08
 -4 4 -21 100.44 7.39
 4 -3 -17 56.65 4.1
 4 -3 -16 210.99 8.04
 4 -3 -15 23.76 2.95
 4 -3 -14 294.45 9.96
 4 -3 -14 255.38 9.19
 4 -3 -13 516.21 15.48
 4 -3 -13 435.6 13.72
 4 -3 -12 2.09 1.37
 4 -3 -12 10.7 2.24
 4 -3 -11 449.62 13.51
 4 -3 -11 385.5 12.18
 4 -3 -10 110.92 4.54
 4 -3 -10 103.54 4.62
 4 -3 -9 329.02 10.17
 4 -3 -9 294.93 9.62
 4 -3 -8 130.13 4.91
 4 -3 -8 118.67 4.85
 4 -3 -7 8.89 1.28
 4 -3 -7 5.55 1.63
 4 -3 -6 636.54 17.68
 4 -3 -6 621.68 17.75
 4 -3 -5 202.36 6.56
 4 -3 -5 170.24 6.12
 4 -3 -4 455.04 12.97
 4 -3 -4 411.19 12.34
 4 -3 -3 726.34 19.78
 4 -3 -3 691.38 19.42
 4 -3 -2 32.16 1.88
 4 -3 -2 26.02 1.97
 4 -3 -1 703.99 19.23
 4 -3 -1 716.11 19.93
 4 -3 0 60.22 2.71
 4 -3 0 55.37 2.79
 -4 3 -1 364.28 11.45
 -4 3 -1 348.73 10.33
 4 -3 1 385.07 11.49
 -4 3 -2 701.02 19.77
 -4 3 -2 683.55 19
 4 -3 2 673.93 18.79
 -4 3 -3 11.86 2.7
 -4 3 -3 0.76 1.26
 -4 3 -4 672.59 19.38
 -4 3 -4 692.29 19.52
 -4 3 -5 777.82 22.02
 -4 3 -6 335.92 10.97
 -4 3 -7 525.69 15.98
 -4 3 -8 22.59 2.81
 -4 3 -9 483.08 15.12
 -4 3 -10 85.73 4.72
 -4 3 -11 70.25 4.23
 -4 3 -12 356 12.25
 -4 3 -13 0.3 2.64
 -4 3 -14 322.68 12.22
 -4 3 -15 89.4 6.4
 -4 3 -15 80.11 4.33
 -4 3 -16 131.12 7.34
 -4 3 -16 103.97 5.2
 -4 3 -17 102.89 6.3
 -4 3 -17 97.9 5.17
 -4 3 -18 7.46 3.74
 -4 3 -18 12.21 3.22
 -4 3 -19 97.13 6.36
 -4 3 -20 95.52 6.55
 -4 3 -21 24.15 5.36
 4 -2 -16 3.33 2.49
 4 -2 -15 262.79 9.04
 4 -2 -15 218.95 8.42
 4 -2 -14 214.53 7.59
 4 -2 -14 190.61 7.52
 4 -2 -13 90.12 4.12
 4 -2 -13 83.44 4.47
 4 -2 -12 599 17.18
 4 -2 -12 510.43 15.57
 4 -2 -11 3.7 1.49
 4 -2 -11 -0.14 1.44
 4 -2 -10 466.6 13.55
 4 -2 -10 348.87 11.16
 4 -2 -9 223.61 7.22
 4 -2 -9 206.51 7.36
 4 -2 -8 308.08 9.29
 4 -2 -8 289.08 9.35
 4 -2 -7 459.97 13.05
 4 -2 -7 406.87 12.26
 4 -2 -6 192.03 6.13
 4 -2 -6 168.66 6.03
 4 -2 -5 891.8 23.75
 4 -2 -5 865.7 23.73
 4 -2 -4 983.22 25.99
 4 -2 -4 947.04 25.72
 4 -2 -3 154.59 5.05
 4 -2 -3 141.24 5.15
 4 -2 -3 143.09 3.88
 4 -2 -2 720.63 19.39
 4 -2 -2 719.31 19.93
 4 -2 -1 49.48 2.27
 4 -2 -1 55.4 2.78
 -4 2 0 227.21 7.57
 -4 2 0 222.79 6.91
 4 -2 0 222.37 7.25
 -4 2 -1 199.34 7.36
 -4 2 -1 202.78 6.63
 4 -2 1 216.69 7.07
 -4 2 -2 180.24 6.61
 -4 2 -2 172.4 5.91
 4 -2 2 186.74 6.27
 -4 2 -3 766.69 21.26
 4 -2 3 878.35 23.8
 -4 2 -4 5.63 1.65
 -4 2 -5 1042.46 28.54
 -4 2 -6 342.29 11.07
 -4 2 -7 67.87 3.99
 -4 2 -8 547.95 16.56
 -4 2 -9 30.44 2.96
 -4 2 -10 196.87 7.68
 -4 2 -11 268.32 9.88
 -4 2 -12 -2.73 2.18
 -4 2 -13 440.72 15.05
 -4 2 -14 127.54 6.9
 -4 2 -14 125.14 5.33
 -4 2 -15 248.43 10.17
 -4 2 -15 237.71 8.41
 -4 2 -16 199.15 8.78
 -4 2 -16 201.88 7.56
 -4 2 -17 21.92 3.73
 -4 2 -18 101.33 6.43
 -4 2 -19 107.61 6.88
 -4 2 -20 46.27 5.32
 -4 2 -21 118.27 7.39
 4 -1 -18 114.01 5.78
 4 -1 -17 8.79 3.29
 4 -1 -16 218.05 8.29
 4 -1 -15 177.14 6.96
 4 -1 -14 219.96 8.11
 4 -1 -13 430.62 12.79
 4 -1 -13 398.04 12.65
 4 -1 -12 23.93 2.18
 4 -1 -12 17.89 2.26
 4 -1 -11 370.73 10.98
 4 -1 -11 321.71 10.38
 4 -1 -10 21.64 1.76
 4 -1 -10 9.32 1.67
 4 -1 -9 282.47 8.49
 4 -1 -9 255.93 8.55
 4 -1 -8 296.52 8.74
 4 -1 -8 280.15 9.14
 4 -1 -7 19.48 1.42
 4 -1 -7 19.99 2.04
 4 -1 -6 725.45 19.37
 4 -1 -6 648.44 18.26
 4 -1 -5 181.99 5.6
 4 -1 -5 174.46 6.1
 4 -1 -4 388.46 10.81
 4 -1 -4 361.57 10.85
 4 -1 -3 767.61 20.33
 4 -1 -3 781.82 21.41
 4 -1 -3 780.69 20.22
 4 -1 -2 66.05 2.58
 4 -1 -2 64.96 2.97
 4 -1 -2 66.85 2.24
 -4 1 1 301.09 9.19
 -4 1 1 317.78 9.16
 4 -1 -1 320.03 9.68
 4 -1 -1 310.01 8.5
 -4 1 0 397.98 12.03
 -4 1 0 368.71 10.66
 4 -1 0 372.39 11.03
 4 -1 0 357.79 9.91
 -4 1 -1 15.53 2.61
 -4 1 -1 23.06 1.72
 4 -1 1 27.24 1.82
 4 -1 1 23.55 1.45
 -4 1 -2 946.5 25.52
 4 -1 2 1018.84 27.24
 4 -1 2 964.92 25.4
 -4 1 -3 11.05 1.77
 4 -1 3 6.14 1.11
 -4 1 -4 721.37 20.23
 -4 1 -5 572.1 16.66
 -4 1 -6 226.01 7.91
 -4 1 -7 263.35 9.01
 -4 1 -8 27.64 2.75
 -4 1 -9 107.1 5.19
 -4 1 -10 192.13 7.92
 -4 1 -11 83.78 5.48
 -4 1 -12 534.39 17.12
 -4 1 -13 20.37 3.1
 -4 1 -14 580.75 18.53
 -4 1 -14 578.72 16.93
 -4 1 -15 93.23 5.6
 -4 1 -16 82.23 5.59
 -4 1 -17 122.95 6.67
 -4 1 -18 3.29 3.59
 -4 1 -19 114.85 6.99
 -4 1 -20 112.2 7.13
 -4 1 -21 8.12 4.41
 4 0 -20 152.43 7.25
 4 0 -19 46.21 3.98
 4 0 -18 21.6 2.84
 4 0 -17 203.58 7.98
 4 0 -16 4.87 2.42
 4 0 -15 326.85 11
 4 0 -14 288.38 9.84
 4 0 -13 131.58 5.59
 4 0 -12 325.88 10.67
 4 0 -11 9.35 1.32
 4 0 -11 12.86 1.86
 4 0 -10 262.5 7.84
 4 0 -10 231.72 7.88
 4 0 -9 373.96 10.54
 4 0 -9 341.1 10.64
 4 0 -8 17.77 1.39
 4 0 -8 11.95 1.59
 4 0 -7 960.05 25.04
 4 0 -7 909.58 24.86
 4 0 -6 334.14 9.25
 4 0 -6 333.98 10.28
 4 0 -5 357.36 9.81
 4 0 -5 339.31 10.38
 4 0 -4 932.82 24.22
 4 0 -4 928.72 25.12
 -4 0 3 385.83 10.9
 -4 0 3 372.81 10.21
 4 0 -3 387.02 11.39
 4 0 -3 387.06 10.65
 -4 0 2 180.29 6.18
 -4 0 2 174.67 5.45
 4 0 -2 187.15 6.22
 4 0 -2 176.81 5.35
 -4 0 1 7.47 2.39
 -4 0 1 4.38 1.1
 4 0 -1 3.82 1.08
 4 0 -1 1.76 0.84
 -4 0 0 128.12 4.7
 4 0 0 131.69 4.7
 4 0 0 128.83 4.22
 -4 0 -1 827.18 22.31
 4 0 1 840.61 22.69
 4 0 1 820.22 21.9
 -4 0 -2 12.94 1.68
 4 0 2 13.34 1.31
 4 0 2 14.32 1.47
 4 0 3 1784.67 46.28
 4 0 3 1693.55 44.06
 -4 0 -4 101.57 4.41
 4 0 4 111.43 4.1
 4 0 4 116.72 4.36
 -4 0 -5 819.07 22.85
 4 0 5 771.47 21.27
 -4 0 -6 475.83 14.36
 -4 0 -7 14.4 2.39
 -4 0 -8 551.39 16.87
 -4 0 -9 156.57 6.96
 -4 0 -10 102.82 5.43
 -4 0 -11 549.24 17.21
 -4 0 -12 14.81 2.94
 -4 0 -13 291.42 10.87
 -4 0 -14 125.32 6.44
 -4 0 -15 89.17 5.39
 -4 0 -16 160.83 7.77
 -4 0 -17 7.26 3.41
 -4 0 -18 140.41 7.42
 -4 0 -19 95.52 6.52
 -4 0 -20 50.75 5.58
 4 1 -21 153.85 7.55
 4 1 -20 -2.25 3.04
 4 1 -19 57.3 4.57
 4 1 -18 140.24 6.49
 4 1 -17 4.91 2.43
 4 1 -16 248 9.16
 4 1 -15 185.37 7.32
 4 1 -14 247.13 8.9
 4 1 -13 295.26 10.04
 4 1 -12 18.54 2.34
 4 1 -11 210.68 7.52
 4 1 -10 80.86 3.81
 4 1 -9 181.81 6.52
 4 1 -8 759.6 21.26
 4 1 -7 7.67 0.9
 4 1 -7 5.32 1.37
 4 1 -6 1283.3 32.74
 4 1 -6 1214.49 32.43
 -4 -1 5 270.83 7.8
 -4 -1 5 254.91 6.95
 4 1 -5 292.66 9.07
 -4 -1 4 181.74 5.58
 -4 -1 4 188.53 5.4
 4 1 -3 485.76 13.91
 4 1 -3 519.5 14.3
 -4 -1 2 4 1.07
 4 1 -2 3.19 1.19
 4 1 -2 2.15 0.92
 4 1 -1 229.87 7.26
 4 1 -1 227.58 6.96
 4 1 0 830.14 22.37
 4 1 0 871.91 23.29
 4 1 1 90.21 3.47
 4 1 1 90.86 3.51
 4 1 2 1146.53 30.25
 4 1 2 1084.37 28.94
 -4 -1 -3 18.5 2.03
 4 1 3 16.84 1.41
 4 1 3 23.36 2.02
 -4 -1 -4 425.13 12.94
 4 1 4 441.88 12.45
 4 1 4 422.85 12.56
 -4 -1 -5 109.39 5.31
 4 1 5 108.76 3.89
 -4 -1 -6 162.09 6.58
 4 1 6 181.49 6.49
 -4 -1 -7 534.4 16.14
 4 1 7 510.09 15.18
 -4 -1 -8 9.8 2.35
 -4 -1 -9 347.37 11.6
 -4 -1 -10 484.73 15.3
 -4 -1 -11 82.69 4.78
 -4 -1 -12 409.73 13.71
 -4 -1 -13 0.47 2.25
 -4 -1 -14 253.36 9.87
 -4 -1 -15 119.16 6.43
 -4 -1 -16 14.62 3.6
 -4 -1 -17 262.75 10.71
 -4 -1 -18 48.08 4.82
 -4 -1 -19 105.31 6.66
 -4 -1 -20 127.66 7.46
 4 2 -20 105.96 6.09
 4 2 -19 114.25 6.03
 4 2 -18 5.56 2.64
 4 2 -17 289.42 10.54
 4 2 -16 63.4 4.13
 4 2 -15 379.4 12.62
 4 2 -14 157.74 6.62
 4 2 -13 118.13 5.4
 4 2 -12 226.83 8.18
 4 2 -11 80.39 4.02
 4 2 -10 151.22 5.95
 4 2 -9 462.68 13.94
 4 2 -8 2.08 1.44
 4 2 -7 720.95 20.25
 4 2 -5 455.73 13.28
 4 2 -4 410.01 11.98
 4 2 -3 105.95 4.04
 4 2 -3 109.14 4.06
 4 2 -2 536.13 15.1
 4 2 -2 518.62 14.6
 -4 -2 1 10.9 1.39
 4 2 -1 10.41 1.39
 4 2 -1 11.97 1.27
 -4 -2 0 470.3 13.01
 4 2 0 482.17 13.58
 4 2 0 449.88 12.98
 -4 -2 -1 651.21 17.73
 4 2 1 665.3 18.14
 4 2 1 679.74 18.88
 -4 -2 -2 14.46 1.64
 4 2 2 12.92 1.32
 4 2 2 11.44 1.47
 -4 -2 -3 764.79 20.97
 4 2 3 850.2 22.69
 4 2 3 806.55 22.41
 -4 -2 -4 206.53 7.03
 4 2 4 223.26 6.81
 4 2 4 206.27 7.35
 -4 -2 -5 199.31 6.98
 4 2 5 220.35 6.66
 4 2 5 194.9 7.02
 -4 -2 -6 365.06 11.46
 4 2 6 347.12 11.11
 -4 -2 -7 -2.16 1.43
 4 2 7 0.13 1.47
 -4 -2 -8 296.18 10.02
 4 2 8 304.19 10.19
 -4 -2 -9 180.49 7.13
 4 2 9 180.27 6.99
 -4 -2 -10 72.17 4.2
 -4 -2 -11 416.19 13.71
 -4 -2 -12 6.69 2.48
 -4 -2 -13 195.38 8.17
 -4 -2 -14 51.57 4.43
 -4 -2 -15 38.14 3.83
 -4 -2 -16 205.34 8.98
 -4 -2 -17 6.38 3.6
 -4 -2 -18 171 8.2
 -4 -2 -19 107.25 6.75
 4 3 -20 44.22 4.51
 4 3 -19 48.71 4.42
 4 3 -18 128.56 6.46
 4 3 -17 -2.96 2.37
 4 3 -16 225.02 8.77
 4 3 -15 66.76 4.27
 4 3 -14 186.2 7.42
 4 3 -13 236.68 8.65
 4 3 -12 0.63 2.2
 4 3 -11 290.21 9.85
 4 3 -10 241.78 8.46
 4 3 -9 110.36 4.71
 4 3 -8 612.02 17.73
 4 3 -7 3.39 1.62
 4 3 -6 450.64 13.37
 4 3 -5 302.49 9.43
 4 3 -4 145.34 5.2
 4 3 -3 200.64 6.59
 4 3 -3 214.46 7.09
 -4 -3 2 102.24 3.12
 4 3 -2 118.41 4.32
 -4 -3 1 339.28 9.28
 4 3 -1 350.95 10.4
 4 3 -1 342.82 10.46
 -4 -3 0 345.32 9.66
 4 3 0 370.59 10.8
 4 3 0 365.4 11.11
 -4 -3 -1 124.31 4.28
 4 3 1 140.05 4.79
 4 3 1 124.09 4.84
 -4 -3 -2 543.05 15.09
 4 3 2 535.39 14.79
 4 3 2 515.89 15.15
 -4 -3 -3 12.58 1.67
 4 3 3 8.52 1.28
 4 3 3 13.73 1.77
 -4 -3 -4 271.42 8.64
 4 3 4 262.7 7.74
 -4 -3 -5 247.5 8.22
 4 3 5 271.69 7.86
 4 3 5 243.15 8.65
 -4 -3 -6 9.89 2.14
 4 3 6 10.55 1.97
 -4 -3 -7 391.65 12.3
 4 3 7 380.87 12.32
 -4 -3 -8 124.32 5.49
 -4 -3 -9 345.45 11.51
 4 3 9 371.21 12.28
 -4 -3 -10 498.67 15.68
 4 3 10 550.57 17.11
 -4 -3 -11 92.1 4.95
 -4 -3 -12 522.64 16.71
 -4 -3 -13 3.89 3.16
 -4 -3 -14 59.85 4.44
 -4 -3 -15 70.45 4.93
 -4 -3 -16 21.96 4.26
 -4 -3 -17 189.87 8.78
 -4 -3 -18 45.85 5.11
 -4 -3 -19 104.93 6.74
 4 4 -19 118.67 6.66
 4 4 -18 14.78 4.12
 4 4 -17 124.62 6.27
 4 4 -16 53.51 4.15
 4 4 -15 288.32 10.49
 4 4 -14 132.76 6.1
 4 4 -13 3.34 2.51
 4 4 -12 151.86 6.31
 4 4 -11 155.51 6.33
 4 4 -10 64.99 3.77
 4 4 -9 275.88 9.32
 4 4 -8 7.46 2.11
 4 4 -7 500.45 14.87
 4 4 -6 73.4 3.57
 4 4 -5 345.41 10.65
 4 4 -4 263.37 8.39
 4 4 -4 250.57 8.32
 4 4 -3 6.97 1.35
 4 4 -3 2.17 1.28
 4 4 -2 326.66 9.81
 4 4 -2 288.53 9.35
 4 4 -1 495.95 14.04
 4 4 -1 479.35 14.28
 -4 -4 0 259.26 7.53
 4 4 0 286.51 8.8
 4 4 0 251.28 8.4
 -4 -4 -1 1017.18 26.81
 4 4 1 1086.91 28.72
 4 4 1 1043.39 28.69
 -4 -4 -2 20.5 1.79
 4 4 2 24.43 1.75
 4 4 2 22.49 2.15
 -4 -4 -3 440.13 12.75
 4 4 3 398.08 12.51
 -4 -4 -4 62.37 3.18
 4 4 4 65.71 3.97
 -4 -4 -5 43.85 2.76
 4 4 5 40.93 3.4
 -4 -4 -6 220.32 7.66
 4 4 6 231.25 8.67
 -4 -4 -7 4.38 1.77
 4 4 7 1.64 1.84
 -4 -4 -8 239.12 8.5
 4 4 8 263.88 9.58
 -4 -4 -9 216.73 8.06
 4 4 9 227.22 8.67
 -4 -4 -10 252.36 9.26
 4 4 10 237.27 9.03
 -4 -4 -11 227.33 8.83
 4 4 11 231.92 9.01
 -4 -4 -12 2.03 3.26
 -4 -4 -13 139.76 6.62
 -4 -4 -14 66.77 5.01
 -4 -4 -15 2.5 3.33
 -4 -4 -16 209.98 9.35
 -4 -4 -17 7.38 3.86
 -4 -4 -18 195.41 9.52
 4 5 -18 128.29 6.76
 4 5 -17 -3.13 2.99
 4 5 -16 241.03 9.42
 4 5 -15 72.03 4.58
 4 5 -14 73.19 4.34
 4 5 -13 233.33 8.79
 4 5 -12 57.57 3.79
 4 5 -11 131 5.74
 4 5 -10 294.35 10.05
 4 5 -9 93 4.49
 4 5 -8 458.21 14.07
 4 5 -7 0.48 1.43
 4 5 -6 303.6 9.77
 4 5 -5 337.52 10.55
 4 5 -4 8.67 1.73
 4 5 -4 8.72 1.94
 4 5 -3 160.9 5.67
 4 5 -3 137.8 5.56
 4 5 -2 313.2 9.54
 4 5 -2 311.18 10.22
 4 5 -1 522.03 14.73
 4 5 -1 505.41 15.27
 4 5 0 396.66 11.54
 4 5 1 422.56 13.25
 -4 -5 -2 308.99 9.29
 4 5 2 310.64 10.46
 4 5 3 4.99 1.76
 -4 -5 -4 62.67 3.23
 4 5 4 67.86 4.08
 -4 -5 -5 300.42 9.65
 4 5 5 291.14 10.62
 -4 -5 -6 -0.19 1.93
 4 5 6 2.1 2.36
 -4 -5 -7 414.26 13
 4 5 7 406.69 13.6
 -4 -5 -8 115.83 5.43
 4 5 8 113.81 5.59
 -4 -5 -9 160.69 6.75
 4 5 9 181.62 7.63
 -4 -5 -10 321.29 11.26
 4 5 10 335.36 11.9
 -4 -5 -11 11.16 3.06
 4 5 11 1.69 2.48
 -4 -5 -12 186.52 7.98
 -4 -5 -13 21.64 4.04
 -4 -5 -14 57.02 5
 -4 -5 -15 102.27 6.16
 -4 -5 -16 -8.67 3.36
 -4 -5 -17 120.55 7.07
 4 6 -17 163.54 7.71
 4 6 -16 3.4 2.88
 4 6 -15 54.63 4.13
 4 6 -14 72.2 4.54
 4 6 -13 10.18 2.94
 4 6 -12 151.92 6.48
 4 6 -11 177.4 7.16
 4 6 -10 199.71 7.58
 4 6 -9 233.35 8.42
 4 6 -8 58.13 3.63
 4 6 -7 357.55 11.42
 4 6 -6 52.9 3.16
 4 6 -6 46.52 3.32
 4 6 -5 136.26 5.34
 4 6 -5 112.29 5.03
 4 6 -4 314.01 9.89
 4 6 -3 20.57 2.15
 4 6 -3 6.58 1.86
 4 6 -2 163.5 5.8
 4 6 -2 139.23 5.86
 4 6 -1 142.45 6.04
 4 6 0 117.25 5.3
 4 6 1 369.23 12.21
 4 6 2 7.89 2.04
 4 6 3 245.53 9.02
 -4 -6 -4 218.4 7.49
 4 6 4 252.64 9.46
 -4 -6 -5 59.31 3.45
 -4 -6 -6 178.76 6.76
 4 6 6 194.02 8.47
 4 6 7 10.38 3.12
 -4 -6 -8 120.24 5.61
 4 6 8 127.13 6.28
 -4 -6 -9 116.58 5.74
 4 6 9 117.17 5.99
 -4 -6 -10 90.94 5.09
 4 6 10 103.64 5.7
 -4 -6 -11 136.22 6.67
 4 6 11 151.6 7.2
 -4 -6 -12 17.12 3.79
 4 6 12 11.11 3.16
 -4 -6 -13 65.81 5.14
 -4 -6 -14 113.15 6.55
 -4 -6 -15 0.66 3.79
 -4 -6 -16 148.2 7.9
 4 7 -16 83.84 5.3
 4 7 -15 35.82 4.46
 4 7 -14 3.85 3.23
 4 7 -13 156.99 7.01
 4 7 -12 21.54 3.38
 4 7 -11 154.02 6.62
 4 7 -10 162.34 6.74
 4 7 -9 33.41 2.96
 4 7 -8 108.1 4.96
 4 7 -7 22.63 2.66
 4 7 -7 23.21 3.12
 4 7 -6 118.22 5.18
 4 7 -6 108.59 5.21
 4 7 -5 128.87 5.3
 4 7 -5 123.46 5.65
 4 7 -4 6.33 2.16
 4 7 -4 4.52 2.24
 4 7 -3 167.69 6.93
 4 7 -2 87.63 4.66
 4 7 -1 141.44 6.22
 4 7 0 226.05 8.56
 4 7 1 67.72 4.05
 4 7 2 208.27 8.16
 4 7 3 61.31 3.89
 4 7 5 276.48 10.88
 4 7 6 8.86 3.26
 -4 -7 -7 177.99 7.22
 4 7 7 174.86 8.02
 -4 -7 -8 28.87 3.4
 4 7 8 22.39 3.38
 -4 -7 -9 97.57 5.32
 -4 -7 -10 90.28 5.44
 4 7 10 121.72 6.55
 -4 -7 -11 0.22 3.64
 4 7 11 4.51 3.48
 -4 -7 -12 80.93 5.6
 4 7 12 101.31 5.91
 -4 -7 -13 64.93 5.52
 4 7 13 68.9 5.21
 -4 -7 -14 5 4.56
 4 8 -15 25.58 4.04
 4 8 -14 43.4 4.48
 4 8 -13 9.61 3.59
 4 8 -12 88.54 5.4
 4 8 -11 83.02 4.85
 4 8 -10 73.25 4.53
 4 8 -9 172.78 7.06
 4 8 -9 182.57 7.72
 4 8 -8 1.75 2.91
 4 8 -8 -1.38 2.09
 4 8 -7 159.67 6.53
 4 8 -6 80.79 4.69
 4 8 -5 35.37 3.41
 4 8 -4 162.14 7.01
 4 8 -3 20.62 3.2
 4 8 -2 184.93 7.76
 4 8 -1 79.45 4.75
 4 8 0 37.62 3.48
 4 8 1 146.37 6.63
 4 8 2 1.91 2.39
 4 8 3 80.58 4.96
 4 8 4 191.13 8.35
 4 8 5 27.92 4.04
 4 8 6 197.58 9.37
 4 8 7 17.17 3.58
 4 8 8 152.02 7.52
 4 8 9 47.37 4.7
 4 8 10 14.26 3.65
 -4 -8 -11 69.05 5.92
 4 8 11 74.55 5.94
 -4 -8 -12 31.9 5.4
 4 8 12 27.9 4.52
 -4 -8 -13 35.82 6.04
 4 9 -13 77.96 5.25
 4 9 -12 24.94 3.86
 4 9 -11 132.44 6.58
 4 9 -11 110.78 6.08
 4 9 -10 36.88 4.49
 4 9 -9 19.65 3.84
 4 9 -9 5.29 3.05
 4 9 -8 85.01 5.36
 4 9 -7 25.85 3.36
 4 9 -6 47.63 4.13
 4 9 -5 122.74 6.15
 4 9 -4 5.02 2.97
 4 9 -3 211.46 8.76
 4 9 -2 10.07 3.26
 4 9 0 26.03 3.45
 4 9 2 44.45 4.23
 4 9 3 129.35 6.63
 4 9 4 26.67 3.92
 4 9 5 222.48 10.28
 4 9 6 -4.71 3.22
 4 9 7 153.62 8.09
 4 9 8 17.95 4.56
 4 9 9 49.1 4.9
 4 9 10 29.26 4.96
 4 10 -8 4.47 3.39
 4 10 -7 31.54 3.93
 4 10 -6 76.48 5.29
 4 10 -5 -0.54 2.9
 4 10 -4 127.78 6.79
 4 10 -3 1.99 3.17
 4 10 -2 87.42 5.57
 4 10 -1 32 4.1
 4 10 0 22.93 4.22
 4 10 1 49.95 4.69
 4 10 2 37.97 4.41
 4 10 3 101.13 6.12
 4 10 4 101.96 7.3
 4 10 5 3.31 3.98
 4 10 6 60.98 5.88
 5 -12 -3 52.78 4.89
 5 -12 -2 29.08 4.37
 5 -12 -1 102.09 5.83
 5 -12 0 5.5 3.83
 5 -12 1 25.51 4.08
 -5 12 -2 69.44 14.03
 -5 12 -2 71.25 6.6
 -5 12 -3 12.86 10.25
 -5 12 -3 12.1 3.95
 -5 12 -4 112.72 15.79
 -5 12 -4 95.17 6.42
 -5 12 -5 3.6 9.74
 -5 12 -5 15.12 4.73
 -5 12 -6 105.83 16.75
 -5 12 -6 103.27 7.89
 -5 12 -7 19.97 5.12
 -5 12 -8 17.99 4.97
 5 -11 -7 90.81 5.58
 5 -11 -6 1.76 3.66
 5 -11 -5 167.78 7.79
 5 -11 -4 19.05 3.94
 5 -11 -3 70.84 5.27
 5 -11 -2 87.89 5.42
 5 -11 -1 -3.87 2.86
 5 -11 0 70.82 4.78
 5 -11 1 40.32 3.82
 -5 11 -2 47.49 11.63
 -5 11 -2 23.4 4.21
 -5 11 -3 165.7 13.76
 -5 11 -3 157.16 7.42
 -5 11 -5 131.62 13.89
 -5 11 -5 124.4 6.95
 -5 11 -6 28.82 10.51
 -5 11 -6 30.09 4.85
 -5 11 -7 38.56 5.32
 -5 11 -8 39.16 6.87
 -5 11 -8 73.6 6.13
 -5 11 -9 -6.14 7.25
 -5 11 -10 62.44 8.18
 -5 11 -11 67.87 5.56
 5 -10 -10 8.54 4.22
 5 -10 -9 58.04 4.59
 5 -10 -8 87.01 5.56
 5 -10 -7 13.36 3.15
 5 -10 -6 172.14 7.49
 5 -10 -5 -1.59 2.83
 5 -10 -4 156.24 7.03
 5 -10 -3 65.62 4.41
 5 -10 -2 40.35 3.78
 5 -10 -1 58.48 4.15
 5 -10 0 35.38 3.49
 5 -10 1 82.5 4.81
 5 -10 2 134.69 6.26
 -5 10 -3 13.6 9.35
 -5 10 -3 6.2 3.37
 -5 10 -4 222.49 13.37
 -5 10 -4 203.56 8.38
 -5 10 -5 15.63 7.64
 -5 10 -5 18.8 3.2
 -5 10 -6 65.54 11.15
 -5 10 -6 88.6 6.26
 -5 10 -7 124.14 10.5
 -5 10 -7 95.17 6.96
 -5 10 -8 -8.37 4.37
 -5 10 -8 14.73 4.16
 -5 10 -9 128.52 10.19
 -5 10 -10 5.26 5.02
 -5 10 -11 26.87 5.66
 -5 10 -12 95.98 6.98
 -5 10 -12 111.75 6.3
 5 -9 -13 70.4 5.28
 5 -9 -12 55.92 4.82
 5 -9 -11 -3.4 2.7
 5 -9 -10 109.51 5.79
 5 -9 -9 65.6 4.47
 5 -9 -8 71.75 4.64
 5 -9 -7 203.82 8.26
 5 -9 -6 1.68 2.37
 5 -9 -5 155.76 6.76
 5 -9 -4 62.24 4.22
 5 -9 -3 61.03 4.2
 5 -9 -2 228.57 8.69
 5 -9 -1 -0.82 1.98
 5 -9 0 143.07 6.29
 5 -9 1 178.75 7.3
 5 -9 2 104.63 5.15
 -5 9 -3 251.36 13.27
 -5 9 -3 227.97 8.58
 -5 9 -4 -6.93 4.73
 -5 9 -4 2.52 2.55
 -5 9 -5 172.62 11.89
 -5 9 -5 143.72 7.01
 -5 9 -6 71.1 9.68
 -5 9 -6 71.03 5.35
 -5 9 -7 13.33 6.57
 -5 9 -7 20.07 3.37
 -5 9 -8 152.82 10
 -5 9 -8 122.75 6.34
 -5 9 -9 18.83 5.75
 -5 9 -10 119.94 8.73
 -5 9 -11 128.55 7.51
 -5 9 -12 41.53 5.15
 -5 9 -13 155.26 8.68
 -5 9 -13 140.06 7.05
 -5 9 -14 -3.51 4.51
 -5 9 -14 9.2 3.69
 -5 9 -15 68.28 6.56
 -5 9 -15 49.24 5.15
 5 -8 -15 3.43 3.54
 5 -8 -14 90.1 5.74
 5 -8 -13 74.47 4.88
 5 -8 -12 10.52 3.13
 5 -8 -11 115.7 5.9
 5 -8 -10 12.26 3.6
 5 -8 -9 124.33 5.87
 5 -8 -8 223.67 8.59
 5 -8 -7 53.15 3.8
 5 -8 -6 300.5 10.54
 5 -8 -5 38.19 3.22
 5 -8 -4 174.83 6.99
 5 -8 -3 126.56 5.86
 5 -8 -2 36.64 3.25
 5 -8 -1 142.19 6.03
 5 -8 0 74.57 4.06
 5 -8 1 160.54 6.57
 -5 8 -2 373.25 14.69
 -5 8 -2 368.26 12.1
 5 -8 2 329.77 11.17
 -5 8 -3 26.91 7.84
 -5 8 -3 21.92 2.9
 -5 8 -4 287.79 12.72
 -5 8 -4 283.92 10.18
 -5 8 -5 23.08 7.23
 -5 8 -5 19.73 3.07
 -5 8 -6 62.39 8.79
 -5 8 -6 42.34 4.14
 -5 8 -7 186.54 9.82
 -5 8 -7 181.94 7.88
 -5 8 -9 306.8 12.73
 -5 8 -10 55.69 5.27
 -5 8 -11 142.82 7.54
 -5 8 -12 224.56 10.17
 -5 8 -13 8.07 4.17
 -5 8 -14 39.26 4.85
 -5 8 -14 56.94 5.02
 -5 8 -15 48.88 5.5
 -5 8 -15 43.35 4.7
 -5 8 -16 22.19 4.89
 -5 8 -16 11.36 3.95
 -5 8 -17 64.69 6.82
 5 -7 -16 1.54 3.36
 5 -7 -15 167.85 7.52
 5 -7 -14 51.12 4.13
 5 -7 -13 63.96 4.35
 5 -7 -12 105.31 5.7
 5 -7 -11 -0.24 2.32
 5 -7 -10 178.79 7.3
 5 -7 -9 139.86 6.24
 5 -7 -8 141.06 6.05
 5 -7 -7 384.67 12.59
 5 -7 -6 1.92 2.04
 5 -7 -6 3.63 2.53
 5 -7 -5 164.5 6.58
 5 -7 -5 142.28 5.85
 5 -7 -4 128.55 5.48
 5 -7 -3 19.61 2.43
 5 -7 -2 265.9 9.22
 5 -7 -1 8.56 1.96
 5 -7 0 370.45 11.96
 5 -7 1 292.7 9.91
 -5 7 -2 175.13 10.35
 -5 7 -2 184.36 7.04
 -5 7 -3 522.99 17.7
 -5 7 -3 489.57 15.13
 -5 7 -4 5.88 4.8
 -5 7 -4 1.72 1.73
 -5 7 -5 47.93 7.3
 -5 7 -5 52.11 4.13
 -5 7 -6 139 7.83
 -5 7 -6 139.32 6.35
 -5 7 -7 15.05 4.55
 -5 7 -7 10.15 2.92
 -5 7 -8 147.47 8.18
 -5 7 -9 18.47 3.77
 -5 7 -10 282.25 11.07
 -5 7 -11 167.51 8.09
 -5 7 -12 32.46 4.21
 -5 7 -13 132.02 7.51
 -5 7 -14 4.01 3.83
 -5 7 -15 27.7 5.65
 -5 7 -15 24.33 3.88
 -5 7 -16 79.9 6
 -5 7 -16 72.65 5.19
 -5 7 -17 5.1 4.97
 -5 7 -17 2.83 3.86
 -5 7 -18 192.77 10.14
 -5 7 -18 161.11 7.86
 5 -6 -18 190.34 8.4
 5 -6 -17 27.02 3.83
 5 -6 -16 181.2 7.83
 5 -6 -15 9.16 3.23
 5 -6 -14 138.52 6.49
 5 -6 -13 41.76 3.38
 5 -6 -12 -0.2 2.12
 5 -6 -11 279.38 9.9
 5 -6 -10 54.07 3.52
 5 -6 -9 297.49 10.2
 5 -6 -8 453.62 14.18
 5 -6 -8 423.36 13.54
 5 -6 -7 66.01 3.65
 5 -6 -7 73.53 4.09
 5 -6 -6 243.85 8.55
 5 -6 -6 265.6 9.22
 5 -6 -5 69.4 3.64
 5 -6 -5 68.27 3.81
 5 -6 -4 75.83 3.8
 5 -6 -4 76.2 3.91
 5 -6 -3 232.8 8.14
 5 -6 -3 211.86 7.65
 5 -6 -1 426.92 13.16
 5 -6 0 133.98 5.42
 5 -6 1 337.99 10.91
 -5 6 -2 511.99 16.82
 -5 6 -2 532.27 15.93
 -5 6 -3 12.8 5.29
 -5 6 -3 18.24 2.31
 -5 6 -4 313.61 12.44
 -5 6 -4 316.25 10.86
 -5 6 -5 108.81 7.8
 -5 6 -5 86.04 4.87
 -5 6 -6 13.6 3.78
 -5 6 -6 10.37 2.64
 -5 6 -7 408.56 14.22
 -5 6 -8 7.02 3.6
 -5 6 -9 408.66 14.15
 -5 6 -10 151.89 7.25
 -5 6 -11 159.26 7.63
 -5 6 -12 336.91 12.55
 -5 6 -13 15.18 3.97
 -5 6 -14 101.79 6.48
 -5 6 -15 88.74 5.79
 -5 6 -16 21.62 4.63
 -5 6 -16 20.55 3.72
 -5 6 -17 179.19 9.24
 -5 6 -17 152.11 7.61
 -5 6 -18 26.59 5.7
 -5 6 -18 -2.35 3.33
 -5 6 -19 100.3 8.72
 -5 6 -19 76.05 5.77
 5 -5 -18 63.37 4.77
 5 -5 -17 136.76 6.53
 5 -5 -16 4.83 3.14
 5 -5 -15 151.68 6.54
 5 -5 -14 41.36 3.33
 5 -5 -13 56.26 3.72
 5 -5 -12 205.52 7.81
 5 -5 -11 45.79 3.35
 5 -5 -10 334.72 11.03
 5 -5 -10 292.73 10.19
 5 -5 -9 335.47 10.94
 5 -5 -9 311.85 10.62
 5 -5 -8 159.52 6.24
 5 -5 -8 138.2 5.84
 5 -5 -7 373.5 11.74
 5 -5 -7 333.63 11.09
 5 -5 -6 0.26 1.45
 5 -5 -6 -0.22 1.62
 5 -5 -5 141.82 5.5
 5 -5 -5 151.92 6.13
 5 -5 -4 229.02 7.82
 5 -5 -4 211.91 7.67
 5 -5 -3 47.06 2.89
 5 -5 -3 39.15 2.71
 5 -5 -2 673.9 19.18
 5 -5 -2 653.47 18.99
 5 -5 -1 89.43 4.04
 5 -5 -1 78.28 3.84
 5 -5 0 611.66 17.66
 -5 5 -1 374.18 13.22
 -5 5 -1 391.44 12.02
 -5 5 -2 62.85 5.53
 -5 5 -2 63.7 3.33
 -5 5 -3 405.78 13.81
 -5 5 -3 363.47 11.71
 -5 5 -4 34.13 5.94
 -5 5 -4 29.55 3.12
 -5 5 -5 150.12 7.21
 -5 5 -5 150.49 6.23
 -5 5 -6 328.07 12.02
 -5 5 -7 50.51 4.53
 -5 5 -8 361.07 12.61
 -5 5 -9 6.57 2.43
 -5 5 -10 313 11.58
 -5 5 -11 225.5 9.25
 -5 5 -12 28.57 4.12
 -5 5 -13 279.19 10.83
 -5 5 -14 94.9 5.74
 -5 5 -15 36.22 4.15
 -5 5 -16 169.94 8.52
 -5 5 -16 161.79 7.12
 -5 5 -17 12.67 4.38
 -5 5 -17 16.08 3.93
 -5 5 -18 221.5 11.38
 -5 5 -18 178.7 7.77
 -5 5 -19 0.23 4.13
 -5 5 -19 -3.23 3.69
 -5 5 -20 32.7 5.82
 5 -4 -16 114.72 5.68
 5 -4 -15 11.74 2.48
 5 -4 -14 194.15 7.46
 5 -4 -13 320.3 10.69
 5 -4 -13 280.15 10.01
 5 -4 -12 -1.25 1.86
 5 -4 -12 0.86 2.27
 5 -4 -11 429.46 13.31
 5 -4 -11 383.69 12.54
 5 -4 -10 211.8 7.5
 5 -4 -10 196.41 7.44
 5 -4 -9 384.04 11.93
 5 -4 -9 311.11 10.45
 5 -4 -8 237.1 8.03
 5 -4 -8 209.71 7.68
 5 -4 -7 53.69 2.84
 5 -4 -7 46.5 3.06
 5 -4 -6 352.58 10.9
 5 -4 -6 329.69 10.79
 5 -4 -5 158.7 5.77
 5 -4 -5 128.46 5.39
 5 -4 -4 113.03 4.51
 5 -4 -4 113.52 4.92
 5 -4 -3 565.65 16.22
 5 -4 -3 543.4 16.17
 5 -4 -2 -0.43 1.11
 5 -4 -2 -0.26 1.3
 5 -4 -1 634.22 17.96
 5 -4 -1 613.75 17.85
 5 -4 0 201.21 6.9
 5 -4 0 199.15 7.13
 -5 4 -1 304.22 10.79
 -5 4 -1 299.02 9.5
 5 -4 1 322.74 10.32
 -5 4 -2 460.6 14.6
 -5 4 -2 470.15 14.1
 -5 4 -3 -6.83 2.76
 -5 4 -4 339.05 11.62
 -5 4 -4 358.64 11.52
 -5 4 -5 465.18 14.87
 -5 4 -6 128.16 6.51
 -5 4 -7 542.54 16.84
 -5 4 -8 2.71 2.18
 -5 4 -9 266.67 9.99
 -5 4 -10 94.25 5.41
 -5 4 -11 72.82 4.78
 -5 4 -12 257.19 10
 -5 4 -13 33.3 3.76
 -5 4 -14 132.55 6.79
 -5 4 -15 202.24 9.28
 -5 4 -16 27.16 5.1
 -5 4 -16 20.24 3.81
 -5 4 -17 207.7 10.63
 -5 4 -17 187.8 7.92
 -5 4 -18 0.3 3.76
 -5 4 -18 8.94 3.27
 -5 4 -19 143.01 8.21
 -5 4 -20 50.19 5.82
 5 -3 -15 172.64 6.81
 5 -3 -15 144.07 6.46
 5 -3 -14 152.3 6.16
 5 -3 -14 127.59 5.95
 5 -3 -13 28.45 2.81
 5 -3 -13 26.77 3.19
 5 -3 -12 441.48 13.45
 5 -3 -12 401.57 13.04
 5 -3 -11 31.25 2.51
 5 -3 -11 23.57 2.75
 5 -3 -10 183.34 6.54
 5 -3 -10 164.62 6.54
 5 -3 -9 241.7 8.01
 5 -3 -9 225.19 8.14
 5 -3 -8 263.7 8.47
 5 -3 -8 246.14 8.6
 5 -3 -7 355.33 10.76
 5 -3 -7 311.06 10.27
 5 -3 -6 101.61 4.1
 5 -3 -6 83.43 4.05
 5 -3 -5 475.8 13.73
 5 -3 -5 493.56 14.81
 5 -3 -4 749.64 20.61
 5 -3 -4 717.33 20.48
 5 -3 -3 4.43 1.35
 5 -3 -3 2.01 1.36
 5 -3 -2 510.18 14.56
 5 -3 -2 483.24 14.48
 5 -3 -1 45.46 2.39
 5 -3 -1 54.86 3.07
 -5 3 0 476.3 14.51
 -5 3 0 472.35 13.7
 5 -3 0 493.51 14.67
 -5 3 -1 224.74 8.81
 -5 3 -1 223.7 7.57
 5 -3 1 236.88 7.98
 -5 3 -2 140 7.09
 -5 3 -2 117.6 5.11
 5 -3 2 127.8 5.04
 -5 3 -3 333.87 10.93
 -5 3 -3 337.46 10.7
 -5 3 -4 240.96 8.64
 -5 3 -5 336.2 11.34
 -5 3 -6 562.1 17.05
 -5 3 -7 58.68 4.04
 -5 3 -8 421.97 13.81
 -5 3 -9 32.19 3.14
 -5 3 -10 165.37 7.19
 -5 3 -11 307.43 11.07
 -5 3 -12 0.85 2.62
 -5 3 -13 311.69 11.62
 -5 3 -14 183.68 8.74
 -5 3 -15 51.45 6.14
 -5 3 -16 348.59 13.82
 -5 3 -16 340.71 11.67
 -5 3 -17 6.99 3.32
 -5 3 -17 12.26 3.96
 -5 3 -18 127.45 7.48
 -5 3 -19 13.11 5.3
 -5 3 -20 34.8 5.9
 5 -2 -17 6.61 3.11
 5 -2 -16 131.57 6.7
 5 -2 -15 71.13 4.71
 5 -2 -14 75.09 4.65
 5 -2 -13 449.38 13.51
 5 -2 -13 373.41 12.52
 5 -2 -12 -2.97 1.38
 5 -2 -12 -0.5 1.89
 5 -2 -11 494.53 14.41
 5 -2 -11 423.46 13.52
 5 -2 -10 121.12 4.67
 5 -2 -10 106.68 5
 5 -2 -9 251.22 7.97
 5 -2 -9 215.63 7.83
 5 -2 -8 237.3 7.54
 5 -2 -8 202.25 7.37
 5 -2 -7 3.64 1.18
 5 -2 -7 2.87 1.67
 5 -2 -6 454.13 12.96
 5 -2 -6 428.33 13.15
 5 -2 -5 450.04 12.83
 5 -2 -5 397.78 12.28
 5 -2 -4 178.7 5.87
 5 -2 -4 173.85 6.41
 5 -2 -3 597.03 16.54
 5 -2 -3 575.12 16.71
 5 -2 -3 557.6 14.5
 5 -2 -2 0.05 0.87
 5 -2 -2 2.45 1.39
 5 -2 -2 -0.72 0.78
 -5 2 1 458.29 13.66
 -5 2 1 442.73 12.72
 5 -2 -1 453.62 13.57
 -5 2 0 131.22 6.38
 -5 2 0 136.2 5.16
 5 -2 0 125.06 4.95
 -5 2 -1 220.67 7.77
 -5 2 -1 206.63 7
 5 -2 1 215.26 7.36
 -5 2 -2 449.35 13.91
 -5 2 -2 469.64 13.82
 5 -2 2 486.07 14.3
 -5 2 -3 128.56 5.77
 5 -2 3 129.92 5.03
 -5 2 -4 75.75 4.12
 -5 2 -5 1469.57 39.59
 -5 2 -6 96.52 4.89
 -5 2 -7 626.82 18.69
 -5 2 -8 4.42 2.11
 -5 2 -9 337.36 11.54
 -5 2 -10 50.42 4.3
 -5 2 -11 80.68 4.95
 -5 2 -12 214.15 9.13
 -5 2 -13 64.62 5.77
 -5 2 -14 182.28 9.23
 -5 2 -15 295.15 11.85
 -5 2 -16 22.31 3.8
 -5 2 -17 197.87 9.22
 -5 2 -18 10.31 4.18
 -5 2 -19 62.99 5.83
 -5 2 -20 89.64 6.82
 5 -1 -19 103.08 6.25
 5 -1 -18 33.25 4.25
 5 -1 -17 184.11 8.01
 5 -1 -16 15.35 3.27
 5 -1 -15 84.31 4.88
 5 -1 -14 209.04 8.31
 5 -1 -13 24.55 2.81
 5 -1 -12 551.61 16.96
 5 -1 -11 10.98 2.18
 5 -1 -10 416.54 12.03
 5 -1 -10 411.43 13.2
 5 -1 -9 280.55 8.47
 5 -1 -9 250.64 8.88
 5 -1 -8 37.21 2.09
 5 -1 -8 37.76 2.81
 5 -1 -7 371.04 10.64
 5 -1 -7 338.43 10.86
 5 -1 -6 357.34 10.27
 5 -1 -6 327.22 10.48
 5 -1 -5 185.52 5.85
 5 -1 -5 186.37 6.71
 5 -1 -4 1046.87 27.57
 5 -1 -4 1032.61 28.2
 5 -1 -4 1006.35 26.12
 -5 1 3 12.68 3.64
 -5 1 3 11.9 1.5
 5 -1 -3 13.6 1.78
 5 -1 -3 16.14 1.25
 -5 1 2 686.06 18.98
 -5 1 2 654.54 17.87
 5 -1 -2 670.64 18.99
 5 -1 -2 678.12 17.95
 -5 1 1 145.11 6.65
 -5 1 1 118.88 4.56
 5 -1 -1 117.8 4.7
 5 -1 -1 124.17 4.12
 -5 1 0 796.2 21.81
 -5 1 0 808.35 22
 5 -1 0 809.79 22.44
 5 -1 0 840.22 22.28
 -5 1 -1 269.42 8.81
 5 -1 1 290.03 9.22
 5 -1 1 273.43 8.11
 -5 1 -2 55.44 3.33
 5 -1 2 59.26 3.04
 5 -1 2 53.5 2.46
 -5 1 -3 593.95 17.17
 5 -1 3 623 17.65
 5 -1 3 565.9 15.81
 -5 1 -4 492.5 14.76
 5 -1 4 535.46 15.41
 -5 1 -5 488.14 14.74
 -5 1 -6 793.65 22.63
 -5 1 -7 61.2 3.73
 -5 1 -8 282.41 9.98
 -5 1 -9 52.8 3.65
 -5 1 -10 33.54 3.55
 -5 1 -11 446.87 15.13
 -5 1 -12 4.18 3.3
 -5 1 -13 354.86 13.01
 -5 1 -14 221.01 9.51
 -5 1 -15 55.94 4.95
 -5 1 -16 187.26 8.73
 -5 1 -17 8.38 3.75
 -5 1 -18 42.88 4.88
 -5 1 -19 89.06 6.59
 -5 1 -20 43.83 5.8
 5 0 -20 15.01 3.97
 5 0 -19 96.54 5.61
 5 0 -18 170.97 7.5
 5 0 -17 -4.09 2.1
 5 0 -16 131.14 6.18
 5 0 -15 161.22 6.9
 5 0 -14 52.97 3.72
 5 0 -13 446.12 14.2
 5 0 -12 -1.45 1.72
 5 0 -11 562.92 16.98
 5 0 -10 27.66 2.7
 5 0 -9 139.02 5.83
 5 0 -8 198.32 7.41
 5 0 -7 91.94 3.27
 5 0 -7 84.65 4.33
 5 0 -6 617.94 16.55
 5 0 -6 600.82 17.47
 5 0 -5 661.25 18.87
 -5 0 4 228.72 7.6
 -5 0 4 222.25 6.67
 5 0 -4 234.96 7.92
 5 0 -4 223.72 6.76
 -5 0 3 971.11 26.08
 -5 0 3 886.32 23.5
 5 0 -3 863.01 23.83
 5 0 -3 906.86 23.97
 -5 0 2 67.1 3.9
 -5 0 2 63.95 2.78
 5 0 -2 65.12 3.2
 5 0 -2 60.37 2.54
 -5 0 1 309.74 9.51
 5 0 -1 323.85 10.07
 5 0 -1 290.97 8.56
 -5 0 0 156.33 5.53
 5 0 0 174.19 6.09
 5 0 0 154.82 5.16
 -5 0 -1 76.9 3.56
 5 0 1 92.43 3.84
 5 0 1 84.67 3.66
 -5 0 -2 398.53 11.95
 5 0 2 431.53 12.74
 5 0 2 420.5 12.26
 -5 0 -3 170.13 6.22
 5 0 3 192.84 6.54
 5 0 3 181.06 6.19
 -5 0 -4 224.3 7.77
 5 0 4 248.23 7.94
 5 0 4 254.31 8.19
 -5 0 -5 446.43 13.66
 5 0 5 475.09 13.75
 5 0 5 473.13 13.97
 -5 0 -6 63.73 3.81
 -5 0 -7 352.09 11.76
 -5 0 -8 8.23 2.69
 -5 0 -9 222.4 9.3
 -5 0 -10 287.21 10.91
 -5 0 -11 84.22 5.23
 -5 0 -12 394.39 13.76
 -5 0 -13 57.37 4.55
 -5 0 -14 226.83 9.51
 -5 0 -15 187.45 8.67
 -5 0 -16 10.83 3.48
 -5 0 -17 106.37 6.82
 -5 0 -18 28.24 4.8
 -5 0 -19 45.08 5.42
 5 1 -20 164.36 7.82
 5 1 -19 69.72 5.47
 5 1 -18 5.99 2.98
 5 1 -17 138.66 6.43
 5 1 -16 63.71 4.15
 5 1 -15 66.34 4.12
 5 1 -14 308.12 10.71
 5 1 -13 34.43 2.95
 5 1 -12 460.92 14.48
 5 1 -11 42.98 3.13
 5 1 -10 335.08 10.95
 5 1 -9 204.89 7.42
 5 1 -8 1.92 1.51
 5 1 -7 551.58 16.29
 5 1 -6 232.96 8.1
 5 1 -5 206.34 7.45
 5 1 -4 375.41 11.59
 5 1 -4 351.02 10.29
 -5 -1 3 0.37 1.14
 5 1 -3 2.54 1.49
 5 1 -3 1.13 1.16
 5 1 -2 261.4 8.48
 5 1 -2 266.4 8.15
 5 1 -1 176.73 6.19
 5 1 -1 165.65 5.56
 -5 -1 0 465.76 13.28
 5 1 0 488.11 14.15
 5 1 0 467.49 13.42
 5 1 1 834.1 22.85
 5 1 1 814.12 22.29
 -5 -1 -2 0.81 1.79
 5 1 2 -2.15 1.01
 5 1 2 -1.41 1.17
 5 1 3 757.68 20.87
 5 1 3 766.03 21.41
 -5 -1 -4 307.88 10.25
 5 1 4 320.55 9.74
 5 1 4 321.74 10.18
 -5 -1 -5 159.93 6.99
 5 1 5 180.78 6.08
 5 1 5 165.65 6.2
 -5 -1 -6 229.02 8.77
 5 1 6 242.22 8.35
 -5 -1 -7 2.26 2.08
 5 1 7 2.65 1.65
 -5 -1 -8 209.49 8.36
 -5 -1 -9 182.23 7.7
 -5 -1 -10 17.16 3.09
 -5 -1 -11 445.46 14.93
 -5 -1 -12 -0.07 2.75
 -5 -1 -13 186.8 8.36
 -5 -1 -14 140.32 7.17
 -5 -1 -15 91.65 6.21
 -5 -1 -16 131.26 7.26
 -5 -1 -17 7.52 3.88
 -5 -1 -18 55.39 5.88
 -5 -1 -19 120.53 7.4
 5 2 -20 22.81 4.31
 5 2 -19 38.73 4.15
 5 2 -18 193.84 8.24
 5 2 -17 43.5 3.96
 5 2 -16 164.25 7.15
 5 2 -15 89.41 4.94
 5 2 -14 68.59 4.2
 5 2 -13 257.03 9.29
 5 2 -12 1.75 2.04
 5 2 -11 324.96 10.86
 5 2 -10 188.73 7.12
 5 2 -9 37.03 2.76
 5 2 -8 406.09 12.65
 5 2 -7 86.57 4.04
 5 2 -6 407.36 12.49
 5 2 -5 340.18 10.74
 5 2 -5 335.6 10.21
 5 2 -4 94.42 4.35
 5 2 -4 91.53 3.78
 5 2 -3 437.67 13.12
 5 2 -3 438.64 12.83
 5 2 -2 35.73 2.34
 5 2 -2 33.26 2.1
 5 2 -1 240.2 7.84
 5 2 -1 229.44 7.52
 5 2 0 290.32 9.09
 5 2 0 290.22 9.16
 -5 -2 -1 1.05 1.58
 5 2 1 2.46 1.35
 5 2 1 3.28 1.33
 5 2 2 658.76 18.32
 5 2 2 628.87 18.06
 5 2 3 326.37 9.84
 5 2 3 298.73 9.95
 5 2 4 497.82 14.16
 5 2 4 471.42 14.4
 5 2 5 260.59 8.05
 5 2 5 239.34 8.39
 -5 -2 -6 76.77 4.24
 5 2 6 72.95 3.78
 -5 -2 -7 305.64 10.64
 5 2 7 288.52 9.87
 -5 -2 -8 41.63 3.84
 5 2 8 37.28 2.99
 -5 -2 -9 178.63 7.51
 5 2 9 194.97 7.55
 -5 -2 -10 485.48 15.89
 -5 -2 -11 -0.53 2.47
 -5 -2 -12 399.73 13.97
 -5 -2 -13 88.44 5.63
 -5 -2 -14 183.61 8.47
 -5 -2 -15 153.88 8.08
 -5 -2 -16 18.66 4.34
 -5 -2 -17 70.97 5.92
 -5 -2 -18 46.42 5.43
 5 3 -19 104.65 6.26
 5 3 -18 5.78 3.46
 5 3 -17 111.39 6.04
 5 3 -16 60.46 4.64
 5 3 -15 114.09 5.85
 5 3 -14 202.45 8.13
 5 3 -13 13.11 2.81
 5 3 -12 289.67 10.17
 5 3 -11 126.04 5.59
 5 3 -10 73.65 3.97
 5 3 -9 319.02 10.58
 5 3 -8 23.59 2.41
 5 3 -7 345.56 11.05
 5 3 -6 156.19 5.9
 5 3 -5 325.62 10.33
 5 3 -5 328.87 10.34
 5 3 -4 467.63 13.92
 5 3 -4 414.89 12.53
 5 3 -3 -1.75 1.21
 5 3 -3 2.67 1.37
 5 3 -2 494.8 14.53
 5 3 -2 450.47 13.46
 5 3 -1 258.68 8.36
 5 3 -1 239.22 8.03
 5 3 0 50.34 2.7
 5 3 0 58.9 3.21
 -5 -3 -1 542.96 15.19
 5 3 1 609.98 17.14
 5 3 1 561.47 16.5
 -5 -3 -2 49 2.83
 5 3 2 47.29 2.55
 5 3 2 50.5 2.99
 -5 -3 -3 711.62 19.96
 5 3 3 761.02 20.79
 5 3 3 754.14 21.73
 -5 -3 -4 200.09 7.12
 5 3 4 226.79 7.14
 5 3 4 198.99 7.81
 -5 -3 -5 216.94 7.79
 5 3 5 219.56 8.23
 -5 -3 -6 95.65 4.67
 5 3 6 104.25 4.97
 -5 -3 -7 5.16 2.57
 5 3 7 9.17 2.32
 -5 -3 -8 66.03 4.06
 5 3 8 73.3 4.2
 -5 -3 -9 283.99 10.33
 5 3 9 284.23 10.21
 -5 -3 -10 57.28 4.2
 5 3 10 49.04 3.72
 -5 -3 -11 374.43 13.13
 -5 -3 -12 16.91 3.63
 -5 -3 -13 209.35 9.07
 -5 -3 -14 49.78 4.71
 -5 -3 -15 26.58 4.13
 -5 -3 -16 85.82 5.98
 -5 -3 -17 11.59 5.13
 -5 -3 -18 66.88 6.36
 5 4 -18 102.59 6.23
 5 4 -17 9.64 3.74
 5 4 -16 172.45 7.65
 5 4 -15 158.82 7.1
 5 4 -14 61.16 4.18
 5 4 -12 4.95 2.53
 5 4 -11 66.96 3.97
 5 4 -10 228.03 8.36
 5 4 -9 4.92 2.25
 5 4 -8 602.85 17.88
 5 4 -7 18.43 2.44
 5 4 -6 524.25 15.62
 5 4 -6 489.67 14.82
 5 4 -5 386.76 11.98
 5 4 -5 376.7 11.9
 5 4 -4 163.32 5.98
 5 4 -4 167.94 6.36
 5 4 -3 130.61 5.14
 5 4 -3 127.4 5.22
 5 4 -2 113.22 4.83
 5 4 -2 105.45 4.62
 5 4 -1 55.58 3.13
 5 4 -1 46.43 2.93
 5 4 0 216.6 7.22
 5 4 0 201.21 7.29
 5 4 1 4.1 1.59
 5 4 1 1.18 1.77
 5 4 2 657.18 18.22
 5 4 2 616.94 18.34
 -5 -4 -3 96.41 4.18
 5 4 3 100.22 4.83
 -5 -4 -4 468.95 13.96
 5 4 4 493 15.63
 -5 -4 -5 236.15 8.17
 -5 -4 -6 6.51 2.28
 5 4 6 0.14 2.06
 -5 -4 -7 219.19 8.17
 -5 -4 -8 169.62 7.02
 5 4 8 165.85 7.14
 -5 -4 -9 119.36 5.97
 -5 -4 -10 256.15 9.77
 5 4 10 242.27 9.35
 -5 -4 -11 -1.86 2.31
 5 4 11 -2.4 2.37
 -5 -4 -12 115.68 6.2
 -5 -4 -13 98.1 6.09
 -5 -4 -14 31.19 4.4
 -5 -4 -15 126.09 7.19
 -5 -4 -16 -3.46 3.71
 -5 -4 -17 105.13 7.36
 5 5 -17 126.52 6.58
 5 5 -16 80.93 5.17
 5 5 -13 3.63 2.86
 5 5 -12 57.65 4.04
 5 5 -11 66.41 4.12
 5 5 -10 16.9 3.23
 5 5 -9 278.11 9.72
 5 5 -8 -0.94 1.67
 5 5 -7 450.24 13.99
 5 5 -7 424.54 13.5
 5 5 -6 79.33 3.99
 5 5 -6 69.83 3.92
 5 5 -5 64.83 3.45
 5 5 -5 56.72 3.43
 5 5 -4 309.05 9.94
 5 5 -3 51.63 2.95
 5 5 -3 53.24 3.36
 5 5 -2 208.94 7.29
 5 5 -2 216.52 7.93
 5 5 -1 177.11 6.6
 5 5 -1 166.71 6.66
 5 5 0 121.11 5.3
 5 5 1 304.28 10.41
 5 5 2 -4.48 1.56
 5 5 3 246.76 9.09
 -5 -5 -5 24.01 2.71
 5 5 5 13.51 2.9
 -5 -5 -6 154.74 6.31
 5 5 6 185.61 7.97
 -5 -5 -7 26.23 3.02
 5 5 7 23.08 3.18
 -5 -5 -8 77.61 4.7
 5 5 8 94.84 5.32
 -5 -5 -9 177.11 7.58
 5 5 9 205.46 8.44
 -5 -5 -10 86.58 5.13
 5 5 10 93.21 5.33
 -5 -5 -11 162.44 7.5
 5 5 11 166.84 7.49
 -5 -5 -12 39.62 4.35
 5 5 12 22.65 3.4
 -5 -5 -13 109.1 6.61
 -5 -5 -14 98.69 6.61
 -5 -5 -15 -0.79 4.43
 -5 -5 -16 97.11 7.27
 5 6 -16 91.69 5.72
 5 6 -15 62.43 4.8
 5 6 -14 18.63 3.43
 5 6 -13 121.48 6.07
 5 6 -12 26.8 3.56
 5 6 -11 34.16 4.03
 5 6 -10 259.6 9.46
 5 6 -9 7 2.69
 5 6 -8 296.5 10.17
 5 6 -8 297.11 10.49
 5 6 -7 25.05 2.56
 5 6 -7 33.61 3.02
 5 6 -6 134.91 5.57
 5 6 -6 113.25 5.33
 5 6 -5 246.46 8.46
 5 6 -5 225.4 8.38
 5 6 -4 1.77 1.86
 5 6 -4 -2.13 1.56
 5 6 -3 210.15 7.25
 5 6 -3 206.4 7.88
 5 6 -2 59.51 3.8
 5 6 -1 61.03 3.92
 5 6 0 168.97 7.02
 5 6 1 -1.3 1.7
 5 6 2 303.48 10.83
 5 6 3 126.38 5.99
 5 6 4 71.8 4.84
 5 6 5 207.96 9.07
 5 6 6 18.65 3.2
 5 6 7 157.43 7.38
 -5 -6 -8 81.75 4.87
 5 6 8 88.86 5.29
 -5 -6 -9 86.09 5.29
 5 6 9 94.01 5.58
 -5 -6 -10 188.79 8.27
 5 6 10 220.35 9.17
 -5 -6 -11 11.7 3.79
 5 6 11 -6.07 2.56
 -5 -6 -12 84.57 5.96
 5 6 12 120.43 6.42
 -5 -6 -13 43.89 5.2
 -5 -6 -14 15.58 5.65
 -5 -6 -15 99.59 7.09
 5 7 -15 7.19 3.87
 5 7 -14 155.97 7.44
 5 7 -13 0.18 3.22
 5 7 -12 121.4 6.06
 5 7 -11 62.78 4.4
 5 7 -10 28.92 3.94
 5 7 -9 192.19 7.63
 5 7 -9 212.12 8.54
 5 7 -8 4.37 2.85
 5 7 -8 2.42 2.36
 5 7 -7 152.84 6.38
 5 7 -7 134.71 6.22
 5 7 -6 66.92 3.81
 5 7 -6 55.11 3.79
 5 7 -5 20.07 2.94
 5 7 -5 12.76 2.88
 5 7 -3 70.96 4.24
 5 7 -2 166.26 7.05
 5 7 -1 144.73 6.51
 5 7 0 32.88 3.32
 5 7 1 234.65 9.07
 5 7 2 4.69 2.62
 5 7 3 92.76 5.21
 5 7 4 131.89 6.86
 5 7 5 2.52 2.83
 5 7 6 160.79 8.11
 5 7 8 140.23 7.02
 5 7 9 105.87 6.17
 5 7 10 30.45 4.27
 -5 -7 -11 129.84 7.33
 5 7 11 143.44 7.49
 -5 -7 -12 22.77 5.12
 5 7 12 10.64 4.31
 -5 -7 -13 28.75 5.85
 5 8 -13 73.18 5.43
 5 8 -12 24.31 4.69
 5 8 -11 54.52 4.62
 5 8 -11 52.52 4.85
 5 8 -10 152.43 7
 5 8 -10 142.15 7
 5 8 -9 13.27 3.91
 5 8 -9 5.17 2.59
 5 8 -8 114.61 5.73
 5 8 -8 109.29 5.81
 5 8 -7 19.42 3.2
 5 8 -6 23.63 3.16
 5 8 -5 71.65 4.66
 5 8 -4 4.1 2.56
 5 8 -3 148.88 6.81
 5 8 -2 77.56 4.81
 5 8 -1 47.4 4.05
 5 8 0 170.57 7.48
 5 8 1 -0.67 2.74
 5 8 2 135.38 6.58
 5 8 3 11.84 2.9
 5 8 4 20.61 4.08
 5 8 5 126.95 7.63
 5 8 6 26.22 4.28
 5 8 7 118.23 7.2
 5 8 8 55.58 5.22
 5 8 9 50.97 5.02
 5 8 10 86.04 6.09
 5 9 -11 83.24 5.52
 5 9 -9 106.71 5.89
 5 9 -8 -4.03 2.96
 5 9 -7 33.6 4.04
 5 9 -6 68.12 5.19
 5 9 -5 -0.8 2.85
 5 9 -4 99.02 5.66
 5 9 -3 29.7 3.91
 5 9 0 17.56 4.03
 5 9 1 88.31 5.37
 5 9 2 8.59 3.26
 5 9 3 17.48 3.6
 5 9 4 84.67 6.41
 5 9 5 1.23 3.5
 5 9 6 130.48 7.79
 5 9 7 16.19 4.57
 5 10 -3 62.11 5.22
 5 10 -2 15.41 4.26
 5 10 -1 8.43 4
 5 10 0 95.62 6.21
 -6 12 -1 22.35 12.77
 -6 12 -1 1.4 4.84
 -6 12 -2 0.89 11.01
 -6 12 -2 -2.39 3.43
 -6 12 -3 69.63 14.71
 -6 12 -3 64.78 6.51
 -6 12 -4 4.9 9.95
 -6 12 -4 8.22 4.59
 -6 12 -5 85.17 15.28
 -6 12 -5 86.27 6.97
 6 -11 -6 72.72 5.31
 6 -11 -5 30.63 4.11
 6 -11 -4 100.81 5.97
 6 -11 -3 112.55 6.09
 6 -11 -2 12.1 3.53
 6 -11 -1 69.91 4.9
 6 -11 0 6.4 3.32
 -6 11 -1 56.47 11.77
 -6 11 -1 34.98 4.74
 -6 11 -2 52.3 12.6
 -6 11 -2 59.75 5.03
 -6 11 -3 -2.31 7.65
 -6 11 -3 -6.87 3.16
 -6 11 -4 123.92 12.58
 -6 11 -4 134.91 7.27
 -6 11 -5 25.86 11.67
 -6 11 -5 41.88 5.32
 -6 11 -6 53.4 13.61
 -6 11 -6 82.4 6.95
 -6 11 -7 68.84 10.73
 -6 11 -7 70.38 6.05
 -6 11 -8 56.98 11.77
 -6 11 -8 3.47 3.86
 -6 11 -9 55.29 8.73
 -6 11 -10 28.02 7.56
 6 -10 -9 26.18 4.16
 6 -10 -8 23.58 4.03
 6 -10 -7 128.14 6.62
 6 -10 -6 0.82 3.31
 6 -10 -5 176.43 7.66
 6 -10 -4 63.21 4.86
 6 -10 -3 42.71 3.88
 6 -10 -2 126.81 6.14
 6 -10 -1 5.73 2.78
 6 -10 0 53.56 4.22
 -6 10 -1 128.23 11.76
 -6 10 -1 121.89 6.27
 6 -10 1 121.64 6.03
 -6 10 -2 54.71 12.5
 -6 10 -2 23.45 3.92
 -6 10 -3 154.99 12.04
 -6 10 -3 140.45 6.88
 -6 10 -4 17.05 8.43
 -6 10 -4 10.31 2.99
 -6 10 -5 158.63 12.75
 -6 10 -5 141.95 7.68
 -6 10 -6 81.61 10.8
 -6 10 -6 67.28 5.6
 -6 10 -7 1.97 5.88
 -6 10 -7 32.52 4.62
 -6 10 -8 74.95 11.6
 -6 10 -8 72.43 5.62
 -6 10 -9 12.65 6.02
 -6 10 -10 17.6 6.46
 -6 10 -11 126.62 8.19
 -6 10 -12 8.09 4.75
 -6 10 -13 110.35 8.32
 6 -9 -12 21.52 4.07
 6 -9 -11 97.54 5.7
 6 -9 -10 3.31 3.18
 6 -9 -9 56.86 4.4
 6 -9 -8 140.93 6.62
 6 -9 -7 -1.44 2.65
 6 -9 -6 202.56 8.39
 6 -9 -5 36.26 4.13
 6 -9 -4 114.38 5.87
 6 -9 -3 128.86 6.14
 6 -9 -2 16.11 3.13
 6 -9 -1 132.16 6.11
 6 -9 0 86.1 4.96
 -6 9 -1 62.55 9.36
 -6 9 -1 68.47 4.62
 6 -9 1 51.91 3.8
 -6 9 -2 229.23 14.11
 -6 9 -2 190.41 7.94
 -6 9 -3 1.66 5.97
 -6 9 -3 -3.73 2.28
 -6 9 -4 223.2 13.03
 -6 9 -4 239.3 9.71
 -6 9 -5 22.37 8.85
 -6 9 -5 28.24 4
 -6 9 -6 143.69 9.96
 -6 9 -6 117.57 6.71
 -6 9 -7 71.88 7.32
 -6 9 -7 70.63 5.53
 -6 9 -9 62.43 7.83
 -6 9 -10 94.75 7.01
 -6 9 -11 15.68 4.37
 -6 9 -12 246.8 11.07
 -6 9 -14 58.45 6.19
 -6 9 -15 43.93 5.98
 6 -8 -14 42.28 4.29
 6 -8 -13 45.19 4.11
 6 -8 -12 127.13 6.39
 6 -8 -11 3.27 2.67
 6 -8 -10 82.16 4.91
 6 -8 -9 79.07 4.81
 6 -8 -8 0.7 2.18
 6 -8 -7 338.98 11.77
 6 -8 -6 21.54 3.11
 6 -8 -5 298.56 10.6
 6 -8 -4 70.95 4.28
 6 -8 -3 31.7 3.23
 6 -8 -2 162.8 6.76
 6 -8 -1 8.93 2.27
 6 -8 0 90.51 4.76
 -6 8 -1 302.78 13.36
 -6 8 -1 340.28 11.6
 6 -8 1 302.55 10.63
 -6 8 -2 27.84 8.86
 -6 8 -2 29.93 3.58
 -6 8 -3 245.42 12.41
 -6 8 -3 263.24 9.75
 -6 8 -4 14.59 7.23
 -6 8 -4 16.24 3.26
 -6 8 -5 119.24 11.05
 -6 8 -5 124.86 7.03
 -6 8 -6 128.59 10.05
 -6 8 -6 130.21 6.49
 -6 8 -7 7.85 4.49
 -6 8 -7 9.83 2.99
 -6 8 -8 110.86 7.4
 -6 8 -9 65.69 6.75
 -6 8 -10 59.15 5.88
 -6 8 -11 227.14 10.14
 -6 8 -12 9.92 4.44
 -6 8 -13 164.28 8.61
 -6 8 -14 20.88 4.93
 -6 8 -15 58.96 5.93
 -6 8 -16 47.54 5.89
 6 -7 -16 154.17 7.31
 6 -7 -15 15.66 3.58
 6 -7 -14 126.88 6.56
 6 -7 -13 100.21 5.37
 6 -7 -12 9.56 2.69
 6 -7 -11 155.73 6.82
 6 -7 -10 31.26 3.21
 6 -7 -9 37.55 3.34
 6 -7 -8 329.88 11.3
 6 -7 -7 6 2.49
 6 -7 -7 8.23 3.37
 6 -7 -6 460.15 14.65
 6 -7 -6 439.47 14.26
 6 -7 -5 49.52 3.38
 6 -7 -5 41.52 3.55
 6 -7 -4 159.72 6.51
 6 -7 -4 160.19 6.66
 6 -7 -3 103.64 5.1
 6 -7 -2 -2.6 1.62
 6 -7 -1 157.74 6.42
 6 -7 0 158.65 6.47
 -6 7 -1 76.85 8.83
 -6 7 -1 76.66 4.29
 -6 7 -2 541.23 18.44
 -6 7 -2 491.71 15.41
 -6 7 -3 17.07 5.78
 -6 7 -3 13.97 2.51
 -6 7 -4 413.09 16.08
 -6 7 -4 423.03 14.26
 -6 7 -5 97.87 8.1
 -6 7 -5 68.07 4.74
 -6 7 -6 76.12 5.99
 -6 7 -6 73.24 4.69
 -6 7 -7 163.19 10.1
 -6 7 -8 2.07 3.59
 -6 7 -9 157.75 8.18
 -6 7 -10 199.14 9.08
 -6 7 -11 47.26 4.93
 -6 7 -12 279.04 11.67
 -6 7 -13 3.48 3.84
 -6 7 -14 59.08 5.57
 -6 7 -15 69.08 6.11
 -6 7 -16 5.8 4.31
 -6 7 -17 142.06 8.2
 -6 7 -17 114.37 6.45
 6 -6 -17 196.16 8.41
 6 -6 -16 4.61 3.4
 6 -6 -15 171.88 7.4
 6 -6 -14 58.37 4.4
 6 -6 -13 88.12 5
 6 -6 -12 182.5 7.36
 6 -6 -11 8.22 2.29
 6 -6 -10 112.8 5.33
 6 -6 -9 198 7.6
 6 -6 -9 168.73 7.18
 6 -6 -8 9.89 2.56
 6 -6 -8 1.84 2.56
 6 -6 -7 427.12 13.58
 6 -6 -7 416.9 13.76
 6 -6 -6 20.27 2.56
 6 -6 -6 25.59 2.73
 6 -6 -5 277.09 9.58
 6 -6 -5 236.46 8.78
 6 -6 -4 123.86 5.39
 6 -6 -4 114.64 5.36
 6 -6 -3 47.91 3.29
 6 -6 -3 41.59 3.25
 6 -6 -2 246.84 8.69
 6 -6 -2 218.9 8.13
 6 -6 -1 97.28 4.53
 6 -6 0 321.55 10.69
 -6 6 -1 421.66 15.04
 -6 6 -1 430.71 13.54
 -6 6 -2 25.69 5.79
 -6 6 -2 36.02 2.94
 -6 6 -3 395.99 14.48
 -6 6 -3 419.92 13.72
 -6 6 -4 -7.98 3.79
 -6 6 -4 5.39 2.53
 -6 6 -5 43.49 6.08
 -6 6 -5 61.06 4.06
 -6 6 -6 93.33 8.27
 -6 6 -6 97.24 5.23
 -6 6 -7 7.29 3.83
 -6 6 -8 295.63 11.44
 -6 6 -9 94.61 5.74
 -6 6 -10 294.63 11.5
 -6 6 -11 239.49 10.12
 -6 6 -12 1.43 4.14
 -6 6 -13 115.93 6.58
 -6 6 -14 44.12 4.9
 -6 6 -15 25.76 4.34
 -6 6 -16 93.46 6.19
 -6 6 -17 5.43 4.33
 -6 6 -17 4.34 3.68
 -6 6 -18 189.11 10.29
 -6 6 -18 180.74 8.32
 6 -5 -16 176.57 7.71
 6 -5 -15 16.41 2.99
 6 -5 -14 177.95 7.22
 6 -5 -13 112.16 5.35
 6 -5 -12 7.85 2.91
 6 -5 -11 227.67 8.31
 6 -5 -11 207.27 8.32
 6 -5 -10 216.51 7.96
 6 -5 -10 202.28 8.1
 6 -5 -9 61.74 3.75
 6 -5 -9 50.7 3.67
 6 -5 -8 458.78 14.16
 6 -5 -8 425.44 13.85
 6 -5 -7 2.32 1.76
 6 -5 -7 2.25 1.97
 6 -5 -6 414.86 12.88
 6 -5 -6 384.72 12.68
 6 -5 -5 35.12 2.79
 6 -5 -5 37.66 3.22
 6 -5 -4 153.81 6.04
 6 -5 -4 136.34 5.88
 6 -5 -3 340.59 10.94
 6 -5 -3 348.29 11.58
 6 -5 -2 21.13 2.21
 6 -5 -2 23.62 2.63
 6 -5 -1 415.24 12.88
 6 -5 -1 416.58 13.29
 -6 5 0 321.79 12.18
 -6 5 0 344.68 11.07
 6 -5 0 340.48 11.33
 -6 5 -1 79.97 7.04
 -6 5 -1 81.64 3.99
 -6 5 -2 311.47 11.79
 -6 5 -2 280.67 9.78
 -6 5 -3 14.85 5.29
 -6 5 -3 12.27 2.55
 -6 5 -4 194.75 9.01
 -6 5 -4 192.19 7.56
 -6 5 -5 106.76 7.39
 -6 5 -5 115.5 5.43
 -6 5 -6 15.62 4.43
 -6 5 -7 438.29 14.85
 -6 5 -8 58.01 4.64
 -6 5 -9 338.5 12.35
 -6 5 -10 255.21 10.28
 -6 5 -11 75.17 5.34
 -6 5 -12 125.59 6.7
 -6 5 -13 19.14 4.11
 -6 5 -14 51.33 4.91
 -6 5 -15 86.23 5.73
 -6 5 -16 8.57 4.16
 -6 5 -17 162.23 9.46
 -6 5 -17 175.9 8.16
 -6 5 -18 15.48 6.48
 -6 5 -18 11.06 4.7
 -6 5 -19 94.74 6.86
 6 -4 -14 88.54 4.57
 6 -4 -14 87.34 5.14
 6 -4 -13 22.38 2.64
 6 -4 -13 15.5 3.38
 6 -4 -12 377.41 12.17
 6 -4 -11 82.36 4.11
 6 -4 -11 70.66 4.44
 6 -4 -10 87.88 4.2
 6 -4 -10 86.66 4.59
 6 -4 -9 305.05 10
 6 -4 -9 278.1 9.88
 6 -4 -8 64.39 3.41
 6 -4 -8 55.22 3.67
 6 -4 -7 227.22 7.82
 6 -4 -7 216.77 8.14
 6 -4 -6 8.61 1.66
 6 -4 -6 4.1 1.86
 6 -4 -5 210.55 7.28
 6 -4 -5 186.13 7.23
 6 -4 -4 412.88 12.57
 6 -4 -4 425.51 13.52
 6 -4 -3 2.25 1.3
 6 -4 -3 4.24 1.75
 6 -4 -2 619.91 17.85
 6 -4 -2 627.61 18.66
 -6 4 1 213.75 9.33
 -6 4 1 217.37 7.46
 6 -4 -1 198.77 7.44
 -6 4 0 309.03 11.13
 -6 4 0 320.67 10.29
 6 -4 0 329.84 10.86
 -6 4 -1 289.97 11.18
 -6 4 -1 282.43 9.58
 6 -4 1 284.48 9.68
 -6 4 -2 41.59 5.8
 -6 4 -2 36.94 3.14
 6 -4 2 39.12 2.9
 -6 4 -3 278.07 10.47
 -6 4 -3 280.39 9.67
 -6 4 -4 28.65 4.86
 -6 4 -4 40.22 3.08
 -6 4 -5 145.72 7.17
 -6 4 -6 381.09 13.07
 -6 4 -7 16.4 2.92
 -6 4 -8 581.87 18.34
 -6 4 -9 206.6 8.81
 -6 4 -10 251.09 9.86
 -6 4 -11 213.37 8.86
 -6 4 -12 3.92 3.38
 -6 4 -13 119.21 6.37
 -6 4 -14 97.87 6.14
 -6 4 -15 26.79 4.53
 -6 4 -16 199.77 10.15
 -6 4 -17 19.89 5.69
 -6 4 -17 20.76 4.38
 -6 4 -18 157.81 9.41
 6 -3 -16 121.04 6.43
 6 -3 -15 28.57 3.74
 6 -3 -14 69.6 4.66
 6 -3 -13 317.9 11.36
 6 -3 -12 1.46 1.97
 6 -3 -12 11.77 2.59
 6 -3 -11 288.94 9.43
 6 -3 -11 258.3 9.51
 6 -3 -10 366.79 11.38
 6 -3 -10 307.77 10.77
 6 -3 -9 129.46 5.09
 6 -3 -9 120.56 5.62
 6 -3 -8 373.13 11.42
 6 -3 -8 340.9 11.47
 6 -3 -7 23.69 2.18
 6 -3 -7 15.4 2.49
 6 -3 -6 282.46 9
 6 -3 -6 261.32 9.19
 6 -3 -5 193.47 6.69
 6 -3 -5 180.3 7
 6 -3 -4 6.36 1.35
 6 -3 -4 2.93 1.76
 6 -3 -3 637.93 18.04
 6 -3 -3 649.89 19.12
 -6 3 2 132 7.52
 -6 3 2 152.32 5.59
 6 -3 -2 128.17 5.48
 -6 3 1 347.75 11.93
 -6 3 1 349.7 10.79
 6 -3 -1 357.01 11.53
 -6 3 0 271.36 10.27
 -6 3 0 258.13 8.71
 6 -3 0 276.25 9.39
 -6 3 -1 98 6.34
 -6 3 -1 100.72 4.81
 6 -3 1 100.33 4.54
 -6 3 -2 717.32 20.81
 -6 3 -2 724.84 20.77
 6 -3 2 782.96 22.34
 -6 3 -3 6.01 3.36
 6 -3 3 2.1 1.52
 -6 3 -4 201.11 8.17
 -6 3 -5 287.9 10.24
 -6 3 -6 16.87 2.74
 -6 3 -7 227.99 8.9
 -6 3 -8 147.64 6.7
 -6 3 -9 349.13 12.2
 -6 3 -10 244.94 9.51
 -6 3 -11 84.43 5.05
 -6 3 -12 204.21 8.67
 -6 3 -13 31.34 3.81
 -6 3 -14 90.93 6.32
 -6 3 -15 226.9 11.16
 -6 3 -16 20.59 4.93
 -6 3 -17 206.79 10.38
 -6 3 -18 16.83 4.53
 -6 3 -19 75.53 6.38
[truncated: 3,104,671 more chars]
