# Supplementary material for: Enhancing hydrogen positions in X-ray structures of transition metal hydride complexes with dynamic quantum crystallography
Source: IUCrJ. 2023 Nov 22;11(Pt 1):45–56. doi: 10.1107/S205225252300951X (PMC10833390; doi:10.1107/S205225252300951X)
Supplement: Supplementary file 8 [file m-11-00045-sup7.cif]

data_ZEYVAA_HAR_0_HADPs
_database_code_depnum_ccdc_archive      'CCDC 2263353'
_audit_creation_date               2022-06-03
_audit_creation_method
;
Olex2 1.3
(compiled 2020.11.12 svn.r5f609507 for OlexSys, GUI svn.r6226)
;
_audit_contact_author_address      ?
_audit_contact_author_email        ?
_audit_contact_author_name         ''
_audit_contact_author_phone        ?
_publ_contact_author_id_orcid      ?
_publ_section_references
;
Bourhis, L.J., Dolomanov, O.V., Gildea, R.J., Howard, J.A.K., Puschmann, H.
 (2015). Acta Cryst. A71, 59-75.

Dolomanov, O.V., Bourhis, L.J., Gildea, R.J, Howard, J.A.K. & Puschmann, H.
 (2009), J. Appl. Cryst. 42, 339-341.
;
_chemical_name_common              'bis(chlorodimethylsilyl)niobocene hydride'
_chemical_name_systematic
;
bis(chlorodimethylsilyl)hydrido(bis)cyclopentadienyl niobium
;
_chemical_formula_moiety           'C14 H23 Cl2 Nb Si2'
_chemical_formula_sum              'C14 H23 Cl2 Nb Si2'
_chemical_formula_weight           411.321
loop_
  _atom_type_symbol
  _atom_type_scat_dispersion_real
  _atom_type_scat_dispersion_imag
  _atom_type_scat_Cromer_Mann_a1
  _atom_type_scat_Cromer_Mann_a2
  _atom_type_scat_Cromer_Mann_a3
  _atom_type_scat_Cromer_Mann_a4
  _atom_type_scat_Cromer_Mann_b1
  _atom_type_scat_Cromer_Mann_b2
  _atom_type_scat_Cromer_Mann_b3
  _atom_type_scat_Cromer_Mann_b4
  _atom_type_scat_Cromer_Mann_c
  _atom_type_scat_source
  _atom_type_scat_dispersion_source
 H 0.00000 0.00000 0.49300 0.32291 0.14019 0.04081 10.51090 26.12570 3.14236
 57.79970 0.0030380000826
 'International Tables Volume C Table 6.1.1.4 (pp. 500-502)' custom
 C 0.00330 0.00160 2.31000 1.02000 1.58860 0.86500 20.84390 10.20750 0.56870
 51.65120 0.215599998832
 'International Tables Volume C Table 6.1.1.4 (pp. 500-502)' custom
 Si 0.08170 0.07040 6.29150 3.03530 1.98910 1.54100 2.43860 32.33370 0.67850
 81.69370 1.14069998264
 'International Tables Volume C Table 6.1.1.4 (pp. 500-502)' custom
 Nb -2.07270 0.62150 17.61420 12.01440 4.04183 3.53346 1.18865 11.76600 0.20479
 69.79570 3.75590991974
 'International Tables Volume C Table 6.1.1.4 (pp. 500-502)' custom
 Cl 0.14840 0.15850 11.46040 7.19640 6.25560 1.64550 0.01040 1.16620 18.51940
 47.77840 -9.55739974976
 'International Tables Volume C Table 6.1.1.4 (pp. 500-502)' custom

_space_group_crystal_system        'orthorhombic'
_space_group_IT_number             62
_space_group_name_H-M_alt          'P n m a'
_space_group_name_Hall             '-P 2ac 2n'
loop_
  _space_group_symop_id
  _space_group_symop_operation_xyz
 1 x,y,z
 2 x+1/2,-y+1/2,-z+1/2
 3 -x,y+1/2,-z
 4 -x+1/2,-y,z+1/2
 5 -x,-y,-z
 6 -x-1/2,y-1/2,z-1/2
 7 x,-y-1/2,z
 8 x-1/2,y,-z-1/2

_symmetry_Int_Tables_number        62
_cell_length_a                     16.584(3)
_cell_length_b                     13.214(3)
_cell_length_c                     8.419(2)
_cell_angle_alpha                  90
_cell_angle_beta                   90
_cell_angle_gamma                  90
_cell_volume                       1844.9(7)
_cell_formula_units_Z              4
_cell_measurement_reflns_used      24
_cell_measurement_temperature      173(2)
_exptl_absorpt_coefficient_mu      1.059
_exptl_absorpt_correction_T_max    0.937
_exptl_absorpt_correction_T_min    0.843
_exptl_absorpt_correction_type     'psi scans'
_exptl_crystal_colour              'pale beige'
_exptl_crystal_density_diffrn      1.481
_exptl_crystal_description         block
_exptl_crystal_F_000               833.537
_exptl_crystal_size_max            0.52
_exptl_crystal_size_mid            0.44
_exptl_crystal_size_min            0.26
_exptl_special_details
;
 ?
;
_diffrn_reflns_av_R_equivalents    0.0237
_diffrn_reflns_av_unetI/netI       0.0167
_diffrn_reflns_Laue_measured_fraction_full  0.8806
_diffrn_reflns_Laue_measured_fraction_max  0.7989
_diffrn_reflns_limit_h_max         23
_diffrn_reflns_limit_h_min         0
_diffrn_reflns_limit_k_max         18
_diffrn_reflns_limit_k_min         0
_diffrn_reflns_limit_l_max         9
_diffrn_reflns_limit_l_min         0
_diffrn_reflns_number              2674
_diffrn_reflns_point_group_measured_fraction_full  0.8806
_diffrn_reflns_point_group_measured_fraction_max  0.7989
_diffrn_reflns_theta_full          25.2417
_diffrn_reflns_theta_max           29.96
_diffrn_reflns_theta_min           2.46
_diffrn_ambient_temperature        173(2)
_diffrn_measured_fraction_theta_full  0.8806
_diffrn_measured_fraction_theta_max  0.7989
_diffrn_measurement_device         'Enraf-Nonius CAD-4'
_diffrn_radiation_type             'Mo K\a'
_diffrn_radiation_wavelength       0.71073
_reflns_Friedel_coverage           0.0
_reflns_limit_h_max                23
_reflns_limit_h_min                0
_reflns_limit_k_max                18
_reflns_limit_k_min                0
_reflns_limit_l_max                9
_reflns_limit_l_min                0
_reflns_number_gt                  2212
_reflns_number_total               2221
_reflns_threshold_expression       I>=2u(I)
_computing_data_collection         'CAD4 (Enraf-Nonius, Version 5)'
_computing_molecular_graphics      'Olex2 1.3 (Dolomanov et al., 2009)'
_computing_publication_material    'Olex2 1.3 (Dolomanov et al., 2009)'
_computing_structure_refinement    'olex2.refine 1.3 (Bourhis et al., 2015)'
_computing_structure_solution      'SHELXS-86 (Sheldrick, 1990)'
_refine_diff_density_max           1.2037
_refine_diff_density_min           -2.9141
_refine_diff_density_rms           0.1636
_refine_ls_d_res_high              0.7116
_refine_ls_d_res_low               8.2920
_refine_ls_goodness_of_fit_ref     0.9670
_refine_ls_hydrogen_treatment      refxyz
_refine_ls_matrix_type             full
_refine_ls_number_constraints      0
_refine_ls_number_parameters       127
_refine_ls_number_reflns           2221
_refine_ls_number_restraints       0
_refine_ls_R_factor_all            0.0504
_refine_ls_R_factor_gt             0.0501
_refine_ls_restrained_S_all        0.9670
_refine_ls_shift/su_max            0.0009
_refine_ls_shift/su_mean           0.0000
_refine_ls_structure_factor_coef   Fsqd
_refine_ls_weighting_details      
 'w=1/[\s^2^(Fo^2^)+(0.1296P)^2^+6.4728P] where P=(Fo^2^+2Fc^2^)/3'
_refine_ls_weighting_scheme        calc
_refine_ls_wR_factor_gt            0.1628
_refine_ls_wR_factor_ref           0.1629
_olex2_refinement_description
;
1. Others
 Fixed U11: H3A(0) H2A(0) H5A(0) H6A(0) H4A(0) H8A(0) H8B(0) H8C(0) H1A(0)
 H7A(0) H7B(0) H7C(0) H(0)
 Fixed U12: H3A(0) H2A(0) H5A(0) H6A(0) H4A(0) H8A(0) H8B(0) H8C(0) H1A(0)
 H7A(0) H7B(0) H7C(0) H(0)
 Fixed U13: H3A(0) H2A(0) H5A(0) H6A(0) H4A(0) H8A(0) H8B(0) H8C(0) H1A(0)
 H7A(0) H7B(0) H7C(0) H(0)
 Fixed U22: H3A(0) H2A(0) H5A(0) H6A(0) H4A(0) H8A(0) H8B(0) H8C(0) H1A(0)
 H7A(0) H7B(0) H7C(0) H(0)
 Fixed U23: H3A(0) H2A(0) H5A(0) H6A(0) H4A(0) H8A(0) H8B(0) H8C(0) H1A(0)
 H7A(0) H7B(0) H7C(0) H(0)
 Fixed U33: H3A(0) H2A(0) H5A(0) H6A(0) H4A(0) H8A(0) H8B(0) H8C(0) H1A(0)
 H7A(0) H7B(0) H7C(0) H(0)
;
loop_
  _atom_site_label
  _atom_site_type_symbol
  _atom_site_fract_x
  _atom_site_fract_y
  _atom_site_fract_z
  _atom_site_U_iso_or_equiv
  _atom_site_adp_type
  _atom_site_occupancy
  _atom_site_site_symmetry_order
  _atom_site_refinement_flags_posn
  _atom_site_refinement_flags_adp
  _atom_site_refinement_flags_occupancy
 Nb Nb 0.17844(3) 0.25 0.09931(6) 0.02056(18) Uani 1.000000 2 S T P
 Si Si 0.11311(6) 0.09476(8) 0.23810(14) 0.0249(3) Uani 1.000000 1 . . .
 Cl Cl 0.15084(8) -0.05037(8) 0.14537(16) 0.0382(3) Uani 1.000000 1 . . .
 C3 C 0.2693(4) 0.25 0.3192(8) 0.0335(13) Uani 1.000000 2 S T P
 H3A H 0.245(3) 0.25 0.425(6) 0.000000 Uani 1.000000 2 S T P
 C2 C 0.3148(2) 0.1961(4) 0.0773(6) 0.0357(10) Uani 1.000000 1 . . .
 H2A H 0.330(2) 0.148(3) -0.018(4) 0.000000 Uani 1.000000 1 . . .
 C5 C 0.1021(3) 0.1631(4) -0.0996(5) 0.0352(10) Uani 1.000000 1 . . .
 H5A H 0.074(2) 0.086(3) -0.097(4) 0.000000 Uani 1.000000 1 . . .
 C6 C 0.0575(4) 0.25 -0.0550(8) 0.0335(12) Uani 1.000000 2 S T P
 H6A H 0.004(3) 0.25 -0.004(6) 0.000000 Uani 1.000000 2 S T P
 C4 C 0.1751(3) 0.1966(4) -0.1693(6) 0.0434(12) Uani 1.000000 1 . . .
 H4A H 0.228(2) 0.146(3) -0.210(4) 0.000000 Uani 1.000000 1 . . .
 C8 C 0.1347(3) 0.0770(4) 0.4555(6) 0.0397(10) Uani 1.000000 1 . . .
 H8A H 0.201(2) 0.064(3) 0.481(5) 0.000000 Uani 1.000000 1 . . .
 H8B H 0.095(2) 0.012(3) 0.499(4) 0.000000 Uani 1.000000 1 . . .
 H8C H 0.1146(19) 0.135(3) 0.516(4) 0.000000 Uani 1.000000 1 . . .
 C1 C 0.2876(3) 0.1626(3) 0.2259(6) 0.0357(10) Uani 1.000000 1 . . .
 H1A H 0.287(2) 0.084(3) 0.270(4) 0.000000 Uani 1.000000 1 . . .
 C7 C 0.0003(3) 0.0833(4) 0.2224(7) 0.0373(10) Uani 1.000000 1 . . .
 H7A H -0.023(2) 0.083(3) 0.099(4) 0.000000 Uani 1.000000 1 . . .
 H7B H -0.027(2) 0.146(3) 0.290(4) 0.000000 Uani 1.000000 1 . . .
 H7C H -0.013(2) 0.015(3) 0.308(4) 0.000000 Uani 1.000000 1 . . .
 H H 0.105(3) 0.25 0.275(7) 0.000000 Uani 1.000000 2 S T P

loop_
  _atom_site_aniso_label
  _atom_site_aniso_U_11
  _atom_site_aniso_U_22
  _atom_site_aniso_U_33
  _atom_site_aniso_U_12
  _atom_site_aniso_U_13
  _atom_site_aniso_U_23
 Nb 0.0178(2) 0.0177(2) 0.0261(3) -0.000000 -0.00145(15) 0.000000
 Si 0.0230(5) 0.0203(5) 0.0312(6) -0.0014(4) -0.0001(4) 0.0012(4)
 Cl 0.0446(6) 0.0223(4) 0.0476(7) 0.0051(4) 0.0002(5) -0.0014(4)
 C3 0.026(3) 0.038(3) 0.036(4) -0.000000 -0.001(2) 0.000000
 H3A 0.000000 0.000000 0.000000 -0.000000 0.000000 0.000000
 C2 0.0231(18) 0.035(2) 0.049(3) 0.0046(15) 0.0050(16) -0.000(2)
 H2A 0.000000 0.000000 0.000000 0.000000 0.000000 0.000000
 C5 0.044(2) 0.030(2) 0.032(2) -0.0033(18) -0.0108(17) -0.0038(16)
 H5A 0.000000 0.000000 0.000000 0.000000 0.000000 0.000000
 C6 0.029(3) 0.035(3) 0.036(3) -0.000000 -0.006(2) 0.000000
 H6A 0.000000 0.000000 0.000000 -0.000000 0.000000 0.000000
 C4 0.043(3) 0.049(3) 0.039(3) 0.009(2) 0.0001(19) -0.013(2)
 H4A 0.000000 0.000000 0.000000 0.000000 0.000000 0.000000
 C8 0.050(3) 0.036(2) 0.033(3) 0.000(2) -0.000(2) 0.0048(19)
 H8A 0.000000 0.000000 0.000000 0.000000 0.000000 0.000000
 H8B 0.000000 0.000000 0.000000 0.000000 0.000000 0.000000
 H8C 0.000000 0.000000 0.000000 0.000000 0.000000 0.000000
 C1 0.0265(18) 0.0295(19) 0.051(3) 0.0041(16) -0.0100(18) 0.0055(18)
 H1A 0.000000 0.000000 0.000000 0.000000 0.000000 0.000000
 C7 0.0250(18) 0.037(2) 0.050(3) -0.0084(16) 0.0028(18) -0.003(2)
 H7A 0.000000 0.000000 0.000000 0.000000 0.000000 0.000000
 H7B 0.000000 0.000000 0.000000 0.000000 0.000000 0.000000
 H7C 0.000000 0.000000 0.000000 0.000000 0.000000 0.000000
 H 0.000000 0.000000 0.000000 -0.000000 0.000000 0.000000

loop_
  _geom_bond_atom_site_label_1
  _geom_bond_atom_site_label_2
  _geom_bond_distance
  _geom_bond_site_symmetry_2
  _geom_bond_publ_flag
 Nb Si 2.5975(12) 7_565 ?
 Nb Si 2.5975(12) . ?
 Nb C3 2.387(7) . ?
 Nb C2 2.379(4) . ?
 Nb C2 2.379(4) 7_565 ?
 Nb C5 2.393(4) . ?
 Nb C5 2.393(4) 7_565 ?
 Nb C6 2.390(6) . ?
 Nb C4 2.369(5) . ?
 Nb C4 2.369(5) 7_565 ?
 Nb C1 2.397(4) 7_565 ?
 Nb C1 2.397(4) . ?
 Nb H 1.92(6) . ?
 Si Cl 2.1630(15) . ?
 Si C8 1.880(5) . ?
 Si C7 1.881(5) . ?
 C3 H3A 0.97(5) . ?
 C3 C1 1.430(6) 7_565 ?
 C3 C1 1.430(6) . ?
 C2 C2 1.424(10) 7_565 ?
 C2 H2A 1.06(4) . ?
 C2 C1 1.403(7) . ?
 C5 H5A 1.12(4) . ?
 C5 C6 1.417(6) . ?
 C5 C4 1.417(7) . ?
 C6 H6A 0.99(5) . ?
 C4 C4 1.410(12) 7_565 ?
 C4 H4A 1.16(4) . ?
 C8 H8A 1.13(4) . ?
 C8 H8B 1.14(4) . ?
 C8 H8C 0.98(3) . ?
 C1 H1A 1.11(4) . ?
 C7 H7A 1.11(4) . ?
 C7 H7B 1.10(4) . ?
 C7 H7C 1.17(4) . ?

loop_
  _geom_angle_atom_site_label_1
  _geom_angle_atom_site_label_2
  _geom_angle_atom_site_label_3
  _geom_angle
  _geom_angle_site_symmetry_1
  _geom_angle_site_symmetry_3
  _geom_angle_publ_flag
 Si Nb Si 104.32(5) 7_565 . ?
 C3 Nb Si 85.09(10) . . ?
 C3 Nb Si 85.09(10) . 7_565 ?
 C2 Nb Si 101.27(13) . . ?
 C2 Nb Si 101.27(13) 7_565 7_565 ?
 C2 Nb Si 131.92(13) 7_565 . ?
 C2 Nb Si 131.92(13) . 7_565 ?
 C2 Nb C3 57.3(2) . . ?
 C2 Nb C3 57.3(2) 7_565 . ?
 C2 Nb C2 34.8(2) 7_565 . ?
 C5 Nb Si 73.45(12) . . ?
 C5 Nb Si 118.25(13) 7_565 . ?
 C5 Nb Si 73.45(12) 7_565 7_565 ?
 C5 Nb Si 118.25(13) . 7_565 ?
 C5 Nb C3 151.25(12) . . ?
 C5 Nb C3 151.25(12) 7_565 . ?
 C5 Nb C2 107.75(18) 7_565 7_565 ?
 C5 Nb C2 107.75(18) . . ?
 C5 Nb C2 126.31(18) . 7_565 ?
 C5 Nb C2 126.31(18) 7_565 . ?
 C5 Nb C5 57.4(2) 7_565 . ?
 C6 Nb Si 83.94(11) . . ?
 C6 Nb Si 83.94(11) . 7_565 ?
 C6 Nb C3 162.1(2) . . ?
 C6 Nb C2 139.1(2) . . ?
 C6 Nb C2 139.1(2) . 7_565 ?
 C6 Nb C5 34.47(15) . . ?
 C6 Nb C5 34.47(15) . 7_565 ?
 C4 Nb Si 100.64(15) 7_565 7_565 ?
 C4 Nb Si 130.89(14) 7_565 . ?
 C4 Nb Si 130.89(14) . 7_565 ?
 C4 Nb Si 100.64(15) . . ?
 C4 Nb C3 139.01(19) . . ?
 C4 Nb C3 139.01(19) 7_565 . ?
 C4 Nb C2 92.11(19) . 7_565 ?
 C4 Nb C2 81.87(18) 7_565 7_565 ?
 C4 Nb C2 92.11(19) 7_565 . ?
 C4 Nb C2 81.87(18) . . ?
 C4 Nb C5 57.49(17) . 7_565 ?
 C4 Nb C5 34.61(18) 7_565 7_565 ?
 C4 Nb C5 34.61(18) . . ?
 C4 Nb C5 57.49(17) 7_565 . ?
 C4 Nb C6 57.4(2) . . ?
 C4 Nb C6 57.4(2) 7_565 . ?
 C4 Nb C4 34.6(3) 7_565 . ?
 C1 Nb Si 119.70(13) 7_565 . ?
 C1 Nb Si 74.59(11) . . ?
 C1 Nb Si 74.59(11) 7_565 7_565 ?
 C1 Nb Si 119.70(13) . 7_565 ?
 C1 Nb C3 34.77(14) . . ?
 C1 Nb C3 34.77(14) 7_565 . ?
 C1 Nb C2 34.15(17) 7_565 7_565 ?
 C1 Nb C2 57.38(17) . 7_565 ?
 C1 Nb C2 57.38(17) 7_565 . ?
 C1 Nb C2 34.15(17) . . ?
 C1 Nb C5 118.63(17) 7_565 7_565 ?
 C1 Nb C5 160.37(18) . 7_565 ?
 C1 Nb C5 160.37(18) 7_565 . ?
 C1 Nb C5 118.63(17) . . ?
 C1 Nb C6 151.09(11) 7_565 . ?
 C1 Nb C6 151.09(11) . . ?
 C1 Nb C4 125.83(19) . 7_565 ?
 C1 Nb C4 125.83(19) 7_565 . ?
 C1 Nb C4 107.37(18) . . ?
 C1 Nb C4 107.37(18) 7_565 7_565 ?
 C1 Nb C1 57.6(2) 7_565 . ?
 H Nb Si 52.23(8) . 7_565 ?
 H Nb Si 52.23(8) . . ?
 H Nb C3 78.7(17) . . ?
 H Nb C2 131.7(16) . . ?
 H Nb C2 131.7(16) . 7_565 ?
 H Nb C5 101.7(15) . . ?
 H Nb C5 101.7(15) . 7_565 ?
 H Nb C6 83.4(17) . . ?
 H Nb C4 136.2(15) . 7_565 ?
 H Nb C4 136.2(15) . . ?
 H Nb C1 97.9(15) . 7_565 ?
 H Nb C1 97.9(15) . . ?
 Cl Si Nb 114.65(6) . . ?
 C8 Si Nb 117.23(17) . . ?
 C8 Si Cl 100.70(17) . . ?
 C7 Si Nb 116.52(17) . . ?
 C7 Si Cl 101.01(16) . . ?
 C7 Si C8 104.3(2) . . ?
 H3A C3 Nb 117(3) . . ?
 C1 C3 Nb 73.0(3) . . ?
 C1 C3 Nb 73.0(3) 7_565 . ?
 C1 C3 H3A 126.0(3) . . ?
 C1 C3 H3A 126.0(3) 7_565 . ?
 C1 C3 C1 107.9(6) 7_565 . ?
 C2 C2 Nb 72.59(12) 7_565 . ?
 H2A C2 Nb 118.2(19) . . ?
 C1 C2 Nb 73.7(2) . . ?
 C1 C2 H2A 124(2) . . ?
 H5A C5 Nb 129.8(19) . . ?
 C6 C5 Nb 72.7(3) . . ?
 C6 C5 H5A 121(2) . . ?
 C4 C5 Nb 71.8(3) . . ?
 C4 C5 H5A 130(2) . . ?
 C4 C5 C6 107.6(5) . . ?
 C5 C6 Nb 72.9(3) 7_565 . ?
 C5 C6 Nb 72.9(3) . . ?
 C5 C6 C5 108.3(6) 7_565 . ?
 H6A C6 Nb 121(3) . . ?
 H6A C6 C5 125.9(3) . 7_565 ?
 H6A C6 C5 125.9(3) . . ?
 C5 C4 Nb 73.6(3) . . ?
 C4 C4 Nb 72.69(18) 7_565 . ?
 C4 C4 C5 108.2(3) 7_565 . ?
 H4A C4 Nb 115.9(19) . . ?
 H4A C4 C5 126(2) . . ?
 H8A C8 Si 113(2) . . ?
 H8B C8 Si 107.2(19) . . ?
 H8B C8 H8A 112(3) . . ?
 H8C C8 Si 110(2) . . ?
 H8C C8 H8A 111(3) . . ?
 H8C C8 H8B 103(3) . . ?
 C3 C1 Nb 72.2(3) . . ?
 C2 C1 Nb 72.2(2) . . ?
 C2 C1 C3 107.6(4) . . ?
 H1A C1 Nb 127(2) . . ?
 H1A C1 C3 125(2) . . ?
 H1A C1 C2 127(2) . . ?
 H7A C7 Si 114(2) . . ?
 H7B C7 Si 108.0(19) . . ?
 H7B C7 H7A 111(3) . . ?
 H7C C7 Si 101.7(19) . . ?
 H7C C7 H7A 120(3) . . ?
 H7C C7 H7B 101(3) . . ?

loop_
  _diffrn_refln_index_h
  _diffrn_refln_index_k
  _diffrn_refln_index_l
  _diffrn_refln_intensity_net
  _diffrn_refln_intensity_u
 0 2 0 2535.66 33.05
 0 4 0 1215.57 9
 0 6 0 9563.75 113.65
 0 10 0 1704.81 17.77
 0 12 0 1828.26 21.17
 0 14 0 1456.44 21.35
 2 0 0 5509.82 43.13
 2 1 0 7846.02 56.24
 2 2 0 4978.54 52.39
 2 3 0 1372.27 8.77
 2 4 0 2857.37 51.77
 2 5 0 224.21 3.22
 2 6 0 96.21 2.01
 2 7 0 8244.62 117.25
 2 8 0 133.94 2.74
 2 10 0 1188.34 15.21
 2 11 0 421.55 7.07
 2 12 0 63.92 1.89
 2 13 0 3135.32 29.52
 2 14 0 336.42 6.32
 2 15 0 32.53 1.78
 4 0 0 8788.75 77.68
 4 1 0 145.51 2.08
 4 2 0 1429.86 9.36
 4 3 0 6326.4 77.89
 4 4 0 70 1.35
 4 5 0 1188.71 11.13
 4 6 0 1398.7 12.88
 4 7 0 3313.73 21.06
 4 8 0 283.79 4.89
 4 9 0 1120.71 14.05
 4 10 0 29.88 1.35
 4 11 0 500.98 7.71
 4 13 0 591.44 9.42
 4 14 0 185.59 3.37
 4 15 0 159.87 3.4
 6 0 0 8649.09 96.07
 6 1 0 429.76 6.02
 6 2 0 497.37 6.72
 6 3 0 2562.28 15.8
 6 4 0 4049.31 76.01
 6 5 0 2312.14 16.56
 6 6 0 1980.85 16.28
 6 7 0 26.57 0.94
 6 9 0 1658.47 17.97
 6 10 0 1868.51 20
 6 11 0 232.34 4.59
 6 12 0 14.68 1.36
 6 13 0 248.69 4.58
 6 14 0 314.68 6.3
 8 0 0 62.39 1.19
 8 1 0 121.42 2.25
 8 2 0 7515.02 107.28
 8 3 0 4740.76 88.17
 8 4 0 4740.76 91.87
 8 5 0 26.73 0.95
 8 6 0 5.5 0.78
 8 7 0 715.35 11.22
 8 8 0 1250.34 15.6
 8 9 0 241.11 4.34
 8 10 0 1173.92 16.96
 8 11 0 183.25 3.79
 8 12 0 81.22 2.13
 8 13 0 244.47 4.71
 8 14 0 364.01 6.98
 10 0 0 528.32 8.66
 10 1 0 1570.71 14.93
 10 2 0 699.32 10.24
 10 3 0 4733.35 70.33
 10 4 0 547.78 9.82
 10 5 0 1127.92 14.09
 10 6 0 23.24 1.14
 10 7 0 564.28 10.99
 10 8 0 239.28 4.49
 10 9 0 2111.78 22.75
 10 10 0 621.38 9.39
 10 11 0 966.13 17.39
 10 12 0 731.56 11.06
 10 13 0 231.52 4.75
 10 13 1 19.85 1.82
 10 12 1 109.4 2.59
 10 11 1 32.28 1.77
 10 10 1 1338.2 19.29
 10 9 1 55.61 1.85
 10 8 1 650.41 12.35
 10 7 1 14.39 1.14
 10 6 1 10.21 1.07
 10 5 1 759.47 11.86
 10 4 1 1179.08 14.04
 10 3 1 1169.13 13.61
 10 2 1 905.24 11.66
 10 1 1 901.69 11.63
 10 0 1 56.9 1.22
 9 0 1 1427.02 13.41
 9 1 1 2275.04 16.94
 9 2 1 396.74 7.29
 9 3 1 120.24 2.6
 9 4 1 1482.84 14.92
 9 5 1 1213.7 13.87
 9 6 1 992.06 13.22
 9 7 1 50.44 1.45
 9 8 1 344.96 6.4
 9 9 1 139.6 2.67
 9 10 1 758.58 14.52
 9 11 1 349.98 7.45
 9 12 1 92.55 2.48
 9 13 1 38.22 2
 8 14 1 34.33 1.95
 8 13 1 13.07 1.67
 8 11 1 384.62 7.39
 8 10 1 1727.09 20.57
 8 9 1 1348.85 17.39
 8 8 1 41.69 1.46
 8 7 1 87.24 1.71
 8 5 1 154.21 2.94
 8 4 1 591.17 8.9
 8 3 1 2583.56 18.05
 8 2 1 14.97 0.75
 8 1 1 30.3 0.83
 8 0 1 1458.49 12.74
 7 0 1 153.81 2.94
 7 1 1 3423.65 68
 7 2 1 326.04 6.02
 7 3 1 3754.28 75.16
 7 4 1 26.18 0.88
 7 5 1 1637.5 14.81
 7 6 1 12.08 0.82
 7 7 1 1484.08 15.75
 7 8 1 208.39 4.66
 7 9 1 537.76 7.74
 7 10 1 79.77 2.02
 7 11 1 383.35 7.16
 7 12 1 144.22 2.84
 7 13 1 405.79 8.45
 7 14 1 10.81 1.56
 6 14 1 5.55 1.45
 6 13 1 308.6 6.05
 6 11 1 339.98 6.75
 6 10 1 246.66 4.56
 6 9 1 304.64 5.63
 6 8 1 444.84 6.35
 6 7 1 907.19 11.99
 6 6 1 252.1 4.44
 6 4 1 961.45 10.34
 6 3 1 1907.79 13.63
 6 2 1 793.96 8.49
 6 1 1 268.24 4.93
 6 0 1 5344.15 77.09
 5 0 1 766.31 7.45
 5 1 1 669.21 6.96
 5 2 1 503.63 6.28
 5 3 1 4142.97 69.96
 5 4 1 1805.78 13.26
 5 5 1 49.91 0.99
 5 6 1 1981.33 15.81
 5 7 1 991.04 12.2
 5 8 1 926.08 12.44
 5 9 1 177.19 3.15
 5 10 1 504.84 7.5
 5 11 1 35.54 1.54
 5 12 1 278.38 5.21
 5 13 1 439.18 8.57
 5 14 1 178.77 3.74
 5 15 1 10.35 1.66
 4 15 1 107.5 2.68
 4 14 1 195.39 3.91
 4 13 1 581.02 9.34
 4 12 1 34.21 1.57
 4 11 1 159.33 3.26
 4 10 1 1819.53 19.28
 4 9 1 257.77 5.01
 4 8 1 460.41 8.77
 4 7 1 2431.62 18.57
 4 6 1 1270.2 12.27
 4 5 1 107.61 2.12
 4 4 1 2280.69 14.39
 4 3 1 47.36 0.89
 4 2 1 12.76 0.5
 4 1 1 231.03 3.76
 4 0 1 397.6 4.94
 3 0 1 3107.07 43.79
 3 1 1 9.01 0.42
 3 2 1 967.8 7.36
 3 3 1 107.94 2.12
 3 4 1 3324.89 60.19
 3 5 1 367.5 5.98
 3 6 1 1351.62 12.66
 3 8 1 677.02 10.36
 3 10 1 2070.94 20.08
 3 11 1 4.68 1.12
 3 12 1 146.81 3
 3 13 1 13.31 1.61
 3 14 1 613.36 10.13
 3 15 1 28.54 1.84
 2 15 1 62.9 2.22
 2 14 1 382.51 8.21
 2 13 1 207.3 4.34
 2 12 1 141.65 2.69
 2 11 1 298.66 5.95
 2 10 1 222.44 4.98
 2 9 1 643.57 10.65
 2 8 1 81.71 1.56
 2 7 1 299.97 4.47
 2 6 1 6356.39 96.95
 2 4 1 226.15 4.21
 2 3 1 4639.06 61.57
 2 2 1 2822.97 42.88
 2 1 1 985.97 6.08
 2 0 1 6110.03 53.83
 1 0 1 3367.22 35.59
 1 1 1 4908.93 45.99
 1 2 1 803.38 5.8
 1 3 1 8419.45 79.98
 1 4 1 944.18 8.27
 1 6 1 577.91 8.02
 1 7 1 1376.26 13.17
 1 8 1 125.97 2.66
 1 9 1 498.09 9.13
 1 10 1 693.64 11.62
 1 11 1 281.62 5.78
 1 12 1 87.04 2.01
 1 13 1 875.07 16.23
 1 14 1 214.02 4.09
 1 15 1 107.05 2.67
 0 15 1 77.01 2.36
 0 13 1 2520.51 26.47
 0 11 1 243.8 5.38
 0 9 1 56.5 1.38
 0 7 1 7424.81 111.27
 0 5 1 245.98 4.73
 0 3 1 43.58 0.92
 0 1 1 5685.33 47.87
 0 0 2 2147.04 38.39
 0 2 2 1767.12 27.14
 0 4 2 2598.35 38.4
 0 6 2 108.5 1.91
 0 8 2 430.66 8.26
 0 10 2 760.06 12.46
 0 12 2 2.75 1.07
 1 14 2 614.69 10.14
 1 13 2 410.57 8.07
 1 12 2 81.71 1.95
 1 11 2 37.1 1.51
 1 10 2 2123.17 20.33
 1 9 2 130.97 2.71
 1 8 2 297.92 4.83
 1 7 2 2250.47 17.36
 1 6 2 2417.32 16.93
 1 5 2 38.62 0.8
 1 4 2 3343.54 61.6
 1 3 2 1335.84 9.83
 1 2 2 156.62 2.29
 1 1 2 121.3 1.9
 1 0 2 5560.26 62.59
 2 0 2 79 1.63
 2 1 2 58.13 1.23
 2 2 2 185.59 3.66
 2 3 2 524.61 6.41
 2 5 2 511.87 7.3
 2 6 2 647.94 9.04
 2 7 2 236.46 4.3
 2 8 2 29.65 0.94
 2 9 2 1136.25 14.51
 2 10 2 45.23 1.59
 2 11 2 655.09 12.39
 2 12 2 44.73 1.66
 2 13 2 93.48 2.39
 2 15 2 159.33 3.4
 3 15 2 56.25 2.1
 3 13 2 1649.28 22.29
 3 12 2 195.69 3.76
 3 11 2 601.16 8.44
 3 10 2 22.98 1.39
 3 9 2 1819.53 18.36
 3 8 2 89.37 1.83
 3 7 2 6384.73 110.92
 3 6 2 28.66 0.86
 3 5 2 317.55 5.94
 3 3 2 8342.61 96.32
 3 2 2 951.47 8.3
 3 1 2 124.64 2.16
 3 0 2 339.19 4.76
 4 0 2 50.06 0.91
 4 1 2 253.64 4.46
 4 2 2 203.45 2.92
 4 3 2 163.15 2.89
 4 4 2 69.1 1.52
 4 5 2 531.29 7.94
 4 6 2 370.81 7.25
 4 7 2 385.88 7.61
 4 8 2 11.6 0.92
 4 9 2 89.57 1.93
 4 10 2 370.61 6.63
 4 11 2 229.89 4.57
 4 12 2 14.76 1.41
 4 13 2 157.3 3.24
 4 14 2 61.54 2.28
 4 15 2 30.24 1.89
 5 14 2 451.9 8.92
 5 13 2 451.22 8.69
 5 12 2 10.95 1.35
 5 11 2 1148.62 17.14
 5 10 2 1924.74 20.77
 5 9 2 1118.54 15.12
 5 8 2 133.44 2.61
 5 7 2 1482.01 15.33
 5 6 2 1995.25 16.34
 5 5 2 1493.21 13.72
 5 4 2 2701.94 17.34
 5 3 2 1009.76 9.92
 5 2 2 101.12 2.27
 5 1 2 1593.82 11.6
 5 0 2 6039.57 82.79
 6 0 2 158.92 2.98
 6 1 2 888.81 9.3
 6 2 2 528.56 7.42
 6 3 2 45.89 0.95
 6 4 2 33.95 0.88
 6 5 2 12.61 0.73
 6 6 2 382.3 5.47
 6 7 2 949.15 12.6
 6 8 2 334.26 5.71
 6 11 2 8.44 1.34
 6 12 2 174.48 3.41
 6 13 2 562.74 9.7
 6 14 2 85.64 2.49
 7 14 2 526.59 10.12
 7 13 2 205.6 4.01
 7 12 2 516.27 9.05
 7 11 2 30.95 1.56
 7 10 2 1865.72 21.38
 7 9 2 38.55 1.54
 7 8 2 717.65 11.82
 7 7 2 321.98 5.6
 7 6 2 1199.87 13.79
 7 5 2 1050.86 12.56
 7 4 2 2370.98 17.82
 7 3 2 613.62 8.8
 7 2 2 2155.02 15.99
 7 1 2 11.75 0.66
 7 0 2 5243.15 87.27
 8 0 2 2416.26 17.46
 8 1 2 38.22 0.93
 8 2 2 43.58 0.99
 8 3 2 367.5 7.22
 8 5 2 551.82 9.35
 8 6 2 1524.14 16.38
 8 7 2 364.62 6.16
 8 8 2 133.82 2.86
 8 9 2 21.46 1.35
 8 10 2 32.83 1.66
 8 12 2 276.94 5.73
 8 13 2 34.65 2.03
 9 13 2 517.24 9.79
 9 12 2 569.66 9.76
 9 11 2 518.22 8.82
 9 10 2 9.64 1.4
 9 9 2 699.04 13.09
 9 8 2 980.9 14.83
 9 7 2 1008.05 14.35
 9 6 2 401.9 6.26
 9 5 2 11.78 0.96
 9 4 2 456.95 8.74
 9 3 2 1735.15 16.14
 9 2 2 2099.44 17.26
 9 1 2 356.86 5.08
 9 0 2 115.68 2.43
 10 0 2 427.09 8.23
 10 1 2 85.05 1.79
 10 2 2 54.89 1.28
 10 3 2 28.03 1.03
 10 4 2 471.32 6.54
 10 5 2 335.83 5.72
 10 6 2 267.53 5.46
 10 7 2 754.73 13.01
 10 9 2 9.6 1.33
 10 10 2 270.53 5.31
 10 11 2 10.7 1.69
 10 12 2 178.48 3.88
 10 13 2 217.02 4.28
 10 12 3 620.04 10.72
 10 10 3 230.87 4.41
 10 9 3 409.49 7.84
 10 8 3 1134.44 17.03
 10 7 3 81.8 1.95
 10 6 3 2281.2 22.1
 10 5 3 371.64 6.43
 10 4 3 641.39 11.17
 10 3 3 873.79 12.72
 10 2 3 614.96 10.67
 10 1 3 26.51 1.11
 10 0 3 1620.57 16.89
 9 0 3 279.28 4.86
 9 1 3 310.12 5.12
 9 2 3 12.12 0.82
 9 4 3 315.44 5.35
 9 5 3 474.36 6.8
 9 7 3 54.81 1.75
 9 8 3 34.77 1.52
 9 9 3 119.06 2.58
 9 10 3 289.07 5.49
 9 11 3 76.26 2.26
 9 12 3 82.39 2.44
 9 13 3 15.94 1.89
 8 13 3 778.27 12.01
 8 12 3 117.19 2.68
 8 11 3 262.28 5.4
 8 10 3 80.35 2.12
 8 9 3 72.09 1.92
 8 8 3 67.5 1.77
 8 7 3 1587.81 18.01
 8 6 3 995.11 13.92
 8 5 3 1410.8 15.76
 8 4 3 77.29 1.51
 8 3 3 190.31 4.01
 8 1 3 3571.93 22.51
 8 0 3 2028.07 16.96
 7 0 3 1689.29 14.6
 7 1 3 161.64 3.56
 7 2 3 695.06 9.65
 7 3 3 1227.23 13.19
 7 4 3 18.2 0.83
 7 5 3 28.54 1.03
 7 6 3 120.24 2.48
 7 7 3 149.43 2.89
 7 8 3 488.53 7.37
 7 9 3 63.07 1.79
 7 10 3 217.02 4.6
 7 11 3 30 1.59
 7 12 3 33.77 1.88
 7 13 3 42.88 2.18
 6 14 3 239.78 5
 6 13 3 1022.45 18.58
 6 12 3 765.41 15.18
 6 11 3 507.26 8.48
 6 10 3 14.72 1.28
 6 9 3 430.66 7.15
 6 8 3 550.05 10.6
 6 7 3 1988.52 18.71
 6 6 3 464.8 8.82
 6 5 3 699.89 10.25
 6 4 3 137.2 2.65
 6 3 3 2366.79 17.28
 6 2 3 437.16 7.42
 6 1 3 4117.38 80.79
 6 0 3 1935.62 15.15
 5 0 3 147.99 3.01
 5 1 3 314.3 5.91
 5 2 3 384.62 6.54
 5 3 3 1475.39 13.23
 5 4 3 484.73 8.06
 5 5 3 116.38 2.55
 5 6 3 158.78 3.12
 5 7 3 1105.63 13.95
 5 8 3 47.36 1.41
 5 9 3 18.76 1.26
 5 10 3 51.9 1.78
 5 13 3 410.36 8.72
 5 14 3 26.51 1.94
 4 14 3 703.03 11.13
 4 13 3 18.34 1.71
 4 12 3 1179.45 18.48
 4 11 3 152.08 2.79
 4 10 3 1647.97 19.66
 4 9 3 227.77 4.22
 4 8 3 1337.41 15.74
 4 6 3 2816.11 20.56
 4 5 3 49.91 1.06
 4 4 3 1407.57 12.92
 4 3 3 1277.11 11.92
 4 2 3 1781.18 13.62
 4 1 3 10.63 0.6
 4 0 3 7357.28 96.92
 3 0 3 6676.03 88.8
 3 1 3 3.11 0.49
 3 2 3 5.28 0.49
 3 3 3 19.13 0.71
 3 4 3 811.03 9.81
 3 5 3 49.83 1.06
 3 6 3 577.39 9.31
 3 7 3 106.05 2.22
 3 8 3 126.21 2.54
 3 9 3 56.42 1.54
 3 10 3 661.16 12.45
 3 11 3 13.62 1.35
 3 12 3 28.26 1.54
 3 13 3 47.21 2
 3 14 3 142.16 2.95
 2 14 3 106.61 2.67
 2 13 3 371.85 7.89
 2 12 3 29.59 1.52
 2 11 3 258.63 4.85
 2 10 3 2939.64 25.09
 2 9 3 136.32 2.51
 2 8 3 432.89 6.27
 2 7 3 1374.66 14.76
 2 6 3 508.71 8.49
 2 5 3 1379.85 12.79
 2 4 3 4087.06 77.05
 2 3 3 879.85 9.26
 2 2 3 534.27 6.96
 2 1 3 2592.87 38.36
 2 0 3 173.91 2.84
 1 0 3 3947.24 64.9
 1 1 3 607.51 7.16
 1 2 3 372.47 5.82
 1 3 3 631.88 7.84
 1 5 3 483.79 7.81
 1 6 3 357.26 7.12
 1 7 3 466.89 8.6
 1 8 3 241.11 4.68
 1 9 3 53.39 1.49
 1 10 3 83.27 1.96
 1 13 3 367.3 7.84
 1 14 3 23.24 1.61
 0 13 3 35.67 1.74
 0 11 3 427.31 7.34
 0 9 3 1704.36 18.21
 0 7 3 790.32 10.89
 0 6 3 4.56 0.62
 0 5 3 1759.89 14.45
 0 3 3 9999 111.91
 0 1 3 90.18 1.74
 0 0 4 909.46 10.06
 0 2 4 1634.89 13.49
 0 4 4 5228.36 94.93
 0 6 4 69.55 1.35
 0 8 4 77.39 1.7
 0 10 4 3570 28.93
 0 12 4 39.56 1.62
 0 14 4 334.65 6.5
 1 14 4 139.48 3.05
 1 13 4 16.02 1.59
 1 12 4 110.87 2.38
 1 11 4 18.34 1.38
 1 10 4 22.52 1.58
 1 9 4 322.75 6.19
 1 8 4 742.37 12.31
 1 7 4 37.82 1.19
 1 6 4 162.74 3.16
 1 5 4 143.7 2.71
 1 4 4 1476.63 14.06
 1 3 4 354.42 6.89
 1 2 4 3468.5 19.65
 1 0 4 122.49 2.74
 2 0 4 1818.61 14.23
 2 1 4 199.48 3.5
 2 2 4 204.52 3.69
 2 3 4 6782.84 107.24
 2 4 4 917.59 11.08
 2 5 4 188.24 3.99
 2 6 4 1279.81 14.24
 2 7 4 202.22 4.44
 2 8 4 160.82 3.41
 2 9 4 1126.48 15.89
 2 10 4 199.63 3.8
 2 11 4 429.32 7.8
 2 12 4 85.24 2.29
 2 13 4 214.65 3.94
 2 14 4 161.51 3.15
 3 14 4 29.24 1.92
 3 13 4 53.47 2.12
 3 12 4 85.24 2.19
 3 11 4 438.51 7.89
 3 10 4 24.82 1.61
 3 9 4 694.78 12.76
 3 8 4 6.23 0.97
 3 7 4 119.53 2.47
 3 6 4 410.57 5.89
 3 5 4 1322.89 14.09
 3 4 4 49.91 1.14
 3 3 4 581.53 8.82
 3 2 4 85.74 1.59
 3 1 4 1166.19 11.76
 3 0 4 1849.95 14.35
 4 0 4 393.74 7.05
 4 1 4 1683.99 14.57
 4 2 4 33.64 0.94
 4 3 4 1798.02 15.51
 4 4 4 685.45 10.14
 4 5 4 358.28 5.5
 4 6 4 212.6 4.55
 4 7 4 2124.16 19.84
 4 8 4 144.35 2.71
 4 9 4 339.98 6.35
 4 10 4 1456.85 19.3
 4 11 4 376.22 7.51
 4 12 4 82.88 2.35
 4 13 4 882.4 17.58
 5 13 4 247 5.07
 5 12 4 123.68 2.63
 5 11 4 253.64 5.14
 5 9 4 209.94 4.37
 5 8 4 462.02 7.17
 5 7 4 290.17 5.5
 5 5 4 173.48 3.26
 5 4 4 371.64 5.39
 5 3 4 133.57 2.74
 5 2 4 1845.79 15.72
 5 1 4 1052.96 11.87
 5 0 4 21.31 0.89
 6 0 4 3381.6 21.9
 6 1 4 1212.2 13.11
 6 2 4 273.73 4.63
 6 3 4 533.52 9.2
 6 4 4 1125.39 13.72
 6 5 4 829.52 12.09
 6 6 4 1387.06 16.03
 6 7 4 421.99 6.85
 6 8 4 165.77 3.19
 6 10 4 608.83 9.03
 6 11 4 91.1 2.26
 6 12 4 55.93 2.09
 6 13 4 188.68 3.7
 7 13 4 34.71 2.09
 7 12 4 306.53 6.22
 7 9 4 98.54 2.14
 7 8 4 150.62 2.91
 7 7 4 62.9 1.71
 7 6 4 416.26 6.59
 7 5 4 164.39 3.45
 7 4 4 239.95 4.67
 7 3 4 70.72 1.45
 7 2 4 1124.67 13.35
 7 1 4 28.66 1.04
 7 0 4 1809.9 16.48
 8 0 4 2652.39 20.51
 8 1 4 75.88 1.59
 8 2 4 580.76 9.85
 8 3 4 422.43 6.19
 8 4 4 173.62 3.4
 8 6 4 2023.22 20.81
 8 7 4 1486.98 18.26
 8 8 4 544.77 8.29
 8 10 4 11.42 1.24
 8 12 4 661.16 11.07
 9 12 4 5.81 1.66
 9 11 4 157.7 3.51
 9 10 4 84.16 2.17
 9 9 4 41.76 1.74
 9 7 4 263.5 4.89
 9 6 4 412.54 6.99
 9 5 4 731.56 12.52
 9 4 4 290.54 5.5
 9 2 4 55.05 1.44
 9 1 4 833.86 12.43
 9 0 4 972.5 13.42
 10 0 4 868.71 13
 10 1 4 1333.09 16.11
 10 2 4 837.91 13.08
 10 3 4 165.08 3.18
 10 4 4 134.31 2.62
 10 5 4 1091.72 15.64
 10 6 4 233.82 4.77
 10 7 4 1585.67 20.14
 10 8 4 233.49 4.93
 10 9 4 79.48 2.21
 10 11 4 259.67 5.03
 10 11 5 21.76 1.91
 10 10 5 63.67 2.32
 10 9 5 105.17 2.65
 10 7 5 540.51 9.01
 10 6 5 324.49 6.98
 10 5 5 172.63 3.25
 10 4 5 52.6 1.72
 10 3 5 32.77 1.54
 10 2 5 73.92 1.85
 10 1 5 103.41 2.19
 10 0 5 276.59 5.73
 9 0 5 1036.61 14.55
 9 1 5 649.04 11.79
 9 2 5 339.79 6.15
 9 3 5 367.09 6.39
 9 4 5 610.43 11.96
 9 5 5 475.54 7.74
 9 6 5 1849.49 21.75
 9 7 5 218.61 4.77
 9 8 5 653.43 9.9
 9 9 5 223.08 4.5
 9 10 5 241.78 4.85
 9 11 5 192.99 4.04
 8 12 5 47.73 2.3
 8 11 5 25.31 1.84
 8 10 5 48.85 1.96
 8 9 5 107.5 2.45
 8 8 5 42.52 1.75
 8 7 5 241.28 5.01
 8 6 5 368.74 7.03
 8 5 5 174.76 3.41
 8 4 5 8.66 1.14
 8 3 5 1019.7 14.43
 8 2 5 434.46 6.73
 8 1 5 94.63 1.99
 8 0 5 587.52 10.69
 7 0 5 22.78 1.13
 7 1 5 1221.96 15.05
 7 3 5 973.5 13.77
 7 4 5 63.84 1.63
 7 5 5 1523.72 18.06
 7 7 5 1657.6 20.15
 7 9 5 411.88 7.86
 7 10 5 11.16 1.44
 7 11 5 359.3 7.95
 7 12 5 33.45 2.05
 6 12 5 318.7 6.34
 6 11 5 38.89 1.95
 6 10 5 450.53 8.45
 6 9 5 21.06 1.48
 6 8 5 33.21 1.55
 6 7 5 380.2 6.92
 6 6 5 164.39 3.31
 6 5 5 528.81 10.64
 6 4 5 448.02 6.61
 6 3 5 19.18 1.08
 6 2 5 19.23 1.09
 6 1 5 195.09 4.36
 6 0 5 423.98 6.2
 5 0 5 454.65 8.72
 5 1 5 470.62 8.87
 5 2 5 441.44 8.82
 5 3 5 691.1 11.03
 5 4 5 641.11 10.9
 5 5 5 281.26 5.41
 5 6 5 1131.18 15.56
 5 7 5 370.61 6.84
 5 8 5 892.98 14.47
 5 9 5 356.04 6.9
 5 10 5 366.47 7.62
 5 11 5 278.38 5.75
 5 12 5 361.34 6.75
 5 13 5 159.05 3.26
 4 12 5 44.51 2.08
 4 10 5 17.93 1.59
 4 9 5 145.38 3.11
 4 8 5 154.88 3.08
 4 7 5 23.45 1.41
 4 5 5 809.19 12.24
 4 4 5 47.43 1.41
 4 3 5 1370.28 15.14
 4 2 5 393.74 5.77
 4 1 5 486.87 8.79
 4 0 5 332.09 5.1
 3 0 5 1761.25 15.81
 3 1 5 50.52 1.15
 3 2 5 1074.72 12.7
 3 3 5 21.46 1
 3 4 5 1223.47 14.3
 3 5 5 464.57 6.73
 3 6 5 1196.52 15.26
 3 7 5 348.37 6.23
 3 8 5 1009.76 15.05
 3 10 5 1410.8 19.81
 3 12 5 701.89 11.12
 3 13 5 39.83 2.04
 2 13 5 22.47 1.89
 2 12 5 472.96 9.13
 2 10 5 1252.62 18.28
 2 9 5 11.86 1.41
 2 8 5 139.35 2.79
 2 7 5 194.34 3.9
 2 6 5 332.29 5.69
 2 5 5 21.41 1.15
 2 4 5 664.48 10.54
 2 3 5 22.98 0.98
 2 2 5 54.49 1.19
 2 1 5 152.08 2.92
 2 0 5 30.95 0.96
 1 0 5 299.22 4.65
 1 1 5 1654.09 15.32
 1 2 5 445.98 8.18
 1 3 5 2372.56 18.87
 1 4 5 405.14 5.85
 1 5 5 1279.04 15.01
 1 6 5 8.76 0.96
 1 7 5 1008.73 14.7
 1 8 5 250.22 5.45
 1 9 5 956.12 15.31
 1 10 5 607.77 9.29
 1 11 5 676.46 10.08
 1 12 5 106.05 2.55
 1 13 5 409.49 8.93
 0 11 5 6.92 1.39
 0 9 5 564.02 8.43
 0 8 5 2.21 0.96
 0 7 5 80.25 1.74
 0 5 5 760.36 11.57
 0 3 5 3313.12 22.3
 0 1 5 1768.93 15.84
 0 0 6 2260.18 19.95
 0 2 6 1443.32 15.94
 0 4 6 19.32 1.23
 0 6 6 1284.82 16.97
 0 8 6 1046.33 16.36
 0 10 6 7.32 1.43
 0 12 6 1415.66 22.67
 1 11 6 26.51 1.88
 1 10 6 636.76 9.78
 1 9 6 120.59 2.48
 1 8 6 59.86 1.91
 1 7 6 119.3 2.47
 1 6 6 665.87 12.5
 1 4 6 975.18 14.11
 1 3 6 748.54 12.07
 1 2 6 69.37 1.61
 1 1 6 16.37 1.04
 1 0 6 797.3 12.15
 2 0 6 33.7 1.25
 2 1 6 1451.1 16.4
 2 2 6 593.27 10.48
 2 3 6 135.94 2.51
 2 4 6 294.77 5.73
 2 5 6 1517.43 17.61
 2 6 6 59.36 1.74
 2 7 6 853.87 14.46
 2 8 6 278.38 5.21
 2 9 6 224.21 4.83
 2 10 6 121.54 2.61
 2 11 6 494.5 9.57
 2 12 6 118.59 2.93
 3 12 6 41.69 2.22
 3 11 6 167.02 3.48
 3 10 6 36.9 1.83
 3 9 6 53.31 1.96
 3 8 6 50.52 1.84
 3 7 6 581.79 8.57
 3 6 6 31.37 1.45
 3 5 6 53.31 1.65
 3 4 6 11.64 1.14
 3 3 6 770.48 12.25
 3 2 6 35.99 1.29
 3 1 6 302.96 5.43
 3 0 6 41.34 1.31
 4 0 6 167.44 3.48
 4 1 6 176.47 3.57
 4 2 6 145.9 2.86
 4 3 6 510.9 7.3
 4 4 6 73.28 1.75
 4 5 6 1500.29 17.92
 4 6 6 322.17 6.37
 4 7 6 477.89 8
 4 8 6 274.8 5.17
 4 9 6 1086.74 17.74
 4 10 6 147.6 2.88
 4 11 6 540.26 9.75
 4 12 6 296.81 6.3
 5 11 6 85.74 2.59
 5 10 6 388.21 8.27
 5 9 6 90.8 2.36
 5 8 6 16.24 1.56
 5 7 6 143.19 2.96
 5 6 6 183.98 3.5
 5 5 6 31.43 1.51
 5 4 6 210.88 4.22
 5 3 6 145.38 3.11
 5 2 6 16.28 1.13
 5 1 6 559.18 10.69
 5 0 6 692.23 11.61
 6 1 6 41.9 1.46
 6 2 6 1072.25 15.15
 6 3 6 1261.01 16.43
 6 4 6 847.9 14.1
 6 5 6 65.66 1.83
 6 6 6 363.8 6.98
 6 7 6 107.94 2.24
 6 8 6 825.8 15.46
 6 9 6 510.41 9
 6 10 6 204.06 4.46
 6 11 6 71.27 2.45
 7 11 6 15.85 1.8
 7 10 6 175.9 3.28
 7 9 6 5.73 1.55
 7 8 6 197.2 4.23
 7 7 6 75.51 2.15
 7 6 6 492.11 8.12
 7 5 6 63.41 1.89
 7 4 6 210.57 4.37
 7 3 6 134.31 2.74
 7 2 6 217.34 4.28
 7 1 6 61.54 1.77
 7 0 6 1107.06 15.4
 8 0 6 150.09 3.16
 8 1 6 17.03 1.24
 8 2 6 924.77 14.73
 8 3 6 57.06 1.79
 8 4 6 1376.26 18.36
 8 5 6 395.67 7.49
 8 6 6 130.48 2.58
 8 7 6 20.14 1.64
 8 8 6 366.06 7.82
 8 9 6 297.18 5.94
 8 10 6 880.49 12.77
 9 9 6 15.51 1.78
 9 8 6 302.77 5.99
 9 7 6 692.23 10.48
 9 6 6 41.69 1.88
 9 5 6 137.45 2.65
 9 4 6 87.54 2.22
 9 3 6 183.55 3.64
 9 2 6 295.14 6.47
 9 1 6 466.2 7.67
 9 0 6 20.62 1.37
 10 0 6 1275.96 18.07
 10 1 6 141.26 2.56
 10 2 6 11.53 1.32
 10 3 6 862.7 15.49
 10 4 6 9.67 1.34
 10 5 6 325.07 5.82
 10 6 6 173.2 3.54
 10 7 6 175.33 3.28
 10 8 6 27.35 2.03
 10 9 6 924.77 13.09
 10 7 7 182.82 3.49
 10 6 7 146.03 2.99
 10 5 7 59.86 2.08
 10 4 7 723.14 10.71
 10 3 7 27.92 1.76
 10 2 7 799.73 15.52
 10 1 7 77.29 2.27
 10 0 7 403.19 7.99
 9 0 7 153.41 3.33
 9 1 7 61.96 2.03
 9 2 7 311.06 5.69
 9 3 7 226.63 4.54
 9 4 7 109.97 2.6
 9 5 7 33.7 1.75
 9 6 7 14.84 1.49
 9 7 7 83.07 2.35
 9 8 7 211.82 3.92
 8 9 7 557.4 10.42
 8 8 7 56.34 2.18
 8 7 7 121.06 2.6
 8 6 7 17.84 1.55
 8 5 7 456.03 8.27
 8 4 7 205.76 4.17
 8 3 7 1410 19.8
 8 2 7 380.41 7.56
 8 1 7 649.04 9.6
 8 0 7 47.58 1.86
 7 0 7 114.29 2.53
 7 1 7 78.62 2
 7 2 7 76.91 2.08
 7 3 7 232.34 4.92
 7 4 7 94.53 2.3
 7 5 7 230.21 4.41
 7 6 7 21.66 1.5
 7 8 7 48.55 2.02
 7 9 7 167.16 3.34
 6 10 7 384.83 7.18
 6 9 7 453.51 9.17
 6 8 7 65.13 2.17
 6 7 7 162.19 3.43
 6 6 7 21.01 1.53
 6 5 7 517.49 8.81
 6 4 7 495.21 8.38
 6 3 7 1170.6 17.3
 6 2 7 332.49 6.67
 6 1 7 902.01 14.87
 6 0 7 44.51 1.65
 5 0 7 36.12 1.55
 5 1 7 104.4 2.2
 5 2 7 26.24 1.49
 5 3 7 103.41 2.3
 5 4 7 170.52 3.23
 5 5 7 459.71 8.08
 5 6 7 89.16 2.24
 5 7 7 14.51 1.39
 5 8 7 62.81 2.22
 5 9 7 26.62 1.89
 5 10 7 103.74 2.74
 4 10 7 442.8 9.06
 4 8 7 484.26 9
 4 7 7 342.57 7.37
 4 6 7 320.05 6.93
 4 5 7 166.47 3.19
 4 4 7 985.29 15.54
 4 2 7 1248.05 17.11
 4 1 7 151.15 3.18
 4 0 7 640.3 12.25
 3 0 7 163.43 3.03
 3 1 7 16.99 1.33
 3 2 7 381.67 6.73
 3 3 7 175.9 3.43
 3 4 7 8.69 1.27
 3 5 7 35.48 1.67
 3 6 7 67.85 2.04
 3 7 7 7.98 1.46
 3 8 7 666.7 10.28
 3 9 7 13.98 1.61
 3 10 7 21.11 1.83
 2 11 7 122.49 2.98
 2 9 7 161.78 3.28
 2 8 7 630.53 9.73
 2 7 7 45.3 1.81
 2 6 7 1248.81 18.25
 2 5 7 114.99 2.42
 2 4 7 321.4 6.37
 2 3 7 444.61 7.49
 2 2 7 602.21 11.88
 2 1 7 400.39 6.89
 2 0 7 1140.97 15.63
 1 0 7 25.09 1.46
 1 1 7 581.27 11.67
 1 2 7 97.8 2.02
 1 3 7 42.88 1.55
 1 4 7 21.61 1.35
 1 5 7 420.45 7.5
 1 6 7 130.35 2.7
 1 8 7 176.61 3.58
 1 9 7 67.85 2.13
 1 10 7 53.86 1.97
 1 11 7 98.01 2.66
 0 11 7 155.81 3.49
 0 9 7 116.84 2.56
 0 7 7 1168.03 18.02
 0 5 7 1038.34 15.95
 0 3 7 318.13 6.14
 0 1 7 1944.15 20.4
 0 0 8 500.25 8.42
 0 2 8 90.28 2.25
 0 4 8 35.41 1.86
 0 6 8 196.75 3.92
 1 8 8 500.98 9.39
 1 7 8 213.23 4.4
 1 6 8 593.53 9.7
 1 5 8 632.15 10.01
 1 4 8 296.44 5.56
 1 3 8 27.24 1.57
 1 2 8 1127.2 17.34
 1 1 8 354.22 7.09
 1 0 8 854.81 15.42
 2 1 8 101.23 2.38
 2 4 8 29.71 1.64
 2 7 8 364.42 8.01
 2 8 8 15.64 1.7
 2 9 8 18.07 1.78
 3 9 8 295.7 5.55
 3 7 8 320.82 6.17
 3 6 8 43.8 1.99
 3 5 8 1448.64 20.89
 3 4 8 88.25 2.33
 3 3 8 141.26 2.81
 3 2 8 111.78 2.39
 3 1 8 937.91 16.15
 3 0 8 43.94 1.78
 4 0 8 366.47 7.21
 4 1 8 21.11 1.53
 4 2 8 21.11 1.53
 4 3 8 289.8 5.5
 4 5 8 28.72 1.79
 4 6 8 145.51 2.86
 4 7 8 83.07 2.45
 5 8 8 281.62 5.42
 5 7 8 114.29 2.76
 5 6 8 196.45 3.92
 5 5 8 280.9 5.77
 5 4 8 69.55 2.33
 5 3 8 667.26 10.01
 5 2 8 541.26 9.01
 5 1 8 320.43 5.78
 5 0 8 151.81 2.92
 6 0 8 16.24 1.43
 6 1 8 16.07 1.55
 6 3 8 70.36 2.26
 6 4 8 172.77 3.39
 6 5 8 51.9 2.09
 6 6 8 42.38 1.96
 6 7 8 56.17 2.18
 6 8 8 38.69 2.07
 7 7 8 32.04 1.95
 7 6 8 75.41 2.24
 7 5 8 74.48 2.32
 7 4 8 707.89 10.88
 7 3 8 228.58 4.56
 7 2 8 1259.1 20.24
 7 1 8 112.23 2.62
 7 0 8 400.61 7.97
 8 0 8 96.42 2.54
 8 1 8 23.92 1.79
 8 2 8 26.9 1.9
 8 3 8 168.28 3.35
 8 4 8 101.77 2.61
 8 5 8 27.41 1.86
 9 6 8 119.65 2.82
 9 5 8 248.52 5.09
 9 4 8 277.12 5.19
 9 3 8 554.86 9.89
 9 2 8 130.72 2.83
 9 1 8 398.45 8.38
 9 0 8 358.08 6.52
 10 0 8 38.28 1.93
 10 2 8 10.95 1.67
 10 3 8 95.36 2.63
 10 4 8 31.07 1.98
 8 2 9 128.4 3.05
 8 1 9 302.39 6.36
 8 0 9 12.08 1.72
 7 0 9 38.89 2.01
 7 1 9 33.58 1.93
 7 2 9 8.54 1.6
 7 3 9 398.88 8.81
 6 3 9 11.16 1.55
 6 2 9 11.6 1.65
 6 1 9 368.12 6.81
 6 0 9 469.92 9.33
 5 1 9 177.76 3.44
 5 2 9 168.98 3.36
 5 3 9 5.33 1.49
 5 4 9 398.03 8.59
 5 5 9 303.33 5.62
 4 6 9 149.43 3.16
 4 5 9 58.62 2.39
 4 4 9 55.45 2.24
 4 3 9 53.7 2.13
 4 2 9 268.06 5.81
 4 1 9 11.31 1.52
 4 0 9 91.52 2.47
 3 0 9 251.42 4.78
 3 2 9 295.33 6.1
 3 3 9 236.46 4.63
 3 4 9 193.74 4.04
 3 6 9 421.11 9.05
 2 5 9 151.41 3.18
 2 4 9 287.61 6.02
 2 3 9 44.44 2.01
 2 2 9 474.36 9.14
 2 1 9 172.77 3.11
 2 0 9 251.24 4.78
 1 0 9 218.93 3.98
 1 1 9 490.67 9.06
 1 3 9 17.7 1.72
 1 5 9 344.16 6.79
 1 6 9 175.04 3.56
 0 5 9 571.2 10.29
 0 3 9 450.76 8.91
 0 1 9 125.36 2.77
 0 16 0 170.66 3.65
 0 18 0 194.49 4.2
 2 16 0 287.98 5.66
 2 17 0 311.06 6.07
 2 18 0 41.62 2.29
 4 12 0 13.46 1.07
 4 16 0 3.35 1.61
 4 17 0 680.39 12.63
 6 15 0 653.16 11.28
 6 16 0 691.66 12.17
 6 17 0 89.06 3.05
 8 16 0 647.12 12.32
 8 17 0 390.12 7.44
 10 14 0 16.41 1.61
 10 15 0 528.56 8.91
 10 16 0 93.79 3.02
 12 7 0 516.02 8.07
 12 8 0 133.94 2.62
 12 9 0 422.43 7.96
 12 10 0 591.44 9.68
 12 11 0 613.36 10.39
 12 13 0 306.9 6.6
 12 14 0 112.8 2.86
 12 15 0 296.81 5.56
 14 3 0 365.03 6.78
 14 4 0 470.39 7.7
 14 5 0 377.47 7.32
 14 6 0 863.01 11.06
 14 7 0 56.58 1.7
 14 8 0 1148.25 13.13
 14 11 0 11.67 1.51
 14 12 0 561.21 10.96
 14 14 0 418.02 8.58
 16 0 0 362.57 5.94
 16 1 0 1393.48 13.66
 16 2 0 580.76 9.08
 16 3 0 5.89 1.15
 16 4 0 161.37 3.28
 16 5 0 493.54 8.85
 16 6 0 707.89 10.88
 16 7 0 445.29 8.86
 16 8 0 285.97 6.01
 16 9 0 85.24 2.29
 16 10 0 38.42 1.8
 16 11 0 232.18 4.43
 16 12 0 311.06 5.88
 16 13 0 346.16 7.01
 18 0 0 567.61 10
 18 1 0 767.5 11.33
 18 2 0 23.66 1.57
 18 3 0 81.61 2.14
 18 4 0 20.82 1.57
 18 5 0 994.43 13.23
 18 6 0 262.11 5.23
 18 7 0 222.44 4.33
 18 8 0 89.16 2.44
 18 9 0 316.78 6.32
 18 10 0 9.27 1.87
 18 11 0 408.61 8.48
 20 0 0 125 2.53
 20 2 0 730.39 11.92
 20 3 0 193.89 3.9
 20 4 0 336.42 7.11
 20 5 0 18.34 1.75
 20 6 0 204.37 4.15
 20 7 0 4.43 1.77
 20 8 0 406.88 8.47
 20 9 0 210.88 4.06
 22 0 0 132.7 3.1
 22 1 0 58.87 2.39
 22 2 0 483.55 8.99
 22 3 0 19.37 2.08
 22 4 0 452.82 8.7
 22 5 0 201.46 4.12
 22 6 0 117.89 3.15
 23 0 1 31.55 2.3
 23 1 1 110.08 3.16
 23 2 1 153.94 3.6
 22 5 1 139.48 3.43
 22 4 1 29.53 2.22
 22 3 1 217.02 4.28
 22 2 1 65.31 2.61
 22 1 1 50.98 2.38
 21 1 1 246.83 4.9
 21 3 1 203.45 3.84
 21 5 1 273.37 5.34
 21 7 1 79.48 2.69
 20 9 1 167.44 3.62
 20 8 1 13.43 2.09
 20 7 1 32.59 2.15
 20 6 1 45.52 2.25
 20 5 1 234.15 4.45
 20 4 1 74.85 2.42
 20 3 1 67.06 2.2
 20 2 1 95.36 2.52
 20 1 1 179.77 3.75
 20 0 1 27.01 1.68
 19 0 1 13.62 1.47
 19 1 1 190.76 3.72
 19 2 1 254.67 5.15
 19 3 1 54.97 2.07
 19 4 1 173.2 3.4
 19 5 1 246.49 4.73
 19 6 1 122.13 2.74
 19 7 1 67.41 2.56
 19 8 1 287.25 6.02
 19 9 1 74.95 2.7
 19 10 1 87.34 2.92
 18 11 1 14.88 2.08
 18 10 1 38.02 2.26
 18 9 1 37.69 2.18
 18 8 1 222.28 4.33
 18 7 1 204.98 4.31
 18 6 1 81.61 2.33
 18 5 1 69.55 2.06
 18 4 1 19.8 1.63
 18 3 1 220.04 4.63
 18 2 1 272.13 6.04
 18 1 1 169.54 3.36
 18 0 1 85.74 2.09
 17 0 1 326.04 5.83
 17 1 1 27.58 1.47
 17 2 1 723.14 10.71
 17 3 1 53.54 1.81
 17 4 1 369.78 6.41
 17 5 1 54.89 1.99
 17 6 1 413.2 7.22
 17 8 1 558.41 10.68
 17 9 1 15.77 1.71
 17 10 1 144.48 3.23
 17 12 1 351.59 7.06
 16 13 1 22.57 2.15
 16 12 1 249.37 5.27
 16 11 1 43.37 2.2
 16 10 1 18.67 1.58
 16 8 1 268.94 5.29
 16 7 1 56.58 1.86
 16 6 1 377.06 6.69
 16 5 1 469.46 8.86
 16 4 1 11.97 1.38
 16 3 1 66.88 1.76
 16 2 1 74.57 1.86
 16 1 1 274.09 5.34
 16 0 1 402.98 7.56
 15 0 1 386.09 6.98
 15 1 1 1112.79 11.85
 15 2 1 122.85 2.62
 15 3 1 315.06 5.35
 15 4 1 65.22 1.82
 15 5 1 913.03 11.71
 15 6 1 58.62 1.81
 15 7 1 149.3 3.02
 15 8 1 25.31 1.52
 15 9 1 245.82 4.89
 15 10 1 69.64 2.07
 15 11 1 226.15 4.69
 15 12 1 71.81 2.55
 15 13 1 76.73 2.64
 15 14 1 43.44 2.41
 14 13 1 116.03 3.01
 14 12 1 82.68 2.45
 14 11 1 54.89 1.99
 14 10 1 131.34 2.59
 14 9 1 87.65 2.12
 14 8 1 48.85 1.73
 14 7 1 638.66 9.79
 14 6 1 60.95 1.76
 14 5 1 1095.27 11.75
 14 4 1 88.55 1.82
 13 5 1 588.04 8.35
 13 6 1 57.31 1.63
 13 7 1 234.15 4.78
 13 8 1 370.19 6.21
 13 9 1 144.74 2.85
 13 11 1 316.78 6.51
 13 12 1 199.17 3.95
 13 13 1 132.45 2.85
 13 14 1 16.68 1.89
 13 15 1 128.76 3.17
 12 15 1 31.31 2.11
 12 14 1 127.42 3.04
 12 12 1 651.51 11.26
 12 11 1 100.26 2.37
 12 10 1 27.46 1.52
 12 9 1 225.02 4.36
 12 8 1 969.81 11.39
 12 7 1 187.65 3.54
 11 8 1 713.05 9.48
 11 9 1 10.08 1.3
 11 10 1 294.4 5.54
 11 11 1 5.45 1.33
 11 12 1 634.05 10.84
 11 13 1 56.9 2.03
 11 14 1 154.88 2.95
 11 16 1 70.27 2.71
 10 16 1 162.05 3.56
 10 15 1 38.89 2.15
 10 14 1 117.66 2.68
 9 14 1 258.63 5.19
 9 15 1 211.35 3.91
 9 16 1 203.91 4
 9 17 1 41.13 2.42
 8 17 1 83.96 2.86
 8 16 1 113.72 3.1
 8 15 1 374.14 7.49
 7 15 1 276.59 5.55
 7 17 1 430.66 8.71
 6 17 1 294.22 6.28
 5 16 1 181.8 3.77
 5 17 1 177.04 3.58
 5 18 1 123.68 3.23
 4 18 1 11.53 1.9
 4 16 1 238.95 4.82
 3 16 1 277.3 5.55
 3 17 1 14.14 1.9
 3 18 1 25.63 1.96
 2 18 1 10.95 1.78
 2 17 1 62.64 2.47
 2 16 1 3.29 1.44
 1 16 1 57.39 2.04
 1 17 1 317.93 6.14
 1 18 1 7.41 1.58
 0 17 1 163.01 3.43
 0 16 2 375.18 7.3
 0 18 2 41.55 2.22
 1 18 2 46.32 2.34
 1 17 2 141.13 3.32
 1 16 2 347.97 7.23
 1 14 2 603.01 10.04
 1 13 2 394.38 7.91
 1 12 2 81.71 1.75
 2 11 2 660.88 12.73
 2 12 2 44.51 1.51
 2 13 2 94.32 2.19
 2 15 2 167.72 3.21
 2 17 2 54.97 2.55
 2 18 2 40.99 2.27
 3 18 2 14.84 1.99
 3 17 2 495.69 10.78
 3 15 2 56.82 1.87
 3 14 2 13.62 1.39
 3 13 2 1591.67 21.89
 3 12 2 194.34 3.75
 3 11 2 576.1 8.52
 4 11 2 229.23 4.56
 4 12 2 16.2 1.26
 4 13 2 153.54 2.93
 4 14 2 65.83 2.01
 4 15 2 31.79 1.64
 4 16 2 63.84 2.24
 5 17 2 137.07 3.28
 5 16 2 247.84 4.91
 5 15 2 183.4 3.5
 5 14 2 453.05 9.16
 5 13 2 445.98 8.64
 5 11 2 1168.39 17.29
 6 11 2 10.25 1.14
 6 12 2 171.79 3.38
 6 13 2 552.83 9.61
 6 14 2 85.64 2.29
 6 17 2 21.16 2.08
 7 17 2 34.9 2.16
 7 16 2 313.92 6.29
 7 15 2 146.29 2.99
 7 14 2 506.77 9.93
 7 13 2 200.24 3.96
 7 12 2 515.78 9.04
 7 11 2 27.63 1.36
 7 10 2 1825.5 21.15
 8 10 2 31.25 1.44
 8 12 2 279.64 5.76
 8 13 2 30.53 1.84
 8 14 2 135.94 2.76
 8 15 2 10.63 1.58
 9 16 2 64.36 2.5
 9 15 2 33.89 2
 9 14 2 92.24 2.38
 9 13 2 464.57 9.51
 9 12 2 541.76 9.77
 9 11 2 517.49 9.06
 9 10 2 12.01 1.23
 9 9 2 684.32 13.23
 10 10 2 266.3 5.27
 10 11 2 14.43 1.47
 10 12 2 169.26 3.22
 10 13 2 219.24 4.78
 10 15 2 9.47 1.82
 10 16 2 86.14 2.8
 11 16 2 24.61 2.14
 11 15 2 339.59 6.54
 11 14 2 32.53 1.9
 11 13 2 185.01 3.81
 11 12 2 26.24 1.65
 11 11 2 874.11 17.18
 11 10 2 472.26 8.65
 11 9 2 878.89 15.95
 11 8 2 23.19 1.3
 11 7 2 917.26 14.67
 12 6 2 29.24 1.34
 12 8 2 82.78 1.96
 12 9 2 335.44 6.11
 12 11 2 31.13 1.8
 12 12 2 87.54 2.42
 12 14 2 53.31 2.36
 13 15 2 162.33 3.7
 13 14 2 210.41 4.37
 13 12 2 310.87 5.88
 13 11 2 120.24 2.6
 13 10 2 256.39 5
 13 9 2 227.12 4.54
 13 8 2 827.66 15.79
 13 7 2 14.88 1.25
 13 6 2 985.29 15.88
 13 5 2 861.75 14.53
 13 4 2 1001.23 15.32
 14 0 2 41.13 1.31
 14 1 2 39.7 1.36
 14 2 2 231.52 4.58
 14 3 2 89.06 1.93
 14 4 2 299.97 6.34
 14 6 2 44.44 1.58
 14 7 2 15.38 1.31
 14 8 2 7.59 1.39
 14 9 2 18.34 1.52
 14 10 2 416.92 9.01
 14 13 2 7.01 1.79
 15 13 2 60.36 2.51
 15 12 2 444.84 8.62
 15 11 2 104.4 2.64
 15 10 2 18.99 1.64
 15 9 2 99.18 2.46
 15 8 2 793.05 11.82
 15 7 2 282.88 5.07
 15 6 2 450.76 8.45
 15 5 2 250.73 5.28
 15 4 2 383.56 7.59
 15 3 2 204.21 4
 15 2 2 1315.86 18.74
 15 1 2 169.96 3.51
 15 0 2 210.26 4.52
 16 0 2 50.75 1.69
 16 1 2 31.61 1.45
 16 2 2 128.52 2.81
 16 3 2 610.69 9.57
 16 4 2 139.1 3.05
 16 5 2 29.41 1.63
 16 6 2 10.11 1.37
 16 9 2 302.77 5.8
 16 10 2 135.69 3.01
 16 11 2 51.75 2.4
 17 12 2 32.71 2.46
 17 11 2 501.46 8.92
 17 9 2 426.2 8
 17 8 2 21.51 1.75
 17 7 2 282.52 5.43
 17 5 2 1050.16 18.83
 17 4 2 19.7 1.58
 17 3 2 90.69 2.25
 17 2 2 178.77 3.74
 17 1 2 715.06 10.65
 17 0 2 17.3 1.39
 18 0 2 365.24 6.58
 18 2 2 46.54 1.91
 18 3 2 130.35 2.58
 18 4 2 185.89 3.96
 18 5 2 68.66 2.23
 18 6 2 105.28 2.54
 18 7 2 124.52 2.76
 18 8 2 17.66 1.81
 18 9 2 80.35 2.7
 18 10 2 131.96 3.21
 18 11 2 18.71 2.23
 19 10 2 21.21 2.23
 19 9 2 423.54 8.64
 19 8 2 234.81 4.95
 19 7 2 103.85 2.85
 19 6 2 97.9 2.66
 19 5 2 316.02 5.93
 19 4 2 78.05 2.28
 19 3 2 191.8 3.87
 19 2 2 230.38 4.41
 19 1 2 297.18 6.12
 19 0 2 44.8 1.87
 20 0 2 54.49 1.99
 20 1 2 30.65 1.85
 20 3 2 89.57 2.44
 20 4 2 13.86 1.72
 20 5 2 53.94 2.45
 20 6 2 51.44 2.39
 20 7 2 171.79 3.53
 20 9 2 18.62 2.23
 21 6 2 157.3 3.51
 21 4 2 250.05 5.1
 21 2 2 541.51 11.27
 21 0 2 153.81 3.2
 22 0 2 199.02 3.95
 22 3 3 62.73 2.56
 22 2 3 121.3 3.32
 22 1 3 453.74 8.71
 22 0 3 126.45 3.39
 21 0 3 11.02 2
 21 1 3 37.56 2.31
 21 5 3 95.78 3.05
 20 8 3 91 2.98
 20 7 3 141.9 3.33
 20 6 3 402.76 8.21
 20 5 3 343.17 6.58
 20 3 3 175.9 3.43
 20 1 3 454.65 9.87
 20 0 3 236.29 4.8
 19 1 3 54.33 2.06
 19 2 3 149.17 2.89
 19 4 3 35.54 1.86
 19 5 3 66.36 2.28
 19 8 3 53.07 2.51
 18 10 3 236.46 4.8
 18 9 3 156.76 3.5
 18 8 3 493.06 10.75
 18 7 3 25.8 1.86
 18 6 3 338.6 7.13
 18 4 3 416.26 9.22
 18 3 3 308.03 6.42
 18 2 3 488.06 9.75
 18 1 3 87.54 2.22
 18 0 3 139.86 2.55
 17 0 3 67.5 1.95
 17 2 3 255.7 4.99
 17 4 3 9.97 1.43
 17 5 3 57.55 2.04
 17 6 3 29.94 1.65
 17 8 3 99.18 2.68
 17 9 3 7.41 1.9
 17 10 3 10.01 2.01
 16 12 3 39.09 2.22
 16 11 3 124.76 3.13
 16 10 3 425.76 8.22
 16 9 3 234.31 4.78
 16 8 3 354.42 7.09
 16 6 3 67.15 2.03
 16 5 3 123.92 2.76
 16 4 3 948.15 17.56
 16 3 3 402.55 8.2
 16 2 3 628.91 9.98
 16 1 3 417.36 8.13
 16 0 3 11.09 1.29
 15 0 3 88.96 1.93
 15 1 3 207.46 4.03
 15 2 3 103.3 2.08
 15 3 3 29.24 1.51
 15 4 3 59.03 1.82
 15 5 3 372.68 7.89
 15 8 3 27.86 1.65
 15 9 3 17.03 1.69
 15 10 3 24.34 1.75
 15 11 3 29.94 2.06
 14 14 3 16.94 1.95
 14 13 3 56.09 2.34
 14 11 3 513.09 10.48
 14 9 3 786.7 11.77
 14 7 3 102.53 2.18
 14 6 3 77.86 1.9
 14 5 3 929.03 16.07
 14 4 3 9.24 1.18
 14 3 3 1756.28 21.2
 14 1 3 904.6 14.89
 14 0 3 209.01 4.51
 13 2 3 191.65 3.72
 13 3 3 115.91 2.32
 13 4 3 28.37 1.38
 13 5 3 166.75 3.2
 13 6 3 6.23 1.13
 13 7 3 27.97 1.48
 13 8 3 126.81 2.42
 13 9 3 30.47 1.72
 13 10 3 143.57 3.09
 13 11 3 25.91 1.7
 13 12 3 71.99 2.28
 12 15 3 51.13 2.54
 12 14 3 90.49 2.87
 12 13 3 339.98 6.35
 12 12 3 128.88 2.69
 12 11 3 128.4 2.68
 12 10 3 612.56 10.12
 12 9 3 134.19 2.62
 12 8 3 997.83 17
 12 7 3 613.89 9.33
 12 6 3 193.14 3.74
 12 5 3 196 4.22
 11 7 3 108.84 2.25
 11 8 3 147.21 2.87
 11 11 3 23.03 1.6
 11 12 3 77.29 2.27
 11 13 3 17.79 1.68
 11 14 3 25.96 2.03
 11 15 3 15.85 2.1
 10 16 3 63.58 2.66
 10 15 3 204.21 3.84
 10 14 3 435.36 8.31
 10 13 3 114.87 2.54
 10 12 3 633.24 10.83
 10 10 3 230.38 4.41
 10 9 3 397.38 7.51
 10 8 3 1051.56 16.4
 10 7 3 79.1 1.72
 9 8 3 36.05 1.29
 9 9 3 121.78 2.49
 9 10 3 260.37 5.21
 9 11 3 73.83 1.94
 9 12 3 78.62 2.1
 9 13 3 14.39 1.59
 9 14 3 33.77 1.88
 9 15 3 148.51 3.28
 9 16 3 45.02 2.38
 8 15 3 142.03 3.21
 8 14 3 171.64 3.38
 8 13 3 765.11 11.91
 8 12 3 116.03 2.43
 8 11 3 286.33 5.64
 8 10 3 82 1.85
 8 9 3 70.09 1.71
 7 9 3 63.92 1.55
 7 10 3 211.66 3.91
 7 11 3 26.29 1.43
 7 12 3 29.94 1.65
 7 13 3 33.45 1.93
 7 15 3 21.41 1.69
 7 17 3 93.07 3.01
 6 17 3 177.19 3.72
 6 16 3 46.47 2.27
 6 15 3 157.16 3.24
 6 14 3 218.61 4.3
 6 13 3 987.66 18.6
 6 12 3 685.73 10.43
 6 11 3 476.48 8.22
 6 10 3 10.77 1.13
 5 10 3 54.25 1.59
 5 13 3 428.2 8.68
 5 14 3 25.91 1.7
 5 15 3 58.7 2.06
 5 16 3 60.11 2.42
 5 17 3 159.33 3.53
 4 17 3 208.7 4.51
 4 16 3 158.11 3.25
 4 15 3 7.18 1.41
 4 14 3 673.95 11.17
 4 13 3 15.05 1.5
 4 12 3 1171.71 18.05
 4 11 3 147.34 3
 4 10 3 1612.78 19.45
 3 11 3 12.5 1.18
 3 12 3 26.02 1.43
 3 13 3 43.37 1.77
 3 14 3 138.33 2.78
 3 15 3 39.29 1.82
 3 16 3 106.61 2.89
 2 17 3 188.09 3.84
 2 16 3 649.04 12.06
 2 15 3 93.48 2.29
 2 14 3 100.15 2.26
 2 13 3 381.25 7.98
 2 12 3 30.36 1.36
 2 11 3 248.69 4.92
 1 11 3 7.21 0.95
 1 13 3 379.57 7.97
 1 14 3 19.13 1.46
 1 15 3 64.1 2.15
 1 17 3 98.12 3.09
 0 17 3 922.48 15.03
 0 15 3 491.87 10.02
 0 13 3 35.93 1.55
 0 12 3 2.89 0.93
 0 11 3 428.87 7.35
 0 10 4 3495.81 28.63
 0 12 4 35.93 1.48
 0 14 4 334.85 6.5
 0 16 4 834.17 13.67
 1 16 4 186.62 3.68
 1 15 4 143.7 3.1
 1 14 4 136.95 2.9
 1 13 4 16.59 1.4
 1 12 4 108.39 2.13
 1 11 4 15.3 1.22
 1 10 4 23.4 1.41
 2 10 4 195.09 3.76
 2 11 4 441.22 7.91
 2 12 4 86.34 2
 2 13 4 227.45 4.54
 2 14 4 161.23 3.14
 2 15 4 58.95 2.15
 2 16 4 105.72 2.99
 2 17 4 367.09 8.25
 3 17 4 28.49 2.35
 3 15 4 329.94 6.06
 3 14 4 28.95 1.68
 3 13 4 48.62 1.88
 3 12 4 76.54 1.98
 3 11 4 430.66 7.82
 3 10 4 20.87 1.38
 4 10 4 1434.75 19.16
 4 11 4 364.42 7.4
 4 12 4 78.91 2.01
 4 13 4 857.02 12.29
 4 14 4 5.99 1.32
 4 15 4 62.22 2.12
 4 16 4 157.03 3.37
 4 17 4 202.68 4.29
 5 16 4 40.17 2.25
 5 15 4 41.34 2.08
 5 14 4 62.47 2.13
 5 13 4 246.15 4.56
 5 12 4 128.88 2.32
 5 11 4 261.41 5.39
 5 9 4 211.35 4.38
 6 10 4 608.83 9.03
 6 11 4 88.05 2.02
 6 12 4 52.6 1.87
 6 13 4 185.15 3.66
 6 14 4 458.79 9.68
 6 15 4 34.65 2.09
 6 16 4 147.34 3.4
 7 16 4 42.81 2.32
 7 15 4 112.35 2.85
 7 14 4 110.76 2.6
 7 13 4 27.86 1.87
 7 12 4 289.99 6.05
 7 10 4 5.13 1.07
 7 9 4 93.07 1.87
 7 8 4 147.21 2.87
 8 8 4 545.52 8.29
 8 10 4 9.64 1.14
 8 11 4 9.57 1.23
 8 12 4 672.27 11.16
 8 13 4 399.31 7.53
 8 14 4 265.08 5.08
 8 16 4 17.07 1.91
 9 15 4 65.66 2.53
 9 14 4 23.66 1.99
 9 13 4 119.88 2.71
 9 12 4 7.32 1.46
 9 11 4 162.33 3.29
 9 10 4 86.04 2
 9 9 4 40.04 1.5
 9 7 4 258.46 5.02
 10 6 4 240.28 4.67
 10 7 4 1586.1 20.14
 10 8 4 230.05 4.24
 10 9 4 81.8 1.95
 10 11 4 250.56 4.94
 10 12 4 34.21 1.76
 10 13 4 472.26 8.42
 10 15 4 94 2.92
 11 15 4 78.81 2.87
 11 13 4 189.27 3.85
 11 12 4 98.33 2.56
 11 11 4 179.92 4.04
 11 10 4 27.35 1.52
 11 9 4 293.11 5.9
 11 8 4 34.77 1.59
 11 7 4 661.99 9.69
 11 5 4 520.68 8.1
 11 4 4 35.8 1.35
 12 1 4 314.87 6.3
 12 2 4 171.5 3.1
 12 3 4 508.71 8.01
 12 4 4 102.97 1.97
 12 5 4 793.05 14.55
 12 6 4 425.54 7.99
 12 7 4 12.42 1.29
 12 8 4 83.27 2.06
 12 9 4 709.03 10.89
 12 10 4 96.52 2.33
 12 11 4 427.31 9.34
 12 12 4 146.81 3
 12 14 4 179.05 3.74
 13 14 4 57.31 2.53
 13 13 4 47.8 2.31
 13 12 4 107.39 2.9
 13 11 4 53.7 2.13
 13 10 4 125.85 2.66
 13 9 4 86.94 2.21
 13 8 4 70.63 1.99
 13 7 4 169.4 3.22
 13 6 4 326.04 5.83
 13 5 4 19.66 1.29
 13 4 4 364.01 7.19
 13 3 4 338.6 6.93
 13 2 4 422.88 7.52
 13 1 4 16.9 1.28
 13 0 4 777.07 14.1
 14 0 4 161.51 3.28
 14 1 4 30.36 1.48
 14 2 4 1519.11 20.55
 14 4 4 650.96 9.61
 14 5 4 41.13 1.66
 14 6 4 9.81 1.35
 14 7 4 126.94 2.55
 14 8 4 348.57 6.83
 14 9 4 58.54 2.14
 14 10 4 346.16 7.21
 14 12 4 310.12 6.44
 14 13 4 69.1 2.59
 15 11 4 10.32 1.87
 15 10 4 199.02 3.8
 15 7 4 27.8 1.59
 15 6 4 43.73 1.71
 15 5 4 112.92 2.29
 15 4 4 302.02 5.98
 15 3 4 16.63 1.4
 15 2 4 217.5 4.44
 15 1 4 57.96 1.8
 15 0 4 488.06 8.8
 16 1 4 114.53 2.42
 16 2 4 595.37 10.24
 16 3 4 474.36 9.14
 16 4 4 181.8 3.77
 16 5 4 296.99 6.12
 16 8 4 234.81 5.28
 16 9 4 339.59 7.34
 16 10 4 45.52 2.25
 16 11 4 231.52 4.75
 17 11 4 31.13 2.16
 17 9 4 110.3 3.16
 17 7 4 87.24 2.41
 17 5 4 35.54 1.73
 17 3 4 365.65 6.79
 17 2 4 18.16 1.56
 17 1 4 36.57 1.69
 17 0 4 72.36 2.01
 18 0 4 114.29 2.53
 18 1 4 191.65 3.72
 18 2 4 96.52 2.33
 18 3 4 187.06 3.83
 18 4 4 163.56 3.44
 18 5 4 578.94 11.13
 18 6 4 53.94 2.29
 18 7 4 105.06 2.98
 18 8 4 23.92 2.05
 18 9 4 284.88 5.63
 19 8 4 13.03 1.98
 19 7 4 180.21 3.61
 19 6 4 26.96 2.12
 19 5 4 60.03 2.58
 19 4 4 77.29 2.65
 19 3 4 70 2.25
 19 2 4 54.81 2.15
 19 1 4 60.78 2.27
 19 0 4 92.24 2.48
 20 0 4 84.06 2.66
 20 1 4 57.23 2.52
 20 2 4 318.13 6.33
 20 3 4 10.28 1.83
 20 4 4 159.6 3.4
 20 5 4 99.61 3.01
 20 6 4 155.01 3.48
 20 7 4 162.05 3.7
 21 4 4 134.19 3.37
 21 2 4 176.47 3.57
 21 1 4 13.03 1.98
 21 0 4 377.68 7.11
 21 1 5 342.77 6.97
 20 5 5 26.9 2.34
 20 4 5 52.76 2.42
 20 3 5 30.59 2.26
 20 0 5 27.29 1.97
 19 0 5 130.6 3.07
 19 1 5 110.87 2.83
 19 2 5 86.84 2.61
 19 3 5 216.39 3.96
 19 4 5 141.9 3.2
 19 5 5 174.9 3.56
 19 6 5 376.43 7.1
 19 7 5 98.22 3.09
 18 8 5 24.4 2.34
 18 7 5 26.24 2.26
 18 6 5 20.62 2
 18 5 5 20.43 1.9
 18 3 5 108.62 2.58
 18 2 5 32.53 1.84
 18 1 5 19.51 1.66
 18 0 5 180.06 3.75
 17 0 5 68.3 2.22
 17 1 5 36.64 1.89
 17 2 5 434.24 9.42
 17 3 5 5.5 1.39
 17 4 5 509.93 10.45
 17 5 5 25.69 1.75
 17 6 5 231.68 4.91
 17 7 5 23.03 2.01
 17 8 5 426.87 8.23
 16 10 5 15.85 1.97
 16 9 5 82.09 2.83
 16 8 5 12.04 1.83
 16 7 5 86.24 2.4
 16 6 5 52.92 2.04
 16 5 5 15.6 1.61
 16 4 5 40.93 1.86
 16 2 5 21.21 1.54
 16 0 5 315.64 6.31
 15 0 5 110.42 2.37
 15 1 5 513.34 9.26
 15 2 5 72.36 2.01
 15 3 5 591.7 10.21
 15 4 5 61.88 1.95
 15 5 5 341.38 6.56
 15 6 5 51.83 2.01
 15 7 5 128.03 2.68
 15 8 5 50.82 2.07
 15 9 5 406.23 8.02
 15 10 5 75.69 2.62
 15 11 5 277.12 5.55
 14 11 5 85.44 2.79
 14 9 5 63.32 2.23
 14 8 5 32.59 1.78
 14 7 5 179.92 3.32
 14 6 5 55.45 1.92
 14 5 5 36.18 1.68
 14 4 5 33.45 1.49
 14 3 5 12.57 1.37
 14 2 5 174.48 3.27
 14 1 5 27.86 1.48
 14 0 5 175.19 3.56
 13 0 5 54.18 1.74
 13 1 5 783.38 15.06
 13 2 5 203.45 4.14
 13 3 5 614.42 9.6
 13 4 5 166.19 3.47
 13 5 5 333.47 7.47
 13 6 5 69.28 1.97
 13 7 5 274.09 5.88
 13 8 5 137.45 2.65
 13 9 5 420.45 9.49
 13 10 5 170.38 3.51
 13 11 5 388 7.84
 13 12 5 102.1 2.94
 13 13 5 245.48 5.23
 12 13 5 64.27 2.67
 12 10 5 12.57 1.68
 12 9 5 43.51 1.99
 12 8 5 35.22 1.79
 12 7 5 103.96 2.19
 12 6 5 184.71 3.66
 12 5 5 33.45 1.56
 12 4 5 16.99 1.33
 12 3 5 62.13 1.7
 12 2 5 163.98 3.58
 12 1 5 19.85 1.34
 12 0 5 746.77 13.82
 11 0 5 591.17 8.37
 11 1 5 90.28 1.84
 11 2 5 975.52 15.46
 11 4 5 901.04 15.5
 11 5 5 55.61 1.69
 11 6 5 628.64 9.71
 11 7 5 204.06 3.84
 11 8 5 907.51 17.51
 11 10 5 708.46 11.74
 11 11 5 28.2 1.77
 11 12 5 444.16 8.16
 11 13 5 69.19 2.69
 11 14 5 307.28 6.6
 10 14 5 9.97 1.9
 10 13 5 312.77 6.28
 10 12 5 29.01 1.85
 10 11 5 22.42 1.68
 10 10 5 63.92 1.98
 10 9 5 106.27 2.33
 10 7 5 520.43 9.08
 10 6 5 327.02 7.01
 10 5 5 169.12 3.22
 10 4 5 51.52 1.54
 10 3 5 36.7 1.3
 9 5 5 460.41 7.85
 9 6 5 1843.47 21.25
 9 7 5 227.61 4.87
 9 8 5 623.79 9.68
 9 9 5 223.41 4.34
 9 10 5 230.7 4.58
 9 11 5 181.51 3.62
 9 12 5 368.95 7.23
 9 13 5 121.06 2.96
 9 14 5 248.35 5.09
 9 15 5 122.13 3.09
 8 14 5 46.54 2.28
 8 13 5 53.23 2.12
 8 12 5 49.91 1.98
 8 11 5 30.89 1.56
 8 10 5 42.59 1.69
 8 9 5 104.73 2.09
 8 8 5 40.58 1.58
 8 7 5 232.34 4.92
 8 6 5 361.96 6.96
 7 7 5 1589.1 19.73
 7 9 5 414.51 7.89
 7 10 5 9.57 1.27
 7 11 5 338 6.33
 7 12 5 30.41 1.72
 7 13 5 504.6 10.15
 7 15 5 243.96 5.21
 6 16 5 97.48 2.97
 6 15 5 106.94 2.89
 6 13 5 140.37 2.8
 6 12 5 316.97 6.51
 6 11 5 38.02 1.66
 6 10 5 438.28 8.34
 6 9 5 23.45 1.35
 6 8 5 31.43 1.39
 6 7 5 391.4 7.03
 5 8 5 856.7 14.49
 5 9 5 336.03 6.9
 5 10 5 379.36 7.75
 5 11 5 267.18 5.63
 5 12 5 359.71 8.16
 5 13 5 159.6 2.85
 5 14 5 266.3 5.62
 5 15 5 81.22 2.62
 5 16 5 94 2.92
 4 15 5 27.92 2.05
 4 12 5 43.65 1.85
 4 11 5 2.66 1.3
 4 10 5 14.97 1.42
 4 9 5 129.86 2.7
 4 8 5 151.28 2.91
 3 10 5 1448.64 20.07
 3 12 5 693.93 10.77
 3 13 5 36.51 1.76
 3 14 5 350.18 7.05
 3 15 5 26.13 1.93
 3 16 5 200.85 3.97
 2 16 5 120.36 3.19
 2 15 5 33.39 2.11
 2 13 5 20.96 1.58
 2 12 5 471.32 9.11
 2 10 5 1277.11 18.46
 2 9 5 13.82 1.16
 1 9 5 935.6 15.14
 1 10 5 604.06 9.26
 1 11 5 665.87 10
 1 12 5 107.72 2.23
 1 13 5 401.9 8.63
 1 14 5 94.53 2.41
 1 15 5 317.17 6.13
 1 16 5 66.8 2.55
 0 9 5 576.87 8.53
 0 8 6 1047.72 16.37
 0 12 6 1442.1 22.88
 0 14 6 311.63 6.08
 1 14 6 78.81 2.58
 1 13 6 19.28 1.65
 1 12 6 6.07 1.59
 1 11 6 29.94 1.59
 1 10 6 609.1 9.83
 1 9 6 119.41 2.47
 1 8 6 56.66 1.7
 1 7 6 114.99 2.31
 2 7 6 854.5 14.47
 2 8 6 275.33 5.18
 2 9 6 218.29 4.13
 2 10 6 122.01 2.38
 2 11 6 497.61 9.36
 2 12 6 112.8 2.51
 2 13 6 338 6.92
 2 14 6 61.54 2.36
 2 15 6 144.74 3.37
 3 14 6 18.53 1.9
 3 13 6 217.02 4.44
 3 12 6 39.49 1.89
 3 11 6 161.64 2.87
 3 10 6 39.83 1.63
 3 9 6 50.06 1.75
 3 8 6 49.53 1.67
 3 7 6 578.17 8.54
 4 6 6 315.25 6.31
 4 7 6 463.18 7.87
 4 8 6 271.6 5.14
 4 9 6 1063.81 17.55
 4 10 6 140.37 2.8
 4 11 6 536.26 9.97
 4 12 6 283.61 5.44
 4 13 6 65.13 2.17
 4 14 6 48.7 2.25
 4 15 6 295.33 5.73
 5 15 6 36.44 2.27
 5 14 6 24.88 1.88
 5 13 6 166.75 3.47
 5 12 6 3.81 1.32
 5 11 6 82.49 2.25
 5 10 6 371.02 8.08
 5 9 6 85.44 2.09
 5 8 6 14.8 1.37
 5 7 6 137.2 2.65
 5 6 6 179.63 3.61
 6 5 6 69.46 1.61
 6 6 6 364.01 6.98
 6 7 6 101.88 2.06
 6 8 6 808.58 15.3
 6 9 6 489.01 8.8
 6 10 6 206.06 4.02
 6 11 6 69.1 2.06
 6 12 6 301.83 5.61
 6 14 6 82.58 2.64
 6 15 6 42.59 2.46
 7 15 6 19.04 2.11
 7 14 6 173.34 3.83
 7 12 6 166.75 3.75
 7 10 6 170.1 3.51
 7 8 6 187.94 3.69
 7 7 6 73.55 1.75
 7 6 6 488.77 8.09
 7 5 6 66.01 1.66
 7 4 6 205.14 4.32
 8 2 6 945.17 14.89
 8 3 6 60.03 1.58
 8 4 6 1365.5 18.69
 8 5 6 384.19 7.38
 8 6 6 129.99 2.58
 8 7 6 22.42 1.43
 8 8 6 364.62 7.81
 8 9 6 288.71 6.03
 8 10 6 842.59 12.18
 8 11 6 156.35 3.5
 8 12 6 61.37 2.19
 8 13 6 22.16 1.93
 8 14 6 114.87 3.11
 9 14 6 19.09 2.21
 9 13 6 278.92 5.57
 9 12 6 62.05 2.37
 9 11 6 76.16 2.35
 9 8 6 302.21 5.99
 9 7 6 686.01 10.15
 9 6 6 42.95 1.55
 9 5 6 134.19 2.49
 9 4 6 81.12 1.84
 9 3 6 175.33 3.28
 9 2 6 284.52 6.35
 9 1 6 452.13 7.55
 9 0 6 16.11 1.25
 10 0 6 1221.58 17.68
 10 1 6 138.84 2.54
 10 2 6 10.84 1.24
 10 3 6 832.62 15.21
 10 4 6 11.38 1.16
 10 5 6 312.96 5.9
 10 6 6 168.56 3.49
 10 7 6 172.63 3.39
 10 8 6 28.2 1.66
 10 9 6 909.78 12.98
 10 10 6 19.94 1.68
 10 11 6 415.39 9.43
 10 12 6 28.2 2
 10 13 6 93.38 2.91
 11 12 6 13.07 1.87
 11 11 6 56.09 2.34
 11 10 6 55.69 2.09
 11 9 6 240.95 4.68
 11 7 6 67.85 2.04
 11 6 6 68.21 1.96
 11 5 6 327.99 7.41
 11 3 6 315.64 6.88
 11 1 6 157.03 2.97
 11 0 6 636.49 9.5
 12 1 6 272.66 5.33
 12 2 6 278.56 5.57
 12 3 6 56.34 1.78
 12 4 6 288.71 5.85
 12 5 6 23.55 1.46
 12 6 6 54.65 1.91
 12 7 6 689.4 11.3
 12 8 6 200.85 4.27
 12 9 6 68.92 2.23
 12 10 6 157.97 3.11
 12 11 6 111.32 2.84
 12 12 6 53.78 2.45
 13 12 6 41.69 2.36
 13 11 6 39.97 2.18
 13 10 6 70.18 2.52
 13 9 6 63.67 2.23
 13 8 6 160.41 3.41
 13 6 6 27.24 1.68
 13 5 6 230.87 4.74
 13 4 6 144.48 2.97
 13 3 6 17.48 1.35
 13 2 6 255.01 5.33
 13 1 6 47.43 1.78
 13 0 6 42.45 1.61
 14 0 6 1076.83 19.07
 14 2 6 141.77 2.69
 14 3 6 10.84 1.28
 14 4 6 164.39 3.45
 14 6 6 693.08 11.9
 14 7 6 74.76 2.33
 14 8 6 184.27 3.65
 14 9 6 23.03 1.96
 14 10 6 131.21 3.2
 15 10 6 65.31 2.61
 15 9 6 15.05 1.92
 15 8 6 205.91 4.01
 15 7 6 38.55 2.14
 15 6 6 12.08 1.72
 15 5 6 33.21 1.8
 15 4 6 149.3 3.16
 15 3 6 47.21 1.85
 15 2 6 354.62 6.69
 16 0 6 419.56 9.04
 16 1 6 317.93 5.95
 16 2 6 34.02 1.82
 16 3 6 43.37 1.91
 16 4 6 141.77 3.2
 16 5 6 114.41 2.65
 16 6 6 330.53 7.24
 16 7 6 459.71 8.54
 16 8 6 32.96 2.22
 16 9 6 61.12 2.61
 17 7 6 23.81 2.26
 17 5 6 237.95 4.98
 17 4 6 15.6 1.83
 17 3 6 202.22 4.13
 17 2 6 3.77 1.44
 17 1 6 71.17 2.36
 17 0 6 16.99 1.77
 18 0 6 167.86 3.49
 18 1 6 160.96 3.28
 18 3 6 245.31 5.06
 18 4 6 20.62 2
 18 5 6 158.78 3.53
 18 6 6 112.23 3.31
 18 7 6 396.31 7.5
 19 5 6 114.18 3.22
 19 4 6 80.25 2.8
 19 2 6 147.47 3.4
 19 1 6 90.18 2.86
 19 0 6 6.1 1.73
 20 0 6 155.68 3.49
 18 4 7 185.74 3.81
 18 3 7 12.69 2.11
 18 2 7 276.23 5.01
 18 1 7 88.45 2.93
 18 0 7 407.53 8.47
 17 0 7 290.35 5.68
 17 3 7 63.32 2.48
 17 6 7 154.47 3.74
 16 7 7 138.71 3.42
 16 6 7 505.32 9.19
 16 5 7 123.68 3.11
 16 4 7 108.28 2.8
 16 3 7 99.18 2.68
 16 2 7 164.12 3.45
 16 1 7 199.02 4.25
 16 0 7 648.49 12.06
 15 1 7 53.23 2.12
 15 2 7 8.04 1.5
 15 3 7 91.82 2.47
 15 7 7 247.34 4.91
 14 9 7 67.59 2.48
 14 7 7 618.43 12.04
 14 5 7 530.54 10.41
 14 4 7 16.81 1.63
 14 3 7 173.62 3.54
 14 1 7 617.09 10.69
 14 0 7 11.02 1.57
 13 0 7 197.5 4.08
 13 1 7 30 1.65
 13 2 7 51.13 1.92
 13 3 7 35.03 1.72
 13 5 7 33.21 1.86
 13 6 7 101.66 2.6
 13 7 7 54.73 2.31
 13 9 7 11.2 1.73
 13 10 7 61.71 2.54
 12 11 7 90.39 2.86
 12 10 7 14.31 1.83
 12 9 7 135.69 3.01
 12 8 7 126.69 2.79
 12 7 7 47.13 1.99
 12 6 7 595.37 10.77
 12 5 7 200.08 3.81
 12 4 7 70.9 2.08
 12 3 7 345.96 6.61
 12 2 7 94.42 2.2
 12 1 7 138.71 2.66
 12 0 7 653.98 10.46
 11 0 7 241.28 5.52
 11 1 7 3.79 1.15
 11 4 7 23.4 1.46
 11 5 7 165.91 3.47
 11 6 7 140.75 2.68
 11 7 7 47.13 1.92
 11 9 7 74.29 2.32
 11 10 7 157.84 3.38
 11 12 7 43.44 2.34
 10 12 7 158.11 3.52
 10 10 7 478.12 10.35
 10 8 7 219.88 4.47
 10 7 7 175.19 3.56
 10 6 7 148.65 3.02
 10 5 7 56.5 1.86
 10 4 7 699.61 10.82
 10 3 7 28.49 1.55
 10 2 7 781.87 15.35
 10 1 7 74.39 1.95
 10 0 7 375.39 7.92
 9 0 7 150.22 3.03
 9 1 7 56.82 1.78
 9 2 7 311.06 7.02
 9 3 7 235.47 4.46
 9 4 7 110.3 2.26
 9 5 7 27.52 1.58
 9 7 7 82.19 2.15
 9 8 7 199.48 3.8
 9 9 7 6.13 1.54
 9 10 7 65.92 2.27
 9 12 7 43.3 2.27
 9 13 7 74.39 2.78
 8 13 7 84.35 2.67
 8 12 7 39.97 2.18
 8 11 7 384.4 7.6
 8 10 7 184.71 3.8
 8 9 7 545.27 10.3
 8 8 7 53.94 1.9
 8 7 7 116.03 2.32
 8 6 7 17.57 1.31
 8 5 7 441.67 8.37
 8 4 7 199.78 4.11
 8 3 7 1396.29 19.7
 8 2 7 375.18 7.5
 8 1 7 627.29 9.43
 8 0 7 50.14 1.6
 7 0 7 109.29 2.02
 7 1 7 78.81 1.82
 7 2 7 73 1.84
 7 3 7 228.58 4.23
 7 4 7 91.1 2.05
 7 5 7 229.07 4.4
 7 6 7 22.72 1.39
 7 7 7 5.48 1.23
 7 8 7 44.3 1.79
 7 9 7 163.15 3.3
 7 10 7 172.35 3.25
 7 11 7 62.3 2.21
 7 12 7 69.73 2.43
 6 13 7 123.92 2.99
 6 12 7 30.41 2.02
 6 11 7 345.56 7.2
 6 10 7 411.23 8.95
 6 9 7 456.26 9.19
 6 8 7 61.79 1.95
 6 7 7 154.21 3.07
 6 6 7 16.94 1.33
 6 5 7 501.46 8.43
 6 4 7 509.93 8.5
 6 3 7 1138.43 17.06
 6 2 7 331.31 6.66
 6 1 7 879.21 15
 6 0 7 44.51 1.44
 5 0 7 38.42 1.33
 5 1 7 103.19 2.19
 5 2 7 27.13 1.29
 5 3 7 99.72 2.04
 5 4 7 169.12 3.22
 5 5 7 425.09 7.77
 5 6 7 87.24 1.91
 5 7 7 9.05 1.26
 5 8 7 60.86 1.93
 5 9 7 24.88 1.66
 5 10 7 101.01 2.49
 5 11 7 19.61 1.62
 5 12 7 11.82 1.66
 5 13 7 12.57 1.72
 4 14 7 191.2 3.72
 4 13 7 84.75 2.58
 4 12 7 234.48 4.61
 4 10 7 433.12 8.96
 4 8 7 487.11 8.79
 4 7 7 361.55 7.57
 4 6 7 322.94 7.15
 4 5 7 157.43 3.11
 4 4 7 959.79 15.34
 4 2 7 1262.54 17.21
 4 1 7 145.64 2.86
 3 3 7 174.19 3.41
 3 4 7 9.97 1.12
 3 5 7 34.77 1.46
 3 6 7 68.39 1.78
 3 7 7 5.97 1.31
 3 8 7 656.19 10.2
 3 9 7 14.55 1.48
 3 10 7 22.01 1.57
 3 12 7 196.15 3.92
 3 14 7 19.66 2.05
 2 14 7 303.71 6.38
 2 13 7 64.87 2.43
 2 12 7 259.85 5.55
 2 11 7 121.54 2.49
 2 10 7 6.18 1.23
 2 9 7 156.76 2.96
 2 8 7 617.36 9.89
 2 7 7 44.3 1.58
 2 6 7 1183.15 17.77
 2 5 7 106.27 2.22
 2 4 7 308.03 6.42
 2 3 7 440.31 7.45
 1 4 7 20.14 1.16
 1 5 7 413.2 7.44
 1 6 7 132.95 2.73
 1 8 7 180.79 3.62
 1 9 7 62.9 1.88
 1 10 7 47.13 1.77
 1 11 7 91.82 2.37
 1 12 7 188.83 3.55
 0 13 7 507.5 10.91
 0 11 7 147.47 2.87
 0 9 7 117.89 2.45
 0 7 7 1191.31 18.2
 0 5 7 1027.62 15.87
 0 0 8 468.99 8.16
 0 2 8 89.88 2.04
 0 4 8 37.89 1.59
 0 6 8 205.29 4.32
 0 8 8 10.25 1.34
 0 10 8 10.77 1.41
 0 12 8 42.52 2.46
 1 13 8 47.58 2.45
 1 12 8 516.51 11.01
 1 11 8 70.63 2.26
 1 10 8 16.37 1.48
 1 8 8 519.69 9.57
 1 7 8 202.07 3.98
 1 6 8 577.65 9.57
 1 5 8 663.1 9.98
 1 4 8 294.59 5.54
 1 3 8 27.52 1.35
 1 2 8 1081.78 17.34
 1 1 8 344.76 6.99
 1 0 8 853.24 15.09
 2 1 8 94.84 1.99
 2 4 8 24.24 1.48
 2 5 8 6.45 1.37
 2 7 8 342.77 6.38
 2 8 8 13.58 1.55
 2 9 8 14.92 1.54
 2 10 8 71.36 2.18
 2 13 8 194.94 4.06
 3 13 8 112.01 3.07
 3 11 8 304.27 6.01
 3 10 8 205.29 4.32
 3 9 8 295.33 5.55
 3 7 8 324.1 6.2
 3 6 8 43.8 1.71
 3 5 8 1411.21 20.62
 3 4 8 89.57 2.04
 3 3 8 138.08 2.66
 3 2 8 111.78 2.16
 3 1 8 919.22 15.99
 3 0 8 40.58 1.51
 4 0 8 359.5 7.14
 4 1 8 22.11 1.32
 4 2 8 22.11 1.37
 4 3 8 282.16 5.42
 4 4 8 10.81 1.38
 4 5 8 26.02 1.59
 4 6 8 143.31 2.58
 4 7 8 85.34 2.19
 4 9 8 79.29 2.2
 4 11 8 26.62 2.05
 4 13 8 20.33 2.04
 5 13 8 71.72 2.64
 5 12 8 271.95 5.32
 5 11 8 239.95 4.83
 5 9 8 390.97 7.23
 5 8 8 277.3 5.38
 5 7 8 111.89 2.39
 5 6 8 203.75 3.99
 5 5 8 294.22 5.91
 5 4 8 73 1.93
 5 3 8 669.76 10.03
 5 2 8 521.17 8.84
 5 1 8 323.91 6.97
 5 0 8 144.22 2.97
 6 0 8 13.7 1.27
 6 1 8 14.51 1.39
 6 3 8 74.85 1.96
 6 4 8 175.33 3.28
 6 5 8 48.85 1.81
 6 6 8 41.76 1.74
 6 7 8 47.43 1.85
 6 8 8 43.65 1.78
 6 9 8 52.14 2.1
 6 10 8 245.65 4.89
 6 11 8 17.21 2.01
 7 12 8 210.26 4.21
 7 11 8 39.63 2.24
 7 10 8 390.97 7.87
 7 8 8 338.99 6.93
 7 7 8 37.29 1.71
 7 6 8 79.87 2.12
 7 5 8 69.91 2.07
 7 4 8 666.98 10.56
 7 3 8 215.75 4.43
 7 2 8 1246.15 19.75
 7 1 8 109.29 2.36
 7 0 8 410.14 8.28
 8 0 8 98.12 2.24
 8 1 8 22.57 1.58
 8 2 8 27.75 1.7
 8 3 8 165.36 3.32
 8 4 8 98.65 2.35
 8 5 8 27.07 1.62
 8 8 8 40.38 1.85
 8 9 8 28.03 1.88
 8 10 8 109.85 3.05
 9 11 8 260.37 5.56
 9 10 8 197.5 3.93
 9 9 8 521.9 11.06
 9 8 8 32.71 1.85
 9 7 8 8.16 1.32
 9 6 8 112.12 2.51
 9 5 8 231.85 4.42
 9 4 8 263.85 5.94
 9 3 8 543.01 10.03
 9 2 8 122.25 2.5
 9 1 8 389.27 8.28
 9 0 8 354.02 6.48
 10 0 8 37.16 1.77
 10 2 8 8.29 1.46
 10 3 8 94.21 2.3
 10 4 8 25.85 1.7
 10 6 8 40.72 1.92
 10 8 8 16.2 1.91
 10 9 8 44.44 2.37
 10 10 8 29.94 2.18
 10 11 8 28.2 2.29
 11 9 8 182.82 3.93
 11 8 8 56.42 2.42
 11 7 8 331.7 6.27
 11 5 8 204.83 4
 11 4 8 47.95 2.01
 11 3 8 412.54 7.43
 11 2 8 143.57 3.22
 11 1 8 265.25 5.26
 11 0 8 39.36 1.82
 12 1 8 114.64 2.53
 12 3 8 26.46 1.83
 12 4 8 64.01 2.24
 12 5 8 38.28 1.93
 12 7 8 13.46 2.13
 12 8 8 9.44 1.79
 13 8 8 80.54 2.9
 13 7 8 108.39 3.25
 13 6 8 137.32 3.4
 13 5 8 12.12 1.84
 13 4 8 153.01 3.46
 13 3 8 29.36 1.92
 13 2 8 132.08 2.97
 13 1 8 33.39 1.93
 13 0 8 129.01 2.93
 14 0 8 62.47 2.64
 14 3 8 22.52 1.99
 14 5 8 4.84 1.85
 14 6 8 53.39 2.59
 15 6 8 107.83 3.46
 15 5 8 15.13 2.13
 15 4 8 71.08 2.81
 15 3 8 22.06 2.07
 15 2 8 62.39 2.63
 15 1 8 21.26 2.13
 15 0 8 209.17 4.2
 16 1 8 37.69 2.58
 17 1 8 83.37 3.24
 15 1 9 42.03 2.44
 14 3 9 68.66 2.94
 14 1 9 11.24 1.95
 13 0 9 52.37 2.49
 13 1 9 68.12 2.66
 13 2 9 6.75 1.82
 13 3 9 75.88 2.81
 13 5 9 61.45 2.7
 13 6 9 15.72 2.26
 12 4 9 61.71 2.7
 12 1 9 21.46 2.04
 11 0 9 109.97 2.93
 11 2 9 96.21 2.85
 11 3 9 27.8 2.04
 11 4 9 73.46 2.86
 11 6 9 66.97 2.91
 11 8 9 47.36 2.74
 10 8 9 23.76 2.31
 10 6 9 73.92 2.96
 10 4 9 9.01 1.62
 10 3 9 47.21 2.14
 10 2 9 16.76 1.76
 10 0 9 79.2 2.49
 9 1 9 22.83 1.8
 9 2 9 104.95 2.76
 9 3 9 52.92 2.19
 9 4 9 113.26 2.86
 9 6 9 16.94 2.04
 9 7 9 22.98 2.06
 9 8 9 57.55 2.86
 9 9 9 20.09 2.27
 8 9 9 4.22 1.88
 8 8 9 22.16 2.23
 8 7 9 67.15 2.65
 8 5 9 27.69 1.87
 8 2 9 30.47 1.9
 8 1 9 109.18 2.59
 8 0 9 15.22 1.68
 7 1 9 39.29 1.89
 7 3 9 184.57 3.8
 7 5 9 118.12 2.81
 7 7 9 50.59 2.3
 7 9 9 90.9 3.39
 6 9 9 15.09 2.13
 6 7 9 11.86 1.78
 6 6 9 53.62 2.29
 6 5 9 51.98 2.17
 6 1 9 129.86 2.7
 6 0 9 160.01 3.13
 5 1 9 103.41 2.52
 5 2 9 100.04 2.48
 5 3 9 10.63 1.54
 5 4 9 162.19 3.15
 5 5 9 113.03 2.86
 5 6 9 51.28 2.23
 5 7 9 51.59 2.32
 5 8 9 58.21 2.63
 5 9 9 21.01 2.22
 5 10 9 40.93 2.55
 4 9 9 21.41 2.19
 4 8 9 37.23 2.36
 4 7 9 35.99 2.07
 4 6 9 31.86 2.06
 4 4 9 14.23 1.62
 4 3 9 39.16 1.82
 4 2 9 85.64 2.29
 4 1 9 9.6 1.47
 4 0 9 55.21 2
 3 0 9 165.91 2.91
 3 2 9 163.15 2.89
 3 3 9 86.64 2.3
 3 4 9 99.18 2.57
 3 5 9 4.22 1.48
 3 6 9 155.95 3.49
 3 8 9 86.34 3.4

_iucr_refine_fcf_details
;
data_ZEYVAA
_computing_structure_refinement   'olex2.refine 1.3 (Bourhis et al., 2015)'
_shelx_refln_list_code            4
loop_
  _space_group_symop_id
  _space_group_symop_operation_xyz
  1  x,y,z
  2  x+1/2,-y+1/2,-z+1/2
  3  -x,y+1/2,-z
  4  -x+1/2,-y,z+1/2
  5  -x,-y,-z
  6  -x-1/2,y-1/2,z-1/2
  7  x,-y-1/2,z
  8  x-1/2,y,-z-1/2

_space_group_crystal_system       orthorhombic
_space_group_IT_number            62
_space_group_name_H-M_alt         'P n m a'
_space_group_name_Hall            '-P 2ac 2n'
_symmetry_space_group_name_H-M    'P n m a'
_symmetry_space_group_name_Hall   '-P 2ac 2n'
_symmetry_Int_Tables_number       62
_cell_length_a                    16.584(3)
_cell_length_b                    13.214(3)
_cell_length_c                    8.419(2)
_cell_angle_alpha                 90
_cell_angle_beta                  90
_cell_angle_gamma                 90
_cell_volume                      1844.9(7)
loop_
  _refln_index_h
  _refln_index_k
  _refln_index_l
  _refln_F_squared_calc
  _refln_F_squared_meas
  _refln_F_squared_sigma
  _refln_F_squared_weight
  _refln_observed_status
0 0 2 8411.730 7653.600 136.850 0.136 o
0 0 4 3130.820 3241.970 35.861 0.848 o
0 0 6 7550.830 8056.910 71.116 0.153 o
0 0 8 1689.840 1727.590 55.717 2.570 o
0 1 1 25335.700 20266.600 170.643 0.017 o
0 1 3 311.411 321.467 6.203 43.148 o
0 1 5 6168.810 6305.740 56.465 0.233 o
0 1 7 6231.920 6930.350 72.720 0.215 o
0 1 9 392.877 446.874 9.874 28.856 o
0 2 0 9436.890 9038.920 117.814 0.106 o
0 2 2 6713.060 6299.290 96.747 0.207 o
0 2 4 5857.960 5827.930 48.088 0.263 o
0 2 6 4908.490 5145.030 56.822 0.356 o
0 2 8 267.367 321.042 5.387 49.773 o
0 3 1 161.103 155.351 3.280 110.016 o
0 3 3 42109.500 35643.700 398.928 0.006 o
0 3 5 12411.700 11810.400 79.493 0.062 o
0 3 7 1045.580 1134.050 21.887 6.011 o
0 3 9 1287.800 1606.830 31.762 3.782 o
0 4 0 4335.840 4333.170 32.083 0.468 o
0 4 2 10163.400 9262.400 136.885 0.094 o
0 4 4 19774.100 18637.600 338.399 0.025 o
0 4 6 41.100 68.870 4.385 416.118 o
0 4 8 124.554 131.480 4.420 145.239 o
0 5 1 962.014 876.850 16.861 7.697 o
0 5 3 6459.710 6273.520 51.510 0.221 o
0 5 5 2731.200 2710.470 41.244 1.121 o
0 5 7 3253.390 3682.290 40.103 0.743 o
0 5 9 1535.670 2036.170 36.681 2.644 o
0 6 0 40807.800 34092.100 405.131 0.006 o
0 6 2 374.080 386.772 6.809 32.941 o
0 6 4 288.059 247.926 4.812 52.592 o
0 6 6 4779.410 4580.030 60.493 0.396 o
0 6 8 645.656 715.427 15.221 13.363 o
0 7 1 29031.600 26467.400 396.647 0.012 o
0 7 3 2749.130 2817.270 38.820 1.087 o
0 7 5 246.326 286.069 6.203 56.615 o
0 7 7 4198.300 4205.190 45.647 0.496 o
0 8 2 1437.120 1535.180 29.445 3.458 o
0 8 4 194.206 275.874 6.060 70.359 o
0 8 6 3183.800 3732.350 41.250 0.755 o
0 8 8 18.432 36.538 4.777 843.690 o
0 9 1 196.933 201.407 4.919 81.918 o
0 9 3 6215.730 6075.570 64.914 0.236 o
0 9 5 2001.870 2033.470 22.903 1.979 o
0 9 7 393.864 418.464 6.310 30.122 o
0 10 0 7276.780 6077.170 63.345 0.191 o
0 10 2 2823.220 2709.400 44.416 1.074 o
0 10 4 12419.800 12593.800 132.233 0.059 o
0 10 6 5.761 26.094 5.098 1469.680 o
0 10 8 30.163 38.392 5.026 629.199 o
0 11 1 881.037 869.079 19.178 8.510 o
0 11 3 1597.580 1526.020 18.514 3.096 o
0 11 5 18.461 24.668 4.955 980.766 o
0 11 7 489.124 538.079 14.865 20.733 o
0 12 0 7765.260 6517.240 75.465 0.168 o
0 12 2 8.862 9.803 3.814 2141.240 o
0 12 4 104.345 134.277 6.470 161.142 o
0 12 6 4737.490 5093.560 57.406 0.375 o
0 12 8 134.479 151.572 8.769 122.777 o
0 13 1 10070.600 8984.920 94.358 0.098 o
0 13 3 119.633 127.672 4.126 152.228 o
0 13 7 1593.450 1809.100 38.891 2.741 o
0 14 0 5320.480 5191.800 76.107 0.318 o
0 14 4 1236.120 1193.290 16.384 4.854 o
0 14 6 1051.830 1110.870 21.674 6.047 o
0 15 1 302.354 274.519 8.413 47.317 o
0 15 3 1834.100 1753.380 35.718 2.379 o
0 16 0 671.238 608.355 13.011 14.057 o
0 16 2 1494.310 1337.410 26.023 3.591 o
0 16 4 2961.330 2973.580 48.730 0.953 o
0 17 1 660.820 581.085 12.227 14.656 o
0 17 3 3489.080 3288.380 53.578 0.728 o
0 18 0 758.767 693.303 14.972 11.433 o
0 18 2 147.726 148.114 7.914 116.353 o
1 0 1 14099.200 12003.200 126.868 0.052 o
1 0 2 23671.700 19820.800 223.116 0.019 o
1 0 3 14997.200 14070.800 231.350 0.043 o
1 0 4 423.858 436.643 9.767 27.145 o
1 0 5 1575.620 1066.640 16.576 3.791 o
1 0 6 2852.510 2842.150 43.311 1.030 o
1 0 7 81.928 89.439 5.204 232.730 o
1 0 8 2464.960 3044.300 38.446 1.175 o
1 0 9 681.969 780.425 14.188 12.035 o
1 1 1 20920.100 17499.000 163.942 0.024 o
1 1 2 503.765 432.401 6.773 22.982 o
1 1 3 2079.240 2165.600 25.523 1.815 o
1 1 5 5833.530 5896.370 54.611 0.262 o
1 1 6 60.151 58.355 3.707 351.708 o
1 1 7 1882.300 2072.070 41.600 2.072 o
1 1 8 957.428 1245.820 17.744 6.261 o
1 1 9 1472.990 1749.100 32.296 3.085 o
1 2 1 3064.580 2863.830 20.675 0.945 o
1 2 2 551.588 558.307 8.163 18.332 o
1 2 3 1449.390 1327.750 20.747 3.763 o
1 2 4 12823.200 12364.200 70.047 0.058 o
1 2 5 1316.780 1589.790 29.159 3.732 o
1 2 6 215.913 247.285 5.739 68.409 o
1 2 7 240.767 348.630 7.201 51.570 o
1 2 8 3235.130 3938.860 80.955 0.698 o
1 3 1 34617.200 30013.000 285.106 0.009 o
1 3 2 4797.370 4761.900 35.041 0.387 o
1 3 3 2059.450 2252.480 27.947 1.788 o
1 3 4 1211.400 1263.410 24.561 4.759 o
1 3 5 8297.440 8457.520 67.266 0.131 o
1 3 6 2553.950 2668.340 43.026 1.228 o
1 3 7 157.870 152.855 5.525 111.182 o
1 3 8 83.147 97.679 3.649 226.341 o
1 3 9 69.065 63.096 6.131 294.809 o
1 4 1 3192.610 3365.740 29.480 0.810 o
1 4 2 11925.600 11918.800 219.587 0.064 o
1 4 4 5305.600 5263.780 50.120 0.318 o
1 4 5 1291.800 1444.210 20.854 4.096 o
1 4 6 3311.230 3476.250 50.298 0.752 o
1 4 7 88.862 74.110 3.136 240.279 o
1 4 8 870.168 1053.430 13.989 7.763 o
1 5 2 121.857 137.670 2.852 146.367 o
1 5 3 1805.530 1724.580 27.840 2.467 o
1 5 4 443.021 512.251 9.660 23.875 o
1 5 5 4674.150 4559.420 53.507 0.410 o
1 5 7 1264.860 1485.870 18.829 4.126 o
1 5 8 2067.910 2310.090 55.164 1.708 o
1 5 9 891.699 1226.830 24.204 6.727 o
1 6 1 2430.950 2060.090 28.589 1.535 o
1 6 2 8245.380 8617.070 60.351 0.131 o
1 6 3 1401.620 1273.530 25.381 3.989 o
1 6 4 600.999 580.123 11.264 16.303 o
1 6 5 9.066 31.227 3.422 1314.450 o
1 6 6 2364.300 2373.640 44.559 1.448 o
1 6 7 422.408 469.290 6.843 26.434 o
1 6 8 1704.290 2087.470 28.304 2.338 o
1 6 9 544.412 623.969 12.690 17.294 o
1 7 1 4816.930 4905.980 46.947 0.377 o
1 7 2 8180.760 8022.300 61.884 0.138 o
1 7 3 1694.020 1664.330 30.657 2.713 o
1 7 4 115.925 134.818 4.242 152.225 o
1 7 5 3545.250 3595.840 52.401 0.676 o
1 7 6 357.302 417.217 7.682 32.990 o
1 7 8 627.155 738.756 19.891 13.327 o
1 8 1 391.343 449.048 9.482 28.926 o
1 8 2 990.340 1062.000 17.218 6.686 o
1 8 3 893.406 859.490 16.683 8.469 o
1 8 4 2617.770 2646.340 43.882 1.197 o
1 8 5 857.601 891.965 19.428 8.636 o
1 8 6 193.684 207.174 5.704 81.705 o
1 8 7 532.845 637.020 9.074 17.605 o
1 8 8 1446.420 1819.180 33.348 3.062 o
1 9 1 1770.100 1775.550 32.546 2.473 o
1 9 2 377.971 466.872 9.660 29.223 o
1 9 3 143.980 190.321 5.311 108.513 o
1 9 4 1273.280 1150.510 22.066 4.751 o
1 9 5 3003.620 3371.720 38.375 0.868 o
1 9 6 452.568 427.768 6.239 25.902 o
1 9 7 206.357 232.278 8.823 71.851 o
1 10 1 2570.060 2472.630 41.422 1.278 o
1 10 2 7475.000 7568.510 72.471 0.161 o
1 10 3 278.044 296.834 6.987 49.703 o
1 10 4 72.115 82.053 3.750 269.896 o
1 10 5 2041.750 2159.920 23.379 1.860 o
1 10 6 2111.320 2221.920 49.300 1.720 o
1 10 7 198.181 179.517 11.995 80.469 o
1 10 8 57.081 58.355 5.276 354.163 o
1 11 1 1062.720 1003.900 20.604 6.341 o
1 11 2 125.008 132.251 5.383 143.247 o
1 11 3 15.401 25.702 3.386 1157.990 o
1 11 4 58.734 59.782 5.418 343.002 o
1 11 5 2120.110 2392.520 25.307 1.663 o
1 11 6 105.829 101.987 6.114 179.753 o
1 11 7 265.843 337.434 11.033 47.370 o
1 11 8 209.396 251.776 8.056 68.641 o
1 12 1 382.505 310.273 7.165 35.630 o
1 12 2 256.888 291.273 4.643 54.370 o
1 12 4 366.055 390.361 5.658 33.584 o
1 12 5 306.056 381.435 5.984 40.126 o
1 12 6 19.517 21.638 5.668 949.677 o
1 12 7 569.736 673.126 12.655 15.818 o
1 12 8 1512.160 1841.210 39.248 2.871 o
1 13 1 3416.080 3119.380 57.855 0.770 o
1 13 2 1493.630 1434.710 28.856 3.444 o
1 13 3 1298.210 1331.190 21.870 4.276 o
1 13 4 60.519 58.269 3.746 350.088 o
1 13 5 1389.210 1445.850 22.122 3.762 o
1 13 6 63.406 68.728 5.882 305.689 o
1 13 8 140.511 169.609 8.734 113.037 o
1 14 1 843.965 762.922 14.580 9.658 o
1 14 2 2304.870 2170.370 25.432 1.597 o
1 14 3 53.020 75.515 7.325 318.319 o
1 14 4 478.166 492.512 7.492 22.730 o
1 14 5 263.576 336.973 8.591 48.434 o
1 14 6 245.936 280.936 9.197 56.294 o
1 15 1 372.902 381.603 9.518 32.966 o
1 15 3 260.711 228.499 7.664 59.190 o
1 15 4 461.987 512.251 11.051 22.824 o
1 15 5 1138.440 1130.620 21.852 5.471 o
1 16 1 205.200 204.579 7.272 77.373 o
1 16 2 1377.550 1240.420 25.773 4.130 o
1 16 4 634.358 665.248 13.118 14.250 o
1 16 5 236.044 238.123 9.090 63.126 o
1 17 1 1057.940 1133.330 21.887 5.935 o
1 17 2 539.725 503.089 11.835 19.613 o
1 17 3 368.466 349.771 11.015 34.556 o
1 18 1 10.587 26.415 5.632 1163.940 o
1 18 2 177.442 165.118 8.341 95.135 o
2 0 0 26286.900 19641.000 153.746 0.016 o
2 0 1 27031.800 21780.600 191.889 0.015 o
2 0 2 269.155 281.613 5.811 52.780 o
2 0 3 633.112 619.941 10.124 14.927 o
2 0 4 6499.300 6482.840 50.726 0.214 o
2 0 5 87.456 110.328 3.422 207.142 o
2 0 6 129.243 120.131 4.456 146.124 o
2 0 7 3482.540 4067.240 55.717 0.635 o
2 0 9 789.980 895.601 17.039 9.455 o
2 1 0 37385.300 27968.900 200.480 0.008 o
2 1 1 3525.630 3514.710 21.674 0.697 o
2 1 2 208.888 207.217 4.385 76.963 o
2 1 3 10274.100 9242.860 136.743 0.093 o
2 1 4 698.788 711.091 12.476 12.411 o
2 1 5 547.120 542.123 10.409 18.687 o
2 1 6 4954.480 5172.770 58.461 0.351 o
2 1 7 1260.840 1427.280 24.561 4.222 o
2 1 8 334.167 347.812 11.389 37.978 o
2 1 9 503.811 615.877 11.086 18.887 o
2 2 0 20665.900 17747.100 186.756 0.024 o
2 2 1 10230.000 10063.100 152.855 0.088 o
2 2 2 655.298 661.577 13.047 13.812 o
2 2 3 1842.060 1904.520 24.811 2.274 o
2 2 4 888.773 729.057 13.154 9.325 o
2 2 5 159.462 194.242 4.242 99.815 o
2 2 6 1948.310 2114.840 37.358 1.973 o
2 2 7 1866.900 2146.710 42.349 2.043 o
2 2 9 1347.370 1690.960 32.582 3.477 o
2 3 0 5158.790 4891.760 31.263 0.347 o
2 3 1 17143.100 16537.000 219.480 0.032 o
2 3 2 1768.670 1870.090 22.850 2.418 o
2 3 3 3259.710 3136.420 33.009 0.824 o
2 3 4 25786.600 24178.900 382.281 0.015 o
2 3 5 61.868 81.917 3.493 301.686 o
2 3 6 403.975 484.588 8.947 26.956 o
2 3 7 1405.680 1577.240 18.829 3.526 o
2 3 9 149.469 158.416 7.165 112.961 o
2 4 0 10934.600 10185.700 184.546 0.080 o
2 4 1 844.518 806.162 15.008 9.368 o
2 4 3 14746.400 14569.200 274.662 0.043 o
2 4 4 3456.430 3270.950 39.497 0.743 o
2 4 5 2346.900 2368.690 37.572 1.471 o
2 4 6 1184.320 1050.770 20.426 5.449 o
2 4 7 1045.850 1122.560 23.830 6.026 o
2 4 8 73.329 96.150 9.750 221.354 o
2 4 9 754.207 1025.250 21.460 9.012 o
2 5 0 967.825 799.246 11.478 8.073 o
2 5 2 1849.330 1824.670 26.023 2.321 o
2 5 3 4728.690 4918.780 45.593 0.385 o
2 5 4 800.082 671.023 14.223 10.957 o
2 5 5 89.705 76.321 4.099 233.644 o
2 5 6 4883.400 5409.220 62.775 0.346 o
2 5 7 339.783 393.638 15.542 34.287 o
2 5 8 13.923 22.992 4.884 1166.170 o
2 5 9 408.264 539.735 11.336 24.875 o
2 6 0 402.663 342.962 7.165 32.342 o
2 6 1 24957.900 22658.800 345.600 0.016 o
2 6 2 2161.430 2309.730 32.225 1.656 o
2 6 3 1815.810 1813.410 30.265 2.374 o
2 6 4 4416.430 4562.170 50.762 0.441 o
2 6 5 1089.390 1184.520 20.283 5.608 o
2 6 6 185.453 211.602 6.203 83.674 o
2 6 7 3836.720 4334.670 117.030 0.523 o
2 7 0 34117.000 29389.800 417.964 0.009 o
2 7 1 1119.740 1069.310 15.934 5.800 o
2 7 2 837.851 842.914 15.328 9.218 o
2 7 3 4808.740 4900.280 52.615 0.378 o
2 7 4 687.483 720.858 15.827 12.443 o
2 7 5 644.172 692.768 13.902 13.685 o
2 7 6 2768.320 3044.930 36.461 1.026 o
2 7 7 144.157 159.478 4.243 118.792 o
2 7 8 990.618 1252.970 38.588 5.766 o
2 8 0 456.068 477.459 9.767 24.096 o
2 8 1 260.590 291.273 5.561 53.510 o
2 8 2 64.878 105.694 3.351 259.130 o
2 8 3 1476.940 1543.130 22.351 3.366 o
2 8 4 702.999 573.279 12.156 13.759 o
2 8 5 472.909 496.744 9.946 22.745 o
2 8 6 981.765 986.910 13.095 7.084 o
2 8 7 2066.780 2224.820 24.725 1.798 o
2 8 8 37.073 52.001 4.083 506.543 o
2 9 1 2189.900 2294.150 37.964 1.631 o
2 9 2 4213.900 4050.420 51.724 0.504 o
2 9 3 597.939 485.943 8.947 17.956 o
2 9 4 3904.010 4015.590 56.643 0.557 o
2 9 5 30.895 46.697 3.493 601.533 o
2 9 6 703.662 787.194 11.189 11.654 o
2 9 7 553.693 566.978 8.947 18.083 o
2 9 8 37.001 58.525 5.614 460.700 o
2 10 0 5036.650 4236.100 54.219 0.388 o
2 10 1 872.239 792.937 17.752 9.064 o
2 10 2 146.931 161.232 5.668 115.215 o
2 10 3 10574.400 10479.000 89.439 0.083 o
2 10 4 736.234 703.541 9.528 11.847 o
2 10 5 4022.390 4508.890 46.303 0.499 o
2 10 6 369.199 434.173 6.269 31.426 o
2 10 7 24.965 22.030 4.385 876.212 o
2 10 8 189.738 254.379 7.771 74.097 o
2 11 0 1534.410 1502.710 25.203 3.260 o
2 11 1 1102.610 1064.640 21.210 5.877 o
2 11 2 2267.270 2345.300 31.651 1.549 o
2 11 3 912.740 904.828 17.717 8.022 o
2 11 4 1541.290 1551.610 21.210 3.194 o
2 11 6 1649.360 1768.440 23.853 2.716 o
2 11 7 336.134 434.655 6.811 34.180 o
2 12 0 259.331 227.857 6.737 59.853 o
2 12 1 527.723 504.943 9.589 20.166 o
2 12 2 141.813 159.022 3.982 120.729 o
2 12 3 77.178 107.022 3.613 229.041 o
2 12 4 280.363 306.094 5.370 48.881 o
2 12 5 1581.830 1683.050 22.988 2.944 o
2 12 6 374.707 411.090 10.320 31.495 o
2 12 7 779.477 926.293 19.784 9.339 o
2 13 0 12433.800 11176.500 105.231 0.064 o
2 13 1 852.299 738.967 15.471 9.690 o
2 13 2 350.736 334.865 5.756 37.762 o
2 13 3 1329.140 1342.320 20.000 4.149 o
2 13 4 806.543 785.420 22.814 9.822 o
2 13 5 59.988 77.022 4.321 312.622 o
2 13 6 1166.300 1204.880 24.668 5.108 o
2 13 7 213.350 231.244 8.662 70.084 o
2 13 8 581.888 694.907 14.473 15.129 o
2 14 0 1271.820 1199.240 22.529 4.647 o
2 14 1 1500.710 1363.540 29.266 3.521 o
2 14 3 342.631 366.971 11.514 36.108 o
2 14 4 611.142 575.238 7.927 16.185 o
2 14 6 222.777 219.373 8.413 69.241 o
2 14 7 938.812 1082.640 22.743 6.939 o
2 15 0 114.932 115.960 6.345 159.826 o
2 15 1 284.809 224.221 7.914 54.675 o
2 15 2 615.643 584.162 14.954 15.681 o
2 15 3 336.243 333.230 8.163 39.129 o
2 15 4 176.640 210.140 7.664 86.440 o
2 15 5 116.872 119.026 7.522 153.684 o
2 15 6 499.776 515.958 12.013 20.957 o
2 16 0 1139.070 1026.570 20.176 5.781 o
2 16 1 22.031 11.728 5.133 1057.830 o
2 16 3 2406.710 2313.650 42.990 1.441 o
2 16 4 402.100 376.862 10.659 30.650 o
2 16 5 398.326 429.050 11.371 28.933 o
2 17 0 1277.710 1108.840 21.638 4.827 o
2 17 1 243.020 223.294 8.805 63.357 o
2 17 2 263.479 195.953 9.090 61.646 o
2 17 3 706.429 670.489 13.688 12.625 o
2 17 4 1246.050 1308.570 29.409 4.480 o
2 18 0 146.441 148.364 8.163 116.759 o
2 18 1 45.140 39.034 6.345 460.386 o
2 18 2 157.965 146.118 8.092 110.462 o
3 0 1 11675.100 11075.800 156.099 0.070 o
3 0 2 1264.530 1209.120 16.968 4.687 o
3 0 3 28776.900 23798.200 316.547 0.013 o
3 0 4 7304.920 6594.560 51.154 0.182 o
3 0 5 6345.370 6278.370 56.358 0.226 o
3 0 6 196.351 147.366 4.670 93.200 o
3 0 7 400.850 582.583 10.801 24.160 o
3 0 8 145.794 149.902 5.989 119.336 o
3 0 9 708.548 701.050 152.410 4.461 o
3 1 1 31.006 32.118 1.497 727.235 o
3 1 2 460.653 444.307 7.700 24.881 o
3 1 3 4.376 11.086 1.747 3463.340 o
3 1 4 4133.530 4157.140 41.921 0.510 o
3 1 5 129.320 180.090 4.099 122.002 o
3 1 6 1006.450 1079.970 19.356 6.481 o
3 1 7 63.951 60.565 4.741 325.711 o
3 1 8 2684.230 3310.080 40.505 1.003 o
3 2 1 3305.810 3449.940 26.236 0.764 o
3 2 2 3338.390 3391.730 29.587 0.762 o
3 2 3 26.808 18.822 1.747 953.996 o
3 2 4 299.010 305.639 5.668 46.030 o
3 2 5 3938.300 3831.080 45.272 0.570 o
3 2 6 94.124 128.294 4.598 181.078 o
3 2 7 1147.410 1360.550 23.991 4.832 o
3 2 8 326.837 398.465 5.713 36.939 o
3 2 9 871.576 717.719 235.592 2.238 o
3 3 1 375.209 384.776 7.557 32.858 o
3 3 2 31930.100 29739.100 343.354 0.010 o
3 3 3 79.653 68.193 2.531 271.717 o
3 3 4 2154.760 2072.990 31.441 1.778 o
3 3 5 70.121 76.499 3.565 284.071 o
3 3 6 2769.970 2746.550 43.668 1.091 o
3 3 7 603.342 623.984 8.620 15.701 o
3 3 8 366.607 497.638 6.886 29.180 o
3 3 9 661.791 523.781 267.033 1.976 o
3 4 1 12688.200 11852.300 214.561 0.059 o
3 4 3 2957.490 2891.100 34.970 0.978 o
3 4 4 141.909 177.915 4.064 114.392 o
3 4 5 4251.700 4361.330 50.975 0.476 o
3 4 6 77.999 41.493 4.064 313.067 o
3 4 7 19.812 33.697 2.994 910.588 o
3 4 8 246.951 317.267 5.471 53.646 o
3 4 9 537.163 502.368 168.540 4.427 o
3 5 1 1196.960 1310.040 21.317 4.740 o
3 5 2 1089.530 1131.980 21.174 5.753 o
3 5 3 197.975 177.630 3.779 86.486 o
3 5 4 4338.670 4715.740 50.227 0.441 o
3 5 5 1645.570 1656.060 23.991 2.835 o
3 5 6 165.747 190.035 5.882 96.774 o
3 5 7 105.617 125.054 3.918 169.501 o
3 5 8 4276.080 5097.290 66.714 0.423 o
3 5 9 27.276 15.043 5.276 862.704 o
3 6 1 4550.080 4818.150 45.129 0.410 o
3 6 2 81.749 102.165 3.066 225.898 o
3 6 3 1970.890 2058.230 33.188 1.987 o
3 6 4 1352.910 1463.570 20.996 3.854 o
3 6 5 4077.080 4265.260 54.398 0.508 o
3 6 6 107.262 111.825 5.169 173.580 o
3 6 7 178.535 242.963 4.781 81.114 o
3 6 8 121.683 156.135 4.623 136.611 o
3 6 9 1058.670 826.739 472.611 0.656 o
3 7 2 23980.000 22759.800 395.399 0.017 o
3 7 3 375.591 378.039 7.914 33.077 o
3 7 4 472.042 426.091 8.805 24.685 o
3 7 5 1145.580 1241.840 22.208 5.138 o
3 7 6 1907.780 2067.460 21.564 2.076 o
3 7 7 29.804 24.995 3.583 773.011 o
3 7 8 897.141 1149.480 15.590 7.089 o
3 8 1 2471.200 2413.390 36.931 1.365 o
3 8 2 277.242 318.579 6.523 48.188 o
3 8 3 389.106 449.904 9.054 29.095 o
3 8 4 13.855 22.208 3.458 1297.960 o
3 8 5 3280.310 3599.510 53.649 0.742 o
3 8 6 173.097 178.172 4.408 96.978 o
3 8 7 2159.240 2357.870 25.811 1.643 o
3 8 9 964.201 307.778 12.120 11.283 o
3 9 2 6822.230 6486.120 65.448 0.201 o
3 9 3 167.499 201.122 5.490 93.640 o
3 9 4 2437.640 2476.700 45.486 1.358 o
3 9 6 157.258 183.769 5.793 102.648 o
3 9 7 39.224 50.956 3.884 495.655 o
3 9 8 919.223 1053.430 13.989 7.322 o
3 10 1 7634.950 7382.330 71.580 0.160 o
3 10 2 61.539 81.917 4.955 295.919 o
3 10 3 2569.550 2356.850 44.381 1.312 o
3 10 4 62.367 80.962 7.040 281.928 o
3 10 5 5090.160 5096.570 67.445 0.341 o
3 10 6 99.360 137.558 5.222 167.410 o
3 10 7 55.242 77.132 4.248 330.288 o
3 10 8 555.082 731.802 15.400 15.307 o
3 11 1 14.135 16.683 3.992 1382.600 o
3 11 2 2052.470 2099.670 44.666 1.850 o
3 11 3 68.831 46.373 3.167 343.084 o
3 11 4 1509.870 1549.180 19.799 3.280 o
3 11 6 550.689 584.117 9.589 17.871 o
3 11 8 861.655 1084.640 21.424 7.601 o
3 12 1 501.450 523.337 10.694 20.811 o
3 12 2 710.601 695.176 9.465 12.400 o
3 12 3 83.593 96.616 3.992 225.680 o
3 12 4 278.088 287.622 15.507 47.605 o
3 12 5 2381.380 2487.480 27.578 1.410 o
3 12 6 140.361 144.170 5.130 126.067 o
3 12 7 603.147 699.220 13.974 14.561 o
3 13 1 48.671 47.446 5.739 419.695 o
3 13 2 6029.700 5776.510 102.682 0.251 o
3 13 3 165.147 160.902 6.844 103.644 o
3 13 4 179.673 181.335 8.644 90.307 o
3 13 5 117.421 135.452 5.917 148.059 o
3 13 6 675.651 773.616 15.827 12.169 o
3 13 8 314.248 399.285 10.944 37.453 o
3 14 1 2423.420 2186.460 36.111 1.483 o
3 14 2 50.085 48.551 4.955 417.249 o
3 14 3 427.753 499.623 7.212 25.204 o
3 14 4 93.649 103.650 4.507 200.190 o
3 14 5 1266.850 1248.290 25.131 4.548 o
3 14 6 45.732 66.054 6.773 373.472 o
3 14 7 41.327 70.082 7.308 378.341 o
3 15 1 99.202 101.737 6.559 187.907 o
3 15 2 218.305 201.654 4.978 74.633 o
3 15 3 149.731 140.058 6.488 119.448 o
3 15 4 1185.730 1176.140 21.602 5.106 o
3 15 5 95.533 93.146 6.880 198.891 o
3 16 1 1040.390 988.497 19.784 6.562 o
3 16 3 407.060 380.035 10.302 30.198 o
3 16 5 772.778 715.974 14.152 11.035 o
3 17 1 62.443 50.405 6.773 335.165 o
3 17 2 1992.180 1767.000 38.428 2.134 o
3 17 4 88.526 101.559 8.377 197.702 o
3 18 1 96.667 91.364 6.987 198.147 o
3 18 2 68.415 52.901 7.094 306.258 o
4 0 0 38346.100 31329.500 276.908 0.007 o
4 0 1 1492.370 1417.330 17.610 3.511 o
4 0 2 237.076 178.450 3.244 72.906 o
4 0 3 30744.100 26226.700 345.493 0.011 o
4 0 4 1349.360 1403.570 25.131 3.947 o
4 0 5 1179.380 1183.810 18.180 5.141 o
4 0 6 521.161 596.877 12.405 18.538 o
4 0 7 2078.280 2282.490 43.668 1.732 o
4 0 8 1275.510 1293.940 18.085 4.457 o
4 0 9 235.949 264.219 64.718 23.772 o
4 1 0 493.596 518.703 7.415 21.414 o
4 1 1 797.963 823.558 13.403 9.886 o
4 1 2 880.568 904.156 15.899 8.379 o
4 1 3 42.310 37.893 2.139 543.429 o
4 1 4 6222.780 6002.960 51.938 0.238 o
4 1 5 1676.450 1735.560 31.334 2.677 o
4 1 6 649.511 629.066 12.726 14.333 o
4 1 7 425.359 528.130 9.821 24.379 o
4 1 8 59.600 77.335 3.563 317.117 o
4 1 9 28.890 37.417 3.767 682.265 o
4 2 0 5361.910 5097.050 33.366 0.321 o
4 2 1 42.874 45.486 1.782 506.662 o
4 2 2 645.643 725.243 10.409 13.395 o
4 2 3 6159.990 6349.410 48.551 0.233 o
4 2 4 129.178 119.917 3.351 147.439 o
4 2 5 1373.160 1403.570 20.568 3.887 o
4 2 6 514.798 520.093 10.195 20.352 o
4 2 7 3942.720 4474.780 43.254 0.515 o
4 2 8 60.848 77.270 3.638 312.462 o
4 2 9 708.948 518.036 325.138 1.380 o
4 3 0 26233.900 22551.900 277.656 0.015 o
4 3 1 151.596 168.825 3.173 111.727 o
4 3 2 689.684 581.584 10.302 14.017 o
4 3 3 4514.900 4552.540 42.492 0.430 o
4 3 4 6559.620 6409.440 55.289 0.213 o
4 3 5 4741.330 4884.670 53.970 0.385 o
4 3 6 1799.980 1821.220 26.023 2.401 o
4 3 8 920.517 1019.420 13.762 7.461 o
4 3 9 116.641 165.525 25.916 88.227 o
4 4 0 281.838 249.531 4.812 53.578 o
4 4 1 8143.670 8130.030 51.296 0.138 o
4 4 2 185.449 246.322 5.418 77.879 o
4 4 3 4777.970 5017.600 46.056 0.375 o
4 4 4 2305.940 2443.440 36.146 1.475 o
4 4 5 135.338 169.075 5.026 120.875 o
4 4 6 174.050 261.223 6.238 78.851 o
4 4 7 3048.350 3466.840 45.450 0.835 o
4 4 8 30.069 38.535 4.919 632.095 o
4 4 9 145.398 149.299 73.469 24.051 o
4 5 0 4586.100 4237.420 39.675 0.441 o
4 5 1 415.373 383.600 7.557 29.724 o
4 5 2 1978.610 1893.900 28.304 2.087 o
4 5 3 151.727 177.915 3.779 108.640 o
4 5 4 1113.180 1277.170 19.606 5.231 o
4 5 5 2799.150 2884.540 43.632 1.045 o
4 5 6 4779.650 5348.120 63.880 0.358 o
4 5 7 468.222 577.347 16.113 20.683 o
4 5 8 74.068 97.234 4.812 242.671 o
4 5 9 137.534 208.964 8.520 103.827 o
4 6 0 5205.880 4985.980 45.914 0.338 o
4 6 1 4569.600 4527.910 43.739 0.425 o
4 6 2 1511.480 1321.830 25.844 3.565 o
4 6 3 10668.700 10038.600 73.291 0.084 o
4 6 4 708.994 757.860 16.220 11.700 o
4 6 6 978.440 1136.130 15.980 6.512 o
4 6 7 1049.640 1145.900 17.739 5.984 o
4 6 8 361.855 514.408 6.829 28.927 o
4 6 9 386.257 392.658 209.552 3.296 o
4 7 0 12853.600 11812.500 75.073 0.059 o
4 7 1 8803.000 8668.050 66.197 0.120 o
4 7 2 1311.860 1375.550 27.128 4.116 o
4 7 4 7313.030 7572.040 70.724 0.166 o
4 7 5 70.672 83.593 5.026 266.701 o
4 7 6 1514.810 1677.310 26.218 3.092 o
4 7 7 1070.360 1255.000 33.829 5.381 o
4 7 8 234.212 300.673 5.820 57.691 o
4 7 9 349.160 128.294 7.379 51.836 o
4 8 0 1128.380 1011.630 17.431 5.913 o
4 8 1 1648.850 1641.230 31.263 2.824 o
4 8 2 12.376 41.351 3.280 998.881 o
4 8 3 4497.770 4767.490 56.109 0.418 o
4 8 4 561.776 514.568 9.660 18.688 o
4 8 5 499.426 545.399 7.540 20.586 o
4 8 6 837.312 973.882 12.994 8.506 o
4 8 7 1549.550 1731.470 22.416 2.963 o
4 8 9 743.842 132.715 8.413 19.060 o
4 9 0 4315.950 3995.020 50.084 0.493 o
4 9 1 941.861 918.878 17.859 7.676 o
4 9 2 199.970 319.292 6.880 62.923 o
4 9 3 821.237 811.937 15.043 9.627 o
4 9 4 1215.540 1211.930 22.636 4.870 o
4 9 5 415.735 488.233 27.662 23.514 o
4 9 6 3703.430 3833.050 44.475 0.616 o
4 9 8 191.023 282.647 7.842 69.550 o
4 9 9 250.772 76.321 7.807 83.569 o
4 10 0 96.029 106.514 4.812 193.542 o
4 10 1 6795.960 6486.120 68.728 0.202 o
4 10 2 1317.630 1321.120 23.634 4.213 o
4 10 3 5636.830 5811.840 62.721 0.276 o
4 10 4 4994.970 5153.890 48.471 0.349 o
4 10 5 43.469 58.519 5.276 423.331 o
4 10 6 476.364 513.227 12.886 21.987 o
4 10 7 1383.130 1561.200 22.710 3.602 o
4 11 0 2019.260 1785.850 27.484 2.106 o
4 11 1 601.224 567.967 11.621 16.460 o
4 11 2 887.965 818.317 11.507 8.824 o
4 11 3 457.253 534.419 8.448 22.680 o
4 11 4 1251.790 1320.110 21.032 4.486 o
4 11 5 9.053 9.482 4.634 1957.690 o
4 11 6 1716.080 1918.930 24.849 2.460 o
4 11 8 99.107 94.893 7.308 190.700 o
4 12 0 23.471 47.981 3.814 683.209 o
4 12 1 127.511 121.949 5.597 145.387 o
4 12 2 34.743 55.587 3.349 520.048 o
4 12 3 4284.100 4190.340 46.030 0.484 o
4 12 4 268.143 287.441 7.076 52.162 o
4 12 5 128.146 156.969 4.928 130.695 o
4 12 6 921.615 1031.610 23.527 7.276 o
4 12 7 719.750 835.856 16.433 10.874 o
4 13 0 2159.710 2108.320 33.580 1.752 o
4 13 1 2081.290 2071.170 33.294 1.853 o
4 13 2 556.817 553.438 7.747 18.249 o
4 13 3 59.749 59.324 5.864 336.236 o
4 13 4 3141.250 3085.320 45.236 0.868 o
4 13 6 224.136 232.170 7.735 67.461 o
4 13 7 250.806 302.110 9.197 53.359 o
4 13 8 64.800 72.471 7.272 285.551 o
4 14 0 690.997 661.577 12.013 13.070 o
4 14 1 736.316 696.511 13.938 11.818 o
4 14 2 279.036 228.230 7.646 55.476 o
4 14 3 2375.020 2455.560 51.831 1.402 o
4 14 4 11.362 21.353 4.705 1334.950 o
4 14 6 169.220 173.602 8.021 97.301 o
4 14 7 585.963 681.575 13.261 15.244 o
4 15 0 635.308 569.892 12.120 15.458 o
4 15 1 384.114 383.208 9.553 31.956 o
4 15 2 124.706 111.017 4.416 155.216 o
4 15 3 25.769 25.595 5.026 795.675 o
4 15 4 196.920 221.797 7.557 77.109 o
4 15 5 93.310 99.527 7.308 195.920 o
4 15 6 980.102 1052.770 20.426 6.764 o
4 16 0 12.932 11.942 5.739 1377.000 o
4 16 1 965.790 851.790 17.182 7.774 o
4 16 2 236.449 227.572 7.985 64.787 o
4 16 3 549.317 563.618 11.585 18.179 o
4 16 4 541.902 559.768 12.013 18.482 o
4 17 0 2740.000 2425.400 45.022 1.189 o
4 17 3 740.447 743.957 16.077 11.288 o
4 17 4 765.664 722.498 15.293 11.071 o
4 18 1 61.589 41.101 6.773 358.021 o
5 0 1 2774.050 2731.680 26.557 1.102 o
5 0 2 25061.700 21529.400 295.123 0.016 o
5 0 3 489.683 527.543 10.730 21.222 o
5 0 4 104.031 75.964 3.173 208.628 o
5 0 5 1686.090 1620.700 31.084 2.770 o
5 0 6 2497.230 2467.610 41.386 1.326 o
5 0 7 161.102 133.603 4.099 116.258 o
5 0 8 488.989 528.209 13.528 21.050 o
5 1 1 2214.390 2385.550 24.811 1.583 o
5 1 2 5774.150 5681.530 41.351 0.272 o
5 1 3 1059.220 1120.390 21.067 5.975 o
5 1 4 3870.910 3753.510 42.313 0.591 o
5 1 5 1838.630 1677.630 31.619 2.443 o
5 1 6 2116.100 1993.320 38.107 1.851 o
5 1 7 316.148 370.003 5.533 39.669 o
5 1 8 995.427 1147.330 15.860 6.353 o
5 1 9 514.799 495.803 132.519 6.404 o
5 2 1 1903.820 1795.300 22.387 2.267 o
5 2 2 330.682 360.465 8.092 38.251 o
5 2 3 1626.020 1371.060 23.313 3.202 o
5 2 4 6632.040 6579.730 56.037 0.207 o
5 2 5 1461.420 1573.610 31.441 3.333 o
5 2 6 63.970 58.034 4.028 334.746 o
5 2 7 75.402 95.377 3.477 245.842 o
5 2 8 1579.140 1893.630 35.808 2.698 o
5 2 9 447.289 474.385 122.876 7.488 o
5 3 1 16140.100 14768.500 249.388 0.038 o
5 3 2 3631.350 3599.510 35.362 0.659 o
5 3 3 5455.560 5259.360 47.161 0.307 o
5 3 4 439.641 476.140 9.767 25.026 o
5 3 5 2540.010 2463.580 39.319 1.301 o
5 3 6 378.178 518.239 11.086 27.330 o
5 3 7 288.222 361.384 6.577 43.519 o
5 3 8 1834.420 2383.050 25.257 1.967 o
5 3 9 15.702 31.303 9.447 695.866 o
5 4 1 6671.740 6437.100 47.268 0.208 o
5 4 2 9358.920 9631.660 61.812 0.103 o
5 4 3 1614.700 1727.930 28.732 2.812 o
5 4 4 1306.010 1324.790 19.214 4.271 o
5 4 5 2095.730 2285.380 38.855 1.721 o
5 4 6 689.835 751.729 15.043 12.131 o
5 4 7 509.836 605.364 8.129 18.985 o
5 4 8 210.655 255.363 6.149 68.600 o
5 4 9 1096.210 786.763 420.352 0.808 o
5 5 1 165.031 177.915 3.529 101.486 o
5 5 2 5465.020 5322.880 48.908 0.304 o
5 5 3 335.274 414.862 9.090 34.906 o
5 5 4 486.373 618.408 11.621 19.460 o
5 5 5 885.768 1002.610 19.285 7.789 o
5 5 6 97.478 112.039 5.383 186.064 o
5 5 7 1554.670 1577.030 61.705 2.939 o
5 5 8 909.790 1025.050 23.741 7.402 o
5 5 9 854.175 681.069 339.183 1.233 o
5 6 1 7529.350 7062.890 56.358 0.167 o
5 6 2 7720.790 7112.510 58.248 0.161 o
5 6 3 715.893 566.007 11.122 13.581 o
5 6 5 3571.800 4032.340 55.467 0.620 o
5 6 6 619.289 648.417 8.958 14.947 o
5 6 7 348.684 313.904 5.181 39.194 o
5 6 8 668.064 713.308 13.011 12.984 o
5 6 9 414.286 182.799 7.949 38.846 o
5 7 1 3491.500 3532.780 43.490 0.699 o
5 7 2 5554.520 5282.950 54.647 0.299 o
5 7 3 3935.730 3941.260 49.728 0.560 o
5 7 4 831.843 1034.380 19.606 8.154 o
5 7 5 1244.140 1321.120 24.383 4.496 o
5 7 6 441.846 498.806 10.676 24.217 o
5 7 7 23.943 43.325 9.732 525.527 o
5 7 8 380.822 402.567 6.441 31.749 o
5 7 9 391.648 183.904 8.270 41.367 o
5 8 1 3836.250 3301.220 44.345 0.645 o
5 8 2 374.678 475.677 9.304 29.180 o
5 8 3 88.910 168.825 5.026 161.776 o
5 8 4 1650.690 1646.970 25.559 2.830 o
5 8 5 2689.500 3119.990 64.664 1.026 o
5 8 6 53.787 55.111 3.670 389.877 o
5 8 7 166.607 219.995 5.192 90.063 o
5 8 8 758.173 996.200 13.611 9.282 o
5 8 9 500.073 207.502 9.375 29.800 o
5 9 1 673.229 631.633 11.229 13.798 o
5 9 2 3803.080 3987.280 53.899 0.579 o
5 9 3 71.191 66.874 4.492 291.583 o
5 9 4 803.860 750.894 11.028 10.350 o
5 9 5 1234.180 1234.550 35.665 4.631 o
5 9 6 315.935 313.256 9.553 42.495 o
5 9 7 76.743 91.495 4.446 244.356 o
5 9 8 995.804 1393.700 25.773 5.498 o
5 9 9 152.057 74.895 7.914 140.503 o
5 10 1 1828.000 1799.610 26.735 2.372 o
5 10 2 7090.040 6861.160 74.039 0.184 o
5 10 3 202.641 189.760 4.227 82.225 o
5 10 5 1309.660 1329.350 22.975 4.231 o
5 10 6 1217.870 1353.200 30.639 4.495 o
5 10 7 316.576 364.539 6.569 39.812 o
5 10 9 402.339 145.904 9.090 42.245 o
5 11 1 142.009 126.690 5.490 131.075 o
5 11 2 4236.950 4129.740 43.392 0.496 o
5 11 4 886.381 917.556 13.849 8.275 o
5 11 5 931.037 972.374 19.962 7.504 o
5 11 6 303.953 299.147 6.055 45.725 o
5 11 7 44.807 69.904 5.775 379.650 o
5 11 8 679.229 855.355 17.218 11.350 o
5 12 1 1011.990 992.347 18.572 6.772 o
5 12 2 55.729 39.034 4.812 413.599 o
5 12 4 437.722 451.497 9.268 25.883 o
5 12 5 1199.830 1285.720 18.541 4.797 o
5 12 6 0.675 13.582 4.705 2945.870 o
5 12 7 29.865 42.135 5.917 588.524 o
5 12 8 810.843 969.426 18.964 8.733 o
5 13 1 1797.760 1565.550 30.550 2.612 o
5 13 2 1701.850 1599.130 21.841 2.784 o
5 13 3 1469.060 1495.440 31.797 3.415 o
5 13 4 835.661 878.814 12.086 9.074 o
5 13 5 523.052 568.082 7.649 19.203 o
5 13 6 506.934 594.417 12.370 19.098 o
5 13 7 31.224 44.809 6.131 555.478 o
5 13 8 218.944 255.662 9.411 64.999 o
5 14 1 714.700 637.265 13.332 12.800 o
5 14 2 1678.970 1612.900 22.781 2.814 o
5 14 3 89.422 93.303 4.558 216.248 o
5 14 4 213.270 222.688 7.593 71.878 o
5 14 5 917.464 949.285 20.034 7.731 o
5 14 6 69.358 88.690 6.702 255.284 o
5 15 1 42.627 36.895 5.917 494.331 o
5 15 2 733.442 653.770 12.476 12.297 o
5 15 3 188.313 209.249 7.343 82.389 o
5 15 4 105.455 147.366 7.415 151.152 o
5 15 5 281.020 289.527 9.340 49.230 o
5 15 6 89.734 129.898 8.092 177.011 o
5 16 1 712.280 648.066 13.439 12.738 o
5 16 2 949.714 883.481 17.503 7.772 o
5 16 3 195.355 214.275 8.627 78.228 o
5 16 4 136.869 143.195 8.021 125.251 o
5 16 5 300.424 335.084 10.409 42.890 o
5 17 1 665.441 631.098 12.762 13.937 o
5 17 2 549.175 488.616 11.692 19.536 o
5 17 3 583.441 567.967 12.584 16.955 o
5 18 1 500.184 440.885 11.514 22.669 o
6 0 0 38481.200 30831.600 342.463 0.007 o
6 0 1 21903.000 19050.400 274.804 0.021 o
6 0 2 570.967 566.506 10.623 17.454 o
6 0 3 7289.810 6899.950 54.005 0.177 o
6 0 4 12872.100 12054.500 78.067 0.059 o
6 0 5 1500.030 1511.370 22.101 3.348 o
6 0 7 127.501 158.666 3.867 131.528 o
6 0 8 51.750 53.212 4.527 398.954 o
6 0 9 1200.060 844.827 552.371 0.486 o
6 1 0 1603.260 1531.970 21.460 3.069 o
6 1 1 1061.230 956.201 17.574 6.550 o
6 1 2 3174.600 3168.360 33.152 0.846 o
6 1 3 15380.500 14677.300 287.994 0.040 o
6 1 4 4765.360 4321.160 46.733 0.414 o
6 1 5 676.414 695.442 15.542 12.920 o
6 1 6 141.078 149.362 5.204 123.590 o
6 1 7 2931.880 3175.650 40.638 0.929 o
6 1 8 43.345 54.344 3.689 454.495 o
6 1 9 1084.540 724.718 424.665 0.798 o
6 2 0 1891.760 1772.990 23.955 2.300 o
6 2 1 2956.870 2830.250 30.265 0.993 o
6 2 2 2114.900 1884.170 26.450 1.929 o
6 2 3 1568.220 1558.350 26.450 3.106 o
6 2 4 900.279 975.771 16.505 7.816 o
6 2 5 64.276 68.550 3.886 314.619 o
6 2 6 3592.090 3822.270 54.005 0.639 o
6 2 7 1119.660 1183.130 16.800 5.466 o
6 2 9 25.597 41.351 5.882 644.757 o
6 3 0 9999.830 9133.820 56.323 0.098 o
6 3 1 6542.930 6800.740 48.587 0.206 o
6 3 2 176.561 163.585 3.386 99.328 o
6 3 3 8309.850 8436.950 61.598 0.131 o
6 3 4 2058.310 1901.850 32.795 1.976 o
6 3 5 80.885 68.371 3.850 264.426 o
6 3 6 4349.920 4495.150 58.568 0.452 o
6 3 7 3513.260 4115.520 57.339 0.623 o
6 3 8 237.880 260.190 8.003 60.603 o
6 3 9 7.616 39.782 5.525 1041.810 o
6 4 0 15500.300 14434.700 270.955 0.040 o
6 4 1 3759.750 3427.300 36.859 0.649 o
6 4 2 65.978 121.022 3.137 239.014 o
6 4 3 462.935 489.080 9.447 23.461 o
6 4 4 4235.460 4011.700 48.908 0.504 o
6 4 5 1539.880 1597.070 23.563 3.136 o
6 4 6 2849.130 3022.530 50.263 0.988 o
6 4 7 1694.480 1791.530 26.236 2.605 o
6 4 8 506.306 620.624 8.403 18.825 o
6 5 0 9759.960 8242.140 59.032 0.107 o
6 5 2 64.881 44.951 2.602 366.138 o
6 5 3 2516.370 2494.910 36.538 1.309 o
6 5 4 2706.650 2957.010 43.097 1.071 o
6 5 5 1603.930 1885.060 37.929 2.653 o
6 5 6 183.710 241.882 6.773 78.588 o
6 5 7 1581.500 1815.330 28.571 2.792 o
6 5 8 163.438 178.958 5.436 100.951 o
6 5 9 646.839 185.294 7.735 22.007 o
6 6 0 7569.570 7061.180 58.034 0.166 o
6 6 1 1065.110 898.666 15.827 6.751 o
6 6 2 1379.120 1362.790 19.499 3.940 o
6 6 3 1561.380 1656.880 31.441 2.992 o
6 6 4 4653.420 4944.480 57.142 0.391 o
6 6 5 556.937 586.005 11.799 17.542 o
6 6 6 1167.910 1297.220 17.594 4.923 o
6 6 7 32.041 67.405 7.254 437.768 o
6 6 8 142.131 149.845 4.638 123.194 o
6 6 9 592.744 191.140 8.163 24.550 o
6 7 0 116.388 94.715 3.351 175.779 o
6 7 1 3251.060 3233.880 42.741 0.808 o
6 7 2 3409.650 3383.460 44.916 0.739 o
6 7 3 6986.960 7088.520 66.696 0.184 o
6 7 4 1553.440 1504.280 24.418 3.213 o
6 7 5 1324.440 1375.240 19.962 4.106 o
6 7 6 327.640 373.383 10.801 37.434 o
6 7 7 544.999 562.724 14.223 18.203 o
6 7 8 179.444 183.416 15.578 82.262 o
6 7 9 66.777 42.278 6.345 338.036 o
6 8 1 1606.780 1585.730 22.636 2.997 o
6 8 2 1067.150 1191.540 20.355 5.716 o
6 8 3 2001.560 1960.780 37.786 2.001 o
6 8 4 564.838 590.924 11.371 17.229 o
6 8 5 107.894 114.954 3.689 173.253 o
6 8 6 2558.970 2913.060 38.766 1.159 o
6 8 7 207.966 225.739 5.953 73.741 o
6 8 8 99.341 148.600 8.841 153.309 o
6 9 0 6339.100 5911.980 64.058 0.234 o
6 9 1 1116.810 1085.960 20.069 5.737 o
6 9 3 1264.130 1535.180 25.488 4.012 o
6 9 5 61.293 79.949 4.260 303.479 o
6 9 6 1686.730 1781.290 38.142 2.596 o
6 9 7 1352.270 1621.540 23.139 3.603 o
6 9 8 148.848 185.865 7.486 105.072 o
6 9 9 209.256 53.792 7.593 108.081 o
6 10 0 7545.890 6660.720 71.294 0.173 o
6 10 1 880.818 879.274 16.255 8.504 o
6 10 3 5.966 45.655 7.040 896.377 o
6 10 4 2037.170 2170.310 22.761 1.860 o
6 10 5 1496.690 1584.200 21.834 3.263 o
6 10 6 569.753 731.368 10.644 15.108 o
6 10 7 1234.180 1410.160 47.054 4.175 o
6 10 8 754.668 875.674 17.431 10.046 o
6 11 0 962.886 828.228 16.362 7.925 o
6 11 1 1211.710 1211.930 24.062 4.878 o
6 11 2 42.828 34.129 3.226 545.797 o
6 11 3 1748.330 1753.390 54.861 2.454 o
6 11 4 280.647 318.794 5.436 47.829 o
6 11 5 125.359 136.851 4.506 141.939 o
6 11 6 212.788 249.584 5.621 68.990 o
6 11 7 1079.050 1231.830 25.666 5.486 o
6 11 8 51.880 61.349 7.165 351.957 o
6 12 0 60.126 52.330 4.848 357.415 o
6 12 2 673.111 617.173 8.557 14.029 o
6 12 3 2463.180 2542.460 142.019 1.150 o
6 12 4 191.950 192.963 5.935 84.890 o
6 12 5 1012.880 1133.080 16.191 6.280 o
6 12 6 890.993 1075.940 19.998 7.400 o
6 12 7 79.568 108.403 7.201 211.571 o
6 13 0 996.450 886.511 16.326 7.352 o
6 13 1 1191.270 1100.070 21.567 5.272 o
6 13 2 2075.300 1988.340 24.336 1.917 o
6 13 3 3542.700 3583.880 62.008 0.674 o
6 13 4 648.630 666.291 9.276 14.011 o
6 13 5 483.105 500.380 9.981 22.174 o
6 13 7 373.918 441.740 10.659 30.327 o
6 14 0 1196.180 1121.750 22.458 5.184 o
6 14 1 10.702 19.784 5.169 1358.750 o
6 14 2 303.861 305.283 6.009 45.308 o
6 14 3 791.501 813.084 37.733 9.324 o
6 14 4 1615.590 1635.460 34.507 2.888 o
6 14 6 230.929 294.375 9.411 57.891 o
6 15 0 2524.630 2328.330 40.210 1.355 o
6 15 3 562.549 560.232 11.550 17.792 o
6 15 4 133.089 123.518 7.450 136.780 o
6 15 5 347.786 381.211 10.302 35.133 o
6 15 6 139.511 151.822 8.769 119.271 o
6 16 0 2626.310 2465.580 43.383 1.244 o
6 16 3 167.475 165.653 8.092 100.024 o
6 16 4 540.955 525.226 12.120 19.133 o
6 16 5 329.279 347.489 10.587 38.684 o
6 17 0 351.992 317.474 10.872 37.799 o
6 17 1 1188.130 1048.810 22.387 5.419 o
6 17 2 75.485 75.430 7.415 252.471 o
6 17 3 662.465 631.633 13.261 13.983 o
7 0 1 553.845 548.290 10.480 18.338 o
7 0 2 19857.400 18690.400 311.093 0.024 o
7 0 3 5691.940 6021.850 52.045 0.266 o
7 0 4 6095.600 6451.790 58.747 0.233 o
7 0 5 56.561 81.204 4.028 318.903 o
7 0 6 3612.990 3946.360 54.897 0.621 o
7 0 7 439.086 396.718 8.912 27.523 o
7 0 8 1444.560 1444.600 20.469 3.601 o
7 0 9 112.516 138.632 7.165 149.024 o
7 1 1 13610.100 12204.400 242.401 0.053 o
7 1 2 19.914 41.886 2.353 830.421 o
7 1 3 563.650 576.202 12.690 17.442 o
7 1 4 106.660 102.165 3.707 183.327 o
7 1 5 4047.170 4355.950 53.649 0.506 o
7 1 6 226.788 219.373 6.310 69.052 o
7 1 7 248.015 280.629 4.798 57.133 o
7 1 8 355.989 394.352 6.251 34.260 o
7 1 9 129.529 130.890 10.177 131.327 o
7 2 1 1156.470 1162.240 21.460 5.292 o
7 2 2 8172.160 7682.050 57.000 0.143 o
7 2 3 2231.820 2477.700 34.400 1.521 o
7 2 4 3985.120 4009.140 47.589 0.545 o
7 2 6 716.149 774.757 15.257 11.458 o
7 2 7 283.549 266.523 6.969 51.325 o
7 2 8 3989.940 4464.810 50.389 0.507 o
7 2 9 11.124 30.443 5.704 1065.740 o
7 3 1 14436.700 13383.000 267.925 0.046 o
7 3 2 2108.710 2187.380 31.370 1.767 o
7 3 3 4566.100 4374.730 47.019 0.434 o
7 3 4 180.182 252.097 5.169 78.785 o
7 3 5 3444.940 3470.260 49.086 0.717 o
7 3 6 408.654 478.778 9.767 26.777 o
7 3 7 846.205 820.574 11.434 9.308 o
7 3 8 672.954 791.956 22.868 11.810 o
7 3 9 1165.030 877.018 381.978 0.938 o
7 4 1 130.074 93.324 3.137 160.453 o
7 4 2 8858.070 8451.880 63.523 0.121 o
7 4 3 21.101 64.878 2.959 617.768 o
7 4 4 864.942 855.355 16.647 8.805 o
7 4 5 168.191 227.572 5.811 87.505 o
7 4 6 640.641 740.960 10.952 13.321 o
7 4 7 307.172 330.271 6.114 43.140 o
7 4 8 2042.050 2450.510 72.916 1.628 o
7 5 1 5765.350 5837.230 52.794 0.268 o
7 5 2 3832.990 3746.020 44.773 0.598 o
7 5 3 136.899 101.737 3.672 148.458 o
7 5 4 600.707 586.005 12.298 16.186 o
7 5 5 5423.860 5431.640 64.379 0.302 o
7 5 6 172.083 231.362 4.634 85.770 o
7 5 7 783.164 818.603 11.103 10.160 o
7 5 8 222.323 256.686 8.145 64.613 o
7 5 9 681.993 421.065 10.017 16.304 o
7 6 1 38.642 43.062 2.923 546.535 o
7 6 2 4036.330 4277.200 49.157 0.514 o
7 6 3 439.672 428.622 8.841 26.486 o
7 6 4 1434.500 1483.850 23.491 3.562 o
7 6 6 1672.260 1748.280 20.430 2.698 o
7 6 7 62.930 79.290 3.634 301.951 o
7 6 8 213.224 277.430 7.949 64.380 o
7 7 1 5509.260 5290.330 56.144 0.302 o
7 7 2 1259.600 1147.770 19.962 4.831 o
7 7 3 505.132 532.676 10.302 20.485 o
7 7 4 214.773 224.221 6.096 71.867 o
7 7 5 5461.010 5786.800 122.092 0.282 o
7 7 6 246.773 265.014 4.838 59.025 o
7 7 7 2.240 19.535 4.385 2237.390 o
7 7 8 98.930 125.483 9.357 164.599 o
7 7 9 306.252 180.339 8.199 54.684 o
7 8 1 800.451 742.852 16.612 10.355 o
7 8 2 2820.670 2558.220 42.135 1.114 o
7 8 3 1690.470 1741.470 26.272 2.658 o
7 8 4 463.358 530.826 7.284 22.531 o
7 8 6 604.897 684.609 16.505 14.595 o
7 8 7 139.208 164.925 7.575 116.867 o
7 8 8 1042.410 1208.410 24.703 5.773 o
7 9 1 2322.990 1916.960 27.591 1.693 o
7 9 2 159.411 137.420 5.490 115.014 o
7 9 3 200.715 226.569 4.177 76.535 o
7 9 4 292.134 340.486 9.750 43.777 o
7 9 5 1214.090 1472.920 19.850 4.337 o
7 9 6 24.353 20.426 5.525 855.499 o
7 9 7 497.222 588.732 8.368 19.768 o
7 9 9 1089.040 324.033 12.084 9.367 o
7 10 1 318.080 284.358 7.201 44.587 o
7 10 2 6857.680 6579.090 71.687 0.197 o
7 10 3 767.976 762.640 10.620 10.808 o
7 10 4 12.741 18.287 3.814 1433.470 o
7 10 5 36.127 36.810 3.395 599.731 o
7 10 6 505.393 617.569 10.338 18.834 o
7 10 7 542.356 614.380 11.585 17.565 o
7 10 8 1203.780 1393.700 28.054 4.489 o
7 11 1 1433.940 1366.540 25.523 3.732 o
7 11 2 97.107 103.936 5.917 191.140 o
7 11 3 112.788 100.064 6.613 170.893 o
7 11 5 1164.570 1235.450 37.964 4.914 o
7 11 6 46.913 56.501 6.417 395.777 o
7 11 7 179.880 222.082 7.878 82.784 o
7 11 8 109.323 141.270 7.985 149.124 o
7 12 1 494.404 514.104 10.124 21.345 o
7 12 2 1834.550 1839.490 22.799 2.338 o
7 12 3 127.516 113.075 6.826 147.536 o
7 12 4 978.296 1063.210 29.480 6.613 o
7 12 5 112.669 113.132 5.418 165.764 o
7 12 6 500.343 594.417 13.368 19.284 o
7 12 7 192.688 248.568 8.662 73.588 o
7 12 8 624.107 749.518 15.008 13.467 o
7 13 1 1574.540 1446.530 30.122 3.213 o
7 13 2 752.076 723.360 10.044 11.392 o
7 13 3 142.889 136.087 16.808 105.821 o
7 13 4 96.624 111.506 12.209 164.664 o
7 13 5 1674.350 1798.760 36.182 2.609 o
7 14 1 33.139 38.535 5.561 581.312 o
7 14 2 2021.110 1841.830 35.326 2.054 o
7 14 4 418.636 394.829 9.268 28.934 o
7 14 6 560.101 617.909 13.653 16.855 o
7 15 1 1010.730 985.966 19.784 6.792 o
7 15 2 548.272 521.483 10.659 19.007 o
7 15 3 81.355 76.321 6.024 244.981 o
7 15 4 357.043 400.497 10.159 33.435 o
7 15 5 899.890 869.650 18.572 8.318 o
7 15 6 64.548 67.872 7.522 291.280 o
7 16 2 1199.780 1119.040 22.422 5.173 o
7 16 4 160.348 152.606 8.270 107.030 o
7 17 1 1615.860 1535.180 31.049 3.008 o
7 17 2 119.603 124.409 7.700 147.962 o
7 17 3 327.193 331.769 10.730 39.769 o
8 0 0 241.771 222.403 4.242 65.300 o
8 0 1 5502.370 5199.110 45.415 0.306 o
8 0 2 9279.650 8613.300 62.240 0.112 o
8 0 3 7366.090 7229.510 60.458 0.170 o
8 0 4 9944.080 9455.030 73.112 0.096 o
8 0 5 2092.970 2094.350 38.107 1.821 o
8 0 6 547.729 535.029 11.264 18.752 o
8 0 7 143.357 174.971 4.563 114.059 o
8 0 8 292.308 347.145 5.989 44.013 o
8 0 9 27.318 49.432 5.597 584.468 o
8 1 0 383.948 432.829 8.021 30.188 o
8 1 1 94.335 108.011 2.959 198.442 o
8 1 2 88.801 136.244 3.315 185.055 o
8 1 3 12968.300 12732.900 80.242 0.056 o
8 1 4 290.043 270.491 5.668 50.154 o
8 1 5 330.226 337.330 7.094 39.736 o
8 1 6 53.105 60.707 4.420 373.791 o
8 1 7 1924.890 2274.850 38.766 1.905 o
8 1 8 65.616 82.632 4.223 285.781 o
8 1 9 808.669 605.975 344.370 1.217 o
8 2 0 30445.100 26789.000 382.423 0.011 o
8 2 1 45.128 53.364 2.674 453.865 o
8 2 2 109.690 155.351 3.529 148.991 o
8 2 4 2087.510 2070.250 35.112 1.845 o
8 2 5 1350.370 1548.730 23.991 3.715 o
8 2 6 3106.550 3332.910 37.329 0.840 o
8 2 7 1131.440 1346.720 18.980 4.971 o
8 2 8 80.989 97.597 4.516 228.490 o
8 2 9 371.414 325.243 174.547 4.623 o
8 3 0 19742.900 16899.500 314.302 0.026 o
8 3 1 9771.800 9209.670 64.343 0.100 o
8 3 2 1171.860 1310.040 25.737 4.823 o
8 3 3 720.536 678.402 14.294 12.262 o
8 3 4 1518.690 1505.850 22.066 3.307 o
8 3 5 3287.660 3634.950 51.439 0.736 o
8 3 6 164.742 209.486 5.294 93.113 o
8 3 7 4553.170 5001.820 49.782 0.399 o
8 3 8 497.232 594.666 8.406 19.651 o
8 4 0 18776.200 16899.500 327.491 0.028 o
8 4 1 2136.460 2107.360 31.726 1.779 o
8 4 3 264.802 275.517 5.383 54.227 o
8 4 4 500.489 618.907 12.120 18.899 o
8 4 5 42.367 30.870 4.064 554.709 o
8 4 6 4545.740 4887.220 46.689 0.407 o
8 4 7 632.207 722.821 10.659 13.710 o
8 4 8 329.634 356.725 6.225 38.817 o
8 5 0 84.914 95.285 3.386 225.789 o
8 5 1 472.863 549.716 10.480 21.489 o
8 5 2 1836.840 1967.080 33.330 2.221 o
8 5 3 4967.090 5029.110 56.180 0.356 o
8 5 5 569.651 622.971 12.156 16.559 o
8 5 6 1285.280 1389.990 20.462 4.221 o
8 5 7 1395.740 1600.740 25.595 3.498 o
8 5 8 85.058 97.024 4.355 221.489 o
8 5 9 213.564 98.707 6.666 95.201 o
8 6 0 6.193 19.606 2.780 2051.060 o
8 6 2 5209.380 5433.140 58.390 0.319 o
8 6 3 3351.320 3547.290 49.621 0.731 o
8 6 4 7014.450 7212.220 74.182 0.181 o
8 6 5 1199.930 1302.360 17.631 4.764 o
8 6 6 407.031 464.253 6.503 27.586 o
8 6 7 43.191 63.037 3.567 428.259 o
8 7 0 2858.380 2550.020 39.996 1.098 o
8 7 1 368.932 310.986 6.096 37.071 o
8 7 2 1323.360 1299.770 21.959 4.240 o
8 7 3 5563.380 5660.100 64.201 0.285 o
8 7 4 5129.350 5300.670 65.092 0.330 o
8 7 5 787.008 844.174 15.934 9.850 o
8 7 6 89.383 76.623 4.064 234.105 o
8 7 7 342.792 421.751 8.965 33.917 o
8 7 9 625.779 239.371 9.447 21.649 o
8 8 0 4374.090 4457.110 55.610 0.452 o
8 8 1 153.152 148.613 5.204 115.687 o
8 8 2 430.849 477.031 10.195 25.466 o
8 8 3 249.063 240.619 6.310 60.844 o
8 8 4 1972.700 1943.290 20.896 2.073 o
8 8 5 125.846 147.842 4.180 137.048 o
8 8 6 1158.170 1302.340 19.699 4.945 o
8 8 7 166.055 196.066 5.106 95.693 o
8 8 8 115.303 143.943 6.595 144.924 o
8 8 9 339.385 78.994 7.949 58.262 o
8 9 0 837.293 859.490 15.471 9.122 o
8 9 1 4961.620 4808.280 61.990 0.366 o
8 9 2 58.589 76.499 4.812 315.742 o
8 9 3 272.770 253.055 4.552 55.001 o
8 9 5 312.166 377.555 5.668 39.678 o
8 9 6 972.027 1044.710 15.097 6.913 o
8 9 7 1739.500 1965.340 26.113 2.382 o
8 9 8 67.808 99.919 6.702 245.734 o
8 9 9 15.799 15.043 6.702 1078.530 o
8 10 0 4330.680 4184.700 60.458 0.476 o
8 10 1 6579.750 6156.600 73.326 0.217 o
8 10 2 112.030 113.884 3.878 168.555 o
8 10 3 286.758 289.794 4.969 49.225 o
8 10 4 23.382 37.539 3.173 786.251 o
8 10 5 167.453 162.092 11.158 97.337 o
8 10 6 2564.480 3069.440 67.552 1.093 o
8 10 7 520.395 658.440 13.546 17.469 o
8 10 8 315.373 391.585 10.872 37.753 o
8 11 0 676.498 653.235 13.510 13.423 o
8 11 1 1485.790 1371.060 26.343 3.566 o
8 11 3 976.650 977.837 42.866 6.670 o
8 11 4 23.553 34.114 4.385 780.318 o
8 11 5 97.138 102.741 9.946 178.417 o
8 11 6 447.604 557.344 12.476 22.329 o
8 11 7 1088.410 1370.280 27.092 5.064 o
8 12 0 312.330 289.527 7.593 44.953 o
8 12 2 1042.540 992.025 14.481 6.582 o
8 12 3 394.725 415.491 6.417 30.161 o
8 12 4 2226.900 2376.660 28.016 1.573 o
8 12 5 176.400 174.692 5.349 95.709 o
8 12 6 181.214 218.767 7.807 82.951 o
8 12 7 123.117 142.482 7.771 136.623 o
8 13 0 1013.620 871.468 16.790 7.264 o
8 13 1 57.178 46.591 5.953 374.339 o
8 13 2 117.237 115.918 7.343 155.297 o
8 13 3 2689.100 2750.860 30.146 1.138 o
8 13 4 1365.420 1423.430 26.842 3.853 o
8 13 5 169.954 189.750 7.557 93.630 o
8 13 6 69.685 78.994 6.880 265.626 o
8 13 7 238.426 300.684 9.518 55.713 o
8 14 0 1361.900 1297.590 24.882 4.088 o
8 14 1 140.263 122.377 6.951 132.203 o
8 14 2 513.995 484.588 9.839 21.150 o
8 14 3 604.222 611.849 12.049 15.735 o
8 14 4 930.769 944.937 18.109 7.655 o
8 14 5 151.040 165.902 8.128 108.700 o
8 14 6 399.339 409.480 11.086 29.590 o
8 15 1 1414.230 1333.710 26.700 3.841 o
8 15 2 41.427 37.893 5.632 505.091 o
8 15 3 520.356 506.297 11.443 20.337 o
8 16 0 2429.740 2306.800 43.917 1.425 o
8 16 1 419.974 405.380 11.051 28.295 o
8 16 4 56.802 60.850 6.809 336.470 o
8 17 0 1499.770 1390.670 26.521 3.497 o
8 17 1 311.536 299.294 10.195 43.830 o
9 0 1 5849.020 5086.930 47.803 0.286 o
9 0 2 383.178 412.367 8.662 30.967 o
9 0 3 948.779 995.556 17.325 7.282 o
9 0 4 3658.910 3466.690 47.839 0.665 o
9 0 5 3512.660 3695.230 51.867 0.672 o
9 0 6 46.962 65.721 8.038 353.359 o
9 0 7 523.342 540.702 7.989 19.701 o
9 0 8 1158.460 1269.220 16.384 5.042 o
9 1 1 8857.260 8109.890 60.386 0.124 o
9 1 2 1295.440 1272.110 18.109 4.420 o
9 1 3 1083.180 1105.490 18.251 5.896 o
9 1 4 2746.660 2972.480 44.309 1.048 o
9 1 5 2394.490 2313.650 42.028 1.451 o
9 1 6 1495.730 1636.780 25.078 3.190 o
9 1 7 204.609 210.904 9.161 75.421 o
9 1 8 1166.980 1404.000 20.996 4.667 o
9 1 9 118.202 81.383 6.417 176.293 o
9 2 1 1295.090 1414.270 25.987 4.113 o
9 2 2 7809.760 7483.920 61.527 0.154 o
9 2 3 44.752 43.204 2.923 492.318 o
9 2 4 185.426 196.238 5.133 87.222 o
9 2 5 1200.060 1211.260 21.923 4.949 o
9 2 6 917.934 1033.160 18.929 7.366 o
9 2 7 1053.880 1108.840 15.757 6.091 o
9 2 8 388.946 449.521 15.097 28.373 o
9 2 9 667.966 374.118 9.839 17.458 o
9 3 1 410.719 428.622 9.268 28.315 o
9 3 2 6559.060 6185.330 57.535 0.218 o
9 3 5 1083.580 1308.570 22.779 5.280 o
9 3 6 572.266 638.466 14.651 16.147 o
9 3 7 789.236 824.210 15.756 9.958 o
9 3 8 1743.760 1957.330 25.104 2.384 o
9 3 9 412.026 188.645 7.807 38.793 o
9 4 1 5509.770 5285.910 53.186 0.302 o
9 4 2 1649.010 1628.900 31.156 2.836 o
9 4 3 1168.250 1124.460 19.071 5.347 o
9 4 4 1082.330 1035.690 19.606 6.112 o
9 4 5 1924.260 2176.010 42.634 1.955 o
9 4 6 265.130 298.913 11.443 50.380 o
9 4 7 403.459 392.683 6.080 30.386 o
9 4 8 886.164 967.945 23.652 7.878 o
9 4 9 808.072 403.740 10.195 13.364 o
9 5 1 4428.300 4326.500 49.443 0.454 o
9 5 2 39.984 41.992 3.422 533.205 o
9 5 3 1878.000 1690.960 24.240 2.384 o
9 5 4 2439.260 2607.810 44.630 1.315 o
9 5 5 1687.570 1669.020 26.967 2.731 o
9 5 6 462.908 483.869 6.469 23.760 o
9 5 7 67.620 109.106 11.015 212.325 o
9 5 8 673.181 853.043 29.712 11.011 o
9 6 1 3667.510 3536.420 47.126 0.655 o
9 6 2 1424.760 1432.660 22.315 3.671 o
9 6 4 1400.420 1470.590 24.917 3.677 o
9 6 5 6182.810 6581.960 54.183 0.226 o
9 6 6 132.588 151.319 4.263 130.076 o
9 6 7 34.093 52.901 5.311 509.274 o
9 6 8 388.163 411.974 13.421 30.000 o
9 6 9 44.367 60.386 7.272 387.756 o
9 7 1 230.745 179.805 5.169 74.094 o
9 7 2 3447.610 3593.420 51.154 0.700 o
9 7 3 189.580 195.382 6.238 85.172 o
9 7 4 876.049 930.643 12.486 8.329 o
9 7 5 730.283 795.316 16.041 11.037 o
9 7 6 2281.890 2456.220 25.990 1.497 o
9 7 7 247.664 294.422 5.655 55.647 o
9 7 8 10.382 29.088 4.705 1201.070 o
9 7 9 185.012 81.917 7.343 114.426 o
9 8 1 1357.130 1229.690 22.814 4.241 o
9 8 2 3443.570 3496.640 52.865 0.713 o
9 8 3 119.694 126.638 3.506 153.378 o
9 8 5 2033.240 2276.510 52.829 1.763 o
9 8 6 982.145 1078.290 15.099 6.705 o
9 8 7 607.617 733.061 21.994 13.710 o
9 8 8 102.151 116.602 6.595 173.870 o
9 8 9 552.764 205.150 10.195 26.292 o
9 9 1 452.532 497.635 9.518 23.771 o
9 9 2 2633.330 2466.210 33.170 1.247 o
9 9 3 372.119 429.491 6.387 31.370 o
9 9 4 122.126 145.409 4.050 141.485 o
9 9 5 706.501 795.828 11.136 11.531 o
9 9 6 19.582 55.289 6.345 618.918 o
9 9 7 8.680 21.852 5.490 1371.930 o
9 9 8 1630.770 1860.430 39.426 2.621 o
9 9 9 240.715 71.615 8.092 88.201 o
9 10 1 2793.730 2704.130 51.760 1.084 o
9 10 2 22.642 39.580 4.224 752.620 o
9 10 3 1010.600 979.297 51.154 6.233 o
9 10 4 289.242 303.667 5.242 47.700 o
9 10 5 792.210 841.462 19.749 9.718 o
9 10 7 211.065 234.986 8.092 70.494 o
9 10 8 592.527 704.033 14.009 14.762 o
9 11 1 1354.260 1247.580 26.557 4.198 o
9 11 2 1910.240 1846.040 22.528 2.221 o
9 11 3 284.949 266.927 5.247 51.393 o
9 11 4 538.906 571.061 8.557 18.539 o
9 11 5 613.901 665.879 20.462 14.413 o
9 11 6 232.562 271.489 8.377 60.390 o
9 11 8 769.976 928.147 19.820 9.445 o
9 12 1 315.780 329.915 8.841 41.614 o
9 12 2 2076.850 1982.250 49.728 1.877 o
9 12 3 229.416 286.131 6.720 60.029 o
9 12 4 24.992 24.046 3.908 871.102 o
9 12 5 1297.040 1315.200 25.773 4.290 o
9 12 6 197.898 221.191 8.448 76.368 o
9 12 7 119.918 154.352 8.092 133.804 o
9 13 1 167.269 136.244 7.129 109.015 o
9 13 2 1747.500 1752.260 93.877 2.257 o
9 13 3 43.572 53.724 4.337 448.481 o
9 13 4 413.753 427.339 9.660 28.117 o
9 13 5 429.207 431.545 10.552 26.896 o
9 13 6 873.353 994.272 19.855 7.939 o
9 13 7 251.455 265.180 9.910 56.493 o
9 14 1 933.966 921.944 18.501 7.726 o
9 14 2 369.809 328.810 8.484 35.801 o
9 14 3 124.842 120.381 6.702 146.834 o
9 14 4 86.326 84.341 7.094 221.625 o
9 14 5 861.344 885.299 18.144 8.654 o
9 14 6 61.778 68.050 7.878 296.617 o
9 15 1 796.199 753.404 13.938 10.395 o
9 15 2 117.506 120.808 7.129 152.974 o
9 15 3 523.723 529.397 11.692 19.730 o
9 15 4 245.782 234.060 9.019 61.367 o
9 15 5 398.218 435.359 11.015 28.762 o
9 16 1 778.573 726.882 14.259 10.855 o
9 16 2 244.752 229.426 8.912 62.181 o
9 16 3 158.467 160.484 8.484 105.645 o
9 17 1 150.412 146.617 8.627 114.164 o
10 0 0 2373.130 1883.310 30.870 1.659 o
10 0 1 250.092 202.833 4.349 65.648 o
10 0 2 1391.930 1522.460 29.338 3.606 o
10 0 3 5528.240 5776.880 60.208 0.284 o
10 0 4 3523.860 3096.710 46.341 0.747 o
10 0 5 933.980 985.966 20.426 7.412 o
10 0 6 4029.740 4451.510 96.925 0.491 o
10 0 7 1145.860 1389.040 49.550 4.523 o
10 0 8 129.893 134.318 4.650 138.890 o
10 0 9 735.852 282.326 8.876 16.802 o
10 1 0 6130.480 5599.140 53.221 0.254 o
10 1 1 3609.850 3214.270 41.458 0.710 o
10 1 2 237.648 303.180 6.381 56.595 o
10 1 3 100.001 94.501 3.957 198.490 o
10 1 4 5065.220 4752.100 57.428 0.360 o
10 1 5 329.805 368.628 7.807 37.947 o
10 1 6 551.655 499.243 6.427 19.463 o
10 1 7 232.391 269.666 5.273 61.612 o
10 2 0 2483.580 2492.880 36.503 1.331 o
10 2 1 3472.650 3226.930 41.565 0.745 o
10 2 2 195.536 195.668 4.563 83.643 o
10 2 3 2096.610 2192.160 38.036 1.767 o
10 2 4 3094.280 2986.920 46.627 0.901 o
10 2 5 231.059 263.504 6.595 62.264 o
10 2 6 41.156 39.833 3.222 534.715 o
10 2 7 2375.620 2818.990 38.904 1.293 o
10 2 8 20.662 34.315 4.741 821.749 o
10 2 9 156.533 59.745 6.274 146.277 o
10 3 0 19074.900 16873.100 250.707 0.028 o
10 3 1 4992.280 4167.620 48.516 0.397 o
10 3 2 95.287 99.919 3.672 202.274 o
10 3 3 3037.270 3114.820 45.343 0.899 o
10 3 4 466.543 588.464 11.336 20.872 o
10 3 5 96.482 125.378 7.005 174.435 o
10 3 6 2658.120 3021.650 53.613 1.072 o
10 3 7 86.640 100.681 4.147 215.616 o
10 3 8 284.475 337.621 6.172 45.742 o
10 3 9 521.262 168.291 7.629 29.848 o
10 4 0 2049.570 1952.680 35.006 1.953 o
10 4 1 4234.420 4203.090 50.049 0.490 o
10 4 2 1740.250 1680.120 23.313 2.629 o
10 4 3 2296.080 2286.380 39.818 1.541 o
10 4 4 424.313 478.778 9.340 25.864 o
10 4 5 123.444 185.387 4.090 124.305 o
10 4 6 47.698 38.195 3.126 487.013 o
10 4 7 2234.650 2536.980 41.939 1.488 o
10 4 8 83.784 100.890 9.304 201.627 o
10 4 9 125.225 32.118 5.775 203.730 o
10 5 0 4735.020 4020.720 50.227 0.435 o
10 5 1 2958.550 2707.300 42.278 1.014 o
10 5 2 1219.370 1197.140 20.390 4.901 o
10 5 3 1217.650 1324.790 22.921 4.608 o
10 5 4 3645.900 3891.680 55.752 0.619 o
10 5 5 513.539 609.128 8.154 18.780 o
10 5 6 969.557 1137.900 21.584 6.514 o
10 5 7 183.854 206.900 5.989 85.297 o
10 6 0 65.005 82.844 4.064 287.975 o
10 6 1 21.658 36.396 3.814 813.295 o
10 6 2 1081.280 953.670 19.463 6.398 o
10 6 3 7984.640 8131.840 78.780 0.141 o
10 6 4 847.883 845.418 11.895 9.130 o
10 6 5 1035.040 1161.220 17.632 6.029 o
10 6 6 543.995 609.134 8.859 17.704 o
10 6 7 483.804 525.221 7.574 21.699 o
10 6 8 162.862 145.155 6.844 109.281 o
10 6 9 887.604 263.504 10.552 13.156 o
10 7 0 2266.810 2011.500 39.176 1.688 o
10 7 1 51.325 51.296 4.064 410.680 o
10 7 2 2606.740 2690.400 46.377 1.189 o
10 7 3 289.214 286.261 4.812 49.136 o
10 7 4 5435.290 5653.240 50.766 0.295 o
10 7 5 1648.590 1891.930 35.790 2.573 o
10 7 6 568.129 620.386 8.403 16.776 o
10 7 7 584.522 638.663 13.599 15.847 o
10 8 0 996.011 852.967 16.006 7.506 o
10 8 1 2438.240 2318.530 44.024 1.415 o
10 8 3 3818.690 3896.280 147.722 0.547 o
10 8 4 773.977 825.323 11.459 10.238 o
10 8 6 115.310 99.333 4.581 172.383 o
10 8 7 678.719 783.811 15.934 12.016 o
10 8 8 75.383 57.748 6.809 279.461 o
10 8 9 349.467 84.698 8.235 55.557 o
10 9 0 7600.530 7527.910 81.097 0.158 o
10 9 1 213.360 198.234 6.595 76.089 o
10 9 2 10.274 34.221 4.741 1103.290 o
10 9 3 1378.330 1437.530 21.584 3.811 o
10 9 4 275.449 288.033 5.212 51.218 o
10 9 5 382.013 377.123 6.238 32.725 o
10 9 6 2774.850 3269.820 32.856 0.977 o
10 9 8 106.843 158.416 8.448 142.467 o
10 10 0 2459.280 2215.050 33.473 1.448 o
10 10 1 5255.580 4770.310 68.763 0.341 o
10 10 2 998.772 956.827 13.334 7.066 o
10 10 3 819.823 822.115 11.116 9.638 o
10 10 5 199.798 227.482 5.369 76.273 o
10 10 6 53.064 71.081 5.989 338.405 o
10 10 7 1444.130 1704.360 36.895 3.187 o
10 10 8 95.242 106.728 7.771 186.218 o
10 11 0 3813.810 3443.980 61.990 0.629 o
10 11 1 121.626 115.069 6.310 153.307 o
10 11 2 49.502 46.660 6.648 405.334 o
10 11 4 917.458 909.411 16.237 7.974 o
10 11 5 67.198 78.912 4.497 285.404 o
10 11 6 1333.230 1480.750 33.615 3.827 o
10 11 8 93.166 100.525 8.163 192.294 o
10 12 0 2843.200 2607.810 39.426 1.092 o
10 12 1 422.385 389.981 9.233 28.845 o
10 12 2 665.493 617.192 16.433 13.964 o
10 12 3 2174.800 2233.810 27.159 1.684 o
10 12 4 101.597 121.949 6.274 171.993 o
10 12 5 93.195 103.413 6.595 195.469 o
10 12 6 87.965 100.525 7.129 204.267 o
10 12 7 479.518 563.618 12.548 20.771 o
10 13 0 994.158 825.304 16.932 7.637 o
10 13 1 98.368 70.760 6.488 214.351 o
10 13 2 847.844 777.157 11.366 9.563 o
10 13 3 422.922 409.480 9.054 28.157 o
10 13 4 1697.610 1683.480 30.015 2.690 o
10 13 5 946.158 1114.940 22.387 6.762 o
10 13 6 275.764 332.874 10.373 46.431 o
10 14 0 66.316 58.497 5.739 314.236 o
10 14 1 413.428 419.425 9.553 28.417 o
10 14 3 1644.370 1551.940 29.623 2.932 o
10 14 5 29.845 35.540 6.773 601.466 o
10 15 0 1971.180 1884.170 31.762 2.098 o
10 15 1 144.750 138.632 7.664 121.825 o
10 15 2 43.502 33.758 6.488 489.154 o
10 15 3 751.953 727.952 13.688 11.286 o
10 15 4 331.270 335.084 10.409 39.185 o
10 16 0 355.821 334.335 10.765 36.556 o
10 16 1 609.120 577.663 12.690 16.050 o
10 16 2 352.853 307.065 9.981 38.432 o
10 16 3 231.468 226.645 9.482 65.459 o
11 0 5 2383.410 2107.360 29.837 1.553 o
11 0 6 2400.720 2268.910 33.865 1.471 o
11 0 7 819.241 860.096 19.677 9.260 o
11 0 8 214.396 140.307 6.488 86.090 o
11 0 9 885.962 392.012 10.445 11.939 o
11 1 5 319.295 321.823 6.559 42.061 o
11 1 6 531.455 559.768 10.587 18.925 o
11 1 7 24.638 13.510 4.099 1010.780 o
11 1 8 992.318 945.543 18.750 7.110 o
11 2 5 3282.270 3477.460 55.111 0.758 o
11 2 8 542.466 511.787 11.478 19.362 o
11 2 9 614.889 342.962 10.159 19.892 o
11 3 6 1048.750 1125.170 24.525 5.991 o
11 3 8 1529.900 1470.590 26.486 3.309 o
11 3 9 127.910 99.099 7.272 153.132 o
11 4 4 120.747 127.617 4.812 150.271 o
11 4 5 3049.060 3211.960 55.253 0.873 o
11 4 7 64.729 83.415 5.204 282.613 o
11 4 8 148.871 170.928 7.165 109.588 o
11 4 9 500.148 261.864 10.195 27.823 o
11 5 4 1846.010 1856.080 28.874 2.297 o
11 5 5 190.885 198.234 6.024 84.242 o
11 5 6 1146.280 1169.190 26.415 5.286 o
11 5 7 525.959 591.423 12.370 18.468 o
11 5 8 692.308 730.162 14.259 12.308 o
11 6 5 1897.910 2240.930 34.614 1.963 o
11 6 6 190.150 243.150 6.987 76.140 o
11 6 7 418.398 501.735 9.553 25.523 o
11 6 9 542.776 238.729 10.373 25.871 o
11 7 2 3306.140 3269.780 52.294 0.782 o
11 7 3 421.005 387.984 8.021 29.121 o
11 7 4 2208.700 2359.810 34.542 1.590 o
11 7 5 648.343 727.417 13.688 13.227 o
11 7 6 222.162 241.866 7.272 66.899 o
11 7 7 136.347 168.005 6.844 118.637 o
11 7 8 1315.280 1182.420 22.351 4.501 o
11 8 1 2669.420 2541.830 33.794 1.204 o
11 8 2 100.086 82.666 4.634 206.602 o
11 8 3 495.913 524.763 10.231 21.042 o
11 8 4 116.027 123.945 5.668 155.643 o
11 8 5 3059.630 3235.020 62.418 0.861 o
11 8 8 200.364 201.122 8.627 78.756 o
11 8 9 429.484 168.825 9.767 37.666 o
11 9 1 34.891 35.932 4.634 596.678 o
11 9 2 3256.450 3133.000 56.857 0.816 o
11 9 4 1062.770 1044.860 21.032 6.197 o
11 9 6 760.005 858.920 16.683 10.104 o
11 9 7 183.781 264.823 8.270 74.051 o
11 9 8 673.748 651.702 14.009 13.484 o
11 10 1 1057.780 1049.450 19.749 6.228 o
11 10 2 1680.310 1683.480 30.835 2.721 o
11 10 4 79.003 97.495 5.418 229.707 o
11 10 5 2380.710 2525.460 41.850 1.385 o
11 10 6 176.100 198.519 7.450 89.165 o
11 10 7 458.490 562.656 12.049 21.739 o
11 11 1 15.141 19.428 4.741 1201.030 o
11 11 2 3356.440 3115.960 61.242 0.786 o
11 11 3 68.300 82.096 5.704 271.808 o
11 11 4 588.050 641.365 14.402 15.678 o
11 11 5 80.681 100.525 6.310 220.179 o
11 11 6 172.390 199.945 8.341 89.716 o
11 12 1 2356.530 2260.210 38.642 1.504 o
11 12 2 83.194 93.538 5.882 223.645 o
11 12 3 286.389 275.517 8.092 49.826 o
11 12 4 350.343 350.519 9.126 36.563 o
11 12 5 1517.940 1583.310 29.088 3.188 o
11 12 6 40.333 46.591 6.666 462.034 o
11 12 7 115.699 154.852 8.341 136.589 o
11 13 1 198.745 202.833 7.236 79.877 o
11 13 2 655.991 659.509 13.582 13.803 o
11 13 3 83.928 63.416 5.989 254.237 o
11 13 4 661.733 674.695 13.724 13.504 o
11 13 5 246.264 246.643 9.589 59.624 o
11 14 1 633.411 552.104 10.516 15.807 o
11 14 2 117.985 115.960 6.773 155.704 o
11 14 3 78.199 92.540 7.236 228.836 o
11 14 5 989.749 1095.370 23.527 6.499 o
11 15 2 1292.150 1210.540 23.313 4.533 o
11 15 3 49.099 56.501 7.486 371.376 o
11 15 4 265.366 280.936 10.231 52.301 o
11 16 1 280.559 250.493 9.660 52.499 o
11 16 2 78.097 87.728 7.629 231.997 o
12 0 5 2633.430 2662.030 49.264 1.179 o
12 0 7 2051.680 2331.260 37.287 1.744 o
12 1 4 1045.130 1122.420 22.458 6.045 o
12 1 5 73.613 70.760 4.777 277.332 o
12 1 6 868.486 971.957 19.000 8.110 o
12 1 7 447.993 494.463 9.482 24.093 o
12 1 8 458.795 408.660 9.019 25.922 o
12 1 9 264.660 76.499 7.272 78.911 o
12 2 4 543.057 611.350 11.051 17.614 o
12 2 5 592.392 584.543 12.762 16.430 o
12 2 6 914.964 992.989 19.855 7.557 o
12 2 7 267.795 336.581 7.842 47.986 o
12 3 4 1855.000 1813.410 28.553 2.317 o
12 3 5 239.774 221.476 6.060 65.427 o
12 3 6 204.841 200.836 6.345 78.596 o
12 3 7 1091.300 1233.250 23.563 5.434 o
12 3 8 156.931 94.323 6.523 130.743 o
12 4 4 271.951 367.059 7.022 45.285 o
12 4 5 45.498 60.565 4.741 411.249 o
12 4 6 902.766 1029.170 20.854 7.490 o
12 4 7 234.478 252.739 7.415 62.447 o
12 4 8 221.317 228.178 7.985 68.641 o
12 4 9 619.144 219.979 9.625 22.390 o
12 5 3 667.340 698.686 15.043 13.089 o
12 5 4 2538.970 2827.000 51.867 1.184 o
12 5 5 108.629 119.240 5.561 166.649 o
12 5 6 58.979 83.949 5.204 299.475 o
12 5 7 633.794 713.230 13.582 13.699 o
12 5 8 160.166 136.458 6.880 113.452 o
12 6 2 104.651 104.232 4.777 182.792 o
12 6 3 661.900 688.490 13.332 13.363 o
12 6 4 1485.190 1516.930 28.482 3.357 o
12 6 5 644.053 658.440 13.047 14.105 o
12 6 6 194.823 194.812 6.809 82.971 o
12 6 7 1740.830 2122.330 38.392 2.236 o
12 7 0 1990.070 1839.470 28.767 2.107 o
12 7 1 671.774 668.920 12.619 13.382 o
12 7 3 2305.460 2188.350 33.259 1.581 o
12 7 4 40.583 44.274 4.598 502.408 o
12 7 5 332.079 370.588 7.807 37.602 o
12 7 6 2184.790 2457.520 40.281 1.562 o
12 7 7 128.737 168.005 7.094 123.538 o
12 7 8 41.891 47.981 7.593 431.031 o
12 8 0 569.398 477.459 9.340 19.099 o
12 8 1 3539.740 3457.100 40.602 0.697 o
12 8 2 319.502 295.088 6.987 43.702 o
12 8 3 3552.720 3556.990 60.600 0.676 o
12 8 4 276.252 296.834 7.343 49.918 o
12 8 5 125.860 125.550 6.381 144.030 o
12 8 6 577.112 715.974 15.221 14.951 o
12 8 7 396.194 451.615 9.946 28.456 o
12 8 8 25.264 33.651 6.381 684.962 o
12 9 0 1621.390 1505.850 28.375 3.037 o
12 9 1 913.216 802.134 15.542 8.581 o
12 9 2 1370.500 1195.750 21.780 4.259 o
12 9 3 490.199 478.350 9.340 22.395 o
12 9 4 2482.540 2527.490 38.820 1.318 o
12 9 5 155.566 155.101 7.094 110.377 o
12 9 6 211.084 245.681 7.949 69.063 o
12 9 7 423.581 483.697 10.730 25.648 o
12 10 0 2228.220 2108.320 34.507 1.685 o
12 10 1 100.274 97.887 5.418 192.215 o
12 10 3 2113.370 2183.610 36.075 1.758 o
12 10 4 298.590 344.067 8.306 42.996 o
12 10 5 50.475 44.809 5.989 413.730 o
12 10 6 511.614 563.119 11.086 19.580 o
12 10 7 52.938 51.011 6.523 377.889 o
12 11 0 2253.350 2186.460 37.038 1.623 o
12 11 1 361.928 357.399 8.448 35.188 o
12 11 2 127.821 110.970 6.417 148.995 o
12 11 3 449.841 457.710 9.553 24.987 o
12 11 4 1459.910 1523.240 33.294 3.395 o
12 11 6 370.788 396.825 10.124 32.422 o
12 11 7 311.704 322.215 10.195 42.322 o
12 12 1 2454.390 2322.450 40.139 1.406 o
12 12 2 387.865 312.056 8.627 34.856 o
12 12 3 423.541 459.421 9.589 26.471 o
12 12 4 487.565 523.337 10.694 21.409 o
12 12 6 160.086 191.711 8.734 96.642 o
12 13 0 1116.990 1094.010 23.527 5.682 o
12 13 3 1242.040 1211.930 22.636 4.749 o
12 13 5 196.359 229.105 9.518 74.921 o
12 14 0 489.050 402.101 10.195 24.315 o
12 14 1 510.988 454.217 10.837 21.899 o
12 14 2 206.352 190.035 8.413 78.745 o
12 14 3 331.241 322.572 10.231 39.935 o
12 14 4 652.716 638.263 13.332 14.129 o
12 15 0 1236.720 1058.050 19.820 5.158 o
12 15 1 110.662 111.611 7.522 164.356 o
12 15 3 192.796 182.264 9.054 84.530 o
13 0 4 2593.020 2770.040 50.263 1.171 o
13 0 5 260.614 193.137 6.203 63.728 o
13 0 6 114.861 151.322 5.739 143.299 o
13 0 7 596.053 704.033 14.544 14.655 o
13 0 8 792.237 459.885 10.445 13.100 o
13 0 9 435.794 186.684 8.876 36.246 o
13 1 4 64.778 60.244 4.563 324.294 o
13 1 5 2682.830 2792.530 53.685 1.115 o
13 1 6 152.168 169.075 6.345 109.034 o
13 1 7 70.856 106.942 5.882 235.053 o
13 1 8 171.652 119.026 6.880 111.766 o
13 1 9 355.035 242.829 9.482 42.019 o
13 2 3 656.155 683.179 13.261 13.547 o
13 2 4 1480.980 1507.450 26.807 3.388 o
13 2 5 761.295 725.243 14.758 11.132 o
13 2 6 866.851 909.040 19.000 8.451 o
13 2 7 164.048 182.264 6.844 98.749 o
13 2 8 727.291 470.828 10.587 14.429 o
13 2 9 37.322 24.062 6.488 590.520 o
13 3 3 399.165 413.187 8.270 29.766 o
13 3 4 1083.220 1207.010 24.703 5.541 o
13 3 5 2210.380 2190.240 34.221 1.664 o
13 3 6 47.891 62.311 4.812 392.683 o
13 3 7 87.942 124.872 6.131 188.657 o
13 3 8 260.467 104.660 6.844 75.866 o
13 3 9 471.559 270.491 10.017 29.515 o
13 4 2 3555.140 3569.110 54.611 0.676 o
13 4 3 80.098 101.131 4.919 225.523 o
13 4 4 1236.230 1297.590 25.630 4.570 o
13 4 5 518.020 592.421 12.370 18.731 o
13 4 6 494.125 515.031 10.587 21.310 o
13 4 8 978.470 545.438 12.334 9.363 o
13 5 1 2049.850 2096.200 29.765 1.879 o
13 5 2 3051.330 3071.900 51.795 0.899 o
13 5 3 615.751 594.417 11.407 15.681 o
13 5 4 59.522 70.082 4.598 325.346 o
13 5 5 1082.570 1188.730 26.628 5.577 o
13 5 6 716.992 822.987 16.897 11.007 o
13 5 7 86.430 118.384 6.630 194.257 o
13 5 8 42.369 43.204 6.559 461.515 o
13 5 9 366.537 219.052 9.625 42.038 o
13 6 1 199.366 204.294 5.811 80.143 o
13 6 2 3544.620 3512.280 56.608 0.684 o
13 6 3 11.226 22.208 4.028 1387.310 o
13 6 4 1079.200 1162.240 20.782 5.728 o
13 6 5 225.660 246.964 7.022 65.440 o
13 6 6 93.059 97.103 5.989 202.550 o
13 6 7 312.385 362.390 9.268 39.999 o
13 6 8 854.932 489.508 12.120 11.594 o
13 6 9 148.894 56.037 8.056 151.948 o
13 7 1 847.740 834.680 17.039 9.120 o
13 7 2 47.860 53.043 4.456 422.259 o
13 7 3 78.438 99.705 5.276 229.108 o
13 7 4 657.283 603.864 11.478 14.488 o
13 7 5 857.045 977.055 20.961 8.167 o
13 7 7 154.153 195.097 8.235 99.187 o
13 7 8 764.311 386.380 11.585 14.526 o
13 8 1 1332.520 1319.620 22.137 4.168 o
13 8 2 3017.170 2950.380 56.287 0.932 o
13 8 3 459.052 452.042 8.627 24.698 o
13 8 4 221.085 251.776 7.094 65.965 o
13 8 5 495.039 489.971 9.447 21.895 o
13 8 6 549.366 571.817 12.156 18.011 o
13 8 8 443.648 287.103 10.338 30.946 o
13 9 1 561.148 515.958 10.159 18.664 o
13 9 2 784.129 809.620 16.184 10.121 o
13 9 3 115.329 108.617 6.131 163.913 o
13 9 4 276.335 309.917 7.878 48.727 o
13 9 5 1452.060 1498.790 33.829 3.447 o
13 9 6 179.874 226.966 7.949 81.850 o
13 9 7 22.817 39.925 6.167 682.852 o
13 10 2 965.715 913.959 17.824 7.483 o
13 10 3 484.862 511.787 11.015 21.767 o
13 10 4 439.385 448.620 9.482 25.853 o
13 10 5 648.611 607.357 12.512 14.624 o
13 10 6 237.170 250.172 8.983 61.509 o
13 10 7 182.759 219.979 9.054 81.293 o
13 11 1 1205.670 1129.230 23.206 5.112 o
13 11 2 437.169 428.622 9.268 26.606 o
13 11 3 68.107 92.362 6.060 257.183 o
13 11 4 182.045 191.426 7.593 88.075 o
13 11 5 1270.700 1383.110 27.947 4.248 o
13 11 6 124.471 142.482 7.771 135.501 o
13 12 1 725.655 709.986 14.081 11.885 o
13 12 2 1133.070 1108.170 20.961 5.571 o
13 12 3 245.088 256.624 8.128 59.367 o
13 12 4 327.913 382.815 10.338 37.003 o
13 12 5 329.373 363.958 10.480 37.807 o
13 12 6 137.873 148.613 8.413 122.019 o
13 13 1 461.518 472.147 10.159 23.922 o
13 13 4 177.841 170.394 8.235 93.852 o
13 13 5 785.783 875.068 18.643 9.608 o
13 14 1 62.556 59.460 6.737 318.130 o
13 14 2 795.011 750.053 15.578 10.405 o
13 14 4 196.817 204.294 9.019 79.154 o
13 15 1 485.642 458.994 11.300 22.951 o
13 15 2 607.164 578.661 13.190 16.070 o
14 0 2 183.816 146.617 4.670 99.309 o
14 0 3 757.470 745.063 16.077 11.004 o
14 0 4 506.451 575.738 11.692 19.504 o
14 0 5 592.173 624.504 12.690 15.868 o
14 0 6 3566.830 3838.600 67.979 0.638 o
14 0 7 43.136 39.283 5.597 486.537 o
14 0 8 216.991 222.688 9.411 69.852 o
14 1 2 126.398 141.519 4.848 138.574 o
14 1 3 3197.410 3224.650 53.079 0.822 o
14 1 4 109.202 108.225 5.276 173.195 o
14 1 5 94.620 99.313 5.276 200.247 o
14 1 7 1900.020 2199.750 38.107 1.978 o
14 1 9 144.905 40.068 6.951 167.535 o
14 2 2 784.454 825.304 16.326 10.005 o
14 2 4 5104.730 5415.200 73.255 0.326 o
14 2 5 598.412 621.973 11.657 15.770 o
14 2 6 518.123 505.371 9.589 20.549 o
14 3 0 1588.950 1301.230 24.169 3.384 o
14 3 2 270.564 317.474 6.880 49.264 o
14 3 3 5893.710 6260.650 75.572 0.247 o
14 3 5 57.569 44.809 4.884 387.230 o
14 3 6 25.575 38.642 4.563 702.763 o
14 3 7 506.202 618.907 12.619 18.667 o
14 3 8 161.324 80.278 7.094 131.977 o
14 3 9 858.315 244.754 10.480 14.008 o
14 4 0 1798.200 1676.810 27.448 2.521 o
14 4 1 387.141 315.656 6.488 35.000 o
14 4 2 1001.440 1069.310 22.600 6.520 o
14 4 3 1.564 32.938 4.206 1647.510 o
14 4 4 2210.150 2320.490 34.257 1.606 o
14 4 5 102.681 119.240 5.311 174.405 o
14 4 6 618.613 586.005 12.298 15.685 o
14 4 7 70.879 59.923 5.811 296.166 o
14 5 0 1499.070 1345.580 26.094 3.565 o
14 5 1 3986.740 3904.330 41.886 0.555 o
14 5 3 3359.850 3311.730 57.285 0.759 o
14 5 4 154.404 146.617 5.917 114.873 o
14 5 5 120.194 128.972 5.989 148.393 o
14 5 7 1546.990 1891.230 37.109 2.758 o
14 5 8 11.319 17.253 6.595 1217.450 o
14 6 0 3202.760 3076.390 39.426 0.850 o
14 6 1 213.435 217.270 6.274 73.233 o
14 6 2 186.654 158.416 5.632 94.553 o
14 6 3 237.186 277.549 6.773 59.254 o
14 6 4 57.376 34.970 4.812 415.830 o
14 6 5 190.896 197.664 6.844 83.883 o
14 6 6 2210.430 2470.640 42.420 1.533 o
14 6 8 292.049 190.321 9.233 56.122 o
14 7 0 231.149 201.692 6.060 70.401 o
14 7 1 2334.540 2276.650 34.899 1.519 o
14 7 2 52.077 54.825 4.670 391.654 o
14 7 3 382.311 365.491 7.771 33.054 o
14 7 4 422.939 452.506 9.090 26.762 o
14 7 5 615.902 641.365 11.835 15.040 o
14 7 6 226.822 266.499 8.306 62.290 o
14 7 7 1908.230 2204.530 42.919 1.957 o
14 8 0 4644.120 4093.190 46.805 0.442 o
14 8 1 174.654 174.137 6.167 96.122 o
14 8 2 30.367 27.056 4.955 706.597 o
14 8 4 1174.380 1242.560 24.347 4.979 o
14 8 5 91.656 116.174 6.345 188.987 o
14 8 6 581.117 656.871 13.011 15.714 o
14 9 1 346.681 312.448 7.557 39.214 o
14 9 2 60.463 65.377 5.418 325.250 o
14 9 3 2665.670 2804.370 41.957 1.130 o
14 9 4 195.619 208.679 7.629 79.718 o
14 9 5 180.795 225.718 7.949 81.743 o
14 9 6 69.641 82.096 6.987 261.130 o
14 9 7 204.660 240.940 8.841 71.079 o
14 10 1 506.933 468.191 9.233 21.861 o
14 10 2 1557.210 1486.200 32.118 3.199 o
14 10 4 1183.470 1233.960 25.702 4.946 o
14 10 6 436.106 467.727 11.407 25.326 o
14 11 0 36.946 41.600 5.383 532.428 o
14 11 1 220.428 195.668 7.094 74.028 o
14 11 3 1750.320 1829.020 37.358 2.449 o
14 11 5 269.217 304.570 9.946 49.744 o
14 12 0 2153.680 2000.560 39.069 1.805 o
14 12 1 335.529 294.731 8.734 41.369 o
14 12 4 1089.620 1105.490 22.957 5.816 o
14 13 1 455.036 413.615 10.730 25.858 o
14 13 2 60.455 24.989 6.381 408.257 o
14 13 3 210.537 199.945 8.341 75.787 o
14 13 4 199.904 246.322 9.233 71.451 o
14 14 0 1615.390 1490.130 30.585 3.062 o
14 14 3 59.198 60.386 6.951 326.823 o
15 0 1 1309.130 1376.300 24.882 4.136 o
15 0 2 779.806 749.518 16.113 10.623 o
15 0 3 356.828 317.118 6.880 37.933 o
15 0 4 1821.530 1739.800 31.370 2.421 o
15 0 5 395.030 393.617 8.448 30.797 o
15 0 8 2023.130 745.633 14.972 3.021 o
15 1 1 4006.120 3966.790 42.242 0.546 o
15 1 2 595.856 605.860 12.512 16.033 o
15 1 3 728.018 739.537 14.366 11.577 o
15 1 4 223.082 206.611 6.417 71.884 o
15 1 5 1841.830 1829.910 33.009 2.315 o
15 1 7 161.252 189.750 7.557 97.675 o
15 1 8 97.538 75.786 7.593 207.141 o
15 1 9 232.305 149.825 8.698 76.626 o
15 2 1 454.486 437.926 9.340 25.299 o
15 2 2 4628.490 4690.680 66.803 0.406 o
15 2 3 351.167 368.236 7.415 35.831 o
15 2 4 706.193 775.327 15.827 11.608 o
15 2 5 259.462 257.943 7.165 56.545 o
15 2 6 1141.960 1264.120 23.848 5.088 o
15 2 7 26.821 28.660 5.347 737.422 o
15 2 8 318.406 222.403 9.375 48.613 o
15 3 1 1182.590 1123.100 19.071 5.274 o
15 3 2 674.150 727.952 14.259 12.679 o
15 3 3 102.346 104.232 5.383 184.704 o
15 3 4 37.108 59.281 4.991 466.079 o
15 3 5 2038.200 2109.250 36.396 1.875 o
15 3 6 125.212 168.291 6.595 126.649 o
15 3 7 255.910 327.313 8.805 50.395 o
15 3 8 204.006 78.638 7.379 104.347 o
15 4 1 237.794 232.491 6.488 64.405 o
15 4 2 1210.910 1367.280 27.056 4.521 o
15 4 3 211.655 210.426 6.488 74.744 o
15 4 4 1028.970 1076.620 21.317 6.316 o
15 4 5 215.381 220.585 6.951 71.865 o
15 4 6 514.849 532.213 11.264 20.048 o
15 4 8 595.395 253.380 10.017 22.702 o
15 5 1 3538.180 3254.700 41.743 0.723 o
15 5 2 921.978 893.783 18.822 7.970 o
15 5 3 1356.450 1328.500 28.126 4.036 o
15 5 4 371.479 402.528 8.163 32.360 o
15 5 5 1074.150 1216.920 23.385 5.576 o
15 5 6 100.888 118.384 6.417 174.776 o
15 5 8 108.869 53.934 7.593 206.461 o
15 6 1 230.720 208.964 6.452 69.350 o
15 6 2 1660.510 1606.830 30.122 2.838 o
15 6 4 152.326 155.885 6.096 113.109 o
15 6 5 171.840 184.760 7.165 94.220 o
15 6 6 50.927 43.062 6.131 414.310 o
15 6 8 1174.650 384.384 12.334 8.071 o
15 7 1 512.600 532.213 10.765 20.165 o
15 7 2 1014.460 1008.390 18.073 6.698 o
15 7 4 105.271 99.099 5.668 183.544 o
15 7 5 418.502 456.391 9.553 26.879 o
15 7 6 133.489 137.420 7.629 130.560 o
15 7 7 745.128 881.698 17.503 10.135 o
15 8 1 63.915 90.223 5.418 274.154 o
15 8 2 2740.690 2827.000 42.135 1.087 o
15 8 3 114.883 99.313 5.882 170.443 o
15 8 5 183.478 181.159 7.379 89.761 o
15 8 6 639.774 734.012 14.294 13.321 o
15 9 1 816.245 876.280 17.431 9.242 o
15 9 2 326.575 353.549 8.769 38.977 o
15 9 3 60.861 60.707 6.024 327.953 o
15 9 5 1383.160 1448.100 28.589 3.748 o
15 9 6 48.324 53.649 6.844 390.426 o
15 10 1 246.671 248.247 7.379 60.194 o
15 10 2 41.826 67.694 5.846 399.922 o
15 10 3 99.588 86.765 6.238 199.591 o
15 10 4 669.245 709.451 13.546 12.984 o
15 10 5 249.404 269.814 9.340 56.658 o
15 10 6 212.269 232.812 9.304 69.818 o
15 11 1 840.469 806.162 16.718 9.389 o
15 11 2 387.547 372.157 9.411 32.145 o
15 11 3 105.684 106.728 7.343 173.678 o
15 11 4 39.038 36.788 6.666 509.183 o
15 11 5 918.812 987.856 19.784 7.546 o
15 12 1 233.332 255.983 9.090 61.676 o
15 12 2 1717.770 1585.730 30.728 2.743 o
15 13 1 302.980 273.521 9.411 47.052 o
15 13 2 207.730 215.167 8.947 73.924 o
15 14 1 151.522 154.852 8.591 111.052 o
16 0 0 1393.710 1292.460 21.174 4.003 o
16 0 1 1595.050 1436.510 26.949 3.186 o
16 0 2 209.077 180.910 6.024 80.741 o
16 0 3 33.216 39.533 4.598 595.995 o
16 0 5 1023.350 1125.170 22.493 6.177 o
16 0 6 1372.390 1495.610 32.225 3.689 o
16 0 7 2003.570 2311.690 42.990 1.793 o
16 1 0 5636.340 4967.370 48.694 0.305 o
16 1 1 994.853 977.055 19.036 6.960 o
16 1 2 127.849 112.681 5.169 150.135 o
16 1 3 1437.770 1487.770 28.981 3.525 o
16 1 4 416.544 408.268 8.627 28.671 o
16 1 6 1058.390 1133.330 21.210 5.939 o
16 1 7 592.175 709.451 15.150 14.659 o
16 1 8 225.521 134.354 9.197 81.204 o
16 2 0 2328.960 2070.250 32.368 1.613 o
16 2 1 225.233 265.821 6.630 63.358 o
16 2 2 532.052 458.138 10.017 20.933 o
16 2 3 2244.930 2241.890 35.576 1.608 o
16 2 4 1920.210 2122.330 36.503 2.004 o
16 2 5 68.725 75.608 5.490 280.843 o
16 2 6 108.328 121.272 6.488 163.932 o
16 2 7 452.494 585.042 12.298 21.490 o
16 3 0 20.031 20.996 4.099 1037.630 o
16 3 1 228.967 238.409 6.274 65.954 o
16 3 2 2364.280 2176.940 34.114 1.536 o
16 3 3 1506.470 1434.980 29.231 3.407 o
16 3 4 1725.010 1690.960 32.582 2.625 o
16 3 6 142.448 154.602 6.809 119.079 o
16 3 7 316.980 353.549 9.553 39.926 o
16 4 0 588.993 575.239 11.692 16.713 o
16 4 1 27.550 42.670 4.919 637.792 o
16 4 2 445.587 495.853 10.872 24.082 o
16 4 3 3279.690 3379.890 62.596 0.770 o
16 4 4 583.067 648.066 13.439 15.764 o
16 4 5 148.230 145.904 6.630 118.337 o
16 4 6 489.226 505.371 11.407 21.689 o
16 4 7 302.705 385.988 9.981 39.621 o
16 5 0 1880.730 1759.330 31.548 2.313 o
16 5 1 1713.390 1673.490 31.583 2.666 o
16 5 2 88.526 104.838 5.811 204.184 o
16 5 3 421.827 441.740 9.839 27.106 o
16 5 4 1025.190 1058.690 21.816 6.398 o
16 5 5 45.827 55.610 5.739 412.520 o
16 5 6 372.034 407.840 9.447 31.950 o
16 5 7 342.686 440.885 11.086 32.799 o
16 6 0 2814.690 2523.430 38.784 1.128 o
16 6 1 1491.270 1344.110 23.848 3.599 o
16 6 2 17.198 36.039 4.884 871.800 o
16 6 3 238.882 239.371 7.236 63.049 o
16 6 5 176.518 188.645 7.272 91.209 o
16 6 6 995.007 1178.250 25.809 6.152 o
16 6 7 1595.610 1801.330 32.760 2.765 o
16 7 0 1716.270 1587.340 31.583 2.742 o
16 7 1 178.253 201.692 6.630 88.187 o
16 7 5 276.510 307.422 8.555 48.733 o
16 7 6 1470.760 1638.740 30.443 3.230 o
16 7 7 444.564 494.463 12.191 24.063 o
16 8 0 1123.880 1019.400 21.424 5.884 o
16 8 1 1006.030 958.696 18.857 6.946 o
16 8 3 1256.710 1263.410 25.274 4.558 o
16 8 4 767.031 837.032 18.822 10.110 o
16 8 5 37.862 42.919 6.523 496.769 o
16 8 6 96.560 117.493 7.914 176.764 o
16 9 0 338.204 303.857 8.163 40.597 o
16 9 2 1067.250 1079.290 20.675 6.059 o
16 9 3 859.955 835.250 17.039 8.972 o
16 9 4 1182.770 1210.540 26.165 5.002 o
16 9 5 271.064 292.628 10.088 50.377 o
16 9 6 193.782 217.876 9.304 77.695 o
16 10 0 128.667 136.957 6.417 136.513 o
16 10 1 67.297 66.553 5.632 298.133 o
16 10 2 560.844 483.697 10.730 19.238 o
16 10 3 1489.040 1517.720 29.302 3.343 o
16 10 4 137.975 162.266 8.021 117.938 o
16 10 5 58.137 56.501 7.022 337.704 o
16 11 0 826.662 827.657 15.792 9.444 o
16 11 1 150.243 154.602 7.842 112.849 o
16 11 2 165.188 184.474 8.555 96.124 o
16 11 3 472.399 444.735 11.158 23.994 o
16 11 4 876.098 825.304 16.932 8.845 o
16 12 0 1193.050 1108.840 20.961 5.244 o
16 12 1 980.781 888.935 18.786 7.449 o
16 12 3 136.069 139.345 7.914 127.415 o
16 13 0 1342.520 1233.960 24.989 4.276 o
16 13 1 91.061 80.456 7.664 214.018 o
17 0 1 1197.990 1162.240 20.782 5.085 o
17 0 2 55.183 61.670 4.955 357.797 o
17 0 3 233.331 240.619 6.951 64.344 o
17 0 4 218.352 257.943 7.165 65.848 o
17 0 5 213.706 243.471 7.914 68.665 o
17 0 6 36.306 60.565 6.310 447.897 o
17 0 7 911.845 1035.020 20.248 7.393 o
17 1 1 82.647 98.315 5.240 222.287 o
17 1 2 2534.240 2548.990 37.964 1.279 o
17 1 4 117.084 130.362 6.024 150.694 o
17 1 5 116.822 130.611 6.737 149.558 o
17 1 6 193.681 253.701 8.413 72.659 o
17 1 8 877.177 297.191 11.550 13.000 o
17 2 1 2641.760 2577.790 38.178 1.207 o
17 2 2 668.923 637.265 13.332 13.770 o
17 2 3 984.384 911.499 17.788 7.331 o
17 2 4 70.981 64.735 5.561 289.886 o
17 2 5 1399.950 1547.940 33.580 3.525 o
17 2 6 7.985 13.439 5.133 1765.020 o
17 3 1 189.160 190.855 6.452 86.096 o
17 3 2 343.719 323.285 8.021 38.871 o
17 3 4 1213.110 1303.440 24.204 4.665 o
17 3 5 12.274 19.606 4.955 1306.950 o
17 3 6 658.837 720.858 14.722 13.046 o
17 3 7 151.116 225.718 8.841 92.876 o
17 4 1 1448.590 1318.160 22.850 3.773 o
17 4 2 65.702 70.225 5.632 297.363 o
17 4 3 5.679 35.540 5.098 1229.080 o
17 4 5 1681.890 1817.760 37.251 2.575 o
17 4 6 34.352 55.610 6.523 475.110 o
17 5 1 206.783 195.668 7.094 78.430 o
17 5 2 3620.570 3743.530 67.124 0.637 o
17 5 3 218.237 205.150 7.272 73.165 o
17 5 4 114.903 126.690 6.167 154.504 o
17 5 5 65.951 91.578 6.238 262.670 o
17 5 6 762.732 848.226 17.752 10.117 o
17 6 1 1553.450 1472.940 25.737 3.248 o
17 6 3 78.585 106.728 5.882 219.851 o
17 6 5 748.719 825.875 17.503 10.485 o
17 6 7 437.753 550.643 13.332 22.889 o
17 7 2 1069.850 1007.110 19.356 6.293 o
17 7 4 305.216 310.986 8.591 44.256 o
17 7 5 70.021 82.096 7.165 259.122 o
17 7 6 62.323 84.876 8.056 269.424 o
17 8 1 1969.690 1990.580 38.071 2.021 o
17 8 2 79.527 76.677 6.238 247.773 o
17 8 3 389.649 353.549 9.553 32.730 o
17 8 5 1374.740 1521.670 29.338 3.658 o
17 9 1 68.619 56.216 6.096 307.700 o
17 9 2 1576.430 1519.280 28.518 3.126 o
17 9 3 39.270 26.415 6.773 550.922 o
17 9 4 386.765 393.189 11.264 31.126 o
17 10 1 516.042 515.031 11.514 20.331 o
17 10 3 31.180 35.683 7.165 574.589 o
17 11 2 1697.200 1787.570 31.797 2.590 o
17 11 4 106.296 110.970 7.700 169.357 o
17 12 1 1319.320 1253.320 25.167 4.327 o
17 12 2 119.214 116.602 8.769 149.666 o
18 0 0 2250.010 2023.370 35.647 1.703 o
18 0 1 262.451 305.639 7.450 51.477 o
18 0 2 1302.990 1301.980 23.456 4.306 o
18 0 3 481.030 498.562 9.090 22.366 o
18 0 4 428.454 407.412 9.019 27.860 o
18 0 5 564.401 641.864 13.368 16.384 o
18 0 6 478.227 598.374 12.441 20.119 o
18 0 7 1213.250 1452.730 30.193 4.319 o
18 1 0 2965.060 2735.920 40.388 1.006 o
18 1 1 560.653 604.363 11.977 17.124 o
18 1 3 282.568 312.056 7.914 47.585 o
18 1 4 656.890 683.179 13.261 13.531 o
18 1 5 45.920 69.548 5.917 373.652 o
18 1 6 474.453 573.778 11.692 20.826 o
18 1 7 282.896 315.300 10.445 46.654 o
18 2 0 107.714 84.341 5.597 190.776 o
18 2 1 1012.250 970.068 21.531 6.821 o
18 2 2 191.226 165.902 6.809 90.116 o
18 2 3 1813.100 1739.800 34.756 2.426 o
18 2 4 339.657 344.067 8.306 38.136 o
18 2 5 102.999 115.960 6.559 173.296 o
18 2 7 770.517 984.683 17.859 9.131 o
18 3 0 342.760 290.917 7.629 40.913 o
18 3 1 790.454 784.381 16.505 10.204 o
18 3 2 490.656 464.662 9.197 22.709 o
18 3 3 1119.420 1098.040 22.886 5.662 o
18 3 4 630.852 666.817 13.653 14.296 o
18 3 5 365.575 387.200 9.197 33.400 o
18 3 6 692.710 874.462 18.038 10.954 o
18 3 7 47.815 45.236 7.522 405.886 o
18 4 0 80.559 74.218 5.597 251.165 o
18 4 1 67.769 70.582 5.811 289.288 o
18 4 2 617.612 662.646 14.116 14.650 o
18 4 3 1524.290 1483.850 32.867 3.280 o
18 4 4 577.937 583.046 12.263 16.907 o
18 4 6 56.322 73.505 7.129 312.024 o
18 4 7 577.660 662.111 13.582 15.714 o
18 5 0 3640.820 3544.870 47.161 0.661 o
18 5 1 287.556 247.926 7.343 52.158 o
18 5 2 239.968 244.754 7.949 61.901 o
18 5 4 1892.860 2063.760 39.675 2.068 o
18 5 5 42.574 72.827 6.773 372.391 o
18 5 6 474.548 566.007 12.584 20.927 o
18 6 0 900.767 934.349 18.643 7.982 o
18 6 1 320.217 290.917 8.306 43.647 o
18 6 2 421.783 375.294 9.054 29.425 o
18 6 3 1058.610 1207.010 25.416 5.674 o
18 6 4 186.397 192.281 8.163 85.753 o
18 6 5 53.343 73.505 7.129 322.584 o
18 6 6 344.947 400.069 11.799 34.276 o
18 7 0 864.927 792.937 15.435 9.191 o
18 7 1 793.677 730.697 15.364 10.572 o
18 7 2 469.751 443.879 9.839 24.256 o
18 7 3 86.164 91.970 6.630 216.713 o
18 7 4 331.218 374.510 10.623 37.039 o
18 7 5 86.476 93.538 8.056 208.901 o
18 7 6 1186.790 1412.730 26.735 4.528 o
18 8 0 349.278 317.831 8.698 38.454 o
18 8 1 815.745 792.366 15.435 9.821 o
18 8 2 75.251 62.953 6.452 274.784 o
18 8 3 1764.140 1757.620 38.321 2.482 o
18 8 4 67.428 85.268 7.308 260.771 o
18 8 5 86.981 86.979 8.341 212.409 o
18 9 0 1239.800 1129.230 22.529 4.951 o
18 9 1 137.048 134.354 7.771 128.780 o
18 9 2 298.539 286.425 9.625 46.698 o
18 9 3 578.733 558.806 12.476 17.249 o
18 9 4 970.002 1015.520 20.069 6.992 o
18 10 0 36.007 33.045 6.666 553.130 o
18 10 1 125.575 135.531 8.056 136.951 o
18 10 2 500.890 470.401 11.443 21.950 o
18 10 3 911.750 842.914 17.111 8.356 o
18 11 0 1484.340 1456.580 30.229 3.433 o
18 11 1 40.013 53.043 7.415 430.126 o
18 11 2 64.932 66.696 7.949 288.450 o
19 0 1 62.594 48.551 5.240 351.804 o
19 0 2 148.602 159.700 6.666 113.649 o
19 0 4 355.824 328.810 8.841 37.154 o
19 0 5 458.948 465.553 10.944 24.171 o
19 0 6 6.033 21.745 6.167 1426.430 o
19 1 1 743.544 680.006 13.261 11.852 o
19 1 2 990.518 1059.360 21.816 6.645 o
19 1 3 199.180 193.671 7.343 81.276 o
19 1 4 215.834 216.664 8.092 71.758 o
19 1 5 332.123 395.221 10.088 36.001 o
19 1 6 274.837 321.467 10.195 47.465 o
19 2 1 820.310 907.828 18.358 8.988 o
19 2 2 810.024 821.241 15.720 9.700 o
19 2 3 546.007 531.750 10.302 18.919 o
19 2 4 205.359 195.382 7.664 78.638 o
19 2 5 250.257 309.560 9.304 52.752 o
19 2 6 457.187 525.690 12.120 22.652 o
19 3 1 204.917 195.953 7.379 78.856 o
19 3 2 700.867 683.714 13.796 12.602 o
19 3 4 220.769 249.531 8.021 65.955 o
19 3 5 705.997 771.370 14.116 11.689 o
19 4 1 596.943 617.410 12.120 15.856 o
19 4 2 306.429 278.227 8.128 46.498 o
19 4 3 119.659 126.690 6.630 148.904 o
19 4 4 266.224 275.517 9.447 52.895 o
19 4 5 404.560 505.834 11.407 26.053 o
19 4 6 231.382 286.069 9.981 58.429 o
19 5 1 985.844 878.668 16.861 7.473 o
19 5 2 1203.610 1126.520 21.139 5.144 o
19 5 3 200.953 236.555 8.128 73.205 o
19 5 4 208.680 213.990 9.197 73.661 o
19 5 5 498.073 623.470 12.690 18.873 o
19 5 6 314.202 407.020 11.478 36.957 o
19 6 1 468.149 435.359 9.767 24.577 o
19 6 2 390.473 348.986 9.482 32.863 o
19 6 4 93.113 96.105 7.557 197.980 o
19 6 5 1241.170 1341.870 25.309 4.460 o
19 7 1 257.798 240.298 9.126 58.036 o
19 7 2 340.008 370.196 10.159 36.448 o
19 7 4 622.539 642.399 12.869 14.824 o
19 7 5 324.218 350.127 11.015 39.010 o
19 8 1 968.095 1023.970 21.460 6.956 o
19 8 2 840.176 837.032 17.645 9.185 o
19 8 3 174.406 189.180 8.947 90.605 o
19 8 4 34.720 46.448 7.058 496.592 o
19 9 1 286.331 267.176 9.625 50.100 o
19 9 2 1475.330 1509.800 30.799 3.383 o
19 10 1 290.011 311.343 10.409 45.918 o
19 10 2 86.982 75.608 7.949 224.763 o
20 0 0 520.314 445.590 9.019 21.778 o
20 0 1 83.663 96.283 5.989 219.741 o
20 0 2 178.677 194.242 7.094 89.239 o
20 0 3 798.253 842.308 17.111 9.690 o
20 0 4 314.746 299.651 9.482 43.547 o
20 0 5 70.266 97.281 7.022 241.567 o
20 0 6 497.677 554.956 12.441 20.210 o
20 1 1 613.813 640.830 13.368 15.047 o
20 1 2 97.856 109.259 6.595 184.397 o
20 1 3 1551.810 1620.700 35.184 3.040 o
20 1 4 211.257 204.009 8.983 74.534 o
20 2 0 2821.330 2603.640 42.492 1.102 o
20 2 1 301.466 339.932 8.983 42.758 o
20 2 4 1039.400 1134.050 22.565 6.043 o
20 3 0 680.364 691.164 13.902 12.934 o
20 3 1 255.724 239.050 7.842 59.068 o
20 3 2 293.086 319.292 8.698 45.338 o
20 3 3 649.028 627.035 12.227 14.384 o
20 3 4 28.513 36.645 6.523 618.133 o
20 3 5 99.124 109.045 8.056 178.468 o
20 4 0 1122.000 1199.240 25.345 5.344 o
20 4 1 277.240 266.819 8.627 51.966 o
20 4 2 54.174 49.407 6.131 380.188 o
20 4 4 565.735 568.930 12.120 17.519 o
20 4 5 148.038 188.075 8.627 103.674 o
20 5 0 79.922 65.377 6.238 260.459 o
20 5 1 845.588 834.680 15.863 9.165 o
20 5 2 195.671 192.281 8.734 81.864 o
20 5 3 1193.890 1223.310 23.456 4.939 o
20 5 4 310.515 355.082 10.730 40.350 o
20 5 5 104.815 95.891 8.341 178.699 o
20 6 0 738.615 728.522 14.794 11.480 o
20 6 1 156.728 162.266 8.021 106.645 o
20 6 2 196.118 183.369 8.520 83.487 o
20 6 3 1420.880 1435.730 29.266 3.649 o
20 6 4 577.438 552.568 12.405 17.393 o
20 7 0 18.737 15.792 6.310 1008.260 o
20 7 1 123.290 116.174 7.664 148.448 o
20 7 2 565.575 612.384 12.584 16.822 o
20 7 3 514.571 505.834 11.870 20.558 o
20 7 4 554.965 577.663 13.190 17.676 o
20 8 0 1541.760 1450.410 30.193 3.290 o
20 8 1 49.844 47.874 7.450 389.255 o
20 8 3 315.091 324.390 10.623 41.667 o
20 9 0 770.070 751.729 14.473 10.790 o
20 9 1 604.675 596.877 12.904 15.896 o
20 9 2 71.566 66.375 7.949 270.218 o
21 0 2 514.868 548.290 11.407 19.724 o
21 0 3 35.365 39.283 7.129 519.191 o
21 0 4 1281.480 1346.320 25.345 4.293 o
21 1 1 928.108 879.880 17.467 7.997 o
21 1 3 130.657 133.891 8.235 133.139 o
21 1 4 56.602 46.448 7.058 365.181 o
21 1 5 1043.020 1221.880 24.846 5.728 o
21 2 2 1954.400 1930.330 40.174 2.073 o
21 2 4 534.848 629.066 12.726 17.517 o
21 3 1 675.230 725.243 13.688 12.701 o
21 4 2 891.680 891.359 18.180 8.296 o
21 4 4 475.121 478.350 12.013 22.938 o
21 5 1 972.246 974.488 19.036 7.153 o
21 5 3 330.829 341.429 10.872 38.789 o
21 6 2 599.636 560.731 12.512 16.578 o
21 7 1 277.419 283.324 9.589 50.249 o
22 0 0 416.362 473.039 11.051 26.363 o
22 0 2 697.561 709.451 14.081 12.409 o
22 0 3 429.048 450.759 12.084 26.168 o
22 1 0 213.538 209.855 8.520 73.218 o
22 1 1 137.284 181.730 8.484 111.667 o
22 1 3 1525.600 1617.460 31.049 3.121 o
22 2 0 1812.530 1723.720 32.047 2.447 o
22 2 1 224.822 232.812 9.304 66.455 o
22 2 3 419.590 432.401 11.835 27.346 o
22 3 0 86.314 69.049 7.415 235.414 o
22 3 1 781.071 773.616 15.257 10.443 o
22 3 3 214.412 223.615 9.126 70.608 o
22 4 0 1676.560 1614.180 31.013 2.796 o
22 4 1 115.527 105.266 7.914 161.464 o
22 5 0 692.913 718.149 14.687 12.398 o
22 5 1 499.120 497.207 12.227 21.376 o
22 6 0 386.116 420.245 11.229 30.148 o
23 0 1 146.791 112.467 8.199 128.986 o
23 1 1 394.032 392.405 11.264 30.596 o
23 2 1 566.562 548.753 12.833 17.788 o
;
_iucr_refine_instructions_details
;
TITL ZEYVAA OLEX2: imported from CIF
CELL 0.71073 16.584 13.214 8.419 90 90 90
ZERR 4 0.003 0.003 0.002 0 0 0
LATT 1
SYMM 0.5-X,-Y,0.5+Z
SYMM 0.5+X,0.5-Y,0.5-Z
SYMM -X,0.5+Y,-Z
SFAC C H Cl Nb Si
DISP C 0.0033 0.0016
DISP Cl 0.1484 0.1585
DISP H 0 0
DISP Nb -2.0727 0.6215
DISP Si 0.0817 0.0704
UNIT 56 92 8 4 8

SIZE 0.52 0.44 0.26
TEMP -100(2)
MORE -1
CONF 
BOND $H
ACTA 
WGHT 0.129579 6.472839
FVAR 0.529648
REM <olex2.extras>
REM <HklSrc "%.\\ZEYVAA.hkl">
REM </olex2.extras>

Nb    4     0.17844  0.25000  0.09931  10.50000  0.01783  0.01772  0.02612 =
 0.00000 -0.00145 -0.00000 
Si    5     0.11311  0.09476  0.23810  11.00000  0.02305  0.02031  0.03120 =
 0.00120 -0.00008 -0.00136 
Cl    3     0.15084 -0.05037  0.14537  11.00000  0.04459  0.02233  0.04763 =
 -0.00143  0.00022  0.00515 
C3    1     0.26931  0.25000  0.31922  10.50000  0.02639  0.03826  0.03597 =
 0.00000 -0.00088 -0.00000 
H3A   2     0.24528  0.25000  0.42471  10.50000  10.00000  10.00000 =
 10.00000  10.00000  10.00000  10.00000 
C2    1     0.31484  0.19613  0.07730  11.00000  0.02306  0.03471  0.04920 =
 -0.00048  0.00501  0.00460 
H2A   2     0.33038  0.14762 -0.01773  11.00000  10.00000  10.00000 =
 10.00000  10.00000  10.00000  10.00000 
C5    1     0.10213  0.16308 -0.09960  11.00000  0.04402  0.02980  0.03186 =
 -0.00377 -0.01085 -0.00329 
H5A   2     0.07427  0.08594 -0.09682  11.00000  10.00000  10.00000 =
 10.00000  10.00000  10.00000  10.00000 
C6    1     0.05747  0.25000 -0.05499  10.50000  0.02927  0.03499  0.03634 =
 0.00000 -0.00602 -0.00000 
H6A   2     0.00360  0.25000 -0.00402  10.50000  10.00000  10.00000 =
 10.00000  10.00000  10.00000  10.00000 
C4    1     0.17513  0.19665 -0.16931  11.00000  0.04263  0.04900  0.03869 =
 -0.01321  0.00012  0.00896 
H4A   2     0.22790  0.14559 -0.20959  11.00000  10.00000  10.00000 =
 10.00000  10.00000  10.00000  10.00000 
C8    1     0.13465  0.07697  0.45554  11.00000  0.05035  0.03603  0.03275 =
 0.00480 -0.00049  0.00024 
H8A   2     0.20085  0.06360  0.48087  11.00000  10.00000  10.00000 =
 10.00000  10.00000  10.00000  10.00000 
H8B   2     0.09499  0.01189  0.49883  11.00000  10.00000  10.00000 =
 10.00000  10.00000  10.00000  10.00000 
H8C   2     0.11457  0.13548  0.51624  11.00000  10.00000  10.00000 =
 10.00000  10.00000  10.00000  10.00000 
C1    1     0.28757  0.16256  0.22594  11.00000  0.02650  0.02954  0.05093 =
 0.00554 -0.00996  0.00414 
H1A   2     0.28734  0.08369  0.26994  11.00000  10.00000  10.00000 =
 10.00000  10.00000  10.00000  10.00000 
C7    1     0.00034  0.08333  0.22236  11.00000  0.02505  0.03678  0.05016 =
 -0.00337  0.00283 -0.00836 
H7A   2    -0.02282  0.08252  0.09929  11.00000  10.00000  10.00000 =
 10.00000  10.00000  10.00000  10.00000 
H7B   2    -0.02677  0.14599  0.29030  11.00000  10.00000  10.00000 =
 10.00000  10.00000  10.00000  10.00000 
H7C   2    -0.01276  0.01504  0.30785  11.00000  10.00000  10.00000 =
 10.00000  10.00000  10.00000  10.00000 
H     2     0.10463  0.25000  0.27539  10.50000  10.00000  10.00000 =
 10.00000  10.00000  10.00000  10.00000 
HKLF 4

END
Q1 1 0.183333 0.25 0.266667 11 0.05 1.2
Q2 1 0.183333 0.25 -0.066667 11 0.05 1.03
Q3 1 0.116667 0.25 0.533333 11 0.05 0.78
Q4 1 0.116667 0.25 -0.333333 11 0.05 0.76
Q5 1 0.133333 0.25 -0.133333 11 0.05 0.71

  REM The information below was added by Olex2.
  REM
  REM R1 = 0.0501 for 2212 Fo > 4sig(Fo) and 0.0504 for all 2221 data
  REM 127 parameters refined using 0 restraints
  REM Highest difference peak 1.2037, deepest hole -2.9141
  REM Mean Shift 0.0000, Max Shift 0.0009.

  REM +++ Tabular Listing of Refinement Information +++
  REM R1_all = 0.0504
  REM R1_gt = 0.0501
  REM wR_ref = 0.1629
  REM GOOF = 0.9670
  REM Shift_max = 0.0009
  REM Shift_mean = 0.0000
  REM Reflections_all = 2221
  REM Reflections_gt = 2212
  REM Parameters = 127
  REM Hole = -2.9141
  REM Peak = 1.2037
  REM Flack = n/a

  
;
_olex2_submission_special_instructions  'No special instructions were received'

# start Validation Reply Form
_vrf_PLAT029_ZEYVAA_HAR_0_HADPs
;
PROBLEM: _diffrn_measured_fraction_theta_full value Low .      0.881 Why?  
RESPONSE: We did not collect the X-ray data, we used the following
data set to carry out Hirshfeld Atom Refinement:
 	G.I.Nikonov, L.G.Kuzmina, S.F.Vyboishchikov, D.A.Lemenovskii, J.A.K.Howard
	CCDC 105588: Experimental Crystal Structure Determination, 2000,
	DOI: 10.5517/cc3jw2k
;
_vrf_PLAT184_ZEYVAA_HAR_0_HADPs
;
PROBLEM: Missing _cell_measurement_theta_min Value ......     Please Do !  
RESPONSE: We did not collect the X-ray data, we used the following
data set to carry out Hirshfeld Atom Refinement:
 	G.I.Nikonov, L.G.Kuzmina, S.F.Vyboishchikov, D.A.Lemenovskii, J.A.K.Howard
	CCDC 105588: Experimental Crystal Structure Determination, 2000,
	DOI: 10.5517/cc3jw2k
This field was not found in the corresponding CIF file.
;
_vrf_PLAT185_ZEYVAA_HAR_0_HADPs
;
PROBLEM: Missing _cell_measurement_theta_max Value ......     Please Do !  
RESPONSE: We did not collect the X-ray data, we used the following
data set to carry out Hirshfeld Atom Refinement:
 	G.I.Nikonov, L.G.Kuzmina, S.F.Vyboishchikov, D.A.Lemenovskii, J.A.K.Howard
	CCDC 105588: Experimental Crystal Structure Determination, 2000,
	DOI: 10.5517/cc3jw2k
This field was not found in the corresponding CIF file.
;
_vrf_PLAT211_ZEYVAA_HAR_0_HADPs
;
PROBLEM: ADP of Atom H         is N.P.D. or (nearly) 2D .     Please Check 
RESPONSE: Refinement was performed with all H ADPs set to 0 in order to
investigate how it changes positions of hydrogen atoms.
;
_vrf_PLAT217_ZEYVAA_HAR_0_HADPs
;
PROBLEM: Incomplete U(aniso) Data for ...................        H3A Check 
RESPONSE: Refinement was performed with all H ADPs set to 0 in order to
investigate how it changes positions of hydrogen atoms.
;
# end Validation Reply Form
data_ZEYVAA_HAR
_database_code_depnum_ccdc_archive      'CCDC 2263346'
_audit_creation_date               2022-04-27
_audit_creation_method
;
Olex2 1.3
(compiled 2020.11.12 svn.r5f609507 for OlexSys, GUI svn.r6226)
;
_audit_contact_author_address      ?
_audit_contact_author_email        ?
_audit_contact_author_name         ''
_audit_contact_author_phone        ?
_publ_contact_author_id_orcid      ?
_publ_section_references
;
Bourhis, L.J., Dolomanov, O.V., Gildea, R.J., Howard, J.A.K., Puschmann, H.
 (2015). Acta Cryst. A71, 59-75.

Dolomanov, O.V., Bourhis, L.J., Gildea, R.J, Howard, J.A.K. & Puschmann, H.
 (2009), J. Appl. Cryst. 42, 339-341.
;
_chemical_name_common              'bis(chlorodimethylsilyl)niobocene hydride'
_chemical_name_systematic
;
bis(chlorodimethylsilyl)hydrido(bis)cyclopentadienyl niobium
;
_chemical_formula_moiety           'C14 H23 Cl2 Nb Si2'
_chemical_formula_sum              'C14 H23 Cl2 Nb Si2'
_chemical_formula_weight           411.321
loop_
  _atom_type_symbol
  _atom_type_scat_dispersion_real
  _atom_type_scat_dispersion_imag
  _atom_type_scat_Cromer_Mann_a1
  _atom_type_scat_Cromer_Mann_a2
  _atom_type_scat_Cromer_Mann_a3
  _atom_type_scat_Cromer_Mann_a4
  _atom_type_scat_Cromer_Mann_b1
  _atom_type_scat_Cromer_Mann_b2
  _atom_type_scat_Cromer_Mann_b3
  _atom_type_scat_Cromer_Mann_b4
  _atom_type_scat_Cromer_Mann_c
  _atom_type_scat_source
  _atom_type_scat_dispersion_source
 H 0.00000 0.00000 0.49300 0.32291 0.14019 0.04081 10.51090 26.12570 3.14236
 57.79970 0.0030380000826
 'International Tables Volume C Table 6.1.1.4 (pp. 500-502)' custom
 C 0.00330 0.00160 2.31000 1.02000 1.58860 0.86500 20.84390 10.20750 0.56870
 51.65120 0.215599998832
 'International Tables Volume C Table 6.1.1.4 (pp. 500-502)' custom
 Si 0.08170 0.07040 6.29150 3.03530 1.98910 1.54100 2.43860 32.33370 0.67850
 81.69370 1.14069998264
 'International Tables Volume C Table 6.1.1.4 (pp. 500-502)' custom
 Nb 0.00000 0.00000 17.61420 12.01440 4.04183 3.53346 1.18865 11.76600 0.20479
 69.79570 3.75590991974
 'International Tables Volume C Table 6.1.1.4 (pp. 500-502)' custom
 Cl 0.14840 0.15850 11.46040 7.19640 6.25560 1.64550 0.01040 1.16620 18.51940
 47.77840 -9.55739974976
 'International Tables Volume C Table 6.1.1.4 (pp. 500-502)' custom

_space_group_crystal_system        'orthorhombic'
_space_group_IT_number             62
_space_group_name_H-M_alt          'P n m a'
_space_group_name_Hall             '-P 2ac 2n'
loop_
  _space_group_symop_id
  _space_group_symop_operation_xyz
 1 x,y,z
 2 x+1/2,-y+1/2,-z+1/2
 3 -x,y+1/2,-z
 4 -x+1/2,-y,z+1/2
 5 -x,-y,-z
 6 -x-1/2,y-1/2,z-1/2
 7 x,-y-1/2,z
 8 x-1/2,y,-z-1/2

_symmetry_Int_Tables_number        62
_cell_length_a                     16.584(3)
_cell_length_b                     13.214(3)
_cell_length_c                     8.419(2)
_cell_angle_alpha                  90
_cell_angle_beta                   90
_cell_angle_gamma                  90
_cell_volume                       1844.9(7)
_cell_formula_units_Z              4
_cell_measurement_reflns_used      24
_cell_measurement_temperature      173(2)
_exptl_absorpt_coefficient_mu      1.059
_exptl_absorpt_correction_T_max    0.937
_exptl_absorpt_correction_T_min    0.843
_exptl_absorpt_correction_type     'psi scans'
_exptl_crystal_colour              'pale beige'
_exptl_crystal_density_diffrn      1.481
_exptl_crystal_description         block
_exptl_crystal_F_000               833.472
_exptl_crystal_size_max            0.52
_exptl_crystal_size_mid            0.44
_exptl_crystal_size_min            0.26
_exptl_special_details
;
 ?
;
_diffrn_reflns_av_R_equivalents    0.0237
_diffrn_reflns_av_unetI/netI       0.0167
_diffrn_reflns_Laue_measured_fraction_full  0.8806
_diffrn_reflns_Laue_measured_fraction_max  0.7989
_diffrn_reflns_limit_h_max         23
_diffrn_reflns_limit_h_min         0
_diffrn_reflns_limit_k_max         18
_diffrn_reflns_limit_k_min         0
_diffrn_reflns_limit_l_max         9
_diffrn_reflns_limit_l_min         0
_diffrn_reflns_number              2674
_diffrn_reflns_point_group_measured_fraction_full  0.8806
_diffrn_reflns_point_group_measured_fraction_max  0.7989
_diffrn_reflns_theta_full          25.2417
_diffrn_reflns_theta_max           29.96
_diffrn_reflns_theta_min           2.46
_diffrn_ambient_temperature        173(2)
_diffrn_measured_fraction_theta_full  0.8806
_diffrn_measured_fraction_theta_max  0.7989
_diffrn_measurement_device         'Enraf-Nonius CAD-4'
_diffrn_radiation_type             'Mo K\a'
_diffrn_radiation_wavelength       0.71073
_reflns_Friedel_coverage           0.0
_reflns_limit_h_max                23
_reflns_limit_h_min                0
_reflns_limit_k_max                18
_reflns_limit_k_min                0
_reflns_limit_l_max                9
_reflns_limit_l_min                0
_reflns_number_gt                  2212
_reflns_number_total               2221
_reflns_threshold_expression       I>=2u(I)
_computing_data_collection         'CAD4 (Enraf-Nonius, Version 5)'
_computing_molecular_graphics      'Olex2 1.3 (Dolomanov et al., 2009)'
_computing_publication_material    'Olex2 1.3 (Dolomanov et al., 2009)'
_computing_structure_refinement    'olex2.refine 1.3 (Bourhis et al., 2015)'
_computing_structure_solution      'SHELXS-86 (Sheldrick, 1990)'
_refine_diff_density_max           1.1988
_refine_diff_density_min           -3.2938
_refine_diff_density_rms           0.1696
_refine_ls_d_res_high              0.7116
_refine_ls_d_res_low               8.2920
_refine_ls_goodness_of_fit_ref     1.7337
_refine_ls_hydrogen_treatment      refall
_refine_ls_matrix_type             full
_refine_ls_number_constraints      0
_refine_ls_number_parameters       140
_refine_ls_number_reflns           2221
_refine_ls_number_restraints       0
_refine_ls_R_factor_all            0.0514
_refine_ls_R_factor_gt             0.0511
_refine_ls_restrained_S_all        1.7337
_refine_ls_shift/su_max            0.0009
_refine_ls_shift/su_mean           0.0001
_refine_ls_structure_factor_coef   Fsqd
_refine_ls_weighting_details      
 'w=1/[\s^2^(Fo^2^)+(0.1P)^2^] where P=(Fo^2^+2Fc^2^)/3'
_refine_ls_weighting_scheme        calc
_refine_ls_wR_factor_gt            0.1777
_refine_ls_wR_factor_ref           0.1778
_olex2_refinement_description
;
;
loop_
  _atom_site_label
  _atom_site_type_symbol
  _atom_site_fract_x
  _atom_site_fract_y
  _atom_site_fract_z
  _atom_site_U_iso_or_equiv
  _atom_site_adp_type
  _atom_site_occupancy
  _atom_site_site_symmetry_order
  _atom_site_refinement_flags_posn
  _atom_site_refinement_flags_adp
  _atom_site_refinement_flags_occupancy
 Nb Nb 0.17846(2) 0.25 0.09928(5) 0.0237(2) Uani 1.000000 2 S T P
 Si Si 0.11318(6) 0.09472(7) 0.23810(12) 0.0233(3) Uani 1.000000 1 . . .
 Cl Cl 0.15086(7) -0.05033(7) 0.14529(14) 0.0365(3) Uani 1.000000 1 . . .
 C3 C 0.2695(3) 0.25 0.3192(8) 0.0324(11) Uani 1.000000 2 S T P
 H3A H 0.250(4) 0.25 0.420(7) 0.025(14) Uiso 1.000000 2 S T P
 C2 C 0.3149(2) 0.1965(4) 0.0779(6) 0.0342(9) Uani 1.000000 1 . . .
 H2A H 0.335(3) 0.143(5) -0.026(7) 0.038(15) Uiso 1.000000 1 . . .
 C5 C 0.1026(3) 0.1633(3) -0.1002(4) 0.0326(8) Uani 1.000000 1 . . .
 H5A H 0.091(5) 0.088(6) -0.097(7) 0.058(19) Uiso 1.000000 1 . . .
 C6 C 0.0579(3) 0.25 -0.0557(7) 0.0316(10) Uani 1.000000 2 S T P
 H6A H 0.005(5) 0.25 -0.017(11) 0.06(2) Uiso 1.000000 2 S T P
 C4 C 0.1750(3) 0.1970(4) -0.1691(6) 0.0416(11) Uani 1.000000 1 . . .
 H4A H 0.219(5) 0.156(6) -0.225(10) 0.09(3) Uiso 1.000000 1 . . .
 C8 C 0.1344(3) 0.0772(3) 0.4558(6) 0.0380(9) Uani 1.000000 1 . . .
 H8A H 0.196(5) 0.054(7) 0.477(10) 0.07(2) Uiso 1.000000 1 . . .
 H8B H 0.095(3) 0.005(5) 0.509(7) 0.037(15) Uiso 1.000000 1 . . .
 H8C H 0.117(4) 0.132(6) 0.513(8) 0.08(2) Uiso 1.000000 1 . . .
 C1 C 0.2875(2) 0.1626(3) 0.2262(5) 0.0333(8) Uani 1.000000 1 . . .
 H1A H 0.285(6) 0.091(7) 0.267(11) 0.11(3) Uiso 1.000000 1 . . .
 C7 C 0.0005(2) 0.0833(3) 0.2222(6) 0.0358(9) Uani 1.000000 1 . . .
 H7A H -0.010(4) 0.078(5) 0.100(7) 0.043(16) Uiso 1.000000 1 . . .
 H7B H -0.023(6) 0.122(8) 0.279(13) 0.12(3) Uiso 1.000000 1 . . .
 H7C H -0.019(4) 0.015(5) 0.305(8) 0.049(17) Uiso 1.000000 1 . . .
 H H 0.099(4) 0.25 0.261(7) 0.023(17) Uiso 1.000000 2 S T P

loop_
  _atom_site_aniso_label
  _atom_site_aniso_U_11
  _atom_site_aniso_U_22
  _atom_site_aniso_U_33
  _atom_site_aniso_U_12
  _atom_site_aniso_U_13
  _atom_site_aniso_U_23
 Nb 0.0206(3) 0.0204(3) 0.0303(4) -0.000000 -0.00133(12) 0.000000
 Si 0.0213(4) 0.0190(4) 0.0295(6) -0.0017(3) 0.0000(3) 0.0010(3)
 Cl 0.0426(6) 0.0204(4) 0.0464(6) 0.0052(3) 0.0006(4) -0.0015(4)
 C3 0.024(2) 0.037(3) 0.036(3) -0.000000 -0.003(2) 0.000000
 C2 0.0208(16) 0.032(2) 0.050(3) 0.0049(13) 0.0054(14) -0.0007(17)
 C5 0.043(2) 0.0273(17) 0.028(2) -0.0037(16) -0.0103(14) -0.0036(13)
 C6 0.029(3) 0.032(2) 0.034(3) -0.000000 -0.008(2) 0.000000
 C4 0.040(2) 0.045(3) 0.040(3) 0.0086(17) 0.0023(16) -0.013(2)
 C8 0.047(2) 0.0336(19) 0.034(2) -0.0012(18) -0.0034(19) 0.0050(17)
 C1 0.0246(15) 0.0255(16) 0.050(2) 0.0043(13) -0.0098(15) 0.0052(15)
 C7 0.0238(17) 0.0332(18) 0.050(3) -0.0069(14) 0.0035(16) -0.0045(18)

loop_
  _geom_bond_atom_site_label_1
  _geom_bond_atom_site_label_2
  _geom_bond_distance
  _geom_bond_site_symmetry_2
  _geom_bond_publ_flag
 Nb Si 2.5977(10) 7_565 ?
 Nb Si 2.5977(10) . ?
 Nb C3 2.389(6) . ?
 Nb C2 2.378(4) . ?
 Nb C2 2.378(4) 7_565 ?
 Nb C5 2.391(4) . ?
 Nb C5 2.391(4) 7_565 ?
 Nb C6 2.388(5) . ?
 Nb C4 2.366(5) 7_565 ?
 Nb C4 2.366(5) . ?
 Nb C1 2.397(4) 7_565 ?
 Nb C1 2.397(4) . ?
 Nb H 1.90(7) . ?
 Si Cl 2.1622(13) . ?
 Si C8 1.880(5) . ?
 Si C7 1.879(4) . ?
 C3 H3A 0.91(6) . ?
 C3 C1 1.426(5) 7_565 ?
 C3 C1 1.426(5) . ?
 C2 C2 1.415(10) 7_565 ?
 C2 H2A 1.17(6) . ?
 C2 C1 1.402(6) . ?
 C5 H5A 1.01(7) . ?
 C5 C6 1.415(6) . ?
 C5 C4 1.406(7) . ?
 C6 H6A 0.94(9) . ?
 C4 C4 1.401(11) 7_565 ?
 C4 H4A 1.02(8) . ?
 C8 H8A 1.08(8) . ?
 C8 H8B 1.24(6) . ?
 C8 H8C 0.91(8) . ?
 C1 H1A 1.01(10) . ?
 C7 H7A 1.05(6) . ?
 C7 H7B 0.80(11) . ?
 C7 H7C 1.19(7) . ?

loop_
  _geom_angle_atom_site_label_1
  _geom_angle_atom_site_label_2
  _geom_angle_atom_site_label_3
  _geom_angle
  _geom_angle_site_symmetry_1
  _geom_angle_site_symmetry_3
  _geom_angle_publ_flag
 Si Nb Si 104.35(4) 7_565 . ?
 C3 Nb Si 85.10(9) . . ?
 C3 Nb Si 85.10(9) . 7_565 ?
 C2 Nb Si 101.29(12) . . ?
 C2 Nb Si 101.29(12) 7_565 7_565 ?
 C2 Nb Si 131.73(12) 7_565 . ?
 C2 Nb Si 131.73(12) . 7_565 ?
 C2 Nb C3 57.13(19) . . ?
 C2 Nb C3 57.13(19) 7_565 . ?
 C2 Nb C2 34.6(2) 7_565 . ?
 C5 Nb Si 73.63(10) . . ?
 C5 Nb Si 118.38(11) 7_565 . ?
 C5 Nb Si 73.63(10) 7_565 7_565 ?
 C5 Nb Si 118.38(11) . 7_565 ?
 C5 Nb C3 151.27(10) . . ?
 C5 Nb C3 151.27(10) 7_565 . ?
 C5 Nb C2 107.77(16) 7_565 7_565 ?
 C5 Nb C2 107.77(16) . . ?
 C5 Nb C2 126.18(16) . 7_565 ?
 C5 Nb C2 126.18(16) 7_565 . ?
 C5 Nb C5 57.3(2) 7_565 . ?
 C6 Nb Si 84.07(10) . . ?
 C6 Nb Si 84.07(10) . 7_565 ?
 C6 Nb C3 162.3(2) . . ?
 C6 Nb C2 139.10(19) . . ?
 C6 Nb C2 139.10(19) . 7_565 ?
 C6 Nb C5 34.46(13) . . ?
 C6 Nb C5 34.46(13) . 7_565 ?
 C4 Nb Si 100.70(14) 7_565 7_565 ?
 C4 Nb Si 130.80(12) 7_565 . ?
 C4 Nb Si 130.80(12) . 7_565 ?
 C4 Nb Si 100.70(14) . . ?
 C4 Nb C3 139.06(17) . . ?
 C4 Nb C3 139.06(17) 7_565 . ?
 C4 Nb C2 92.24(17) . 7_565 ?
 C4 Nb C2 82.12(16) 7_565 7_565 ?
 C4 Nb C2 92.24(17) 7_565 . ?
 C4 Nb C2 82.12(16) . . ?
 C4 Nb C5 57.21(15) . 7_565 ?
 C4 Nb C5 34.38(16) 7_565 7_565 ?
 C4 Nb C5 34.38(16) . . ?
 C4 Nb C5 57.21(15) 7_565 . ?
 C4 Nb C6 57.18(19) . . ?
 C4 Nb C6 57.18(19) 7_565 . ?
 C4 Nb C4 34.5(3) 7_565 . ?
 C1 Nb Si 119.62(11) 7_565 . ?
 C1 Nb Si 74.54(10) . . ?
 C1 Nb Si 74.54(10) 7_565 7_565 ?
 C1 Nb Si 119.62(11) . 7_565 ?
 C1 Nb C3 34.68(13) . . ?
 C1 Nb C3 34.68(13) 7_565 . ?
 C1 Nb C2 34.14(16) 7_565 7_565 ?
 C1 Nb C2 57.24(15) . 7_565 ?
 C1 Nb C2 57.24(15) 7_565 . ?
 C1 Nb C2 34.14(16) . . ?
 C1 Nb C5 118.65(14) 7_565 7_565 ?
 C1 Nb C5 160.23(16) . 7_565 ?
 C1 Nb C5 160.23(16) 7_565 . ?
 C1 Nb C5 118.65(14) . . ?
 C1 Nb C6 151.11(9) 7_565 . ?
 C1 Nb C6 151.11(9) . . ?
 C1 Nb C4 125.92(16) . 7_565 ?
 C1 Nb C4 125.92(16) 7_565 . ?
 C1 Nb C4 107.55(15) . . ?
 C1 Nb C4 107.55(15) 7_565 7_565 ?
 C1 Nb C1 57.58(18) 7_565 . ?
 H Nb Si 52.18(4) . 7_565 ?
 H Nb Si 52.18(4) . . ?
 H Nb C3 83(2) . . ?
 H Nb C2 135.8(19) . . ?
 H Nb C2 135.8(19) . 7_565 ?
 H Nb C5 97.9(18) . . ?
 H Nb C5 97.9(18) . 7_565 ?
 H Nb C6 79(2) . . ?
 H Nb C4 132.0(19) . 7_565 ?
 H Nb C4 132.0(19) . . ?
 H Nb C1 101.8(18) . 7_565 ?
 H Nb C1 101.8(18) . . ?
 Cl Si Nb 114.66(5) . . ?
 C8 Si Nb 117.22(15) . . ?
 C8 Si Cl 100.90(15) . . ?
 C7 Si Nb 116.47(15) . . ?
 C7 Si Cl 100.98(15) . . ?
 C7 Si C8 104.2(2) . . ?
 H3A C3 Nb 120(4) . . ?
 C1 C3 Nb 73.0(3) . . ?
 C1 C3 Nb 73.0(3) 7_565 . ?
 C1 C3 H3A 126.0(3) . . ?
 C1 C3 H3A 126.0(3) 7_565 . ?
 C1 C3 C1 108.0(6) 7_565 . ?
 C2 C2 Nb 72.70(11) 7_565 . ?
 H2A C2 Nb 120(3) . . ?
 C1 C2 Nb 73.7(2) . . ?
 C1 C2 H2A 124(3) . . ?
 H5A C5 Nb 123(4) . . ?
 C6 C5 Nb 72.6(3) . . ?
 C6 C5 H5A 133(4) . . ?
 C4 C5 Nb 71.8(3) . . ?
 C4 C5 H5A 119(4) . . ?
 C4 C5 C6 107.5(4) . . ?
 C5 C6 Nb 72.9(3) 7_565 . ?
 C5 C6 Nb 72.9(3) . . ?
 C5 C6 C5 108.1(5) 7_565 . ?
 H6A C6 Nb 126(6) . . ?
 H6A C6 C5 125.7(5) . 7_565 ?
 H6A C6 C5 125.7(5) . . ?
 C5 C4 Nb 73.8(3) . . ?
 C4 C4 Nb 72.77(10) 7_565 . ?
 C4 C4 C5 108.46(17) 7_565 . ?
 H4A C4 Nb 126(5) . . ?
 H4A C4 C5 129(5) . . ?
 H8A C8 Si 112(4) . . ?
 H8B C8 Si 110(3) . . ?
 H8B C8 H8A 102(5) . . ?
 H8C C8 Si 111(5) . . ?
 H8C C8 H8A 116(6) . . ?
 H8C C8 H8B 105(5) . . ?
 C3 C1 Nb 72.3(3) . . ?
 C2 C1 Nb 72.2(2) . . ?
 C2 C1 C3 107.4(4) . . ?
 H1A C1 Nb 125(6) . . ?
 H1A C1 C3 124(5) . . ?
 H1A C1 C2 128(5) . . ?
 H7A C7 Si 104(4) . . ?
 H7B C7 Si 113(8) . . ?
 H7B C7 H7A 123(9) . . ?
 H7C C7 Si 107(3) . . ?
 H7C C7 H7A 119(5) . . ?
 H7C C7 H7B 90(8) . . ?

loop_
  _diffrn_refln_index_h
  _diffrn_refln_index_k
  _diffrn_refln_index_l
  _diffrn_refln_intensity_net
  _diffrn_refln_intensity_u
 0 2 0 2535.66 33.05
 0 4 0 1215.57 9
 0 6 0 9563.75 113.65
 0 10 0 1704.81 17.77
 0 12 0 1828.26 21.17
 0 14 0 1456.44 21.35
 2 0 0 5509.82 43.13
 2 1 0 7846.02 56.24
 2 2 0 4978.54 52.39
 2 3 0 1372.27 8.77
 2 4 0 2857.37 51.77
 2 5 0 224.21 3.22
 2 6 0 96.21 2.01
 2 7 0 8244.62 117.25
 2 8 0 133.94 2.74
 2 10 0 1188.34 15.21
 2 11 0 421.55 7.07
 2 12 0 63.92 1.89
 2 13 0 3135.32 29.52
 2 14 0 336.42 6.32
 2 15 0 32.53 1.78
 4 0 0 8788.75 77.68
 4 1 0 145.51 2.08
 4 2 0 1429.86 9.36
 4 3 0 6326.4 77.89
 4 4 0 70 1.35
 4 5 0 1188.71 11.13
 4 6 0 1398.7 12.88
 4 7 0 3313.73 21.06
 4 8 0 283.79 4.89
 4 9 0 1120.71 14.05
 4 10 0 29.88 1.35
 4 11 0 500.98 7.71
 4 13 0 591.44 9.42
 4 14 0 185.59 3.37
 4 15 0 159.87 3.4
 6 0 0 8649.09 96.07
 6 1 0 429.76 6.02
 6 2 0 497.37 6.72
 6 3 0 2562.28 15.8
 6 4 0 4049.31 76.01
 6 5 0 2312.14 16.56
 6 6 0 1980.85 16.28
 6 7 0 26.57 0.94
 6 9 0 1658.47 17.97
 6 10 0 1868.51 20
 6 11 0 232.34 4.59
 6 12 0 14.68 1.36
 6 13 0 248.69 4.58
 6 14 0 314.68 6.3
 8 0 0 62.39 1.19
 8 1 0 121.42 2.25
 8 2 0 7515.02 107.28
 8 3 0 4740.76 88.17
 8 4 0 4740.76 91.87
 8 5 0 26.73 0.95
 8 6 0 5.5 0.78
 8 7 0 715.35 11.22
 8 8 0 1250.34 15.6
 8 9 0 241.11 4.34
 8 10 0 1173.92 16.96
 8 11 0 183.25 3.79
 8 12 0 81.22 2.13
 8 13 0 244.47 4.71
 8 14 0 364.01 6.98
 10 0 0 528.32 8.66
 10 1 0 1570.71 14.93
 10 2 0 699.32 10.24
 10 3 0 4733.35 70.33
 10 4 0 547.78 9.82
 10 5 0 1127.92 14.09
 10 6 0 23.24 1.14
 10 7 0 564.28 10.99
 10 8 0 239.28 4.49
 10 9 0 2111.78 22.75
 10 10 0 621.38 9.39
 10 11 0 966.13 17.39
 10 12 0 731.56 11.06
 10 13 0 231.52 4.75
 10 13 1 19.85 1.82
 10 12 1 109.4 2.59
 10 11 1 32.28 1.77
 10 10 1 1338.2 19.29
 10 9 1 55.61 1.85
 10 8 1 650.41 12.35
 10 7 1 14.39 1.14
 10 6 1 10.21 1.07
 10 5 1 759.47 11.86
 10 4 1 1179.08 14.04
 10 3 1 1169.13 13.61
 10 2 1 905.24 11.66
 10 1 1 901.69 11.63
 10 0 1 56.9 1.22
 9 0 1 1427.02 13.41
 9 1 1 2275.04 16.94
 9 2 1 396.74 7.29
 9 3 1 120.24 2.6
 9 4 1 1482.84 14.92
 9 5 1 1213.7 13.87
 9 6 1 992.06 13.22
 9 7 1 50.44 1.45
 9 8 1 344.96 6.4
 9 9 1 139.6 2.67
 9 10 1 758.58 14.52
 9 11 1 349.98 7.45
 9 12 1 92.55 2.48
 9 13 1 38.22 2
 8 14 1 34.33 1.95
 8 13 1 13.07 1.67
 8 11 1 384.62 7.39
 8 10 1 1727.09 20.57
 8 9 1 1348.85 17.39
 8 8 1 41.69 1.46
 8 7 1 87.24 1.71
 8 5 1 154.21 2.94
 8 4 1 591.17 8.9
 8 3 1 2583.56 18.05
 8 2 1 14.97 0.75
 8 1 1 30.3 0.83
 8 0 1 1458.49 12.74
 7 0 1 153.81 2.94
 7 1 1 3423.65 68
 7 2 1 326.04 6.02
 7 3 1 3754.28 75.16
 7 4 1 26.18 0.88
 7 5 1 1637.5 14.81
 7 6 1 12.08 0.82
 7 7 1 1484.08 15.75
 7 8 1 208.39 4.66
 7 9 1 537.76 7.74
 7 10 1 79.77 2.02
 7 11 1 383.35 7.16
 7 12 1 144.22 2.84
 7 13 1 405.79 8.45
 7 14 1 10.81 1.56
 6 14 1 5.55 1.45
 6 13 1 308.6 6.05
 6 11 1 339.98 6.75
 6 10 1 246.66 4.56
 6 9 1 304.64 5.63
 6 8 1 444.84 6.35
 6 7 1 907.19 11.99
 6 6 1 252.1 4.44
 6 4 1 961.45 10.34
 6 3 1 1907.79 13.63
 6 2 1 793.96 8.49
 6 1 1 268.24 4.93
 6 0 1 5344.15 77.09
 5 0 1 766.31 7.45
 5 1 1 669.21 6.96
 5 2 1 503.63 6.28
 5 3 1 4142.97 69.96
 5 4 1 1805.78 13.26
 5 5 1 49.91 0.99
 5 6 1 1981.33 15.81
 5 7 1 991.04 12.2
 5 8 1 926.08 12.44
 5 9 1 177.19 3.15
 5 10 1 504.84 7.5
 5 11 1 35.54 1.54
 5 12 1 278.38 5.21
 5 13 1 439.18 8.57
 5 14 1 178.77 3.74
 5 15 1 10.35 1.66
 4 15 1 107.5 2.68
 4 14 1 195.39 3.91
 4 13 1 581.02 9.34
 4 12 1 34.21 1.57
 4 11 1 159.33 3.26
 4 10 1 1819.53 19.28
 4 9 1 257.77 5.01
 4 8 1 460.41 8.77
 4 7 1 2431.62 18.57
 4 6 1 1270.2 12.27
 4 5 1 107.61 2.12
 4 4 1 2280.69 14.39
 4 3 1 47.36 0.89
 4 2 1 12.76 0.5
 4 1 1 231.03 3.76
 4 0 1 397.6 4.94
 3 0 1 3107.07 43.79
 3 1 1 9.01 0.42
 3 2 1 967.8 7.36
 3 3 1 107.94 2.12
 3 4 1 3324.89 60.19
 3 5 1 367.5 5.98
 3 6 1 1351.62 12.66
 3 8 1 677.02 10.36
 3 10 1 2070.94 20.08
 3 11 1 4.68 1.12
 3 12 1 146.81 3
 3 13 1 13.31 1.61
 3 14 1 613.36 10.13
 3 15 1 28.54 1.84
 2 15 1 62.9 2.22
 2 14 1 382.51 8.21
 2 13 1 207.3 4.34
 2 12 1 141.65 2.69
 2 11 1 298.66 5.95
 2 10 1 222.44 4.98
 2 9 1 643.57 10.65
 2 8 1 81.71 1.56
 2 7 1 299.97 4.47
 2 6 1 6356.39 96.95
 2 4 1 226.15 4.21
 2 3 1 4639.06 61.57
 2 2 1 2822.97 42.88
 2 1 1 985.97 6.08
 2 0 1 6110.03 53.83
 1 0 1 3367.22 35.59
 1 1 1 4908.93 45.99
 1 2 1 803.38 5.8
 1 3 1 8419.45 79.98
 1 4 1 944.18 8.27
 1 6 1 577.91 8.02
 1 7 1 1376.26 13.17
 1 8 1 125.97 2.66
 1 9 1 498.09 9.13
 1 10 1 693.64 11.62
 1 11 1 281.62 5.78
 1 12 1 87.04 2.01
 1 13 1 875.07 16.23
 1 14 1 214.02 4.09
 1 15 1 107.05 2.67
 0 15 1 77.01 2.36
 0 13 1 2520.51 26.47
 0 11 1 243.8 5.38
 0 9 1 56.5 1.38
 0 7 1 7424.81 111.27
 0 5 1 245.98 4.73
 0 3 1 43.58 0.92
 0 1 1 5685.33 47.87
 0 0 2 2147.04 38.39
 0 2 2 1767.12 27.14
 0 4 2 2598.35 38.4
 0 6 2 108.5 1.91
 0 8 2 430.66 8.26
 0 10 2 760.06 12.46
 0 12 2 2.75 1.07
 1 14 2 614.69 10.14
 1 13 2 410.57 8.07
 1 12 2 81.71 1.95
 1 11 2 37.1 1.51
 1 10 2 2123.17 20.33
 1 9 2 130.97 2.71
 1 8 2 297.92 4.83
 1 7 2 2250.47 17.36
 1 6 2 2417.32 16.93
 1 5 2 38.62 0.8
 1 4 2 3343.54 61.6
 1 3 2 1335.84 9.83
 1 2 2 156.62 2.29
 1 1 2 121.3 1.9
 1 0 2 5560.26 62.59
 2 0 2 79 1.63
 2 1 2 58.13 1.23
 2 2 2 185.59 3.66
 2 3 2 524.61 6.41
 2 5 2 511.87 7.3
 2 6 2 647.94 9.04
 2 7 2 236.46 4.3
 2 8 2 29.65 0.94
 2 9 2 1136.25 14.51
 2 10 2 45.23 1.59
 2 11 2 655.09 12.39
 2 12 2 44.73 1.66
 2 13 2 93.48 2.39
 2 15 2 159.33 3.4
 3 15 2 56.25 2.1
 3 13 2 1649.28 22.29
 3 12 2 195.69 3.76
 3 11 2 601.16 8.44
 3 10 2 22.98 1.39
 3 9 2 1819.53 18.36
 3 8 2 89.37 1.83
 3 7 2 6384.73 110.92
 3 6 2 28.66 0.86
 3 5 2 317.55 5.94
 3 3 2 8342.61 96.32
 3 2 2 951.47 8.3
 3 1 2 124.64 2.16
 3 0 2 339.19 4.76
 4 0 2 50.06 0.91
 4 1 2 253.64 4.46
 4 2 2 203.45 2.92
 4 3 2 163.15 2.89
 4 4 2 69.1 1.52
 4 5 2 531.29 7.94
 4 6 2 370.81 7.25
 4 7 2 385.88 7.61
 4 8 2 11.6 0.92
 4 9 2 89.57 1.93
 4 10 2 370.61 6.63
 4 11 2 229.89 4.57
 4 12 2 14.76 1.41
 4 13 2 157.3 3.24
 4 14 2 61.54 2.28
 4 15 2 30.24 1.89
 5 14 2 451.9 8.92
 5 13 2 451.22 8.69
 5 12 2 10.95 1.35
 5 11 2 1148.62 17.14
 5 10 2 1924.74 20.77
 5 9 2 1118.54 15.12
 5 8 2 133.44 2.61
 5 7 2 1482.01 15.33
 5 6 2 1995.25 16.34
 5 5 2 1493.21 13.72
 5 4 2 2701.94 17.34
 5 3 2 1009.76 9.92
 5 2 2 101.12 2.27
 5 1 2 1593.82 11.6
 5 0 2 6039.57 82.79
 6 0 2 158.92 2.98
 6 1 2 888.81 9.3
 6 2 2 528.56 7.42
 6 3 2 45.89 0.95
 6 4 2 33.95 0.88
 6 5 2 12.61 0.73
 6 6 2 382.3 5.47
 6 7 2 949.15 12.6
 6 8 2 334.26 5.71
 6 11 2 8.44 1.34
 6 12 2 174.48 3.41
 6 13 2 562.74 9.7
 6 14 2 85.64 2.49
 7 14 2 526.59 10.12
 7 13 2 205.6 4.01
 7 12 2 516.27 9.05
 7 11 2 30.95 1.56
 7 10 2 1865.72 21.38
 7 9 2 38.55 1.54
 7 8 2 717.65 11.82
 7 7 2 321.98 5.6
 7 6 2 1199.87 13.79
 7 5 2 1050.86 12.56
 7 4 2 2370.98 17.82
 7 3 2 613.62 8.8
 7 2 2 2155.02 15.99
 7 1 2 11.75 0.66
 7 0 2 5243.15 87.27
 8 0 2 2416.26 17.46
 8 1 2 38.22 0.93
 8 2 2 43.58 0.99
 8 3 2 367.5 7.22
 8 5 2 551.82 9.35
 8 6 2 1524.14 16.38
 8 7 2 364.62 6.16
 8 8 2 133.82 2.86
 8 9 2 21.46 1.35
 8 10 2 32.83 1.66
 8 12 2 276.94 5.73
 8 13 2 34.65 2.03
 9 13 2 517.24 9.79
 9 12 2 569.66 9.76
 9 11 2 518.22 8.82
 9 10 2 9.64 1.4
 9 9 2 699.04 13.09
 9 8 2 980.9 14.83
 9 7 2 1008.05 14.35
 9 6 2 401.9 6.26
 9 5 2 11.78 0.96
 9 4 2 456.95 8.74
 9 3 2 1735.15 16.14
 9 2 2 2099.44 17.26
 9 1 2 356.86 5.08
 9 0 2 115.68 2.43
 10 0 2 427.09 8.23
 10 1 2 85.05 1.79
 10 2 2 54.89 1.28
 10 3 2 28.03 1.03
 10 4 2 471.32 6.54
 10 5 2 335.83 5.72
 10 6 2 267.53 5.46
 10 7 2 754.73 13.01
 10 9 2 9.6 1.33
 10 10 2 270.53 5.31
 10 11 2 10.7 1.69
 10 12 2 178.48 3.88
 10 13 2 217.02 4.28
 10 12 3 620.04 10.72
 10 10 3 230.87 4.41
 10 9 3 409.49 7.84
 10 8 3 1134.44 17.03
 10 7 3 81.8 1.95
 10 6 3 2281.2 22.1
 10 5 3 371.64 6.43
 10 4 3 641.39 11.17
 10 3 3 873.79 12.72
 10 2 3 614.96 10.67
 10 1 3 26.51 1.11
 10 0 3 1620.57 16.89
 9 0 3 279.28 4.86
 9 1 3 310.12 5.12
 9 2 3 12.12 0.82
 9 4 3 315.44 5.35
 9 5 3 474.36 6.8
 9 7 3 54.81 1.75
 9 8 3 34.77 1.52
 9 9 3 119.06 2.58
 9 10 3 289.07 5.49
 9 11 3 76.26 2.26
 9 12 3 82.39 2.44
 9 13 3 15.94 1.89
 8 13 3 778.27 12.01
 8 12 3 117.19 2.68
 8 11 3 262.28 5.4
 8 10 3 80.35 2.12
 8 9 3 72.09 1.92
 8 8 3 67.5 1.77
 8 7 3 1587.81 18.01
 8 6 3 995.11 13.92
 8 5 3 1410.8 15.76
 8 4 3 77.29 1.51
 8 3 3 190.31 4.01
 8 1 3 3571.93 22.51
 8 0 3 2028.07 16.96
 7 0 3 1689.29 14.6
 7 1 3 161.64 3.56
 7 2 3 695.06 9.65
 7 3 3 1227.23 13.19
 7 4 3 18.2 0.83
 7 5 3 28.54 1.03
 7 6 3 120.24 2.48
 7 7 3 149.43 2.89
 7 8 3 488.53 7.37
 7 9 3 63.07 1.79
 7 10 3 217.02 4.6
 7 11 3 30 1.59
 7 12 3 33.77 1.88
 7 13 3 42.88 2.18
 6 14 3 239.78 5
 6 13 3 1022.45 18.58
 6 12 3 765.41 15.18
 6 11 3 507.26 8.48
 6 10 3 14.72 1.28
 6 9 3 430.66 7.15
 6 8 3 550.05 10.6
 6 7 3 1988.52 18.71
 6 6 3 464.8 8.82
 6 5 3 699.89 10.25
 6 4 3 137.2 2.65
 6 3 3 2366.79 17.28
 6 2 3 437.16 7.42
 6 1 3 4117.38 80.79
 6 0 3 1935.62 15.15
 5 0 3 147.99 3.01
 5 1 3 314.3 5.91
 5 2 3 384.62 6.54
 5 3 3 1475.39 13.23
 5 4 3 484.73 8.06
 5 5 3 116.38 2.55
 5 6 3 158.78 3.12
 5 7 3 1105.63 13.95
 5 8 3 47.36 1.41
 5 9 3 18.76 1.26
 5 10 3 51.9 1.78
 5 13 3 410.36 8.72
 5 14 3 26.51 1.94
 4 14 3 703.03 11.13
 4 13 3 18.34 1.71
 4 12 3 1179.45 18.48
 4 11 3 152.08 2.79
 4 10 3 1647.97 19.66
 4 9 3 227.77 4.22
 4 8 3 1337.41 15.74
 4 6 3 2816.11 20.56
 4 5 3 49.91 1.06
 4 4 3 1407.57 12.92
 4 3 3 1277.11 11.92
 4 2 3 1781.18 13.62
 4 1 3 10.63 0.6
 4 0 3 7357.28 96.92
 3 0 3 6676.03 88.8
 3 1 3 3.11 0.49
 3 2 3 5.28 0.49
 3 3 3 19.13 0.71
 3 4 3 811.03 9.81
 3 5 3 49.83 1.06
 3 6 3 577.39 9.31
 3 7 3 106.05 2.22
 3 8 3 126.21 2.54
 3 9 3 56.42 1.54
 3 10 3 661.16 12.45
 3 11 3 13.62 1.35
 3 12 3 28.26 1.54
 3 13 3 47.21 2
 3 14 3 142.16 2.95
 2 14 3 106.61 2.67
 2 13 3 371.85 7.89
 2 12 3 29.59 1.52
 2 11 3 258.63 4.85
 2 10 3 2939.64 25.09
 2 9 3 136.32 2.51
 2 8 3 432.89 6.27
 2 7 3 1374.66 14.76
 2 6 3 508.71 8.49
 2 5 3 1379.85 12.79
 2 4 3 4087.06 77.05
 2 3 3 879.85 9.26
 2 2 3 534.27 6.96
 2 1 3 2592.87 38.36
 2 0 3 173.91 2.84
 1 0 3 3947.24 64.9
 1 1 3 607.51 7.16
 1 2 3 372.47 5.82
 1 3 3 631.88 7.84
 1 5 3 483.79 7.81
 1 6 3 357.26 7.12
 1 7 3 466.89 8.6
 1 8 3 241.11 4.68
 1 9 3 53.39 1.49
 1 10 3 83.27 1.96
 1 13 3 367.3 7.84
 1 14 3 23.24 1.61
 0 13 3 35.67 1.74
 0 11 3 427.31 7.34
 0 9 3 1704.36 18.21
 0 7 3 790.32 10.89
 0 6 3 4.56 0.62
 0 5 3 1759.89 14.45
 0 3 3 9999 111.91
 0 1 3 90.18 1.74
 0 0 4 909.46 10.06
 0 2 4 1634.89 13.49
 0 4 4 5228.36 94.93
 0 6 4 69.55 1.35
 0 8 4 77.39 1.7
 0 10 4 3570 28.93
 0 12 4 39.56 1.62
 0 14 4 334.65 6.5
 1 14 4 139.48 3.05
 1 13 4 16.02 1.59
 1 12 4 110.87 2.38
 1 11 4 18.34 1.38
 1 10 4 22.52 1.58
 1 9 4 322.75 6.19
 1 8 4 742.37 12.31
 1 7 4 37.82 1.19
 1 6 4 162.74 3.16
 1 5 4 143.7 2.71
 1 4 4 1476.63 14.06
 1 3 4 354.42 6.89
 1 2 4 3468.5 19.65
 1 0 4 122.49 2.74
 2 0 4 1818.61 14.23
 2 1 4 199.48 3.5
 2 2 4 204.52 3.69
 2 3 4 6782.84 107.24
 2 4 4 917.59 11.08
 2 5 4 188.24 3.99
 2 6 4 1279.81 14.24
 2 7 4 202.22 4.44
 2 8 4 160.82 3.41
 2 9 4 1126.48 15.89
 2 10 4 199.63 3.8
 2 11 4 429.32 7.8
 2 12 4 85.24 2.29
 2 13 4 214.65 3.94
 2 14 4 161.51 3.15
 3 14 4 29.24 1.92
 3 13 4 53.47 2.12
 3 12 4 85.24 2.19
 3 11 4 438.51 7.89
 3 10 4 24.82 1.61
 3 9 4 694.78 12.76
 3 8 4 6.23 0.97
 3 7 4 119.53 2.47
 3 6 4 410.57 5.89
 3 5 4 1322.89 14.09
 3 4 4 49.91 1.14
 3 3 4 581.53 8.82
 3 2 4 85.74 1.59
 3 1 4 1166.19 11.76
 3 0 4 1849.95 14.35
 4 0 4 393.74 7.05
 4 1 4 1683.99 14.57
 4 2 4 33.64 0.94
 4 3 4 1798.02 15.51
 4 4 4 685.45 10.14
 4 5 4 358.28 5.5
 4 6 4 212.6 4.55
 4 7 4 2124.16 19.84
 4 8 4 144.35 2.71
 4 9 4 339.98 6.35
 4 10 4 1456.85 19.3
 4 11 4 376.22 7.51
 4 12 4 82.88 2.35
 4 13 4 882.4 17.58
 5 13 4 247 5.07
 5 12 4 123.68 2.63
 5 11 4 253.64 5.14
 5 9 4 209.94 4.37
 5 8 4 462.02 7.17
 5 7 4 290.17 5.5
 5 5 4 173.48 3.26
 5 4 4 371.64 5.39
 5 3 4 133.57 2.74
 5 2 4 1845.79 15.72
 5 1 4 1052.96 11.87
 5 0 4 21.31 0.89
 6 0 4 3381.6 21.9
 6 1 4 1212.2 13.11
 6 2 4 273.73 4.63
 6 3 4 533.52 9.2
 6 4 4 1125.39 13.72
 6 5 4 829.52 12.09
 6 6 4 1387.06 16.03
 6 7 4 421.99 6.85
 6 8 4 165.77 3.19
 6 10 4 608.83 9.03
 6 11 4 91.1 2.26
 6 12 4 55.93 2.09
 6 13 4 188.68 3.7
 7 13 4 34.71 2.09
 7 12 4 306.53 6.22
 7 9 4 98.54 2.14
 7 8 4 150.62 2.91
 7 7 4 62.9 1.71
 7 6 4 416.26 6.59
 7 5 4 164.39 3.45
 7 4 4 239.95 4.67
 7 3 4 70.72 1.45
 7 2 4 1124.67 13.35
 7 1 4 28.66 1.04
 7 0 4 1809.9 16.48
 8 0 4 2652.39 20.51
 8 1 4 75.88 1.59
 8 2 4 580.76 9.85
 8 3 4 422.43 6.19
 8 4 4 173.62 3.4
 8 6 4 2023.22 20.81
 8 7 4 1486.98 18.26
 8 8 4 544.77 8.29
 8 10 4 11.42 1.24
 8 12 4 661.16 11.07
 9 12 4 5.81 1.66
 9 11 4 157.7 3.51
 9 10 4 84.16 2.17
 9 9 4 41.76 1.74
 9 7 4 263.5 4.89
 9 6 4 412.54 6.99
 9 5 4 731.56 12.52
 9 4 4 290.54 5.5
 9 2 4 55.05 1.44
 9 1 4 833.86 12.43
 9 0 4 972.5 13.42
 10 0 4 868.71 13
 10 1 4 1333.09 16.11
 10 2 4 837.91 13.08
 10 3 4 165.08 3.18
 10 4 4 134.31 2.62
 10 5 4 1091.72 15.64
 10 6 4 233.82 4.77
 10 7 4 1585.67 20.14
 10 8 4 233.49 4.93
 10 9 4 79.48 2.21
 10 11 4 259.67 5.03
 10 11 5 21.76 1.91
 10 10 5 63.67 2.32
 10 9 5 105.17 2.65
 10 7 5 540.51 9.01
 10 6 5 324.49 6.98
 10 5 5 172.63 3.25
 10 4 5 52.6 1.72
 10 3 5 32.77 1.54
 10 2 5 73.92 1.85
 10 1 5 103.41 2.19
 10 0 5 276.59 5.73
 9 0 5 1036.61 14.55
 9 1 5 649.04 11.79
 9 2 5 339.79 6.15
 9 3 5 367.09 6.39
 9 4 5 610.43 11.96
 9 5 5 475.54 7.74
 9 6 5 1849.49 21.75
 9 7 5 218.61 4.77
 9 8 5 653.43 9.9
 9 9 5 223.08 4.5
 9 10 5 241.78 4.85
 9 11 5 192.99 4.04
 8 12 5 47.73 2.3
 8 11 5 25.31 1.84
 8 10 5 48.85 1.96
 8 9 5 107.5 2.45
 8 8 5 42.52 1.75
 8 7 5 241.28 5.01
 8 6 5 368.74 7.03
 8 5 5 174.76 3.41
 8 4 5 8.66 1.14
 8 3 5 1019.7 14.43
 8 2 5 434.46 6.73
 8 1 5 94.63 1.99
 8 0 5 587.52 10.69
 7 0 5 22.78 1.13
 7 1 5 1221.96 15.05
 7 3 5 973.5 13.77
 7 4 5 63.84 1.63
 7 5 5 1523.72 18.06
 7 7 5 1657.6 20.15
 7 9 5 411.88 7.86
 7 10 5 11.16 1.44
 7 11 5 359.3 7.95
 7 12 5 33.45 2.05
 6 12 5 318.7 6.34
 6 11 5 38.89 1.95
 6 10 5 450.53 8.45
 6 9 5 21.06 1.48
 6 8 5 33.21 1.55
 6 7 5 380.2 6.92
 6 6 5 164.39 3.31
 6 5 5 528.81 10.64
 6 4 5 448.02 6.61
 6 3 5 19.18 1.08
 6 2 5 19.23 1.09
 6 1 5 195.09 4.36
 6 0 5 423.98 6.2
 5 0 5 454.65 8.72
 5 1 5 470.62 8.87
 5 2 5 441.44 8.82
 5 3 5 691.1 11.03
 5 4 5 641.11 10.9
 5 5 5 281.26 5.41
 5 6 5 1131.18 15.56
 5 7 5 370.61 6.84
 5 8 5 892.98 14.47
 5 9 5 356.04 6.9
 5 10 5 366.47 7.62
 5 11 5 278.38 5.75
 5 12 5 361.34 6.75
 5 13 5 159.05 3.26
 4 12 5 44.51 2.08
 4 10 5 17.93 1.59
 4 9 5 145.38 3.11
 4 8 5 154.88 3.08
 4 7 5 23.45 1.41
 4 5 5 809.19 12.24
 4 4 5 47.43 1.41
 4 3 5 1370.28 15.14
 4 2 5 393.74 5.77
 4 1 5 486.87 8.79
 4 0 5 332.09 5.1
 3 0 5 1761.25 15.81
 3 1 5 50.52 1.15
 3 2 5 1074.72 12.7
 3 3 5 21.46 1
 3 4 5 1223.47 14.3
 3 5 5 464.57 6.73
 3 6 5 1196.52 15.26
 3 7 5 348.37 6.23
 3 8 5 1009.76 15.05
 3 10 5 1410.8 19.81
 3 12 5 701.89 11.12
 3 13 5 39.83 2.04
 2 13 5 22.47 1.89
 2 12 5 472.96 9.13
 2 10 5 1252.62 18.28
 2 9 5 11.86 1.41
 2 8 5 139.35 2.79
 2 7 5 194.34 3.9
 2 6 5 332.29 5.69
 2 5 5 21.41 1.15
 2 4 5 664.48 10.54
 2 3 5 22.98 0.98
 2 2 5 54.49 1.19
 2 1 5 152.08 2.92
 2 0 5 30.95 0.96
 1 0 5 299.22 4.65
 1 1 5 1654.09 15.32
 1 2 5 445.98 8.18
 1 3 5 2372.56 18.87
 1 4 5 405.14 5.85
 1 5 5 1279.04 15.01
 1 6 5 8.76 0.96
 1 7 5 1008.73 14.7
 1 8 5 250.22 5.45
 1 9 5 956.12 15.31
 1 10 5 607.77 9.29
 1 11 5 676.46 10.08
 1 12 5 106.05 2.55
 1 13 5 409.49 8.93
 0 11 5 6.92 1.39
 0 9 5 564.02 8.43
 0 8 5 2.21 0.96
 0 7 5 80.25 1.74
 0 5 5 760.36 11.57
 0 3 5 3313.12 22.3
 0 1 5 1768.93 15.84
 0 0 6 2260.18 19.95
 0 2 6 1443.32 15.94
 0 4 6 19.32 1.23
 0 6 6 1284.82 16.97
 0 8 6 1046.33 16.36
 0 10 6 7.32 1.43
 0 12 6 1415.66 22.67
 1 11 6 26.51 1.88
 1 10 6 636.76 9.78
 1 9 6 120.59 2.48
 1 8 6 59.86 1.91
 1 7 6 119.3 2.47
 1 6 6 665.87 12.5
 1 4 6 975.18 14.11
 1 3 6 748.54 12.07
 1 2 6 69.37 1.61
 1 1 6 16.37 1.04
 1 0 6 797.3 12.15
 2 0 6 33.7 1.25
 2 1 6 1451.1 16.4
 2 2 6 593.27 10.48
 2 3 6 135.94 2.51
 2 4 6 294.77 5.73
 2 5 6 1517.43 17.61
 2 6 6 59.36 1.74
 2 7 6 853.87 14.46
 2 8 6 278.38 5.21
 2 9 6 224.21 4.83
 2 10 6 121.54 2.61
 2 11 6 494.5 9.57
 2 12 6 118.59 2.93
 3 12 6 41.69 2.22
 3 11 6 167.02 3.48
 3 10 6 36.9 1.83
 3 9 6 53.31 1.96
 3 8 6 50.52 1.84
 3 7 6 581.79 8.57
 3 6 6 31.37 1.45
 3 5 6 53.31 1.65
 3 4 6 11.64 1.14
 3 3 6 770.48 12.25
 3 2 6 35.99 1.29
 3 1 6 302.96 5.43
 3 0 6 41.34 1.31
 4 0 6 167.44 3.48
 4 1 6 176.47 3.57
 4 2 6 145.9 2.86
 4 3 6 510.9 7.3
 4 4 6 73.28 1.75
 4 5 6 1500.29 17.92
 4 6 6 322.17 6.37
 4 7 6 477.89 8
 4 8 6 274.8 5.17
 4 9 6 1086.74 17.74
 4 10 6 147.6 2.88
 4 11 6 540.26 9.75
 4 12 6 296.81 6.3
 5 11 6 85.74 2.59
 5 10 6 388.21 8.27
 5 9 6 90.8 2.36
 5 8 6 16.24 1.56
 5 7 6 143.19 2.96
 5 6 6 183.98 3.5
 5 5 6 31.43 1.51
 5 4 6 210.88 4.22
 5 3 6 145.38 3.11
 5 2 6 16.28 1.13
 5 1 6 559.18 10.69
 5 0 6 692.23 11.61
 6 1 6 41.9 1.46
 6 2 6 1072.25 15.15
 6 3 6 1261.01 16.43
 6 4 6 847.9 14.1
 6 5 6 65.66 1.83
 6 6 6 363.8 6.98
 6 7 6 107.94 2.24
 6 8 6 825.8 15.46
 6 9 6 510.41 9
 6 10 6 204.06 4.46
 6 11 6 71.27 2.45
 7 11 6 15.85 1.8
 7 10 6 175.9 3.28
 7 9 6 5.73 1.55
 7 8 6 197.2 4.23
 7 7 6 75.51 2.15
 7 6 6 492.11 8.12
 7 5 6 63.41 1.89
 7 4 6 210.57 4.37
 7 3 6 134.31 2.74
 7 2 6 217.34 4.28
 7 1 6 61.54 1.77
 7 0 6 1107.06 15.4
 8 0 6 150.09 3.16
 8 1 6 17.03 1.24
 8 2 6 924.77 14.73
 8 3 6 57.06 1.79
 8 4 6 1376.26 18.36
 8 5 6 395.67 7.49
 8 6 6 130.48 2.58
 8 7 6 20.14 1.64
 8 8 6 366.06 7.82
 8 9 6 297.18 5.94
 8 10 6 880.49 12.77
 9 9 6 15.51 1.78
 9 8 6 302.77 5.99
 9 7 6 692.23 10.48
 9 6 6 41.69 1.88
 9 5 6 137.45 2.65
 9 4 6 87.54 2.22
 9 3 6 183.55 3.64
 9 2 6 295.14 6.47
 9 1 6 466.2 7.67
 9 0 6 20.62 1.37
 10 0 6 1275.96 18.07
 10 1 6 141.26 2.56
 10 2 6 11.53 1.32
 10 3 6 862.7 15.49
 10 4 6 9.67 1.34
 10 5 6 325.07 5.82
 10 6 6 173.2 3.54
 10 7 6 175.33 3.28
 10 8 6 27.35 2.03
 10 9 6 924.77 13.09
 10 7 7 182.82 3.49
 10 6 7 146.03 2.99
 10 5 7 59.86 2.08
 10 4 7 723.14 10.71
 10 3 7 27.92 1.76
 10 2 7 799.73 15.52
 10 1 7 77.29 2.27
 10 0 7 403.19 7.99
 9 0 7 153.41 3.33
 9 1 7 61.96 2.03
 9 2 7 311.06 5.69
 9 3 7 226.63 4.54
 9 4 7 109.97 2.6
 9 5 7 33.7 1.75
 9 6 7 14.84 1.49
 9 7 7 83.07 2.35
 9 8 7 211.82 3.92
 8 9 7 557.4 10.42
 8 8 7 56.34 2.18
 8 7 7 121.06 2.6
 8 6 7 17.84 1.55
 8 5 7 456.03 8.27
 8 4 7 205.76 4.17
 8 3 7 1410 19.8
 8 2 7 380.41 7.56
 8 1 7 649.04 9.6
 8 0 7 47.58 1.86
 7 0 7 114.29 2.53
 7 1 7 78.62 2
 7 2 7 76.91 2.08
 7 3 7 232.34 4.92
 7 4 7 94.53 2.3
 7 5 7 230.21 4.41
 7 6 7 21.66 1.5
 7 8 7 48.55 2.02
 7 9 7 167.16 3.34
 6 10 7 384.83 7.18
 6 9 7 453.51 9.17
 6 8 7 65.13 2.17
 6 7 7 162.19 3.43
 6 6 7 21.01 1.53
 6 5 7 517.49 8.81
 6 4 7 495.21 8.38
 6 3 7 1170.6 17.3
 6 2 7 332.49 6.67
 6 1 7 902.01 14.87
 6 0 7 44.51 1.65
 5 0 7 36.12 1.55
 5 1 7 104.4 2.2
 5 2 7 26.24 1.49
 5 3 7 103.41 2.3
 5 4 7 170.52 3.23
 5 5 7 459.71 8.08
 5 6 7 89.16 2.24
 5 7 7 14.51 1.39
 5 8 7 62.81 2.22
 5 9 7 26.62 1.89
 5 10 7 103.74 2.74
 4 10 7 442.8 9.06
 4 8 7 484.26 9
 4 7 7 342.57 7.37
 4 6 7 320.05 6.93
 4 5 7 166.47 3.19
 4 4 7 985.29 15.54
 4 2 7 1248.05 17.11
 4 1 7 151.15 3.18
 4 0 7 640.3 12.25
 3 0 7 163.43 3.03
 3 1 7 16.99 1.33
 3 2 7 381.67 6.73
 3 3 7 175.9 3.43
 3 4 7 8.69 1.27
 3 5 7 35.48 1.67
 3 6 7 67.85 2.04
 3 7 7 7.98 1.46
 3 8 7 666.7 10.28
 3 9 7 13.98 1.61
 3 10 7 21.11 1.83
 2 11 7 122.49 2.98
 2 9 7 161.78 3.28
 2 8 7 630.53 9.73
 2 7 7 45.3 1.81
 2 6 7 1248.81 18.25
 2 5 7 114.99 2.42
 2 4 7 321.4 6.37
 2 3 7 444.61 7.49
 2 2 7 602.21 11.88
 2 1 7 400.39 6.89
 2 0 7 1140.97 15.63
 1 0 7 25.09 1.46
 1 1 7 581.27 11.67
 1 2 7 97.8 2.02
 1 3 7 42.88 1.55
 1 4 7 21.61 1.35
 1 5 7 420.45 7.5
 1 6 7 130.35 2.7
 1 8 7 176.61 3.58
 1 9 7 67.85 2.13
 1 10 7 53.86 1.97
 1 11 7 98.01 2.66
 0 11 7 155.81 3.49
 0 9 7 116.84 2.56
 0 7 7 1168.03 18.02
 0 5 7 1038.34 15.95
 0 3 7 318.13 6.14
 0 1 7 1944.15 20.4
 0 0 8 500.25 8.42
 0 2 8 90.28 2.25
 0 4 8 35.41 1.86
 0 6 8 196.75 3.92
 1 8 8 500.98 9.39
 1 7 8 213.23 4.4
 1 6 8 593.53 9.7
 1 5 8 632.15 10.01
 1 4 8 296.44 5.56
 1 3 8 27.24 1.57
 1 2 8 1127.2 17.34
 1 1 8 354.22 7.09
 1 0 8 854.81 15.42
 2 1 8 101.23 2.38
 2 4 8 29.71 1.64
 2 7 8 364.42 8.01
 2 8 8 15.64 1.7
 2 9 8 18.07 1.78
 3 9 8 295.7 5.55
 3 7 8 320.82 6.17
 3 6 8 43.8 1.99
 3 5 8 1448.64 20.89
 3 4 8 88.25 2.33
 3 3 8 141.26 2.81
 3 2 8 111.78 2.39
 3 1 8 937.91 16.15
 3 0 8 43.94 1.78
 4 0 8 366.47 7.21
 4 1 8 21.11 1.53
 4 2 8 21.11 1.53
 4 3 8 289.8 5.5
 4 5 8 28.72 1.79
 4 6 8 145.51 2.86
 4 7 8 83.07 2.45
 5 8 8 281.62 5.42
 5 7 8 114.29 2.76
 5 6 8 196.45 3.92
 5 5 8 280.9 5.77
 5 4 8 69.55 2.33
 5 3 8 667.26 10.01
 5 2 8 541.26 9.01
 5 1 8 320.43 5.78
 5 0 8 151.81 2.92
 6 0 8 16.24 1.43
 6 1 8 16.07 1.55
 6 3 8 70.36 2.26
 6 4 8 172.77 3.39
 6 5 8 51.9 2.09
 6 6 8 42.38 1.96
 6 7 8 56.17 2.18
 6 8 8 38.69 2.07
 7 7 8 32.04 1.95
 7 6 8 75.41 2.24
 7 5 8 74.48 2.32
 7 4 8 707.89 10.88
 7 3 8 228.58 4.56
 7 2 8 1259.1 20.24
 7 1 8 112.23 2.62
 7 0 8 400.61 7.97
 8 0 8 96.42 2.54
 8 1 8 23.92 1.79
 8 2 8 26.9 1.9
 8 3 8 168.28 3.35
 8 4 8 101.77 2.61
 8 5 8 27.41 1.86
 9 6 8 119.65 2.82
 9 5 8 248.52 5.09
 9 4 8 277.12 5.19
 9 3 8 554.86 9.89
 9 2 8 130.72 2.83
 9 1 8 398.45 8.38
 9 0 8 358.08 6.52
 10 0 8 38.28 1.93
 10 2 8 10.95 1.67
 10 3 8 95.36 2.63
 10 4 8 31.07 1.98
 8 2 9 128.4 3.05
 8 1 9 302.39 6.36
 8 0 9 12.08 1.72
 7 0 9 38.89 2.01
 7 1 9 33.58 1.93
 7 2 9 8.54 1.6
 7 3 9 398.88 8.81
 6 3 9 11.16 1.55
 6 2 9 11.6 1.65
 6 1 9 368.12 6.81
 6 0 9 469.92 9.33
 5 1 9 177.76 3.44
 5 2 9 168.98 3.36
 5 3 9 5.33 1.49
 5 4 9 398.03 8.59
 5 5 9 303.33 5.62
 4 6 9 149.43 3.16
 4 5 9 58.62 2.39
 4 4 9 55.45 2.24
 4 3 9 53.7 2.13
 4 2 9 268.06 5.81
 4 1 9 11.31 1.52
 4 0 9 91.52 2.47
 3 0 9 251.42 4.78
 3 2 9 295.33 6.1
 3 3 9 236.46 4.63
 3 4 9 193.74 4.04
 3 6 9 421.11 9.05
 2 5 9 151.41 3.18
 2 4 9 287.61 6.02
 2 3 9 44.44 2.01
 2 2 9 474.36 9.14
 2 1 9 172.77 3.11
 2 0 9 251.24 4.78
 1 0 9 218.93 3.98
 1 1 9 490.67 9.06
 1 3 9 17.7 1.72
 1 5 9 344.16 6.79
 1 6 9 175.04 3.56
 0 5 9 571.2 10.29
 0 3 9 450.76 8.91
 0 1 9 125.36 2.77
 0 16 0 170.66 3.65
 0 18 0 194.49 4.2
 2 16 0 287.98 5.66
 2 17 0 311.06 6.07
 2 18 0 41.62 2.29
 4 12 0 13.46 1.07
 4 16 0 3.35 1.61
 4 17 0 680.39 12.63
 6 15 0 653.16 11.28
 6 16 0 691.66 12.17
 6 17 0 89.06 3.05
 8 16 0 647.12 12.32
 8 17 0 390.12 7.44
 10 14 0 16.41 1.61
 10 15 0 528.56 8.91
 10 16 0 93.79 3.02
 12 7 0 516.02 8.07
 12 8 0 133.94 2.62
 12 9 0 422.43 7.96
 12 10 0 591.44 9.68
 12 11 0 613.36 10.39
 12 13 0 306.9 6.6
 12 14 0 112.8 2.86
 12 15 0 296.81 5.56
 14 3 0 365.03 6.78
 14 4 0 470.39 7.7
 14 5 0 377.47 7.32
 14 6 0 863.01 11.06
 14 7 0 56.58 1.7
 14 8 0 1148.25 13.13
 14 11 0 11.67 1.51
 14 12 0 561.21 10.96
 14 14 0 418.02 8.58
 16 0 0 362.57 5.94
 16 1 0 1393.48 13.66
 16 2 0 580.76 9.08
 16 3 0 5.89 1.15
 16 4 0 161.37 3.28
 16 5 0 493.54 8.85
 16 6 0 707.89 10.88
 16 7 0 445.29 8.86
 16 8 0 285.97 6.01
 16 9 0 85.24 2.29
 16 10 0 38.42 1.8
 16 11 0 232.18 4.43
 16 12 0 311.06 5.88
 16 13 0 346.16 7.01
 18 0 0 567.61 10
 18 1 0 767.5 11.33
 18 2 0 23.66 1.57
 18 3 0 81.61 2.14
 18 4 0 20.82 1.57
 18 5 0 994.43 13.23
 18 6 0 262.11 5.23
 18 7 0 222.44 4.33
 18 8 0 89.16 2.44
 18 9 0 316.78 6.32
 18 10 0 9.27 1.87
 18 11 0 408.61 8.48
 20 0 0 125 2.53
 20 2 0 730.39 11.92
 20 3 0 193.89 3.9
 20 4 0 336.42 7.11
 20 5 0 18.34 1.75
 20 6 0 204.37 4.15
 20 7 0 4.43 1.77
 20 8 0 406.88 8.47
 20 9 0 210.88 4.06
 22 0 0 132.7 3.1
 22 1 0 58.87 2.39
 22 2 0 483.55 8.99
 22 3 0 19.37 2.08
 22 4 0 452.82 8.7
 22 5 0 201.46 4.12
 22 6 0 117.89 3.15
 23 0 1 31.55 2.3
 23 1 1 110.08 3.16
 23 2 1 153.94 3.6
 22 5 1 139.48 3.43
 22 4 1 29.53 2.22
 22 3 1 217.02 4.28
 22 2 1 65.31 2.61
 22 1 1 50.98 2.38
 21 1 1 246.83 4.9
 21 3 1 203.45 3.84
 21 5 1 273.37 5.34
 21 7 1 79.48 2.69
 20 9 1 167.44 3.62
 20 8 1 13.43 2.09
 20 7 1 32.59 2.15
 20 6 1 45.52 2.25
 20 5 1 234.15 4.45
 20 4 1 74.85 2.42
 20 3 1 67.06 2.2
 20 2 1 95.36 2.52
 20 1 1 179.77 3.75
 20 0 1 27.01 1.68
 19 0 1 13.62 1.47
 19 1 1 190.76 3.72
 19 2 1 254.67 5.15
 19 3 1 54.97 2.07
 19 4 1 173.2 3.4
 19 5 1 246.49 4.73
 19 6 1 122.13 2.74
 19 7 1 67.41 2.56
 19 8 1 287.25 6.02
 19 9 1 74.95 2.7
 19 10 1 87.34 2.92
 18 11 1 14.88 2.08
 18 10 1 38.02 2.26
 18 9 1 37.69 2.18
 18 8 1 222.28 4.33
 18 7 1 204.98 4.31
 18 6 1 81.61 2.33
 18 5 1 69.55 2.06
 18 4 1 19.8 1.63
 18 3 1 220.04 4.63
 18 2 1 272.13 6.04
 18 1 1 169.54 3.36
 18 0 1 85.74 2.09
 17 0 1 326.04 5.83
 17 1 1 27.58 1.47
 17 2 1 723.14 10.71
 17 3 1 53.54 1.81
 17 4 1 369.78 6.41
 17 5 1 54.89 1.99
 17 6 1 413.2 7.22
 17 8 1 558.41 10.68
 17 9 1 15.77 1.71
 17 10 1 144.48 3.23
 17 12 1 351.59 7.06
 16 13 1 22.57 2.15
 16 12 1 249.37 5.27
 16 11 1 43.37 2.2
 16 10 1 18.67 1.58
 16 8 1 268.94 5.29
 16 7 1 56.58 1.86
 16 6 1 377.06 6.69
 16 5 1 469.46 8.86
 16 4 1 11.97 1.38
 16 3 1 66.88 1.76
 16 2 1 74.57 1.86
 16 1 1 274.09 5.34
 16 0 1 402.98 7.56
 15 0 1 386.09 6.98
 15 1 1 1112.79 11.85
 15 2 1 122.85 2.62
 15 3 1 315.06 5.35
 15 4 1 65.22 1.82
 15 5 1 913.03 11.71
 15 6 1 58.62 1.81
 15 7 1 149.3 3.02
 15 8 1 25.31 1.52
 15 9 1 245.82 4.89
 15 10 1 69.64 2.07
 15 11 1 226.15 4.69
 15 12 1 71.81 2.55
 15 13 1 76.73 2.64
 15 14 1 43.44 2.41
 14 13 1 116.03 3.01
 14 12 1 82.68 2.45
 14 11 1 54.89 1.99
 14 10 1 131.34 2.59
 14 9 1 87.65 2.12
 14 8 1 48.85 1.73
 14 7 1 638.66 9.79
 14 6 1 60.95 1.76
 14 5 1 1095.27 11.75
 14 4 1 88.55 1.82
 13 5 1 588.04 8.35
 13 6 1 57.31 1.63
 13 7 1 234.15 4.78
 13 8 1 370.19 6.21
 13 9 1 144.74 2.85
 13 11 1 316.78 6.51
 13 12 1 199.17 3.95
 13 13 1 132.45 2.85
 13 14 1 16.68 1.89
 13 15 1 128.76 3.17
 12 15 1 31.31 2.11
 12 14 1 127.42 3.04
 12 12 1 651.51 11.26
 12 11 1 100.26 2.37
 12 10 1 27.46 1.52
 12 9 1 225.02 4.36
 12 8 1 969.81 11.39
 12 7 1 187.65 3.54
 11 8 1 713.05 9.48
 11 9 1 10.08 1.3
 11 10 1 294.4 5.54
 11 11 1 5.45 1.33
 11 12 1 634.05 10.84
 11 13 1 56.9 2.03
 11 14 1 154.88 2.95
 11 16 1 70.27 2.71
 10 16 1 162.05 3.56
 10 15 1 38.89 2.15
 10 14 1 117.66 2.68
 9 14 1 258.63 5.19
 9 15 1 211.35 3.91
 9 16 1 203.91 4
 9 17 1 41.13 2.42
 8 17 1 83.96 2.86
 8 16 1 113.72 3.1
 8 15 1 374.14 7.49
 7 15 1 276.59 5.55
 7 17 1 430.66 8.71
 6 17 1 294.22 6.28
 5 16 1 181.8 3.77
 5 17 1 177.04 3.58
 5 18 1 123.68 3.23
 4 18 1 11.53 1.9
 4 16 1 238.95 4.82
 3 16 1 277.3 5.55
 3 17 1 14.14 1.9
 3 18 1 25.63 1.96
 2 18 1 10.95 1.78
 2 17 1 62.64 2.47
 2 16 1 3.29 1.44
 1 16 1 57.39 2.04
 1 17 1 317.93 6.14
 1 18 1 7.41 1.58
 0 17 1 163.01 3.43
 0 16 2 375.18 7.3
 0 18 2 41.55 2.22
 1 18 2 46.32 2.34
 1 17 2 141.13 3.32
 1 16 2 347.97 7.23
 1 14 2 603.01 10.04
 1 13 2 394.38 7.91
 1 12 2 81.71 1.75
 2 11 2 660.88 12.73
 2 12 2 44.51 1.51
 2 13 2 94.32 2.19
 2 15 2 167.72 3.21
 2 17 2 54.97 2.55
 2 18 2 40.99 2.27
 3 18 2 14.84 1.99
 3 17 2 495.69 10.78
 3 15 2 56.82 1.87
 3 14 2 13.62 1.39
 3 13 2 1591.67 21.89
 3 12 2 194.34 3.75
 3 11 2 576.1 8.52
 4 11 2 229.23 4.56
 4 12 2 16.2 1.26
 4 13 2 153.54 2.93
 4 14 2 65.83 2.01
 4 15 2 31.79 1.64
 4 16 2 63.84 2.24
 5 17 2 137.07 3.28
 5 16 2 247.84 4.91
 5 15 2 183.4 3.5
 5 14 2 453.05 9.16
 5 13 2 445.98 8.64
 5 11 2 1168.39 17.29
 6 11 2 10.25 1.14
 6 12 2 171.79 3.38
 6 13 2 552.83 9.61
 6 14 2 85.64 2.29
 6 17 2 21.16 2.08
 7 17 2 34.9 2.16
 7 16 2 313.92 6.29
 7 15 2 146.29 2.99
 7 14 2 506.77 9.93
 7 13 2 200.24 3.96
 7 12 2 515.78 9.04
 7 11 2 27.63 1.36
 7 10 2 1825.5 21.15
 8 10 2 31.25 1.44
 8 12 2 279.64 5.76
 8 13 2 30.53 1.84
 8 14 2 135.94 2.76
 8 15 2 10.63 1.58
 9 16 2 64.36 2.5
 9 15 2 33.89 2
 9 14 2 92.24 2.38
 9 13 2 464.57 9.51
 9 12 2 541.76 9.77
 9 11 2 517.49 9.06
 9 10 2 12.01 1.23
 9 9 2 684.32 13.23
 10 10 2 266.3 5.27
 10 11 2 14.43 1.47
 10 12 2 169.26 3.22
 10 13 2 219.24 4.78
 10 15 2 9.47 1.82
 10 16 2 86.14 2.8
 11 16 2 24.61 2.14
 11 15 2 339.59 6.54
 11 14 2 32.53 1.9
 11 13 2 185.01 3.81
 11 12 2 26.24 1.65
 11 11 2 874.11 17.18
 11 10 2 472.26 8.65
 11 9 2 878.89 15.95
 11 8 2 23.19 1.3
 11 7 2 917.26 14.67
 12 6 2 29.24 1.34
 12 8 2 82.78 1.96
 12 9 2 335.44 6.11
 12 11 2 31.13 1.8
 12 12 2 87.54 2.42
 12 14 2 53.31 2.36
 13 15 2 162.33 3.7
 13 14 2 210.41 4.37
 13 12 2 310.87 5.88
 13 11 2 120.24 2.6
 13 10 2 256.39 5
 13 9 2 227.12 4.54
 13 8 2 827.66 15.79
 13 7 2 14.88 1.25
 13 6 2 985.29 15.88
 13 5 2 861.75 14.53
 13 4 2 1001.23 15.32
 14 0 2 41.13 1.31
 14 1 2 39.7 1.36
 14 2 2 231.52 4.58
 14 3 2 89.06 1.93
 14 4 2 299.97 6.34
 14 6 2 44.44 1.58
 14 7 2 15.38 1.31
 14 8 2 7.59 1.39
 14 9 2 18.34 1.52
 14 10 2 416.92 9.01
 14 13 2 7.01 1.79
 15 13 2 60.36 2.51
 15 12 2 444.84 8.62
 15 11 2 104.4 2.64
 15 10 2 18.99 1.64
 15 9 2 99.18 2.46
 15 8 2 793.05 11.82
 15 7 2 282.88 5.07
 15 6 2 450.76 8.45
 15 5 2 250.73 5.28
 15 4 2 383.56 7.59
 15 3 2 204.21 4
 15 2 2 1315.86 18.74
 15 1 2 169.96 3.51
 15 0 2 210.26 4.52
 16 0 2 50.75 1.69
 16 1 2 31.61 1.45
 16 2 2 128.52 2.81
 16 3 2 610.69 9.57
 16 4 2 139.1 3.05
 16 5 2 29.41 1.63
 16 6 2 10.11 1.37
 16 9 2 302.77 5.8
 16 10 2 135.69 3.01
 16 11 2 51.75 2.4
 17 12 2 32.71 2.46
 17 11 2 501.46 8.92
 17 9 2 426.2 8
 17 8 2 21.51 1.75
 17 7 2 282.52 5.43
 17 5 2 1050.16 18.83
 17 4 2 19.7 1.58
 17 3 2 90.69 2.25
 17 2 2 178.77 3.74
 17 1 2 715.06 10.65
 17 0 2 17.3 1.39
 18 0 2 365.24 6.58
 18 2 2 46.54 1.91
 18 3 2 130.35 2.58
 18 4 2 185.89 3.96
 18 5 2 68.66 2.23
 18 6 2 105.28 2.54
 18 7 2 124.52 2.76
 18 8 2 17.66 1.81
 18 9 2 80.35 2.7
 18 10 2 131.96 3.21
 18 11 2 18.71 2.23
 19 10 2 21.21 2.23
 19 9 2 423.54 8.64
 19 8 2 234.81 4.95
 19 7 2 103.85 2.85
 19 6 2 97.9 2.66
 19 5 2 316.02 5.93
 19 4 2 78.05 2.28
 19 3 2 191.8 3.87
 19 2 2 230.38 4.41
 19 1 2 297.18 6.12
 19 0 2 44.8 1.87
 20 0 2 54.49 1.99
 20 1 2 30.65 1.85
 20 3 2 89.57 2.44
 20 4 2 13.86 1.72
 20 5 2 53.94 2.45
 20 6 2 51.44 2.39
 20 7 2 171.79 3.53
 20 9 2 18.62 2.23
 21 6 2 157.3 3.51
 21 4 2 250.05 5.1
 21 2 2 541.51 11.27
 21 0 2 153.81 3.2
 22 0 2 199.02 3.95
 22 3 3 62.73 2.56
 22 2 3 121.3 3.32
 22 1 3 453.74 8.71
 22 0 3 126.45 3.39
 21 0 3 11.02 2
 21 1 3 37.56 2.31
 21 5 3 95.78 3.05
 20 8 3 91 2.98
 20 7 3 141.9 3.33
 20 6 3 402.76 8.21
 20 5 3 343.17 6.58
 20 3 3 175.9 3.43
 20 1 3 454.65 9.87
 20 0 3 236.29 4.8
 19 1 3 54.33 2.06
 19 2 3 149.17 2.89
 19 4 3 35.54 1.86
 19 5 3 66.36 2.28
 19 8 3 53.07 2.51
 18 10 3 236.46 4.8
 18 9 3 156.76 3.5
 18 8 3 493.06 10.75
 18 7 3 25.8 1.86
 18 6 3 338.6 7.13
 18 4 3 416.26 9.22
 18 3 3 308.03 6.42
 18 2 3 488.06 9.75
 18 1 3 87.54 2.22
 18 0 3 139.86 2.55
 17 0 3 67.5 1.95
 17 2 3 255.7 4.99
 17 4 3 9.97 1.43
 17 5 3 57.55 2.04
 17 6 3 29.94 1.65
 17 8 3 99.18 2.68
 17 9 3 7.41 1.9
 17 10 3 10.01 2.01
 16 12 3 39.09 2.22
 16 11 3 124.76 3.13
 16 10 3 425.76 8.22
 16 9 3 234.31 4.78
 16 8 3 354.42 7.09
 16 6 3 67.15 2.03
 16 5 3 123.92 2.76
 16 4 3 948.15 17.56
 16 3 3 402.55 8.2
 16 2 3 628.91 9.98
 16 1 3 417.36 8.13
 16 0 3 11.09 1.29
 15 0 3 88.96 1.93
 15 1 3 207.46 4.03
 15 2 3 103.3 2.08
 15 3 3 29.24 1.51
 15 4 3 59.03 1.82
 15 5 3 372.68 7.89
 15 8 3 27.86 1.65
 15 9 3 17.03 1.69
 15 10 3 24.34 1.75
 15 11 3 29.94 2.06
 14 14 3 16.94 1.95
 14 13 3 56.09 2.34
 14 11 3 513.09 10.48
 14 9 3 786.7 11.77
 14 7 3 102.53 2.18
 14 6 3 77.86 1.9
 14 5 3 929.03 16.07
 14 4 3 9.24 1.18
 14 3 3 1756.28 21.2
 14 1 3 904.6 14.89
 14 0 3 209.01 4.51
 13 2 3 191.65 3.72
 13 3 3 115.91 2.32
 13 4 3 28.37 1.38
 13 5 3 166.75 3.2
 13 6 3 6.23 1.13
 13 7 3 27.97 1.48
 13 8 3 126.81 2.42
 13 9 3 30.47 1.72
 13 10 3 143.57 3.09
 13 11 3 25.91 1.7
 13 12 3 71.99 2.28
 12 15 3 51.13 2.54
 12 14 3 90.49 2.87
 12 13 3 339.98 6.35
 12 12 3 128.88 2.69
 12 11 3 128.4 2.68
 12 10 3 612.56 10.12
 12 9 3 134.19 2.62
 12 8 3 997.83 17
 12 7 3 613.89 9.33
 12 6 3 193.14 3.74
 12 5 3 196 4.22
 11 7 3 108.84 2.25
 11 8 3 147.21 2.87
 11 11 3 23.03 1.6
 11 12 3 77.29 2.27
 11 13 3 17.79 1.68
 11 14 3 25.96 2.03
 11 15 3 15.85 2.1
 10 16 3 63.58 2.66
 10 15 3 204.21 3.84
 10 14 3 435.36 8.31
 10 13 3 114.87 2.54
 10 12 3 633.24 10.83
 10 10 3 230.38 4.41
 10 9 3 397.38 7.51
 10 8 3 1051.56 16.4
 10 7 3 79.1 1.72
 9 8 3 36.05 1.29
 9 9 3 121.78 2.49
 9 10 3 260.37 5.21
 9 11 3 73.83 1.94
 9 12 3 78.62 2.1
 9 13 3 14.39 1.59
 9 14 3 33.77 1.88
 9 15 3 148.51 3.28
 9 16 3 45.02 2.38
 8 15 3 142.03 3.21
 8 14 3 171.64 3.38
 8 13 3 765.11 11.91
 8 12 3 116.03 2.43
 8 11 3 286.33 5.64
 8 10 3 82 1.85
 8 9 3 70.09 1.71
 7 9 3 63.92 1.55
 7 10 3 211.66 3.91
 7 11 3 26.29 1.43
 7 12 3 29.94 1.65
 7 13 3 33.45 1.93
 7 15 3 21.41 1.69
 7 17 3 93.07 3.01
 6 17 3 177.19 3.72
 6 16 3 46.47 2.27
 6 15 3 157.16 3.24
 6 14 3 218.61 4.3
 6 13 3 987.66 18.6
 6 12 3 685.73 10.43
 6 11 3 476.48 8.22
 6 10 3 10.77 1.13
 5 10 3 54.25 1.59
 5 13 3 428.2 8.68
 5 14 3 25.91 1.7
 5 15 3 58.7 2.06
 5 16 3 60.11 2.42
 5 17 3 159.33 3.53
 4 17 3 208.7 4.51
 4 16 3 158.11 3.25
 4 15 3 7.18 1.41
 4 14 3 673.95 11.17
 4 13 3 15.05 1.5
 4 12 3 1171.71 18.05
 4 11 3 147.34 3
 4 10 3 1612.78 19.45
 3 11 3 12.5 1.18
 3 12 3 26.02 1.43
 3 13 3 43.37 1.77
 3 14 3 138.33 2.78
 3 15 3 39.29 1.82
 3 16 3 106.61 2.89
 2 17 3 188.09 3.84
 2 16 3 649.04 12.06
 2 15 3 93.48 2.29
 2 14 3 100.15 2.26
 2 13 3 381.25 7.98
 2 12 3 30.36 1.36
 2 11 3 248.69 4.92
 1 11 3 7.21 0.95
 1 13 3 379.57 7.97
 1 14 3 19.13 1.46
 1 15 3 64.1 2.15
 1 17 3 98.12 3.09
 0 17 3 922.48 15.03
 0 15 3 491.87 10.02
 0 13 3 35.93 1.55
 0 12 3 2.89 0.93
 0 11 3 428.87 7.35
 0 10 4 3495.81 28.63
 0 12 4 35.93 1.48
 0 14 4 334.85 6.5
 0 16 4 834.17 13.67
 1 16 4 186.62 3.68
 1 15 4 143.7 3.1
 1 14 4 136.95 2.9
 1 13 4 16.59 1.4
 1 12 4 108.39 2.13
 1 11 4 15.3 1.22
 1 10 4 23.4 1.41
 2 10 4 195.09 3.76
 2 11 4 441.22 7.91
 2 12 4 86.34 2
 2 13 4 227.45 4.54
 2 14 4 161.23 3.14
 2 15 4 58.95 2.15
 2 16 4 105.72 2.99
 2 17 4 367.09 8.25
 3 17 4 28.49 2.35
 3 15 4 329.94 6.06
 3 14 4 28.95 1.68
 3 13 4 48.62 1.88
 3 12 4 76.54 1.98
 3 11 4 430.66 7.82
 3 10 4 20.87 1.38
 4 10 4 1434.75 19.16
 4 11 4 364.42 7.4
 4 12 4 78.91 2.01
 4 13 4 857.02 12.29
 4 14 4 5.99 1.32
 4 15 4 62.22 2.12
 4 16 4 157.03 3.37
 4 17 4 202.68 4.29
 5 16 4 40.17 2.25
 5 15 4 41.34 2.08
 5 14 4 62.47 2.13
 5 13 4 246.15 4.56
 5 12 4 128.88 2.32
 5 11 4 261.41 5.39
 5 9 4 211.35 4.38
 6 10 4 608.83 9.03
 6 11 4 88.05 2.02
 6 12 4 52.6 1.87
 6 13 4 185.15 3.66
 6 14 4 458.79 9.68
 6 15 4 34.65 2.09
 6 16 4 147.34 3.4
 7 16 4 42.81 2.32
 7 15 4 112.35 2.85
 7 14 4 110.76 2.6
 7 13 4 27.86 1.87
 7 12 4 289.99 6.05
 7 10 4 5.13 1.07
 7 9 4 93.07 1.87
 7 8 4 147.21 2.87
 8 8 4 545.52 8.29
 8 10 4 9.64 1.14
 8 11 4 9.57 1.23
 8 12 4 672.27 11.16
 8 13 4 399.31 7.53
 8 14 4 265.08 5.08
 8 16 4 17.07 1.91
 9 15 4 65.66 2.53
 9 14 4 23.66 1.99
 9 13 4 119.88 2.71
 9 12 4 7.32 1.46
 9 11 4 162.33 3.29
 9 10 4 86.04 2
 9 9 4 40.04 1.5
 9 7 4 258.46 5.02
 10 6 4 240.28 4.67
 10 7 4 1586.1 20.14
 10 8 4 230.05 4.24
 10 9 4 81.8 1.95
 10 11 4 250.56 4.94
 10 12 4 34.21 1.76
 10 13 4 472.26 8.42
 10 15 4 94 2.92
 11 15 4 78.81 2.87
 11 13 4 189.27 3.85
 11 12 4 98.33 2.56
 11 11 4 179.92 4.04
 11 10 4 27.35 1.52
 11 9 4 293.11 5.9
 11 8 4 34.77 1.59
 11 7 4 661.99 9.69
 11 5 4 520.68 8.1
 11 4 4 35.8 1.35
 12 1 4 314.87 6.3
 12 2 4 171.5 3.1
 12 3 4 508.71 8.01
 12 4 4 102.97 1.97
 12 5 4 793.05 14.55
 12 6 4 425.54 7.99
 12 7 4 12.42 1.29
 12 8 4 83.27 2.06
 12 9 4 709.03 10.89
 12 10 4 96.52 2.33
 12 11 4 427.31 9.34
 12 12 4 146.81 3
 12 14 4 179.05 3.74
 13 14 4 57.31 2.53
 13 13 4 47.8 2.31
 13 12 4 107.39 2.9
 13 11 4 53.7 2.13
 13 10 4 125.85 2.66
 13 9 4 86.94 2.21
 13 8 4 70.63 1.99
 13 7 4 169.4 3.22
 13 6 4 326.04 5.83
 13 5 4 19.66 1.29
 13 4 4 364.01 7.19
 13 3 4 338.6 6.93
 13 2 4 422.88 7.52
 13 1 4 16.9 1.28
 13 0 4 777.07 14.1
 14 0 4 161.51 3.28
 14 1 4 30.36 1.48
 14 2 4 1519.11 20.55
 14 4 4 650.96 9.61
 14 5 4 41.13 1.66
 14 6 4 9.81 1.35
 14 7 4 126.94 2.55
 14 8 4 348.57 6.83
 14 9 4 58.54 2.14
 14 10 4 346.16 7.21
 14 12 4 310.12 6.44
 14 13 4 69.1 2.59
 15 11 4 10.32 1.87
 15 10 4 199.02 3.8
 15 7 4 27.8 1.59
 15 6 4 43.73 1.71
 15 5 4 112.92 2.29
 15 4 4 302.02 5.98
 15 3 4 16.63 1.4
 15 2 4 217.5 4.44
 15 1 4 57.96 1.8
 15 0 4 488.06 8.8
 16 1 4 114.53 2.42
 16 2 4 595.37 10.24
 16 3 4 474.36 9.14
 16 4 4 181.8 3.77
 16 5 4 296.99 6.12
 16 8 4 234.81 5.28
 16 9 4 339.59 7.34
 16 10 4 45.52 2.25
 16 11 4 231.52 4.75
 17 11 4 31.13 2.16
 17 9 4 110.3 3.16
 17 7 4 87.24 2.41
 17 5 4 35.54 1.73
 17 3 4 365.65 6.79
 17 2 4 18.16 1.56
 17 1 4 36.57 1.69
 17 0 4 72.36 2.01
 18 0 4 114.29 2.53
 18 1 4 191.65 3.72
 18 2 4 96.52 2.33
 18 3 4 187.06 3.83
 18 4 4 163.56 3.44
 18 5 4 578.94 11.13
 18 6 4 53.94 2.29
 18 7 4 105.06 2.98
 18 8 4 23.92 2.05
 18 9 4 284.88 5.63
 19 8 4 13.03 1.98
 19 7 4 180.21 3.61
 19 6 4 26.96 2.12
 19 5 4 60.03 2.58
 19 4 4 77.29 2.65
 19 3 4 70 2.25
 19 2 4 54.81 2.15
 19 1 4 60.78 2.27
 19 0 4 92.24 2.48
 20 0 4 84.06 2.66
 20 1 4 57.23 2.52
 20 2 4 318.13 6.33
 20 3 4 10.28 1.83
 20 4 4 159.6 3.4
 20 5 4 99.61 3.01
 20 6 4 155.01 3.48
 20 7 4 162.05 3.7
 21 4 4 134.19 3.37
 21 2 4 176.47 3.57
 21 1 4 13.03 1.98
 21 0 4 377.68 7.11
 21 1 5 342.77 6.97
 20 5 5 26.9 2.34
 20 4 5 52.76 2.42
 20 3 5 30.59 2.26
 20 0 5 27.29 1.97
 19 0 5 130.6 3.07
 19 1 5 110.87 2.83
 19 2 5 86.84 2.61
 19 3 5 216.39 3.96
 19 4 5 141.9 3.2
 19 5 5 174.9 3.56
 19 6 5 376.43 7.1
 19 7 5 98.22 3.09
 18 8 5 24.4 2.34
 18 7 5 26.24 2.26
 18 6 5 20.62 2
 18 5 5 20.43 1.9
 18 3 5 108.62 2.58
 18 2 5 32.53 1.84
 18 1 5 19.51 1.66
 18 0 5 180.06 3.75
 17 0 5 68.3 2.22
 17 1 5 36.64 1.89
 17 2 5 434.24 9.42
 17 3 5 5.5 1.39
 17 4 5 509.93 10.45
 17 5 5 25.69 1.75
 17 6 5 231.68 4.91
 17 7 5 23.03 2.01
 17 8 5 426.87 8.23
 16 10 5 15.85 1.97
 16 9 5 82.09 2.83
 16 8 5 12.04 1.83
 16 7 5 86.24 2.4
 16 6 5 52.92 2.04
 16 5 5 15.6 1.61
 16 4 5 40.93 1.86
 16 2 5 21.21 1.54
 16 0 5 315.64 6.31
 15 0 5 110.42 2.37
 15 1 5 513.34 9.26
 15 2 5 72.36 2.01
 15 3 5 591.7 10.21
 15 4 5 61.88 1.95
 15 5 5 341.38 6.56
 15 6 5 51.83 2.01
 15 7 5 128.03 2.68
 15 8 5 50.82 2.07
 15 9 5 406.23 8.02
 15 10 5 75.69 2.62
 15 11 5 277.12 5.55
 14 11 5 85.44 2.79
 14 9 5 63.32 2.23
 14 8 5 32.59 1.78
 14 7 5 179.92 3.32
 14 6 5 55.45 1.92
 14 5 5 36.18 1.68
 14 4 5 33.45 1.49
 14 3 5 12.57 1.37
 14 2 5 174.48 3.27
 14 1 5 27.86 1.48
 14 0 5 175.19 3.56
 13 0 5 54.18 1.74
 13 1 5 783.38 15.06
 13 2 5 203.45 4.14
 13 3 5 614.42 9.6
 13 4 5 166.19 3.47
 13 5 5 333.47 7.47
 13 6 5 69.28 1.97
 13 7 5 274.09 5.88
 13 8 5 137.45 2.65
 13 9 5 420.45 9.49
 13 10 5 170.38 3.51
 13 11 5 388 7.84
 13 12 5 102.1 2.94
 13 13 5 245.48 5.23
 12 13 5 64.27 2.67
 12 10 5 12.57 1.68
 12 9 5 43.51 1.99
 12 8 5 35.22 1.79
 12 7 5 103.96 2.19
 12 6 5 184.71 3.66
 12 5 5 33.45 1.56
 12 4 5 16.99 1.33
 12 3 5 62.13 1.7
 12 2 5 163.98 3.58
 12 1 5 19.85 1.34
 12 0 5 746.77 13.82
 11 0 5 591.17 8.37
 11 1 5 90.28 1.84
 11 2 5 975.52 15.46
 11 4 5 901.04 15.5
 11 5 5 55.61 1.69
 11 6 5 628.64 9.71
 11 7 5 204.06 3.84
 11 8 5 907.51 17.51
 11 10 5 708.46 11.74
 11 11 5 28.2 1.77
 11 12 5 444.16 8.16
 11 13 5 69.19 2.69
 11 14 5 307.28 6.6
 10 14 5 9.97 1.9
 10 13 5 312.77 6.28
 10 12 5 29.01 1.85
 10 11 5 22.42 1.68
 10 10 5 63.92 1.98
 10 9 5 106.27 2.33
 10 7 5 520.43 9.08
 10 6 5 327.02 7.01
 10 5 5 169.12 3.22
 10 4 5 51.52 1.54
 10 3 5 36.7 1.3
 9 5 5 460.41 7.85
 9 6 5 1843.47 21.25
 9 7 5 227.61 4.87
 9 8 5 623.79 9.68
 9 9 5 223.41 4.34
 9 10 5 230.7 4.58
 9 11 5 181.51 3.62
 9 12 5 368.95 7.23
 9 13 5 121.06 2.96
 9 14 5 248.35 5.09
 9 15 5 122.13 3.09
 8 14 5 46.54 2.28
 8 13 5 53.23 2.12
 8 12 5 49.91 1.98
 8 11 5 30.89 1.56
 8 10 5 42.59 1.69
 8 9 5 104.73 2.09
 8 8 5 40.58 1.58
 8 7 5 232.34 4.92
 8 6 5 361.96 6.96
 7 7 5 1589.1 19.73
 7 9 5 414.51 7.89
 7 10 5 9.57 1.27
 7 11 5 338 6.33
 7 12 5 30.41 1.72
 7 13 5 504.6 10.15
 7 15 5 243.96 5.21
 6 16 5 97.48 2.97
 6 15 5 106.94 2.89
 6 13 5 140.37 2.8
 6 12 5 316.97 6.51
 6 11 5 38.02 1.66
 6 10 5 438.28 8.34
 6 9 5 23.45 1.35
 6 8 5 31.43 1.39
 6 7 5 391.4 7.03
 5 8 5 856.7 14.49
 5 9 5 336.03 6.9
 5 10 5 379.36 7.75
 5 11 5 267.18 5.63
 5 12 5 359.71 8.16
 5 13 5 159.6 2.85
 5 14 5 266.3 5.62
 5 15 5 81.22 2.62
 5 16 5 94 2.92
 4 15 5 27.92 2.05
 4 12 5 43.65 1.85
 4 11 5 2.66 1.3
 4 10 5 14.97 1.42
 4 9 5 129.86 2.7
 4 8 5 151.28 2.91
 3 10 5 1448.64 20.07
 3 12 5 693.93 10.77
 3 13 5 36.51 1.76
 3 14 5 350.18 7.05
 3 15 5 26.13 1.93
 3 16 5 200.85 3.97
 2 16 5 120.36 3.19
 2 15 5 33.39 2.11
 2 13 5 20.96 1.58
 2 12 5 471.32 9.11
 2 10 5 1277.11 18.46
 2 9 5 13.82 1.16
 1 9 5 935.6 15.14
 1 10 5 604.06 9.26
 1 11 5 665.87 10
 1 12 5 107.72 2.23
 1 13 5 401.9 8.63
 1 14 5 94.53 2.41
 1 15 5 317.17 6.13
 1 16 5 66.8 2.55
 0 9 5 576.87 8.53
 0 8 6 1047.72 16.37
 0 12 6 1442.1 22.88
 0 14 6 311.63 6.08
 1 14 6 78.81 2.58
 1 13 6 19.28 1.65
 1 12 6 6.07 1.59
 1 11 6 29.94 1.59
 1 10 6 609.1 9.83
 1 9 6 119.41 2.47
 1 8 6 56.66 1.7
 1 7 6 114.99 2.31
 2 7 6 854.5 14.47
 2 8 6 275.33 5.18
 2 9 6 218.29 4.13
 2 10 6 122.01 2.38
 2 11 6 497.61 9.36
 2 12 6 112.8 2.51
 2 13 6 338 6.92
 2 14 6 61.54 2.36
 2 15 6 144.74 3.37
 3 14 6 18.53 1.9
 3 13 6 217.02 4.44
 3 12 6 39.49 1.89
 3 11 6 161.64 2.87
 3 10 6 39.83 1.63
 3 9 6 50.06 1.75
 3 8 6 49.53 1.67
 3 7 6 578.17 8.54
 4 6 6 315.25 6.31
 4 7 6 463.18 7.87
 4 8 6 271.6 5.14
 4 9 6 1063.81 17.55
 4 10 6 140.37 2.8
 4 11 6 536.26 9.97
 4 12 6 283.61 5.44
 4 13 6 65.13 2.17
 4 14 6 48.7 2.25
 4 15 6 295.33 5.73
 5 15 6 36.44 2.27
 5 14 6 24.88 1.88
 5 13 6 166.75 3.47
 5 12 6 3.81 1.32
 5 11 6 82.49 2.25
 5 10 6 371.02 8.08
 5 9 6 85.44 2.09
 5 8 6 14.8 1.37
 5 7 6 137.2 2.65
 5 6 6 179.63 3.61
 6 5 6 69.46 1.61
 6 6 6 364.01 6.98
 6 7 6 101.88 2.06
 6 8 6 808.58 15.3
 6 9 6 489.01 8.8
 6 10 6 206.06 4.02
 6 11 6 69.1 2.06
 6 12 6 301.83 5.61
 6 14 6 82.58 2.64
 6 15 6 42.59 2.46
 7 15 6 19.04 2.11
 7 14 6 173.34 3.83
 7 12 6 166.75 3.75
 7 10 6 170.1 3.51
 7 8 6 187.94 3.69
 7 7 6 73.55 1.75
 7 6 6 488.77 8.09
 7 5 6 66.01 1.66
 7 4 6 205.14 4.32
 8 2 6 945.17 14.89
 8 3 6 60.03 1.58
 8 4 6 1365.5 18.69
 8 5 6 384.19 7.38
 8 6 6 129.99 2.58
 8 7 6 22.42 1.43
 8 8 6 364.62 7.81
 8 9 6 288.71 6.03
 8 10 6 842.59 12.18
 8 11 6 156.35 3.5
 8 12 6 61.37 2.19
 8 13 6 22.16 1.93
 8 14 6 114.87 3.11
 9 14 6 19.09 2.21
 9 13 6 278.92 5.57
 9 12 6 62.05 2.37
 9 11 6 76.16 2.35
 9 8 6 302.21 5.99
 9 7 6 686.01 10.15
 9 6 6 42.95 1.55
 9 5 6 134.19 2.49
 9 4 6 81.12 1.84
 9 3 6 175.33 3.28
 9 2 6 284.52 6.35
 9 1 6 452.13 7.55
 9 0 6 16.11 1.25
 10 0 6 1221.58 17.68
 10 1 6 138.84 2.54
 10 2 6 10.84 1.24
 10 3 6 832.62 15.21
 10 4 6 11.38 1.16
 10 5 6 312.96 5.9
 10 6 6 168.56 3.49
 10 7 6 172.63 3.39
 10 8 6 28.2 1.66
 10 9 6 909.78 12.98
 10 10 6 19.94 1.68
 10 11 6 415.39 9.43
 10 12 6 28.2 2
 10 13 6 93.38 2.91
 11 12 6 13.07 1.87
 11 11 6 56.09 2.34
 11 10 6 55.69 2.09
 11 9 6 240.95 4.68
 11 7 6 67.85 2.04
 11 6 6 68.21 1.96
 11 5 6 327.99 7.41
 11 3 6 315.64 6.88
 11 1 6 157.03 2.97
 11 0 6 636.49 9.5
 12 1 6 272.66 5.33
 12 2 6 278.56 5.57
 12 3 6 56.34 1.78
 12 4 6 288.71 5.85
 12 5 6 23.55 1.46
 12 6 6 54.65 1.91
 12 7 6 689.4 11.3
 12 8 6 200.85 4.27
 12 9 6 68.92 2.23
 12 10 6 157.97 3.11
 12 11 6 111.32 2.84
 12 12 6 53.78 2.45
 13 12 6 41.69 2.36
 13 11 6 39.97 2.18
 13 10 6 70.18 2.52
 13 9 6 63.67 2.23
 13 8 6 160.41 3.41
 13 6 6 27.24 1.68
 13 5 6 230.87 4.74
 13 4 6 144.48 2.97
 13 3 6 17.48 1.35
 13 2 6 255.01 5.33
 13 1 6 47.43 1.78
 13 0 6 42.45 1.61
 14 0 6 1076.83 19.07
 14 2 6 141.77 2.69
 14 3 6 10.84 1.28
 14 4 6 164.39 3.45
 14 6 6 693.08 11.9
 14 7 6 74.76 2.33
 14 8 6 184.27 3.65
 14 9 6 23.03 1.96
 14 10 6 131.21 3.2
 15 10 6 65.31 2.61
 15 9 6 15.05 1.92
 15 8 6 205.91 4.01
 15 7 6 38.55 2.14
 15 6 6 12.08 1.72
 15 5 6 33.21 1.8
 15 4 6 149.3 3.16
 15 3 6 47.21 1.85
 15 2 6 354.62 6.69
 16 0 6 419.56 9.04
 16 1 6 317.93 5.95
 16 2 6 34.02 1.82
 16 3 6 43.37 1.91
 16 4 6 141.77 3.2
 16 5 6 114.41 2.65
 16 6 6 330.53 7.24
 16 7 6 459.71 8.54
 16 8 6 32.96 2.22
 16 9 6 61.12 2.61
 17 7 6 23.81 2.26
 17 5 6 237.95 4.98
 17 4 6 15.6 1.83
 17 3 6 202.22 4.13
 17 2 6 3.77 1.44
 17 1 6 71.17 2.36
 17 0 6 16.99 1.77
 18 0 6 167.86 3.49
 18 1 6 160.96 3.28
 18 3 6 245.31 5.06
 18 4 6 20.62 2
 18 5 6 158.78 3.53
 18 6 6 112.23 3.31
 18 7 6 396.31 7.5
 19 5 6 114.18 3.22
 19 4 6 80.25 2.8
 19 2 6 147.47 3.4
 19 1 6 90.18 2.86
 19 0 6 6.1 1.73
 20 0 6 155.68 3.49
 18 4 7 185.74 3.81
 18 3 7 12.69 2.11
 18 2 7 276.23 5.01
 18 1 7 88.45 2.93
 18 0 7 407.53 8.47
 17 0 7 290.35 5.68
 17 3 7 63.32 2.48
 17 6 7 154.47 3.74
 16 7 7 138.71 3.42
 16 6 7 505.32 9.19
 16 5 7 123.68 3.11
 16 4 7 108.28 2.8
 16 3 7 99.18 2.68
 16 2 7 164.12 3.45
 16 1 7 199.02 4.25
 16 0 7 648.49 12.06
 15 1 7 53.23 2.12
 15 2 7 8.04 1.5
 15 3 7 91.82 2.47
 15 7 7 247.34 4.91
 14 9 7 67.59 2.48
 14 7 7 618.43 12.04
 14 5 7 530.54 10.41
 14 4 7 16.81 1.63
 14 3 7 173.62 3.54
 14 1 7 617.09 10.69
 14 0 7 11.02 1.57
 13 0 7 197.5 4.08
 13 1 7 30 1.65
 13 2 7 51.13 1.92
 13 3 7 35.03 1.72
 13 5 7 33.21 1.86
 13 6 7 101.66 2.6
 13 7 7 54.73 2.31
 13 9 7 11.2 1.73
 13 10 7 61.71 2.54
 12 11 7 90.39 2.86
 12 10 7 14.31 1.83
 12 9 7 135.69 3.01
 12 8 7 126.69 2.79
 12 7 7 47.13 1.99
 12 6 7 595.37 10.77
 12 5 7 200.08 3.81
 12 4 7 70.9 2.08
 12 3 7 345.96 6.61
 12 2 7 94.42 2.2
 12 1 7 138.71 2.66
 12 0 7 653.98 10.46
 11 0 7 241.28 5.52
 11 1 7 3.79 1.15
 11 4 7 23.4 1.46
 11 5 7 165.91 3.47
 11 6 7 140.75 2.68
 11 7 7 47.13 1.92
 11 9 7 74.29 2.32
 11 10 7 157.84 3.38
 11 12 7 43.44 2.34
 10 12 7 158.11 3.52
 10 10 7 478.12 10.35
 10 8 7 219.88 4.47
 10 7 7 175.19 3.56
 10 6 7 148.65 3.02
 10 5 7 56.5 1.86
 10 4 7 699.61 10.82
 10 3 7 28.49 1.55
 10 2 7 781.87 15.35
 10 1 7 74.39 1.95
 10 0 7 375.39 7.92
 9 0 7 150.22 3.03
 9 1 7 56.82 1.78
 9 2 7 311.06 7.02
 9 3 7 235.47 4.46
 9 4 7 110.3 2.26
 9 5 7 27.52 1.58
 9 7 7 82.19 2.15
 9 8 7 199.48 3.8
 9 9 7 6.13 1.54
 9 10 7 65.92 2.27
 9 12 7 43.3 2.27
 9 13 7 74.39 2.78
 8 13 7 84.35 2.67
 8 12 7 39.97 2.18
 8 11 7 384.4 7.6
 8 10 7 184.71 3.8
 8 9 7 545.27 10.3
 8 8 7 53.94 1.9
 8 7 7 116.03 2.32
 8 6 7 17.57 1.31
 8 5 7 441.67 8.37
 8 4 7 199.78 4.11
 8 3 7 1396.29 19.7
 8 2 7 375.18 7.5
 8 1 7 627.29 9.43
 8 0 7 50.14 1.6
 7 0 7 109.29 2.02
 7 1 7 78.81 1.82
 7 2 7 73 1.84
 7 3 7 228.58 4.23
 7 4 7 91.1 2.05
 7 5 7 229.07 4.4
 7 6 7 22.72 1.39
 7 7 7 5.48 1.23
 7 8 7 44.3 1.79
 7 9 7 163.15 3.3
 7 10 7 172.35 3.25
 7 11 7 62.3 2.21
 7 12 7 69.73 2.43
 6 13 7 123.92 2.99
 6 12 7 30.41 2.02
 6 11 7 345.56 7.2
 6 10 7 411.23 8.95
 6 9 7 456.26 9.19
 6 8 7 61.79 1.95
 6 7 7 154.21 3.07
 6 6 7 16.94 1.33
 6 5 7 501.46 8.43
 6 4 7 509.93 8.5
 6 3 7 1138.43 17.06
 6 2 7 331.31 6.66
 6 1 7 879.21 15
 6 0 7 44.51 1.44
 5 0 7 38.42 1.33
 5 1 7 103.19 2.19
 5 2 7 27.13 1.29
 5 3 7 99.72 2.04
 5 4 7 169.12 3.22
 5 5 7 425.09 7.77
 5 6 7 87.24 1.91
 5 7 7 9.05 1.26
 5 8 7 60.86 1.93
 5 9 7 24.88 1.66
 5 10 7 101.01 2.49
 5 11 7 19.61 1.62
 5 12 7 11.82 1.66
 5 13 7 12.57 1.72
 4 14 7 191.2 3.72
 4 13 7 84.75 2.58
 4 12 7 234.48 4.61
 4 10 7 433.12 8.96
 4 8 7 487.11 8.79
 4 7 7 361.55 7.57
 4 6 7 322.94 7.15
 4 5 7 157.43 3.11
 4 4 7 959.79 15.34
 4 2 7 1262.54 17.21
 4 1 7 145.64 2.86
 3 3 7 174.19 3.41
 3 4 7 9.97 1.12
 3 5 7 34.77 1.46
 3 6 7 68.39 1.78
 3 7 7 5.97 1.31
 3 8 7 656.19 10.2
 3 9 7 14.55 1.48
 3 10 7 22.01 1.57
 3 12 7 196.15 3.92
 3 14 7 19.66 2.05
 2 14 7 303.71 6.38
 2 13 7 64.87 2.43
 2 12 7 259.85 5.55
 2 11 7 121.54 2.49
 2 10 7 6.18 1.23
 2 9 7 156.76 2.96
 2 8 7 617.36 9.89
 2 7 7 44.3 1.58
 2 6 7 1183.15 17.77
 2 5 7 106.27 2.22
 2 4 7 308.03 6.42
 2 3 7 440.31 7.45
 1 4 7 20.14 1.16
 1 5 7 413.2 7.44
 1 6 7 132.95 2.73
 1 8 7 180.79 3.62
 1 9 7 62.9 1.88
 1 10 7 47.13 1.77
 1 11 7 91.82 2.37
 1 12 7 188.83 3.55
 0 13 7 507.5 10.91
 0 11 7 147.47 2.87
 0 9 7 117.89 2.45
 0 7 7 1191.31 18.2
 0 5 7 1027.62 15.87
 0 0 8 468.99 8.16
 0 2 8 89.88 2.04
 0 4 8 37.89 1.59
 0 6 8 205.29 4.32
 0 8 8 10.25 1.34
 0 10 8 10.77 1.41
 0 12 8 42.52 2.46
 1 13 8 47.58 2.45
 1 12 8 516.51 11.01
 1 11 8 70.63 2.26
 1 10 8 16.37 1.48
 1 8 8 519.69 9.57
 1 7 8 202.07 3.98
 1 6 8 577.65 9.57
 1 5 8 663.1 9.98
 1 4 8 294.59 5.54
 1 3 8 27.52 1.35
 1 2 8 1081.78 17.34
 1 1 8 344.76 6.99
 1 0 8 853.24 15.09
 2 1 8 94.84 1.99
 2 4 8 24.24 1.48
 2 5 8 6.45 1.37
 2 7 8 342.77 6.38
 2 8 8 13.58 1.55
 2 9 8 14.92 1.54
 2 10 8 71.36 2.18
 2 13 8 194.94 4.06
 3 13 8 112.01 3.07
 3 11 8 304.27 6.01
 3 10 8 205.29 4.32
 3 9 8 295.33 5.55
 3 7 8 324.1 6.2
 3 6 8 43.8 1.71
 3 5 8 1411.21 20.62
 3 4 8 89.57 2.04
 3 3 8 138.08 2.66
 3 2 8 111.78 2.16
 3 1 8 919.22 15.99
 3 0 8 40.58 1.51
 4 0 8 359.5 7.14
 4 1 8 22.11 1.32
 4 2 8 22.11 1.37
 4 3 8 282.16 5.42
 4 4 8 10.81 1.38
 4 5 8 26.02 1.59
 4 6 8 143.31 2.58
 4 7 8 85.34 2.19
 4 9 8 79.29 2.2
 4 11 8 26.62 2.05
 4 13 8 20.33 2.04
 5 13 8 71.72 2.64
 5 12 8 271.95 5.32
 5 11 8 239.95 4.83
 5 9 8 390.97 7.23
 5 8 8 277.3 5.38
 5 7 8 111.89 2.39
 5 6 8 203.75 3.99
 5 5 8 294.22 5.91
 5 4 8 73 1.93
 5 3 8 669.76 10.03
 5 2 8 521.17 8.84
 5 1 8 323.91 6.97
 5 0 8 144.22 2.97
 6 0 8 13.7 1.27
 6 1 8 14.51 1.39
 6 3 8 74.85 1.96
 6 4 8 175.33 3.28
 6 5 8 48.85 1.81
 6 6 8 41.76 1.74
 6 7 8 47.43 1.85
 6 8 8 43.65 1.78
 6 9 8 52.14 2.1
 6 10 8 245.65 4.89
 6 11 8 17.21 2.01
 7 12 8 210.26 4.21
 7 11 8 39.63 2.24
 7 10 8 390.97 7.87
 7 8 8 338.99 6.93
 7 7 8 37.29 1.71
 7 6 8 79.87 2.12
 7 5 8 69.91 2.07
 7 4 8 666.98 10.56
 7 3 8 215.75 4.43
 7 2 8 1246.15 19.75
 7 1 8 109.29 2.36
 7 0 8 410.14 8.28
 8 0 8 98.12 2.24
 8 1 8 22.57 1.58
 8 2 8 27.75 1.7
 8 3 8 165.36 3.32
 8 4 8 98.65 2.35
 8 5 8 27.07 1.62
 8 8 8 40.38 1.85
 8 9 8 28.03 1.88
 8 10 8 109.85 3.05
 9 11 8 260.37 5.56
 9 10 8 197.5 3.93
 9 9 8 521.9 11.06
 9 8 8 32.71 1.85
 9 7 8 8.16 1.32
 9 6 8 112.12 2.51
 9 5 8 231.85 4.42
 9 4 8 263.85 5.94
 9 3 8 543.01 10.03
 9 2 8 122.25 2.5
 9 1 8 389.27 8.28
 9 0 8 354.02 6.48
 10 0 8 37.16 1.77
 10 2 8 8.29 1.46
 10 3 8 94.21 2.3
 10 4 8 25.85 1.7
 10 6 8 40.72 1.92
 10 8 8 16.2 1.91
 10 9 8 44.44 2.37
 10 10 8 29.94 2.18
 10 11 8 28.2 2.29
 11 9 8 182.82 3.93
 11 8 8 56.42 2.42
 11 7 8 331.7 6.27
 11 5 8 204.83 4
 11 4 8 47.95 2.01
 11 3 8 412.54 7.43
 11 2 8 143.57 3.22
 11 1 8 265.25 5.26
 11 0 8 39.36 1.82
 12 1 8 114.64 2.53
 12 3 8 26.46 1.83
 12 4 8 64.01 2.24
 12 5 8 38.28 1.93
 12 7 8 13.46 2.13
 12 8 8 9.44 1.79
 13 8 8 80.54 2.9
 13 7 8 108.39 3.25
 13 6 8 137.32 3.4
 13 5 8 12.12 1.84
 13 4 8 153.01 3.46
 13 3 8 29.36 1.92
 13 2 8 132.08 2.97
 13 1 8 33.39 1.93
 13 0 8 129.01 2.93
 14 0 8 62.47 2.64
 14 3 8 22.52 1.99
 14 5 8 4.84 1.85
 14 6 8 53.39 2.59
 15 6 8 107.83 3.46
 15 5 8 15.13 2.13
 15 4 8 71.08 2.81
 15 3 8 22.06 2.07
 15 2 8 62.39 2.63
 15 1 8 21.26 2.13
 15 0 8 209.17 4.2
 16 1 8 37.69 2.58
 17 1 8 83.37 3.24
 15 1 9 42.03 2.44
 14 3 9 68.66 2.94
 14 1 9 11.24 1.95
 13 0 9 52.37 2.49
 13 1 9 68.12 2.66
 13 2 9 6.75 1.82
 13 3 9 75.88 2.81
 13 5 9 61.45 2.7
 13 6 9 15.72 2.26
 12 4 9 61.71 2.7
 12 1 9 21.46 2.04
 11 0 9 109.97 2.93
 11 2 9 96.21 2.85
 11 3 9 27.8 2.04
 11 4 9 73.46 2.86
 11 6 9 66.97 2.91
 11 8 9 47.36 2.74
 10 8 9 23.76 2.31
 10 6 9 73.92 2.96
 10 4 9 9.01 1.62
 10 3 9 47.21 2.14
 10 2 9 16.76 1.76
 10 0 9 79.2 2.49
 9 1 9 22.83 1.8
 9 2 9 104.95 2.76
 9 3 9 52.92 2.19
 9 4 9 113.26 2.86
 9 6 9 16.94 2.04
 9 7 9 22.98 2.06
 9 8 9 57.55 2.86
 9 9 9 20.09 2.27
 8 9 9 4.22 1.88
 8 8 9 22.16 2.23
 8 7 9 67.15 2.65
 8 5 9 27.69 1.87
 8 2 9 30.47 1.9
 8 1 9 109.18 2.59
 8 0 9 15.22 1.68
 7 1 9 39.29 1.89
 7 3 9 184.57 3.8
 7 5 9 118.12 2.81
 7 7 9 50.59 2.3
 7 9 9 90.9 3.39
 6 9 9 15.09 2.13
 6 7 9 11.86 1.78
 6 6 9 53.62 2.29
 6 5 9 51.98 2.17
 6 1 9 129.86 2.7
 6 0 9 160.01 3.13
 5 1 9 103.41 2.52
 5 2 9 100.04 2.48
 5 3 9 10.63 1.54
 5 4 9 162.19 3.15
 5 5 9 113.03 2.86
 5 6 9 51.28 2.23
 5 7 9 51.59 2.32
 5 8 9 58.21 2.63
 5 9 9 21.01 2.22
 5 10 9 40.93 2.55
 4 9 9 21.41 2.19
 4 8 9 37.23 2.36
 4 7 9 35.99 2.07
 4 6 9 31.86 2.06
 4 4 9 14.23 1.62
 4 3 9 39.16 1.82
 4 2 9 85.64 2.29
 4 1 9 9.6 1.47
 4 0 9 55.21 2
 3 0 9 165.91 2.91
 3 2 9 163.15 2.89
 3 3 9 86.64 2.3
 3 4 9 99.18 2.57
 3 5 9 4.22 1.48
 3 6 9 155.95 3.49
 3 8 9 86.34 3.4


_iucr_refine_instructions_details
;
TITL ZEYVAA OLEX2: imported from CIF
CELL 0.71073 16.584 13.214 8.419 90 90 90
ZERR 4 0.003 0.003 0.002 0 0 0
LATT 1
SYMM 0.5-X,-Y,0.5+Z
SYMM 0.5+X,0.5-Y,0.5-Z
SYMM -X,0.5+Y,-Z
SFAC C H Cl Nb Si
DISP C 0.0033 0.0016
DISP Cl 0.1484 0.1585
DISP H 0 0
DISP Si 0.0817 0.0704
UNIT 56 92 8 4 8

SIZE 0.52 0.44 0.26
TEMP -100(2)
MORE -1
CONF 
BOND $H
ACTA 
WGHT 0.1
FVAR 0.512059
REM <olex2.extras>
REM <HklSrc "%.\\ZEYVAA.hkl">
REM </olex2.extras>

Nb    4     0.17846  0.25000  0.09928  10.50000  0.02057  0.02039  0.03026 =
 0.00000 -0.00133 -0.00000 
Si    5     0.11318  0.09472  0.23810  11.00000  0.02130  0.01897  0.02949 =
 0.00101  0.00002 -0.00165 
Cl    3     0.15086 -0.05033  0.14529  11.00000  0.04263  0.02040  0.04637 =
 -0.00150  0.00061  0.00516 
C3    1     0.26947  0.25000  0.31921  10.50000  0.02441  0.03680  0.03587 =
 0.00000 -0.00316 -0.00000 
H3A   2     0.24980  0.25000  0.41951  10.50000  0.02464 
C2    1     0.31495  0.19646  0.07794  11.00000  0.02076  0.03218  0.04959 =
 -0.00069  0.00541  0.00492 
H2A   2     0.33465  0.14273 -0.02555  11.00000  0.03833 
C5    1     0.10259  0.16328 -0.10019  11.00000  0.04270  0.02725  0.02779 =
 -0.00361 -0.01033 -0.00370 
H5A   2     0.09071  0.08800 -0.09671  11.00000  0.05840 
C6    1     0.05788  0.25000 -0.05566  10.50000  0.02904  0.03160  0.03424 =
 0.00000 -0.00806 -0.00000 
H6A   2     0.00506  0.25000 -0.01678  10.50000  0.05638 
C4    1     0.17500  0.19698 -0.16906  11.00000  0.03980  0.04518  0.03985 =
 -0.01300  0.00226  0.00861 
H4A   2     0.21860  0.15587 -0.22521  11.00000  0.09233 
C8    1     0.13444  0.07724  0.45578  11.00000  0.04678  0.03357  0.03377 =
 0.00496 -0.00339 -0.00125 
H8A   2     0.19613  0.05366  0.47664  11.00000  0.07109 
H8B   2     0.09539  0.00491  0.50880  11.00000  0.03691 
H8C   2     0.11701  0.13182  0.51280  11.00000  0.07551 
C1    1     0.28750  0.16265  0.22624  11.00000  0.02456  0.02554  0.04982 =
 0.00520 -0.00983  0.00432 
H1A   2     0.28490  0.09103  0.26684  11.00000  0.10714 
C7    1     0.00054  0.08332  0.22223  11.00000  0.02383  0.03322  0.05049 =
 -0.00452  0.00349 -0.00688 
H7A   2    -0.01024  0.07819  0.09963  11.00000  0.04336 
H7B   2    -0.02274  0.12172  0.27894  11.00000  0.12115 
H7C   2    -0.01949  0.01521  0.30515  11.00000  0.04858 
H     2     0.09879  0.25000  0.26126  10.50000  0.02297 
HKLF 4

END
Q1 1 0.183333 0.25 0.266667 11 0.05 1.2
Q2 1 0.183333 0.25 -0.066667 11 0.05 1.1
Q3 1 0.116667 0.25 -0.233333 11 0.05 0.81
Q4 1 0.116667 0.25 0.533333 11 0.05 0.7
Q5 1 0.133333 0.25 0.2 11 0.05 0.69

  REM The information below was added by Olex2.
  REM
  REM R1 = 0.0511 for 2212 Fo > 4sig(Fo) and 0.0514 for all 2221 data
  REM 140 parameters refined using 0 restraints
  REM Highest difference peak 1.1988, deepest hole -3.2938
  REM Mean Shift 0.0001, Max Shift 0.0009.

  REM +++ Tabular Listing of Refinement Information +++
  REM R1_all = 0.0514
  REM R1_gt = 0.0511
  REM wR_ref = 0.1778
  REM GOOF = 1.7337
  REM Shift_max = 0.0009
  REM Shift_mean = 0.0001
  REM Reflections_all = 2221
  REM Reflections_gt = 2212
  REM Parameters = 140
  REM Hole = -3.2938
  REM Peak = 1.1988
  REM Flack = n/a

  
;
_olex2_submission_special_instructions  'No special instructions were received'

# start Validation Reply Form
_vrf_PLAT029_ZEYVAA_HAR
;
PROBLEM: _diffrn_measured_fraction_theta_full value Low .      0.881 Why?  
RESPONSE: We did not collect the X-ray data, we used the following
data set to carry out Hirshfeld Atom Refinement:
 	G.I.Nikonov, L.G.Kuzmina, S.F.Vyboishchikov, D.A.Lemenovskii, J.A.K.Howard
	CCDC 105588: Experimental Crystal Structure Determination, 2000,
	DOI: 10.5517/cc3jw2k
;
_vrf_PLAT184_ZEYVAA_HAR
;
PROBLEM: Missing _cell_measurement_theta_min Value ......     Please Do !  
RESPONSE: We did not collect the X-ray data, we used the following
data set to carry out Hirshfeld Atom Refinement:
 	G.I.Nikonov, L.G.Kuzmina, S.F.Vyboishchikov, D.A.Lemenovskii, J.A.K.Howard
	CCDC 105588: Experimental Crystal Structure Determination, 2000,
	DOI: 10.5517/cc3jw2k
This field was not found in the corresponding CIF file.
;
_vrf_PLAT185_ZEYVAA_HAR
;
PROBLEM: Missing _cell_measurement_theta_max Value ......     Please Do !  
RESPONSE: We did not collect the X-ray data, we used the following
data set to carry out Hirshfeld Atom Refinement:
 	G.I.Nikonov, L.G.Kuzmina, S.F.Vyboishchikov, D.A.Lemenovskii, J.A.K.Howard
	CCDC 105588: Experimental Crystal Structure Determination, 2000,
	DOI: 10.5517/cc3jw2k
This field was not found in the corresponding CIF file.
;
# end Validation Reply Form
data_ZEYVAA_HAR_NoMoRe_1
_database_code_depnum_ccdc_archive      'CCDC 2263949'
_audit_creation_date               2022-03-17
_audit_creation_method
;
Olex2 1.3
(compiled 2020.11.12 svn.r5f609507 for OlexSys, GUI svn.r6226)
;
_audit_contact_author_address      ?
_audit_contact_author_email        ?
_audit_contact_author_name         ''
_audit_contact_author_phone        ?
_publ_contact_author_id_orcid      ?
_publ_section_references
;
Bourhis, L.J., Dolomanov, O.V., Gildea, R.J., Howard, J.A.K., Puschmann, H.
 (2015). Acta Cryst. A71, 59-75.

Dolomanov, O.V., Bourhis, L.J., Gildea, R.J, Howard, J.A.K. & Puschmann, H.
 (2009), J. Appl. Cryst. 42, 339-341.
;
_chemical_formula_moiety           'C14 H23 Cl2 Nb Si2'
_chemical_formula_sum              'C14 H23 Cl2 Nb Si2'
_chemical_formula_weight           411.321
loop_
  _atom_type_symbol
  _atom_type_scat_dispersion_real
  _atom_type_scat_dispersion_imag
  _atom_type_scat_Cromer_Mann_a1
  _atom_type_scat_Cromer_Mann_a2
  _atom_type_scat_Cromer_Mann_a3
  _atom_type_scat_Cromer_Mann_a4
  _atom_type_scat_Cromer_Mann_b1
  _atom_type_scat_Cromer_Mann_b2
  _atom_type_scat_Cromer_Mann_b3
  _atom_type_scat_Cromer_Mann_b4
  _atom_type_scat_Cromer_Mann_c
  _atom_type_scat_source
  _atom_type_scat_dispersion_source
 H 0.00000 0.00000 0.49300 0.32291 0.14019 0.04081 10.51090 26.12570 3.14236
 57.79970 0.0030380000826
 'International Tables Volume C Table 6.1.1.4 (pp. 500-502)' custom
 C 0.00330 0.00160 2.31000 1.02000 1.58860 0.86500 20.84390 10.20750 0.56870
 51.65120 0.215599998832
 'International Tables Volume C Table 6.1.1.4 (pp. 500-502)' custom
 Si 0.08170 0.07040 6.29150 3.03530 1.98910 1.54100 2.43860 32.33370 0.67850
 81.69370 1.14069998264
 'International Tables Volume C Table 6.1.1.4 (pp. 500-502)' custom
 Nb -2.07270 0.62150 17.61420 12.01440 4.04183 3.53346 1.18865 11.76600 0.20479
 69.79570 3.75590991974
 'International Tables Volume C Table 6.1.1.4 (pp. 500-502)' custom
 Cl 0.14840 0.15850 11.46040 7.19640 6.25560 1.64550 0.01040 1.16620 18.51940
 47.77840 -9.55739974976
 'International Tables Volume C Table 6.1.1.4 (pp. 500-502)' custom

_space_group_crystal_system        'orthorhombic'
_space_group_IT_number             62
_space_group_name_H-M_alt          'P n m a'
_space_group_name_Hall             '-P 2ac 2n'
loop_
  _space_group_symop_id
  _space_group_symop_operation_xyz
 1 x,y,z
 2 x+1/2,-y+1/2,-z+1/2
 3 -x,y+1/2,-z
 4 -x+1/2,-y,z+1/2
 5 -x,-y,-z
 6 -x-1/2,y-1/2,z-1/2
 7 x,-y-1/2,z
 8 x-1/2,y,-z-1/2

_symmetry_Int_Tables_number        62
_cell_length_a                     16.584(3)
_cell_length_b                     13.214(3)
_cell_length_c                     8.419(2)
_cell_angle_alpha                  90
_cell_angle_beta                   90
_cell_angle_gamma                  90
_cell_volume                       1844.9(7)
_cell_formula_units_Z              4
_cell_measurement_reflns_used      24
_cell_measurement_temperature      173(2)
_exptl_absorpt_coefficient_mu      1.059
_exptl_absorpt_correction_T_max    0.937
_exptl_absorpt_correction_T_min    0.843
_exptl_absorpt_correction_type     'psi scans'
_exptl_crystal_colour              'pale beige'
_exptl_crystal_density_diffrn      1.481
_exptl_crystal_description         block
_exptl_crystal_F_000               833.537
_exptl_crystal_size_max            0.52
_exptl_crystal_size_mid            0.44
_exptl_crystal_size_min            0.26
_diffrn_reflns_av_R_equivalents    0.0237
_diffrn_reflns_av_unetI/netI       0.0167
_diffrn_reflns_Laue_measured_fraction_full  0.8806
_diffrn_reflns_Laue_measured_fraction_max  0.7989
_diffrn_reflns_limit_h_max         23
_diffrn_reflns_limit_h_min         0
_diffrn_reflns_limit_k_max         18
_diffrn_reflns_limit_k_min         0
_diffrn_reflns_limit_l_max         9
_diffrn_reflns_limit_l_min         0
_diffrn_reflns_number              2674
_diffrn_reflns_point_group_measured_fraction_full  0.8806
_diffrn_reflns_point_group_measured_fraction_max  0.7989
_diffrn_reflns_theta_full          25.2417
_diffrn_reflns_theta_max           29.96
_diffrn_reflns_theta_min           2.46
_diffrn_ambient_temperature        173(2)
_diffrn_measured_fraction_theta_full  0.8806
_diffrn_measured_fraction_theta_max  0.7989
_diffrn_measurement_device         'Enraf-Nonius CAD-4'
_diffrn_radiation_type             'Mo K\a'
_diffrn_radiation_wavelength       0.71073
_reflns_Friedel_coverage           0.0
_reflns_limit_h_max                23
_reflns_limit_h_min                0
_reflns_limit_k_max                18
_reflns_limit_k_min                0
_reflns_limit_l_max                9
_reflns_limit_l_min                0
_reflns_number_gt                  2212
_reflns_number_total               2221
_reflns_threshold_expression       I>=2u(I)
_computing_molecular_graphics      'Olex2 1.3 (Dolomanov et al., 2009)'
_computing_publication_material    'Olex2 1.3 (Dolomanov et al., 2009)'
_computing_structure_refinement    'olex2.refine 1.3 (Bourhis et al., 2015)'
_refine_diff_density_max           1.2095
_refine_diff_density_min           -2.7313
_refine_diff_density_rms           0.1489
_refine_ls_d_res_high              0.7116
_refine_ls_d_res_low               8.2920
_refine_ls_goodness_of_fit_ref     0.9633
_refine_ls_hydrogen_treatment      refxyz
_refine_ls_matrix_type             full
_refine_ls_number_constraints      0
_refine_ls_number_parameters       127
_refine_ls_number_reflns           2221
_refine_ls_number_restraints       0
_refine_ls_R_factor_all            0.0403
_refine_ls_R_factor_gt             0.0398
_refine_ls_restrained_S_all        0.9633
_refine_ls_shift/su_max            0.0007
_refine_ls_shift/su_mean           0.0000
_refine_ls_structure_factor_coef   Fsqd
_refine_ls_weighting_details      
 'w=1/[\s^2^(Fo^2^)+(0.0613P)^2^+12.0566P] where P=(Fo^2^+2Fc^2^)/3'
_refine_ls_weighting_scheme        calc
_refine_ls_wR_factor_gt            0.1230
_refine_ls_wR_factor_ref           0.1232
_olex2_refinement_description
;
1. Others
 Fixed U11: H3A(0.05) H2A(0.047) H5A(0.088) H6A(0.032) H4A(0.065) H8A(0.055)
 H8B(0.075) H8C(0.117) H1A(0.049) H7A(0.047) H7B(0.04) H7C(0.057) H(0.035)
 Fixed U12: H3A(0) H2A(0.012) H5A(-0.016) H6A(0) H4A(0.027) H8A(-0.005) H8B(-
 0.011) H8C(0.012) H1A(0.01) H7A(-0.019) H7B(-0.001) H7C(-0.026) H(0)
 Fixed U13: H3A(-0.008) H2A(0.011) H5A(-0.018) H6A(-0.001) H4A(0.004) H8A(-
 0.015) H8B(0.008) H8C(-0.002) H1A(-0.006) H7A(-0.017) H7B(0.017) H7C(0.005)
 H(0.005)
 Fixed U22: H3A(0.079) H2A(0.056) H5A(0.038) H6A(0.079) H4A(0.097) H8A(0.096)
 H8B(0.055) H8C(0.056) H1A(0.04) H7A(0.076) H7B(0.06) H7C(0.056) H(0.042)
 Fixed U23: H3A(0) H2A(-0.015) H5A(-0.01) H6A(0) H4A(-0.028) H8A(0.022)
 H8B(0.021) H8C(-0.006) H1A(0.018) H7A(0.011) H7B(-0.024) H7C(0.01) H(0)
 Fixed U33: H3A(0.042) H2A(0.069) H5A(0.067) H6A(0.053) H4A(0.058) H8A(0.06)
 H8B(0.06) H8C(0.046) H1A(0.082) H7A(0.069) H7B(0.115) H7C(0.072) H(0.042)
;
loop_
  _atom_site_label
  _atom_site_type_symbol
  _atom_site_fract_x
  _atom_site_fract_y
  _atom_site_fract_z
  _atom_site_U_iso_or_equiv
  _atom_site_adp_type
  _atom_site_occupancy
  _atom_site_site_symmetry_order
  _atom_site_refinement_flags_posn
  _atom_site_refinement_flags_adp
  _atom_site_refinement_flags_occupancy
 Nb Nb 0.17844(3) 0.25 0.09926(6) 0.01973(14) Uani 1.000000 2 S T P
 Si Si 0.11308(6) 0.09477(8) 0.23815(14) 0.0241(2) Uani 1.000000 1 . . .
 Cl Cl 0.15084(7) -0.05032(7) 0.14538(15) 0.0375(3) Uani 1.000000 1 . . .
 C3 C 0.2694(4) 0.25 0.3191(8) 0.0335(13) Uani 1.000000 2 S T P
 H3A H 0.246(5) 0.25 0.429(10) 0.057000 Uani 1.000000 2 S T P
 C2 C 0.3149(2) 0.1961(3) 0.0773(6) 0.0356(10) Uani 1.000000 1 . . .
 H2A H 0.335(4) 0.144(5) -0.021(8) 0.057333 Uani 1.000000 1 . . .
 C5 C 0.1022(3) 0.1630(3) -0.0992(5) 0.0341(9) Uani 1.000000 1 . . .
 H5A H 0.083(5) 0.087(5) -0.100(8) 0.064333 Uani 1.000000 1 . . .
 C6 C 0.0577(4) 0.25 -0.0550(8) 0.0323(12) Uani 1.000000 2 S T P
 H6A H 0.001(5) 0.25 -0.005(11) 0.054667 Uani 1.000000 2 S T P
 C4 C 0.1751(3) 0.1967(4) -0.1693(6) 0.0419(11) Uani 1.000000 1 . . .
 H4A H 0.225(4) 0.149(6) -0.215(8) 0.073333 Uani 1.000000 1 . . .
 C8 C 0.1348(3) 0.0772(4) 0.4557(6) 0.0385(10) Uani 1.000000 1 . . .
 H8A H 0.200(4) 0.062(6) 0.480(8) 0.070333 Uani 1.000000 1 . . .
 H8B H 0.097(4) 0.012(5) 0.502(8) 0.063333 Uani 1.000000 1 . . .
 H8C H 0.109(5) 0.140(5) 0.515(8) 0.073000 Uani 1.000000 1 . . .
 C1 C 0.2873(2) 0.1626(3) 0.2271(6) 0.0348(9) Uani 1.000000 1 . . .
 H1A H 0.285(4) 0.082(5) 0.270(9) 0.057000 Uani 1.000000 1 . . .
 C7 C 0.0006(3) 0.0831(4) 0.2226(6) 0.0373(10) Uani 1.000000 1 . . .
 H7A H -0.024(4) 0.081(6) 0.101(8) 0.064000 Uani 1.000000 1 . . .
 H7B H -0.027(4) 0.147(5) 0.285(10) 0.071667 Uani 1.000000 1 . . .
 H7C H -0.019(4) 0.016(5) 0.292(8) 0.061667 Uani 1.000000 1 . . .
 H H 0.103(5) 0.25 0.265(10) 0.039667 Uani 1.000000 2 S T P

loop_
  _atom_site_aniso_label
  _atom_site_aniso_U_11
  _atom_site_aniso_U_22
  _atom_site_aniso_U_33
  _atom_site_aniso_U_12
  _atom_site_aniso_U_13
  _atom_site_aniso_U_23
 Nb 0.0175(2) 0.0175(2) 0.0242(3) -0.000000 -0.00143(16) 0.000000
 Si 0.0229(4) 0.0201(4) 0.0293(6) -0.0015(4) 0.0000(4) 0.0010(4)
 Cl 0.0443(6) 0.0223(4) 0.0458(6) 0.0049(4) 0.0002(5) -0.0015(4)
 C3 0.025(2) 0.039(3) 0.037(4) -0.000000 0.000(2) 0.000000
 H3A 0.050000 0.079000 0.042000 -0.000000 -0.008000 0.000000
 C2 0.0225(17) 0.034(2) 0.051(3) 0.0040(15) 0.0040(17) -0.0003(19)
 H2A 0.047000 0.056000 0.069000 0.012000 0.011000 -0.015000
 C5 0.044(2) 0.0290(19) 0.030(2) -0.0033(17) -0.0095(17) -0.0029(16)
 H5A 0.088000 0.038000 0.067000 -0.016000 -0.018000 -0.010000
 C6 0.030(3) 0.033(3) 0.034(3) -0.000000 -0.006(2) 0.000000
 H6A 0.032000 0.079000 0.053000 -0.000000 -0.001000 0.000000
 C4 0.043(3) 0.047(3) 0.036(3) 0.007(2) 0.000(2) -0.013(2)
 H4A 0.065000 0.097000 0.058000 0.027000 0.004000 -0.028000
 C8 0.048(3) 0.037(2) 0.030(2) 0.001(2) 0.002(2) 0.0065(19)
 H8A 0.055000 0.096000 0.060000 -0.005000 -0.015000 0.022000
 H8B 0.075000 0.055000 0.060000 -0.011000 0.008000 0.021000
 H8C 0.117000 0.056000 0.046000 0.012000 -0.002000 -0.006000
 C1 0.0250(17) 0.0300(19) 0.049(3) 0.0044(15) -0.0090(17) 0.0052(19)
 H1A 0.049000 0.040000 0.082000 0.010000 -0.006000 0.018000
 C7 0.0247(18) 0.036(2) 0.052(3) -0.0087(16) 0.0012(18) -0.002(2)
 H7A 0.047000 0.076000 0.069000 -0.019000 -0.017000 0.011000
 H7B 0.040000 0.060000 0.115000 -0.001000 0.017000 -0.024000
 H7C 0.057000 0.056000 0.072000 -0.026000 0.005000 0.010000
 H 0.035000 0.042000 0.042000 -0.000000 0.005000 0.000000

loop_
  _geom_bond_atom_site_label_1
  _geom_bond_atom_site_label_2
  _geom_bond_distance
  _geom_bond_site_symmetry_2
  _geom_bond_publ_flag
 Nb Si 2.5979(11) 7_565 ?
 Nb Si 2.5979(11) . ?
 Nb C3 2.388(7) . ?
 Nb C2 2.381(4) . ?
 Nb C2 2.381(4) 7_565 ?
 Nb C5 2.390(4) . ?
 Nb C5 2.390(4) 7_565 ?
 Nb C6 2.386(6) . ?
 Nb C4 2.369(5) 7_565 ?
 Nb C4 2.369(5) . ?
 Nb C1 2.399(4) 7_565 ?
 Nb C1 2.399(4) . ?
 Nb H 1.87(8) . ?
 Si Cl 2.1629(15) . ?
 Si C8 1.881(5) . ?
 Si C7 1.877(5) . ?
 C3 H3A 1.00(9) . ?
 C3 C1 1.422(6) 7_565 ?
 C3 C1 1.422(6) . ?
 C2 C2 1.425(9) 7_565 ?
 C2 H2A 1.13(6) . ?
 C2 C1 1.413(7) . ?
 C5 H5A 1.06(6) . ?
 C5 C6 1.415(6) . ?
 C5 C4 1.417(7) . ?
 C6 H6A 1.02(9) . ?
 C4 C4 1.410(11) 7_565 ?
 C4 H4A 1.10(6) . ?
 C8 H8A 1.13(7) . ?
 C8 H8B 1.13(6) . ?
 C8 H8C 1.06(7) . ?
 C1 H1A 1.12(6) . ?
 C7 H7A 1.10(6) . ?
 C7 H7B 1.10(7) . ?
 C7 H7C 1.11(6) . ?

loop_
  _geom_angle_atom_site_label_1
  _geom_angle_atom_site_label_2
  _geom_angle_atom_site_label_3
  _geom_angle
  _geom_angle_site_symmetry_1
  _geom_angle_site_symmetry_3
  _geom_angle_publ_flag
 Si Nb Si 104.28(5) 7_565 . ?
 C3 Nb Si 85.11(10) . . ?
 C3 Nb Si 85.11(10) . 7_565 ?
 C2 Nb Si 101.27(11) . . ?
 C2 Nb Si 101.27(11) 7_565 7_565 ?
 C2 Nb Si 131.92(12) 7_565 . ?
 C2 Nb Si 131.92(12) . 7_565 ?
 C2 Nb C3 57.27(19) . . ?
 C2 Nb C3 57.27(19) 7_565 . ?
 C2 Nb C2 34.8(2) 7_565 . ?
 C5 Nb Si 73.40(11) . . ?
 C5 Nb Si 118.26(12) 7_565 . ?
 C5 Nb Si 73.40(11) 7_565 7_565 ?
 C5 Nb Si 118.26(12) . 7_565 ?
 C5 Nb C3 151.19(11) . . ?
 C5 Nb C3 151.19(11) 7_565 . ?
 C5 Nb C2 107.75(17) 7_565 7_565 ?
 C5 Nb C2 107.75(17) . . ?
 C5 Nb C2 126.36(17) . 7_565 ?
 C5 Nb C2 126.36(17) 7_565 . ?
 C5 Nb C5 57.5(2) 7_565 . ?
 C6 Nb Si 83.97(10) . . ?
 C6 Nb Si 83.97(10) . 7_565 ?
 C6 Nb C3 162.2(2) . . ?
 C6 Nb C2 139.07(19) . . ?
 C6 Nb C2 139.07(19) . 7_565 ?
 C6 Nb C5 34.47(14) . . ?
 C6 Nb C5 34.47(14) . 7_565 ?
 C4 Nb Si 100.66(14) 7_565 7_565 ?
 C4 Nb Si 130.90(13) 7_565 . ?
 C4 Nb Si 130.90(13) . 7_565 ?
 C4 Nb Si 100.66(14) . . ?
 C4 Nb C3 138.97(19) . . ?
 C4 Nb C3 138.97(19) 7_565 . ?
 C4 Nb C2 92.12(18) . 7_565 ?
 C4 Nb C2 81.89(17) 7_565 7_565 ?
 C4 Nb C2 92.12(18) 7_565 . ?
 C4 Nb C2 81.89(17) . . ?
 C4 Nb C5 57.55(16) . 7_565 ?
 C4 Nb C5 34.65(17) 7_565 7_565 ?
 C4 Nb C5 34.65(17) . . ?
 C4 Nb C5 57.55(16) 7_565 . ?
 C4 Nb C6 57.4(2) . . ?
 C4 Nb C6 57.4(2) 7_565 . ?
 C4 Nb C4 34.6(3) 7_565 . ?
 C1 Nb Si 119.50(12) 7_565 . ?
 C1 Nb Si 74.45(11) . . ?
 C1 Nb Si 74.45(11) 7_565 7_565 ?
 C1 Nb Si 119.50(12) . 7_565 ?
 C1 Nb C3 34.57(14) . . ?
 C1 Nb C3 34.57(14) 7_565 . ?
 C1 Nb C2 34.38(16) 7_565 7_565 ?
 C1 Nb C2 57.52(16) . 7_565 ?
 C1 Nb C2 57.52(16) 7_565 . ?
 C1 Nb C2 34.38(16) . . ?
 C1 Nb C5 118.72(16) 7_565 7_565 ?
 C1 Nb C5 160.66(17) . 7_565 ?
 C1 Nb C5 160.66(17) 7_565 . ?
 C1 Nb C5 118.72(16) . . ?
 C1 Nb C6 151.14(11) 7_565 . ?
 C1 Nb C6 151.14(11) . . ?
 C1 Nb C4 126.09(18) . 7_565 ?
 C1 Nb C4 126.09(18) 7_565 . ?
 C1 Nb C4 107.60(17) . . ?
 C1 Nb C4 107.60(17) 7_565 7_565 ?
 C1 Nb C1 57.6(2) 7_565 . ?
 H Nb Si 52.15(4) . 7_565 ?
 H Nb Si 52.15(4) . . ?
 H Nb C3 81(2) . . ?
 H Nb C2 134(2) . . ?
 H Nb C2 134(2) . 7_565 ?
 H Nb C5 100(2) . . ?
 H Nb C5 100(2) . 7_565 ?
 H Nb C6 81(2) . . ?
 H Nb C4 134(2) . 7_565 ?
 H Nb C4 134(2) . . ?
 H Nb C1 100(2) . 7_565 ?
 H Nb C1 100(2) . . ?
 Cl Si Nb 114.62(6) . . ?
 C8 Si Nb 117.14(16) . . ?
 C8 Si Cl 100.75(16) . . ?
 C7 Si Nb 116.62(16) . . ?
 C7 Si Cl 100.95(16) . . ?
 C7 Si C8 104.4(2) . . ?
 H3A C3 Nb 118(5) . . ?
 C1 C3 Nb 73.1(3) . . ?
 C1 C3 Nb 73.1(3) 7_565 . ?
 C1 C3 H3A 125.7(3) . . ?
 C1 C3 H3A 125.7(3) 7_565 . ?
 C1 C3 C1 108.6(6) 7_565 . ?
 C2 C2 Nb 72.58(11) 7_565 . ?
 H2A C2 Nb 121(3) . . ?
 C1 C2 Nb 73.5(2) . . ?
 C1 C2 H2A 124(4) . . ?
 H5A C5 Nb 128(4) . . ?
 C6 C5 Nb 72.6(3) . . ?
 C6 C5 H5A 128(4) . . ?
 C4 C5 Nb 71.9(3) . . ?
 C4 C5 H5A 124(4) . . ?
 C4 C5 C6 107.4(4) . . ?
 C5 C6 Nb 72.9(3) 7_565 . ?
 C5 C6 Nb 72.9(3) . . ?
 C5 C6 C5 108.6(6) 7_565 . ?
 H6A C6 Nb 123(5) . . ?
 H6A C6 C5 125.7(3) . 7_565 ?
 H6A C6 C5 125.7(3) . . ?
 C5 C4 Nb 73.5(3) . . ?
 C4 C4 Nb 72.69(12) 7_565 . ?
 C4 C4 C5 108.3(3) 7_565 . ?
 H4A C4 Nb 119(4) . . ?
 H4A C4 C5 127(4) . . ?
 H8A C8 Si 112(4) . . ?
 H8B C8 Si 109(4) . . ?
 H8B C8 H8A 110(5) . . ?
 H8C C8 Si 106(4) . . ?
 H8C C8 H8A 117(6) . . ?
 H8C C8 H8B 102(5) . . ?
 C3 C1 Nb 72.3(3) . . ?
 C2 C1 Nb 72.1(2) . . ?
 C2 C1 C3 107.4(4) . . ?
 H1A C1 Nb 125(3) . . ?
 H1A C1 C3 126(4) . . ?
 H1A C1 C2 127(4) . . ?
 H7A C7 Si 115(4) . . ?
 H7B C7 Si 109(4) . . ?
 H7B C7 H7A 108(6) . . ?
 H7C C7 Si 109(4) . . ?
 H7C C7 H7A 111(5) . . ?
 H7C C7 H7B 104(5) . . ?

loop_
  _geom_torsion_atom_site_label_1
  _geom_torsion_atom_site_label_2
  _geom_torsion_atom_site_label_3
  _geom_torsion_atom_site_label_4
  _geom_torsion
  _geom_torsion_site_symmetry_1
  _geom_torsion_site_symmetry_2
  _geom_torsion_site_symmetry_3
  _geom_torsion_site_symmetry_4
  _geom_torsion_publ_flag
 Nb C3 C1 C2 64.0(3) . . . . ?
 Nb C3 C1 C2 -64.0(3) . . 7_565 7_565 ?
 Nb C2 C2 C1 -65.4(3) . 7_565 . . ?
 Nb C2 C2 C1 65.4(3) . . 7_565 7_565 ?
 Nb C2 C1 C3 -64.2(3) . . . . ?
 Nb C2 C1 C3 -64.2(3) 7_565 . . . ?
 Nb C5 C6 C5 64.7(3) . . . 7_565 ?
 Nb C5 C6 C5 -64.7(3) . 7_565 7_565 . ?
 Nb C5 C4 C4 -64.87(10) . . . 7_565 ?
 Nb C5 C4 C4 64.87(10) . 7_565 7_565 . ?
 Nb C6 C5 C4 -63.9(3) . . . . ?
 Nb C6 C5 C4 63.9(3) . . 7_565 7_565 ?
 Nb C4 C5 C6 64.4(3) . . . . ?
 Nb C4 C5 C6 64.4(3) 7_565 . . . ?
 Nb C4 C4 C5 -65.4(3) . . 7_565 7_565 ?
 Nb C4 C4 C5 65.4(3) . 7_565 . . ?
 Nb C1 C3 C1 -65.0(2) . . . 7_565 ?
 Nb C1 C3 C1 65.0(2) . 7_565 7_565 . ?
 Nb C1 C2 C2 -64.76(11) . 7_565 7_565 . ?
 Nb C1 C2 C2 64.76(11) . . . 7_565 ?
 C3 C1 C2 C2 0.6(4) . . . 7_565 ?
 C3 C1 C2 C2 -0.6(4) . 7_565 7_565 . ?
 C5 C6 C5 C4 -0.8(5) . . 7_565 7_565 ?
 C5 C4 C4 C5 0.0(6) . . 7_565 7_565 ?

loop_
  _diffrn_refln_index_h
  _diffrn_refln_index_k
  _diffrn_refln_index_l
  _diffrn_refln_intensity_net
  _diffrn_refln_intensity_u
 0 2 0 2535.66 33.05
 0 4 0 1215.57 9
 0 6 0 9563.75 113.65
 0 10 0 1704.81 17.77
 0 12 0 1828.26 21.17
 0 14 0 1456.44 21.35
 2 0 0 5509.82 43.13
 2 1 0 7846.02 56.24
 2 2 0 4978.54 52.39
 2 3 0 1372.27 8.77
 2 4 0 2857.37 51.77
 2 5 0 224.21 3.22
 2 6 0 96.21 2.01
 2 7 0 8244.62 117.25
 2 8 0 133.94 2.74
 2 10 0 1188.34 15.21
 2 11 0 421.55 7.07
 2 12 0 63.92 1.89
 2 13 0 3135.32 29.52
 2 14 0 336.42 6.32
 2 15 0 32.53 1.78
 4 0 0 8788.75 77.68
 4 1 0 145.51 2.08
 4 2 0 1429.86 9.36
 4 3 0 6326.4 77.89
 4 4 0 70 1.35
 4 5 0 1188.71 11.13
 4 6 0 1398.7 12.88
 4 7 0 3313.73 21.06
 4 8 0 283.79 4.89
 4 9 0 1120.71 14.05
 4 10 0 29.88 1.35
 4 11 0 500.98 7.71
 4 13 0 591.44 9.42
 4 14 0 185.59 3.37
 4 15 0 159.87 3.4
 6 0 0 8649.09 96.07
 6 1 0 429.76 6.02
 6 2 0 497.37 6.72
 6 3 0 2562.28 15.8
 6 4 0 4049.31 76.01
 6 5 0 2312.14 16.56
 6 6 0 1980.85 16.28
 6 7 0 26.57 0.94
 6 9 0 1658.47 17.97
 6 10 0 1868.51 20
 6 11 0 232.34 4.59
 6 12 0 14.68 1.36
 6 13 0 248.69 4.58
 6 14 0 314.68 6.3
 8 0 0 62.39 1.19
 8 1 0 121.42 2.25
 8 2 0 7515.02 107.28
 8 3 0 4740.76 88.17
 8 4 0 4740.76 91.87
 8 5 0 26.73 0.95
 8 6 0 5.5 0.78
 8 7 0 715.35 11.22
 8 8 0 1250.34 15.6
 8 9 0 241.11 4.34
 8 10 0 1173.92 16.96
 8 11 0 183.25 3.79
 8 12 0 81.22 2.13
 8 13 0 244.47 4.71
 8 14 0 364.01 6.98
 10 0 0 528.32 8.66
 10 1 0 1570.71 14.93
 10 2 0 699.32 10.24
 10 3 0 4733.35 70.33
 10 4 0 547.78 9.82
 10 5 0 1127.92 14.09
 10 6 0 23.24 1.14
 10 7 0 564.28 10.99
 10 8 0 239.28 4.49
 10 9 0 2111.78 22.75
 10 10 0 621.38 9.39
 10 11 0 966.13 17.39
 10 12 0 731.56 11.06
 10 13 0 231.52 4.75
 10 13 1 19.85 1.82
 10 12 1 109.4 2.59
 10 11 1 32.28 1.77
 10 10 1 1338.2 19.29
 10 9 1 55.61 1.85
 10 8 1 650.41 12.35
 10 7 1 14.39 1.14
 10 6 1 10.21 1.07
 10 5 1 759.47 11.86
 10 4 1 1179.08 14.04
 10 3 1 1169.13 13.61
 10 2 1 905.24 11.66
 10 1 1 901.69 11.63
 10 0 1 56.9 1.22
 9 0 1 1427.02 13.41
 9 1 1 2275.04 16.94
 9 2 1 396.74 7.29
 9 3 1 120.24 2.6
 9 4 1 1482.84 14.92
 9 5 1 1213.7 13.87
 9 6 1 992.06 13.22
 9 7 1 50.44 1.45
 9 8 1 344.96 6.4
 9 9 1 139.6 2.67
 9 10 1 758.58 14.52
 9 11 1 349.98 7.45
 9 12 1 92.55 2.48
 9 13 1 38.22 2
 8 14 1 34.33 1.95
 8 13 1 13.07 1.67
 8 11 1 384.62 7.39
 8 10 1 1727.09 20.57
 8 9 1 1348.85 17.39
 8 8 1 41.69 1.46
 8 7 1 87.24 1.71
 8 5 1 154.21 2.94
 8 4 1 591.17 8.9
 8 3 1 2583.56 18.05
 8 2 1 14.97 0.75
 8 1 1 30.3 0.83
 8 0 1 1458.49 12.74
 7 0 1 153.81 2.94
 7 1 1 3423.65 68
 7 2 1 326.04 6.02
 7 3 1 3754.28 75.16
 7 4 1 26.18 0.88
 7 5 1 1637.5 14.81
 7 6 1 12.08 0.82
 7 7 1 1484.08 15.75
 7 8 1 208.39 4.66
 7 9 1 537.76 7.74
 7 10 1 79.77 2.02
 7 11 1 383.35 7.16
 7 12 1 144.22 2.84
 7 13 1 405.79 8.45
 7 14 1 10.81 1.56
 6 14 1 5.55 1.45
 6 13 1 308.6 6.05
 6 11 1 339.98 6.75
 6 10 1 246.66 4.56
 6 9 1 304.64 5.63
 6 8 1 444.84 6.35
 6 7 1 907.19 11.99
 6 6 1 252.1 4.44
 6 4 1 961.45 10.34
 6 3 1 1907.79 13.63
 6 2 1 793.96 8.49
 6 1 1 268.24 4.93
 6 0 1 5344.15 77.09
 5 0 1 766.31 7.45
 5 1 1 669.21 6.96
 5 2 1 503.63 6.28
 5 3 1 4142.97 69.96
 5 4 1 1805.78 13.26
 5 5 1 49.91 0.99
 5 6 1 1981.33 15.81
 5 7 1 991.04 12.2
 5 8 1 926.08 12.44
 5 9 1 177.19 3.15
 5 10 1 504.84 7.5
 5 11 1 35.54 1.54
 5 12 1 278.38 5.21
 5 13 1 439.18 8.57
 5 14 1 178.77 3.74
 5 15 1 10.35 1.66
 4 15 1 107.5 2.68
 4 14 1 195.39 3.91
 4 13 1 581.02 9.34
 4 12 1 34.21 1.57
 4 11 1 159.33 3.26
 4 10 1 1819.53 19.28
 4 9 1 257.77 5.01
 4 8 1 460.41 8.77
 4 7 1 2431.62 18.57
 4 6 1 1270.2 12.27
 4 5 1 107.61 2.12
 4 4 1 2280.69 14.39
 4 3 1 47.36 0.89
 4 2 1 12.76 0.5
 4 1 1 231.03 3.76
 4 0 1 397.6 4.94
 3 0 1 3107.07 43.79
 3 1 1 9.01 0.42
 3 2 1 967.8 7.36
 3 3 1 107.94 2.12
 3 4 1 3324.89 60.19
 3 5 1 367.5 5.98
 3 6 1 1351.62 12.66
 3 8 1 677.02 10.36
 3 10 1 2070.94 20.08
 3 11 1 4.68 1.12
 3 12 1 146.81 3
 3 13 1 13.31 1.61
 3 14 1 613.36 10.13
 3 15 1 28.54 1.84
 2 15 1 62.9 2.22
 2 14 1 382.51 8.21
 2 13 1 207.3 4.34
 2 12 1 141.65 2.69
 2 11 1 298.66 5.95
 2 10 1 222.44 4.98
 2 9 1 643.57 10.65
 2 8 1 81.71 1.56
 2 7 1 299.97 4.47
 2 6 1 6356.39 96.95
 2 4 1 226.15 4.21
 2 3 1 4639.06 61.57
 2 2 1 2822.97 42.88
 2 1 1 985.97 6.08
 2 0 1 6110.03 53.83
 1 0 1 3367.22 35.59
 1 1 1 4908.93 45.99
 1 2 1 803.38 5.8
 1 3 1 8419.45 79.98
 1 4 1 944.18 8.27
 1 6 1 577.91 8.02
 1 7 1 1376.26 13.17
 1 8 1 125.97 2.66
 1 9 1 498.09 9.13
 1 10 1 693.64 11.62
 1 11 1 281.62 5.78
 1 12 1 87.04 2.01
 1 13 1 875.07 16.23
 1 14 1 214.02 4.09
 1 15 1 107.05 2.67
 0 15 1 77.01 2.36
 0 13 1 2520.51 26.47
 0 11 1 243.8 5.38
 0 9 1 56.5 1.38
 0 7 1 7424.81 111.27
 0 5 1 245.98 4.73
 0 3 1 43.58 0.92
 0 1 1 5685.33 47.87
 0 0 2 2147.04 38.39
 0 2 2 1767.12 27.14
 0 4 2 2598.35 38.4
 0 6 2 108.5 1.91
 0 8 2 430.66 8.26
 0 10 2 760.06 12.46
 0 12 2 2.75 1.07
 1 14 2 614.69 10.14
 1 13 2 410.57 8.07
 1 12 2 81.71 1.95
 1 11 2 37.1 1.51
 1 10 2 2123.17 20.33
 1 9 2 130.97 2.71
 1 8 2 297.92 4.83
 1 7 2 2250.47 17.36
 1 6 2 2417.32 16.93
 1 5 2 38.62 0.8
 1 4 2 3343.54 61.6
 1 3 2 1335.84 9.83
 1 2 2 156.62 2.29
 1 1 2 121.3 1.9
 1 0 2 5560.26 62.59
 2 0 2 79 1.63
 2 1 2 58.13 1.23
 2 2 2 185.59 3.66
 2 3 2 524.61 6.41
 2 5 2 511.87 7.3
 2 6 2 647.94 9.04
 2 7 2 236.46 4.3
 2 8 2 29.65 0.94
 2 9 2 1136.25 14.51
 2 10 2 45.23 1.59
 2 11 2 655.09 12.39
 2 12 2 44.73 1.66
 2 13 2 93.48 2.39
 2 15 2 159.33 3.4
 3 15 2 56.25 2.1
 3 13 2 1649.28 22.29
 3 12 2 195.69 3.76
 3 11 2 601.16 8.44
 3 10 2 22.98 1.39
 3 9 2 1819.53 18.36
 3 8 2 89.37 1.83
 3 7 2 6384.73 110.92
 3 6 2 28.66 0.86
 3 5 2 317.55 5.94
 3 3 2 8342.61 96.32
 3 2 2 951.47 8.3
 3 1 2 124.64 2.16
 3 0 2 339.19 4.76
 4 0 2 50.06 0.91
 4 1 2 253.64 4.46
 4 2 2 203.45 2.92
 4 3 2 163.15 2.89
 4 4 2 69.1 1.52
 4 5 2 531.29 7.94
 4 6 2 370.81 7.25
 4 7 2 385.88 7.61
 4 8 2 11.6 0.92
 4 9 2 89.57 1.93
 4 10 2 370.61 6.63
 4 11 2 229.89 4.57
 4 12 2 14.76 1.41
 4 13 2 157.3 3.24
 4 14 2 61.54 2.28
 4 15 2 30.24 1.89
 5 14 2 451.9 8.92
 5 13 2 451.22 8.69
 5 12 2 10.95 1.35
 5 11 2 1148.62 17.14
 5 10 2 1924.74 20.77
 5 9 2 1118.54 15.12
 5 8 2 133.44 2.61
 5 7 2 1482.01 15.33
 5 6 2 1995.25 16.34
 5 5 2 1493.21 13.72
 5 4 2 2701.94 17.34
 5 3 2 1009.76 9.92
 5 2 2 101.12 2.27
 5 1 2 1593.82 11.6
 5 0 2 6039.57 82.79
 6 0 2 158.92 2.98
 6 1 2 888.81 9.3
 6 2 2 528.56 7.42
 6 3 2 45.89 0.95
 6 4 2 33.95 0.88
 6 5 2 12.61 0.73
 6 6 2 382.3 5.47
 6 7 2 949.15 12.6
 6 8 2 334.26 5.71
 6 11 2 8.44 1.34
 6 12 2 174.48 3.41
 6 13 2 562.74 9.7
 6 14 2 85.64 2.49
 7 14 2 526.59 10.12
 7 13 2 205.6 4.01
 7 12 2 516.27 9.05
 7 11 2 30.95 1.56
 7 10 2 1865.72 21.38
 7 9 2 38.55 1.54
 7 8 2 717.65 11.82
 7 7 2 321.98 5.6
 7 6 2 1199.87 13.79
 7 5 2 1050.86 12.56
 7 4 2 2370.98 17.82
 7 3 2 613.62 8.8
 7 2 2 2155.02 15.99
 7 1 2 11.75 0.66
 7 0 2 5243.15 87.27
 8 0 2 2416.26 17.46
 8 1 2 38.22 0.93
 8 2 2 43.58 0.99
 8 3 2 367.5 7.22
 8 5 2 551.82 9.35
 8 6 2 1524.14 16.38
 8 7 2 364.62 6.16
 8 8 2 133.82 2.86
 8 9 2 21.46 1.35
 8 10 2 32.83 1.66
 8 12 2 276.94 5.73
 8 13 2 34.65 2.03
 9 13 2 517.24 9.79
 9 12 2 569.66 9.76
 9 11 2 518.22 8.82
 9 10 2 9.64 1.4
 9 9 2 699.04 13.09
 9 8 2 980.9 14.83
 9 7 2 1008.05 14.35
 9 6 2 401.9 6.26
 9 5 2 11.78 0.96
 9 4 2 456.95 8.74
 9 3 2 1735.15 16.14
 9 2 2 2099.44 17.26
 9 1 2 356.86 5.08
 9 0 2 115.68 2.43
 10 0 2 427.09 8.23
 10 1 2 85.05 1.79
 10 2 2 54.89 1.28
 10 3 2 28.03 1.03
 10 4 2 471.32 6.54
 10 5 2 335.83 5.72
 10 6 2 267.53 5.46
 10 7 2 754.73 13.01
 10 9 2 9.6 1.33
 10 10 2 270.53 5.31
 10 11 2 10.7 1.69
 10 12 2 178.48 3.88
 10 13 2 217.02 4.28
 10 12 3 620.04 10.72
 10 10 3 230.87 4.41
 10 9 3 409.49 7.84
 10 8 3 1134.44 17.03
 10 7 3 81.8 1.95
 10 6 3 2281.2 22.1
 10 5 3 371.64 6.43
 10 4 3 641.39 11.17
 10 3 3 873.79 12.72
 10 2 3 614.96 10.67
 10 1 3 26.51 1.11
 10 0 3 1620.57 16.89
 9 0 3 279.28 4.86
 9 1 3 310.12 5.12
 9 2 3 12.12 0.82
 9 4 3 315.44 5.35
 9 5 3 474.36 6.8
 9 7 3 54.81 1.75
 9 8 3 34.77 1.52
 9 9 3 119.06 2.58
 9 10 3 289.07 5.49
 9 11 3 76.26 2.26
 9 12 3 82.39 2.44
 9 13 3 15.94 1.89
 8 13 3 778.27 12.01
 8 12 3 117.19 2.68
 8 11 3 262.28 5.4
 8 10 3 80.35 2.12
 8 9 3 72.09 1.92
 8 8 3 67.5 1.77
 8 7 3 1587.81 18.01
 8 6 3 995.11 13.92
 8 5 3 1410.8 15.76
 8 4 3 77.29 1.51
 8 3 3 190.31 4.01
 8 1 3 3571.93 22.51
 8 0 3 2028.07 16.96
 7 0 3 1689.29 14.6
 7 1 3 161.64 3.56
 7 2 3 695.06 9.65
 7 3 3 1227.23 13.19
 7 4 3 18.2 0.83
 7 5 3 28.54 1.03
 7 6 3 120.24 2.48
 7 7 3 149.43 2.89
 7 8 3 488.53 7.37
 7 9 3 63.07 1.79
 7 10 3 217.02 4.6
 7 11 3 30 1.59
 7 12 3 33.77 1.88
 7 13 3 42.88 2.18
 6 14 3 239.78 5
 6 13 3 1022.45 18.58
 6 12 3 765.41 15.18
 6 11 3 507.26 8.48
 6 10 3 14.72 1.28
 6 9 3 430.66 7.15
 6 8 3 550.05 10.6
 6 7 3 1988.52 18.71
 6 6 3 464.8 8.82
 6 5 3 699.89 10.25
 6 4 3 137.2 2.65
 6 3 3 2366.79 17.28
 6 2 3 437.16 7.42
 6 1 3 4117.38 80.79
 6 0 3 1935.62 15.15
 5 0 3 147.99 3.01
 5 1 3 314.3 5.91
 5 2 3 384.62 6.54
 5 3 3 1475.39 13.23
 5 4 3 484.73 8.06
 5 5 3 116.38 2.55
 5 6 3 158.78 3.12
 5 7 3 1105.63 13.95
 5 8 3 47.36 1.41
 5 9 3 18.76 1.26
 5 10 3 51.9 1.78
 5 13 3 410.36 8.72
 5 14 3 26.51 1.94
 4 14 3 703.03 11.13
 4 13 3 18.34 1.71
 4 12 3 1179.45 18.48
 4 11 3 152.08 2.79
 4 10 3 1647.97 19.66
 4 9 3 227.77 4.22
 4 8 3 1337.41 15.74
 4 6 3 2816.11 20.56
 4 5 3 49.91 1.06
 4 4 3 1407.57 12.92
 4 3 3 1277.11 11.92
 4 2 3 1781.18 13.62
 4 1 3 10.63 0.6
 4 0 3 7357.28 96.92
 3 0 3 6676.03 88.8
 3 1 3 3.11 0.49
 3 2 3 5.28 0.49
 3 3 3 19.13 0.71
 3 4 3 811.03 9.81
 3 5 3 49.83 1.06
 3 6 3 577.39 9.31
 3 7 3 106.05 2.22
 3 8 3 126.21 2.54
 3 9 3 56.42 1.54
 3 10 3 661.16 12.45
 3 11 3 13.62 1.35
 3 12 3 28.26 1.54
 3 13 3 47.21 2
 3 14 3 142.16 2.95
 2 14 3 106.61 2.67
 2 13 3 371.85 7.89
 2 12 3 29.59 1.52
 2 11 3 258.63 4.85
 2 10 3 2939.64 25.09
 2 9 3 136.32 2.51
 2 8 3 432.89 6.27
 2 7 3 1374.66 14.76
 2 6 3 508.71 8.49
 2 5 3 1379.85 12.79
 2 4 3 4087.06 77.05
 2 3 3 879.85 9.26
 2 2 3 534.27 6.96
 2 1 3 2592.87 38.36
 2 0 3 173.91 2.84
 1 0 3 3947.24 64.9
 1 1 3 607.51 7.16
 1 2 3 372.47 5.82
 1 3 3 631.88 7.84
 1 5 3 483.79 7.81
 1 6 3 357.26 7.12
 1 7 3 466.89 8.6
 1 8 3 241.11 4.68
 1 9 3 53.39 1.49
 1 10 3 83.27 1.96
 1 13 3 367.3 7.84
 1 14 3 23.24 1.61
 0 13 3 35.67 1.74
 0 11 3 427.31 7.34
 0 9 3 1704.36 18.21
 0 7 3 790.32 10.89
 0 6 3 4.56 0.62
 0 5 3 1759.89 14.45
 0 3 3 9999 111.91
 0 1 3 90.18 1.74
 0 0 4 909.46 10.06
 0 2 4 1634.89 13.49
 0 4 4 5228.36 94.93
 0 6 4 69.55 1.35
 0 8 4 77.39 1.7
 0 10 4 3570 28.93
 0 12 4 39.56 1.62
 0 14 4 334.65 6.5
 1 14 4 139.48 3.05
 1 13 4 16.02 1.59
 1 12 4 110.87 2.38
 1 11 4 18.34 1.38
 1 10 4 22.52 1.58
 1 9 4 322.75 6.19
 1 8 4 742.37 12.31
 1 7 4 37.82 1.19
 1 6 4 162.74 3.16
 1 5 4 143.7 2.71
 1 4 4 1476.63 14.06
 1 3 4 354.42 6.89
 1 2 4 3468.5 19.65
 1 0 4 122.49 2.74
 2 0 4 1818.61 14.23
 2 1 4 199.48 3.5
 2 2 4 204.52 3.69
 2 3 4 6782.84 107.24
 2 4 4 917.59 11.08
 2 5 4 188.24 3.99
 2 6 4 1279.81 14.24
 2 7 4 202.22 4.44
 2 8 4 160.82 3.41
 2 9 4 1126.48 15.89
 2 10 4 199.63 3.8
 2 11 4 429.32 7.8
 2 12 4 85.24 2.29
 2 13 4 214.65 3.94
 2 14 4 161.51 3.15
 3 14 4 29.24 1.92
 3 13 4 53.47 2.12
 3 12 4 85.24 2.19
 3 11 4 438.51 7.89
 3 10 4 24.82 1.61
 3 9 4 694.78 12.76
 3 8 4 6.23 0.97
 3 7 4 119.53 2.47
 3 6 4 410.57 5.89
 3 5 4 1322.89 14.09
 3 4 4 49.91 1.14
 3 3 4 581.53 8.82
 3 2 4 85.74 1.59
 3 1 4 1166.19 11.76
 3 0 4 1849.95 14.35
 4 0 4 393.74 7.05
 4 1 4 1683.99 14.57
 4 2 4 33.64 0.94
 4 3 4 1798.02 15.51
 4 4 4 685.45 10.14
 4 5 4 358.28 5.5
 4 6 4 212.6 4.55
 4 7 4 2124.16 19.84
 4 8 4 144.35 2.71
 4 9 4 339.98 6.35
 4 10 4 1456.85 19.3
 4 11 4 376.22 7.51
 4 12 4 82.88 2.35
 4 13 4 882.4 17.58
 5 13 4 247 5.07
 5 12 4 123.68 2.63
 5 11 4 253.64 5.14
 5 9 4 209.94 4.37
 5 8 4 462.02 7.17
 5 7 4 290.17 5.5
 5 5 4 173.48 3.26
 5 4 4 371.64 5.39
 5 3 4 133.57 2.74
 5 2 4 1845.79 15.72
 5 1 4 1052.96 11.87
 5 0 4 21.31 0.89
 6 0 4 3381.6 21.9
 6 1 4 1212.2 13.11
 6 2 4 273.73 4.63
 6 3 4 533.52 9.2
 6 4 4 1125.39 13.72
 6 5 4 829.52 12.09
 6 6 4 1387.06 16.03
 6 7 4 421.99 6.85
 6 8 4 165.77 3.19
 6 10 4 608.83 9.03
 6 11 4 91.1 2.26
 6 12 4 55.93 2.09
 6 13 4 188.68 3.7
 7 13 4 34.71 2.09
 7 12 4 306.53 6.22
 7 9 4 98.54 2.14
 7 8 4 150.62 2.91
 7 7 4 62.9 1.71
 7 6 4 416.26 6.59
 7 5 4 164.39 3.45
 7 4 4 239.95 4.67
 7 3 4 70.72 1.45
 7 2 4 1124.67 13.35
 7 1 4 28.66 1.04
 7 0 4 1809.9 16.48
 8 0 4 2652.39 20.51
 8 1 4 75.88 1.59
 8 2 4 580.76 9.85
 8 3 4 422.43 6.19
 8 4 4 173.62 3.4
 8 6 4 2023.22 20.81
 8 7 4 1486.98 18.26
 8 8 4 544.77 8.29
 8 10 4 11.42 1.24
 8 12 4 661.16 11.07
 9 12 4 5.81 1.66
 9 11 4 157.7 3.51
 9 10 4 84.16 2.17
 9 9 4 41.76 1.74
 9 7 4 263.5 4.89
 9 6 4 412.54 6.99
 9 5 4 731.56 12.52
 9 4 4 290.54 5.5
 9 2 4 55.05 1.44
 9 1 4 833.86 12.43
 9 0 4 972.5 13.42
 10 0 4 868.71 13
 10 1 4 1333.09 16.11
 10 2 4 837.91 13.08
 10 3 4 165.08 3.18
 10 4 4 134.31 2.62
 10 5 4 1091.72 15.64
 10 6 4 233.82 4.77
 10 7 4 1585.67 20.14
 10 8 4 233.49 4.93
 10 9 4 79.48 2.21
 10 11 4 259.67 5.03
 10 11 5 21.76 1.91
 10 10 5 63.67 2.32
 10 9 5 105.17 2.65
 10 7 5 540.51 9.01
 10 6 5 324.49 6.98
 10 5 5 172.63 3.25
 10 4 5 52.6 1.72
 10 3 5 32.77 1.54
 10 2 5 73.92 1.85
 10 1 5 103.41 2.19
 10 0 5 276.59 5.73
 9 0 5 1036.61 14.55
 9 1 5 649.04 11.79
 9 2 5 339.79 6.15
 9 3 5 367.09 6.39
 9 4 5 610.43 11.96
 9 5 5 475.54 7.74
 9 6 5 1849.49 21.75
 9 7 5 218.61 4.77
 9 8 5 653.43 9.9
 9 9 5 223.08 4.5
 9 10 5 241.78 4.85
 9 11 5 192.99 4.04
 8 12 5 47.73 2.3
 8 11 5 25.31 1.84
 8 10 5 48.85 1.96
 8 9 5 107.5 2.45
 8 8 5 42.52 1.75
 8 7 5 241.28 5.01
 8 6 5 368.74 7.03
 8 5 5 174.76 3.41
 8 4 5 8.66 1.14
 8 3 5 1019.7 14.43
 8 2 5 434.46 6.73
 8 1 5 94.63 1.99
 8 0 5 587.52 10.69
 7 0 5 22.78 1.13
 7 1 5 1221.96 15.05
 7 3 5 973.5 13.77
 7 4 5 63.84 1.63
 7 5 5 1523.72 18.06
 7 7 5 1657.6 20.15
 7 9 5 411.88 7.86
 7 10 5 11.16 1.44
 7 11 5 359.3 7.95
 7 12 5 33.45 2.05
 6 12 5 318.7 6.34
 6 11 5 38.89 1.95
 6 10 5 450.53 8.45
 6 9 5 21.06 1.48
 6 8 5 33.21 1.55
 6 7 5 380.2 6.92
 6 6 5 164.39 3.31
 6 5 5 528.81 10.64
 6 4 5 448.02 6.61
 6 3 5 19.18 1.08
 6 2 5 19.23 1.09
 6 1 5 195.09 4.36
 6 0 5 423.98 6.2
 5 0 5 454.65 8.72
 5 1 5 470.62 8.87
 5 2 5 441.44 8.82
 5 3 5 691.1 11.03
 5 4 5 641.11 10.9
 5 5 5 281.26 5.41
 5 6 5 1131.18 15.56
 5 7 5 370.61 6.84
 5 8 5 892.98 14.47
 5 9 5 356.04 6.9
 5 10 5 366.47 7.62
 5 11 5 278.38 5.75
 5 12 5 361.34 6.75
 5 13 5 159.05 3.26
 4 12 5 44.51 2.08
 4 10 5 17.93 1.59
 4 9 5 145.38 3.11
 4 8 5 154.88 3.08
 4 7 5 23.45 1.41
 4 5 5 809.19 12.24
 4 4 5 47.43 1.41
 4 3 5 1370.28 15.14
 4 2 5 393.74 5.77
 4 1 5 486.87 8.79
 4 0 5 332.09 5.1
 3 0 5 1761.25 15.81
 3 1 5 50.52 1.15
 3 2 5 1074.72 12.7
 3 3 5 21.46 1
 3 4 5 1223.47 14.3
 3 5 5 464.57 6.73
 3 6 5 1196.52 15.26
 3 7 5 348.37 6.23
 3 8 5 1009.76 15.05
 3 10 5 1410.8 19.81
 3 12 5 701.89 11.12
 3 13 5 39.83 2.04
 2 13 5 22.47 1.89
 2 12 5 472.96 9.13
 2 10 5 1252.62 18.28
 2 9 5 11.86 1.41
 2 8 5 139.35 2.79
 2 7 5 194.34 3.9
 2 6 5 332.29 5.69
 2 5 5 21.41 1.15
 2 4 5 664.48 10.54
 2 3 5 22.98 0.98
 2 2 5 54.49 1.19
 2 1 5 152.08 2.92
 2 0 5 30.95 0.96
 1 0 5 299.22 4.65
 1 1 5 1654.09 15.32
 1 2 5 445.98 8.18
 1 3 5 2372.56 18.87
 1 4 5 405.14 5.85
 1 5 5 1279.04 15.01
 1 6 5 8.76 0.96
 1 7 5 1008.73 14.7
 1 8 5 250.22 5.45
 1 9 5 956.12 15.31
 1 10 5 607.77 9.29
 1 11 5 676.46 10.08
 1 12 5 106.05 2.55
 1 13 5 409.49 8.93
 0 11 5 6.92 1.39
 0 9 5 564.02 8.43
 0 8 5 2.21 0.96
 0 7 5 80.25 1.74
 0 5 5 760.36 11.57
 0 3 5 3313.12 22.3
 0 1 5 1768.93 15.84
 0 0 6 2260.18 19.95
 0 2 6 1443.32 15.94
 0 4 6 19.32 1.23
 0 6 6 1284.82 16.97
 0 8 6 1046.33 16.36
 0 10 6 7.32 1.43
 0 12 6 1415.66 22.67
 1 11 6 26.51 1.88
 1 10 6 636.76 9.78
 1 9 6 120.59 2.48
 1 8 6 59.86 1.91
 1 7 6 119.3 2.47
 1 6 6 665.87 12.5
 1 4 6 975.18 14.11
 1 3 6 748.54 12.07
 1 2 6 69.37 1.61
 1 1 6 16.37 1.04
 1 0 6 797.3 12.15
 2 0 6 33.7 1.25
 2 1 6 1451.1 16.4
 2 2 6 593.27 10.48
 2 3 6 135.94 2.51
 2 4 6 294.77 5.73
 2 5 6 1517.43 17.61
 2 6 6 59.36 1.74
 2 7 6 853.87 14.46
 2 8 6 278.38 5.21
 2 9 6 224.21 4.83
 2 10 6 121.54 2.61
 2 11 6 494.5 9.57
 2 12 6 118.59 2.93
 3 12 6 41.69 2.22
 3 11 6 167.02 3.48
 3 10 6 36.9 1.83
 3 9 6 53.31 1.96
 3 8 6 50.52 1.84
 3 7 6 581.79 8.57
 3 6 6 31.37 1.45
 3 5 6 53.31 1.65
 3 4 6 11.64 1.14
 3 3 6 770.48 12.25
 3 2 6 35.99 1.29
 3 1 6 302.96 5.43
 3 0 6 41.34 1.31
 4 0 6 167.44 3.48
 4 1 6 176.47 3.57
 4 2 6 145.9 2.86
 4 3 6 510.9 7.3
 4 4 6 73.28 1.75
 4 5 6 1500.29 17.92
 4 6 6 322.17 6.37
 4 7 6 477.89 8
 4 8 6 274.8 5.17
 4 9 6 1086.74 17.74
 4 10 6 147.6 2.88
 4 11 6 540.26 9.75
 4 12 6 296.81 6.3
 5 11 6 85.74 2.59
 5 10 6 388.21 8.27
 5 9 6 90.8 2.36
 5 8 6 16.24 1.56
 5 7 6 143.19 2.96
 5 6 6 183.98 3.5
 5 5 6 31.43 1.51
 5 4 6 210.88 4.22
 5 3 6 145.38 3.11
 5 2 6 16.28 1.13
 5 1 6 559.18 10.69
 5 0 6 692.23 11.61
 6 1 6 41.9 1.46
 6 2 6 1072.25 15.15
 6 3 6 1261.01 16.43
 6 4 6 847.9 14.1
 6 5 6 65.66 1.83
 6 6 6 363.8 6.98
 6 7 6 107.94 2.24
 6 8 6 825.8 15.46
 6 9 6 510.41 9
 6 10 6 204.06 4.46
 6 11 6 71.27 2.45
 7 11 6 15.85 1.8
 7 10 6 175.9 3.28
 7 9 6 5.73 1.55
 7 8 6 197.2 4.23
 7 7 6 75.51 2.15
 7 6 6 492.11 8.12
 7 5 6 63.41 1.89
 7 4 6 210.57 4.37
 7 3 6 134.31 2.74
 7 2 6 217.34 4.28
 7 1 6 61.54 1.77
 7 0 6 1107.06 15.4
 8 0 6 150.09 3.16
 8 1 6 17.03 1.24
 8 2 6 924.77 14.73
 8 3 6 57.06 1.79
 8 4 6 1376.26 18.36
 8 5 6 395.67 7.49
 8 6 6 130.48 2.58
 8 7 6 20.14 1.64
 8 8 6 366.06 7.82
 8 9 6 297.18 5.94
 8 10 6 880.49 12.77
 9 9 6 15.51 1.78
 9 8 6 302.77 5.99
 9 7 6 692.23 10.48
 9 6 6 41.69 1.88
 9 5 6 137.45 2.65
 9 4 6 87.54 2.22
 9 3 6 183.55 3.64
 9 2 6 295.14 6.47
 9 1 6 466.2 7.67
 9 0 6 20.62 1.37
 10 0 6 1275.96 18.07
 10 1 6 141.26 2.56
 10 2 6 11.53 1.32
 10 3 6 862.7 15.49
 10 4 6 9.67 1.34
 10 5 6 325.07 5.82
 10 6 6 173.2 3.54
 10 7 6 175.33 3.28
 10 8 6 27.35 2.03
 10 9 6 924.77 13.09
 10 7 7 182.82 3.49
 10 6 7 146.03 2.99
 10 5 7 59.86 2.08
 10 4 7 723.14 10.71
 10 3 7 27.92 1.76
 10 2 7 799.73 15.52
 10 1 7 77.29 2.27
 10 0 7 403.19 7.99
 9 0 7 153.41 3.33
 9 1 7 61.96 2.03
 9 2 7 311.06 5.69
 9 3 7 226.63 4.54
 9 4 7 109.97 2.6
 9 5 7 33.7 1.75
 9 6 7 14.84 1.49
 9 7 7 83.07 2.35
 9 8 7 211.82 3.92
 8 9 7 557.4 10.42
 8 8 7 56.34 2.18
 8 7 7 121.06 2.6
 8 6 7 17.84 1.55
 8 5 7 456.03 8.27
 8 4 7 205.76 4.17
 8 3 7 1410 19.8
 8 2 7 380.41 7.56
 8 1 7 649.04 9.6
 8 0 7 47.58 1.86
 7 0 7 114.29 2.53
 7 1 7 78.62 2
 7 2 7 76.91 2.08
 7 3 7 232.34 4.92
 7 4 7 94.53 2.3
 7 5 7 230.21 4.41
 7 6 7 21.66 1.5
 7 8 7 48.55 2.02
 7 9 7 167.16 3.34
 6 10 7 384.83 7.18
 6 9 7 453.51 9.17
 6 8 7 65.13 2.17
 6 7 7 162.19 3.43
 6 6 7 21.01 1.53
 6 5 7 517.49 8.81
 6 4 7 495.21 8.38
 6 3 7 1170.6 17.3
 6 2 7 332.49 6.67
 6 1 7 902.01 14.87
 6 0 7 44.51 1.65
 5 0 7 36.12 1.55
 5 1 7 104.4 2.2
 5 2 7 26.24 1.49
 5 3 7 103.41 2.3
 5 4 7 170.52 3.23
 5 5 7 459.71 8.08
 5 6 7 89.16 2.24
 5 7 7 14.51 1.39
 5 8 7 62.81 2.22
 5 9 7 26.62 1.89
 5 10 7 103.74 2.74
 4 10 7 442.8 9.06
 4 8 7 484.26 9
 4 7 7 342.57 7.37
 4 6 7 320.05 6.93
 4 5 7 166.47 3.19
 4 4 7 985.29 15.54
 4 2 7 1248.05 17.11
 4 1 7 151.15 3.18
 4 0 7 640.3 12.25
 3 0 7 163.43 3.03
 3 1 7 16.99 1.33
 3 2 7 381.67 6.73
 3 3 7 175.9 3.43
 3 4 7 8.69 1.27
 3 5 7 35.48 1.67
 3 6 7 67.85 2.04
 3 7 7 7.98 1.46
 3 8 7 666.7 10.28
 3 9 7 13.98 1.61
 3 10 7 21.11 1.83
 2 11 7 122.49 2.98
 2 9 7 161.78 3.28
 2 8 7 630.53 9.73
 2 7 7 45.3 1.81
 2 6 7 1248.81 18.25
 2 5 7 114.99 2.42
 2 4 7 321.4 6.37
 2 3 7 444.61 7.49
 2 2 7 602.21 11.88
 2 1 7 400.39 6.89
 2 0 7 1140.97 15.63
 1 0 7 25.09 1.46
 1 1 7 581.27 11.67
 1 2 7 97.8 2.02
 1 3 7 42.88 1.55
 1 4 7 21.61 1.35
 1 5 7 420.45 7.5
 1 6 7 130.35 2.7
 1 8 7 176.61 3.58
 1 9 7 67.85 2.13
 1 10 7 53.86 1.97
 1 11 7 98.01 2.66
 0 11 7 155.81 3.49
 0 9 7 116.84 2.56
 0 7 7 1168.03 18.02
 0 5 7 1038.34 15.95
 0 3 7 318.13 6.14
 0 1 7 1944.15 20.4
 0 0 8 500.25 8.42
 0 2 8 90.28 2.25
 0 4 8 35.41 1.86
 0 6 8 196.75 3.92
 1 8 8 500.98 9.39
 1 7 8 213.23 4.4
 1 6 8 593.53 9.7
 1 5 8 632.15 10.01
 1 4 8 296.44 5.56
 1 3 8 27.24 1.57
 1 2 8 1127.2 17.34
 1 1 8 354.22 7.09
 1 0 8 854.81 15.42
 2 1 8 101.23 2.38
 2 4 8 29.71 1.64
 2 7 8 364.42 8.01
 2 8 8 15.64 1.7
 2 9 8 18.07 1.78
 3 9 8 295.7 5.55
 3 7 8 320.82 6.17
 3 6 8 43.8 1.99
 3 5 8 1448.64 20.89
 3 4 8 88.25 2.33
 3 3 8 141.26 2.81
 3 2 8 111.78 2.39
 3 1 8 937.91 16.15
 3 0 8 43.94 1.78
 4 0 8 366.47 7.21
 4 1 8 21.11 1.53
 4 2 8 21.11 1.53
 4 3 8 289.8 5.5
 4 5 8 28.72 1.79
 4 6 8 145.51 2.86
 4 7 8 83.07 2.45
 5 8 8 281.62 5.42
 5 7 8 114.29 2.76
 5 6 8 196.45 3.92
 5 5 8 280.9 5.77
 5 4 8 69.55 2.33
 5 3 8 667.26 10.01
 5 2 8 541.26 9.01
 5 1 8 320.43 5.78
 5 0 8 151.81 2.92
 6 0 8 16.24 1.43
 6 1 8 16.07 1.55
 6 3 8 70.36 2.26
 6 4 8 172.77 3.39
 6 5 8 51.9 2.09
 6 6 8 42.38 1.96
 6 7 8 56.17 2.18
 6 8 8 38.69 2.07
 7 7 8 32.04 1.95
 7 6 8 75.41 2.24
 7 5 8 74.48 2.32
 7 4 8 707.89 10.88
 7 3 8 228.58 4.56
 7 2 8 1259.1 20.24
 7 1 8 112.23 2.62
 7 0 8 400.61 7.97
 8 0 8 96.42 2.54
 8 1 8 23.92 1.79
 8 2 8 26.9 1.9
 8 3 8 168.28 3.35
 8 4 8 101.77 2.61
 8 5 8 27.41 1.86
 9 6 8 119.65 2.82
 9 5 8 248.52 5.09
 9 4 8 277.12 5.19
 9 3 8 554.86 9.89
 9 2 8 130.72 2.83
 9 1 8 398.45 8.38
 9 0 8 358.08 6.52
 10 0 8 38.28 1.93
 10 2 8 10.95 1.67
 10 3 8 95.36 2.63
 10 4 8 31.07 1.98
 8 2 9 128.4 3.05
 8 1 9 302.39 6.36
 8 0 9 12.08 1.72
 7 0 9 38.89 2.01
 7 1 9 33.58 1.93
 7 2 9 8.54 1.6
 7 3 9 398.88 8.81
 6 3 9 11.16 1.55
 6 2 9 11.6 1.65
 6 1 9 368.12 6.81
 6 0 9 469.92 9.33
 5 1 9 177.76 3.44
 5 2 9 168.98 3.36
 5 3 9 5.33 1.49
 5 4 9 398.03 8.59
 5 5 9 303.33 5.62
 4 6 9 149.43 3.16
 4 5 9 58.62 2.39
 4 4 9 55.45 2.24
 4 3 9 53.7 2.13
 4 2 9 268.06 5.81
 4 1 9 11.31 1.52
 4 0 9 91.52 2.47
 3 0 9 251.42 4.78
 3 2 9 295.33 6.1
 3 3 9 236.46 4.63
 3 4 9 193.74 4.04
 3 6 9 421.11 9.05
 2 5 9 151.41 3.18
 2 4 9 287.61 6.02
 2 3 9 44.44 2.01
 2 2 9 474.36 9.14
 2 1 9 172.77 3.11
 2 0 9 251.24 4.78
 1 0 9 218.93 3.98
 1 1 9 490.67 9.06
 1 3 9 17.7 1.72
 1 5 9 344.16 6.79
 1 6 9 175.04 3.56
 0 5 9 571.2 10.29
 0 3 9 450.76 8.91
 0 1 9 125.36 2.77
 0 16 0 170.66 3.65
 0 18 0 194.49 4.2
 2 16 0 287.98 5.66
 2 17 0 311.06 6.07
 2 18 0 41.62 2.29
 4 12 0 13.46 1.07
 4 16 0 3.35 1.61
 4 17 0 680.39 12.63
 6 15 0 653.16 11.28
 6 16 0 691.66 12.17
 6 17 0 89.06 3.05
 8 16 0 647.12 12.32
 8 17 0 390.12 7.44
 10 14 0 16.41 1.61
 10 15 0 528.56 8.91
 10 16 0 93.79 3.02
 12 7 0 516.02 8.07
 12 8 0 133.94 2.62
 12 9 0 422.43 7.96
 12 10 0 591.44 9.68
 12 11 0 613.36 10.39
 12 13 0 306.9 6.6
 12 14 0 112.8 2.86
 12 15 0 296.81 5.56
 14 3 0 365.03 6.78
 14 4 0 470.39 7.7
 14 5 0 377.47 7.32
 14 6 0 863.01 11.06
 14 7 0 56.58 1.7
 14 8 0 1148.25 13.13
 14 11 0 11.67 1.51
 14 12 0 561.21 10.96
 14 14 0 418.02 8.58
 16 0 0 362.57 5.94
 16 1 0 1393.48 13.66
 16 2 0 580.76 9.08
 16 3 0 5.89 1.15
 16 4 0 161.37 3.28
 16 5 0 493.54 8.85
 16 6 0 707.89 10.88
 16 7 0 445.29 8.86
 16 8 0 285.97 6.01
 16 9 0 85.24 2.29
 16 10 0 38.42 1.8
 16 11 0 232.18 4.43
 16 12 0 311.06 5.88
 16 13 0 346.16 7.01
 18 0 0 567.61 10
 18 1 0 767.5 11.33
 18 2 0 23.66 1.57
 18 3 0 81.61 2.14
 18 4 0 20.82 1.57
 18 5 0 994.43 13.23
 18 6 0 262.11 5.23
 18 7 0 222.44 4.33
 18 8 0 89.16 2.44
 18 9 0 316.78 6.32
 18 10 0 9.27 1.87
 18 11 0 408.61 8.48
 20 0 0 125 2.53
 20 2 0 730.39 11.92
 20 3 0 193.89 3.9
 20 4 0 336.42 7.11
 20 5 0 18.34 1.75
 20 6 0 204.37 4.15
 20 7 0 4.43 1.77
 20 8 0 406.88 8.47
 20 9 0 210.88 4.06
 22 0 0 132.7 3.1
 22 1 0 58.87 2.39
 22 2 0 483.55 8.99
 22 3 0 19.37 2.08
 22 4 0 452.82 8.7
 22 5 0 201.46 4.12
 22 6 0 117.89 3.15
 23 0 1 31.55 2.3
 23 1 1 110.08 3.16
 23 2 1 153.94 3.6
 22 5 1 139.48 3.43
 22 4 1 29.53 2.22
 22 3 1 217.02 4.28
 22 2 1 65.31 2.61
 22 1 1 50.98 2.38
 21 1 1 246.83 4.9
 21 3 1 203.45 3.84
 21 5 1 273.37 5.34
 21 7 1 79.48 2.69
 20 9 1 167.44 3.62
 20 8 1 13.43 2.09
 20 7 1 32.59 2.15
 20 6 1 45.52 2.25
 20 5 1 234.15 4.45
 20 4 1 74.85 2.42
 20 3 1 67.06 2.2
 20 2 1 95.36 2.52
 20 1 1 179.77 3.75
 20 0 1 27.01 1.68
 19 0 1 13.62 1.47
 19 1 1 190.76 3.72
 19 2 1 254.67 5.15
 19 3 1 54.97 2.07
 19 4 1 173.2 3.4
 19 5 1 246.49 4.73
 19 6 1 122.13 2.74
 19 7 1 67.41 2.56
 19 8 1 287.25 6.02
 19 9 1 74.95 2.7
 19 10 1 87.34 2.92
 18 11 1 14.88 2.08
 18 10 1 38.02 2.26
 18 9 1 37.69 2.18
 18 8 1 222.28 4.33
 18 7 1 204.98 4.31
 18 6 1 81.61 2.33
 18 5 1 69.55 2.06
 18 4 1 19.8 1.63
 18 3 1 220.04 4.63
 18 2 1 272.13 6.04
 18 1 1 169.54 3.36
 18 0 1 85.74 2.09
 17 0 1 326.04 5.83
 17 1 1 27.58 1.47
 17 2 1 723.14 10.71
 17 3 1 53.54 1.81
 17 4 1 369.78 6.41
 17 5 1 54.89 1.99
 17 6 1 413.2 7.22
 17 8 1 558.41 10.68
 17 9 1 15.77 1.71
 17 10 1 144.48 3.23
 17 12 1 351.59 7.06
 16 13 1 22.57 2.15
 16 12 1 249.37 5.27
 16 11 1 43.37 2.2
 16 10 1 18.67 1.58
 16 8 1 268.94 5.29
 16 7 1 56.58 1.86
 16 6 1 377.06 6.69
 16 5 1 469.46 8.86
 16 4 1 11.97 1.38
 16 3 1 66.88 1.76
 16 2 1 74.57 1.86
 16 1 1 274.09 5.34
 16 0 1 402.98 7.56
 15 0 1 386.09 6.98
 15 1 1 1112.79 11.85
 15 2 1 122.85 2.62
 15 3 1 315.06 5.35
 15 4 1 65.22 1.82
 15 5 1 913.03 11.71
 15 6 1 58.62 1.81
 15 7 1 149.3 3.02
 15 8 1 25.31 1.52
 15 9 1 245.82 4.89
 15 10 1 69.64 2.07
 15 11 1 226.15 4.69
 15 12 1 71.81 2.55
 15 13 1 76.73 2.64
 15 14 1 43.44 2.41
 14 13 1 116.03 3.01
 14 12 1 82.68 2.45
 14 11 1 54.89 1.99
 14 10 1 131.34 2.59
 14 9 1 87.65 2.12
 14 8 1 48.85 1.73
 14 7 1 638.66 9.79
 14 6 1 60.95 1.76
 14 5 1 1095.27 11.75
 14 4 1 88.55 1.82
 13 5 1 588.04 8.35
 13 6 1 57.31 1.63
 13 7 1 234.15 4.78
 13 8 1 370.19 6.21
 13 9 1 144.74 2.85
 13 11 1 316.78 6.51
 13 12 1 199.17 3.95
 13 13 1 132.45 2.85
 13 14 1 16.68 1.89
 13 15 1 128.76 3.17
 12 15 1 31.31 2.11
 12 14 1 127.42 3.04
 12 12 1 651.51 11.26
 12 11 1 100.26 2.37
 12 10 1 27.46 1.52
 12 9 1 225.02 4.36
 12 8 1 969.81 11.39
 12 7 1 187.65 3.54
 11 8 1 713.05 9.48
 11 9 1 10.08 1.3
 11 10 1 294.4 5.54
 11 11 1 5.45 1.33
 11 12 1 634.05 10.84
 11 13 1 56.9 2.03
 11 14 1 154.88 2.95
 11 16 1 70.27 2.71
 10 16 1 162.05 3.56
 10 15 1 38.89 2.15
 10 14 1 117.66 2.68
 9 14 1 258.63 5.19
 9 15 1 211.35 3.91
 9 16 1 203.91 4
 9 17 1 41.13 2.42
 8 17 1 83.96 2.86
 8 16 1 113.72 3.1
 8 15 1 374.14 7.49
 7 15 1 276.59 5.55
 7 17 1 430.66 8.71
 6 17 1 294.22 6.28
 5 16 1 181.8 3.77
 5 17 1 177.04 3.58
 5 18 1 123.68 3.23
 4 18 1 11.53 1.9
 4 16 1 238.95 4.82
 3 16 1 277.3 5.55
 3 17 1 14.14 1.9
 3 18 1 25.63 1.96
 2 18 1 10.95 1.78
 2 17 1 62.64 2.47
 2 16 1 3.29 1.44
 1 16 1 57.39 2.04
 1 17 1 317.93 6.14
 1 18 1 7.41 1.58
 0 17 1 163.01 3.43
 0 16 2 375.18 7.3
 0 18 2 41.55 2.22
 1 18 2 46.32 2.34
 1 17 2 141.13 3.32
 1 16 2 347.97 7.23
 1 14 2 603.01 10.04
 1 13 2 394.38 7.91
 1 12 2 81.71 1.75
 2 11 2 660.88 12.73
 2 12 2 44.51 1.51
 2 13 2 94.32 2.19
 2 15 2 167.72 3.21
 2 17 2 54.97 2.55
 2 18 2 40.99 2.27
 3 18 2 14.84 1.99
 3 17 2 495.69 10.78
 3 15 2 56.82 1.87
 3 14 2 13.62 1.39
 3 13 2 1591.67 21.89
 3 12 2 194.34 3.75
 3 11 2 576.1 8.52
 4 11 2 229.23 4.56
 4 12 2 16.2 1.26
 4 13 2 153.54 2.93
 4 14 2 65.83 2.01
 4 15 2 31.79 1.64
 4 16 2 63.84 2.24
 5 17 2 137.07 3.28
 5 16 2 247.84 4.91
 5 15 2 183.4 3.5
 5 14 2 453.05 9.16
 5 13 2 445.98 8.64
 5 11 2 1168.39 17.29
 6 11 2 10.25 1.14
 6 12 2 171.79 3.38
 6 13 2 552.83 9.61
 6 14 2 85.64 2.29
 6 17 2 21.16 2.08
 7 17 2 34.9 2.16
 7 16 2 313.92 6.29
 7 15 2 146.29 2.99
 7 14 2 506.77 9.93
 7 13 2 200.24 3.96
 7 12 2 515.78 9.04
 7 11 2 27.63 1.36
 7 10 2 1825.5 21.15
 8 10 2 31.25 1.44
 8 12 2 279.64 5.76
 8 13 2 30.53 1.84
 8 14 2 135.94 2.76
 8 15 2 10.63 1.58
 9 16 2 64.36 2.5
 9 15 2 33.89 2
 9 14 2 92.24 2.38
 9 13 2 464.57 9.51
 9 12 2 541.76 9.77
 9 11 2 517.49 9.06
 9 10 2 12.01 1.23
 9 9 2 684.32 13.23
 10 10 2 266.3 5.27
 10 11 2 14.43 1.47
 10 12 2 169.26 3.22
 10 13 2 219.24 4.78
 10 15 2 9.47 1.82
 10 16 2 86.14 2.8
 11 16 2 24.61 2.14
 11 15 2 339.59 6.54
 11 14 2 32.53 1.9
 11 13 2 185.01 3.81
 11 12 2 26.24 1.65
 11 11 2 874.11 17.18
 11 10 2 472.26 8.65
 11 9 2 878.89 15.95
 11 8 2 23.19 1.3
 11 7 2 917.26 14.67
 12 6 2 29.24 1.34
 12 8 2 82.78 1.96
 12 9 2 335.44 6.11
 12 11 2 31.13 1.8
 12 12 2 87.54 2.42
 12 14 2 53.31 2.36
 13 15 2 162.33 3.7
 13 14 2 210.41 4.37
 13 12 2 310.87 5.88
 13 11 2 120.24 2.6
 13 10 2 256.39 5
 13 9 2 227.12 4.54
 13 8 2 827.66 15.79
 13 7 2 14.88 1.25
 13 6 2 985.29 15.88
 13 5 2 861.75 14.53
 13 4 2 1001.23 15.32
 14 0 2 41.13 1.31
 14 1 2 39.7 1.36
 14 2 2 231.52 4.58
 14 3 2 89.06 1.93
 14 4 2 299.97 6.34
 14 6 2 44.44 1.58
 14 7 2 15.38 1.31
 14 8 2 7.59 1.39
 14 9 2 18.34 1.52
 14 10 2 416.92 9.01
 14 13 2 7.01 1.79
 15 13 2 60.36 2.51
 15 12 2 444.84 8.62
 15 11 2 104.4 2.64
 15 10 2 18.99 1.64
 15 9 2 99.18 2.46
 15 8 2 793.05 11.82
 15 7 2 282.88 5.07
 15 6 2 450.76 8.45
 15 5 2 250.73 5.28
 15 4 2 383.56 7.59
 15 3 2 204.21 4
 15 2 2 1315.86 18.74
 15 1 2 169.96 3.51
 15 0 2 210.26 4.52
 16 0 2 50.75 1.69
 16 1 2 31.61 1.45
 16 2 2 128.52 2.81
 16 3 2 610.69 9.57
 16 4 2 139.1 3.05
 16 5 2 29.41 1.63
 16 6 2 10.11 1.37
 16 9 2 302.77 5.8
 16 10 2 135.69 3.01
 16 11 2 51.75 2.4
 17 12 2 32.71 2.46
 17 11 2 501.46 8.92
 17 9 2 426.2 8
 17 8 2 21.51 1.75
 17 7 2 282.52 5.43
 17 5 2 1050.16 18.83
 17 4 2 19.7 1.58
 17 3 2 90.69 2.25
 17 2 2 178.77 3.74
 17 1 2 715.06 10.65
 17 0 2 17.3 1.39
 18 0 2 365.24 6.58
 18 2 2 46.54 1.91
 18 3 2 130.35 2.58
 18 4 2 185.89 3.96
 18 5 2 68.66 2.23
 18 6 2 105.28 2.54
 18 7 2 124.52 2.76
 18 8 2 17.66 1.81
 18 9 2 80.35 2.7
 18 10 2 131.96 3.21
 18 11 2 18.71 2.23
 19 10 2 21.21 2.23
 19 9 2 423.54 8.64
 19 8 2 234.81 4.95
 19 7 2 103.85 2.85
 19 6 2 97.9 2.66
 19 5 2 316.02 5.93
 19 4 2 78.05 2.28
 19 3 2 191.8 3.87
 19 2 2 230.38 4.41
 19 1 2 297.18 6.12
 19 0 2 44.8 1.87
 20 0 2 54.49 1.99
 20 1 2 30.65 1.85
 20 3 2 89.57 2.44
 20 4 2 13.86 1.72
 20 5 2 53.94 2.45
 20 6 2 51.44 2.39
 20 7 2 171.79 3.53
 20 9 2 18.62 2.23
 21 6 2 157.3 3.51
 21 4 2 250.05 5.1
 21 2 2 541.51 11.27
 21 0 2 153.81 3.2
 22 0 2 199.02 3.95
 22 3 3 62.73 2.56
 22 2 3 121.3 3.32
 22 1 3 453.74 8.71
 22 0 3 126.45 3.39
 21 0 3 11.02 2
 21 1 3 37.56 2.31
 21 5 3 95.78 3.05
 20 8 3 91 2.98
 20 7 3 141.9 3.33
 20 6 3 402.76 8.21
 20 5 3 343.17 6.58
 20 3 3 175.9 3.43
 20 1 3 454.65 9.87
 20 0 3 236.29 4.8
 19 1 3 54.33 2.06
 19 2 3 149.17 2.89
 19 4 3 35.54 1.86
 19 5 3 66.36 2.28
 19 8 3 53.07 2.51
 18 10 3 236.46 4.8
 18 9 3 156.76 3.5
 18 8 3 493.06 10.75
 18 7 3 25.8 1.86
 18 6 3 338.6 7.13
 18 4 3 416.26 9.22
 18 3 3 308.03 6.42
 18 2 3 488.06 9.75
 18 1 3 87.54 2.22
 18 0 3 139.86 2.55
 17 0 3 67.5 1.95
 17 2 3 255.7 4.99
 17 4 3 9.97 1.43
 17 5 3 57.55 2.04
 17 6 3 29.94 1.65
 17 8 3 99.18 2.68
 17 9 3 7.41 1.9
 17 10 3 10.01 2.01
 16 12 3 39.09 2.22
 16 11 3 124.76 3.13
 16 10 3 425.76 8.22
 16 9 3 234.31 4.78
 16 8 3 354.42 7.09
 16 6 3 67.15 2.03
 16 5 3 123.92 2.76
 16 4 3 948.15 17.56
 16 3 3 402.55 8.2
 16 2 3 628.91 9.98
 16 1 3 417.36 8.13
 16 0 3 11.09 1.29
 15 0 3 88.96 1.93
 15 1 3 207.46 4.03
 15 2 3 103.3 2.08
 15 3 3 29.24 1.51
 15 4 3 59.03 1.82
 15 5 3 372.68 7.89
 15 8 3 27.86 1.65
 15 9 3 17.03 1.69
 15 10 3 24.34 1.75
 15 11 3 29.94 2.06
 14 14 3 16.94 1.95
 14 13 3 56.09 2.34
 14 11 3 513.09 10.48
 14 9 3 786.7 11.77
 14 7 3 102.53 2.18
 14 6 3 77.86 1.9
 14 5 3 929.03 16.07
 14 4 3 9.24 1.18
 14 3 3 1756.28 21.2
 14 1 3 904.6 14.89
 14 0 3 209.01 4.51
 13 2 3 191.65 3.72
 13 3 3 115.91 2.32
 13 4 3 28.37 1.38
 13 5 3 166.75 3.2
 13 6 3 6.23 1.13
 13 7 3 27.97 1.48
 13 8 3 126.81 2.42
 13 9 3 30.47 1.72
 13 10 3 143.57 3.09
 13 11 3 25.91 1.7
 13 12 3 71.99 2.28
 12 15 3 51.13 2.54
 12 14 3 90.49 2.87
 12 13 3 339.98 6.35
 12 12 3 128.88 2.69
 12 11 3 128.4 2.68
 12 10 3 612.56 10.12
 12 9 3 134.19 2.62
 12 8 3 997.83 17
 12 7 3 613.89 9.33
 12 6 3 193.14 3.74
 12 5 3 196 4.22
 11 7 3 108.84 2.25
 11 8 3 147.21 2.87
 11 11 3 23.03 1.6
 11 12 3 77.29 2.27
 11 13 3 17.79 1.68
 11 14 3 25.96 2.03
 11 15 3 15.85 2.1
 10 16 3 63.58 2.66
 10 15 3 204.21 3.84
 10 14 3 435.36 8.31
 10 13 3 114.87 2.54
 10 12 3 633.24 10.83
 10 10 3 230.38 4.41
 10 9 3 397.38 7.51
 10 8 3 1051.56 16.4
 10 7 3 79.1 1.72
 9 8 3 36.05 1.29
 9 9 3 121.78 2.49
 9 10 3 260.37 5.21
 9 11 3 73.83 1.94
 9 12 3 78.62 2.1
 9 13 3 14.39 1.59
 9 14 3 33.77 1.88
 9 15 3 148.51 3.28
 9 16 3 45.02 2.38
 8 15 3 142.03 3.21
 8 14 3 171.64 3.38
 8 13 3 765.11 11.91
 8 12 3 116.03 2.43
 8 11 3 286.33 5.64
 8 10 3 82 1.85
 8 9 3 70.09 1.71
 7 9 3 63.92 1.55
 7 10 3 211.66 3.91
 7 11 3 26.29 1.43
 7 12 3 29.94 1.65
 7 13 3 33.45 1.93
 7 15 3 21.41 1.69
 7 17 3 93.07 3.01
 6 17 3 177.19 3.72
 6 16 3 46.47 2.27
 6 15 3 157.16 3.24
 6 14 3 218.61 4.3
 6 13 3 987.66 18.6
 6 12 3 685.73 10.43
 6 11 3 476.48 8.22
 6 10 3 10.77 1.13
 5 10 3 54.25 1.59
 5 13 3 428.2 8.68
 5 14 3 25.91 1.7
 5 15 3 58.7 2.06
 5 16 3 60.11 2.42
 5 17 3 159.33 3.53
 4 17 3 208.7 4.51
 4 16 3 158.11 3.25
 4 15 3 7.18 1.41
 4 14 3 673.95 11.17
 4 13 3 15.05 1.5
 4 12 3 1171.71 18.05
 4 11 3 147.34 3
 4 10 3 1612.78 19.45
 3 11 3 12.5 1.18
 3 12 3 26.02 1.43
 3 13 3 43.37 1.77
 3 14 3 138.33 2.78
 3 15 3 39.29 1.82
 3 16 3 106.61 2.89
 2 17 3 188.09 3.84
 2 16 3 649.04 12.06
 2 15 3 93.48 2.29
 2 14 3 100.15 2.26
 2 13 3 381.25 7.98
 2 12 3 30.36 1.36
 2 11 3 248.69 4.92
 1 11 3 7.21 0.95
 1 13 3 379.57 7.97
 1 14 3 19.13 1.46
 1 15 3 64.1 2.15
 1 17 3 98.12 3.09
 0 17 3 922.48 15.03
 0 15 3 491.87 10.02
 0 13 3 35.93 1.55
 0 12 3 2.89 0.93
 0 11 3 428.87 7.35
 0 10 4 3495.81 28.63
 0 12 4 35.93 1.48
 0 14 4 334.85 6.5
 0 16 4 834.17 13.67
 1 16 4 186.62 3.68
 1 15 4 143.7 3.1
 1 14 4 136.95 2.9
 1 13 4 16.59 1.4
 1 12 4 108.39 2.13
 1 11 4 15.3 1.22
 1 10 4 23.4 1.41
 2 10 4 195.09 3.76
 2 11 4 441.22 7.91
 2 12 4 86.34 2
 2 13 4 227.45 4.54
 2 14 4 161.23 3.14
 2 15 4 58.95 2.15
 2 16 4 105.72 2.99
 2 17 4 367.09 8.25
 3 17 4 28.49 2.35
 3 15 4 329.94 6.06
 3 14 4 28.95 1.68
 3 13 4 48.62 1.88
 3 12 4 76.54 1.98
 3 11 4 430.66 7.82
 3 10 4 20.87 1.38
 4 10 4 1434.75 19.16
 4 11 4 364.42 7.4
 4 12 4 78.91 2.01
 4 13 4 857.02 12.29
 4 14 4 5.99 1.32
 4 15 4 62.22 2.12
 4 16 4 157.03 3.37
 4 17 4 202.68 4.29
 5 16 4 40.17 2.25
 5 15 4 41.34 2.08
 5 14 4 62.47 2.13
 5 13 4 246.15 4.56
 5 12 4 128.88 2.32
 5 11 4 261.41 5.39
 5 9 4 211.35 4.38
 6 10 4 608.83 9.03
 6 11 4 88.05 2.02
 6 12 4 52.6 1.87
 6 13 4 185.15 3.66
 6 14 4 458.79 9.68
 6 15 4 34.65 2.09
 6 16 4 147.34 3.4
 7 16 4 42.81 2.32
 7 15 4 112.35 2.85
 7 14 4 110.76 2.6
 7 13 4 27.86 1.87
 7 12 4 289.99 6.05
 7 10 4 5.13 1.07
 7 9 4 93.07 1.87
 7 8 4 147.21 2.87
 8 8 4 545.52 8.29
 8 10 4 9.64 1.14
 8 11 4 9.57 1.23
 8 12 4 672.27 11.16
 8 13 4 399.31 7.53
 8 14 4 265.08 5.08
 8 16 4 17.07 1.91
 9 15 4 65.66 2.53
 9 14 4 23.66 1.99
 9 13 4 119.88 2.71
 9 12 4 7.32 1.46
 9 11 4 162.33 3.29
 9 10 4 86.04 2
 9 9 4 40.04 1.5
 9 7 4 258.46 5.02
 10 6 4 240.28 4.67
 10 7 4 1586.1 20.14
 10 8 4 230.05 4.24
 10 9 4 81.8 1.95
 10 11 4 250.56 4.94
 10 12 4 34.21 1.76
 10 13 4 472.26 8.42
 10 15 4 94 2.92
 11 15 4 78.81 2.87
 11 13 4 189.27 3.85
 11 12 4 98.33 2.56
 11 11 4 179.92 4.04
 11 10 4 27.35 1.52
 11 9 4 293.11 5.9
 11 8 4 34.77 1.59
 11 7 4 661.99 9.69
 11 5 4 520.68 8.1
 11 4 4 35.8 1.35
 12 1 4 314.87 6.3
 12 2 4 171.5 3.1
 12 3 4 508.71 8.01
 12 4 4 102.97 1.97
 12 5 4 793.05 14.55
 12 6 4 425.54 7.99
 12 7 4 12.42 1.29
 12 8 4 83.27 2.06
 12 9 4 709.03 10.89
 12 10 4 96.52 2.33
 12 11 4 427.31 9.34
 12 12 4 146.81 3
 12 14 4 179.05 3.74
 13 14 4 57.31 2.53
 13 13 4 47.8 2.31
 13 12 4 107.39 2.9
 13 11 4 53.7 2.13
 13 10 4 125.85 2.66
 13 9 4 86.94 2.21
 13 8 4 70.63 1.99
 13 7 4 169.4 3.22
 13 6 4 326.04 5.83
 13 5 4 19.66 1.29
 13 4 4 364.01 7.19
 13 3 4 338.6 6.93
 13 2 4 422.88 7.52
 13 1 4 16.9 1.28
 13 0 4 777.07 14.1
 14 0 4 161.51 3.28
 14 1 4 30.36 1.48
 14 2 4 1519.11 20.55
 14 4 4 650.96 9.61
 14 5 4 41.13 1.66
 14 6 4 9.81 1.35
 14 7 4 126.94 2.55
 14 8 4 348.57 6.83
 14 9 4 58.54 2.14
 14 10 4 346.16 7.21
 14 12 4 310.12 6.44
 14 13 4 69.1 2.59
 15 11 4 10.32 1.87
 15 10 4 199.02 3.8
 15 7 4 27.8 1.59
 15 6 4 43.73 1.71
 15 5 4 112.92 2.29
 15 4 4 302.02 5.98
 15 3 4 16.63 1.4
 15 2 4 217.5 4.44
 15 1 4 57.96 1.8
 15 0 4 488.06 8.8
 16 1 4 114.53 2.42
 16 2 4 595.37 10.24
 16 3 4 474.36 9.14
 16 4 4 181.8 3.77
 16 5 4 296.99 6.12
 16 8 4 234.81 5.28
 16 9 4 339.59 7.34
 16 10 4 45.52 2.25
 16 11 4 231.52 4.75
 17 11 4 31.13 2.16
 17 9 4 110.3 3.16
 17 7 4 87.24 2.41
 17 5 4 35.54 1.73
 17 3 4 365.65 6.79
 17 2 4 18.16 1.56
 17 1 4 36.57 1.69
 17 0 4 72.36 2.01
 18 0 4 114.29 2.53
 18 1 4 191.65 3.72
 18 2 4 96.52 2.33
 18 3 4 187.06 3.83
 18 4 4 163.56 3.44
 18 5 4 578.94 11.13
 18 6 4 53.94 2.29
 18 7 4 105.06 2.98
 18 8 4 23.92 2.05
 18 9 4 284.88 5.63
 19 8 4 13.03 1.98
 19 7 4 180.21 3.61
 19 6 4 26.96 2.12
 19 5 4 60.03 2.58
 19 4 4 77.29 2.65
 19 3 4 70 2.25
 19 2 4 54.81 2.15
 19 1 4 60.78 2.27
 19 0 4 92.24 2.48
 20 0 4 84.06 2.66
 20 1 4 57.23 2.52
 20 2 4 318.13 6.33
 20 3 4 10.28 1.83
 20 4 4 159.6 3.4
 20 5 4 99.61 3.01
 20 6 4 155.01 3.48
 20 7 4 162.05 3.7
 21 4 4 134.19 3.37
 21 2 4 176.47 3.57
 21 1 4 13.03 1.98
 21 0 4 377.68 7.11
 21 1 5 342.77 6.97
 20 5 5 26.9 2.34
 20 4 5 52.76 2.42
 20 3 5 30.59 2.26
 20 0 5 27.29 1.97
 19 0 5 130.6 3.07
 19 1 5 110.87 2.83
 19 2 5 86.84 2.61
 19 3 5 216.39 3.96
 19 4 5 141.9 3.2
 19 5 5 174.9 3.56
 19 6 5 376.43 7.1
 19 7 5 98.22 3.09
 18 8 5 24.4 2.34
 18 7 5 26.24 2.26
 18 6 5 20.62 2
 18 5 5 20.43 1.9
 18 3 5 108.62 2.58
 18 2 5 32.53 1.84
 18 1 5 19.51 1.66
 18 0 5 180.06 3.75
 17 0 5 68.3 2.22
 17 1 5 36.64 1.89
 17 2 5 434.24 9.42
 17 3 5 5.5 1.39
 17 4 5 509.93 10.45
 17 5 5 25.69 1.75
 17 6 5 231.68 4.91
 17 7 5 23.03 2.01
 17 8 5 426.87 8.23
 16 10 5 15.85 1.97
 16 9 5 82.09 2.83
 16 8 5 12.04 1.83
 16 7 5 86.24 2.4
 16 6 5 52.92 2.04
 16 5 5 15.6 1.61
 16 4 5 40.93 1.86
 16 2 5 21.21 1.54
 16 0 5 315.64 6.31
 15 0 5 110.42 2.37
 15 1 5 513.34 9.26
 15 2 5 72.36 2.01
 15 3 5 591.7 10.21
 15 4 5 61.88 1.95
 15 5 5 341.38 6.56
 15 6 5 51.83 2.01
 15 7 5 128.03 2.68
 15 8 5 50.82 2.07
 15 9 5 406.23 8.02
 15 10 5 75.69 2.62
 15 11 5 277.12 5.55
 14 11 5 85.44 2.79
 14 9 5 63.32 2.23
 14 8 5 32.59 1.78
 14 7 5 179.92 3.32
 14 6 5 55.45 1.92
 14 5 5 36.18 1.68
 14 4 5 33.45 1.49
 14 3 5 12.57 1.37
 14 2 5 174.48 3.27
 14 1 5 27.86 1.48
 14 0 5 175.19 3.56
 13 0 5 54.18 1.74
 13 1 5 783.38 15.06
 13 2 5 203.45 4.14
 13 3 5 614.42 9.6
 13 4 5 166.19 3.47
 13 5 5 333.47 7.47
 13 6 5 69.28 1.97
 13 7 5 274.09 5.88
 13 8 5 137.45 2.65
 13 9 5 420.45 9.49
 13 10 5 170.38 3.51
 13 11 5 388 7.84
 13 12 5 102.1 2.94
 13 13 5 245.48 5.23
 12 13 5 64.27 2.67
 12 10 5 12.57 1.68
 12 9 5 43.51 1.99
 12 8 5 35.22 1.79
 12 7 5 103.96 2.19
 12 6 5 184.71 3.66
 12 5 5 33.45 1.56
 12 4 5 16.99 1.33
 12 3 5 62.13 1.7
 12 2 5 163.98 3.58
 12 1 5 19.85 1.34
 12 0 5 746.77 13.82
 11 0 5 591.17 8.37
 11 1 5 90.28 1.84
 11 2 5 975.52 15.46
 11 4 5 901.04 15.5
 11 5 5 55.61 1.69
 11 6 5 628.64 9.71
 11 7 5 204.06 3.84
 11 8 5 907.51 17.51
 11 10 5 708.46 11.74
 11 11 5 28.2 1.77
 11 12 5 444.16 8.16
 11 13 5 69.19 2.69
 11 14 5 307.28 6.6
 10 14 5 9.97 1.9
 10 13 5 312.77 6.28
 10 12 5 29.01 1.85
 10 11 5 22.42 1.68
 10 10 5 63.92 1.98
 10 9 5 106.27 2.33
 10 7 5 520.43 9.08
 10 6 5 327.02 7.01
 10 5 5 169.12 3.22
 10 4 5 51.52 1.54
 10 3 5 36.7 1.3
 9 5 5 460.41 7.85
 9 6 5 1843.47 21.25
 9 7 5 227.61 4.87
 9 8 5 623.79 9.68
 9 9 5 223.41 4.34
 9 10 5 230.7 4.58
 9 11 5 181.51 3.62
 9 12 5 368.95 7.23
 9 13 5 121.06 2.96
 9 14 5 248.35 5.09
 9 15 5 122.13 3.09
 8 14 5 46.54 2.28
 8 13 5 53.23 2.12
 8 12 5 49.91 1.98
 8 11 5 30.89 1.56
 8 10 5 42.59 1.69
 8 9 5 104.73 2.09
 8 8 5 40.58 1.58
 8 7 5 232.34 4.92
 8 6 5 361.96 6.96
 7 7 5 1589.1 19.73
 7 9 5 414.51 7.89
 7 10 5 9.57 1.27
 7 11 5 338 6.33
 7 12 5 30.41 1.72
 7 13 5 504.6 10.15
 7 15 5 243.96 5.21
 6 16 5 97.48 2.97
 6 15 5 106.94 2.89
 6 13 5 140.37 2.8
 6 12 5 316.97 6.51
 6 11 5 38.02 1.66
 6 10 5 438.28 8.34
 6 9 5 23.45 1.35
 6 8 5 31.43 1.39
 6 7 5 391.4 7.03
 5 8 5 856.7 14.49
 5 9 5 336.03 6.9
 5 10 5 379.36 7.75
 5 11 5 267.18 5.63
 5 12 5 359.71 8.16
 5 13 5 159.6 2.85
 5 14 5 266.3 5.62
 5 15 5 81.22 2.62
 5 16 5 94 2.92
 4 15 5 27.92 2.05
 4 12 5 43.65 1.85
 4 11 5 2.66 1.3
 4 10 5 14.97 1.42
 4 9 5 129.86 2.7
 4 8 5 151.28 2.91
 3 10 5 1448.64 20.07
 3 12 5 693.93 10.77
 3 13 5 36.51 1.76
 3 14 5 350.18 7.05
 3 15 5 26.13 1.93
 3 16 5 200.85 3.97
 2 16 5 120.36 3.19
 2 15 5 33.39 2.11
 2 13 5 20.96 1.58
 2 12 5 471.32 9.11
 2 10 5 1277.11 18.46
 2 9 5 13.82 1.16
 1 9 5 935.6 15.14
 1 10 5 604.06 9.26
 1 11 5 665.87 10
 1 12 5 107.72 2.23
 1 13 5 401.9 8.63
 1 14 5 94.53 2.41
 1 15 5 317.17 6.13
 1 16 5 66.8 2.55
 0 9 5 576.87 8.53
 0 8 6 1047.72 16.37
 0 12 6 1442.1 22.88
 0 14 6 311.63 6.08
 1 14 6 78.81 2.58
 1 13 6 19.28 1.65
 1 12 6 6.07 1.59
 1 11 6 29.94 1.59
 1 10 6 609.1 9.83
 1 9 6 119.41 2.47
 1 8 6 56.66 1.7
 1 7 6 114.99 2.31
 2 7 6 854.5 14.47
 2 8 6 275.33 5.18
 2 9 6 218.29 4.13
 2 10 6 122.01 2.38
 2 11 6 497.61 9.36
 2 12 6 112.8 2.51
 2 13 6 338 6.92
 2 14 6 61.54 2.36
 2 15 6 144.74 3.37
 3 14 6 18.53 1.9
 3 13 6 217.02 4.44
 3 12 6 39.49 1.89
 3 11 6 161.64 2.87
 3 10 6 39.83 1.63
 3 9 6 50.06 1.75
 3 8 6 49.53 1.67
 3 7 6 578.17 8.54
 4 6 6 315.25 6.31
 4 7 6 463.18 7.87
 4 8 6 271.6 5.14
 4 9 6 1063.81 17.55
 4 10 6 140.37 2.8
 4 11 6 536.26 9.97
 4 12 6 283.61 5.44
 4 13 6 65.13 2.17
 4 14 6 48.7 2.25
 4 15 6 295.33 5.73
 5 15 6 36.44 2.27
 5 14 6 24.88 1.88
 5 13 6 166.75 3.47
 5 12 6 3.81 1.32
 5 11 6 82.49 2.25
 5 10 6 371.02 8.08
 5 9 6 85.44 2.09
 5 8 6 14.8 1.37
 5 7 6 137.2 2.65
 5 6 6 179.63 3.61
 6 5 6 69.46 1.61
 6 6 6 364.01 6.98
 6 7 6 101.88 2.06
 6 8 6 808.58 15.3
 6 9 6 489.01 8.8
 6 10 6 206.06 4.02
 6 11 6 69.1 2.06
 6 12 6 301.83 5.61
 6 14 6 82.58 2.64
 6 15 6 42.59 2.46
 7 15 6 19.04 2.11
 7 14 6 173.34 3.83
 7 12 6 166.75 3.75
 7 10 6 170.1 3.51
 7 8 6 187.94 3.69
 7 7 6 73.55 1.75
 7 6 6 488.77 8.09
 7 5 6 66.01 1.66
 7 4 6 205.14 4.32
 8 2 6 945.17 14.89
 8 3 6 60.03 1.58
 8 4 6 1365.5 18.69
 8 5 6 384.19 7.38
 8 6 6 129.99 2.58
 8 7 6 22.42 1.43
 8 8 6 364.62 7.81
 8 9 6 288.71 6.03
 8 10 6 842.59 12.18
 8 11 6 156.35 3.5
 8 12 6 61.37 2.19
 8 13 6 22.16 1.93
 8 14 6 114.87 3.11
 9 14 6 19.09 2.21
 9 13 6 278.92 5.57
 9 12 6 62.05 2.37
 9 11 6 76.16 2.35
 9 8 6 302.21 5.99
 9 7 6 686.01 10.15
 9 6 6 42.95 1.55
 9 5 6 134.19 2.49
 9 4 6 81.12 1.84
 9 3 6 175.33 3.28
 9 2 6 284.52 6.35
 9 1 6 452.13 7.55
 9 0 6 16.11 1.25
 10 0 6 1221.58 17.68
 10 1 6 138.84 2.54
 10 2 6 10.84 1.24
 10 3 6 832.62 15.21
 10 4 6 11.38 1.16
 10 5 6 312.96 5.9
 10 6 6 168.56 3.49
 10 7 6 172.63 3.39
 10 8 6 28.2 1.66
 10 9 6 909.78 12.98
 10 10 6 19.94 1.68
 10 11 6 415.39 9.43
 10 12 6 28.2 2
 10 13 6 93.38 2.91
 11 12 6 13.07 1.87
 11 11 6 56.09 2.34
 11 10 6 55.69 2.09
 11 9 6 240.95 4.68
 11 7 6 67.85 2.04
 11 6 6 68.21 1.96
 11 5 6 327.99 7.41
 11 3 6 315.64 6.88
 11 1 6 157.03 2.97
 11 0 6 636.49 9.5
 12 1 6 272.66 5.33
 12 2 6 278.56 5.57
 12 3 6 56.34 1.78
 12 4 6 288.71 5.85
 12 5 6 23.55 1.46
 12 6 6 54.65 1.91
 12 7 6 689.4 11.3
 12 8 6 200.85 4.27
 12 9 6 68.92 2.23
 12 10 6 157.97 3.11
 12 11 6 111.32 2.84
 12 12 6 53.78 2.45
 13 12 6 41.69 2.36
 13 11 6 39.97 2.18
 13 10 6 70.18 2.52
 13 9 6 63.67 2.23
 13 8 6 160.41 3.41
 13 6 6 27.24 1.68
 13 5 6 230.87 4.74
 13 4 6 144.48 2.97
 13 3 6 17.48 1.35
 13 2 6 255.01 5.33
 13 1 6 47.43 1.78
 13 0 6 42.45 1.61
 14 0 6 1076.83 19.07
 14 2 6 141.77 2.69
 14 3 6 10.84 1.28
 14 4 6 164.39 3.45
 14 6 6 693.08 11.9
 14 7 6 74.76 2.33
 14 8 6 184.27 3.65
 14 9 6 23.03 1.96
 14 10 6 131.21 3.2
 15 10 6 65.31 2.61
 15 9 6 15.05 1.92
 15 8 6 205.91 4.01
 15 7 6 38.55 2.14
 15 6 6 12.08 1.72
 15 5 6 33.21 1.8
 15 4 6 149.3 3.16
 15 3 6 47.21 1.85
 15 2 6 354.62 6.69
 16 0 6 419.56 9.04
 16 1 6 317.93 5.95
 16 2 6 34.02 1.82
 16 3 6 43.37 1.91
 16 4 6 141.77 3.2
 16 5 6 114.41 2.65
 16 6 6 330.53 7.24
 16 7 6 459.71 8.54
 16 8 6 32.96 2.22
 16 9 6 61.12 2.61
 17 7 6 23.81 2.26
 17 5 6 237.95 4.98
 17 4 6 15.6 1.83
 17 3 6 202.22 4.13
 17 2 6 3.77 1.44
 17 1 6 71.17 2.36
 17 0 6 16.99 1.77
 18 0 6 167.86 3.49
 18 1 6 160.96 3.28
 18 3 6 245.31 5.06
 18 4 6 20.62 2
 18 5 6 158.78 3.53
 18 6 6 112.23 3.31
 18 7 6 396.31 7.5
 19 5 6 114.18 3.22
 19 4 6 80.25 2.8
 19 2 6 147.47 3.4
 19 1 6 90.18 2.86
 19 0 6 6.1 1.73
 20 0 6 155.68 3.49
 18 4 7 185.74 3.81
 18 3 7 12.69 2.11
 18 2 7 276.23 5.01
 18 1 7 88.45 2.93
 18 0 7 407.53 8.47
 17 0 7 290.35 5.68
 17 3 7 63.32 2.48
 17 6 7 154.47 3.74
 16 7 7 138.71 3.42
 16 6 7 505.32 9.19
 16 5 7 123.68 3.11
 16 4 7 108.28 2.8
 16 3 7 99.18 2.68
 16 2 7 164.12 3.45
 16 1 7 199.02 4.25
 16 0 7 648.49 12.06
 15 1 7 53.23 2.12
 15 2 7 8.04 1.5
 15 3 7 91.82 2.47
 15 7 7 247.34 4.91
 14 9 7 67.59 2.48
 14 7 7 618.43 12.04
 14 5 7 530.54 10.41
 14 4 7 16.81 1.63
 14 3 7 173.62 3.54
 14 1 7 617.09 10.69
 14 0 7 11.02 1.57
 13 0 7 197.5 4.08
 13 1 7 30 1.65
 13 2 7 51.13 1.92
 13 3 7 35.03 1.72
 13 5 7 33.21 1.86
 13 6 7 101.66 2.6
 13 7 7 54.73 2.31
 13 9 7 11.2 1.73
 13 10 7 61.71 2.54
 12 11 7 90.39 2.86
 12 10 7 14.31 1.83
 12 9 7 135.69 3.01
 12 8 7 126.69 2.79
 12 7 7 47.13 1.99
 12 6 7 595.37 10.77
 12 5 7 200.08 3.81
 12 4 7 70.9 2.08
 12 3 7 345.96 6.61
 12 2 7 94.42 2.2
 12 1 7 138.71 2.66
 12 0 7 653.98 10.46
 11 0 7 241.28 5.52
 11 1 7 3.79 1.15
 11 4 7 23.4 1.46
 11 5 7 165.91 3.47
 11 6 7 140.75 2.68
 11 7 7 47.13 1.92
 11 9 7 74.29 2.32
 11 10 7 157.84 3.38
 11 12 7 43.44 2.34
 10 12 7 158.11 3.52
 10 10 7 478.12 10.35
 10 8 7 219.88 4.47
 10 7 7 175.19 3.56
 10 6 7 148.65 3.02
 10 5 7 56.5 1.86
 10 4 7 699.61 10.82
 10 3 7 28.49 1.55
 10 2 7 781.87 15.35
 10 1 7 74.39 1.95
 10 0 7 375.39 7.92
 9 0 7 150.22 3.03
 9 1 7 56.82 1.78
 9 2 7 311.06 7.02
 9 3 7 235.47 4.46
 9 4 7 110.3 2.26
 9 5 7 27.52 1.58
 9 7 7 82.19 2.15
 9 8 7 199.48 3.8
 9 9 7 6.13 1.54
 9 10 7 65.92 2.27
 9 12 7 43.3 2.27
 9 13 7 74.39 2.78
 8 13 7 84.35 2.67
 8 12 7 39.97 2.18
 8 11 7 384.4 7.6
 8 10 7 184.71 3.8
 8 9 7 545.27 10.3
 8 8 7 53.94 1.9
 8 7 7 116.03 2.32
 8 6 7 17.57 1.31
 8 5 7 441.67 8.37
 8 4 7 199.78 4.11
 8 3 7 1396.29 19.7
 8 2 7 375.18 7.5
 8 1 7 627.29 9.43
 8 0 7 50.14 1.6
 7 0 7 109.29 2.02
 7 1 7 78.81 1.82
 7 2 7 73 1.84
 7 3 7 228.58 4.23
 7 4 7 91.1 2.05
 7 5 7 229.07 4.4
 7 6 7 22.72 1.39
 7 7 7 5.48 1.23
 7 8 7 44.3 1.79
 7 9 7 163.15 3.3
 7 10 7 172.35 3.25
 7 11 7 62.3 2.21
 7 12 7 69.73 2.43
 6 13 7 123.92 2.99
 6 12 7 30.41 2.02
 6 11 7 345.56 7.2
 6 10 7 411.23 8.95
 6 9 7 456.26 9.19
 6 8 7 61.79 1.95
 6 7 7 154.21 3.07
 6 6 7 16.94 1.33
 6 5 7 501.46 8.43
 6 4 7 509.93 8.5
 6 3 7 1138.43 17.06
 6 2 7 331.31 6.66
 6 1 7 879.21 15
 6 0 7 44.51 1.44
 5 0 7 38.42 1.33
 5 1 7 103.19 2.19
 5 2 7 27.13 1.29
 5 3 7 99.72 2.04
 5 4 7 169.12 3.22
 5 5 7 425.09 7.77
 5 6 7 87.24 1.91
 5 7 7 9.05 1.26
 5 8 7 60.86 1.93
 5 9 7 24.88 1.66
 5 10 7 101.01 2.49
 5 11 7 19.61 1.62
 5 12 7 11.82 1.66
 5 13 7 12.57 1.72
 4 14 7 191.2 3.72
 4 13 7 84.75 2.58
 4 12 7 234.48 4.61
 4 10 7 433.12 8.96
 4 8 7 487.11 8.79
 4 7 7 361.55 7.57
 4 6 7 322.94 7.15
 4 5 7 157.43 3.11
 4 4 7 959.79 15.34
 4 2 7 1262.54 17.21
 4 1 7 145.64 2.86
 3 3 7 174.19 3.41
 3 4 7 9.97 1.12
 3 5 7 34.77 1.46
 3 6 7 68.39 1.78
 3 7 7 5.97 1.31
 3 8 7 656.19 10.2
 3 9 7 14.55 1.48
 3 10 7 22.01 1.57
 3 12 7 196.15 3.92
 3 14 7 19.66 2.05
 2 14 7 303.71 6.38
 2 13 7 64.87 2.43
 2 12 7 259.85 5.55
 2 11 7 121.54 2.49
 2 10 7 6.18 1.23
 2 9 7 156.76 2.96
 2 8 7 617.36 9.89
 2 7 7 44.3 1.58
 2 6 7 1183.15 17.77
 2 5 7 106.27 2.22
 2 4 7 308.03 6.42
 2 3 7 440.31 7.45
 1 4 7 20.14 1.16
 1 5 7 413.2 7.44
 1 6 7 132.95 2.73
 1 8 7 180.79 3.62
 1 9 7 62.9 1.88
 1 10 7 47.13 1.77
 1 11 7 91.82 2.37
 1 12 7 188.83 3.55
 0 13 7 507.5 10.91
 0 11 7 147.47 2.87
 0 9 7 117.89 2.45
 0 7 7 1191.31 18.2
 0 5 7 1027.62 15.87
 0 0 8 468.99 8.16
 0 2 8 89.88 2.04
 0 4 8 37.89 1.59
 0 6 8 205.29 4.32
 0 8 8 10.25 1.34
 0 10 8 10.77 1.41
 0 12 8 42.52 2.46
 1 13 8 47.58 2.45
 1 12 8 516.51 11.01
 1 11 8 70.63 2.26
 1 10 8 16.37 1.48
 1 8 8 519.69 9.57
 1 7 8 202.07 3.98
 1 6 8 577.65 9.57
 1 5 8 663.1 9.98
 1 4 8 294.59 5.54
 1 3 8 27.52 1.35
 1 2 8 1081.78 17.34
 1 1 8 344.76 6.99
 1 0 8 853.24 15.09
 2 1 8 94.84 1.99
 2 4 8 24.24 1.48
 2 5 8 6.45 1.37
 2 7 8 342.77 6.38
 2 8 8 13.58 1.55
 2 9 8 14.92 1.54
 2 10 8 71.36 2.18
 2 13 8 194.94 4.06
 3 13 8 112.01 3.07
 3 11 8 304.27 6.01
 3 10 8 205.29 4.32
 3 9 8 295.33 5.55
 3 7 8 324.1 6.2
 3 6 8 43.8 1.71
 3 5 8 1411.21 20.62
 3 4 8 89.57 2.04
 3 3 8 138.08 2.66
 3 2 8 111.78 2.16
 3 1 8 919.22 15.99
 3 0 8 40.58 1.51
 4 0 8 359.5 7.14
 4 1 8 22.11 1.32
 4 2 8 22.11 1.37
 4 3 8 282.16 5.42
 4 4 8 10.81 1.38
 4 5 8 26.02 1.59
 4 6 8 143.31 2.58
 4 7 8 85.34 2.19
 4 9 8 79.29 2.2
 4 11 8 26.62 2.05
 4 13 8 20.33 2.04
 5 13 8 71.72 2.64
 5 12 8 271.95 5.32
 5 11 8 239.95 4.83
 5 9 8 390.97 7.23
 5 8 8 277.3 5.38
 5 7 8 111.89 2.39
 5 6 8 203.75 3.99
 5 5 8 294.22 5.91
 5 4 8 73 1.93
 5 3 8 669.76 10.03
 5 2 8 521.17 8.84
 5 1 8 323.91 6.97
 5 0 8 144.22 2.97
 6 0 8 13.7 1.27
 6 1 8 14.51 1.39
 6 3 8 74.85 1.96
 6 4 8 175.33 3.28
 6 5 8 48.85 1.81
 6 6 8 41.76 1.74
 6 7 8 47.43 1.85
 6 8 8 43.65 1.78
 6 9 8 52.14 2.1
 6 10 8 245.65 4.89
 6 11 8 17.21 2.01
 7 12 8 210.26 4.21
 7 11 8 39.63 2.24
 7 10 8 390.97 7.87
 7 8 8 338.99 6.93
 7 7 8 37.29 1.71
 7 6 8 79.87 2.12
 7 5 8 69.91 2.07
 7 4 8 666.98 10.56
 7 3 8 215.75 4.43
 7 2 8 1246.15 19.75
 7 1 8 109.29 2.36
 7 0 8 410.14 8.28
 8 0 8 98.12 2.24
 8 1 8 22.57 1.58
 8 2 8 27.75 1.7
 8 3 8 165.36 3.32
 8 4 8 98.65 2.35
 8 5 8 27.07 1.62
 8 8 8 40.38 1.85
 8 9 8 28.03 1.88
 8 10 8 109.85 3.05
 9 11 8 260.37 5.56
 9 10 8 197.5 3.93
 9 9 8 521.9 11.06
 9 8 8 32.71 1.85
 9 7 8 8.16 1.32
 9 6 8 112.12 2.51
 9 5 8 231.85 4.42
 9 4 8 263.85 5.94
 9 3 8 543.01 10.03
 9 2 8 122.25 2.5
 9 1 8 389.27 8.28
 9 0 8 354.02 6.48
 10 0 8 37.16 1.77
 10 2 8 8.29 1.46
 10 3 8 94.21 2.3
 10 4 8 25.85 1.7
 10 6 8 40.72 1.92
 10 8 8 16.2 1.91
 10 9 8 44.44 2.37
 10 10 8 29.94 2.18
 10 11 8 28.2 2.29
 11 9 8 182.82 3.93
 11 8 8 56.42 2.42
 11 7 8 331.7 6.27
 11 5 8 204.83 4
 11 4 8 47.95 2.01
 11 3 8 412.54 7.43
 11 2 8 143.57 3.22
 11 1 8 265.25 5.26
 11 0 8 39.36 1.82
 12 1 8 114.64 2.53
 12 3 8 26.46 1.83
 12 4 8 64.01 2.24
 12 5 8 38.28 1.93
 12 7 8 13.46 2.13
 12 8 8 9.44 1.79
 13 8 8 80.54 2.9
 13 7 8 108.39 3.25
 13 6 8 137.32 3.4
 13 5 8 12.12 1.84
 13 4 8 153.01 3.46
 13 3 8 29.36 1.92
 13 2 8 132.08 2.97
 13 1 8 33.39 1.93
 13 0 8 129.01 2.93
 14 0 8 62.47 2.64
 14 3 8 22.52 1.99
 14 5 8 4.84 1.85
 14 6 8 53.39 2.59
 15 6 8 107.83 3.46
 15 5 8 15.13 2.13
 15 4 8 71.08 2.81
 15 3 8 22.06 2.07
 15 2 8 62.39 2.63
 15 1 8 21.26 2.13
 15 0 8 209.17 4.2
 16 1 8 37.69 2.58
 17 1 8 83.37 3.24
 15 1 9 42.03 2.44
 14 3 9 68.66 2.94
 14 1 9 11.24 1.95
 13 0 9 52.37 2.49
 13 1 9 68.12 2.66
 13 2 9 6.75 1.82
 13 3 9 75.88 2.81
 13 5 9 61.45 2.7
 13 6 9 15.72 2.26
 12 4 9 61.71 2.7
 12 1 9 21.46 2.04
 11 0 9 109.97 2.93
 11 2 9 96.21 2.85
 11 3 9 27.8 2.04
 11 4 9 73.46 2.86
 11 6 9 66.97 2.91
 11 8 9 47.36 2.74
 10 8 9 23.76 2.31
 10 6 9 73.92 2.96
 10 4 9 9.01 1.62
 10 3 9 47.21 2.14
 10 2 9 16.76 1.76
 10 0 9 79.2 2.49
 9 1 9 22.83 1.8
 9 2 9 104.95 2.76
 9 3 9 52.92 2.19
 9 4 9 113.26 2.86
 9 6 9 16.94 2.04
 9 7 9 22.98 2.06
 9 8 9 57.55 2.86
 9 9 9 20.09 2.27
 8 9 9 4.22 1.88
 8 8 9 22.16 2.23
 8 7 9 67.15 2.65
 8 5 9 27.69 1.87
 8 2 9 30.47 1.9
 8 1 9 109.18 2.59
 8 0 9 15.22 1.68
 7 1 9 39.29 1.89
 7 3 9 184.57 3.8
 7 5 9 118.12 2.81
 7 7 9 50.59 2.3
 7 9 9 90.9 3.39
 6 9 9 15.09 2.13
 6 7 9 11.86 1.78
 6 6 9 53.62 2.29
 6 5 9 51.98 2.17
 6 1 9 129.86 2.7
 6 0 9 160.01 3.13
 5 1 9 103.41 2.52
 5 2 9 100.04 2.48
 5 3 9 10.63 1.54
 5 4 9 162.19 3.15
 5 5 9 113.03 2.86
 5 6 9 51.28 2.23
 5 7 9 51.59 2.32
 5 8 9 58.21 2.63
 5 9 9 21.01 2.22
 5 10 9 40.93 2.55
 4 9 9 21.41 2.19
 4 8 9 37.23 2.36
 4 7 9 35.99 2.07
 4 6 9 31.86 2.06
 4 4 9 14.23 1.62
 4 3 9 39.16 1.82
 4 2 9 85.64 2.29
 4 1 9 9.6 1.47
 4 0 9 55.21 2
 3 0 9 165.91 2.91
 3 2 9 163.15 2.89
 3 3 9 86.64 2.3
 3 4 9 99.18 2.57
 3 5 9 4.22 1.48
 3 6 9 155.95 3.49
 3 8 9 86.34 3.4

_iucr_refine_fcf_details
;
data_ZEYVAA
_computing_structure_refinement   ''
_shelx_refln_list_code            4
loop_
  _space_group_symop_id
  _space_group_symop_operation_xyz
  1  x,y,z
  2  x+1/2,-y+1/2,-z+1/2
  3  -x,y+1/2,-z
  4  -x+1/2,-y,z+1/2
  5  -x,-y,-z
  6  -x-1/2,y-1/2,z-1/2
  7  x,-y-1/2,z
  8  x-1/2,y,-z-1/2

_space_group_crystal_system       orthorhombic
_space_group_IT_number            62
_space_group_name_H-M_alt         'P n m a'
_space_group_name_Hall            '-P 2ac 2n'
_symmetry_space_group_name_H-M    'P n m a'
_symmetry_space_group_name_Hall   '-P 2ac 2n'
_symmetry_Int_Tables_number       62
_cell_length_a                    16.584(3)
_cell_length_b                    13.214(3)
_cell_length_c                    8.419(2)
_cell_angle_alpha                 90
_cell_angle_beta                  90
_cell_angle_gamma                 90
_cell_volume                      1844.9(7)
loop_
  _refln_index_h
  _refln_index_k
  _refln_index_l
  _refln_F_squared_calc
  _refln_F_squared_meas
  _refln_F_squared_sigma
  _refln_F_squared_weight
  _refln_observed_status
0 0 2 8690.000 7887.950 141.040 0.642 o
0 0 4 3519.780 3341.240 36.959 2.829 o
0 0 6 8212.320 8303.610 73.294 0.692 o
0 0 8 1669.980 1780.480 57.423 7.158 o
0 1 1 25121.300 20887.200 175.868 0.103 o
0 1 3 317.697 331.310 6.393 57.770 o
0 1 5 6251.740 6498.820 58.194 1.081 o
0 1 7 6413.700 7142.560 74.947 0.987 o
0 1 9 377.665 460.557 10.177 44.466 o
0 2 0 9579.230 9315.690 121.421 0.533 o
0 2 2 6863.200 6492.170 99.709 0.951 o
0 2 4 5904.090 6006.380 49.560 1.206 o
0 2 6 5009.770 5302.570 58.562 1.528 o
0 2 8 268.746 330.872 5.552 65.009 o
0 3 1 162.622 160.107 3.380 121.027 o
0 3 3 42305.500 36735.100 411.143 0.037 o
0 3 5 12577.800 12172.000 81.927 0.337 o
0 3 7 1113.220 1168.770 22.558 13.143 o
0 3 9 1344.380 1656.030 32.734 9.437 o
0 4 0 4567.950 4465.850 33.065 1.873 o
0 4 2 9961.520 9546.010 141.077 0.497 o
0 4 4 19603.800 19208.300 348.761 0.140 o
0 4 6 61.705 70.979 4.519 305.066 o
0 4 8 120.171 135.506 4.556 156.808 o
0 5 1 908.680 903.699 17.377 17.398 o
0 5 3 6358.590 6465.610 53.087 1.067 o
0 5 5 2696.480 2793.470 42.507 3.975 o
0 5 7 3558.790 3795.040 41.331 2.615 o
0 5 9 1742.190 2098.520 37.804 6.758 o
0 6 0 40297.200 35136.000 417.536 0.040 o
0 6 2 414.246 398.615 7.017 44.448 o
0 6 4 247.315 255.518 4.960 76.153 o
0 6 6 4470.350 4720.260 62.346 1.823 o
0 6 8 630.227 737.333 15.687 25.078 o
0 7 1 28737.100 27277.800 408.792 0.071 o
0 7 3 2871.490 2903.530 40.008 3.688 o
0 7 5 264.530 294.828 6.393 68.588 o
0 7 7 4235.260 4333.950 47.045 2.040 o
0 8 2 1517.380 1582.190 30.346 8.784 o
0 8 4 273.672 284.321 6.246 67.939 o
0 8 6 3470.080 3846.640 42.513 2.658 o
0 8 8 21.461 37.657 4.923 710.898 o
0 9 1 198.175 207.574 5.070 95.718 o
0 9 3 6306.000 6261.600 66.901 1.088 o
0 9 5 1967.090 2095.730 23.605 6.235 o
0 9 7 414.288 431.277 6.503 43.225 o
0 10 0 6850.860 6263.250 65.285 0.993 o
0 10 2 2794.860 2792.360 45.776 3.827 o
0 10 4 13168.300 12979.500 136.282 0.303 o
0 10 6 0.378 26.893 5.254 1793.530 o
0 10 8 30.800 39.568 5.180 569.749 o
0 11 1 906.294 895.690 19.765 17.388 o
0 11 3 1524.040 1572.750 19.081 8.950 o
0 11 5 13.345 25.423 5.107 1053.770 o
0 11 7 495.706 554.555 15.320 33.486 o
0 12 0 7275.650 6716.790 77.776 0.889 o
0 12 2 9.390 10.103 3.931 1890.960 o
0 12 4 116.925 138.389 6.668 156.016 o
0 12 6 4898.320 5249.520 59.163 1.572 o
0 12 8 138.929 156.213 9.038 130.909 o
0 13 1 9881.190 9260.030 97.247 0.521 o
0 13 3 125.347 131.581 4.252 154.363 o
0 13 7 1696.820 1864.490 40.082 7.271 o
0 14 0 5699.920 5350.770 78.437 1.307 o
0 14 4 1195.020 1229.830 16.886 12.277 o
0 14 6 1074.090 1144.890 22.337 13.651 o
0 15 1 289.948 282.925 8.670 64.704 o
0 15 3 1842.970 1807.070 36.812 6.918 o
0 16 0 693.175 626.983 13.410 25.022 o
0 16 2 1430.920 1378.360 26.819 9.865 o
0 16 4 3102.190 3064.630 50.222 3.294 o
0 17 1 631.629 598.878 12.601 27.427 o
0 17 3 3556.480 3389.070 55.218 2.729 o
0 18 0 699.025 714.531 15.430 23.538 o
0 18 2 153.087 152.649 8.156 124.781 o
1 0 1 14336.100 12370.700 130.753 0.281 o
1 0 2 23763.100 20427.700 229.948 0.110 o
1 0 3 15407.300 14501.700 238.434 0.227 o
1 0 4 423.143 450.013 10.066 41.468 o
1 0 5 1196.000 1099.300 17.084 12.841 o
1 0 6 2828.090 2929.180 44.638 3.704 o
1 0 7 84.364 92.177 5.364 225.519 o
1 0 8 2716.810 3137.520 39.623 3.737 o
1 0 9 744.012 804.321 14.622 21.454 o
1 1 1 20804.800 18034.800 168.961 0.142 o
1 1 2 452.553 445.641 6.980 39.963 o
1 1 3 2080.880 2231.910 26.305 5.735 o
1 1 5 6117.030 6076.920 56.284 1.149 o
1 1 6 43.907 60.141 3.821 403.278 o
1 1 7 1978.300 2135.510 42.874 5.960 o
1 1 8 1088.930 1283.970 18.287 12.949 o
1 1 9 1577.260 1802.660 33.285 7.966 o
1 2 1 2999.290 2951.520 21.308 3.567 o
1 2 2 558.196 575.402 8.413 30.914 o
1 2 3 1393.680 1368.410 21.382 10.229 o
1 2 4 12906.400 12742.800 72.192 0.319 o
1 2 5 1526.070 1638.470 30.052 8.613 o
1 2 6 235.707 254.857 5.915 78.559 o
1 2 7 307.375 359.305 7.421 57.112 o
1 2 8 3486.690 4059.470 83.434 2.440 o
1 3 1 34255.600 30932.000 293.836 0.054 o
1 3 2 4826.520 4907.710 36.114 1.680 o
1 3 3 2251.900 2321.450 28.803 5.224 o
1 3 4 1237.480 1302.090 25.313 11.447 o
1 3 5 8718.320 8716.480 69.326 0.630 o
1 3 6 2686.020 2750.040 44.344 4.010 o
1 3 7 139.895 157.536 5.694 133.358 o
1 3 8 83.927 100.670 3.761 221.969 o
1 3 9 65.006 65.028 6.319 296.988 o
1 4 1 3288.230 3468.800 30.383 2.987 o
1 4 2 12096.400 12283.700 226.311 0.331 o
1 4 4 5435.980 5424.950 51.655 1.391 o
1 4 5 1411.750 1488.430 21.492 9.754 o
1 4 6 3483.830 3582.690 51.838 2.721 o
1 4 7 75.885 76.379 3.232 262.742 o
1 4 8 906.030 1085.680 14.418 16.230 o
1 5 2 128.711 141.885 2.939 148.430 o
1 5 3 1797.910 1777.380 28.693 7.230 o
1 5 4 510.753 527.935 9.956 34.021 o
1 5 5 4420.360 4699.030 55.145 1.859 o
1 5 7 1378.110 1531.370 19.405 9.859 o
1 5 8 2075.830 2380.820 56.853 5.269 o
1 5 9 1035.620 1264.400 24.946 13.350 o
1 6 1 2168.290 2123.170 29.465 5.632 o
1 6 2 8562.350 8880.930 62.199 0.638 o
1 6 3 1357.390 1312.530 26.158 10.544 o
1 6 4 656.181 597.886 11.609 26.706 o
1 6 5 17.582 32.183 3.527 875.015 o
1 6 6 2394.980 2446.320 45.923 4.697 o
1 6 7 431.315 483.660 7.053 40.104 o
1 6 8 1910.890 2151.390 29.171 6.270 o
1 6 9 502.262 643.075 13.079 31.456 o
1 7 1 5028.240 5056.200 48.385 1.573 o
1 7 2 8039.370 8267.940 63.778 0.713 o
1 7 3 1749.600 1715.290 31.595 7.483 o
1 7 4 103.092 138.946 4.372 171.278 o
1 7 5 3589.870 3705.950 54.006 2.592 o
1 7 6 397.881 429.992 7.917 44.396 o
1 7 8 675.196 761.377 20.500 23.150 o
1 8 1 448.993 462.798 9.773 39.342 o
1 8 2 1020.710 1094.520 17.745 14.643 o
1 8 3 834.050 885.807 17.194 18.768 o
1 8 4 2615.350 2727.370 45.225 4.121 o
1 8 5 833.362 919.276 20.023 18.350 o
1 8 6 206.019 213.518 5.878 91.945 o
1 8 7 590.737 656.526 9.352 28.061 o
1 8 8 1623.090 1874.880 34.369 7.620 o
1 9 1 1769.760 1829.920 33.542 7.174 o
1 9 2 436.732 481.167 9.956 39.517 o
1 9 3 167.837 196.148 5.474 109.109 o
1 9 4 1155.080 1185.740 22.741 12.673 o
1 9 5 3269.990 3474.960 39.550 2.978 o
1 9 6 412.921 440.867 6.430 42.973 o
1 9 7 211.803 239.391 9.093 85.082 o
1 10 1 2663.460 2548.340 42.690 4.198 o
1 10 2 7692.830 7800.260 74.690 0.771 o
1 10 3 299.483 305.923 7.201 61.866 o
1 10 4 71.758 84.566 3.865 261.584 o
1 10 5 2117.910 2226.050 24.095 5.666 o
1 10 6 2114.430 2289.950 50.810 5.357 o
1 10 7 182.726 185.014 12.363 100.078 o
1 10 8 55.768 60.141 5.437 340.749 o
1 11 1 1070.250 1034.640 21.235 14.310 o
1 11 2 123.464 136.301 5.548 152.772 o
1 11 3 14.632 26.489 3.490 1049.800 o
1 11 4 57.389 61.612 5.584 331.136 o
1 11 5 2325.150 2465.770 26.081 4.943 o
1 11 6 105.997 105.109 6.301 183.885 o
1 11 7 297.264 347.766 11.371 58.163 o
1 11 8 216.005 259.486 8.303 81.818 o
1 12 1 340.092 319.774 7.384 55.523 o
1 12 2 292.710 300.192 4.785 63.778 o
1 12 4 388.858 402.314 5.831 46.537 o
1 12 5 305.435 393.114 6.167 55.485 o
1 12 6 17.027 22.300 5.841 952.048 o
1 12 7 609.010 693.737 13.042 26.582 o
1 12 8 1651.490 1897.590 40.449 7.368 o
1 13 1 3403.210 3214.900 59.627 2.906 o
1 13 2 1525.600 1478.640 29.740 9.013 o
1 13 3 1371.810 1371.950 22.539 10.334 o
1 13 4 61.536 60.053 3.860 326.029 o
1 13 5 1462.780 1490.130 22.799 9.439 o
1 13 6 65.399 70.832 6.062 288.604 o
1 13 8 146.247 174.803 9.001 121.626 o
1 14 1 806.571 786.282 15.026 20.314 o
1 14 2 2336.960 2236.830 26.211 5.149 o
1 14 3 66.441 77.827 7.550 270.360 o
1 14 4 496.192 507.593 7.721 35.480 o
1 14 5 319.706 347.291 8.854 56.027 o
1 14 6 271.924 289.538 9.479 66.865 o
1 15 1 419.098 393.288 9.809 43.907 o
1 15 3 258.740 235.495 7.899 74.986 o
1 15 4 494.319 527.935 11.389 34.701 o
1 15 5 1147.960 1165.240 22.521 12.837 o
1 16 1 221.119 210.844 7.495 87.219 o
1 16 2 1398.330 1278.400 26.562 10.379 o
1 16 4 668.344 685.618 13.520 24.887 o
1 16 5 250.635 245.415 9.368 75.073 o
1 17 1 1163.910 1168.030 22.558 12.679 o
1 17 2 550.120 518.494 12.197 32.178 o
1 17 3 357.646 360.480 11.352 50.520 o
1 18 1 9.991 27.223 5.805 1111.590 o
1 18 2 196.511 170.174 8.597 100.963 o
2 0 0 26258.500 20242.400 158.454 0.099 o
2 0 1 27014.600 22447.500 197.765 0.089 o
2 0 2 263.229 290.236 5.988 69.329 o
2 0 3 650.484 638.923 10.434 26.309 o
2 0 4 6928.190 6681.340 52.279 0.953 o
2 0 5 93.050 113.706 3.527 198.718 o
2 0 6 132.892 123.810 4.592 151.109 o
2 0 7 3776.100 4191.780 57.423 2.305 o
2 0 9 797.841 923.024 17.561 19.060 o
2 1 0 37379.700 28825.300 206.619 0.050 o
2 1 1 3503.170 3622.330 22.337 2.757 o
2 1 2 205.530 213.562 4.519 92.572 o
2 1 3 10176.800 9525.870 140.930 0.486 o
2 1 4 704.359 732.864 12.859 23.328 o
2 1 5 544.103 558.723 10.728 31.695 o
2 1 6 5168.710 5331.160 60.252 1.473 o
2 1 7 1308.420 1470.980 25.313 10.366 o
2 1 8 336.914 358.462 11.738 52.699 o
2 1 9 557.007 634.735 11.426 29.556 o
2 2 0 20393.900 18290.500 192.474 0.144 o
2 2 1 10241.800 10371.200 157.536 0.456 o
2 2 2 691.652 681.834 13.446 24.297 o
2 2 3 1890.670 1962.840 25.570 6.644 o
2 2 4 761.950 751.380 13.557 21.699 o
2 2 5 169.397 200.189 4.372 108.109 o
2 2 6 2039.390 2179.600 38.502 5.798 o
2 2 7 1900.800 2212.440 43.646 6.053 o
2 2 9 1453.890 1742.740 33.579 8.641 o
2 3 0 5297.340 5041.550 32.220 1.501 o
2 3 1 17025.300 17043.300 226.200 0.185 o
2 3 2 1943.310 1927.350 23.549 6.553 o
2 3 3 3247.280 3232.460 34.020 3.125 o
2 3 4 26061.500 24919.300 393.986 0.085 o
2 3 5 77.922 84.426 3.600 248.699 o
2 3 6 450.770 499.426 9.221 38.154 o
2 3 7 1494.370 1625.540 19.405 8.963 o
2 3 9 134.318 163.267 7.384 133.476 o
2 4 0 11181.000 10497.600 190.196 0.402 o
2 4 1 796.570 830.846 15.467 20.050 o
2 4 3 15075.200 15015.300 283.072 0.224 o
2 4 4 3274.040 3371.110 40.706 3.017 o
2 4 5 2499.540 2441.210 38.723 4.572 o
2 4 6 1071.050 1082.950 21.051 14.047 o
2 4 7 1092.920 1156.940 24.560 13.329 o
2 4 8 83.534 99.094 10.048 207.767 o
2 4 9 829.011 1056.640 22.117 17.221 o
2 5 0 877.213 823.719 11.830 18.777 o
2 5 2 1792.590 1880.550 26.819 7.089 o
2 5 3 4922.130 5069.390 46.989 1.607 o
2 5 4 746.652 691.570 14.659 22.687 o
2 5 5 63.744 78.658 4.225 288.597 o
2 5 6 5180.050 5574.840 64.697 1.430 o
2 5 7 371.236 405.691 16.018 45.992 o
2 5 8 19.562 23.697 5.033 892.371 o
2 5 9 449.152 556.261 11.683 36.315 o
2 6 0 407.850 353.463 7.384 46.832 o
2 6 1 24888.500 23352.600 356.182 0.094 o
2 6 2 2322.330 2380.450 33.212 4.990 o
2 6 3 1852.310 1868.940 31.191 6.858 o
2 6 4 4668.510 4701.860 52.316 1.761 o
2 6 5 1153.390 1220.790 20.904 12.584 o
2 6 6 191.215 218.081 6.393 95.728 o
2 6 7 4173.740 4467.400 120.613 1.851 o
2 7 0 33945.200 30289.700 430.762 0.054 o
2 7 1 1074.310 1102.050 16.422 14.047 o
2 7 2 901.453 868.724 15.798 17.849 o
2 7 3 4860.720 5050.330 54.226 1.624 o
2 7 4 699.257 742.931 16.312 23.112 o
2 7 5 678.428 713.980 14.328 24.162 o
2 7 6 2879.800 3138.170 37.578 3.549 o
2 7 7 155.964 164.362 4.373 122.958 o
2 7 8 1081.350 1291.330 39.770 12.193 o
2 8 0 509.901 492.078 10.066 34.960 o
2 8 1 265.134 300.192 5.731 68.158 o
2 8 2 80.309 108.930 3.453 221.551 o
2 8 3 1510.090 1590.380 23.035 8.923 o
2 8 4 596.217 590.832 12.528 28.818 o
2 8 5 509.621 511.954 10.250 34.448 o
2 8 6 933.058 1017.130 13.495 16.357 o
2 8 7 2080.570 2292.940 25.482 5.667 o
2 8 8 41.647 53.593 4.208 433.189 o
2 9 1 2448.320 2364.390 39.127 4.727 o
2 9 2 4286.110 4174.440 53.308 2.044 o
2 9 3 483.594 500.822 9.221 36.215 o
2 9 4 4123.520 4138.540 58.378 2.125 o
2 9 5 46.273 48.127 3.600 425.128 o
2 9 6 759.193 811.298 11.532 21.196 o
2 9 7 552.837 584.338 9.221 30.896 o
2 9 8 47.570 60.317 5.786 373.121 o
2 10 0 4698.020 4365.810 55.880 1.812 o
2 10 1 862.710 817.216 18.296 18.811 o
2 10 2 176.212 166.169 5.841 111.790 o
2 10 3 10617.400 10799.900 92.177 0.440 o
2 10 4 706.112 725.083 9.819 23.534 o
2 10 5 4243.940 4646.950 47.720 1.960 o
2 10 6 413.362 447.467 6.461 42.691 o
2 10 7 21.932 22.704 4.519 860.487 o
2 10 8 218.769 262.168 8.009 80.942 o
2 11 0 1613.360 1548.720 25.974 8.481 o
2 11 1 1106.340 1097.240 21.860 13.582 o
2 11 2 2420.680 2417.110 32.620 4.771 o
2 11 3 889.874 932.534 18.259 17.427 o
2 11 4 1534.990 1599.120 21.860 8.794 o
2 11 6 1686.670 1822.590 24.584 7.609 o
2 11 7 384.500 447.964 7.020 44.856 o
2 12 0 260.239 234.834 6.944 75.061 o
2 12 1 552.914 520.404 9.883 32.222 o
2 12 2 164.155 163.891 4.104 118.963 o
2 12 3 78.817 110.299 3.724 222.521 o
2 12 4 312.857 315.466 5.534 59.609 o
2 12 5 1596.450 1734.580 23.692 8.172 o
2 12 6 389.859 423.677 10.636 44.892 o
2 12 7 849.142 954.656 20.390 17.786 o
2 13 0 12580.000 11518.800 108.453 0.346 o
2 13 1 816.694 761.594 15.945 20.311 o
2 13 2 334.057 345.118 5.932 54.970 o
2 13 3 1391.990 1383.420 20.613 10.206 o
2 13 4 782.946 809.469 23.513 20.016 o
2 13 5 68.179 79.380 4.454 275.149 o
2 13 6 1200.900 1241.770 25.423 11.966 o
2 13 7 206.782 238.324 8.928 86.671 o
2 13 8 626.608 716.185 14.916 25.553 o
2 14 0 1305.690 1235.960 23.219 11.238 o
2 14 1 1484.190 1405.290 30.163 9.415 o
2 14 3 364.093 378.207 11.867 48.905 o
2 14 4 583.860 592.852 8.170 29.552 o
2 14 6 208.910 226.090 8.670 87.921 o
2 14 7 984.052 1115.790 23.439 14.738 o
2 15 0 120.207 119.511 6.539 161.571 o
2 15 1 252.027 231.087 8.156 76.803 o
2 15 2 638.413 602.049 15.412 26.917 o
2 15 3 340.121 343.434 8.413 53.942 o
2 15 4 196.742 216.575 7.899 93.407 o
2 15 5 122.567 122.671 7.752 156.365 o
2 15 6 531.389 531.756 12.381 32.706 o
2 16 0 1152.480 1058.000 20.794 13.352 o
2 16 1 16.244 12.087 5.290 1199.150 o
2 16 3 2455.460 2384.490 44.307 4.658 o
2 16 4 386.222 388.402 10.985 46.617 o
2 16 5 415.654 442.187 11.720 42.028 o
2 17 0 1224.050 1142.790 22.300 12.272 o
2 17 1 255.662 230.131 9.074 75.751 o
2 17 2 237.958 201.953 9.368 83.009 o
2 17 3 709.732 691.019 14.108 23.652 o
2 17 4 1352.800 1348.640 30.309 10.354 o
2 18 0 165.173 152.907 8.413 118.155 o
2 18 1 48.968 40.229 6.539 411.498 o
2 18 2 168.749 150.592 8.340 117.036 o
3 0 1 12105.200 11415.000 160.879 0.356 o
3 0 2 1248.680 1246.140 17.488 11.757 o
3 0 3 27760.300 24526.900 326.240 0.080 o
3 0 4 7176.150 6796.480 52.720 0.907 o
3 0 5 6687.500 6470.610 58.084 1.006 o
3 0 6 147.947 151.878 4.813 130.799 o
3 0 7 552.985 600.421 11.132 30.414 o
3 0 8 150.964 154.492 6.172 127.264 o
3 0 9 834.172 722.516 157.076 6.800 o
3 1 1 23.789 33.102 1.543 757.179 o
3 1 2 482.217 457.911 7.936 37.641 o
3 1 3 4.629 11.426 1.800 2881.360 o
3 1 4 4293.910 4284.430 43.205 2.029 o
3 1 5 169.406 185.604 4.225 111.307 o
3 1 6 1120.930 1113.040 19.949 13.416 o
3 1 7 61.802 62.419 4.886 317.292 o
3 1 8 2950.870 3411.430 41.745 3.306 o
3 2 1 3405.000 3555.570 27.040 2.856 o
3 2 2 3427.030 3495.580 30.493 2.856 o
3 2 3 19.202 19.398 1.800 1052.480 o
3 2 4 343.528 314.998 5.841 55.650 o
3 2 5 3820.840 3948.380 46.658 2.377 o
3 2 6 113.670 132.223 4.739 163.894 o
3 2 7 1250.460 1402.210 24.725 11.001 o
3 2 8 359.266 410.665 5.887 48.840 o
3 2 9 928.050 739.695 242.806 3.454 o
3 3 1 361.858 396.558 7.789 49.015 o
3 3 2 32221.500 30649.700 353.867 0.058 o
3 3 3 69.273 70.281 2.608 288.530 o
3 3 4 2080.490 2136.470 32.404 5.807 o
3 3 5 73.200 78.841 3.674 265.311 o
3 3 6 2756.340 2830.650 45.005 3.856 o
3 3 7 574.650 643.090 8.884 28.911 o
3 3 8 412.163 512.876 7.097 40.403 o
3 3 9 701.791 539.819 275.210 2.929 o
3 4 1 12289.000 12215.200 221.130 0.327 o
3 4 3 2994.780 2979.620 36.041 3.513 o
3 4 4 182.695 183.363 4.188 106.170 o
3 4 5 4338.330 4494.870 52.536 1.945 o
3 4 6 48.711 42.764 4.188 423.277 o
3 4 7 31.590 34.729 3.086 612.696 o
3 4 8 267.940 326.982 5.639 65.438 o
3 4 9 589.614 517.751 173.701 6.529 o
3 5 1 1314.700 1350.150 21.970 10.796 o
3 5 2 1097.450 1166.640 21.823 13.328 o
3 5 3 188.502 183.069 3.894 104.027 o
3 5 4 4612.230 4860.130 51.765 1.753 o
3 5 5 1653.730 1706.770 24.725 7.973 o
3 5 6 156.348 195.854 6.062 113.938 o
3 5 7 105.579 128.884 4.038 174.236 o
3 5 8 4536.700 5253.370 68.757 1.683 o
3 5 9 31.930 15.504 5.437 710.160 o
3 6 1 4844.010 4965.680 46.511 1.653 o
3 6 2 99.642 105.293 3.160 195.921 o
3 6 3 2157.750 2121.260 34.204 5.621 o
3 6 4 1422.600 1508.380 21.639 9.632 o
3 6 5 4201.260 4395.860 56.063 2.026 o
3 6 6 110.151 115.249 5.327 175.122 o
3 6 7 222.327 250.402 4.927 82.584 o
3 6 8 152.307 160.916 4.765 125.678 o
3 6 9 1201.930 852.054 487.082 0.979 o
3 7 2 24412.400 23456.700 407.506 0.094 o
3 7 3 386.423 389.614 8.156 47.022 o
3 7 4 455.154 439.138 9.074 39.791 o
3 7 5 1220.170 1279.870 22.888 11.729 o
3 7 6 1993.500 2130.770 22.224 6.123 o
3 7 7 24.549 25.761 3.692 787.097 o
3 7 8 997.369 1184.680 16.067 14.446 o
3 8 1 2474.410 2487.290 38.061 4.579 o
3 8 2 324.145 328.334 6.723 57.079 o
3 8 3 448.804 463.679 9.332 39.378 o
3 8 4 15.793 22.888 3.564 1070.900 o
3 8 5 3364.980 3709.730 55.292 2.753 o
3 8 6 178.625 183.628 4.543 107.643 o
3 8 7 2179.670 2430.070 26.601 5.276 o
3 8 9 1063.050 317.202 12.491 19.995 o
3 9 2 6670.300 6684.720 67.452 0.987 o
3 9 3 187.275 207.280 5.658 99.278 o
3 9 4 2456.590 2552.530 46.879 4.493 o
3 9 6 181.922 189.396 5.970 104.470 o
3 9 7 45.232 52.517 4.003 416.184 o
3 9 8 971.681 1085.680 14.418 15.377 o
3 10 1 7920.190 7608.370 73.771 0.757 o
3 10 2 88.294 84.426 5.107 225.975 o
3 10 3 2348.750 2429.020 45.740 4.798 o
3 10 4 73.153 83.441 7.256 249.863 o
3 10 5 5054.190 5252.620 69.510 1.509 o
3 10 6 110.650 141.770 5.382 161.593 o
3 10 7 81.555 79.494 4.378 244.779 o
3 10 8 621.138 754.209 15.871 25.082 o
3 11 1 24.552 17.194 4.115 874.346 o
3 11 2 2186.190 2163.970 46.034 5.392 o
3 11 3 47.754 47.793 3.264 419.011 o
3 11 4 1519.930 1596.610 20.405 8.894 o
3 11 6 560.883 602.003 9.883 30.162 o
3 11 8 929.201 1117.850 22.080 15.438 o
3 12 1 555.241 539.361 11.022 31.606 o
3 12 2 709.299 716.462 9.755 23.566 o
3 12 3 91.585 99.574 4.115 210.146 o
3 12 4 281.414 296.429 15.981 62.074 o
3 12 5 2517.320 2563.650 28.422 4.494 o
3 12 6 136.159 148.585 5.287 139.036 o
3 12 7 641.568 720.630 14.402 25.090 o
3 13 1 44.821 48.899 5.915 415.770 o
3 13 2 6106.480 5953.380 105.826 1.122 o
3 13 3 154.450 165.828 7.054 121.535 o
3 13 4 188.713 186.887 8.909 100.536 o
3 13 5 130.224 139.599 6.099 145.675 o
3 13 6 710.297 797.304 16.312 22.193 o
3 13 8 353.931 411.510 11.279 48.424 o
3 14 1 2380.640 2253.410 37.216 4.972 o
3 14 2 47.708 50.038 5.107 402.548 o
3 14 3 485.430 514.921 7.433 35.884 o
3 14 4 114.630 106.823 4.645 175.679 o
3 14 5 1296.260 1286.520 25.901 11.058 o
3 14 6 57.411 68.077 6.980 312.594 o
3 14 7 54.643 72.228 7.531 311.724 o
3 15 1 113.487 104.852 6.760 174.962 o
3 15 2 224.147 207.829 5.131 87.709 o
3 15 3 145.334 144.346 6.686 133.205 o
3 15 4 1180.260 1212.160 22.264 12.351 o
3 15 5 94.651 95.998 7.091 202.595 o
3 16 1 1073.760 1018.760 20.390 14.387 o
3 16 3 399.227 391.672 10.617 45.440 o
3 16 5 763.082 737.897 14.585 21.770 o
3 17 1 57.391 51.949 6.980 341.411 o
3 17 2 2007.330 1821.100 39.604 6.351 o
3 17 4 108.913 104.669 8.634 176.349 o
3 18 1 106.621 94.161 7.201 187.954 o
3 18 2 70.349 54.520 7.311 292.026 o
4 0 0 38986.600 32288.700 285.386 0.044 o
4 0 1 1512.460 1460.730 18.149 9.315 o
4 0 2 190.248 183.914 3.343 103.360 o
4 0 3 30241.900 27029.700 356.072 0.068 o
4 0 4 1513.990 1446.550 25.901 9.227 o
4 0 5 1188.620 1220.060 18.737 12.334 o
4 0 6 609.787 615.153 12.785 27.880 o
4 0 7 2217.480 2352.380 45.005 5.135 o
4 0 8 1217.320 1333.560 18.639 11.637 o
4 0 9 267.498 272.309 66.699 31.306 o
4 1 0 542.799 534.585 7.642 32.524 o
4 1 1 815.682 848.775 13.814 19.589 o
4 1 2 922.896 931.841 16.386 17.013 o
4 1 3 37.452 39.053 2.204 532.548 o
4 1 4 6179.730 6186.760 53.528 1.127 o
4 1 5 1772.810 1788.700 32.293 7.254 o
4 1 6 666.395 648.328 13.116 25.511 o
4 1 7 454.838 544.301 10.121 36.513 o
4 1 8 71.189 79.703 3.672 269.122 o
4 1 9 31.534 38.563 3.882 582.879 o
4 2 0 5367.650 5253.120 34.387 1.447 o
4 2 1 47.340 46.879 1.837 429.464 o
4 2 2 733.953 747.449 10.728 22.526 o
4 2 3 6512.570 6543.830 50.038 1.034 o
4 2 4 112.214 123.589 3.453 170.663 o
4 2 5 1386.050 1446.550 21.198 10.037 o
4 2 6 514.711 536.018 10.507 33.579 o
4 2 7 4125.190 4611.790 44.578 2.030 o
4 2 8 61.728 79.636 3.750 294.242 o
4 2 9 821.897 533.898 335.094 2.027 o
4 3 0 26052.700 23242.400 286.158 0.090 o
4 3 1 153.327 173.995 3.270 122.305 o
4 3 2 628.119 599.392 10.617 27.677 o
4 3 3 4610.470 4691.940 43.793 1.797 o
4 3 4 6643.770 6605.700 56.982 1.003 o
4 3 5 4990.080 5034.230 55.622 1.581 o
4 3 6 1791.940 1876.980 26.819 7.098 o
4 3 8 932.371 1050.640 14.183 16.118 o
4 3 9 139.349 170.594 26.709 95.787 o
4 4 0 291.607 257.171 4.960 67.447 o
4 4 1 8164.620 8378.960 52.867 0.698 o
4 4 2 262.834 253.865 5.584 72.957 o
4 4 3 4973.850 5171.230 47.466 1.572 o
4 4 4 2399.010 2518.260 37.253 4.690 o
4 4 5 157.980 174.252 5.180 118.895 o
4 4 6 234.405 269.221 6.429 77.083 o
4 4 7 3233.520 3573.000 46.842 2.944 o
4 4 8 34.478 39.715 5.070 533.561 o
4 4 9 159.604 153.871 75.719 32.268 o
4 5 0 4586.750 4367.170 40.890 1.878 o
4 5 1 405.716 395.345 7.789 45.181 o
4 5 2 1763.080 1951.890 29.171 7.042 o
4 5 3 166.052 183.363 3.894 113.462 o
4 5 4 1158.400 1316.280 20.206 12.148 o
4 5 5 2779.300 2972.860 44.968 3.736 o
4 5 6 5196.730 5511.870 65.836 1.433 o
4 5 7 534.069 595.025 16.606 30.724 o
4 5 8 68.680 100.212 4.960 248.636 o
4 5 9 178.659 215.362 8.781 99.124 o
4 6 0 5368.450 5138.650 47.319 1.455 o
4 6 1 4524.390 4666.550 45.078 1.836 o
4 6 2 1328.230 1362.310 26.636 10.561 o
4 6 3 10276.200 10346.000 75.535 0.471 o
4 6 4 750.680 781.065 16.716 21.441 o
4 6 6 1025.610 1170.920 16.470 14.200 o
4 6 7 1083.570 1180.990 18.282 13.496 o
4 6 8 468.800 530.160 7.038 36.410 o
4 6 9 389.766 404.681 215.969 4.797 o
4 7 0 12865.300 12174.200 77.372 0.329 o
4 7 1 8892.300 8933.460 68.224 0.607 o
4 7 2 1291.590 1417.670 27.958 10.587 o
4 7 4 7443.420 7803.890 72.890 0.800 o
4 7 5 90.419 86.152 5.180 220.755 o
4 7 6 1634.280 1728.670 27.021 7.979 o
4 7 7 1171.630 1293.430 34.865 11.674 o
4 7 8 252.148 309.880 5.999 69.556 o
4 7 9 378.157 132.223 7.605 62.991 o
4 8 0 1085.690 1042.610 17.965 14.202 o
4 8 1 1690.990 1691.490 32.220 7.747 o
4 8 2 1.397 42.617 3.380 1280.230 o
4 8 3 4685.830 4913.470 57.827 1.707 o
4 8 4 537.689 530.324 9.956 32.682 o
4 8 5 516.215 562.099 7.771 33.110 o
4 8 6 895.753 1003.700 13.392 16.987 o
4 8 7 1626.830 1784.480 23.103 7.943 o
4 8 9 796.747 136.778 8.670 30.115 o
4 9 0 4314.550 4117.350 51.618 2.047 o
4 9 1 964.416 947.014 18.406 16.241 o
4 9 2 281.412 329.069 7.091 62.857 o
4 9 3 833.742 836.798 15.504 19.291 o
4 9 4 1192.040 1249.040 23.329 12.068 o
4 9 5 439.721 503.183 28.509 34.786 o
4 9 6 3689.680 3950.420 45.837 2.462 o
4 9 8 223.921 291.301 8.083 76.394 o
4 9 9 293.316 78.658 8.046 85.299 o
4 10 0 117.835 109.775 4.960 170.478 o
4 10 1 6940.060 6684.720 70.832 0.943 o
4 10 2 1348.240 1361.570 24.358 10.483 o
4 10 3 5804.540 5989.790 64.642 1.220 o
4 10 4 5068.340 5311.700 49.955 1.517 o
4 10 5 56.367 60.311 5.437 338.121 o
4 10 6 492.769 528.942 13.281 34.530 o
4 10 7 1480.320 1609.010 23.405 9.021 o
4 11 0 1947.800 1840.540 28.326 6.630 o
4 11 1 626.513 585.358 11.977 27.879 o
4 11 2 878.810 843.373 11.859 18.579 o
4 11 3 526.099 550.783 8.707 32.845 o
4 11 4 1295.560 1360.530 21.676 10.899 o
4 11 5 7.974 9.773 4.776 1972.080 o
4 11 6 1790.200 1977.690 25.610 6.944 o
4 11 8 107.919 97.799 7.531 183.590 o
4 12 0 43.741 49.450 3.931 434.744 o
4 12 1 133.249 125.683 5.768 148.995 o
4 12 2 50.232 57.289 3.452 379.966 o
4 12 3 4194.080 4318.640 47.439 2.064 o
4 12 4 279.680 296.243 7.293 65.662 o
4 12 5 139.292 161.775 5.079 132.884 o
4 12 6 967.884 1063.200 24.248 15.205 o
4 12 7 736.295 861.450 16.937 20.877 o
4 13 0 2338.100 2172.880 34.608 5.159 o
4 13 1 2176.150 2134.590 34.314 5.561 o
4 13 2 570.494 570.384 7.984 30.537 o
4 13 3 61.089 61.141 6.044 316.742 o
4 13 4 3115.100 3179.800 46.621 3.238 o
4 13 6 236.527 239.279 7.972 79.456 o
4 13 7 272.806 311.361 9.479 64.924 o
4 13 8 77.471 74.690 7.495 249.104 o
4 14 0 712.706 681.834 12.381 23.798 o
4 14 1 761.775 717.838 14.365 22.039 o
4 14 2 229.615 235.219 7.880 81.637 o
4 14 3 2465.210 2530.740 53.418 4.444 o
4 14 4 9.978 22.006 4.850 1292.760 o
4 14 6 162.565 178.918 8.266 113.338 o
4 14 7 608.315 702.444 13.667 26.419 o
4 15 0 618.207 587.342 12.491 28.094 o
4 15 1 403.700 394.941 9.846 45.066 o
4 15 2 102.134 114.416 4.551 185.557 o
4 15 3 29.634 26.378 5.180 666.596 o
4 15 4 225.293 228.588 7.789 83.597 o
4 15 5 93.910 102.575 7.531 198.066 o
4 15 6 1041.270 1085.000 21.051 14.358 o
4 16 0 18.038 12.307 5.915 1082.290 o
4 16 1 960.107 877.872 17.708 16.813 o
4 16 2 263.731 234.540 8.229 73.934 o
4 16 3 582.321 580.876 11.940 29.576 o
4 16 4 570.532 576.908 12.381 30.075 o
4 17 0 2736.260 2499.670 46.401 4.104 o
4 17 3 776.207 766.737 16.569 21.055 o
4 17 4 787.936 744.620 15.761 21.087 o
4 18 1 60.537 42.360 6.980 347.941 o
5 0 1 2789.980 2815.330 27.370 3.899 o
5 0 2 24589.300 22188.600 304.160 0.099 o
5 0 3 546.088 543.696 11.058 31.907 o
5 0 4 76.294 78.290 3.270 259.535 o
5 0 5 1736.090 1670.330 32.036 7.614 o
5 0 6 2497.300 2543.160 42.654 4.463 o
5 0 7 142.875 137.694 4.225 138.959 o
5 0 8 479.022 544.382 13.942 34.749 o
5 1 1 2381.340 2458.590 25.570 4.844 o
5 1 2 5913.690 5855.490 42.617 1.225 o
5 1 3 1115.010 1154.700 21.713 13.219 o
5 1 4 3926.520 3868.440 43.609 2.342 o
5 1 5 1774.060 1729.000 32.587 7.353 o
5 1 6 2069.900 2054.360 39.274 5.870 o
5 1 7 365.867 381.332 5.702 49.638 o
5 1 8 1048.130 1182.460 16.346 13.901 o
5 1 9 571.274 510.984 136.576 9.431 o
5 2 1 1922.310 1850.270 23.072 6.743 o
5 2 2 331.718 371.502 8.340 53.322 o
5 2 3 1519.160 1413.040 24.027 9.322 o
5 2 4 6747.900 6781.200 57.753 0.971 o
5 2 5 1570.980 1621.790 32.404 8.401 o
5 2 6 63.338 59.811 4.151 319.200 o
5 2 7 71.821 98.298 3.583 246.994 o
5 2 8 1715.630 1951.610 36.904 7.102 o
5 2 9 506.822 488.910 126.638 10.833 o
5 3 1 15759.800 15220.700 257.024 0.214 o
5 3 2 3676.900 3709.730 36.445 2.572 o
5 3 3 5455.390 5420.390 48.605 1.389 o
5 3 4 503.590 490.719 10.066 35.325 o
5 3 5 2556.700 2539.010 40.523 4.384 o
5 3 6 449.826 534.108 11.426 36.932 o
5 3 7 322.205 372.449 6.778 54.628 o
5 3 8 2091.290 2456.020 26.030 5.447 o
5 3 9 18.122 32.262 9.736 670.246 o
5 4 1 6668.590 6634.210 48.716 1.000 o
5 4 2 9521.000 9926.580 63.705 0.529 o
5 4 3 1770.080 1780.840 29.611 7.313 o
5 4 4 1346.700 1365.360 19.802 10.570 o
5 4 5 2231.550 2355.360 40.045 5.147 o
5 4 6 715.435 774.746 15.504 22.388 o
5 4 7 584.573 623.900 8.378 28.928 o
5 4 8 233.540 263.182 6.337 77.978 o
5 4 9 1170.980 810.853 433.223 1.219 o
5 5 1 186.402 183.363 3.637 104.879 o
5 5 2 5343.600 5485.860 50.406 1.410 o
5 5 3 397.450 427.565 9.368 44.328 o
5 5 4 551.691 637.343 11.977 29.665 o
5 5 5 948.366 1033.310 19.876 15.823 o
5 5 6 119.149 115.470 5.548 165.713 o
5 5 7 1508.370 1625.320 63.595 7.864 o
5 5 8 871.557 1056.440 24.468 16.485 o
5 5 9 912.883 701.924 349.569 1.847 o
5 6 1 7423.320 7279.150 58.084 0.840 o
5 6 2 7377.190 7330.290 60.031 0.842 o
5 6 3 621.817 583.337 11.463 28.116 o
5 6 5 3865.800 4155.810 57.166 2.264 o
5 6 6 639.377 668.271 9.232 26.263 o
5 6 7 329.338 323.516 5.340 56.945 o
5 6 8 676.916 735.149 13.410 23.979 o
5 6 9 415.133 188.396 8.193 54.272 o
5 7 1 3573.620 3640.950 44.821 2.652 o
5 7 2 5398.290 5444.720 56.321 1.395 o
5 7 3 3870.500 4061.940 51.251 2.302 o
5 7 4 930.413 1066.050 20.206 15.830 o
5 7 5 1254.310 1361.570 25.129 11.109 o
5 7 6 495.320 514.079 11.003 35.048 o
5 7 7 32.332 44.652 10.030 457.634 o
5 7 8 342.947 414.894 6.638 50.129 o
5 7 9 441.361 189.535 8.523 51.283 o
5 8 1 3500.890 3402.300 45.703 2.797 o
5 8 2 396.866 490.242 9.589 41.972 o
5 8 3 147.372 173.995 5.180 124.530 o
5 8 4 1630.150 1697.400 26.342 8.071 o
5 8 5 2968.100 3215.520 66.644 3.271 o
5 8 6 54.070 56.798 3.782 362.175 o
5 8 7 217.405 226.731 5.351 86.881 o
5 8 8 838.914 1026.700 14.028 17.655 o
5 8 9 525.195 213.856 9.662 42.682 o
5 9 1 668.030 650.973 11.573 25.523 o
5 9 2 4115.670 4109.370 55.549 2.143 o
5 9 3 60.641 68.922 4.629 311.344 o
5 9 4 749.564 773.886 11.365 21.828 o
5 9 5 1153.280 1272.350 36.757 11.824 o
5 9 6 304.846 322.847 9.846 59.257 o
5 9 7 96.263 94.296 4.582 206.418 o
5 9 8 1160.930 1436.370 26.562 11.484 o
5 9 9 187.574 77.188 8.156 126.589 o
5 10 1 1921.960 1854.720 27.554 6.696 o
5 10 2 7174.460 7071.250 76.306 0.879 o
5 10 3 180.639 195.570 4.356 104.492 o
5 10 5 1314.130 1370.050 23.678 10.696 o
5 10 6 1264.680 1394.640 31.577 10.746 o
5 10 7 328.262 375.701 6.770 53.747 o
5 10 9 465.170 150.372 9.368 50.692 o
5 11 1 122.428 130.569 5.658 155.885 o
5 11 2 4301.950 4256.190 44.720 2.030 o
5 11 4 930.310 945.652 14.273 16.878 o
5 11 5 955.669 1002.150 20.574 15.902 o
5 11 6 293.488 308.307 6.240 62.781 o
5 11 7 52.262 72.045 5.952 328.959 o
5 11 8 723.240 881.546 17.745 20.891 o
5 12 1 1027.290 1022.730 19.141 14.938 o
5 12 2 44.267 40.229 4.960 454.218 o
5 12 4 433.961 465.321 9.552 40.269 o
5 12 5 1246.820 1325.090 19.108 11.434 o
5 12 6 1.351 13.998 4.850 2748.110 o
5 12 7 26.939 43.425 6.099 576.989 o
5 12 8 834.348 999.110 19.545 17.712 o
5 13 1 1745.260 1613.490 31.485 7.697 o
5 13 2 1672.900 1648.100 22.510 8.043 o
5 13 3 1491.640 1541.230 32.771 8.965 o
5 13 4 840.958 905.723 12.456 18.674 o
5 13 5 571.538 585.476 7.883 30.197 o
5 13 6 549.115 612.618 12.748 30.183 o
5 13 7 33.425 46.181 6.319 499.220 o
5 13 8 229.775 263.490 9.699 77.482 o
5 14 1 700.359 656.778 13.740 24.382 o
5 14 2 1709.990 1662.280 23.478 7.848 o
5 14 3 97.824 96.160 4.697 202.676 o
5 14 4 213.610 229.507 7.825 86.562 o
5 14 5 996.411 978.352 20.647 15.529 o
5 14 6 75.760 91.406 6.907 237.801 o
5 15 1 44.941 38.025 6.099 446.848 o
5 15 2 744.309 673.788 12.859 23.067 o
5 15 3 214.828 215.656 7.568 88.279 o
5 15 4 141.549 151.878 7.642 132.250 o
5 15 5 290.704 298.392 9.626 63.099 o
5 15 6 104.297 133.876 8.340 166.812 o
5 16 1 705.460 667.910 13.851 24.086 o
5 16 2 969.411 910.533 18.039 16.437 o
5 16 3 215.287 220.836 8.891 86.756 o
5 16 4 143.106 147.579 8.266 131.918 o
5 16 5 327.715 345.344 10.728 54.737 o
5 17 1 683.414 650.422 13.152 24.983 o
5 17 2 556.779 503.578 12.050 32.228 o
5 17 3 584.485 585.358 12.969 29.319 o
5 18 1 482.019 454.385 11.867 37.317 o
6 0 0 38225.900 31775.700 352.949 0.046 o
6 0 1 21400.200 19633.700 283.219 0.127 o
6 0 2 622.625 583.852 10.948 28.115 o
6 0 3 7379.600 7111.220 55.659 0.857 o
6 0 4 13261.200 12423.600 80.458 0.313 o
6 0 5 1538.850 1557.650 22.778 8.864 o
6 0 7 163.159 163.524 3.986 119.613 o
6 0 8 54.671 54.841 4.666 359.913 o
6 0 9 1465.690 870.695 569.285 0.722 o
6 1 0 1540.210 1578.880 22.117 8.814 o
6 1 1 963.427 985.480 18.112 16.007 o
6 1 2 3236.910 3265.370 34.167 3.118 o
6 1 3 15669.000 15126.700 296.812 0.212 o
6 1 4 4605.990 4453.470 48.164 1.843 o
6 1 5 701.992 716.736 16.018 23.393 o
6 1 6 151.984 153.935 5.364 127.446 o
6 1 7 3033.680 3272.890 41.882 3.291 o
6 1 8 42.871 56.008 3.802 420.861 o
6 1 9 1128.150 746.909 437.668 1.202 o
6 2 0 1867.110 1827.270 24.688 6.948 o
6 2 1 2935.200 2916.910 31.191 3.636 o
6 2 2 1948.470 1941.860 27.260 6.483 o
6 2 3 1531.290 1606.070 27.260 8.713 o
6 2 4 1046.030 1005.650 17.010 14.887 o
6 2 5 58.852 70.649 4.005 316.529 o
6 2 6 3817.840 3939.310 55.659 2.361 o
6 2 7 1127.250 1219.360 17.314 12.916 o
6 2 9 27.015 42.617 6.062 581.209 o
6 3 0 9885.880 9413.490 58.047 0.523 o
6 3 1 6949.210 7008.980 50.075 0.926 o
6 3 2 183.544 168.594 3.490 109.135 o
6 3 3 8590.100 8695.280 63.484 0.643 o
6 3 4 1993.520 1960.080 33.800 6.261 o
6 3 5 72.772 70.465 3.968 276.048 o
6 3 6 4514.860 4632.790 60.362 1.826 o
6 3 7 3807.000 4241.540 59.094 2.269 o
6 3 8 233.283 268.157 8.248 76.813 o
6 3 9 15.731 41.000 5.694 765.328 o
6 4 0 15708.100 14876.600 279.251 0.215 o
6 4 1 3563.680 3532.240 37.988 2.717 o
6 4 2 87.346 124.728 3.233 199.297 o
6 4 3 427.414 504.055 9.736 39.407 o
6 4 4 4235.010 4134.540 50.406 2.085 o
6 4 5 1575.380 1645.970 24.284 8.457 o
6 4 6 2972.970 3115.080 51.802 3.396 o
6 4 7 1670.630 1846.390 27.040 7.595 o
6 4 8 572.677 639.627 8.660 29.061 o
6 5 0 9304.260 8494.510 60.839 0.594 o
6 5 2 32.912 46.328 2.682 538.397 o
6 5 3 2456.820 2571.310 37.657 4.540 o
6 5 4 2911.010 3047.550 44.417 3.537 o
6 5 5 1708.120 1942.780 39.090 7.110 o
6 5 6 232.877 249.288 6.980 79.515 o
6 5 7 1664.010 1870.910 29.446 7.542 o
6 5 8 160.471 184.438 5.603 114.959 o
6 5 9 728.705 190.968 7.972 31.872 o
6 6 0 7703.690 7277.390 59.811 0.805 o
6 6 1 998.070 926.183 16.312 16.005 o
6 6 2 1337.720 1404.520 20.096 10.495 o
6 6 3 1580.560 1707.620 32.404 8.168 o
6 6 4 4793.230 5095.880 58.892 1.634 o
6 6 5 561.566 603.948 12.161 29.915 o
6 6 6 1259.860 1336.940 18.133 11.311 o
6 6 7 58.082 69.469 7.476 305.477 o
6 6 8 131.387 154.433 4.781 140.703 o
6 6 9 616.077 196.993 8.413 37.396 o
6 7 0 95.876 97.615 3.453 206.117 o
6 7 1 3329.680 3332.900 44.050 2.974 o
6 7 2 3359.030 3487.060 46.291 2.876 o
6 7 3 7000.860 7305.570 68.738 0.890 o
6 7 4 1471.210 1550.340 25.166 9.192 o
6 7 5 1372.700 1417.350 20.574 10.221 o
6 7 6 370.537 384.816 11.132 48.153 o
6 7 7 542.429 579.954 14.659 30.922 o
6 7 8 182.222 189.032 16.055 95.538 o
6 7 9 78.393 43.572 6.539 288.371 o
6 8 1 1680.000 1634.290 23.329 8.033 o
6 8 2 1142.240 1228.030 20.978 12.649 o
6 8 3 1910.840 2020.810 38.943 6.350 o
6 8 4 569.937 609.018 11.720 29.530 o
6 8 5 104.169 118.474 3.802 181.690 o
6 8 6 2731.830 3002.260 39.953 3.802 o
6 8 7 205.714 232.651 6.135 89.076 o
6 8 8 109.552 153.150 9.111 152.336 o
6 9 0 6511.160 6093.010 66.019 1.066 o
6 9 1 1106.930 1119.210 20.684 13.503 o
6 9 3 1505.100 1582.190 26.268 8.917 o
6 9 5 66.329 82.397 4.390 276.195 o
6 9 6 1639.090 1835.830 39.310 7.549 o
6 9 7 1489.850 1671.190 23.848 8.810 o
6 9 8 164.337 191.556 7.715 110.175 o
6 9 9 233.131 55.439 7.825 109.775 o
6 10 0 7369.490 6864.670 73.478 0.868 o
6 10 1 902.626 906.197 16.753 17.498 o
6 10 3 11.838 47.053 7.256 735.650 o
6 10 4 2226.740 2236.760 23.458 5.403 o
6 10 5 1510.590 1632.700 22.503 8.822 o
6 10 6 658.732 753.762 10.970 24.357 o
6 10 7 1272.010 1453.340 48.495 9.936 o
6 10 8 743.095 902.487 17.965 20.261 o
6 11 0 904.103 853.588 16.863 17.883 o
6 11 1 1255.330 1249.040 24.799 11.526 o
6 11 2 30.691 35.174 3.325 618.792 o
6 11 3 1787.320 1807.080 56.541 6.751 o
6 11 4 316.475 328.555 5.603 58.236 o
6 11 5 130.485 141.041 4.644 146.280 o
6 11 6 238.835 257.226 5.793 77.618 o
6 11 7 1112.270 1269.540 26.452 12.565 o
6 11 8 53.231 63.227 7.384 333.150 o
6 12 0 60.319 53.932 4.996 337.317 o
6 12 2 650.845 636.071 8.819 26.429 o
6 12 3 2520.250 2620.310 146.367 3.249 o
6 12 4 206.748 198.871 6.117 93.917 o
6 12 5 1028.770 1167.780 16.687 14.177 o
6 12 6 978.928 1108.880 20.610 14.948 o
6 12 7 88.962 111.722 7.421 198.830 o
6 13 0 946.204 913.655 16.826 16.790 o
6 13 1 1210.450 1133.760 22.227 12.429 o
6 13 2 2051.420 2049.220 25.081 6.056 o
6 13 3 3591.420 3693.620 63.907 2.564 o
6 13 4 667.940 686.693 9.560 25.112 o
6 13 5 463.328 515.701 10.287 36.822 o
6 13 7 383.095 455.266 10.985 44.110 o
6 14 0 1244.270 1156.090 23.145 12.025 o
6 14 1 18.851 20.390 5.327 947.289 o
6 14 2 319.818 314.630 6.192 58.618 o
6 14 3 827.716 837.980 38.888 17.645 o
6 14 4 1689.690 1685.540 35.563 7.709 o
6 14 6 257.309 303.388 9.699 68.110 o
6 15 0 2474.420 2399.630 41.441 4.633 o
6 15 3 594.406 577.386 11.903 29.186 o
6 15 4 143.785 127.300 7.678 138.677 o
6 15 5 366.235 392.884 10.617 48.282 o
6 15 6 147.383 156.470 9.038 125.928 o
6 16 0 2692.680 2541.070 44.711 4.148 o
6 16 3 173.347 170.725 8.340 110.297 o
6 16 4 560.602 541.308 12.491 31.198 o
6 16 5 327.226 358.129 10.911 54.009 o
6 17 0 392.825 327.195 11.205 48.746 o
6 17 1 1203.120 1080.930 23.072 12.703 o
6 17 2 74.144 77.739 7.642 252.369 o
6 17 3 686.777 650.973 13.667 24.846 o
7 0 1 583.244 565.078 10.801 29.939 o
7 0 2 19935.300 19262.700 320.619 0.138 o
7 0 3 6153.590 6206.240 53.639 1.130 o
7 0 4 6704.350 6649.340 60.545 0.988 o
7 0 5 70.520 83.691 4.151 264.863 o
7 0 6 3893.110 4067.200 56.578 2.276 o
7 0 7 377.299 408.865 9.185 46.820 o
7 0 8 1429.890 1488.830 21.096 9.655 o
7 0 9 126.960 142.877 7.384 145.404 o
7 1 1 13019.400 12578.100 249.823 0.296 o
7 1 2 38.960 43.168 2.425 500.103 o
7 1 3 628.908 593.845 13.079 27.566 o
7 1 4 93.903 105.293 3.821 202.999 o
7 1 5 4419.310 4489.330 55.292 1.905 o
7 1 6 229.829 226.090 6.503 83.267 o
7 1 7 266.433 289.222 4.945 69.061 o
7 1 8 371.327 406.427 6.442 47.849 o
7 1 9 122.996 134.897 10.489 146.568 o
7 2 1 1186.500 1197.830 22.117 12.363 o
7 2 2 7938.750 7917.270 58.745 0.743 o
7 2 3 2420.520 2553.560 35.453 4.632 o
7 2 4 4089.250 4131.890 49.046 2.164 o
7 2 6 748.395 798.479 15.724 21.360 o
7 2 7 269.367 274.684 7.182 69.323 o
7 2 8 4150.700 4601.520 51.932 2.008 o
7 2 9 12.920 31.375 5.878 937.979 o
7 3 1 14407.100 13792.700 276.128 0.248 o
7 3 2 2246.340 2254.360 32.330 5.284 o
7 3 3 4451.230 4508.690 48.458 1.897 o
7 3 4 240.448 259.816 5.327 77.095 o
7 3 5 3401.700 3576.510 50.589 2.792 o
7 3 6 437.688 493.438 10.066 39.051 o
7 3 7 817.316 845.700 11.784 19.668 o
7 3 8 724.217 816.205 23.568 21.131 o
7 3 9 1267.880 903.872 393.674 1.435 o
7 4 1 97.019 96.182 3.233 205.748 o
7 4 2 8687.230 8710.680 65.468 0.634 o
7 4 3 5.943 66.865 3.049 759.404 o
7 4 4 795.863 881.546 17.157 19.495 o
7 4 5 197.300 234.540 5.988 91.352 o
7 4 6 656.183 763.648 11.287 24.275 o
7 4 7 316.006 340.384 6.301 57.420 o
7 4 8 2256.570 2525.540 75.149 4.563 o
7 5 1 6053.660 6015.970 54.410 1.170 o
7 5 2 3811.560 3860.730 46.144 2.411 o
7 5 3 108.178 104.852 3.784 184.947 o
7 5 4 553.828 603.948 12.675 30.175 o
7 5 5 5360.430 5597.950 66.350 1.375 o
7 5 6 216.529 238.447 4.776 85.694 o
7 5 7 803.493 843.669 11.443 19.964 o
7 5 8 239.541 264.545 8.395 75.792 o
7 5 9 791.099 433.958 10.324 25.166 o
7 6 1 49.323 44.380 3.013 420.930 o
7 6 2 4295.870 4408.170 50.663 1.987 o
7 6 3 443.342 441.746 9.111 40.485 o
7 6 4 1378.220 1529.290 24.211 9.783 o
7 6 6 1697.920 1801.810 21.055 7.643 o
7 6 7 62.737 81.717 3.746 288.407 o
7 6 8 249.943 285.924 8.193 71.589 o
7 7 1 5459.440 5452.320 57.864 1.376 o
7 7 2 1179.490 1182.910 20.574 12.529 o
7 7 3 500.890 548.987 10.617 33.925 o
7 7 4 220.226 231.087 6.282 85.202 o
7 7 5 5628.000 5963.990 125.830 1.193 o
7 7 6 246.854 273.128 4.986 74.383 o
7 7 7 1.742 20.133 4.519 2157.840 o
7 7 8 113.479 129.325 9.644 158.037 o
7 7 9 341.908 185.861 8.450 64.225 o
7 8 1 769.631 765.598 17.120 21.174 o
7 8 2 2683.330 2636.550 43.425 4.099 o
7 8 3 1700.430 1794.800 27.076 7.579 o
7 8 4 501.188 547.080 7.507 34.220 o
7 8 6 672.049 705.572 17.010 24.250 o
7 8 7 155.906 169.975 7.807 119.076 o
7 8 8 1048.740 1245.410 25.460 13.296 o
7 9 1 2023.320 1975.660 28.436 6.207 o
7 9 2 134.508 141.628 5.658 142.268 o
7 9 3 225.906 233.506 4.305 83.989 o
7 9 4 317.793 350.911 10.048 55.757 o
7 9 5 1375.870 1518.020 20.458 9.895 o
7 9 6 23.181 21.051 5.694 816.941 o
7 9 7 540.646 606.759 8.624 30.978 o
7 9 9 1111.110 333.955 12.454 18.949 o
7 10 1 304.090 293.065 7.421 62.084 o
7 10 2 6792.470 6780.540 73.882 0.956 o
7 10 3 798.319 785.992 10.945 20.662 o
7 10 4 20.261 18.847 3.931 975.946 o
7 10 5 28.281 37.937 3.499 630.110 o
7 10 6 534.740 636.478 10.654 30.462 o
7 10 7 560.697 633.192 11.940 29.403 o
7 10 8 1220.300 1436.370 28.913 10.985 o
7 11 1 1467.550 1408.380 26.305 9.578 o
7 11 2 108.866 107.118 6.099 179.813 o
7 11 3 108.732 103.128 6.815 180.989 o
7 11 5 1198.280 1273.270 39.127 11.381 o
7 11 6 41.888 58.231 6.613 400.364 o
7 11 7 189.419 228.882 8.119 93.654 o
7 11 8 108.448 145.596 8.229 157.884 o
7 12 1 541.485 529.846 10.434 32.478 o
7 12 2 1870.870 1895.810 23.497 6.832 o
7 12 3 113.279 116.537 7.035 168.772 o
7 12 4 1002.930 1095.770 30.383 14.323 o
7 12 5 104.198 116.597 5.584 180.515 o
7 12 6 533.339 612.618 13.777 30.719 o
7 12 7 221.133 256.179 8.928 80.687 o
7 12 8 692.856 772.468 15.467 22.962 o
7 13 1 1560.200 1490.820 31.044 8.785 o
7 13 2 753.090 745.509 10.352 22.115 o
7 13 3 147.037 140.254 17.322 117.383 o
7 13 4 107.758 114.921 12.583 162.779 o
7 13 5 1759.970 1853.840 37.290 7.112 o
7 14 1 28.553 39.715 5.731 585.555 o
7 14 2 1996.350 1898.220 36.408 6.311 o
7 14 4 403.997 406.918 9.552 44.603 o
7 14 6 579.253 636.829 14.071 28.464 o
7 15 1 1055.430 1016.160 20.390 14.607 o
7 15 2 531.169 537.451 10.985 32.725 o
7 15 3 71.201 78.658 6.209 263.221 o
7 15 4 378.585 412.760 10.470 46.320 o
7 15 5 884.821 896.278 19.141 17.746 o
7 15 6 65.380 69.951 7.752 282.235 o
7 16 2 1215.480 1153.300 23.109 12.278 o
7 16 4 165.656 157.278 8.523 116.745 o
7 17 1 1617.820 1582.190 31.999 8.287 o
7 17 2 128.804 128.218 7.936 148.809 o
7 17 3 347.087 341.927 11.058 52.665 o
8 0 0 258.294 229.213 4.372 76.755 o
8 0 1 5520.110 5358.310 46.805 1.381 o
8 0 2 9068.980 8877.030 64.146 0.597 o
8 0 3 7646.680 7450.870 62.309 0.800 o
8 0 4 9987.010 9744.540 75.351 0.504 o
8 0 5 2208.580 2158.470 39.274 5.415 o
8 0 6 515.749 551.412 11.609 33.056 o
8 0 7 147.382 180.328 4.703 123.097 o
8 0 8 316.645 357.775 6.172 56.270 o
8 0 9 33.735 50.945 5.768 484.194 o
8 1 0 450.618 446.082 8.266 39.950 o
8 1 1 103.927 111.318 3.049 186.852 o
8 1 2 88.654 140.415 3.417 187.389 o
8 1 3 13304.900 13122.800 82.699 0.302 o
8 1 4 279.285 278.773 5.841 67.536 o
8 1 5 349.293 347.659 7.311 52.880 o
8 1 6 47.998 62.566 4.556 373.032 o
8 1 7 2129.480 2344.500 39.953 5.378 o
8 1 8 66.185 85.162 4.352 273.149 o
8 1 9 920.996 624.530 354.914 1.802 o
8 2 0 30873.600 27609.200 394.133 0.065 o
8 2 1 51.298 54.998 2.755 382.872 o
8 2 2 126.663 160.107 3.637 142.806 o
8 2 4 2106.270 2133.640 36.188 5.712 o
8 2 5 1464.230 1596.150 24.725 9.116 o
8 2 6 3297.920 3434.960 38.472 2.973 o
8 2 7 1282.200 1387.960 19.561 10.938 o
8 2 8 98.400 100.585 4.654 198.894 o
8 2 9 402.116 335.202 179.891 6.653 o
8 3 0 19335.200 17416.900 323.925 0.152 o
8 3 1 9830.170 9491.670 66.313 0.523 o
8 3 2 1336.350 1350.150 26.525 10.550 o
8 3 3 680.953 699.175 14.732 24.266 o
8 3 4 1574.200 1551.950 22.741 8.706 o
8 3 5 3515.810 3746.250 53.014 2.633 o
8 3 6 204.841 215.900 5.456 92.103 o
8 3 7 4675.830 5154.970 51.306 1.674 o
8 3 8 522.543 612.874 8.663 31.616 o
8 4 0 18998.900 17416.900 337.519 0.154 o
8 4 1 2202.510 2171.880 32.697 5.470 o
8 4 3 264.414 283.954 5.548 69.785 o
8 4 4 541.895 637.858 12.491 29.992 o
8 4 5 34.507 31.816 4.188 583.991 o
8 4 6 4764.900 5036.870 48.119 1.667 o
8 4 7 652.189 744.954 10.985 24.659 o
8 4 8 337.674 367.648 6.416 53.197 o
8 5 0 100.039 98.203 3.490 199.797 o
8 5 1 547.847 566.548 10.801 31.358 o
8 5 2 1975.970 2027.320 34.351 6.210 o
8 5 3 5084.310 5183.100 57.900 1.524 o
8 5 5 615.199 642.046 12.528 27.260 o
8 5 6 1347.580 1432.550 21.088 10.323 o
8 5 7 1491.200 1649.760 26.378 8.817 o
8 5 8 92.214 99.994 4.488 208.327 o
8 5 9 258.412 101.730 6.870 92.598 o
8 6 0 8.982 20.206 2.866 1537.260 o
8 6 2 5473.510 5599.500 60.178 1.351 o
8 6 3 3553.760 3655.910 51.140 2.644 o
8 6 4 7131.920 7433.050 76.453 0.860 o
8 6 5 1253.580 1342.240 18.171 11.337 o
8 6 6 423.345 478.468 6.702 40.849 o
8 6 7 54.792 64.967 3.676 342.662 o
8 7 0 2838.550 2628.100 41.221 3.901 o
8 7 1 354.558 320.509 6.282 53.969 o
8 7 2 1327.430 1339.570 22.631 10.732 o
8 7 3 5832.740 5833.410 66.166 1.230 o
8 7 4 5415.790 5462.980 67.085 1.378 o
8 7 5 825.379 870.022 16.422 19.098 o
8 7 6 75.676 78.969 4.188 258.325 o
8 7 7 396.265 434.665 9.240 44.160 o
8 7 9 722.871 246.701 9.736 30.809 o
8 8 0 4945.500 4593.590 57.312 1.671 o
8 8 1 144.814 153.164 5.364 131.924 o
8 8 2 505.904 491.638 10.507 35.134 o
8 8 3 239.110 247.986 6.503 78.386 o
8 8 4 1854.730 2002.790 21.536 6.728 o
8 8 5 126.501 152.369 4.308 145.288 o
8 8 6 1186.900 1342.210 20.302 11.807 o
8 8 7 181.686 202.069 5.262 102.462 o
8 8 8 120.993 148.351 6.797 148.559 o
8 8 9 381.436 81.413 8.193 66.353 o
8 9 0 945.976 885.807 15.945 17.029 o
8 9 1 5081.880 4955.500 63.889 1.554 o
8 9 2 81.820 78.841 4.960 243.603 o
8 9 3 248.110 260.803 4.691 75.476 o
8 9 5 332.238 389.116 5.842 52.693 o
8 9 6 998.462 1076.700 15.559 15.072 o
8 9 7 1794.180 2025.520 26.912 6.839 o
8 9 8 73.215 102.979 6.907 231.747 o
8 9 9 19.119 15.504 6.907 941.419 o
8 10 0 4453.360 4312.830 62.309 1.917 o
8 10 1 6677.130 6345.110 75.572 1.009 o
8 10 2 120.233 117.371 3.996 165.409 o
8 10 3 278.039 298.667 5.121 66.203 o
8 10 4 22.639 38.688 3.270 710.287 o
8 10 5 155.545 167.055 11.499 116.018 o
8 10 6 2776.820 3163.430 69.620 3.480 o
8 10 7 588.501 678.601 13.961 27.427 o
8 10 8 341.387 403.575 11.205 50.026 o
8 11 0 738.633 673.237 13.924 23.154 o
8 11 1 1450.010 1413.040 27.150 9.647 o
8 11 3 1029.810 1007.780 44.178 13.692 o
8 11 4 26.442 35.159 4.519 660.608 o
8 11 5 96.480 105.887 10.250 185.624 o
8 11 6 491.270 574.410 12.859 33.535 o
8 11 7 1193.820 1412.240 27.921 11.290 o
8 12 0 305.498 298.392 7.825 61.395 o
8 12 2 1046.550 1022.400 14.924 14.842 o
8 12 3 426.409 428.213 6.614 42.423 o
8 12 4 2354.380 2449.430 28.874 4.887 o
8 12 5 177.814 180.041 5.513 108.275 o
8 12 6 197.705 225.466 8.046 91.643 o
8 12 7 125.402 146.845 8.009 144.283 o
8 13 0 986.822 898.152 17.304 16.310 o
8 13 1 44.436 48.017 6.135 418.679 o
8 13 2 136.759 119.467 7.568 146.586 o
8 13 3 2826.370 2835.090 31.069 3.825 o
8 13 4 1457.780 1467.010 27.664 9.443 o
8 13 5 166.758 195.560 7.789 108.235 o
8 13 6 72.033 81.413 7.091 255.060 o
8 13 7 250.641 309.891 9.809 68.672 o
8 14 0 1443.530 1337.330 25.644 9.936 o
8 14 1 139.369 126.124 7.164 142.748 o
8 14 2 549.613 499.426 10.140 32.828 o
8 14 3 619.401 630.583 12.418 27.319 o
8 14 4 937.377 973.870 18.663 16.417 o
8 14 5 154.501 170.982 8.376 119.005 o
8 14 6 418.739 422.018 11.426 42.587 o
8 15 1 1420.800 1374.540 27.517 9.922 o
8 15 2 37.340 39.053 5.805 502.580 o
8 15 3 510.681 521.800 11.793 33.990 o
8 16 0 2594.840 2377.440 45.262 4.421 o
8 16 1 445.076 417.793 11.389 40.871 o
8 16 4 56.977 62.713 7.017 322.899 o
8 17 0 1594.780 1433.250 27.334 8.824 o
8 17 1 322.958 308.458 10.507 57.635 o
9 0 1 5461.810 5242.690 49.267 1.411 o
9 0 2 403.514 424.994 8.928 44.014 o
9 0 3 1009.090 1026.040 17.855 15.180 o
9 0 4 3665.680 3572.840 49.303 2.598 o
9 0 5 3647.250 3808.370 53.455 2.518 o
9 0 6 80.315 67.734 8.285 247.345 o
9 0 7 516.143 557.258 8.234 33.195 o
9 0 8 1230.840 1308.080 16.886 11.665 o
9 1 1 8635.620 8358.210 62.235 0.654 o
9 1 2 1315.800 1311.060 18.663 10.989 o
9 1 3 1138.600 1139.340 18.810 13.149 o
9 1 4 2963.450 3063.500 45.666 3.463 o
9 1 5 2272.440 2384.490 43.315 5.007 o
9 1 6 1623.860 1686.900 25.846 8.128 o
9 1 7 221.264 217.361 9.442 85.307 o
9 1 8 1276.580 1446.990 21.639 10.733 o
9 1 9 136.353 83.874 6.613 162.995 o
9 2 1 1426.960 1457.570 26.782 9.659 o
9 2 2 7706.450 7713.080 63.411 0.778 o
9 2 3 37.512 44.527 3.013 503.260 o
9 2 4 174.793 202.247 5.290 105.085 o
9 2 5 1127.350 1248.350 22.594 12.646 o
9 2 6 1004.020 1064.790 19.508 14.952 o
9 2 7 1037.050 1142.790 16.240 14.234 o
9 2 8 424.082 463.286 15.559 40.016 o
9 2 9 737.348 385.573 10.140 27.628 o
9 3 1 433.778 441.746 9.552 41.083 o
9 3 2 6349.260 6374.720 59.296 1.074 o
9 3 5 1245.490 1348.640 23.476 11.260 o
9 3 6 586.062 658.016 15.100 27.759 o
9 3 7 815.407 849.447 16.238 19.476 o
9 3 8 1791.480 2017.260 25.872 6.872 o
9 3 9 465.167 194.421 8.046 48.763 o
9 4 1 5592.070 5447.770 54.814 1.344 o
9 4 2 1633.130 1678.780 32.110 8.011 o
9 4 3 1052.420 1158.890 19.655 13.887 o
9 4 4 1037.570 1067.410 20.206 14.526 o
9 4 5 2104.580 2242.640 43.940 5.509 o
9 4 6 297.316 308.066 11.793 60.710 o
9 4 7 386.787 404.707 6.266 46.567 o
9 4 8 932.961 997.583 24.376 16.057 o
9 4 9 844.364 416.103 10.507 23.928 o
9 5 1 4634.690 4458.980 50.957 1.826 o
9 5 2 42.989 43.278 3.527 462.754 o
9 5 3 1640.360 1742.740 24.982 7.951 o
9 5 4 2441.300 2687.660 45.997 4.413 o
9 5 5 1599.070 1720.120 27.793 8.135 o
9 5 6 476.833 498.685 6.667 36.872 o
9 5 7 95.059 112.447 11.352 180.297 o
9 5 8 768.031 879.163 30.622 19.060 o
9 6 1 3657.230 3644.700 48.569 2.581 o
9 6 2 1415.240 1476.530 22.998 9.743 o
9 6 4 1451.310 1515.620 25.680 9.383 o
9 6 5 6285.630 6783.490 55.842 1.050 o
9 6 6 133.602 155.953 4.394 138.943 o
9 6 7 28.642 54.520 5.474 514.681 o
9 6 8 398.965 424.588 13.832 43.525 o
9 6 9 51.255 62.235 7.495 341.792 o
9 7 1 191.067 185.310 5.327 102.056 o
9 7 2 3622.090 3703.450 52.720 2.574 o
9 7 3 198.689 201.365 6.429 96.005 o
9 7 4 868.990 959.139 12.869 17.753 o
9 7 5 716.467 819.668 16.532 21.783 o
9 7 6 2327.630 2531.430 26.786 4.871 o
9 7 7 268.413 303.437 5.828 67.287 o
9 7 8 12.697 29.979 4.850 1008.220 o
9 7 9 200.173 84.426 7.568 118.536 o
9 8 1 1315.800 1267.340 23.513 11.045 o
9 8 2 3461.690 3603.700 54.483 2.722 o
9 8 3 122.761 130.515 3.613 157.490 o
9 8 5 2148.180 2346.210 54.447 5.183 o
9 8 6 1005.020 1111.310 15.561 14.790 o
9 8 7 642.859 755.507 22.668 23.842 o
9 8 8 122.167 120.172 6.797 159.176 o
9 8 9 584.857 211.431 10.507 38.611 o
9 9 1 484.834 512.873 9.809 35.761 o
9 9 2 2503.670 2541.720 34.186 4.506 o
9 9 3 430.365 442.641 6.582 41.620 o
9 9 4 148.881 149.861 4.174 131.239 o
9 9 5 749.349 820.196 11.477 21.315 o
9 9 6 31.082 56.982 6.539 472.715 o
9 9 7 14.098 22.521 5.658 1052.600 o
9 9 8 1628.200 1917.390 40.633 7.414 o
9 9 9 288.253 73.808 8.340 87.196 o
9 10 1 2940.380 2786.930 53.345 3.609 o
9 10 2 18.732 40.792 4.354 742.153 o
9 10 3 976.671 1009.280 52.720 13.585 o
9 10 4 292.397 312.966 5.403 62.748 o
9 10 5 776.887 867.227 20.353 19.800 o
9 10 7 210.401 242.182 8.340 85.467 o
9 10 8 633.927 725.590 14.438 25.236 o
9 11 1 1336.410 1285.780 27.370 10.744 o
9 11 2 1938.800 1902.570 23.218 6.608 o
9 11 3 268.104 275.100 5.408 69.950 o
9 11 4 550.720 588.547 8.819 30.925 o
9 11 5 614.631 686.268 21.088 25.769 o
9 11 6 253.308 279.802 8.634 71.379 o
9 11 8 845.014 956.566 20.427 17.835 o
9 12 1 349.451 340.017 9.111 52.950 o
9 12 2 2055.010 2042.950 51.251 5.775 o
9 12 3 253.845 294.893 6.925 70.389 o
9 12 4 24.232 24.782 4.028 797.152 o
9 12 5 1286.230 1355.480 26.562 10.869 o
9 12 6 202.110 227.964 8.707 89.587 o
9 12 7 121.079 159.079 8.340 142.549 o
9 13 1 163.647 140.415 7.348 123.140 o
9 13 2 1776.740 1805.910 96.751 5.812 o
9 13 3 48.194 55.370 4.470 389.949 o
9 13 4 416.700 440.424 9.956 42.288 o
9 13 5 413.224 444.759 10.875 42.247 o
9 13 6 923.959 1024.720 20.463 16.178 o
9 13 7 246.507 273.299 10.213 72.713 o
9 14 1 956.264 950.174 19.067 16.304 o
9 14 2 357.569 338.878 8.744 52.204 o
9 14 3 111.599 124.067 6.907 166.945 o
9 14 4 91.052 86.924 7.311 214.073 o
9 14 5 895.704 912.406 18.700 17.472 o
9 14 6 71.910 70.134 8.119 263.911 o
9 15 1 820.428 776.473 14.365 20.168 o
9 15 2 120.281 124.508 7.348 158.144 o
9 15 3 530.855 545.607 12.050 32.449 o
9 15 4 237.164 241.226 9.295 78.513 o
9 15 5 444.062 448.690 11.352 39.909 o
9 16 1 773.927 749.139 14.695 21.399 o
9 16 2 247.527 236.450 9.185 76.779 o
9 16 3 168.811 165.398 8.744 113.155 o
9 17 1 158.217 151.106 8.891 121.679 o
10 0 0 2026.730 1940.980 31.816 6.214 o
10 0 1 212.355 209.043 4.482 91.178 o
10 0 2 1497.780 1569.070 30.236 8.915 o
10 0 3 5768.160 5953.770 62.052 1.234 o
10 0 4 3164.980 3191.530 47.760 3.179 o
10 0 5 993.976 1016.160 21.051 15.309 o
10 0 6 4465.250 4587.820 99.893 1.772 o
10 0 7 1338.340 1431.580 51.067 9.527 o
10 0 8 116.781 138.431 4.793 158.250 o
10 0 9 818.059 290.971 9.148 26.582 o
10 1 0 6444.100 5770.590 54.851 1.115 o
10 1 1 3490.620 3312.690 42.727 2.850 o
10 1 2 288.466 312.463 6.576 63.158 o
10 1 3 89.814 97.394 4.078 214.600 o
10 1 4 4846.470 4897.600 59.186 1.650 o
10 1 5 316.371 379.915 8.046 54.648 o
10 1 6 497.759 514.529 6.624 35.292 o
10 1 7 249.810 277.923 5.434 73.191 o
10 2 0 2738.680 2569.210 37.620 4.100 o
10 2 1 3542.460 3325.740 42.837 2.802 o
10 2 2 214.292 201.659 4.703 91.645 o
10 2 3 2125.340 2259.280 39.200 5.490 o
10 2 4 3034.270 3078.370 48.054 3.367 o
10 2 5 242.854 271.573 6.797 74.900 o
10 2 6 51.880 41.052 3.320 414.396 o
10 2 7 2545.940 2905.310 40.096 4.123 o
10 2 8 24.704 35.366 4.886 678.433 o
10 2 9 182.648 61.574 6.466 136.006 o
10 3 0 19740.900 17389.700 258.383 0.151 o
10 3 1 4715.980 4295.230 50.001 1.827 o
10 3 2 105.077 102.979 3.784 189.816 o
10 3 3 3124.110 3210.190 46.732 3.213 o
10 3 4 553.441 606.483 11.683 30.228 o
10 3 5 110.223 129.217 7.219 165.314 o
10 3 6 2996.130 3114.170 55.255 3.355 o
10 3 7 94.730 103.764 4.273 202.308 o
10 3 8 298.795 347.959 6.361 59.173 o
10 3 9 547.839 173.444 7.862 42.732 o
10 4 0 2137.010 2012.470 36.077 5.787 o
10 4 1 4466.460 4331.790 51.581 1.925 o
10 4 2 1791.070 1731.570 24.027 7.391 o
10 4 3 2221.910 2356.390 41.037 5.158 o
10 4 4 457.206 493.438 9.626 37.902 o
10 4 5 158.445 191.064 4.215 115.075 o
10 4 6 35.712 39.365 3.222 541.222 o
10 4 7 2346.750 2614.660 43.223 4.655 o
10 4 8 94.597 103.979 9.589 190.929 o
10 4 9 129.047 33.102 5.952 200.921 o
10 5 0 4376.030 4143.830 51.765 2.010 o
10 5 1 2930.310 2790.200 43.572 3.670 o
10 5 2 1134.770 1233.800 21.015 12.689 o
10 5 3 1282.520 1365.360 23.623 10.931 o
10 5 4 3812.370 4010.840 57.459 2.338 o
10 5 5 560.759 627.779 8.404 29.757 o
10 5 6 1077.130 1172.750 22.245 13.484 o
10 5 7 200.555 213.235 6.172 93.578 o
10 6 0 65.133 85.381 4.188 275.964 o
10 6 1 32.867 37.510 3.931 573.485 o
10 6 2 1056.530 982.871 20.059 14.797 o
10 6 3 8106.650 8380.840 81.193 0.696 o
10 6 4 790.416 871.304 12.260 19.919 o
10 6 5 1088.920 1196.780 18.172 13.368 o
10 6 6 560.439 627.786 9.131 29.724 o
10 6 7 481.207 541.303 7.806 35.374 o
10 6 8 153.896 149.600 7.054 126.237 o
10 6 9 991.034 271.573 10.875 22.070 o
10 7 0 2235.740 2073.090 40.376 5.440 o
10 7 1 54.014 52.867 4.188 369.451 o
10 7 2 2722.570 2772.780 47.797 3.924 o
10 7 3 273.298 295.026 4.960 67.341 o
10 7 4 5454.500 5826.340 52.320 1.333 o
10 7 5 1707.510 1949.860 36.886 7.134 o
10 7 6 565.966 639.382 8.660 29.319 o
10 7 7 579.480 658.218 14.016 28.082 o
10 8 0 980.560 879.084 16.496 16.559 o
10 8 1 2392.460 2389.520 45.372 4.758 o
10 8 3 3961.510 4015.580 152.245 1.907 o
10 8 4 824.913 850.594 11.810 19.478 o
10 8 6 102.843 102.375 4.721 191.822 o
10 8 7 754.692 807.811 16.422 21.084 o
10 8 8 75.809 59.517 7.017 272.123 o
10 8 9 379.949 87.291 8.487 66.026 o
10 9 0 8294.300 7758.410 83.581 0.707 o
10 9 1 212.794 204.304 6.797 90.894 o
10 9 2 20.775 35.269 4.886 744.244 o
10 9 3 1467.670 1481.550 22.245 9.445 o
10 9 4 269.149 296.852 5.372 67.822 o
10 9 5 368.713 388.671 6.429 48.923 o
10 9 6 2952.490 3369.940 33.862 3.352 o
10 9 8 138.543 163.267 8.707 129.436 o
10 10 0 2441.840 2282.870 34.498 4.845 o
10 10 1 5205.820 4916.380 70.869 1.513 o
10 10 2 1002.300 986.125 13.742 15.636 o
10 10 3 832.778 847.288 11.456 19.376 o
10 10 5 197.991 234.448 5.533 91.332 o
10 10 6 61.715 73.257 6.172 295.212 o
10 10 7 1562.050 1756.550 38.025 8.039 o
10 10 8 106.052 109.996 8.009 177.869 o
10 11 0 3920.630 3549.440 63.889 2.395 o
10 11 1 122.216 118.593 6.503 160.231 o
10 11 2 54.443 48.089 6.852 362.403 o
10 11 4 886.437 937.257 16.735 17.509 o
10 11 5 69.937 81.328 4.634 267.879 o
10 11 6 1356.790 1526.090 34.645 9.683 o
10 11 8 104.642 103.603 8.413 182.134 o
10 12 0 2818.490 2687.660 40.633 3.891 o
10 12 1 419.059 401.922 9.515 43.619 o
10 12 2 666.225 636.090 16.937 25.398 o
10 12 3 2249.290 2302.200 27.990 5.255 o
10 12 4 120.925 125.683 6.466 158.297 o
10 12 5 94.130 106.579 6.797 196.749 o
10 12 6 96.833 103.603 7.348 193.970 o
10 12 7 505.925 580.876 12.932 32.688 o
10 13 0 944.679 850.575 17.451 17.252 o
10 13 1 89.382 72.926 6.686 230.324 o
10 13 2 840.331 800.954 11.714 19.658 o
10 13 3 404.987 422.018 9.332 43.958 o
10 13 4 1762.700 1735.020 30.934 7.407 o
10 13 5 984.716 1149.080 23.072 14.556 o
10 13 6 297.528 343.066 10.691 58.642 o
10 14 0 73.670 60.288 5.915 281.002 o
10 14 1 460.400 432.268 9.846 39.581 o
10 14 3 1650.340 1599.460 30.530 8.132 o
10 14 5 25.170 36.629 6.980 621.250 o
10 15 0 2081.640 1941.860 32.734 6.054 o
10 15 1 156.702 142.877 7.899 125.744 o
10 15 2 40.304 34.792 6.686 485.116 o
10 15 3 776.398 750.242 14.108 21.364 o
10 15 4 357.758 345.344 10.728 51.426 o
10 16 0 362.728 344.573 11.095 50.870 o
10 16 1 636.488 595.351 13.079 27.286 o
10 16 2 332.791 316.467 10.287 55.966 o
10 16 3 223.402 233.585 9.773 82.479 o
11 0 5 2201.230 2171.880 30.750 5.488 o
11 0 6 2416.910 2338.380 34.902 4.837 o
11 0 7 877.709 886.432 20.280 17.880 o
11 0 8 214.330 144.604 6.686 100.311 o
11 0 9 978.686 404.016 10.764 20.890 o
11 1 5 339.104 331.677 6.760 55.040 o
11 1 6 558.570 576.908 10.911 30.684 o
11 1 7 16.234 13.924 4.225 1215.290 o
11 1 8 1060.830 974.495 19.325 14.822 o
11 2 5 3528.870 3583.940 56.798 2.671 o
11 2 8 576.049 527.458 11.830 30.904 o
11 2 9 648.797 353.463 10.470 31.627 o
11 3 6 1107.760 1159.620 25.276 13.148 o
11 3 8 1670.130 1515.620 27.297 8.279 o
11 3 9 164.501 102.134 7.495 133.600 o
11 4 4 124.583 131.525 4.960 154.397 o
11 4 5 3150.110 3310.310 56.945 3.098 o
11 4 7 74.355 85.969 5.364 250.640 o
11 4 8 165.494 176.162 7.384 113.339 o
11 4 9 540.593 269.883 10.507 39.562 o
11 5 4 1807.200 1912.910 29.758 6.951 o
11 5 5 204.824 204.304 6.209 93.624 o
11 5 6 1101.670 1204.990 27.223 12.923 o
11 5 7 513.536 609.532 12.748 31.728 o
11 5 8 746.853 752.519 14.695 21.965 o
11 6 5 2069.970 2309.540 35.673 5.593 o
11 6 6 254.536 250.595 7.201 74.525 o
11 6 7 458.563 517.098 9.846 37.103 o
11 6 9 556.575 246.039 10.691 39.276 o
11 7 2 3309.180 3369.900 53.896 2.942 o
11 7 3 386.359 399.864 8.266 46.562 o
11 7 4 2280.960 2432.070 35.600 5.005 o
11 7 5 676.615 749.690 14.108 23.751 o
11 7 6 226.830 249.272 7.495 80.761 o
11 7 7 157.777 173.150 7.054 117.982 o
11 7 8 1399.830 1218.620 23.035 10.643 o
11 8 1 2658.690 2619.650 34.828 4.194 o
11 8 2 81.025 85.197 4.776 239.317 o
11 8 3 522.972 540.831 10.544 33.069 o
11 8 4 119.494 127.741 5.841 159.426 o
11 8 5 3125.890 3334.080 64.329 3.075 o
11 8 8 208.381 207.280 8.891 90.687 o
11 8 9 486.356 173.995 10.066 47.413 o
11 9 1 48.622 37.033 4.776 437.503 o
11 9 2 3287.540 3228.930 58.598 3.004 o
11 9 4 1077.670 1076.850 21.676 13.988 o
11 9 6 802.654 885.220 17.194 19.334 o
11 9 7 232.311 272.932 8.523 76.395 o
11 9 8 710.345 671.657 14.438 23.868 o
11 10 1 1095.800 1081.590 20.353 13.817 o
11 10 2 1736.980 1735.020 31.779 7.491 o
11 10 4 83.386 100.480 5.584 219.693 o
11 10 5 2469.600 2602.790 43.131 4.457 o
11 10 6 173.655 204.598 7.678 103.717 o
11 10 7 502.306 579.884 12.418 32.934 o
11 11 1 14.029 20.023 4.886 1143.540 o
11 11 2 3344.020 3211.370 63.117 2.943 o
11 11 3 68.844 84.609 5.878 262.886 o
11 11 4 631.533 661.003 14.842 26.247 o
11 11 5 89.206 103.603 6.503 206.278 o
11 11 6 186.592 206.068 8.597 98.096 o
11 12 1 2417.510 2329.420 39.825 4.810 o
11 12 2 80.085 96.402 6.062 227.654 o
11 12 3 290.360 283.954 8.340 64.652 o
11 12 4 359.117 361.252 9.405 50.747 o
11 12 5 1530.360 1631.790 29.979 8.610 o
11 12 6 47.085 48.017 6.870 397.672 o
11 12 7 118.032 159.593 8.597 144.192 o
11 13 1 218.635 209.043 7.458 88.188 o
11 13 2 690.176 679.703 13.998 24.330 o
11 13 3 68.255 65.358 6.172 287.821 o
11 13 4 659.736 695.354 14.144 24.950 o
11 13 5 238.423 254.195 9.883 76.516 o
11 14 1 606.236 569.009 10.838 28.983 o
11 14 2 125.603 119.511 6.980 156.244 o
11 14 3 85.570 95.374 7.458 215.645 o
11 14 5 1058.170 1128.910 24.248 13.828 o
11 15 2 1315.460 1247.610 24.027 11.105 o
11 15 3 59.294 58.231 7.715 318.401 o
11 15 4 271.526 289.538 10.544 66.551 o
11 16 1 279.004 258.163 9.956 68.177 o
11 16 2 79.331 90.414 7.862 229.045 o
12 0 5 2647.760 2743.540 50.773 4.028 o
12 0 7 2191.100 2402.640 38.429 5.196 o
12 1 4 1126.250 1156.790 23.145 13.058 o
12 1 5 67.075 72.926 4.923 285.200 o
12 1 6 974.363 1001.720 19.582 15.703 o
12 1 7 475.276 509.603 9.773 36.377 o
12 1 8 451.873 421.173 9.295 40.581 o
12 1 9 285.870 78.841 7.495 87.568 o
12 2 4 573.527 630.069 11.389 29.023 o
12 2 5 575.430 602.442 13.152 29.322 o
12 2 6 947.296 1023.390 20.463 15.877 o
12 2 7 287.433 346.887 8.083 60.454 o
12 3 4 1766.730 1868.940 29.428 7.170 o
12 3 5 230.189 228.258 6.246 82.991 o
12 3 6 191.483 206.986 6.539 97.441 o
12 3 7 1110.420 1271.010 24.284 12.645 o
12 3 8 159.564 97.211 6.723 139.245 o
12 4 4 324.961 378.299 7.238 53.898 o
12 4 5 50.901 62.419 4.886 358.743 o
12 4 6 993.982 1060.680 21.492 15.022 o
12 4 7 240.968 260.478 7.642 76.202 o
12 4 8 229.944 235.165 8.229 81.413 o
12 4 9 692.206 226.715 9.919 32.561 o
12 5 3 665.273 720.079 15.504 24.353 o
12 5 4 2824.580 2913.560 53.455 3.671 o
12 5 5 117.596 122.891 5.731 163.465 o
12 5 6 72.579 86.520 5.364 253.868 o
12 5 7 684.605 735.068 13.998 23.740 o
12 5 8 170.988 140.636 7.091 119.476 o
12 6 2 100.150 107.424 4.923 191.747 o
12 6 3 702.573 709.572 13.740 23.620 o
12 6 4 1364.500 1563.380 29.354 9.660 o
12 6 5 637.647 678.601 13.446 25.896 o
12 6 6 186.852 200.777 7.017 99.909 o
12 6 7 1868.710 2187.310 39.568 6.226 o
12 7 0 1992.530 1895.790 29.648 6.398 o
12 7 1 725.697 689.402 13.005 23.330 o
12 7 3 2245.440 2255.350 34.277 5.270 o
12 7 4 29.890 45.630 4.739 553.262 o
12 7 5 331.984 381.936 8.046 52.772 o
12 7 6 2341.920 2532.770 41.515 4.750 o
12 7 7 152.481 173.150 7.311 120.441 o
12 7 8 51.126 49.450 7.825 366.439 o
12 8 0 536.504 492.078 9.626 33.668 o
12 8 1 3585.650 3562.960 41.845 2.679 o
12 8 2 302.092 304.123 7.201 61.616 o
12 8 3 3639.250 3665.900 62.456 2.545 o
12 8 4 291.675 305.923 7.568 62.944 o
12 8 5 117.762 129.394 6.576 159.294 o
12 8 6 635.120 737.897 15.687 24.930 o
12 8 7 392.477 465.443 10.250 43.114 o
12 8 8 26.115 34.681 6.576 630.225 o
12 9 0 1631.020 1551.950 29.244 8.342 o
12 9 1 849.574 826.695 16.018 19.072 o
12 9 2 1269.420 1232.360 22.447 11.541 o
12 9 3 487.123 492.997 9.626 36.196 o
12 9 4 2475.880 2604.890 40.008 4.465 o
12 9 5 145.380 159.850 7.311 127.930 o
12 9 6 217.899 253.203 8.193 82.176 o
12 9 7 439.629 498.508 11.058 38.644 o
12 10 0 2238.440 2172.880 35.563 5.365 o
12 10 1 104.759 100.885 5.584 189.071 o
12 10 3 2176.200 2250.470 37.180 5.404 o
12 10 4 323.777 354.602 8.560 55.162 o
12 10 5 56.008 46.181 6.172 364.403 o
12 10 6 528.668 580.362 11.426 31.833 o
12 10 7 59.065 52.573 6.723 335.441 o
12 11 0 2361.320 2253.410 38.172 5.003 o
12 11 1 377.239 368.342 8.707 48.749 o
12 11 2 131.332 114.368 6.613 154.085 o
12 11 3 453.418 471.725 9.846 38.772 o
12 11 4 1499.440 1569.880 34.314 8.822 o
12 11 6 396.365 408.975 10.434 44.995 o
12 11 7 307.239 332.081 10.507 58.141 o
12 12 1 2481.990 2393.560 41.368 4.625 o
12 12 2 343.598 321.611 8.891 54.701 o
12 12 3 449.719 473.489 9.883 38.944 o
12 12 4 512.522 539.361 11.022 33.554 o
12 12 6 177.770 197.581 9.001 102.544 o
12 13 0 1152.890 1127.510 24.248 12.911 o
12 13 3 1273.880 1249.040 23.329 11.423 o
12 13 5 199.582 236.120 9.809 88.490 o
12 14 0 454.367 414.413 10.507 40.483 o
12 14 1 500.309 468.125 11.169 35.987 o
12 14 2 210.019 195.854 8.670 92.055 o
12 14 3 343.653 332.449 10.544 53.695 o
12 14 4 680.603 657.807 13.740 24.919 o
12 15 0 1170.490 1090.440 20.427 13.035 o
12 15 1 108.056 115.029 7.752 173.568 o
12 15 3 192.701 187.845 9.332 98.633 o
13 0 4 2834.150 2854.860 51.802 3.705 o
13 0 5 211.461 199.050 6.393 92.284 o
13 0 6 135.761 155.956 5.915 136.316 o
13 0 7 634.333 725.590 14.989 25.183 o
13 0 8 818.173 473.966 10.764 23.843 o
13 0 9 529.730 192.401 9.148 43.219 o
13 1 4 59.903 62.088 4.703 325.145 o
13 1 5 2918.590 2878.040 55.328 3.570 o
13 1 6 152.274 174.252 6.539 120.888 o
13 1 7 86.915 110.216 6.062 205.748 o
13 1 8 179.281 122.671 7.091 119.827 o
13 1 9 367.564 250.264 9.773 55.892 o
13 2 3 703.185 704.098 13.667 23.680 o
13 2 4 1490.660 1553.610 27.628 9.039 o
13 2 5 737.342 747.449 15.210 22.213 o
13 2 6 872.337 936.874 19.582 17.602 o
13 2 7 157.130 187.845 7.054 114.756 o
13 2 8 785.007 485.245 10.911 24.581 o
13 2 9 38.947 24.799 6.686 539.976 o
13 3 3 400.784 425.839 8.523 44.251 o
13 3 4 1111.440 1243.970 25.460 12.719 o
13 3 5 2195.430 2257.300 35.269 5.369 o
13 3 6 54.143 64.219 4.960 341.459 o
13 3 7 104.266 128.696 6.319 172.845 o
13 3 8 302.420 107.865 7.054 79.763 o
13 3 9 512.330 278.773 10.324 41.183 o
13 4 2 3611.590 3678.390 56.284 2.580 o
13 4 3 88.602 104.228 5.070 209.582 o
13 4 4 1267.120 1337.330 26.415 11.071 o
13 4 5 589.692 610.561 12.748 28.677 o
13 4 6 504.576 530.801 10.911 34.163 o
13 4 8 1094.700 562.139 12.712 17.335 o
13 5 1 2192.070 2160.380 30.677 5.523 o
13 5 2 3056.560 3165.960 53.381 3.275 o
13 5 3 598.423 612.618 11.756 28.405 o
13 5 4 64.278 72.228 4.739 294.682 o
13 5 5 1124.620 1225.130 27.444 12.618 o
13 5 6 706.428 848.187 17.414 21.632 o
13 5 7 92.514 122.009 6.833 188.911 o
13 5 8 37.542 44.527 6.760 468.411 o
13 5 9 415.465 225.759 9.919 51.823 o
13 6 1 219.015 210.550 5.988 88.483 o
13 6 2 3747.050 3619.830 58.341 2.501 o
13 6 3 17.085 22.888 4.151 1005.910 o
13 6 4 1075.780 1197.830 21.419 13.400 o
13 6 5 236.026 254.526 7.238 78.096 o
13 6 6 96.718 100.076 6.172 198.910 o
13 6 7 304.115 373.486 9.552 56.170 o
13 6 8 961.232 504.496 12.491 20.155 o
13 6 9 178.103 57.753 8.303 138.215 o
13 7 1 881.366 860.237 17.561 18.167 o
13 7 2 46.542 54.667 4.592 399.631 o
13 7 3 91.903 102.758 5.437 205.150 o
13 7 4 625.397 622.354 11.830 27.299 o
13 7 5 920.430 1006.970 21.602 16.296 o
13 7 7 172.678 201.071 8.487 104.214 o
13 7 8 826.013 398.211 11.940 24.593 o
13 8 1 1366.890 1360.030 22.815 10.399 o
13 8 2 3032.700 3040.720 58.010 3.341 o
13 8 3 461.787 465.884 8.891 38.541 o
13 8 4 249.253 259.486 7.311 74.663 o
13 8 5 483.935 504.974 9.736 36.031 o
13 8 6 572.333 589.326 12.528 29.748 o
13 8 8 468.805 295.894 10.654 43.696 o
13 9 1 547.205 531.756 10.470 32.174 o
13 9 2 810.189 834.410 16.679 19.692 o
13 9 3 115.771 111.943 6.319 169.678 o
13 9 4 291.012 319.406 8.119 61.903 o
13 9 5 1527.940 1544.680 34.865 8.733 o
13 9 6 211.993 233.915 8.193 86.225 o
13 9 7 24.469 41.147 6.356 614.472 o
13 10 2 990.886 941.944 18.369 15.922 o
13 10 3 494.299 527.458 11.352 34.718 o
13 10 4 467.274 462.357 9.773 38.216 o
13 10 5 601.659 625.954 12.895 27.966 o
13 10 6 248.123 257.832 9.258 74.351 o
13 10 7 189.039 226.715 9.332 93.377 o
13 11 1 1178.230 1163.810 23.917 12.530 o
13 11 2 439.078 441.746 9.552 40.719 o
13 11 3 94.564 95.190 6.246 205.171 o
13 11 4 184.938 197.287 7.825 100.753 o
13 11 5 1391.980 1425.460 28.803 9.913 o
13 11 6 122.827 146.845 8.009 146.178 o
13 12 1 746.316 731.725 14.512 22.228 o
13 12 2 1202.720 1142.100 21.602 12.477 o
13 12 3 260.648 264.482 8.376 71.530 o
13 12 4 350.319 394.537 10.654 49.712 o
13 12 5 344.838 375.102 10.801 51.207 o
13 12 6 146.034 153.164 8.670 128.055 o
13 13 1 509.872 486.604 10.470 35.062 o
13 13 4 181.091 175.611 8.487 105.924 o
13 13 5 819.252 901.862 19.214 18.782 o
13 14 1 60.049 61.280 6.944 315.300 o
13 14 2 826.075 773.020 16.055 20.008 o
13 14 4 200.451 210.550 9.295 92.358 o
13 15 1 490.924 473.048 11.646 36.311 o
13 15 2 634.190 596.380 13.593 27.305 o
14 0 2 129.634 151.106 4.813 143.086 o
14 0 3 739.871 767.876 16.569 21.837 o
14 0 4 582.045 593.367 12.050 29.339 o
14 0 5 626.847 643.626 13.079 26.810 o
14 0 6 3879.290 3956.140 70.061 2.280 o
14 0 7 45.210 40.486 5.768 440.177 o
14 0 8 212.062 229.507 9.699 86.004 o
14 1 2 149.623 145.853 4.996 131.484 o
14 1 3 3203.670 3323.390 54.704 3.053 o
14 1 4 101.323 111.539 5.437 187.005 o
14 1 5 97.433 102.354 5.437 197.759 o
14 1 7 1969.570 2267.110 39.274 5.855 o
14 1 9 142.855 41.294 7.164 176.833 o
14 2 2 856.103 850.575 16.826 18.709 o
14 2 4 5188.720 5581.020 75.498 1.414 o
14 2 5 622.751 641.017 12.014 27.064 o
14 2 6 500.813 520.845 9.883 34.705 o
14 3 0 1463.870 1341.070 24.909 9.819 o
14 3 2 318.332 327.195 7.091 57.828 o
14 3 3 6211.200 6452.350 77.886 1.080 o
14 3 5 51.143 46.181 5.033 395.066 o
14 3 6 35.192 39.825 4.703 530.462 o
14 3 7 540.431 637.858 13.005 30.003 o
14 3 8 160.395 82.736 7.311 143.051 o
14 3 9 953.309 252.248 10.801 23.215 o
14 4 0 1789.710 1728.150 28.289 7.354 o
14 4 1 353.840 325.321 6.686 53.716 o
14 4 2 1071.020 1102.050 23.292 13.869 o
14 4 3 1.087 33.947 4.335 1515.950 o
14 4 4 2149.630 2391.540 35.306 5.322 o
14 4 5 103.233 122.891 5.474 178.256 o
14 4 6 581.382 603.948 12.675 29.112 o
14 4 7 65.062 61.758 5.988 303.224 o
14 5 0 1510.040 1386.780 26.893 9.391 o
14 5 1 4089.880 4023.880 43.168 2.203 o
14 5 3 3245.670 3413.140 59.039 2.958 o
14 5 4 138.285 151.106 6.099 136.087 o
14 5 5 124.415 132.921 6.172 152.687 o
14 5 7 1654.370 1949.140 38.245 7.302 o
14 5 8 7.140 17.782 6.797 1421.120 o
14 6 0 3380.490 3170.590 40.633 3.011 o
14 6 1 229.218 223.923 6.466 83.716 o
14 6 2 169.252 163.267 5.805 115.690 o
14 6 3 281.974 286.048 6.980 66.202 o
14 6 4 44.939 36.041 4.960 464.142 o
14 6 5 194.802 203.716 7.054 96.603 o
14 6 6 2310.920 2546.290 43.719 4.777 o
14 6 8 357.571 196.148 9.515 60.821 o
14 7 0 218.510 207.868 6.246 88.915 o
14 7 1 2319.650 2346.360 35.967 5.010 o
14 7 2 54.998 56.504 4.813 354.276 o
14 7 3 359.138 376.682 8.009 50.217 o
14 7 4 433.310 466.361 9.368 40.301 o
14 7 5 653.361 661.003 12.197 25.773 o
14 7 6 235.582 274.659 8.560 75.494 o
14 7 7 2027.980 2272.030 44.233 5.651 o
14 8 0 4518.470 4218.520 48.238 1.932 o
14 8 1 168.515 179.469 6.356 111.943 o
14 8 2 24.270 27.885 5.107 742.942 o
14 8 4 1240.250 1280.600 25.093 11.513 o
14 8 5 94.552 119.732 6.539 188.375 o
14 8 6 612.447 676.985 13.410 26.712 o
14 9 1 337.851 322.015 7.789 55.582 o
14 9 2 65.834 67.379 5.584 294.179 o
14 9 3 2839.660 2890.240 43.242 3.721 o
14 9 4 208.101 215.069 7.862 90.175 o
14 9 5 197.667 232.630 8.193 90.493 o
14 9 6 72.790 84.609 7.201 249.596 o
14 9 7 209.107 248.317 9.111 84.606 o
14 10 1 514.228 482.526 9.515 35.036 o
14 10 2 1593.290 1531.710 33.102 8.492 o
14 10 4 1235.250 1271.750 26.489 11.547 o
14 10 6 437.734 482.049 11.756 39.182 o
14 11 0 37.804 42.874 5.548 486.288 o
14 11 1 192.811 201.659 7.311 97.493 o
14 11 3 1805.940 1885.030 38.502 6.887 o
14 11 5 279.730 313.896 10.250 63.391 o
14 12 0 2214.120 2061.810 40.266 5.503 o
14 12 1 326.276 303.756 9.001 57.904 o
14 12 4 1120.330 1139.340 23.660 13.180 o
14 13 1 472.964 426.279 11.058 38.817 o
14 13 2 46.710 25.754 6.576 472.184 o
14 13 3 194.468 206.068 8.597 95.429 o
14 13 4 228.831 253.865 9.515 78.871 o
14 14 0 1673.600 1535.750 31.522 8.153 o
14 14 3 62.075 62.235 7.164 306.014 o
15 0 1 1414.560 1418.450 25.644 9.868 o
15 0 2 754.670 772.468 16.606 21.455 o
15 0 3 331.789 326.828 7.091 56.156 o
15 0 4 1823.170 1793.070 32.330 7.069 o
15 0 5 395.642 405.669 8.707 45.462 o
15 0 8 2105.390 768.464 15.430 8.145 o
15 1 1 4194.460 4088.250 43.535 2.129 o
15 1 2 605.877 624.411 12.895 27.846 o
15 1 3 717.843 762.182 14.806 22.523 o
15 1 4 198.499 212.938 6.613 94.084 o
15 1 5 1841.040 1885.950 34.020 6.832 o
15 1 7 172.624 195.560 7.789 105.829 o
15 1 8 123.970 78.106 7.825 176.109 o
15 1 9 262.807 154.413 8.964 82.940 o
15 2 1 462.785 451.335 9.626 38.849 o
15 2 2 4791.510 4834.300 68.848 1.667 o
15 2 3 366.019 379.511 7.642 49.457 o
15 2 4 750.282 799.067 16.312 21.279 o
15 2 5 260.836 265.841 7.384 71.684 o
15 2 6 1220.350 1302.830 24.578 11.594 o
15 2 7 28.108 29.538 5.511 659.591 o
15 2 8 362.812 229.213 9.662 57.833 o
15 3 1 1177.930 1157.490 19.655 12.680 o
15 3 2 734.037 750.242 14.695 22.288 o
15 3 3 88.315 107.424 5.548 206.762 o
15 3 4 50.887 61.096 5.143 360.314 o
15 3 5 2151.250 2173.830 37.510 5.545 o
15 3 6 146.451 173.444 6.797 123.985 o
15 3 7 287.338 337.335 9.074 60.891 o
15 3 8 220.567 81.046 7.605 109.836 o
15 4 1 245.034 239.610 6.686 77.933 o
15 4 2 1347.410 1409.150 27.885 10.257 o
15 4 3 202.684 216.869 6.686 92.112 o
15 4 4 1058.260 1109.580 21.970 14.010 o
15 4 5 220.148 227.339 7.164 85.377 o
15 4 6 517.033 548.509 11.609 33.064 o
15 4 8 668.814 261.139 10.324 32.810 o
15 5 1 3551.120 3354.360 43.021 2.783 o
15 5 2 903.341 921.150 19.398 17.257 o
15 5 3 1349.810 1369.180 28.987 10.341 o
15 5 4 410.206 414.854 8.413 43.956 o
15 5 5 1161.170 1254.190 24.101 12.282 o
15 5 6 109.984 122.009 6.613 169.990 o
15 5 8 114.581 55.586 7.825 201.189 o
15 6 1 223.488 215.362 6.650 86.303 o
15 6 2 1625.780 1656.030 31.044 8.108 o
15 6 4 170.812 160.658 6.282 115.260 o
15 6 5 187.833 190.417 7.384 101.226 o
15 6 6 53.736 44.380 6.319 377.926 o
15 6 8 1210.450 396.154 12.712 16.848 o
15 7 1 558.738 548.509 11.095 31.253 o
15 7 2 1028.330 1039.270 18.627 14.846 o
15 7 4 103.798 102.134 5.841 189.063 o
15 7 5 444.267 470.366 9.846 39.393 o
15 7 6 120.455 141.628 7.862 150.192 o
15 7 7 760.985 908.696 18.039 19.848 o
15 8 1 87.508 92.986 5.584 219.079 o
15 8 2 2867.740 2913.560 43.425 3.671 o
15 8 3 97.869 102.354 6.062 196.064 o
15 8 5 168.347 186.706 7.605 109.573 o
15 8 6 665.321 756.487 14.732 23.917 o
15 9 1 885.096 903.111 17.965 17.743 o
15 9 2 361.856 364.375 9.038 50.382 o
15 9 3 75.600 62.566 6.209 272.018 o
15 9 5 1375.150 1492.440 29.465 9.800 o
15 9 6 50.769 55.292 7.054 361.245 o
15 10 1 247.155 255.848 7.605 75.387 o
15 10 2 50.608 69.767 6.025 338.968 o
15 10 3 95.552 89.422 6.429 207.528 o
15 10 4 703.253 731.174 13.961 23.313 o
15 10 5 262.727 278.075 9.626 69.426 o
15 10 6 228.207 239.941 9.589 80.618 o
15 11 1 855.462 830.846 17.230 18.873 o
15 11 2 391.924 383.552 9.699 46.563 o
15 11 3 103.790 109.996 7.568 181.264 o
15 11 4 35.290 37.914 6.870 510.860 o
15 11 5 959.470 1018.100 20.390 15.757 o
15 12 1 251.065 263.821 9.368 73.101 o
15 12 2 1715.670 1634.290 31.669 7.771 o
15 13 1 313.079 281.896 9.699 60.998 o
15 13 2 210.208 221.755 9.221 87.861 o
15 14 1 153.455 159.593 8.854 121.990 o
16 0 0 1382.470 1332.040 21.823 10.408 o
16 0 1 1467.270 1480.500 27.774 9.352 o
16 0 2 182.520 186.449 6.209 104.687 o
16 0 3 35.860 40.743 4.739 519.830 o
16 0 5 1045.060 1159.620 23.182 13.844 o
16 0 6 1462.460 1541.410 33.212 9.103 o
16 0 7 2108.220 2382.470 44.307 5.341 o
16 1 0 5523.870 5119.470 50.185 1.411 o
16 1 1 997.555 1006.970 19.619 15.376 o
16 1 2 101.894 116.131 5.327 183.784 o
16 1 3 1471.720 1533.330 29.869 9.147 o
16 1 4 441.210 420.769 8.891 41.379 o
16 1 6 1102.180 1168.030 21.860 13.274 o
16 1 7 632.022 731.174 15.614 25.121 o
16 1 8 252.321 138.468 9.479 87.581 o
16 2 0 2266.550 2133.640 33.359 5.364 o
16 2 1 253.633 273.961 6.833 72.460 o
16 2 2 497.221 472.166 10.324 36.141 o
16 2 3 2299.390 2310.540 36.665 5.082 o
16 2 4 1995.030 2187.310 37.620 5.910 o
16 2 5 76.745 77.923 5.658 253.321 o
16 2 6 112.171 124.985 6.686 166.289 o
16 2 7 487.298 602.956 12.675 33.068 o
16 3 0 26.559 21.639 4.225 777.768 o
16 3 1 249.378 245.709 6.466 76.367 o
16 3 2 2328.320 2243.600 35.159 5.102 o
16 3 3 1485.120 1478.920 30.126 9.214 o
16 3 4 1722.580 1742.740 33.579 7.504 o
16 3 6 138.205 159.336 7.017 132.657 o
16 3 7 311.999 364.375 9.846 55.694 o
16 4 0 583.265 592.853 12.050 29.303 o
16 4 1 28.317 43.976 5.070 574.232 o
16 4 2 522.768 511.036 11.205 33.725 o
16 4 3 3425.180 3483.380 64.513 2.760 o
16 4 4 573.649 667.910 13.851 28.131 o
16 4 5 148.895 150.372 6.833 129.090 o
16 4 6 485.405 520.845 11.756 35.305 o
16 4 7 337.617 397.807 10.287 50.896 o
16 5 0 1929.490 1813.200 32.514 6.684 o
16 5 1 1764.530 1724.740 32.550 7.396 o
16 5 2 95.365 108.049 5.988 195.750 o
16 5 3 417.694 455.266 10.140 41.657 o
16 5 4 1038.710 1091.100 22.484 14.301 o
16 5 5 47.193 57.312 5.915 381.150 o
16 5 6 376.569 420.328 9.736 46.295 o
16 5 7 377.964 454.385 11.426 44.474 o
16 6 0 2752.540 2600.700 39.972 4.045 o
16 6 1 1438.880 1385.270 24.578 9.843 o
16 6 2 25.135 37.143 5.033 656.542 o
16 6 3 242.456 246.701 7.458 77.453 o
16 6 5 182.763 194.421 7.495 102.301 o
16 6 6 1104.440 1214.330 26.599 12.878 o
16 6 7 1617.480 1856.480 33.763 7.687 o
16 7 0 1710.280 1635.940 32.550 7.775 o
16 7 1 200.677 207.868 6.833 94.093 o
16 7 5 292.255 316.835 8.817 61.728 o
16 7 6 1539.200 1688.920 31.375 8.411 o
16 7 7 476.007 509.603 12.565 36.010 o
16 8 0 1115.970 1050.620 22.080 13.713 o
16 8 1 1011.340 988.051 19.435 15.329 o
16 8 3 1307.280 1302.090 26.048 10.921 o
16 8 4 763.684 862.662 19.398 20.159 o
16 8 5 37.577 44.233 6.723 469.659 o
16 8 6 98.670 121.091 8.156 179.580 o
16 9 0 323.507 313.161 8.413 57.791 o
16 9 2 1105.230 1112.340 21.308 13.535 o
16 9 3 871.758 860.825 17.561 18.321 o
16 9 4 1233.260 1247.610 26.966 11.641 o
16 9 5 282.646 301.588 10.397 63.840 o
16 9 6 199.787 224.547 9.589 90.252 o
16 10 0 137.490 141.150 6.613 139.431 o
16 10 1 61.868 68.591 5.805 303.336 o
16 10 2 529.406 498.508 11.058 33.722 o
16 10 3 1560.780 1564.190 30.199 8.622 o
16 10 4 150.829 167.235 8.266 121.962 o
16 10 5 59.550 58.231 7.238 320.448 o
16 11 0 854.710 853.000 16.275 18.738 o
16 11 1 153.720 159.336 8.083 122.703 o
16 11 2 202.388 190.123 8.817 95.306 o
16 11 3 474.421 458.352 11.499 37.695 o
16 11 4 860.582 850.575 17.451 18.602 o
16 12 0 1240.900 1142.790 21.602 12.149 o
16 12 1 953.836 916.154 19.361 16.561 o
16 12 3 132.782 143.612 8.156 140.022 o
16 13 0 1356.180 1271.750 25.754 10.697 o
16 13 1 88.038 82.919 7.899 220.430 o
17 0 1 1270.670 1197.830 21.419 11.690 o
17 0 2 64.667 63.558 5.107 305.289 o
17 0 3 212.107 247.986 7.164 84.770 o
17 0 4 267.468 265.841 7.384 70.427 o
17 0 5 240.423 250.925 8.156 77.174 o
17 0 6 57.922 62.419 6.503 323.027 o
17 0 7 941.159 1066.710 20.868 15.661 o
17 1 1 86.091 101.325 5.401 215.044 o
17 1 2 2581.730 2627.040 39.127 4.283 o
17 1 4 119.681 134.354 6.209 155.969 o
17 1 5 122.598 134.611 6.944 152.529 o
17 1 6 221.225 261.470 8.670 80.150 o
17 1 8 968.301 306.291 11.903 22.149 o
17 2 1 2717.000 2656.720 39.347 4.059 o
17 2 2 675.177 656.778 13.740 25.088 o
17 2 3 948.611 939.409 18.333 16.514 o
17 2 4 68.418 66.718 5.731 287.221 o
17 2 5 1453.470 1595.340 34.608 8.981 o
17 2 6 8.157 13.851 5.290 1667.020 o
17 3 1 197.803 196.699 6.650 96.983 o
17 3 2 356.884 333.184 8.266 52.675 o
17 3 4 1271.000 1343.350 24.946 11.059 o
17 3 5 18.650 20.206 5.107 964.431 o
17 3 6 667.488 742.931 15.173 24.009 o
17 3 7 171.062 232.630 9.111 98.528 o
17 4 1 1360.310 1358.520 23.549 10.431 o
17 4 2 63.110 72.375 5.805 293.963 o
17 4 3 19.465 36.629 5.254 747.408 o
17 4 5 1785.570 1873.420 38.392 6.975 o
17 4 6 38.952 57.312 6.723 418.228 o
17 5 1 207.469 201.659 7.311 92.689 o
17 5 2 3759.610 3858.150 69.179 2.383 o
17 5 3 215.310 211.431 7.495 88.781 o
17 5 4 120.363 130.569 6.356 156.816 o
17 5 5 80.836 94.382 6.429 227.158 o
17 5 6 765.887 874.198 18.296 20.071 o
17 6 1 1584.230 1518.040 26.525 8.682 o
17 6 3 97.521 109.996 6.062 191.596 o
17 6 5 794.160 851.163 18.039 19.764 o
17 6 7 487.984 567.503 13.740 33.754 o
17 7 2 1103.420 1037.940 19.949 13.978 o
17 7 4 329.211 320.509 8.854 56.505 o
17 7 5 77.131 84.609 7.384 240.155 o
17 7 6 62.535 87.475 8.303 264.723 o
17 8 1 2043.570 2051.530 39.237 5.942 o
17 8 2 76.541 79.025 6.429 250.206 o
17 8 3 371.362 364.375 9.846 49.296 o
17 8 5 1423.320 1568.270 30.236 9.302 o
17 9 1 66.675 57.937 6.282 302.812 o
17 9 2 1601.770 1565.800 29.391 8.441 o
17 9 3 38.948 27.223 6.980 524.105 o
17 9 4 398.911 405.228 11.609 44.732 o
17 10 1 537.597 530.801 11.867 32.498 o
17 10 3 40.272 36.776 7.384 468.946 o
17 11 2 1723.920 1842.300 32.771 7.327 o
17 11 4 113.935 114.368 7.936 167.662 o
17 12 1 1344.170 1291.700 25.938 10.707 o
17 12 2 127.755 120.172 9.038 151.088 o
18 0 0 2265.950 2085.330 36.739 5.391 o
18 0 1 301.251 314.998 7.678 60.849 o
18 0 2 1327.410 1341.850 24.174 10.691 o
18 0 3 519.434 513.828 9.368 33.993 o
18 0 4 382.197 419.887 9.295 45.906 o
18 0 5 576.870 661.517 13.777 28.137 o
18 0 6 555.480 616.696 12.822 29.845 o
18 0 7 1284.560 1497.210 31.118 10.294 o
18 1 0 2955.230 2819.700 41.625 3.631 o
18 1 1 611.713 622.868 12.344 27.715 o
18 1 3 282.304 321.611 8.156 63.028 o
18 1 4 684.006 704.098 13.667 24.188 o
18 1 5 54.039 71.677 6.099 322.557 o
18 1 6 504.564 591.347 12.050 32.605 o
18 1 7 285.350 324.954 10.764 61.561 o
18 2 0 101.341 86.924 5.768 202.377 o
18 2 1 1000.600 999.771 22.190 15.281 o
18 2 2 176.440 170.982 7.017 109.889 o
18 2 3 1802.000 1793.070 35.820 7.094 o
18 2 4 358.263 354.602 8.560 51.335 o
18 2 5 104.117 119.511 6.760 177.140 o
18 2 7 838.798 1014.830 18.406 17.573 o
18 3 0 349.426 299.825 7.862 55.510 o
18 3 1 805.245 808.399 17.010 20.018 o
18 3 2 480.280 478.889 9.479 36.992 o
18 3 3 1164.150 1131.660 23.586 12.810 o
18 3 4 641.698 687.235 14.071 25.599 o
18 3 5 375.714 399.056 9.479 47.347 o
18 3 6 762.641 901.238 18.590 19.855 o
18 3 7 47.791 46.621 7.752 389.621 o
18 4 0 73.249 76.490 5.768 262.438 o
18 4 1 70.447 72.743 5.988 272.981 o
18 4 2 674.822 682.936 14.549 24.671 o
18 4 3 1506.030 1529.290 33.873 8.899 o
18 4 4 565.317 600.899 12.638 29.786 o
18 4 6 69.830 75.755 7.348 265.541 o
18 4 7 599.690 682.385 13.998 26.991 o
18 5 0 3748.780 3653.410 48.605 2.515 o
18 5 1 253.600 255.518 7.568 74.091 o
18 5 2 248.141 252.248 8.193 75.347 o
18 5 4 1947.330 2126.950 40.890 6.077 o
18 5 5 47.917 75.057 6.980 333.508 o
18 5 6 487.835 583.337 12.969 33.473 o
18 6 0 979.429 962.959 19.214 15.903 o
18 6 1 317.704 299.825 8.560 59.409 o
18 6 2 397.793 386.785 9.332 45.981 o
18 6 3 1162.920 1243.970 26.195 12.247 o
18 6 4 172.379 198.169 8.413 104.956 o
18 6 5 49.741 75.755 7.348 323.406 o
18 6 6 352.258 412.319 12.161 48.348 o
18 7 0 803.617 817.216 15.908 20.023 o
18 7 1 785.474 753.070 15.834 21.046 o
18 7 2 474.762 457.471 10.140 37.869 o
18 7 3 80.516 94.786 6.833 226.259 o
18 7 4 371.904 385.977 10.948 48.011 o
18 7 5 88.714 96.402 8.303 207.676 o
18 7 6 1256.380 1455.990 27.554 10.705 o
18 8 0 321.026 327.562 8.964 57.062 o
18 8 1 831.988 816.628 15.908 19.489 o
18 8 2 61.998 64.881 6.650 304.782 o
18 8 3 1779.890 1811.440 39.494 7.083 o
18 8 4 80.878 87.879 7.531 229.619 o
18 8 5 91.457 89.642 8.597 207.753 o
18 9 0 1299.530 1163.810 23.219 11.555 o
18 9 1 122.417 138.468 8.009 149.683 o
18 9 2 299.425 295.196 9.919 61.946 o
18 9 3 589.046 575.916 12.859 29.335 o
18 9 4 978.362 1046.610 20.684 15.328 o
18 10 0 39.394 34.057 6.870 492.799 o
18 10 1 132.536 139.681 8.303 141.361 o
18 10 2 491.801 484.804 11.793 35.922 o
18 10 3 900.356 868.724 17.635 17.788 o
18 11 0 1518.820 1501.180 31.154 8.962 o
18 11 1 49.535 54.667 7.642 363.452 o
18 11 2 66.137 68.738 8.193 279.612 o
19 0 1 50.060 50.038 5.401 388.396 o
19 0 2 157.760 164.589 6.870 120.291 o
19 0 4 352.707 338.878 9.111 52.656 o
19 0 5 453.485 479.808 11.279 38.338 o
19 0 6 6.462 22.411 6.356 1363.300 o
19 1 1 734.197 700.828 13.667 22.937 o
19 1 2 1025.970 1091.800 22.484 14.438 o
19 1 3 198.507 199.601 7.568 95.772 o
19 1 4 218.017 223.298 8.340 85.958 o
19 1 5 351.838 407.322 10.397 49.001 o
19 1 6 278.107 331.310 10.507 62.240 o
19 2 1 881.483 935.625 18.920 17.502 o
19 2 2 825.561 846.387 16.202 19.320 o
19 2 3 541.206 548.032 10.617 32.066 o
19 2 4 202.320 201.365 7.899 94.053 o
19 2 5 271.341 319.039 9.589 64.511 o
19 2 6 454.168 541.786 12.491 36.335 o
19 3 1 206.160 201.953 7.605 92.901 o
19 3 2 707.008 704.649 14.218 23.540 o
19 3 4 238.613 257.171 8.266 76.841 o
19 3 5 734.201 794.989 14.549 21.779 o
19 4 1 632.013 636.315 12.491 26.805 o
19 4 2 277.002 286.746 8.376 66.596 o
19 4 3 113.899 130.569 6.833 161.865 o
19 4 4 294.636 283.954 9.736 63.567 o
19 4 5 454.013 521.323 11.756 37.016 o
19 4 6 253.758 294.828 10.287 69.280 o
19 5 1 950.843 905.573 17.377 16.760 o
19 5 2 1213.040 1161.020 21.786 12.302 o
19 5 3 224.671 243.798 8.376 81.583 o
19 5 4 216.176 220.543 9.479 86.229 o
19 5 5 520.861 642.560 13.079 30.688 o
19 5 6 344.904 419.483 11.830 48.776 o
19 6 1 467.944 448.690 10.066 38.559 o
19 6 2 399.778 359.672 9.773 46.908 o
19 6 4 94.213 99.048 7.789 199.413 o
19 6 5 1242.540 1382.960 26.084 11.092 o
19 7 1 278.087 247.656 9.405 69.480 o
19 7 2 361.184 381.532 10.470 49.326 o
19 7 4 639.152 662.069 13.263 26.117 o
19 7 5 311.243 360.848 11.352 55.600 o
19 8 1 1003.140 1055.320 22.117 14.921 o
19 8 2 828.916 862.662 18.186 19.012 o
19 8 3 178.770 194.972 9.221 102.490 o
19 8 4 37.281 47.871 7.274 452.401 o
19 9 1 277.773 275.357 9.919 66.921 o
19 9 2 1513.280 1556.030 31.742 8.841 o
19 10 1 315.579 320.876 10.728 57.723 o
19 10 2 86.916 77.923 8.193 225.597 o
20 0 0 507.088 459.234 9.295 36.059 o
20 0 1 98.085 99.231 6.172 197.639 o
20 0 2 199.547 200.189 7.311 95.470 o
20 0 3 822.911 868.099 17.635 19.099 o
20 0 4 310.694 308.826 9.773 59.435 o
20 0 5 69.510 100.260 7.238 240.254 o
20 0 6 515.791 571.948 12.822 32.454 o
20 1 1 653.690 660.452 13.777 25.662 o
20 1 2 106.398 112.604 6.797 178.352 o
20 1 3 1614.160 1670.330 36.261 8.035 o
20 1 4 206.278 210.256 9.258 90.651 o
20 2 0 2867.030 2683.360 43.793 3.815 o
20 2 1 332.096 350.340 9.258 54.290 o
20 2 4 1124.250 1168.770 23.256 13.017 o
20 3 0 718.940 712.327 14.328 23.133 o
20 3 1 263.169 246.370 8.083 72.908 o
20 3 2 320.935 329.069 8.964 56.978 o
20 3 3 652.833 646.234 12.601 25.986 o
20 3 4 31.448 37.767 6.723 549.287 o
20 3 5 98.311 112.384 8.303 184.622 o
20 4 0 1305.830 1235.960 26.121 11.165 o
20 4 1 282.682 274.989 8.891 66.471 o
20 4 2 63.815 50.920 6.319 323.514 o
20 4 4 548.560 586.350 12.491 30.761 o
20 4 5 151.140 193.834 8.891 114.613 o
20 5 0 66.014 67.379 6.429 290.188 o
20 5 1 866.617 860.237 16.349 18.469 o
20 5 2 208.741 198.169 9.001 91.893 o
20 5 3 1230.090 1260.760 24.174 11.692 o
20 5 4 327.113 365.954 11.058 53.543 o
20 5 5 105.372 98.827 8.597 183.618 o
20 6 0 774.341 750.829 15.247 21.341 o
20 6 1 167.409 167.235 8.266 113.796 o
20 6 2 198.741 188.984 8.781 96.737 o
20 6 3 1465.520 1479.690 30.163 9.315 o
20 6 4 564.348 569.487 12.785 30.433 o
20 7 0 16.947 16.275 6.503 1018.030 o
20 7 1 123.104 119.732 7.899 156.932 o
20 7 2 606.307 631.135 12.969 27.710 o
20 7 3 539.724 521.323 12.234 32.579 o
20 7 4 555.991 595.351 13.593 30.171 o
20 8 0 1564.250 1494.830 31.118 8.754 o
20 8 1 53.051 49.340 7.678 359.452 o
20 8 3 318.546 334.322 10.948 56.439 o
20 9 0 800.196 774.746 14.916 20.564 o
20 9 1 630.386 615.153 13.299 27.143 o
20 9 2 73.385 68.407 8.193 262.153 o
21 0 2 528.678 565.078 11.756 32.139 o
21 0 3 43.699 40.486 7.348 433.864 o
21 0 4 1303.510 1387.550 26.121 10.653 o
21 1 1 903.803 906.822 18.002 17.422 o
21 1 3 129.026 137.991 8.487 144.209 o
21 1 4 51.584 47.871 7.274 372.499 o
21 1 5 1109.180 1259.290 25.607 12.666 o
21 2 2 1982.580 1989.440 41.404 6.162 o
21 2 4 563.807 648.328 13.116 28.902 o
21 3 1 732.136 747.449 14.108 22.399 o
21 4 2 902.209 918.652 18.737 17.323 o
21 4 4 476.279 492.997 12.381 36.477 o
21 5 1 989.867 1004.330 19.619 15.488 o
21 5 3 332.666 351.884 11.205 53.672 o
21 6 2 578.446 577.900 12.895 29.699 o
21 7 1 276.014 291.999 9.883 65.840 o
22 0 0 484.786 487.523 11.389 36.281 o
22 0 2 725.279 731.174 14.512 22.734 o
22 0 3 457.235 464.561 12.454 38.410 o
22 1 0 223.441 216.281 8.781 85.222 o
22 1 1 162.465 187.294 8.744 111.093 o
22 1 3 1560.260 1666.980 31.999 8.355 o
22 2 0 1836.430 1776.500 33.028 7.043 o
22 2 1 235.238 239.941 9.589 78.964 o
22 2 3 418.862 445.641 12.197 41.596 o
22 3 0 97.171 71.163 7.642 215.926 o
22 3 1 784.135 797.304 15.724 20.619 o
22 3 3 230.869 230.462 9.405 81.212 o
22 4 0 1636.080 1663.600 31.963 8.033 o
22 4 1 112.980 108.489 8.156 171.108 o
22 5 0 737.233 740.138 15.136 22.305 o
22 5 1 506.313 512.432 12.601 34.347 o
22 6 0 431.386 433.113 11.573 41.259 o
23 0 1 140.973 115.911 8.450 143.605 o
23 1 1 389.877 404.420 11.609 45.505 o
23 2 1 575.014 565.556 13.226 30.044 o
;
_iucr_refine_instructions_details
;
TITL ZEYVAA OLEX2: imported from CIF
CELL 0.71073 16.584 13.214 8.419 90 90 90
ZERR 4 0.003 0.003 0.002 0 0 0
LATT 1
SYMM 0.5-X,-Y,0.5+Z
SYMM 0.5+X,0.5-Y,0.5-Z
SYMM -X,0.5+Y,-Z
SFAC C H Cl Nb Si
DISP C 0.0033 0.0016
DISP Cl 0.1484 0.1585
DISP H 0 0
DISP Nb -2.0727 0.6215
DISP Si 0.0817 0.0704
UNIT 56 92 8 4 8

L.S. 4
SIZE 0.52 0.44 0.26
TEMP -100(2)
CONF
MORE -1
BOND $H
ACTA 
WGHT 0.061346 12.056583
FVAR 0.521721
REM <olex2.extras>
REM <HklSrc "%.\\ZEYVAA.hkl">
REM </olex2.extras>

Nb    4     0.17844  0.25000  0.09926  10.50000  0.01752  0.01746  0.02422 =
 0.00000 -0.00143 -0.00000 
Si    5     0.11308  0.09477  0.23815  11.00000  0.02291  0.02009  0.02932 =
 0.00100  0.00001 -0.00153 
Cl    3     0.15084 -0.05032  0.14538  11.00000  0.04435  0.02226  0.04582 =
 -0.00152  0.00018  0.00490 
C3    1     0.26944  0.25000  0.31910  10.50000  0.02504  0.03898  0.03659 =
 0.00000  0.00000  0.00000 
H3A   2     0.24649  0.25000  0.42920  10.50000  10.05000  10.07900 =
 10.04200  10.00000 -10.00800 -10.00000 
C2    1     0.31494  0.19606  0.07728  11.00000  0.02246  0.03363  0.05057 =
 -0.00030  0.00395  0.00398 
H2A   2     0.33496  0.14382 -0.02144  11.00000  10.04700  10.05600 =
 10.06900 -10.01500  10.01100  10.01200 
C5    1     0.10217  0.16303 -0.09923  11.00000  0.04366  0.02895  0.02957 =
 -0.00286 -0.00949 -0.00334 
H5A   2     0.08276  0.08693 -0.09966  11.00000  10.08800  10.03800 =
 10.06700 -10.01000 -10.01800 -10.01600 
C6    1     0.05772  0.25000 -0.05499  10.50000  0.02979  0.03277  0.03434 =
 0.00000 -0.00619 -0.00000 
H6A   2     0.00147  0.25000 -0.00517  10.50000  10.03200  10.07900 =
 10.05300  10.00000 -10.00100 -10.00000 
C4    1     0.17510  0.19665 -0.16934  11.00000  0.04301  0.04694  0.03571 =
 -0.01348  0.00020  0.00672 
H4A   2     0.22459  0.14904 -0.21517  11.00000  10.06500  10.09700 =
 10.05800 -10.02800  10.00400  10.02700 
C8    1     0.13477  0.07717  0.45569  11.00000  0.04796  0.03703  0.03038 =
 0.00655  0.00209  0.00125 
H8A   2     0.20042  0.06197  0.47978  11.00000  10.05500  10.09600 =
 10.06000  10.02200 -10.01500 -10.00500 
H8B   2     0.09698  0.01223  0.50167  11.00000  10.07500  10.05500 =
 10.06000  10.02100  10.00800 -10.01100 
H8C   2     0.10886  0.14037  0.51493  11.00000  10.11700  10.05600 =
 10.04600 -10.00600 -10.00200  10.01200 
C1    1     0.28733  0.16259  0.22707  11.00000  0.02503  0.02996  0.04927 =
 0.00522 -0.00902  0.00443 
H1A   2     0.28463  0.08241  0.27040  11.00000  10.04900  10.04000 =
 10.08200  10.01800 -10.00600  10.01000 
C7    1     0.00059  0.08313  0.22260  11.00000  0.02472  0.03561  0.05168 =
 -0.00227  0.00124 -0.00870 
H7A   2    -0.02354  0.08069  0.10137  11.00000  10.04700  10.07600 =
 10.06900  10.01100 -10.01700 -10.01900 
H7B   2    -0.02729  0.14727  0.28527  11.00000  10.04000  10.06000 =
 10.11500 -10.02400  10.01700 -10.00100 
H7C   2    -0.01893  0.01618  0.29177  11.00000  10.05700  10.05600 =
 10.07200  10.01000  10.00500 -10.02600 
H     2     0.10281  0.25000  0.26468  10.50000  10.03500  10.04200 =
 10.04200  10.00000  10.00500  10.00000 
HKLF 4

END
Q1 1 0.183333 0.25 0.266667 11 0.05 1.21
Q2 1 0.183333 0.25 -0.066667 11 0.05 1.06
Q3 1 0.116667 0.25 -0.333333 11 0.05 0.79
Q4 1 0.183333 0.25 0.5 11 0.05 0.77
Q5 1 0.116667 0.25 0.533333 11 0.05 0.76

  REM The information below was added by Olex2.
  REM
  REM R1 = 0.0398 for 2212 Fo > 4sig(Fo) and 0.0403 for all 2221 data
  REM 127 parameters refined using 0 restraints
  REM Highest difference peak 1.2095, deepest hole -2.7313
  REM Mean Shift 0.0000, Max Shift 0.0007.

  REM +++ Tabular Listing of Refinement Information +++
  REM R1_all = 0.0403
  REM R1_gt = 0.0398
  REM wR_ref = 0.1232
  REM GOOF = 0.9633
  REM Shift_max = 0.0007
  REM Shift_mean = 0.0000
  REM Reflections_all = 2221
  REM Reflections_gt = 2212
  REM Parameters = 127
  REM Hole = -2.7313
  REM Peak = 1.2095
  REM Flack = n/a

  
;
_olex2_submission_special_instructions  'No special instructions were received'

# start Validation Reply Form
_vrf_PLAT029_ZEYVAA_HAR_NoMoRe_1
;
PROBLEM: _diffrn_measured_fraction_theta_full value Low .      0.881 Why?  
RESPONSE: We did not collect the X-ray data, we used the following
data set to carry out Hirshfeld Atom Refinement:
 	G.I.Nikonov, L.G.Kuzmina, S.F.Vyboishchikov, D.A.Lemenovskii, J.A.K.Howard
	CCDC 105588: Experimental Crystal Structure Determination, 2000,
	DOI: 10.5517/cc3jw2k
;
_vrf_PLAT184_ZEYVAA_HAR_NoMoRe_1
;
PROBLEM: Missing _cell_measurement_theta_min Value ......     Please Do !  
RESPONSE: We did not collect the X-ray data, we used the following
data set to carry out Hirshfeld Atom Refinement:
 	G.I.Nikonov, L.G.Kuzmina, S.F.Vyboishchikov, D.A.Lemenovskii, J.A.K.Howard
	CCDC 105588: Experimental Crystal Structure Determination, 2000,
	DOI: 10.5517/cc3jw2k
This field was not found in the corresponding CIF file.
;
_vrf_PLAT185_ZEYVAA_HAR_NoMoRe_1
;
PROBLEM: Missing _cell_measurement_theta_max Value ......     Please Do !  
RESPONSE: We did not collect the X-ray data, we used the following
data set to carry out Hirshfeld Atom Refinement:
 	G.I.Nikonov, L.G.Kuzmina, S.F.Vyboishchikov, D.A.Lemenovskii, J.A.K.Howard
	CCDC 105588: Experimental Crystal Structure Determination, 2000,
	DOI: 10.5517/cc3jw2k
This field was not found in the corresponding CIF file.
;
# end Validation Reply Form
data_ZEYVAA_HAR_NoMoRe
_database_code_depnum_ccdc_archive      'CCDC 2263950'
_audit_creation_date               2022-03-28
_audit_creation_method
;
Olex2 1.3
(compiled 2020.11.12 svn.r5f609507 for OlexSys, GUI svn.r6226)
;
_audit_contact_author_address      ?
_audit_contact_author_email        ?
_audit_contact_author_name         ''
_audit_contact_author_phone        ?
_publ_contact_author_id_orcid      ?
_publ_section_references
;
Bourhis, L.J., Dolomanov, O.V., Gildea, R.J., Howard, J.A.K., Puschmann, H.
 (2015). Acta Cryst. A71, 59-75.

Dolomanov, O.V., Bourhis, L.J., Gildea, R.J, Howard, J.A.K. & Puschmann, H.
 (2009), J. Appl. Cryst. 42, 339-341.
;
_chemical_formula_moiety           'C14 H23 Cl2 Nb Si2'
_chemical_formula_sum              'C14 H23 Cl2 Nb Si2'
_chemical_formula_weight           411.321
loop_
  _atom_type_symbol
  _atom_type_scat_dispersion_real
  _atom_type_scat_dispersion_imag
  _atom_type_scat_Cromer_Mann_a1
  _atom_type_scat_Cromer_Mann_a2
  _atom_type_scat_Cromer_Mann_a3
  _atom_type_scat_Cromer_Mann_a4
  _atom_type_scat_Cromer_Mann_b1
  _atom_type_scat_Cromer_Mann_b2
  _atom_type_scat_Cromer_Mann_b3
  _atom_type_scat_Cromer_Mann_b4
  _atom_type_scat_Cromer_Mann_c
  _atom_type_scat_source
  _atom_type_scat_dispersion_source
 H 0.00000 0.00000 0.49300 0.32291 0.14019 0.04081 10.51090 26.12570 3.14236
 57.79970 0.0030380000826
 'International Tables Volume C Table 6.1.1.4 (pp. 500-502)' custom
 C 0.00330 0.00160 2.31000 1.02000 1.58860 0.86500 20.84390 10.20750 0.56870
 51.65120 0.215599998832
 'International Tables Volume C Table 6.1.1.4 (pp. 500-502)' custom
 Si 0.08170 0.07040 6.29150 3.03530 1.98910 1.54100 2.43860 32.33370 0.67850
 81.69370 1.14069998264
 'International Tables Volume C Table 6.1.1.4 (pp. 500-502)' custom
 Nb -2.07270 0.62150 17.61420 12.01440 4.04183 3.53346 1.18865 11.76600 0.20479
 69.79570 3.75590991974
 'International Tables Volume C Table 6.1.1.4 (pp. 500-502)' custom
 Cl 0.14840 0.15850 11.46040 7.19640 6.25560 1.64550 0.01040 1.16620 18.51940
 47.77840 -9.55739974976
 'International Tables Volume C Table 6.1.1.4 (pp. 500-502)' custom

_space_group_crystal_system        'orthorhombic'
_space_group_IT_number             62
_space_group_name_H-M_alt          'P n m a'
_space_group_name_Hall             '-P 2ac 2n'
loop_
  _space_group_symop_id
  _space_group_symop_operation_xyz
 1 x,y,z
 2 x+1/2,-y+1/2,-z+1/2
 3 -x,y+1/2,-z
 4 -x+1/2,-y,z+1/2
 5 -x,-y,-z
 6 -x-1/2,y-1/2,z-1/2
 7 x,-y-1/2,z
 8 x-1/2,y,-z-1/2

_symmetry_Int_Tables_number        62
_cell_length_a                     16.584(3)
_cell_length_b                     13.214(3)
_cell_length_c                     8.419(2)
_cell_angle_alpha                  90
_cell_angle_beta                   90
_cell_angle_gamma                  90
_cell_volume                       1844.9(7)
_cell_formula_units_Z              4
_cell_measurement_reflns_used      24
_cell_measurement_temperature      173(2)
_exptl_absorpt_coefficient_mu      1.059
_exptl_absorpt_correction_T_max    0.937
_exptl_absorpt_correction_T_min    0.843
_exptl_absorpt_correction_type     'psi scans'
_exptl_crystal_colour              'pale beige'
_exptl_crystal_density_diffrn      1.481
_exptl_crystal_description         block
_exptl_crystal_F_000               833.537
_exptl_crystal_size_max            0.52
_exptl_crystal_size_mid            0.44
_exptl_crystal_size_min            0.26
_diffrn_reflns_av_R_equivalents    0.0237
_diffrn_reflns_av_unetI/netI       0.0167
_diffrn_reflns_Laue_measured_fraction_full  0.8806
_diffrn_reflns_Laue_measured_fraction_max  0.7989
_diffrn_reflns_limit_h_max         23
_diffrn_reflns_limit_h_min         0
_diffrn_reflns_limit_k_max         18
_diffrn_reflns_limit_k_min         0
_diffrn_reflns_limit_l_max         9
_diffrn_reflns_limit_l_min         0
_diffrn_reflns_number              2674
_diffrn_reflns_point_group_measured_fraction_full  0.8806
_diffrn_reflns_point_group_measured_fraction_max  0.7989
_diffrn_measurement_device         'Enraf-Nonius CAD-4'
_diffrn_reflns_theta_full          25.2417
_diffrn_reflns_theta_max           29.96
_diffrn_reflns_theta_min           2.46
_diffrn_ambient_temperature        173(2)
_diffrn_measured_fraction_theta_full  0.8806
_diffrn_measured_fraction_theta_max  0.7989
_diffrn_radiation_type             'Mo K\a'
_diffrn_radiation_wavelength       0.71073
_reflns_Friedel_coverage           0.0
_reflns_limit_h_max                23
_reflns_limit_h_min                0
_reflns_limit_k_max                18
_reflns_limit_k_min                0
_reflns_limit_l_max                9
_reflns_limit_l_min                0
_reflns_number_gt                  2212
_reflns_number_total               2221
_reflns_threshold_expression       I>=2u(I)
_computing_molecular_graphics      'Olex2 1.3 (Dolomanov et al., 2009)'
_computing_publication_material    'Olex2 1.3 (Dolomanov et al., 2009)'
_computing_structure_refinement    'olex2.refine 1.3 (Bourhis et al., 2015)'
_refine_diff_density_max           1.1172
_refine_diff_density_min           -3.0532
_refine_diff_density_rms           0.1658
_refine_ls_d_res_high              0.7116
_refine_ls_d_res_low               8.2920
_refine_ls_goodness_of_fit_ref     1.6644
_refine_ls_hydrogen_treatment      refxyz
_refine_ls_matrix_type             full
_refine_ls_number_constraints      0
_refine_ls_number_parameters       127
_refine_ls_number_reflns           2221
_refine_ls_number_restraints       0
_refine_ls_R_factor_all            0.0501
_refine_ls_R_factor_gt             0.0498
_refine_ls_restrained_S_all        1.6644
_refine_ls_shift/su_max            0.0010
_refine_ls_shift/su_mean           0.0001
_refine_ls_structure_factor_coef   Fsqd
_refine_ls_weighting_details      
 'w=1/[\s^2^(Fo^2^)+(0.1P)^2^] where P=(Fo^2^+2Fc^2^)/3'
_refine_ls_weighting_scheme        calc
_refine_ls_wR_factor_gt            0.1713
_refine_ls_wR_factor_ref           0.1713
_olex2_refinement_description
;
1. Others
 Fixed U11: H3A(0.05) H2A(0.046) H5A(0.089) H6A(0.031) H4A(0.066) H8A(0.054)
 H8B(0.075) H8C(0.115) H1A(0.049) H7A(0.047) H7B(0.039) H7C(0.057) H(0.035)
 Fixed U12: H3A(0) H2A(0.012) H5A(-0.017) H6A(0) H4A(0.027) H8A(-0.004) H8B(-
 0.011) H8C(0.012) H1A(0.01) H7A(-0.019) H7B(-0.001) H7C(-0.027) H(0)
 Fixed U13: H3A(-0.009) H2A(0.012) H5A(-0.018) H6A(-0.002) H4A(0.004) H8A(-
 0.015) H8B(0.009) H8C(-0.002) H1A(-0.005) H7A(-0.017) H7B(0.017) H7C(0.005)
 H(0.005)
 Fixed U22: H3A(0.079) H2A(0.054) H5A(0.038) H6A(0.08) H4A(0.096) H8A(0.096)
 H8B(0.054) H8C(0.055) H1A(0.041) H7A(0.074) H7B(0.06) H7C(0.055) H(0.042)
 Fixed U23: H3A(0) H2A(-0.014) H5A(-0.01) H6A(0) H4A(-0.028) H8A(0.022)
 H8B(0.021) H8C(-0.006) H1A(0.019) H7A(0.01) H7B(-0.025) H7C(0.009) H(0)
 Fixed U33: H3A(0.041) H2A(0.069) H5A(0.067) H6A(0.052) H4A(0.057) H8A(0.059)
 H8B(0.06) H8C(0.046) H1A(0.082) H7A(0.069) H7B(0.115) H7C(0.072) H(0.041)
;
loop_
  _atom_site_label
  _atom_site_type_symbol
  _atom_site_fract_x
  _atom_site_fract_y
  _atom_site_fract_z
  _atom_site_U_iso_or_equiv
  _atom_site_adp_type
  _atom_site_occupancy
  _atom_site_site_symmetry_order
  _atom_site_refinement_flags_posn
  _atom_site_refinement_flags_adp
  _atom_site_refinement_flags_occupancy
 Nb Nb 0.17844(2) 0.25 0.09932(5) 0.0214(2) Uani 1.000000 2 S T P
 Si Si 0.11312(5) 0.09474(6) 0.23815(12) 0.0257(2) Uani 1.000000 1 . . .
 Cl Cl 0.15083(6) -0.05040(6) 0.14527(13) 0.0391(3) Uani 1.000000 1 . . .
 C3 C 0.2696(3) 0.25 0.3189(7) 0.0345(10) Uani 1.000000 2 S T P
 H3A H 0.249(5) 0.25 0.423(8) 0.056667 Uani 1.000000 2 S T P
 C2 C 0.3149(2) 0.1962(4) 0.0775(6) 0.0367(9) Uani 1.000000 1 . . .
 H2A H 0.332(3) 0.145(5) -0.020(8) 0.056333 Uani 1.000000 1 . . .
 C5 C 0.1023(3) 0.1632(3) -0.1002(4) 0.0359(8) Uani 1.000000 1 . . .
 H5A H 0.084(5) 0.086(5) -0.096(6) 0.064667 Uani 1.000000 1 . . .
 C6 C 0.0575(3) 0.25 -0.0555(7) 0.0342(10) Uani 1.000000 2 S T P
 H6A H 0.001(4) 0.25 -0.012(9) 0.054333 Uani 1.000000 2 S T P
 C4 C 0.1753(3) 0.1967(4) -0.1696(6) 0.0438(10) Uani 1.000000 1 . . .
 H4A H 0.225(4) 0.146(6) -0.225(7) 0.073000 Uani 1.000000 1 . . .
 C8 C 0.1343(3) 0.0773(3) 0.4563(5) 0.0405(8) Uani 1.000000 1 . . .
 H8A H 0.200(4) 0.059(6) 0.481(8) 0.069667 Uani 1.000000 1 . . .
 H8B H 0.097(4) 0.008(5) 0.503(8) 0.063000 Uani 1.000000 1 . . .
 H8C H 0.117(4) 0.136(5) 0.509(6) 0.072000 Uani 1.000000 1 . . .
 C1 C 0.2874(2) 0.1624(3) 0.2263(5) 0.0360(8) Uani 1.000000 1 . . .
 H1A H 0.287(4) 0.079(4) 0.265(8) 0.057333 Uani 1.000000 1 . . .
 C7 C 0.0005(2) 0.0835(3) 0.2227(6) 0.0384(8) Uani 1.000000 1 . . .
 H7A H -0.018(4) 0.082(6) 0.104(7) 0.063333 Uani 1.000000 1 . . .
 H7B H -0.028(3) 0.144(5) 0.281(9) 0.071333 Uani 1.000000 1 . . .
 H7C H -0.017(4) 0.014(5) 0.296(8) 0.061333 Uani 1.000000 1 . . .
 H H 0.103(4) 0.25 0.267(8) 0.039333 Uani 1.000000 2 S T P

loop_
  _atom_site_aniso_label
  _atom_site_aniso_U_11
  _atom_site_aniso_U_22
  _atom_site_aniso_U_33
  _atom_site_aniso_U_12
  _atom_site_aniso_U_13
  _atom_site_aniso_U_23
 Nb 0.0183(3) 0.0181(3) 0.0278(3) -0.000000 -0.00137(12) 0.000000
 Si 0.0235(4) 0.0212(4) 0.0325(5) -0.0016(3) 0.0000(3) 0.0011(3)
 Cl 0.0451(6) 0.0226(4) 0.0496(6) 0.0051(3) 0.0003(4) -0.0017(4)
 C3 0.026(2) 0.039(2) 0.039(3) -0.000000 -0.003(2) 0.000000
 H3A 0.050000 0.079000 0.041000 -0.000000 -0.009000 0.000000
 C2 0.0231(15) 0.036(2) 0.051(2) 0.0044(12) 0.0046(13) -0.0015(17)
[truncated: 693,109 more chars]
